# Supplementary material for: Low-dimensional population dynamics in the brainstem gate REM sleep
Source: Nat Neurosci. 2026 May 25;29(7):1625–37. doi: 10.1038/s41593-026-02314-z (PMC13270127; doi:10.1038/s41593-026-02314-z)
Supplement: Supplementary file 3 — Statistical results for figures and Extended Data figures. [file 41593_2026_2314_MOESM3_ESM.xlsx]

## Sheet: Sheet1
Figure	Group analysis	Statistic	P-value	Effect size	Comparisons	Pairwise tests	Statistic	P-value	Effect size	Tail	Sample size	Subjects
Main Figures
1g	RM ANOVA	F(21,105)=102.904996	2.78646e-60	ng2=0.951078	PC1 vs PC2	t-test (bonf)	T(5.0)=9.646362667923126	0.00426536	d=6.42120448893197	two-sided	6	mice
					PC1 vs PC3		T(5.0)=15.629488823530476	0.000409201	d=6.68510950620346
					PC1 vs PC4		T(5.0)=17.07463278847788	0.000264812	d=9.13065156691127
					PC1 vs PC5		T(5.0)=16.3261044360849	0.000330225	d=9.15522698976094
					PC1 vs PC6		T(5.0)=19.016037325960628	0.000155647	d=9.49632528620246
					PC1 vs PC7		T(5.0)=15.890007844569888	0.000377266	d=9.50697989756557
					PC1 vs PC8		T(5.0)=17.617209320690375	0.000226966	d=9.89712945231997
					PC1 vs PC9		T(5.0)=19.491875882334345	0.000137748	d=10.4424946500118
					PC1 vs PC10		T(5.0)=16.62749217254193	0.00030179	d=9.96875524470911
					PC1 vs PC11		T(5.0)=19.87984499519069	0.000124956	d=10.0778785295327
					PC1 vs PC12		T(5.0)=18.79373062318546	0.000164958	d=10.460479016375
					PC1 vs PC13		T(5.0)=18.29371520786225	0.000188456	d=10.5528574986166
					PC1 vs PC14		T(5.0)=20.37983668589223	0.000110505	d=10.7996593337228
					PC1 vs PC15		T(5.0)=19.369199878044384	0.000142115	d=10.6342686762931
					PC1 vs PC16		T(5.0)=22.177881752939022	7.26957e-05	d=10.7628329080893
					PC1 vs PC17		T(5.0)=21.4354530167367	8.60569e-05	d=10.8859870608676
					PC1 vs PC18		T(5.0)=18.57537818345001	0.00017476	d=10.7675699561906
					PC1 vs PC19		T(5.0)=18.66656741180731	0.000170584	d=10.7229913868175
					PC1 vs PC20		T(5.0)=19.835894728254413	0.000126331	d=10.8567808612193
					PC1 vs PC21		T(5.0)=20.28717161524723	0.000113025	d=11.0100855504905
					PC1 vs PC22		T(5.0)=19.380004438602306	0.000141724	d=10.9886494696391
1h					Cross-correlation of PC2 vs sigma power at t = 0 s	one sample t-test	T(5.0)=30.239947	7.41863e-07	d=12.345407	two-sided	6	mice
1i	RM ANOVA	F(21,105)=33.90	2.19074e-37	ng2=0.857766	PC1 vs PC2	t-test (bonf)	T(5.0)=6.963822765476568	0.0197161	d=2.28516241081275	two-sided	6	mice
					PC2 vs PC3		T(5.0)=6.205237985552217	0.0333342	d=3.36470929180089
					PC2 vs PC4		T(5.0)=7.275797674462047	0.0161067	d=3.35259090484102
					PC2 vs PC5		T(5.0)=6.7744140015607215	0.0223751	d=3.57490575754397
					PC2 vs PC6		T(5.0)=5.930932935595985	0.040828	d=3.42621471787269
					PC2 vs PC7		T(5.0)=6.4635006608748595	0.0277198	d=3.55314399689778
					PC2 vs PC8		T(5.0)=6.778017360471454	0.0223207	d=3.6501903093031
					PC2 vs PC9		T(5.0)=7.207383491372245	0.0168262	d=3.61880985113691
					PC2 vs PC10		T(5.0)=6.936236449685548	0.0200791	d=3.65670433526933
					PC2 vs PC11		T(5.0)=6.878844639220285	0.02086	d=3.67263965074148
					PC2 vs PC12		T(5.0)=6.9245745425559555	0.020235	d=3.70453836198129
					PC2 vs PC13		T(5.0)=6.936072984412302	0.0200813	d=3.70605865166353
					PC2 vs PC14		T(5.0)=7.160856076649378	0.0173373	d=3.70752578004321
					PC2 vs PC15		T(5.0)=6.977937814143815	0.0195333	d=3.7301262489438
					PC2 vs PC16		T(5.0)=6.870772645703456	0.0209727	d=3.70168380321944
					PC2 vs PC17		T(5.0)=7.007654404104753	0.0191551	d=3.72098719020532
					PC2 vs PC18		T(5.0)=7.019315752603295	0.0190091	d=3.71268098630247
					PC2 vs PC19		T(5.0)=7.063027656221166	0.0184732	d=3.7416653939787
					PC2 vs PC20		T(5.0)=7.110079985659921	0.0179162	d=3.71018782394195
					PC2 vs PC21		T(5.0)=7.0340542171175855	0.0188263	d=3.72450461589029
					PC2 vs PC22		T(5.0)=7.027317087420939	0.0189096	d=3.72322696889624
2b	RM ANOVA	F(2,10)=169.413	1.93625e-08	ng2=0.922005	|R - N| vs |R-W|	t-test (holm)	T(5)=-1.091705	0.324753	h=-0.323048	two-sided	6	mice
					|R - N| vs |W-N|		T(5)=11.400293	0.000182	h=5.537610
					|R - W| vs | W-N|		T(5)=24.516674	6e-06	h=7.966611
2e					return to NREM vs exit from NREM	t-test	T(69.502) = -39.0811	4.82552e-49	d = 8.43651	two-sided	returns = 26	transitions
											exits = 47
2g					NREM to REM vs NREM to Wake	Welch t-test	T(112.85) = 10.9216	2.1961e-19	d=0.96075	two-sided	NREM->REM = 47	transitions
											NREM->Wake = 377
2h (PC1)					0 s	t-test (bonf)	T(24)=18.8738	4.98e-15	d=3.77476	one-sided	25	bootstrap iterations
					-10 s		T(24)=2.13569	0.323332	d=0.427138
					-20 s		T(24)=0.063383	1	d=0.0126766
					-30 s		T(24)=-1.07061	1	d=0.214121
					-40 s		T(24)=2.94059	0.0535758	d=0.588118
					-50 s		T(24)=2.39688	0.185083	d=0.479376
					-60 s		T(24)=0.251459	1	d=0.0502919
					-70 s		T(24)=5.10376	0.000239738	d=1.02075
					-80 s		T(24)=3.71647	0.00806331	d=0.743293
					-90 s		T(24)=1.79033	0.645194	d=0.358066
					-100 s		T(24)=4.27099	0.00198853	d=0.854199
					-110 s		T(24)=4.2883	0.00190299	d=0.85766
					-120 s		T(24)=3	0.046543	d=0.6
					-130 s		T(24)=2.5205	0.140819	d=0.504101
					-140 s		T(24)=0.17609	1	d=0.035218
2h (PC2)					0 s	t-test (bonf)	T(24)=16.5691	9.16e-14	d=3.31381	one-sided	25	bootstrap iterations
					-10 s		T(24)=11.0439	5.12e-10	d=2.20877
					-20 s		T(24)=21.6278	2.26e-16	d=4.32555
					-30 s		T(24)=11.3189	3.11e-10	d=2.26379
					-40 s		T(24)=10.9725	5.84e-10	d=2.19451
					-50 s		T(24)=7.68818	4.75e-07	d=1.53764
					-60 s		T(24)=4.88393	0.000418493	d=0.976786
					-70 s		T(24)=7.74597	4.17e-07	d=1.54919
					-80 s		T(24)=6.07859	2.11e-05	d=1.21572
					-90 s		T(24)=4.73632	0.000608929	d=0.947263
					-100 s		T(24)=4.50881	0.00108618	d=0.901763
					-110 s		T(24)=4.02274	0.00373109	d=0.804548
					-120 s		T(24)=1.79703	0.636964	d=0.359405
					-130 s		T(24)=0.356087	1	d=0.0712173
					-140 s		T(24)=2.32561	0.216109	d=0.465122
2h (t_sig)					PC1: t_sig = 0	t-test (bonf): determine time point t_sig from when on prediction accuracy consistently exceeds chance level	T(24) = 1.887381E+01	4.98331e-15	d = 3.774762E+00	one-sided	25	bootstrap iterations
					PC2: t_sig = -110		T(24) > 4.022739E+00	0.00373109	d > 8.045478E-01
					PC3: t_sig = -10		T(24) > 4.588315E+00	0.000887269	d > 9.176629E-01
					PC5: t_sig = 0		T(24) = 8.281450E+00	1.27658e-07	d = 1.656290E+00
					PC8: t_sig = -10		T(24) > 3.300681E+00	0.0225518	d > 6.601361E-01
					PC11: t_sig = 0		T(24) = 3.798729E+00	0.00656122	d = 7.597458E-01
					PC12: t_sig = 0		T(24) = 5.453511E+00	9.9336e-05	d = 1.090702E+00
					PC14: t_sig = 0		T(24) = 6.105032E+00	1.97493e-05	d = 1.221006E+00
					PC17: t_sig = 0		T(24) = 3.623244E+00	0.0101759	d = 7.246487E-01
					PC20: t_sig = 0		T(24) = 3.671846E+00	0.00901451	d = 7.343692E-01
3b (CC peak)					c2-	One-sample t-test whether CC peak differs from 0	T(684) = -24.2755	4.51683e-94	d = 0.927519	two-sided	c2- = 685	neurons
					c2+		T(345) = 19.2683	2.23096e-56	d = 1.03587		c2+ = 346
3b (time lag)					c2-	One-sample t-test wehther time lag differs from 0	T(684) = -4.30814	3.77545e-05	d = 0.164605	two-sided	c2- = 685	neurons
					c2+		T(345) = 3.78676	0.000359975	d = 0.203577		c2+ = 346
3c					c2 of RPO	Mann-Whitney U-test (bonf)	U=30071.5	0.00462993	RBC=0.248588	two-sided	PAG = 381	neurons
					c2 of mP		U=29473	0.407982	RBC=0.153075		PRN = 155
					c2 of vmMB		U=67044	1	RBC=-0.0139746		dlP = 143
					c2 of DR		U=64847	0.015053	RBC=0.165633		DR = 134
					c2 of PAG		U=240336	0.0919717	RBC=-0.0875894		vmMB = 114
					c2 of PRN		U=97348.5	0.841376	RBC=-0.0828532		MRN = 72
					c2 of dlP		U=82722.5	1	RBC=0.00262238		RPO = 69
					c2 of MRN		U=46483	0.962506	RBC=-0.113099		mP = 60
					c2 of CS		U=14475	0.301375	RBC=0.220097		CS = 32
											All = 1160
3d					c2+ --| c2+	Permutation test whether observed number (num) differs from expected number	num = 8	0.04	CI[10, 26]	two-sided	67296	neuron pairs
					c2+ --| c2-		num = 32	1	CI[22, 42]
					c2- --| c2+		num = 47	0.008	CI[21, 41.025]
					c2- --| c2-		num = 83	0.024	CI[52, 77]
3f					c2+ --> c2+	Permutation test whether observed number (num) differs from expected number	num = 15	1	CI[9, 24]	two-sided	67296	neuron pairs
					c2+ --> c2-		num = 29	1	CI[19, 37]
					c2- --> c2+		num = 14	0.032	CI[19, 38]
					c2- --> c2-		num = 92	0	CI[45, 69.025]
4f					c1 vs inter-REM slope	linear regression	T=14.949, r=0.4021	2.48456e-46	s=3.58102, CI[3.11, 4.05]	two-sided	1160	neurons
					c2 vs inter-REM slope		T=34.431, r=0.7112	1.80846e-179	s=5.95547, CI[5.61, 6.29]
5c	Two-way RM ANOVA	F(1, 176) = 6.9484	0.0091	np2=0.0379799	PC1 pre vs laser	t-test (bonf)	T(44) = 9.2676	1.32e-11	h = 1.7754	two-sided	45	laser trials
					PC2 pre vs laser		T(44) = 3.6705	0.0013	h = 0.887562
5d	Two-way ANOVA	F(1,86) = 9.46573	0.00280752	np2=0.0991532	PC1 success vs unsuccess	t-test (bonf)	T(38.7601)= 1.7753	0.136615	h=0.492667	two-sided	successful trials = 20	laser trials
					PC2 success vs unsuccess		T(42.6353)=-2.69924	0.0198433	h=-0.767847		unsuccessful trials = 25
5e					PC1	t-test (bonf)	T(9) = -4.582576	1	d=1.449138	one-sided	10	bootstrap iterations
					PC2		T(9) = 8.337304	0.000175	d=2.636487
					PC3		T(9) = 1.000000	1	d=0.316228
					PC4		T(9) = -3.284392	1	d=1.038616
					PC5		T(9) = 0.518751	1	d=0.164044
					PC6		T(9) = -2.250000	1	d=0.711512
					PC7		T(9) = -1.000000	1	d=0.316228
					PC8		T(9) = 0.569495	1	d=0.180090
					PC9		T(9) = -0.390567	1	d=0.123508
					PC10		T(9) = 0.502331	1	d=0.158851
					PC11		T(9) = -1.963961	1	d=0.621059
					PC12		T(9) = -1.309307	1	d=0.414039
					PC13		T(9) = 0.000000	1	d=0.000000
					PC14		T(9) = -3.500000	1	d=1.106797
					PC15		T(9) = -4.810702	1	d=1.521278
					PC16		T(9) = -0.536895	1	d=0.169781
					PC17		T(9) = 0.536895	1	d=0.169781
					PC18		T(9) = -0.757937	1	d=0.239681
					PC19		T(9) = 3.142936	0.130589	d=0.993884
					PC20		T(9) = -1.326978	1	d=0.419627
					PC21		T(9) = -1.562267	1	d=0.494032
					PC22		T(9) = -1.909091	1	d=0.603708
5i	Two-way RMANOVA	F(1, 41)=59.026719	1.82e-09	ng2=0.322523	pre vs lsr (pc1)	t-test (bonf)	T(41) = -1.206032	0.469438	d=0.291444	two-sided	42	laser trials
					pre vs lsr (pc2)		T(41) = 20.692677	5.15589e-23	d=4.636609
6d					c1 distribution of inhibited units	Mann-Whitney U-test (bonf)	U=13122.5	3.3e-05	RBC=0.488571	two-sided	inhibited neurons = 27	neurons
					c2 distribution of inhibited units		U=12632.5	0.000272	RBC=0.432987		all neurons = 653
Extended Data Figures
Ext. 1b	ANOVA	F(8, 1151) = 6.17	P = 8.21e-08	np2=0.0410906	DR vs dlP	t-test (bonf)	T(222.6794) = -5.1430	2.1308e-05	h = -0.6059	two-sided	RPO = 69	neurons
											mP = 60
											vmMB = 114
					DR vs vmMB		T(202.4764) = -3.8918	0.00486054	h = -0.5069		DR = 134
											PAG = 381
											dlP = 143
					PAG vs dlP		T(174.7590) = -4.3393	0.000868855	h = -0.5463		PRN = 155
											MRN = 72
											CS = 32
Ext. 1f					PC1 vs PC2	One sample t-test	T(5) = -4.3723	0.0072	d=1.837	two-sided	6	mice
					PC1 peak correlation vs 0	One sample t-test (bonf)	T(5) = 2.3464	0.132	d=0.9579
					PC2 peak correlation vs 0		T(5) = 10.0686	0.000331	d=4.1105
Ext. 1g					PC1 vs PC2	Paired t-test	T(5) = 2.7386	0.0409	d = 0.7963	two-sided	6	mice
					PC1 peak correlation vs 0	One sample t-test (bonf)	T(5) = -2.32	0.136	d = 0.95
					PC2 peak correlation vs 0		T(5) = -4.15	0.018	d = 0.70
Ext. 3a	Two-way RM ANOVA	interaction, F(1,5)=75.60	0.000332954	ng2=0.567616	PC1: return vs exit,	t-test (bonf)	T(5)=5.755	0.00445	h = 3.70616	two-sided	6	mice
		exit vs return, F(1,5) = 171.28	4.64798e-05	ng2= 0.914133	PC2: return vs exit		T(5)=28.622	1.95e-06	h = 7.17173
Ext. 3b					PC1 vs PC2 at t = 0 s	t-test (bonf)	T(44) = -13.278	5.4101e-17	d = 1.97937	two-sided	NREM->Wake = 45	transitions
Ext. 3c, PC1					-110 s	t-test (bonf)	T(152.640348)=-2.488818	0.167	d=0.273442	two-sided	NREM->REM = 47	transitions
					-100 s		T(192.600099)=-3.021201	0.0343	d=0.305245
					-90 s		T(188.366838)=-1.905063	0.7	d=0.194084
					-80 s		T(151.914355)=-1.163170	1	d=0.128015
					-70 s		T(113.716075)=-0.866715	1	d=0.106805
					-60 s		T(90.836669)=0.417182	1	d=0.05735
					-50 s		T(135.185739)=0.446904	1	d=0.051352		NREM->Wake = 190
					-40 s		T(116.881681)=0.686667	1	d=0.08363
					-30 s		T(77.153347)=2.163001	0.404	d=0.329102
					-20 s		T(69.991601)=5.022165	4.5e-05	d=0.823315
					-10 s		T(74.471736)=6.398060	1.5e-07	d=0.998711
					0 s		T(75.209299)=10.203689	9.22e-15	d=1.581186
Ext. 3c, PC2					-110 s	t-test (bonf)	T(81.207723)=1.903669	0.726	d=0.279817	two-sided	NREM->REM = 47	transitions
					-100 s		T(85.368393)=2.959799	0.0478	d=0.421708
					-90 s		T(80.260042)=3.590502	0.0068	d=0.531823
					-80 s		T(93.442470)=4.027296	0.00138	d=0.545196
					-70 s		T(80.882033)=3.988470	0.00174	d=0.58779
					-60 s		T(70.045999)=3.866476	0.00293	d=0.633444
					-50 s		T(79.228780)=4.185981	0.000876	d=0.625386		NREM->Wake = 190
					-40 s		T(92.619237)=6.414514	7.08e-08	d=0.872498
					-30 s		T(123.668336)=8.124042	4.7e-12	d=0.966637
					-20 s		T(209.077863)=11.246571	3.55e-22	d=1.099468
					-10 s		T(173.513232)=8.863727	1.09e-14	d=0.930303
					0 s		T(114.825713)=9.423771	6.93e-15	d=1.156435
Ext. 4e					excitatory vs inhibitory pairs	Mann-Whitney U test	U=18460.5	0.011781	RBC=0.15407	two-sided	inhibitory pairs = 186	neuron pairs
											excitatory pairs = 172
Ext. 4f (c2+ vs c2-)					c2+ vs c2- neurons	Mann-Whitney U test	U=4.42e+03	0.0138	RBC=-0.165	two-sided	c2+ neurons = 67	neurons
											c2- neurons = 158
Ext. 4f (exc. vs inh.)					excitatory vs inhibitory neurons	Mann-Whitney U test	U=7.5e+03	0.351	RBC=0.0553	two-sided	excitatory neurons = 106	neurons
											inhibitory neurons = 134
Ext. 4g					inh. connection strength vs distance	linear regression	T=0.0905779, r2=4.45869e-05	0.92792	s=0.0001,CI[-0.0023,0.0025]	two-sided	inhibitory pairs = 186	neuron pairs
					exc. connection strength vs distance		T=-2.17275, r2=0.0270194	0.0311832	s=-0.0021,CI[-0.004,-0.0002]		excitatory pairs = 172
Ext. 4h (inh. c2+)					Pons->Pons	Exact binomial test (BH-FDR) k∼Binomial(N,p0​)	k=19, p0=0.0011	0.00615	p_conn=0.0026, CI[0.0017,0.0041]	one-sided	n=7228	neuron pairs
					Raphe->Raphe		k=9, p0=0.0011	0.117	p_conn=0.0024, CI[0.0013,0.0046]		n=3726
					Raphe->MB		k=4, p0=0.0011	0.587	p_conn=0.0020, CI[0.0008,0.0050]		n=2046
					MB->MB		k=7, p0=0.0011	1	p_conn=0.0008, CI[0.0004,0.0018]		n=8243
					Pons->Raphe		k=1, p0=0.0011	1	p_conn=0.0006, CI[0.0001,0.0032]		n=1762
					Pons->MB		k=1, p0=0.0011	1	p_conn=0.0002, CI[0.0000,0.0013]		n=4317
					MB->Raphe		k=0, p0=0.0011	1	p_conn=0.0000, CI[0.0000,0.0017]		n=2250
					MB->Pons		k=0, p0=0.0011	1	p_conn=0.0000, CI[0.0000,0.0007]		n=5654
					Raphe->Pons		k=0, p0=0.0011	1	p_conn=0.0000, CI[0.0000,0.0023]		n=1636
Ext. 4h (exc. c2+)					Raphe->Pons	Exact binomial test (BH-FDR) k∼Binomial(N,p0​)	k=5, p0=0.0013	0.318	p_conn=0.0031, CI[0.0013,0.0071]	one-sided	n=1636	neuron pairs
					Pons->MB		k=9, p0=0.0013	0.318	p_conn=0.0021, CI[0.0011,0.0040]		n=4317
					Pons->Pons		k=14, p0=0.0013	0.318	p_conn=0.0019, CI[0.0012,0.0032]		n=7228
					Raphe->Raphe		k=5, p0=0.0013	1	p_conn=0.0013, CI[0.0006,0.0031]		n=3726
					MB->Pons		k=6, p0=0.0013	1	p_conn=0.0011, CI[0.0005,0.0023]		n=5654
					Raphe->MB		k=2, p0=0.0013	1	p_conn=0.0010, CI[0.0003,0.0036]		n=2046
					MB->MB		k=5, p0=0.0013	1	p_conn=0.0006, CI[0.0003,0.0014]		n=8243
					MB->Raphe		k=1, p0=0.0013	1	p_conn=0.0004, CI[0.0001,0.0025]		n=2250
					Pons->Raphe		k=0, p0=0.0013	1	p_conn=0.0000, CI[0.0000,0.0022]		n=1762
Ext. 4h (Inh. c2-)					Raphe->MB	Exact binomial test (BH-FDR) k∼Binomial(N,p0​)	k=20, p0=0.0018	0.0272	p_conn=0.0035, CI[0.0023,0.0055]	one-sided	n=5654	neuron pairs
					Pons->Pons		k=43, p0=0.0018	0.0272	p_conn=0.0027, CI[0.0020,0.0037]		n=15790
					MB->MB		k=30, p0=0.0018	0.344	p_conn=0.0023, CI[0.0016,0.0033]		n=13159
					Raphe->Raphe		k=20, p0=0.0018	1	p_conn=0.0017, CI[0.0011,0.0027]		n=11438
					MB->Pons		k=10, p0=0.0018	1	p_conn=0.0014, CI[0.0007,0.0025]		n=7251
					MB->Raphe		k=6, p0=0.0018	1	p_conn=0.0011, CI[0.0005,0.0024]		n=5391
					Pons->Raphe		k=2, p0=0.0018	1	p_conn=0.0005, CI[0.0001,0.0018]		n=4090
					Raphe->Pons		k=2, p0=0.0018	1	p_conn=0.0005, CI[0.0001,0.0017]		n=4233
					Pons->MB		k=3, p0=0.0018	1	p_conn=0.0003, CI[0.0001,0.0010]		n=8816
Ext. 4h (exc. c2-)					Pons->Pons	Exact binomial test (BH-FDR) k∼Binomial(N,p0​)	k=43, p0=0.0015	0.00303	p_conn=0.0027, CI[0.0020,0.0037]	one-sided	n=15790	neuron pairs
					MB->MB		k=22, p0=0.0015	1	p_conn=0.0017, CI[0.0011,0.0025]		n=13159
					Raphe->Raphe		k=19, p0=0.0015	1	p_conn=0.0017, CI[0.0011,0.0026]		n=11438
					MB->Pons		k=11, p0=0.0015	1	p_conn=0.0015, CI[0.0008,0.0027]		n=7251
					Pons->MB		k=11, p0=0.0015	1	p_conn=0.0012, CI[0.0007,0.0022]		n=8816
					Pons->Raphe		k=4, p0=0.0015	1	p_conn=0.0010, CI[0.0004,0.0025]		n=4090
					MB->Raphe		k=3, p0=0.0015	1	p_conn=0.0006, CI[0.0002,0.0016]		n=5391
					Raphe->MB		k=3, p0=0.0015	1	p_conn=0.0005, CI[0.0002,0.0016]		n=5654
					Raphe->Pons		k=0, p0=0.0015	1	p_conn=0.0000, CI[0.0000,0.0009]		n=4233
Ext. 5a					c1 of RPO	Mann-Whitney U test (bonf)	U=37973.5	1	RBC=0.0511369	two-sided	PAG = 381	neurons
					c1 of mP		U=35433	1	RBC=-0.0181897		PRN = 155
					c1 of vmMB		U=58863	0.475927	RBC=0.109755		dlP = 143
					c1 of DR		U=36649	1.04e-22	RBC=0.528448		DR = 134
					c1 of PAG		U=240476	0.0871247	RBC=-0.0882274		vmMB = 114
					c1 of PRN		U=110272	4.03e-05	RBC=-0.226613		MRN = 72
					c1 of dlP		U=87609.5	1	RBC=-0.0562997		RPO = 69
					c1 of MRN		U=47400	0.487946	RBC=-0.135057		mP = 60
					c1 of CS		U=18123	1	RBC=0.0235453		CS = 32
											All = 1160
Ext. 5b (c1-c2-)	RM ANOVA	F(2,472)=677.04	3.381e-114	ng2 =0.694776	NREM vs REM	t-test (bonf)	T(236) = 16.0279	3.9e-39	h=1.47895	two-sided	237	neurons
					NREM vs Wake		T(236) = -26.7714	5.49027e-73	h=-3.00907
					REM vs Wake		T(236) = -30.5132	2.1264e-83	h=-3.08965
Ext. 5b (c1+c2+)	RM ANOVA	F(2,568)=753.798	2.28889e-108	ng2=0.676822	NREM vs REM	t-test (bonf)	T(284) = -24.3595	4.72567e-71	h=-2.28934	two-sided	285	neurons
					NREM vs Wake		T(284) = 14.0636	5.6159e-34	h=1.46255
					REM vs Wake		T(284) = 32.6384	1.25969e-97	h=2.8006
Ext. 5b (c1+c2-)	RM ANOVA	F(2,894)=998.169	2.28445e-145	ng2=0.65573	NREM vs REM	t-test (bonf)	T(447) = -43.1497	5.28617e-161	h = -2.94391	two-sided	448	neurons
					NREM vs Wake		T(447) = -19.6557	5.73945e-62	h = -1.54463
					REM vs Wake		T(447) = 24.5746	1.57342e-84	h = 1.97765
Ext. 5b (c1-c2+)	RM ANOVA	F(2,120)=69.3489	7.22722e-15	ng2=0.493173	NREM vs REM	t-test (bonf)	T(60) = 11.5208	2.30221e-16	h = 2.12704	two-sided	61	neurons
					NREM vs Wake		T(60) = 5.72143	1.07034e-06	h = 1.25118
					REM vs Wake		T(60) = -6.23882	1.46604e-07	h = -1.32115
Ext. 5c (c1-c2-)					-110 s vs baseline	t-test (bonf)	T(236)=6.896208	1.12e-09	d=0.202862	two-sided	237	neurons
					-105 s vs baseline		T(236)=2.405054	0.39	d=0.123690
					-100 s vs baseline		T(236)=1.707348	1	d=0.113100
					-95 s vs baseline		T(236)=5.464060	2.71e-06	d=0.413561
					-90 s vs baseline		T(236)=7.863363	3.06e-12	d=0.580461
					-85 s vs baseline		T(236)=8.121224	5.91e-13	d=0.595318
					-80 s vs baseline		T(236)=6.891614	1.15e-09	d=0.548840
					-75 s vs baseline		T(236)=7.076571	3.85e-10	d=0.572450
					-70 s vs baseline		T(236)=7.541707	2.29e-11	d=0.590582
					-65 s vs baseline		T(236)=4.801518	6.43e-05	d=0.344692
					-60 s vs baseline		T(236)=2.623108	0.213	d=0.176208
					-55 s vs baseline		T(236)=4.347007	0.000472	d=0.300346
					-50 s vs baseline		T(236)=7.939913	1.89e-12	d=0.626201
					-45 s vs baseline		T(236)=11.017999	1.1e-21	d=0.948999
					-40 s vs baseline		T(236)=13.673318	2.25e-30	d=1.243742
					-35 s vs baseline		T(236)=14.640040	1.33e-33	d=1.376043
					-30 s vs baseline		T(236)=18.321681	7.08e-46	d=1.651578
					-25 s vs baseline		T(236)=23.012112	7.08e-61	d=1.975115
					-20 s vs baseline		T(236)=24.421576	3.56e-65	d=2.107158
					-15 s vs baseline		T(236)=25.623201	9.37e-69	d=2.200088
					-10 s vs baseline		T(236)=26.061306	4.85e-70	d=2.212978
					-5 s vs baseline		T(236)=25.383940	4.77e-68	d=2.149601
					0 s vs baseline		T(236)=23.963159	8.68e-64	d=2.036010
Ext. 5c (c1+c2+)					-110 s vs baseline	t-test (bonf)	T(284)=-1.649267	1	d=0.051038	two-sided	285	neurons
					-105 s vs baseline		T(284)=-0.941706	1	d=0.042591
					-100 s vs baseline		T(284)=1.069606	1	d=0.058015
					-95 s vs baseline		T(284)=0.201549	1	d=0.011800
					-90 s vs baseline		T(284)=-2.196917	0.663	d=0.124756
					-85 s vs baseline		T(284)=-3.255502	0.0292	d=0.189126
					-80 s vs baseline		T(284)=-2.709879	0.164	d=0.162755
					-75 s vs baseline		T(284)=-3.685094	0.0063	d=0.217639
					-70 s vs baseline		T(284)=-4.505443	0.000223	d=0.260297
					-65 s vs baseline		T(284)=-3.363681	0.0201	d=0.188733
					-60 s vs baseline		T(284)=-2.001079	1	d=0.112025
					-55 s vs baseline		T(284)=-1.097230	1	d=0.062732
					-50 s vs baseline		T(284)=-1.192134	1	d=0.069722
					-45 s vs baseline		T(284)=-3.765142	0.00465	d=0.225635
					-40 s vs baseline		T(284)=-7.586074	1.09e-11	d=0.459009
					-35 s vs baseline		T(284)=-10.911447	5.09e-22	d=0.700191
					-30 s vs baseline		T(284)=-15.234250	2.36e-37	d=1.012894
					-25 s vs baseline		T(284)=-19.601926	2.44e-53	d=1.303986
					-20 s vs baseline		T(284)=-22.170062	1.53e-62	d=1.490246
					-15 s vs baseline		T(284)=-22.837284	6.87e-65	d=1.574494
					-10 s vs baseline		T(284)=-23.217459	3.22e-66	d=1.641523
					-5 s vs baseline		T(284)=-24.872385	6.4e-72	d=1.819905
					0 s vs baseline		T(284)=-24.926345	4.2e-72	d=1.977703
Ext. 5c (c1+c2-)					-110 s vs baseline	t-test (bonf)	T(447)=5.988306	1e-07	d=0.140801	two-sided	448	neurons
					-105 s vs baseline		T(447)=4.815404	4.63e-05	d=0.217726
					-100 s vs baseline		T(447)=4.431198	0.000271	d=0.255810
					-95 s vs baseline		T(447)=4.504452	0.000196	d=0.281698
					-90 s vs baseline		T(447)=4.854785	3.84e-05	d=0.291118
					-85 s vs baseline		T(447)=5.967345	1.13e-07	d=0.354972
					-80 s vs baseline		T(447)=5.976357	1.07e-07	d=0.370452
					-75 s vs baseline		T(447)=6.251241	2.19e-08	d=0.376638
					-70 s vs baseline		T(447)=5.151494	8.93e-06	d=0.298201
					-65 s vs baseline		T(447)=1.823800	1	d=0.101496
					-60 s vs baseline		T(447)=1.050628	1	d=0.056886
					-55 s vs baseline		T(447)=3.590096	0.00844	d=0.199761
					-50 s vs baseline		T(447)=7.281683	3.45e-11	d=0.436098
					-45 s vs baseline		T(447)=10.386083	2.03e-21	d=0.675792
					-40 s vs baseline		T(447)=11.929010	2.61e-27	d=0.801721
					-35 s vs baseline		T(447)=10.979484	1.24e-23	d=0.732309
					-30 s vs baseline		T(447)=9.641753	9.46e-19	d=0.626552
					-25 s vs baseline		T(447)=7.950156	3.53e-13	d=0.520455
					-20 s vs baseline		T(447)=5.624169	7.57e-07	d=0.371430
					-15 s vs baseline		T(447)=2.703140	0.164	d=0.177685
					-10 s vs baseline		T(447)=-0.743628	1	d=0.049083
					-5 s vs baseline		T(447)=-4.804598	4.88e-05	d=0.322470
					0 s vs baseline		T(447)=-9.522475	2.47e-18	d=0.650223
Ext. 5c (c1-c2+)					-110 s vs baseline	t-test (bonf)	T(60) = -2.20	0.732446	d = -0.28	two-sided	61	neurons
					-105 s vs baseline		T(60) = -3.27	0.040622	d = -0.42
					-100 s vs baseline		T(60) = -3.18	0.053341	d = -0.41
					-95 s vs baseline		T(60) = -3.41	0.026882	d = -0.44
					-90 s vs baseline		T(60) = -2.82	0.147658	d = -0.36
					-85 s vs baseline		T(60) = -2.12	0.887023	d = -0.27
					-80 s vs baseline		T(60) = -1.53	1	d = -0.20
					-75 s vs baseline		T(60) = -0.94	1	d = -0.12
					-70 s vs baseline		T(60) = -0.28	1	d = -0.04
					-65 s vs baseline		T(60) = -0.73	1	d = -0.09
					-60 s vs baseline		T(60) = -1.12	1	d = -0.14
					-55 s vs baseline		T(60) = -0.57	1	d = -0.07
					-50 s vs baseline		T(60) = -1.24	1	d = -0.16
					-45 s vs baseline		T(60) = -2.42	0.427665	d = -0.31
					-40 s vs baseline		T(60) = -3.11	0.066081	d = -0.40
					-35 s vs baseline		T(60) = -3.52	0.019162	d = -0.45
					-30 s vs baseline		T(60) = -3.17	0.05535	d = -0.41
					-25 s vs baseline		T(60) = -3.12	0.064148	d = -0.40
					-20 s vs baseline		T(60) = -2.61	0.263615	d = -0.33
					-15 s vs baseline		T(60) = -1.51	1	d = -0.19
					-10 s vs baseline		T(60) = -0.56	1	d = -0.07
					-5 s vs baseline		T(60) = 0.12	1	d = 0.01
					0 s vs baseline		T(60) = 0.73	1	d = 0.09
Ext. 5d, inset					Does time lag of negative correlated neurons differ from 0?	one sample t-test	T(7878) = -15.312218	3.55747e-52	d=0.172505	two-sided	7879	neuron pairs
Ext. 5e (peak-to-valley)	Kruskal-Wallis	H(3) = 37.3912	3.80282e-08	0.0335	c1+c2+ ~ c1+c2-	Mann-Whitney U test (bonf)	U=64325.5	1	h=-0.0437375	two-sided	c1-c2- = 237	neurons
					c1+c2+ ~ c1-c2+		U=8321.5	1	h=-0.185776		c1+c2+ = 285
					c1+c2+ ~ c1-c2-		U=24629.5	5.93676e-07	h=-0.377762		c1+c2- = 448
					c1+c2- ~ c1-c2+		U=13114	1	h=-0.141983		c1-c2+ = 61
					c1+c2- ~ c1-c2-		U=39156.5	9.37048e-08	h=-0.333933
					c1-c2+ ~ c1-c2-		U=5837.5	0.123075	h=-0.179474
Ext. 5e (half-width)	Kruskal-Wallis	H(3) = 12.6666	0.00541599	0.0094	c1+c2+ ~ c1+c2-	Mann-Whitney U test (bonf)	U=63756.5	1	h=0.0365158	two-sided	c1-c2- = 237	neurons
					c1+c2+ ~ c1-c2+		U=8835.5	1	h=-0.0534423		c1+c2+ = 285
					c1+c2+ ~ c1-c2-		U=28390.5	0.0102434	h=-0.0928266		c1+c2- = 448
					c1+c2- ~ c1-c2+		U=13909.5	1	h=-0.135726		c1-c2+ = 61
					c1+c2- ~ c1-c2-		U=45134	0.00746108	h=-0.174743
					c1-c2+ ~ c1-c2-		U=6259.5	0.63931	h=-0.0436289
Ext. 6a	ANOVA	F(2, 967) = 93.88	5.48e-38	np2=0.163	c1+c2+ vs c1+c2-	t-test (bonf)	T(570.17) = 3.94	0.000273	h = 0.304	two-sided	c1-c2- = 237	neurons
					c1+c2+ vs c1-c2-		T(487.53) = -8.63	2.63e-16	h = -0.763		c1+c2+ = 285
					c1+c2- vs c1-c2-		T(422.38) = -13.11	1.07e-32	h = -1.102		c1+c2- = 448
Ext. 6c	ANOVA	F(2, 967) = 402.978	1.0669e-129	np2=0.454583	c1+c2+ vs c1+c2-	t-test (bonf)	T(554.411) = 19.1066	2.00528e-62	h = 1.48307	two-sided	c1-c2- = 237	neurons
					c1+c2+ vs c1-c2-		T(506.194) = 26.6532	5.71236e-98	h = 2.33541		c1+c2+ = 285
					c1+c2- vs c1-c2-		T(443.445) = 12.1582	4.47556e-29	h = 1.00398		c1+c2- = 448
Ext. 6d					c1-c2-: Slope Wake vs. NREM	Paired t-test (bonf)	T(236)=15.87	1.31e-38	d=1.03	two-sided	c1-c2- = 237	neurons
					c1+c2+ Slope Wake vs. NREM		T(284)=-14.58	7.49e-36	d= -0.86		c1+c2+ = 285
					c1+c2- Slope Wake vs. NREM		T(447)=-3.48	0.002	d=-0.16		c1+c2- = 448
Ext. 6e (c1-c2-)	RM ANOVA	F(2, 472) = 57.44	3.641e-20	ng2=0.047	Early vs Middle	Paired t-test (bonf)	T(236) = 3.25	0.0039873	h = 0.15	two-sided	237	neurons
					Early vs Late		T(236) = 8.95	3.30605e-16	h = 0.52
					Middle vs Late		T(236) = 8.90	4.4577e-16	h = 0.42
Ext. 6e (c1+c2+)	RM ANOVA	F(2, 568) = 3.30	0.0446109	ng2=0.00186059	Early vs Middle	Paired t-test (bonf)	T(284) = -0.07	1	h = -0.0021	two-sided	285	neurons
					Early vs Late		T(284) = -2.04	0.127	h = -0.0948
					Middle vs Late		T(284) = -2.03	0.13	h = -0.0921
Ext. 6e (c1+c2-)	RM ANOVA	F(2, 894) = 13.89	1.14e-06	ng2=0.0049	Early vs Middle	Paired t-test (bonf)	T(447) = 5.87	2.51e-08	h = 0.167	two-sided	448	neurons
					Early vs Late		T(447) = 2.50	0.0387	h = 0.089
					Middle vs Late		T(447) = -2.55	0.033	h = -0.086
Ext. 6f (c1-c2-)	RM ANOVA	F(2, 472) = 2.92	0.0546	ng2=0.0029	Early vs Middle	Paired t-test (bonf)	T(236) = 0.82	1	h = 0.047	two-sided	237	neurons
					Early vs Late		T(236) = 2.33	0.0621	h = 0.126
					Middle vs Late		T(236) = 1.70	0.272	h = 0.088
Ext. 6f (c1+c2+)	RM ANOVA	F(2, 568) = 43.65	2.32e-18	ng2=0.0473	Early vs Middle	Paired t-test (bonf)	T(284) = -4.48	3.26e-05	h = -0.265	two-sided	285	neurons
					Early vs Late		T(284) = -8.48	3.87e-15	h = -0.528
					Middle vs Late		T(284) = -5.52	2.28e-07	h = -0.289
Ext. 6f (c1+c2-)	RM ANOVA	F(2, 894) = 0.59	0.557	ng2=0.0003	Early vs Middle	Paired t-test (bonf)	T(447) = -1.04	0.891	h = -0.041	two-sided	448	neurons
					Early vs Late		T(447) = -0.22	1	h = -0.010
					Middle vs Late		T(447) = 0.88	1	h = 0.034
Ext. 7d	Two-way RM ANOVA	F(2,8) = 10.2428	0.00985681	ng2=0.496167	REM pre vs laser	t-test (bonf)	T(4)=-4.34444	0.0366307	h=-2.37665	two-sided	5	mice
					NREM pre vs laser		T(4)=2.87308	0.135983	h=1.29653
					Wake pre vs laser		T(4)=1.17048	0.920349	h=0.67239
Ext. 7g	Two-way ANOVA	Effect of laser, F(1, 82) = 1.15	0.288	np2=0.014	PC1: Spont. vs laser-induced REM	t-test (bonf)	T(39.24) = 1.26	0.4329	h=0.374	two-sided	spontaneous REM = 22	REM episodes
		Interaction, F(1, 82) = 1.58	0.213	np2=0.019	PC2: Spont. vs laser-induced REM		T(35.72) = –0.26	1	h=–0.076		laser-induced REM = 21
Ext. 7h					c1−c2−	Wilcoxon (bonf)	W = 130	1.14e-05	r = -0.75	two-sided	45	laser trials
					c1+c2+	Wilcoxon (bonf)	W = 145	3.2e-05	r = 0.72
					c1+c2−	Wilcoxon (bonf)	W = 279	0.0255	r = -0.46
					c1−c2+	one-sample t-test (bonf)	T(38) = 1.88	0.2738	d = 0.30
Ext. 7i					PC3	t-test (bonf)	T(42.79) = –0.57	1	h = -0.163153	two-sided	successful trials = 20	laser trials
					PC4		T(42.98) = 1.13	0.527	h = 0.324655
					PC5		T(36.00) = –1.27	0.427	h = -0.347419
					PC6		T(42.05) = 0.71	0.966	h = 0.200171
					PC7		T(42.98) = 0.39	1	h = 0.112728
					PC8		T(36.93) = 0.76	0.903	h = 0.2289
					PC9		T(41.98) = –0.15	1	h = -0.0430373
					PC10		T(42.95) = –1.21	0.468	h = -0.347999
					PC11		T(34.31) = –1.46	0.307	h = -0.444642
					PC12		T(43.00) = –0.91	0.736	h = -0.261495
					PC13		T(42.30) = –0.17	1	h = -0.047166		unsuccessful trials = 25
					PC14		T(35.14) = 0.73	0.939	h = 0.221803
					PC15		T(38.45) = –0.67	1	h = -0.198861
					PC16		T(42.99) = 0.76	0.908	h = 0.216901
					PC17		T(42.70) = 0.70	0.974	h = 0.199601
					PC18		T(36.02) = –0.98	0.671	h = -0.295077
					PC19		T(40.44) = –0.85	0.804	h = -0.250265
					PC20		T(42.55) = –0.74	0.926	h = -0.21533
					PC21		T(41.97) = 0.78	0.881	h = 0.227589
					PC22		T(38.06) = 0.07	1	h = 0.0196089
Ext. 7j	Mixed ANOVA	Laser outcome F(1,552) = 10.1332	0.00153826	np2=0.0180263	c1-c2-: REM vs no REM	t-test (bonf)	T(132) = 4.67912	2.81712e-05	h = -0.0714841	two-sided	c1+c2+ = 153	neurons
					c1+c2+: REM vs no REM		T(152) = -0.61004	1	h = 0.126561		c1-c2- = 133
		Interaction F(3,552) = 8.14442	2.58407e-05	np2=0.042387	c1+c2-: REM vs no REM		T(245) = 1.52152	0.517676	h = 0.629475		c1+c2- = 246
					c1-c2+: REM vs no REM		T(23) = -1.10014	1	h = -0.312		c1-c2+ = 24
Ext. 8e	Two-way RM ANOVA	F(2, 6)=0.499214	0.54154	ng2=0.123052	NREM pre vs laser	t-test (bonf)	T(3)=-1.818364	0.499777	h=-1.177776	two-sided	4	mice
					REM pre vs laser		T(3)=0.570473	1	h=0.479434
					Wake pre vs laser		T(3)=0.359833	1	h=0.284251
Ext. 8g	Two-way RM ANOVA	F(1, 40)=0.842467	0.364193	ng2=0.006229	pre vs lsr (pc1)	t-test (bonf)	T(40)=-0.141178	1	d=0.0338523	two-sided	41	laser trials
					pre vs lsr (pc2)		T(40)=-1.520614	0.272446	d=0.349244
Ext. 8h					c1-c2-	one sample t-test (bonf)	T(40)=-1.808691	0.312082	d=0.282470	two-sided	41	laser trials
					c1+c2+	one sample t-test (bonf)	T(40)=0.268014	1	d=0.041857
					c1+c2-	one sample t-test (bonf)	T(40)=-1.457188	0.611483	d=0.227575
					c1-c2+	Wilcoxon signed-rank (bonf)	W=415.000000	1	RBC=0.036005
Ext. 9e	Two-way RM ANOVA	F(2, 8) = 70.2337	0.0002	ng2=0.8885	REM pre vs laser	t-test (bonf)	T(4) = 15.8833	0.0003	h = 8.2545	two-sided	5	mice
					NREM pre vs laser		T(4) = -6.9940	0.0066	h = -4.4956
					Wake pre vs laser		T(4) = -2.2067	0.2759	h = -0.9684
Ext. 9f	Two-way rm ANOVA	F(1, 118) = 43.8373	0	ng2=0.1007	PC1 pre vs laser	t-test (bonf)	T(118) = 9.1859	0	h = 1.2051	two-sided	119	laser trials
					PC2 pre vs laser		T(118) = 2.2563	0.0518	h = 0.2990
Ext. 9g					c1-c2-	Wilcoxon (bonf)	W= 2543	0.0259	RBC = -0.2877	two-sided	119	laser trials
					c2+c2+	one-sample t-test (bonf)	T(118) = 3.1336	0.0087	d = 0.2873
					c1+c2-	Wilcoxon (bonf)	W = 3470	1	RBC = -0.0280
					c1-c2+	Wilcoxon (bonf)	W = 3560	1	RBC = -0.0028
Ext. 9h	Two-way ANOVA	Interaction F(1,234)=4.1517	0.0427183	np2=0.0174329	PC1: succ. vs unsucc. trials	t-test (bonf)	T(115.385) = 2.2000	0.0596	h=0.3827	two-sided	successful trials = 68	laser trials
					PC2: succ. vs unsucc. trials		T(96.2111) = 3.1971	0.0038	h=0.6039		unsuccessful trials = 51
Ext. 9i	Two-way ANOVA	Interaction F(1,2340)=0.591832	0.914834	np2 = 0.00478249	PC3	t-test (bonf)	T(105.273) = 0.2988	1	h = 0.0553	two-sided	successful trials = 68	laser trials
					PC4		T(101.159) = -0.1228	1	h = -0.0230
					PC5		T(97.8947) = 0.8588	0.7851	h = 0.1616
					PC6		T(116.524) = -1.0524	0.5896	h = -0.1876
					PC7		T(96.7069) = -1.2143	0.4552	h = -0.2291
					PC8		T(94.7501) = 0.9164	0.7236	h = 0.1736
					PC9		T(88.1503) = -0.2792	1	h = -0.0536
					PC10		T(102.647) = -0.6679	1	h = -0.1244
					PC11		T(114.592) = 1.1573	0.4991	h = 0.2086
					PC12		T(115.682) = 0.4053	1	h = 0.0727
					PC13		T(109.067) = 0.9044	0.7389	h = 0.1654		unsuccessful trials = 51
					PC14		T(106.363) = -0.9644	0.6741	h = -0.1781
					PC15		T(99.8127) = 1.2711	0.4133	h = 0.2383
					PC16		T(107.987) = -0.4593	1	h = -0.0845
					PC17		T(94.7758) = 0.4023	1	h = 0.0762
					PC18		T(100.114) = -0.2009	1	h = -0.0376
					PC19		T(106.13) = 0.5719	1	h = 0.1057
					PC20		T(108.19) = 0.2669	1	h = 0.0490
					PC21		T(116.096) = 1.2259	0.4454	h = 0.2192
					PC22		T(94.8704) = 0.1986	1	h = 0.0376
Ext. 9k	Mixed ANOVA	Interaction F(3, 1378) = 21.1976	0	np2 = 0.0441	c1-c2-	t-test (bonf)	T(238) = 2.7296	0.0273	h = 0.2145	two-sided	c1-c2- = 239	neurons
					c2+c2+		T(458) = -3.3343	0.0037	h = -0.1759		c1+c2+ = 459
		Laser outcome F(3, 1378) = 10.6062	0.0012	np2 = 0.0076	c1+c2-		T(598) = 7.6791	0	h = 0.3497		c1+c2- = 599
					c1-c2+		T(84) = -2.1148	0.1496	h = -0.3196		c1-c2+ = 85
Ext. 10d	Two-way RM ANOVA	F(2, 8)=114.973242	0.00042687	ng2=0.922957	NREM pre vs laser	t-test (bonf)	T(4)=10.656189	0.00131762	h=5.581194	two-sided	5	5 recordings from 4 mice
					REM pre vs laser		T(4)=1.0	1	h=0.571250
					Wake pre vs laser		T(4)=-10.793123	0.0012538	h=-5.604974
Ext. 10f					c1-c2-	Wilcoxon signed-rank (bonf)	W=96.000000	6.04125e-06	RBC=0.787375	two-sided	42	laser trials
					c1+c2+	Wilcoxon signed-rank (bonf)	W=243.000000	0.0332733	RBC=-0.461794
					c1+c2-	one sample t-test (bonf)	T(41)=-0.279682	1	d=0.043156
					c1-c2+	Wilcoxon signed-rank (bonf)	W=270.000000	0.0901015	RBC=0.401993
Ext. 10i					c1 distribution of inhibited units	Mann-Whitney U-test (bonf)	U=27062.0	0.127189	RBC=-0.118243	two-sided	inhibited neurons = 94	neurons
					c2 distribution of inhibited units		U=34819.0	0.069696	RBC=0.134502		all neurons = 653
Glossary	symbol	meaning
	h	Hedges g
	d	Cohen's d
	RBC	Matched pairs rank-biserial correlation
	CI	95% confidence interval
	ng2	Generalized eta-square effect size
	np2	Partial eta-square effect sizes
	rm	Repeated measures
	bonf	Bonferroni correction
	MD	Mean difference
	s	Slope
	num	Observed number
	CC	Cross-correlation
	bonf	Bonferroni-corrected
	Ext.	Extended Data Figure
	BH-FDR	Benjamini–Hochberg false discovery rate procedure
	p_conn	Connection probability
