# Supplementary material for: Low-dimensional population dynamics in the brainstem gate REM sleep
Source: Nat Neurosci. 2026 May 25;29(7):1625–37. doi: 10.1038/s41593-026-02314-z (PMC13270127; doi:10.1038/s41593-026-02314-z)
Supplement: Supplementary file 5 — Source data for Fig. 1. [file 41593_2026_2314_MOESM5_ESM.xlsx]

## Sheet: Mouse_info
Panel	Species	Strain	Virus	# of mice	# of males	# of females	Age
a	-	-	-	-	-	-	-
b	-	-	-	-	-	-	-
c	-	-	-	-	-	-	-
d	-	-	-	-	-	-	-
e	Mus musculus	C57BL6	-	6	6	-	8-14 wks
f	Mus musculus	C57BL6	-	6	6	-	8-14 wks
g	Mus musculus	C57BL6	-	6	6	-	8-14 wks
h	Mus musculus	C57BL6	-	6	6	-	8-14 wks
i	Mus musculus	C57BL6	-	6	6	-	8-14 wks

## Sheet: Fig1e
mouse	expl	ndim
DL159	0.372579	1
DL161	0.590151	1
DL108	0.551945	1
DL172	0.429588	1
DL194	0.384427	1
DL158	0.403993	1
DL159	0.626678	2
DL161	0.742542	2
DL108	0.767003	2
DL172	0.727818	2
DL194	0.642623	2
DL158	0.582092	2
DL159	0.716851	3
DL161	0.801802	3
DL108	0.814241	3
DL172	0.797824	3
DL194	0.692463	3
DL158	0.675945	3
DL159	0.767307	4
DL161	0.839556	4
DL108	0.856522	4
DL172	0.831175	4
DL194	0.738882	4
DL158	0.736831	4
DL159	0.801638	5
DL161	0.87175	5
DL108	0.882099	5
DL172	0.865851	5
DL194	0.789878	5
DL158	0.802528	5
DL159	0.837814	6
DL161	0.892699	6
DL108	0.91	6
DL172	0.897225	6
DL194	0.821004	6
DL158	0.843033	6
DL159	0.862251	7
DL161	0.91241	7
DL108	0.938223	7
DL172	0.916032	7
DL194	0.852683	7
DL158	0.875697	7
DL159	0.881637	8
DL161	0.929572	8
DL108	0.950868	8
DL172	0.931952	8
DL194	0.877551	8
DL158	0.902188	8
DL159	0.898996	9
DL161	0.932879	9
DL108	0.957421	9
DL172	0.940641	9
DL194	0.903268	9
DL158	0.924558	9
DL159	0.918442	10
DL161	0.950365	10
DL108	0.966424	10
DL172	0.948216	10
DL194	0.919266	10
DL158	0.931427	10
DL159	0.934635	11
DL161	0.960283	11
DL108	0.983717	11
DL172	0.960676	11
DL194	0.933896	11
DL158	0.958877	11
DL159	0.943142	12
DL161	0.96828	12
DL108	0.990321	12
DL172	0.966456	12
DL194	0.9426	12
DL158	0.969464	12
DL159	0.953938	13
DL161	0.97306	13
DL108	0.9867	13
DL172	0.969872	13
DL194	0.963762	13
DL158	0.975041	13
DL159	0.963783	14
DL161	0.978976	14
DL108	0.982247	14
DL172	0.977649	14
DL194	0.968537	14
DL158	0.977156	14
DL159	0.972639	15
DL161	0.985676	15
DL108	0.996013	15
DL172	0.982432	15
DL194	0.968915	15
DL158	0.985172	15
DL159	0.974859	16
DL161	0.991345	16
DL108	0.995923	16
DL172	0.984143	16
DL194	0.980504	16
DL158	0.990295	16
DL159	0.979401	17
DL161	0.993031	17
DL108	0.998487	17
DL172	0.988206	17
DL194	0.984164	17
DL158	0.996232	17
DL159	0.986305	18
DL161	0.991554	18
DL108	0.994005	18
DL172	0.983832	18
DL194	0.983256	18
DL158	1	18
DL159	0.985753	19
DL161	1	19
DL108	0.99482	19
DL172	0.987256	19
DL194	0.981143	19
DL158	0.998276	19
DL159	0.994571	20
DL161	0.999199	20
DL108	1	20
DL172	0.989559	20
DL194	0.993104	20
DL158	0.992764	20

## Sheet: Fig1g
State	Mouse	PC	Value
REM	DL159	1	18.6534
REM	DL161	1	23.446
REM	DL108	1	18.9408
REM	DL172	1	19.054
REM	DL194	1	17.0736
REM	DL158	1	20.1619
REM	DL159	2	6.20164
REM	DL161	2	2.13453
REM	DL108	2	2.05517
REM	DL172	2	6.6701
REM	DL194	2	5.39632
REM	DL158	2	5.19894
REM	DL159	3	3.0558
REM	DL161	3	5.65118
REM	DL108	3	1.98623
REM	DL172	3	7.60955
REM	DL194	3	2.9663
REM	DL158	3	3.90338
REM	DL159	4	4.05808
REM	DL161	4	4.07056
REM	DL108	4	3.53087
REM	DL172	4	2.03463
REM	DL194	4	4.44368
REM	DL158	4	3.66563
REM	DL159	5	4.43809
REM	DL161	5	3.47307
REM	DL108	5	4.30652
REM	DL172	5	4.60868
REM	DL194	5	3.33147
REM	DL158	5	4.33778
REM	DL159	6	2.46703
REM	DL161	6	3.79289
REM	DL108	6	3.24388
REM	DL172	6	1.67699
REM	DL194	6	3.88537
REM	DL158	6	2.6708
REM	DL159	7	4.19157
REM	DL161	7	2.34726
REM	DL108	7	1.89396
REM	DL172	7	2.00272
REM	DL194	7	3.40488
REM	DL158	7	2.91142
REM	DL159	8	3.53023
REM	DL161	8	3.05521
REM	DL108	8	3.19769
REM	DL172	8	3.09991
REM	DL194	8	3.37731
REM	DL158	8	2.3056
REM	DL159	9	2.60292
REM	DL161	9	2.48511
REM	DL108	9	2.1027
REM	DL172	9	2.67175
REM	DL194	9	2.54106
REM	DL158	9	2.41428
REM	DL159	10	2.16716
REM	DL161	10	2.07171
REM	DL108	10	2.36756
REM	DL172	10	2.28056
REM	DL194	10	3.3636
REM	DL158	10	3.54566
REM	DL159	11	2.39517
REM	DL161	11	2.51473
REM	DL108	11	1.73188
REM	DL172	11	1.80001
REM	DL194	11	2.30166
REM	DL158	11	3.57865
REM	DL159	12	1.74381
REM	DL161	12	2.03785
REM	DL108	12	1.88465
REM	DL172	12	2.7206
REM	DL194	12	2.42474
REM	DL158	12	2.45048
REM	DL159	13	2.54333
REM	DL161	13	1.82551
REM	DL108	13	2.10644
REM	DL172	13	1.88668
REM	DL194	13	2.3583
REM	DL158	13	2.35935
REM	DL159	14	1.8532
REM	DL161	14	1.76088
REM	DL108	14	1.95342
REM	DL172	14	1.63985
REM	DL194	14	1.71523
REM	DL158	14	2.23739
REM	DL159	15	1.78154
REM	DL161	15	1.84768
REM	DL108	15	1.77591
REM	DL172	15	1.58604
REM	DL194	15	2.18682
REM	DL158	15	2.57219
REM	DL159	16	1.73432
REM	DL161	16	1.98309
REM	DL108	16	1.62053
REM	DL172	16	1.74325
REM	DL194	16	1.41345
REM	DL158	16	2.26659
REM	DL159	17	1.7188
REM	DL161	17	1.84906
REM	DL108	17	1.86164
REM	DL172	17	1.3703
REM	DL194	17	1.51084
REM	DL158	17	1.93111
REM	DL159	18	1.94119
REM	DL161	18	1.13338
REM	DL108	18	1.15518
REM	DL172	18	2.05428
REM	DL194	18	1.61337
REM	DL158	18	1.87477
REM	DL159	19	1.94339
REM	DL161	19	1.56063
REM	DL108	19	1.2978
REM	DL172	19	1.27654
REM	DL194	19	2.33342
REM	DL158	19	2.01547
REM	DL159	20	1.78775
REM	DL161	20	1.43887
REM	DL108	20	1.27062
REM	DL172	20	1.74927
REM	DL194	20	1.57584
REM	DL158	20	2.11335
REM	DL159	21	1.5653
REM	DL161	21	1.5147
REM	DL108	21	1.32288
REM	DL172	21	0.998251
REM	DL194	21	1.80479
REM	DL158	21	1.36927
REM	DL159	22	1.79149
REM	DL161	22	1.3166
REM	DL108	22	1.05683
REM	DL172	22	1.54529
REM	DL194	22	1.65237
REM	DL158	22	1.26887

## Sheet: Fig1h
Time	MeanCC	Mouse	PC
-110	-0.0331867	DL159	PC2
-107.5	-0.0425304	DL159	PC2
-105	-0.0441544	DL159	PC2
-102.5	-0.0346788	DL159	PC2
-100	-0.0187344	DL159	PC2
-97.5	-0.00292584	DL159	PC2
-95	0.00553855	DL159	PC2
-92.5	0.00865097	DL159	PC2
-90	0.0150027	DL159	PC2
-87.5	0.0288386	DL159	PC2
-85	0.0475757	DL159	PC2
-82.5	0.0631985	DL159	PC2
-80	0.0675678	DL159	PC2
-77.5	0.0529993	DL159	PC2
-75	0.0272022	DL159	PC2
-72.5	0.00611515	DL159	PC2
-70	-0.000303429	DL159	PC2
-67.5	0.00520166	DL159	PC2
-65	0.0159846	DL159	PC2
-62.5	0.0250644	DL159	PC2
-60	0.0291658	DL159	PC2
-57.5	0.0270859	DL159	PC2
-55	0.0198289	DL159	PC2
-52.5	0.00670315	DL159	PC2
-50	-0.0136307	DL159	PC2
-47.5	-0.0470914	DL159	PC2
-45	-0.0894932	DL159	PC2
-42.5	-0.135894	DL159	PC2
-40	-0.172956	DL159	PC2
-37.5	-0.193981	DL159	PC2
-35	-0.202027	DL159	PC2
-32.5	-0.20464	DL159	PC2
-30	-0.20155	DL159	PC2
-27.5	-0.187442	DL159	PC2
-25	-0.155905	DL159	PC2
-22.5	-0.111559	DL159	PC2
-20	-0.0523134	DL159	PC2
-17.5	0.0243009	DL159	PC2
-15	0.116861	DL159	PC2
-12.5	0.21468	DL159	PC2
-10	0.316393	DL159	PC2
-7.5	0.430086	DL159	PC2
-5	0.557513	DL159	PC2
-2.5	0.671342	DL159	PC2
0	0.717262	DL159	PC2
2.5	0.632433	DL159	PC2
5	0.476366	DL159	PC2
7.5	0.304704	DL159	PC2
10	0.154877	DL159	PC2
12.5	0.0378519	DL159	PC2
15	-0.0479831	DL159	PC2
17.5	-0.113216	DL159	PC2
20	-0.159926	DL159	PC2
22.5	-0.196341	DL159	PC2
25	-0.223959	DL159	PC2
27.5	-0.24162	DL159	PC2
30	-0.239129	DL159	PC2
32.5	-0.217978	DL159	PC2
35	-0.184622	DL159	PC2
37.5	-0.146328	DL159	PC2
40	-0.108608	DL159	PC2
42.5	-0.0717666	DL159	PC2
45	-0.036471	DL159	PC2
47.5	-0.00307511	DL159	PC2
50	0.0255883	DL159	PC2
52.5	0.0487476	DL159	PC2
55	0.064309	DL159	PC2
57.5	0.0718732	DL159	PC2
60	0.0722541	DL159	PC2
62.5	0.0704458	DL159	PC2
65	0.0672859	DL159	PC2
67.5	0.0666144	DL159	PC2
70	0.0696047	DL159	PC2
72.5	0.0766363	DL159	PC2
75	0.0776427	DL159	PC2
77.5	0.0663931	DL159	PC2
80	0.0396269	DL159	PC2
82.5	0.00510949	DL159	PC2
85	-0.0225658	DL159	PC2
87.5	-0.0328348	DL159	PC2
90	-0.029017	DL159	PC2
92.5	-0.0243541	DL159	PC2
95	-0.0272875	DL159	PC2
97.5	-0.0357499	DL159	PC2
100	-0.0471937	DL159	PC2
102.5	-0.0610452	DL159	PC2
105	-0.075976	DL159	PC2
107.5	-0.0850145	DL159	PC2
110	-0.0841846	DL159	PC2
-110	0.0449753	DL161	PC2
-107.5	0.0528351	DL161	PC2
-105	0.0606373	DL161	PC2
-102.5	0.0648423	DL161	PC2
-100	0.0624746	DL161	PC2
-97.5	0.052882	DL161	PC2
-95	0.0380366	DL161	PC2
-92.5	0.0200332	DL161	PC2
-90	0.000839978	DL161	PC2
-87.5	-0.0181133	DL161	PC2
-85	-0.0307268	DL161	PC2
-82.5	-0.0361137	DL161	PC2
-80	-0.037918	DL161	PC2
-77.5	-0.0444987	DL161	PC2
-75	-0.0580454	DL161	PC2
-72.5	-0.0708415	DL161	PC2
-70	-0.0743941	DL161	PC2
-67.5	-0.0682873	DL161	PC2
-65	-0.0539007	DL161	PC2
-62.5	-0.0355574	DL161	PC2
-60	-0.022991	DL161	PC2
-57.5	-0.0251085	DL161	PC2
-55	-0.0366449	DL161	PC2
-52.5	-0.051151	DL161	PC2
-50	-0.0702528	DL161	PC2
-47.5	-0.0890202	DL161	PC2
-45	-0.109193	DL161	PC2
-42.5	-0.126029	DL161	PC2
-40	-0.140268	DL161	PC2
-37.5	-0.149821	DL161	PC2
-35	-0.162276	DL161	PC2
-32.5	-0.178522	DL161	PC2
-30	-0.194447	DL161	PC2
-27.5	-0.203751	DL161	PC2
-25	-0.207748	DL161	PC2
-22.5	-0.206988	DL161	PC2
-20	-0.200902	DL161	PC2
-17.5	-0.187877	DL161	PC2
-15	-0.163664	DL161	PC2
-12.5	-0.110685	DL161	PC2
-10	-0.00710243	DL161	PC2
-7.5	0.151133	DL161	PC2
-5	0.337481	DL161	PC2
-2.5	0.508638	DL161	PC2
0	0.615238	DL161	PC2
2.5	0.604817	DL161	PC2
5	0.512598	DL161	PC2
7.5	0.383372	DL161	PC2
10	0.257111	DL161	PC2
12.5	0.15312	DL161	PC2
15	0.076973	DL161	PC2
17.5	0.0224887	DL161	PC2
20	-0.0159455	DL161	PC2
22.5	-0.0432243	DL161	PC2
25	-0.0628931	DL161	PC2
27.5	-0.0770298	DL161	PC2
30	-0.085367	DL161	PC2
32.5	-0.0868094	DL161	PC2
35	-0.080391	DL161	PC2
37.5	-0.0677074	DL161	PC2
40	-0.049545	DL161	PC2
42.5	-0.0285278	DL161	PC2
45	-0.00911252	DL161	PC2
47.5	0.00176987	DL161	PC2
50	0.00215848	DL161	PC2
52.5	-0.00717105	DL161	PC2
55	-0.0213709	DL161	PC2
57.5	-0.0363478	DL161	PC2
60	-0.0466701	DL161	PC2
62.5	-0.0553673	DL161	PC2
65	-0.0654758	DL161	PC2
67.5	-0.0759288	DL161	PC2
70	-0.0848012	DL161	PC2
72.5	-0.0899028	DL161	PC2
75	-0.0898255	DL161	PC2
77.5	-0.0895336	DL161	PC2
80	-0.0943526	DL161	PC2
82.5	-0.105238	DL161	PC2
85	-0.114653	DL161	PC2
87.5	-0.115795	DL161	PC2
90	-0.106264	DL161	PC2
92.5	-0.0876337	DL161	PC2
95	-0.0633564	DL161	PC2
97.5	-0.0391457	DL161	PC2
100	-0.0189735	DL161	PC2
102.5	-0.00584254	DL161	PC2
105	0.00172274	DL161	PC2
107.5	0.00580508	DL161	PC2
110	0.0121973	DL161	PC2
-110	0.014789	DL108	PC2
-107.5	0.0300621	DL108	PC2
-105	0.0406283	DL108	PC2
-102.5	0.0436296	DL108	PC2
-100	0.0379886	DL108	PC2
-97.5	0.0278357	DL108	PC2
-95	0.0220353	DL108	PC2
-92.5	0.031198	DL108	PC2
-90	0.0526381	DL108	PC2
-87.5	0.0804627	DL108	PC2
-85	0.105506	DL108	PC2
-82.5	0.116824	DL108	PC2
-80	0.108278	DL108	PC2
-77.5	0.0822423	DL108	PC2
-75	0.0410729	DL108	PC2
-72.5	-0.00595855	DL108	PC2
-70	-0.0559219	DL108	PC2
-67.5	-0.105323	DL108	PC2
-65	-0.150684	DL108	PC2
-62.5	-0.189147	DL108	PC2
-60	-0.215681	DL108	PC2
-57.5	-0.235027	DL108	PC2
-55	-0.246569	DL108	PC2
-52.5	-0.253286	DL108	PC2
-50	-0.250766	DL108	PC2
-47.5	-0.23817	DL108	PC2
-45	-0.218433	DL108	PC2
-42.5	-0.190973	DL108	PC2
-40	-0.157116	DL108	PC2
-37.5	-0.114727	DL108	PC2
-35	-0.0716468	DL108	PC2
-32.5	-0.0383272	DL108	PC2
-30	-0.0225942	DL108	PC2
-27.5	-0.0204079	DL108	PC2
-25	-0.018368	DL108	PC2
-22.5	-0.00168828	DL108	PC2
-20	0.0380748	DL108	PC2
-17.5	0.103318	DL108	PC2
-15	0.191529	DL108	PC2
-12.5	0.304597	DL108	PC2
-10	0.435405	DL108	PC2
-7.5	0.569721	DL108	PC2
-5	0.682917	DL108	PC2
-2.5	0.744264	DL108	PC2
0	0.718493	DL108	PC2
2.5	0.590094	DL108	PC2
5	0.40401	DL108	PC2
7.5	0.217117	DL108	PC2
10	0.0734922	DL108	PC2
12.5	-0.00990225	DL108	PC2
15	-0.0461103	DL108	PC2
17.5	-0.0588558	DL108	PC2
20	-0.0742559	DL108	PC2
22.5	-0.0998949	DL108	PC2
25	-0.130875	DL108	PC2
27.5	-0.157401	DL108	PC2
30	-0.181295	DL108	PC2
32.5	-0.209624	DL108	PC2
35	-0.248016	DL108	PC2
37.5	-0.291921	DL108	PC2
40	-0.324694	DL108	PC2
42.5	-0.32963	DL108	PC2
45	-0.298606	DL108	PC2
47.5	-0.244345	DL108	PC2
50	-0.184343	DL108	PC2
52.5	-0.133219	DL108	PC2
55	-0.0994073	DL108	PC2
57.5	-0.0793906	DL108	PC2
60	-0.0659305	DL108	PC2
62.5	-0.0484198	DL108	PC2
65	-0.0283687	DL108	PC2
67.5	-0.0105945	DL108	PC2
70	0.0013289	DL108	PC2
72.5	0.00868671	DL108	PC2
75	0.012356	DL108	PC2
77.5	0.0181553	DL108	PC2
80	0.0289729	DL108	PC2
82.5	0.0439671	DL108	PC2
85	0.0531963	DL108	PC2
87.5	0.0533759	DL108	PC2
90	0.0452931	DL108	PC2
92.5	0.0385523	DL108	PC2
95	0.0359106	DL108	PC2
97.5	0.0368491	DL108	PC2
100	0.0341854	DL108	PC2
102.5	0.0201806	DL108	PC2
105	-0.00456651	DL108	PC2
107.5	-0.0322946	DL108	PC2
110	-0.048293	DL108	PC2
-110	-0.060983	DL172	PC2
-107.5	-0.0748707	DL172	PC2
-105	-0.0884502	DL172	PC2
-102.5	-0.092701	DL172	PC2
-100	-0.0871398	DL172	PC2
-97.5	-0.0750013	DL172	PC2
-95	-0.0568125	DL172	PC2
-92.5	-0.0333688	DL172	PC2
-90	-0.0144226	DL172	PC2
-87.5	-0.00416285	DL172	PC2
-85	-0.0128751	DL172	PC2
-82.5	-0.040445	DL172	PC2
-80	-0.076307	DL172	PC2
-77.5	-0.104114	DL172	PC2
-75	-0.110614	DL172	PC2
-72.5	-0.0918615	DL172	PC2
-70	-0.0557648	DL172	PC2
-67.5	-0.015345	DL172	PC2
-65	0.0231319	DL172	PC2
-62.5	0.0598543	DL172	PC2
-60	0.0944267	DL172	PC2
-57.5	0.127429	DL172	PC2
-55	0.155579	DL172	PC2
-52.5	0.177567	DL172	PC2
-50	0.186507	DL172	PC2
-47.5	0.175451	DL172	PC2
-45	0.135257	DL172	PC2
-42.5	0.0634854	DL172	PC2
-40	-0.0301583	DL172	PC2
-37.5	-0.121372	DL172	PC2
-35	-0.185002	DL172	PC2
-32.5	-0.211785	DL172	PC2
-30	-0.212942	DL172	PC2
-27.5	-0.21395	DL172	PC2
-25	-0.238215	DL172	PC2
-22.5	-0.275702	DL172	PC2
-20	-0.298443	DL172	PC2
-17.5	-0.274922	DL172	PC2
-15	-0.1984	DL172	PC2
-12.5	-0.0813777	DL172	PC2
-10	0.0610161	DL172	PC2
-7.5	0.227761	DL172	PC2
-5	0.416942	DL172	PC2
-2.5	0.591298	DL172	PC2
0	0.688397	DL172	PC2
2.5	0.638905	DL172	PC2
5	0.49613	DL172	PC2
7.5	0.322734	DL172	PC2
10	0.164807	DL172	PC2
12.5	0.0325449	DL172	PC2
15	-0.0672769	DL172	PC2
17.5	-0.127764	DL172	PC2
20	-0.151032	DL172	PC2
22.5	-0.146745	DL172	PC2
25	-0.129933	DL172	PC2
27.5	-0.107161	DL172	PC2
30	-0.0848194	DL172	PC2
32.5	-0.0626991	DL172	PC2
35	-0.0452247	DL172	PC2
37.5	-0.0371941	DL172	PC2
40	-0.032965	DL172	PC2
42.5	-0.024787	DL172	PC2
45	-0.00728847	DL172	PC2
47.5	0.00664002	DL172	PC2
50	0.0102105	DL172	PC2
52.5	0.00326857	DL172	PC2
55	0.00345925	DL172	PC2
57.5	0.00922107	DL172	PC2
60	0.020173	DL172	PC2
62.5	0.0282194	DL172	PC2
65	0.0332787	DL172	PC2
67.5	0.0326809	DL172	PC2
70	0.0230657	DL172	PC2
72.5	0.0109861	DL172	PC2
75	-0.00307049	DL172	PC2
77.5	-0.00831788	DL172	PC2
80	-0.00705899	DL172	PC2
82.5	0.012977	DL172	PC2
85	0.04386	DL172	PC2
87.5	0.0672763	DL172	PC2
90	0.0792904	DL172	PC2
92.5	0.0778344	DL172	PC2
95	0.073507	DL172	PC2
97.5	0.0652652	DL172	PC2
100	0.0460532	DL172	PC2
102.5	0.00954418	DL172	PC2
105	-0.0390142	DL172	PC2
107.5	-0.0843654	DL172	PC2
110	-0.12381	DL172	PC2
-110	-0.056615	DL194	PC2
-107.5	-0.03731	DL194	PC2
-105	-0.00164745	DL194	PC2
-102.5	0.0403842	DL194	PC2
-100	0.0761343	DL194	PC2
-97.5	0.0893774	DL194	PC2
-95	0.0790288	DL194	PC2
-92.5	0.055992	DL194	PC2
-90	0.0320733	DL194	PC2
-87.5	0.0179455	DL194	PC2
-85	0.0142012	DL194	PC2
-82.5	0.0173924	DL194	PC2
-80	0.014879	DL194	PC2
-77.5	0.010449	DL194	PC2
-75	0.00822598	DL194	PC2
-72.5	0.0128756	DL194	PC2
-70	0.0240598	DL194	PC2
-67.5	0.033886	DL194	PC2
-65	0.0361661	DL194	PC2
-62.5	0.0238987	DL194	PC2
-60	-0.000152052	DL194	PC2
-57.5	-0.0243444	DL194	PC2
-55	-0.0483292	DL194	PC2
-52.5	-0.0701266	DL194	PC2
-50	-0.0961204	DL194	PC2
-47.5	-0.121687	DL194	PC2
-45	-0.139345	DL194	PC2
-42.5	-0.148833	DL194	PC2
-40	-0.151611	DL194	PC2
-37.5	-0.158099	DL194	PC2
-35	-0.164381	DL194	PC2
-32.5	-0.168023	DL194	PC2
-30	-0.165536	DL194	PC2
-27.5	-0.15777	DL194	PC2
-25	-0.148699	DL194	PC2
-22.5	-0.139659	DL194	PC2
-20	-0.126631	DL194	PC2
-17.5	-0.0993421	DL194	PC2
-15	-0.0523939	DL194	PC2
-12.5	0.0249998	DL194	PC2
-10	0.146853	DL194	PC2
-7.5	0.315298	DL194	PC2
-5	0.511489	DL194	PC2
-2.5	0.686436	DL194	PC2
0	0.777084	DL194	PC2
2.5	0.710575	DL194	PC2
5	0.55595	DL194	PC2
7.5	0.380288	DL194	PC2
10	0.231036	DL194	PC2
12.5	0.118452	DL194	PC2
15	0.0360526	DL194	PC2
17.5	-0.029215	DL194	PC2
20	-0.0827886	DL194	PC2
22.5	-0.1168	DL194	PC2
25	-0.128471	DL194	PC2
27.5	-0.120659	DL194	PC2
30	-0.11204	DL194	PC2
32.5	-0.106638	DL194	PC2
35	-0.101953	DL194	PC2
37.5	-0.0945323	DL194	PC2
40	-0.0903091	DL194	PC2
42.5	-0.0965378	DL194	PC2
45	-0.108141	DL194	PC2
47.5	-0.107644	DL194	PC2
50	-0.0905971	DL194	PC2
52.5	-0.0609603	DL194	PC2
55	-0.0238057	DL194	PC2
57.5	0.0167999	DL194	PC2
60	0.0500103	DL194	PC2
62.5	0.0631882	DL194	PC2
65	0.0553303	DL194	PC2
67.5	0.0354104	DL194	PC2
70	0.0123835	DL194	PC2
72.5	-0.00633244	DL194	PC2
75	-0.0185912	DL194	PC2
77.5	-0.0182085	DL194	PC2
80	-0.012296	DL194	PC2
82.5	-0.0047755	DL194	PC2
85	-0.00164138	DL194	PC2
87.5	0.0074594	DL194	PC2
90	0.0237111	DL194	PC2
92.5	0.0410504	DL194	PC2
95	0.0546158	DL194	PC2
97.5	0.0589756	DL194	PC2
100	0.0499734	DL194	PC2
102.5	0.0258296	DL194	PC2
105	-0.000282107	DL194	PC2
107.5	-0.0174962	DL194	PC2
110	-0.0267583	DL194	PC2
-110	0.0145943	DL158	PC2
-107.5	0.0142722	DL158	PC2
-105	0.0152896	DL158	PC2
-102.5	0.0182322	DL158	PC2
-100	0.0228671	DL158	PC2
-97.5	0.0290552	DL158	PC2
-95	0.0362117	DL158	PC2
-92.5	0.0427784	DL158	PC2
-90	0.0500204	DL158	PC2
-87.5	0.0522488	DL158	PC2
-85	0.0468321	DL158	PC2
-82.5	0.0312228	DL158	PC2
-80	0.0081809	DL158	PC2
-77.5	-0.0175502	DL158	PC2
-75	-0.0463908	DL158	PC2
-72.5	-0.0703144	DL158	PC2
-70	-0.0871185	DL158	PC2
-67.5	-0.10044	DL158	PC2
-65	-0.113097	DL158	PC2
-62.5	-0.121111	DL158	PC2
-60	-0.121153	DL158	PC2
-57.5	-0.111904	DL158	PC2
-55	-0.100455	DL158	PC2
-52.5	-0.0898517	DL158	PC2
-50	-0.0830148	DL158	PC2
-47.5	-0.0745858	DL158	PC2
-45	-0.0651258	DL158	PC2
-42.5	-0.0570536	DL158	PC2
-40	-0.0579386	DL158	PC2
-37.5	-0.0653913	DL158	PC2
-35	-0.0772642	DL158	PC2
-32.5	-0.0894663	DL158	PC2
-30	-0.0948549	DL158	PC2
-27.5	-0.0888122	DL158	PC2
-25	-0.0694051	DL158	PC2
-22.5	-0.0314069	DL158	PC2
-20	0.0252963	DL158	PC2
-17.5	0.097737	DL158	PC2
-15	0.184201	DL158	PC2
-12.5	0.280518	DL158	PC2
-10	0.382428	DL158	PC2
-7.5	0.481649	DL158	PC2
-5	0.575918	DL158	PC2
-2.5	0.648344	DL158	PC2
0	0.673349	DL158	PC2
2.5	0.609096	DL158	PC2
5	0.490717	DL158	PC2
7.5	0.352724	DL158	PC2
10	0.224576	DL158	PC2
12.5	0.12337	DL158	PC2
15	0.0481851	DL158	PC2
17.5	-0.0100457	DL158	PC2
20	-0.0569382	DL158	PC2
22.5	-0.0879597	DL158	PC2
25	-0.101504	DL158	PC2
27.5	-0.100162	DL158	PC2
30	-0.0895801	DL158	PC2
32.5	-0.0743223	DL158	PC2
35	-0.0571646	DL158	PC2
37.5	-0.0397594	DL158	PC2
40	-0.0233481	DL158	PC2
42.5	-0.00787267	DL158	PC2
45	0.00332866	DL158	PC2
47.5	0.0114444	DL158	PC2
50	0.0142685	DL158	PC2
52.5	0.0125977	DL158	PC2
55	0.00377497	DL158	PC2
57.5	-0.0132944	DL158	PC2
60	-0.0353253	DL158	PC2
62.5	-0.0562874	DL158	PC2
65	-0.0705379	DL158	PC2
67.5	-0.079773	DL158	PC2
70	-0.085602	DL158	PC2
72.5	-0.0830848	DL158	PC2
75	-0.0714594	DL158	PC2
77.5	-0.0565809	DL158	PC2
80	-0.0413775	DL158	PC2
82.5	-0.0269191	DL158	PC2
85	-0.0138387	DL158	PC2
87.5	-0.00397279	DL158	PC2
90	0.00502072	DL158	PC2
92.5	0.013463	DL158	PC2
95	0.0205859	DL158	PC2
97.5	0.0226175	DL158	PC2
100	0.0204298	DL158	PC2
102.5	0.0154178	DL158	PC2
105	0.00892774	DL158	PC2
107.5	0.00524527	DL158	PC2
110	0.00188251	DL158	PC2

## Sheet: Fig1i
mouse	freq	pow	PC
DL159	0.0133333	734.846	1
DL159	0.0133333	2088.57	2
DL159	0.0133333	101.014	3
DL159	0.0133333	271.835	4
DL159	0.0133333	67.9838	5
DL159	0.0133333	11.3299	6
DL159	0.0133333	37.3801	7
DL159	0.0133333	25.5506	8
DL159	0.0133333	90.4758	9
DL159	0.0133333	49.9243	10
DL159	0.0133333	19.3017	11
DL159	0.0133333	23.9656	12
DL159	0.0133333	12.3306	13
DL159	0.0133333	50.8684	14
DL159	0.0133333	16.1798	15
DL159	0.0133333	12.4337	16
DL159	0.0133333	24.085	17
DL159	0.0133333	30.9436	18
DL159	0.0133333	24.3689	19
DL159	0.0133333	43.1418	20
DL159	0.0133333	20.6332	21
DL159	0.0133333	18.483	22
DL161	0.0166667	84.9078	1
DL161	0.0166667	803.729	2
DL161	0.0166667	78.8958	3
DL161	0.0166667	70.5854	4
DL161	0.0166667	8.89227	5
DL161	0.0166667	29.4259	6
DL161	0.0166667	59.8578	7
DL161	0.0166667	29.4816	8
DL161	0.0166667	16.1011	9
DL161	0.0166667	24.3027	10
DL161	0.0166667	25.0507	11
DL161	0.0166667	22.6258	12
DL161	0.0166667	17.0275	13
DL161	0.0166667	17.9729	14
DL161	0.0166667	10.3534	15
DL161	0.0166667	18.3256	16
DL161	0.0166667	14.5341	17
DL161	0.0166667	10.5571	18
DL161	0.0166667	9.56604	19
DL161	0.0166667	16.9232	20
DL161	0.0166667	10.218	21
DL161	0.0166667	7.99842	22
DL108	0.0133333	87.1529	1
DL108	0.0133333	1447.9	2
DL108	0.0133333	63.6481	3
DL108	0.0133333	47.9843	4
DL108	0.0133333	41.5868	5
DL108	0.0133333	46.1868	6
DL108	0.0133333	83.7779	7
DL108	0.0133333	23.9929	8
DL108	0.0133333	24.6372	9
DL108	0.0133333	25.2818	10
DL108	0.0133333	78.4759	11
DL108	0.0133333	16.7805	12
DL108	0.0133333	32.6694	13
DL108	0.0133333	13.493	14
DL108	0.0133333	4.43428	15
DL108	0.0133333	18.943	16
DL108	0.0133333	10.2065	17
DL108	0.0133333	12.1634	18
DL108	0.0133333	0.824275	19
DL108	0.0133333	12.1964	20
DL108	0.0133333	22.3786	21
DL108	0.0133333	33.3572	22
DL172	0.03	337.329	1
DL172	0.03	1231.41	2
DL172	0.03	62.6232	3
DL172	0.03	36.3223	4
DL172	0.03	65.7323	5
DL172	0.03	38.3976	6
DL172	0.03	20.7713	7
DL172	0.03	24.7402	8
DL172	0.03	65.0268	9
DL172	0.03	25.4435	10
DL172	0.03	19.8603	11
DL172	0.03	7.43982	12
DL172	0.03	20.296	13
DL172	0.03	5.02721	14
DL172	0.03	27.4065	15
DL172	0.03	14.1657	16
DL172	0.03	6.17252	17
DL172	0.03	2.08637	18
DL172	0.03	8.19393	19
DL172	0.03	12.2022	20
DL172	0.03	10.2347	21
DL172	0.03	4.81082	22
DL194	0.01	449.137	1
DL194	0.01	1189.23	2
DL194	0.01	50.6419	3
DL194	0.01	165.248	4
DL194	0.01	75.6861	5
DL194	0.01	12.7156	6
DL194	0.01	59.3867	7
DL194	0.01	97.3308	8
DL194	0.01	12.4305	9
DL194	0.01	37.0443	10
DL194	0.01	21.1597	11
DL194	0.01	47.5113	12
DL194	0.01	25.3251	13
DL194	0.01	18.973	14
DL194	0.01	12.517	15
DL194	0.01	56.2089	16
DL194	0.01	13.6817	17
DL194	0.01	36.8558	18
DL194	0.01	17.6077	19
DL194	0.01	26.0776	20
DL194	0.01	19.8358	21
DL194	0.01	17.4837	22
DL158	0.0133333	404.743	1
DL158	0.0133333	991.492	2
DL158	0.0133333	302.896	3
DL158	0.0133333	124.336	4
DL158	0.0133333	119.224	5
DL158	0.0133333	308.078	6
DL158	0.0133333	142.026	7
DL158	0.0133333	24.1909	8
DL158	0.0133333	66.7351	9
DL158	0.0133333	62.1567	10
DL158	0.0133333	40.3581	11
DL158	0.0133333	27.2067	12
DL158	0.0133333	25.7771	13
DL158	0.0133333	25.9447	14
DL158	0.0133333	30.4415	15
DL158	0.0133333	25.2683	16
DL158	0.0133333	41.4165	17
DL158	0.0133333	31.9336	18
DL158	0.0133333	19.1638	19
DL158	0.0133333	23.8857	20
DL158	0.0133333	21.0307	21
DL158	0.0133333	27.0248	22
