# Supplementary material for: Low-dimensional population dynamics in the brainstem gate REM sleep
Source: Nat Neurosci. 2026 May 25;29(7):1625–37. doi: 10.1038/s41593-026-02314-z (PMC13270127; doi:10.1038/s41593-026-02314-z)
Supplement: Supplementary file 6 — Source data for Fig. 2. [file 41593_2026_2314_MOESM6_ESM.xlsx]

## Sheet: Mouse_info
Panel	Species	Strain	Virus	# of mice	# of males	# of females	Age
a	-	-	-	-	-	-	-
b	Mus musculus	C57BL6	-	6	6	-	8-14 wks
c	-	-	-	-	-	-	-
d	-	-	-	-	-	-	-
e	Mus musculus	C57BL6	-	6	6	-	8-14 wks
f	-	-	-	-	-	-	-
g	Mus musculus	C57BL6	-	6	6	-	8-14 wks
h	Mus musculus	C57BL6	-	6	6	-	8-14 wks

## Sheet: Fig2b
mouse	label	dist
DL159	|R - W|	24.4167
DL161	|R - W|	25.817
DL108	|R - W|	22.3081
DL172	|R - W|	25.953
DL194	|R - W|	22.0554
DL158	|R - W|	22.2677
DL159	|R - N|	22.7029
DL161	|R - N|	28.401
DL108	|R - N|	22.1183
DL172	|R - N|	23.2429
DL194	|R - N|	19.8444
DL158	|R - N|	21.3944
DL159	|W - N|	9.39076
DL161	|W - N|	9.18655
DL108	|W - N|	6.8624
DL172	|W - N|	10.4613
DL194	|W - N|	9.80233
DL158	|W - N|	6.3263

## Sheet: Fig2e
mouse	cond	angle
DL159	breakout	87.9184
DL159	breakout	90.2303
DL159	breakout	83.7939
DL159	breakout	88.3921
DL159	breakout	71.8038
DL159	breakout	78.9204
DL159	breakout	74.2863
DL159	breakout	69.4874
DL159	breakout	58.5728
DL161	breakout	10.5492
DL161	breakout	66.0877
DL161	breakout	42.5067
DL161	breakout	46.5053
DL161	breakout	41.7965
DL161	breakout	35.1942
DL161	breakout	56.4811
DL161	breakout	61.1988
DL108	breakout	79.9826
DL108	breakout	79.7396
DL108	breakout	75.6763
DL108	breakout	78.9209
DL108	breakout	73.6928
DL108	breakout	70.0092
DL108	breakout	58.5836
DL108	breakout	47.5803
DL172	breakout	77.1624
DL172	breakout	88.5852
DL172	breakout	81.5365
DL172	breakout	98.4322
DL172	breakout	86.9598
DL172	breakout	88.7129
DL194	breakout	64.6315
DL194	breakout	85.1588
DL194	breakout	90.0818
DL194	breakout	78.1608
DL194	breakout	81.8938
DL194	breakout	81.9731
DL158	breakout	95.5017
DL158	breakout	86.3584
DL158	breakout	111.62
DL158	breakout	137.943
DL158	breakout	77.5514
DL158	breakout	71.6907
DL158	breakout	83.9509
DL158	breakout	78.106
DL158	breakout	84.5033
DL158	breakout	76.8862
DL159	breakin	-78.0236
DL159	breakin	-61.5892
DL159	breakin	-82.5584
DL159	breakin	-86.0991
DL161	breakin	-82.4036
DL161	breakin	-83.9556
DL161	breakin	-85.4325
DL161	breakin	-86.0464
DL161	breakin	-82.7129
DL161	breakin	-80.7652
DL108	breakin	-56.9117
DL108	breakin	-86.7445
DL108	breakin	-69.3123
DL172	breakin	-73.2448
DL172	breakin	-72.026
DL172	breakin	-43.7384
DL194	breakin	-79.0292
DL194	breakin	-76.8869
DL194	breakin	-66.052
DL194	breakin	-72.7844
DL194	breakin	-77.0616
DL158	breakin	-77.3466
DL158	breakin	-78.1967
DL158	breakin	-73.9745
DL158	breakin	-84.0653
DL158	breakin	-117.703

## Sheet: Fig2g
pc2	mouse	Transition
9.10761	DL159	NR->R
10.2938	DL159	NR->R
10.0593	DL159	NR->R
9.7513	DL159	NR->R
6.52431	DL159	NR->R
7.98091	DL159	NR->R
6.8076	DL159	NR->R
7.492	DL159	NR->R
4.51056	DL159	NR->R
1.22824	DL159	NR->W
-0.606654	DL159	NR->W
9.96756	DL159	NR->W
-6.44207	DL159	NR->W
-2.32583	DL159	NR->W
4.05914	DL159	NR->W
7.02321	DL159	NR->W
-0.0475437	DL159	NR->W
-1.34603	DL159	NR->W
-2.04688	DL159	NR->W
1.8254	DL159	NR->W
2.67677	DL159	NR->W
0.349801	DL159	NR->W
8.42764	DL159	NR->W
2.58837	DL159	NR->W
6.45602	DL159	NR->W
10.4468	DL159	NR->W
8.27132	DL159	NR->W
3.05421	DL159	NR->W
6.45909	DL159	NR->W
6.51191	DL159	NR->W
1.5404	DL159	NR->W
8.71682	DL159	NR->W
10.0202	DL159	NR->W
8.8851	DL159	NR->W
10.4894	DL159	NR->W
9.30851	DL159	NR->W
10.0294	DL159	NR->W
8.15113	DL159	NR->W
6.33582	DL159	NR->W
1.26454	DL159	NR->W
8.26432	DL159	NR->W
8.97958	DL159	NR->W
10.0306	DL159	NR->W
10.5577	DL159	NR->W
11.0812	DL159	NR->W
7.83623	DL159	NR->W
10.7109	DL159	NR->W
10.9156	DL159	NR->W
-6.395	DL159	NR->W
-3.7781	DL159	NR->W
-0.159761	DL159	NR->W
3.64554	DL159	NR->W
-3.98884	DL159	NR->W
4.81528	DL159	NR->W
-1.66784	DL159	NR->W
-2.05003	DL159	NR->W
5.00373	DL159	NR->W
3.21385	DL159	NR->W
2.26588	DL159	NR->W
5.791	DL159	NR->W
3.33378	DL159	NR->W
5.68913	DL159	NR->W
6.41251	DL159	NR->W
4.12692	DL159	NR->W
6.74434	DL159	NR->W
4.28245	DL159	NR->W
7.798	DL159	NR->W
6.87422	DL159	NR->W
7.30559	DL159	NR->W
5.23969	DL159	NR->W
4.9635	DL159	NR->W
6.2222	DL159	NR->W
5.32785	DL159	NR->W
1.63358	DL159	NR->W
6.82971	DL159	NR->W
5.50243	DL159	NR->W
-3.03208	DL159	NR->W
-0.0377535	DL159	NR->W
2.99939	DL159	NR->W
5.36914	DL159	NR->W
5.36914	DL159	NR->W
4.07192	DL159	NR->W
6.49462	DL159	NR->W
-3.68889	DL159	NR->W
-3.56319	DL159	NR->W
4.42459	DL159	NR->W
5.8073	DL159	NR->W
5.20934	DL159	NR->W
5.29823	DL159	NR->W
4.82061	DL159	NR->W
-0.325091	DL159	NR->W
5.14124	DL159	NR->W
4.7421	DL159	NR->W
4.96747	DL159	NR->W
6.24322	DL159	NR->W
4.11353	DL161	NR->R
5.54785	DL161	NR->R
5.24537	DL161	NR->R
6.22124	DL161	NR->R
5.86628	DL161	NR->R
6.54566	DL161	NR->R
5.92799	DL161	NR->R
6.31442	DL161	NR->R
2.25441	DL161	NR->W
5.7843	DL161	NR->W
3.59453	DL161	NR->W
-2.08786	DL161	NR->W
-5.63348	DL161	NR->W
-6.34268	DL161	NR->W
-3.71064	DL161	NR->W
-7.31358	DL161	NR->W
-0.0878773	DL161	NR->W
-1.42852	DL161	NR->W
-3.76846	DL161	NR->W
4.82466	DL161	NR->W
6.12182	DL161	NR->W
7.60143	DL161	NR->W
6.49623	DL161	NR->W
5.9311	DL161	NR->W
5.40573	DL161	NR->W
6.22261	DL161	NR->W
7.38122	DL161	NR->W
5.17346	DL161	NR->W
2.91073	DL161	NR->W
3.02911	DL161	NR->W
6.87606	DL161	NR->W
1.08112	DL161	NR->W
7.24451	DL108	NR->R
7.47221	DL108	NR->R
7.23892	DL108	NR->R
7.21421	DL108	NR->R
7.14242	DL108	NR->R
6.52607	DL108	NR->R
6.30555	DL108	NR->R
5.11778	DL108	NR->R
5.47256	DL108	NR->W
6.72401	DL108	NR->W
6.92267	DL108	NR->W
7.39517	DL108	NR->W
0.465317	DL108	NR->W
-0.426275	DL108	NR->W
4.23186	DL108	NR->W
7.57062	DL108	NR->W
7.55593	DL108	NR->W
7.86852	DL108	NR->W
7.64503	DL108	NR->W
8.89388	DL108	NR->W
5.15533	DL108	NR->W
4.46362	DL108	NR->W
-0.848746	DL108	NR->W
-1.55166	DL108	NR->W
5.05075	DL108	NR->W
-1.39055	DL108	NR->W
-1.99937	DL108	NR->W
0.750442	DL108	NR->W
0.448528	DL108	NR->W
-5.01456	DL108	NR->W
-2.55654	DL108	NR->W
1.25805	DL108	NR->W
-2.26351	DL108	NR->W
6.33443	DL108	NR->W
2.62129	DL108	NR->W
6.09686	DL108	NR->W
6.87235	DL108	NR->W
6.47949	DL108	NR->W
1.57241	DL108	NR->W
6.24063	DL108	NR->W
4.15513	DL108	NR->W
6.68693	DL108	NR->W
6.35525	DL108	NR->W
5.73614	DL108	NR->W
6.61172	DL108	NR->W
3.72363	DL108	NR->W
5.3492	DL108	NR->W
-0.720077	DL108	NR->W
5.85725	DL108	NR->W
-2.70213	DL108	NR->W
8.29113	DL172	NR->R
10.8618	DL172	NR->R
9.93501	DL172	NR->R
11.6472	DL172	NR->R
11.3324	DL172	NR->R
12.1659	DL172	NR->R
-0.422342	DL172	NR->W
0.186684	DL172	NR->W
7.03713	DL172	NR->W
-0.975041	DL172	NR->W
8.26002	DL172	NR->W
8.66019	DL172	NR->W
-0.709293	DL172	NR->W
8.24506	DL172	NR->W
6.96257	DL172	NR->W
7.45538	DL172	NR->W
-4.49034	DL172	NR->W
1.99249	DL172	NR->W
1.99249	DL172	NR->W
-4.86017	DL172	NR->W
5.27539	DL172	NR->W
-4.60362	DL172	NR->W
6.10167	DL172	NR->W
1.78963	DL172	NR->W
4.22349	DL172	NR->W
2.21728	DL172	NR->W
1.97199	DL172	NR->W
-3.3917	DL172	NR->W
6.88684	DL172	NR->W
0.390879	DL172	NR->W
2.50899	DL172	NR->W
1.35766	DL172	NR->W
2.07654	DL172	NR->W
5.00732	DL172	NR->W
1.95443	DL172	NR->W
8.01205	DL172	NR->W
10.3952	DL172	NR->W
4.49143	DL172	NR->W
8.7869	DL172	NR->W
-2.56384	DL172	NR->W
8.56227	DL172	NR->W
9.26625	DL172	NR->W
6.58343	DL172	NR->W
3.61328	DL172	NR->W
5.33742	DL172	NR->W
10.6704	DL172	NR->W
4.30295	DL172	NR->W
-1.82804	DL172	NR->W
9.23183	DL172	NR->W
-1.03288	DL172	NR->W
5.09876	DL172	NR->W
2.79511	DL172	NR->W
-1.12739	DL172	NR->W
7.83436	DL172	NR->W
8.66096	DL172	NR->W
0.0676473	DL172	NR->W
10.7047	DL172	NR->W
7.75345	DL172	NR->W
11.1543	DL172	NR->W
5.68507	DL172	NR->W
9.20908	DL172	NR->W
5.06732	DL172	NR->W
5.06732	DL172	NR->W
2.47953	DL172	NR->W
6.12555	DL172	NR->W
10.9532	DL172	NR->W
10.7222	DL172	NR->W
10.6949	DL172	NR->W
8.48958	DL172	NR->W
11.8671	DL172	NR->W
8.05013	DL172	NR->W
11.6921	DL172	NR->W
11.6371	DL172	NR->W
6.56526	DL172	NR->W
10.9069	DL172	NR->W
-1.35434	DL172	NR->W
10.6047	DL172	NR->W
2.5924	DL172	NR->W
9.21058	DL172	NR->W
8.88172	DL172	NR->W
10.6558	DL172	NR->W
4.95366	DL172	NR->W
-3.31972	DL172	NR->W
-0.101486	DL172	NR->W
4.41282	DL172	NR->W
6.41395	DL172	NR->W
6.19021	DL172	NR->W
0.615113	DL172	NR->W
5.09684	DL172	NR->W
2.34276	DL172	NR->W
5.39529	DL172	NR->W
6.20803	DL172	NR->W
9.37021	DL172	NR->W
7.64374	DL172	NR->W
-3.93729	DL172	NR->W
1.65975	DL172	NR->W
-5.0112	DL172	NR->W
-5.0112	DL172	NR->W
-1.39703	DL172	NR->W
1.10738	DL172	NR->W
1.10738	DL172	NR->W
10.1229	DL172	NR->W
12.0722	DL172	NR->W
8.06462	DL172	NR->W
6.11334	DL172	NR->W
3.09181	DL172	NR->W
3.09181	DL172	NR->W
3.72916	DL172	NR->W
5.37998	DL194	NR->R
7.79758	DL194	NR->R
8.64196	DL194	NR->R
7.74167	DL194	NR->R
8.05529	DL194	NR->R
8.47916	DL194	NR->R
2.36511	DL194	NR->W
6.22115	DL194	NR->W
6.70595	DL194	NR->W
2.51844	DL194	NR->W
1.77652	DL194	NR->W
6.52934	DL194	NR->W
6.71174	DL194	NR->W
7.26417	DL194	NR->W
2.64523	DL194	NR->W
5.76703	DL194	NR->W
8.24366	DL194	NR->W
6.47356	DL194	NR->W
5.1865	DL194	NR->W
7.0516	DL194	NR->W
2.32838	DL194	NR->W
-2.27482	DL194	NR->W
-5.59144	DL194	NR->W
3.29985	DL194	NR->W
4.41373	DL194	NR->W
3.80739	DL194	NR->W
1.50314	DL194	NR->W
6.04551	DL194	NR->W
5.72473	DL194	NR->W
7.73523	DL194	NR->W
4.43327	DL194	NR->W
4.21822	DL194	NR->W
7.17322	DL194	NR->W
7.73734	DL194	NR->W
7.91439	DL194	NR->W
8.93005	DL158	NR->R
9.09144	DL158	NR->R
8.97869	DL158	NR->R
9.44097	DL158	NR->R
7.26753	DL158	NR->R
7.27121	DL158	NR->R
6.99703	DL158	NR->R
6.22404	DL158	NR->R
7.88044	DL158	NR->R
6.26088	DL158	NR->R
4.39701	DL158	NR->W
8.77872	DL158	NR->W
-0.183388	DL158	NR->W
-2.96219	DL158	NR->W
-0.786678	DL158	NR->W
2.36588	DL158	NR->W
2.27766	DL158	NR->W
-3.11635	DL158	NR->W
-1.84992	DL158	NR->W
4.11483	DL158	NR->W
8.09144	DL158	NR->W
0.217247	DL158	NR->W
5.23133	DL158	NR->W
-3.03636	DL158	NR->W
5.80923	DL158	NR->W
-0.953081	DL158	NR->W
7.53252	DL158	NR->W
7.42198	DL158	NR->W
10.0104	DL158	NR->W
3.5928	DL158	NR->W
2.78917	DL158	NR->W
-0.3321	DL158	NR->W
7.20565	DL158	NR->W
4.64742	DL158	NR->W
4.12789	DL158	NR->W
-3.26363	DL158	NR->W
-0.47582	DL158	NR->W
8.29933	DL158	NR->W
7.31069	DL158	NR->W
4.99751	DL158	NR->W
7.20985	DL158	NR->W
0.43039	DL158	NR->W
4.85144	DL158	NR->W
0.61258	DL158	NR->W
0.484304	DL158	NR->W
2.02443	DL158	NR->W
4.65583	DL158	NR->W
6.9277	DL158	NR->W
-2.73327	DL158	NR->W
2.91289	DL158	NR->W
4.87694	DL158	NR->W
6.92575	DL158	NR->W
3.02816	DL158	NR->W
4.69372	DL158	NR->W
3.78448	DL158	NR->W
1.10981	DL158	NR->W
0.665655	DL158	NR->W
1.62879	DL158	NR->W
1.62879	DL158	NR->W
6.14188	DL158	NR->W
6.65926	DL158	NR->W
9.88201	DL158	NR->W
-0.760032	DL158	NR->W
3.11948	DL158	NR->W
4.3812	DL158	NR->W
4.28365	DL158	NR->W
6.21527	DL158	NR->W
8.14254	DL158	NR->W
0.467829	DL158	NR->W
2.53246	DL158	NR->W
-0.635825	DL158	NR->W
4.8485	DL158	NR->W
-3.90583	DL158	NR->W
-4.39852	DL158	NR->W
0.664829	DL158	NR->W
4.59844	DL158	NR->W
3.03945	DL158	NR->W
7.40436	DL158	NR->W
-1.16484	DL158	NR->W
2.87262	DL158	NR->W
2.4525	DL158	NR->W
1.79103	DL158	NR->W
3.86761	DL158	NR->W
1.8645	DL158	NR->W
7.90535	DL158	NR->W
-0.853818	DL158	NR->W
0.0361618	DL158	NR->W
1.73438	DL158	NR->W
5.05434	DL158	NR->W
1.84794	DL158	NR->W
2.97753	DL158	NR->W
-4.59318	DL158	NR->W
6.8261	DL158	NR->W
2.84023	DL158	NR->W
5.48729	DL158	NR->W
5.52659	DL158	NR->W
6.13833	DL158	NR->W
2.90781	DL158	NR->W
3.6097	DL158	NR->W
5.38963	DL158	NR->W
2.55316	DL158	NR->W
4.57903	DL158	NR->W
4.6431	DL158	NR->W

## Sheet: Fig2h
PC	time	accuracy_percent
1	-190	56.6667
1	-190	43.3333
1	-190	40
1	-190	46.6667
1	-190	33.3333
1	-190	43.3333
1	-190	43.3333
1	-190	50
1	-190	53.3333
1	-190	56.6667
1	-190	40
1	-190	53.3333
1	-190	30
1	-190	46.6667
1	-190	63.3333
1	-190	40
1	-190	46.6667
1	-190	50
1	-190	50
1	-190	50
1	-190	43.3333
1	-190	53.3333
1	-190	56.6667
1	-190	56.6667
1	-190	43.3333
1	-180	40
1	-180	43.3333
1	-180	56.6667
1	-180	46.6667
1	-180	53.3333
1	-180	46.6667
1	-180	53.3333
1	-180	56.6667
1	-180	63.3333
1	-180	53.3333
1	-180	60
1	-180	43.3333
1	-180	40
1	-180	63.3333
1	-180	46.6667
1	-180	56.6667
1	-180	36.6667
1	-180	53.3333
1	-180	50
1	-180	43.3333
1	-180	36.6667
1	-180	43.3333
1	-180	36.6667
1	-180	50
1	-180	30
1	-170	56.6667
1	-170	46.6667
1	-170	53.3333
1	-170	60
1	-170	50
1	-170	53.3333
1	-170	53.3333
1	-170	46.6667
1	-170	40
1	-170	43.3333
1	-170	50
1	-170	46.6667
1	-170	33.3333
1	-170	53.3333
1	-170	46.6667
1	-170	60
1	-170	53.3333
1	-170	53.3333
1	-170	60
1	-170	56.6667
1	-170	53.3333
1	-170	40
1	-170	46.6667
1	-170	40
1	-170	53.3333
1	-160	30
1	-160	53.3333
1	-160	46.6667
1	-160	50
1	-160	56.6667
1	-160	63.3333
1	-160	53.3333
1	-160	43.3333
1	-160	50
1	-160	50
1	-160	46.6667
1	-160	60
1	-160	43.3333
1	-160	53.3333
1	-160	40
1	-160	43.3333
1	-160	50
1	-160	43.3333
1	-160	50
1	-160	33.3333
1	-160	56.6667
1	-160	53.3333
1	-160	43.3333
1	-160	46.6667
1	-160	46.6667
1	-150	36.6667
1	-150	40
1	-150	50
1	-150	56.6667
1	-150	33.3333
1	-150	50
1	-150	46.6667
1	-150	56.6667
1	-150	60
1	-150	63.3333
1	-150	50
1	-150	50
1	-150	50
1	-150	53.3333
1	-150	33.3333
1	-150	53.3333
1	-150	36.6667
1	-150	40
1	-150	43.3333
1	-150	53.3333
1	-150	50
1	-150	53.3333
1	-150	43.3333
1	-150	50
1	-150	46.6667
1	-140	53.3333
1	-140	56.6667
1	-140	60
1	-140	46.6667
1	-140	50
1	-140	33.3333
1	-140	50
1	-140	43.3333
1	-140	46.6667
1	-140	40
1	-140	53.3333
1	-140	46.6667
1	-140	50
1	-140	53.3333
1	-140	40
1	-140	53.3333
1	-140	53.3333
1	-140	46.6667
1	-140	50
1	-140	46.6667
1	-140	60
1	-140	63.3333
1	-140	43.3333
1	-140	46.6667
1	-140	53.3333
1	-130	53.3333
1	-130	66.6667
1	-130	53.3333
1	-130	50
1	-130	53.3333
1	-130	46.6667
1	-130	50
1	-130	53.3333
1	-130	70
1	-130	60
1	-130	40
1	-130	60
1	-130	53.3333
1	-130	46.6667
1	-130	43.3333
1	-130	60
1	-130	50
1	-130	56.6667
1	-130	46.6667
1	-130	53.3333
1	-130	40
1	-130	60
1	-130	70
1	-130	50
1	-130	56.6667
1	-120	53.3333
1	-120	43.3333
1	-120	56.6667
1	-120	56.6667
1	-120	56.6667
1	-120	50
1	-120	56.6667
1	-120	66.6667
1	-120	43.3333
1	-120	60
1	-120	56.6667
1	-120	40
1	-120	60
1	-120	53.3333
1	-120	46.6667
1	-120	60
1	-120	56.6667
1	-120	43.3333
1	-120	60
1	-120	56.6667
1	-120	60
1	-120	56.6667
1	-120	50
1	-120	53.3333
1	-120	56.6667
1	-110	60
1	-110	70
1	-110	56.6667
1	-110	66.6667
1	-110	46.6667
1	-110	46.6667
1	-110	60
1	-110	53.3333
1	-110	60
1	-110	66.6667
1	-110	70
1	-110	50
1	-110	53.3333
1	-110	53.3333
1	-110	43.3333
1	-110	56.6667
1	-110	50
1	-110	73.3333
1	-110	56.6667
1	-110	53.3333
1	-110	43.3333
1	-110	63.3333
1	-110	63.3333
1	-110	46.6667
1	-110	63.3333
1	-100	50
1	-100	46.6667
1	-100	63.3333
1	-100	53.3333
1	-100	36.6667
1	-100	50
1	-100	53.3333
1	-100	53.3333
1	-100	50
1	-100	60
1	-100	50
1	-100	63.3333
1	-100	63.3333
1	-100	46.6667
1	-100	56.6667
1	-100	66.6667
1	-100	60
1	-100	66.6667
1	-100	56.6667
1	-100	60
1	-100	60
1	-100	63.3333
1	-100	56.6667
1	-100	60
1	-100	63.3333
1	-90	50
1	-90	63.3333
1	-90	46.6667
1	-90	60
1	-90	50
1	-90	60
1	-90	53.3333
1	-90	36.6667
1	-90	56.6667
1	-90	63.3333
1	-90	46.6667
1	-90	60
1	-90	46.6667
1	-90	56.6667
1	-90	60
1	-90	46.6667
1	-90	46.6667
1	-90	43.3333
1	-90	53.3333
1	-90	53.3333
1	-90	46.6667
1	-90	53.3333
1	-90	53.3333
1	-90	53.3333
1	-90	56.6667
1	-80	63.3333
1	-80	60
1	-80	56.6667
1	-80	63.3333
1	-80	56.6667
1	-80	63.3333
1	-80	46.6667
1	-80	60
1	-80	36.6667
1	-80	50
1	-80	46.6667
1	-80	60
1	-80	50
1	-80	66.6667
1	-80	50
1	-80	63.3333
1	-80	56.6667
1	-80	53.3333
1	-80	50
1	-80	46.6667
1	-80	63.3333
1	-80	53.3333
1	-80	70
1	-80	66.6667
1	-80	43.3333
1	-70	46.6667
1	-70	60
1	-70	53.3333
1	-70	60
1	-70	63.3333
1	-70	60
1	-70	73.3333
1	-70	46.6667
1	-70	73.3333
1	-70	53.3333
1	-70	56.6667
1	-70	56.6667
1	-70	66.6667
1	-70	60
1	-70	63.3333
1	-70	56.6667
1	-70	66.6667
1	-70	63.3333
1	-70	73.3333
1	-70	43.3333
1	-70	50
1	-70	66.6667
1	-70	53.3333
1	-70	43.3333
1	-70	60
1	-60	50
1	-60	43.3333
1	-60	40
1	-60	30
1	-60	50
1	-60	46.6667
1	-60	46.6667
1	-60	56.6667
1	-60	56.6667
1	-60	53.3333
1	-60	50
1	-60	60
1	-60	43.3333
1	-60	60
1	-60	46.6667
1	-60	50
1	-60	53.3333
1	-60	63.3333
1	-60	43.3333
1	-60	40
1	-60	53.3333
1	-60	60
1	-60	60
1	-60	50
1	-60	56.6667
1	-50	56.6667
1	-50	50
1	-50	60
1	-50	60
1	-50	56.6667
1	-50	53.3333
1	-50	50
1	-50	46.6667
1	-50	53.3333
1	-50	40
1	-50	70
1	-50	60
1	-50	56.6667
1	-50	43.3333
1	-50	50
1	-50	50
1	-50	56.6667
1	-50	56.6667
1	-50	40
1	-50	53.3333
1	-50	60
1	-50	53.3333
1	-50	50
1	-50	46.6667
1	-50	63.3333
1	-40	60
1	-40	46.6667
1	-40	50
1	-40	53.3333
1	-40	46.6667
1	-40	70
1	-40	63.3333
1	-40	53.3333
1	-40	60
1	-40	53.3333
1	-40	60
1	-40	63.3333
1	-40	30
1	-40	50
1	-40	50
1	-40	63.3333
1	-40	60
1	-40	50
1	-40	53.3333
1	-40	46.6667
1	-40	56.6667
1	-40	43.3333
1	-40	53.3333
1	-40	60
1	-40	63.3333
1	-30	43.3333
1	-30	36.6667
1	-30	36.6667
1	-30	53.3333
1	-30	50
1	-30	53.3333
1	-30	50
1	-30	66.6667
1	-30	30
1	-30	56.6667
1	-30	50
1	-30	43.3333
1	-30	40
1	-30	50
1	-30	56.6667
1	-30	53.3333
1	-30	46.6667
1	-30	53.3333
1	-30	46.6667
1	-30	56.6667
1	-30	50
1	-30	50
1	-30	33.3333
1	-30	50
1	-30	53.3333
1	-20	53.3333
1	-20	63.3333
1	-20	46.6667
1	-20	40
1	-20	56.6667
1	-20	43.3333
1	-20	36.6667
1	-20	76.6667
1	-20	60
1	-20	53.3333
1	-20	53.3333
1	-20	33.3333
1	-20	50
1	-20	46.6667
1	-20	46.6667
1	-20	56.6667
1	-20	40
1	-20	46.6667
1	-20	63.3333
1	-20	60
1	-20	46.6667
1	-20	33.3333
1	-20	53.3333
1	-20	36.6667
1	-20	60
1	-10	73.3333
1	-10	76.6667
1	-10	70
1	-10	40
1	-10	46.6667
1	-10	30
1	-10	70
1	-10	66.6667
1	-10	33.3333
1	-10	53.3333
1	-10	76.6667
1	-10	63.3333
1	-10	43.3333
1	-10	36.6667
1	-10	56.6667
1	-10	50
1	-10	66.6667
1	-10	73.3333
1	-10	40
1	-10	63.3333
1	-10	73.3333
1	-10	56.6667
1	-10	46.6667
1	-10	46.6667
1	-10	60
1	0	73.3333
1	0	76.6667
1	0	80
1	0	73.3333
1	0	66.6667
1	0	73.3333
1	0	83.3333
1	0	73.3333
1	0	70
1	0	76.6667
1	0	66.6667
1	0	70
1	0	80
1	0	80
1	0	76.6667
1	0	83.3333
1	0	73.3333
1	0	63.3333
1	0	93.3333
1	0	73.3333
1	0	76.6667
1	0	73.3333
1	0	70
1	0	76.6667
1	0	70
2	-190	50
2	-190	36.6667
2	-190	56.6667
2	-190	43.3333
2	-190	56.6667
2	-190	50
2	-190	46.6667
2	-190	66.6667
2	-190	66.6667
2	-190	56.6667
2	-190	60
2	-190	53.3333
2	-190	56.6667
2	-190	46.6667
2	-190	63.3333
2	-190	56.6667
2	-190	73.3333
2	-190	53.3333
2	-190	56.6667
2	-190	50
2	-190	50
2	-190	63.3333
2	-190	53.3333
2	-190	43.3333
2	-190	36.6667
2	-180	50
2	-180	56.6667
2	-180	30
2	-180	56.6667
2	-180	56.6667
2	-180	36.6667
2	-180	43.3333
2	-180	53.3333
2	-180	50
2	-180	36.6667
2	-180	50
2	-180	30
2	-180	53.3333
2	-180	56.6667
2	-180	63.3333
2	-180	73.3333
2	-180	43.3333
2	-180	56.6667
2	-180	46.6667
2	-180	40
2	-180	46.6667
2	-180	43.3333
2	-180	63.3333
2	-180	40
2	-180	46.6667
2	-170	66.6667
2	-170	60
2	-170	56.6667
2	-170	43.3333
2	-170	40
2	-170	56.6667
2	-170	53.3333
2	-170	56.6667
2	-170	60
2	-170	56.6667
2	-170	40
2	-170	56.6667
2	-170	53.3333
2	-170	70
2	-170	66.6667
2	-170	53.3333
2	-170	26.6667
2	-170	33.3333
2	-170	56.6667
2	-170	26.6667
2	-170	53.3333
2	-170	56.6667
2	-170	60
2	-170	53.3333
2	-170	70
2	-160	73.3333
2	-160	43.3333
2	-160	46.6667
2	-160	63.3333
2	-160	60
2	-160	46.6667
2	-160	56.6667
2	-160	60
2	-160	46.6667
2	-160	60
2	-160	63.3333
2	-160	70
2	-160	63.3333
2	-160	40
2	-160	60
2	-160	53.3333
2	-160	50
2	-160	60
2	-160	60
2	-160	63.3333
2	-160	53.3333
2	-160	50
2	-160	50
2	-160	66.6667
2	-160	53.3333
2	-150	56.6667
2	-150	60
2	-150	70
2	-150	53.3333
2	-150	56.6667
2	-150	63.3333
2	-150	60
2	-150	53.3333
2	-150	63.3333
2	-150	53.3333
2	-150	66.6667
2	-150	63.3333
2	-150	46.6667
2	-150	50
2	-150	63.3333
2	-150	50
2	-150	76.6667
2	-150	56.6667
2	-150	53.3333
2	-150	66.6667
2	-150	73.3333
2	-150	43.3333
2	-150	70
2	-150	73.3333
2	-150	66.6667
2	-140	50
2	-140	56.6667
2	-140	63.3333
2	-140	60
2	-140	30
2	-140	50
2	-140	70
2	-140	73.3333
2	-140	40
2	-140	60
2	-140	30
2	-140	66.6667
2	-140	63.3333
2	-140	56.6667
2	-140	46.6667
2	-140	60
2	-140	56.6667
2	-140	56.6667
2	-140	53.3333
2	-140	60
2	-140	46.6667
2	-140	66.6667
2	-140	66.6667
2	-140	63.3333
2	-140	36.6667
2	-130	66.6667
2	-130	40
2	-130	56.6667
2	-130	73.3333
2	-130	76.6667
2	-130	36.6667
2	-130	56.6667
2	-130	36.6667
2	-130	43.3333
2	-130	60
2	-130	43.3333
2	-130	50
2	-130	53.3333
2	-130	40
2	-130	33.3333
2	-130	43.3333
2	-130	56.6667
2	-130	60
2	-130	53.3333
2	-130	43.3333
2	-130	46.6667
2	-130	43.3333
2	-130	60
2	-130	46.6667
2	-130	50
2	-120	56.6667
2	-120	50
2	-120	50
2	-120	63.3333
2	-120	43.3333
2	-120	63.3333
2	-120	46.6667
2	-120	50
2	-120	50
2	-120	66.6667
2	-120	60
2	-120	63.3333
2	-120	50
2	-120	50
2	-120	33.3333
2	-120	53.3333
2	-120	36.6667
2	-120	40
2	-120	63.3333
2	-120	66.6667
2	-120	56.6667
2	-120	40
2	-120	60
2	-120	60
2	-120	60
2	-110	56.6667
2	-110	63.3333
2	-110	40
2	-110	50
2	-110	56.6667
2	-110	50
2	-110	60
2	-110	56.6667
2	-110	43.3333
2	-110	53.3333
2	-110	60
2	-110	60
2	-110	63.3333
2	-110	40
2	-110	50
2	-110	66.6667
2	-110	56.6667
2	-110	56.6667
2	-110	73.3333
2	-110	53.3333
2	-110	66.6667
2	-110	56.6667
2	-110	63.3333
2	-110	70
2	-110	50
2	-100	56.6667
2	-100	56.6667
2	-100	53.3333
2	-100	56.6667
2	-100	60
2	-100	50
2	-100	50
2	-100	56.6667
2	-100	46.6667
2	-100	50
2	-100	60
2	-100	53.3333
2	-100	46.6667
2	-100	73.3333
2	-100	50
2	-100	63.3333
2	-100	70
2	-100	70
2	-100	46.6667
2	-100	50
2	-100	76.6667
2	-100	60
2	-100	56.6667
2	-100	70
2	-100	60
2	-90	60
2	-90	50
2	-90	73.3333
2	-90	56.6667
2	-90	70
2	-90	53.3333
2	-90	50
2	-90	50
2	-90	70
2	-90	66.6667
2	-90	50
2	-90	56.6667
2	-90	63.3333
2	-90	46.6667
2	-90	56.6667
2	-90	50
2	-90	70
2	-90	43.3333
2	-90	56.6667
2	-90	63.3333
2	-90	63.3333
2	-90	60
2	-90	63.3333
2	-90	50
2	-90	56.6667
2	-80	56.6667
2	-80	70
2	-80	46.6667
2	-80	76.6667
2	-80	73.3333
2	-80	56.6667
2	-80	56.6667
2	-80	63.3333
2	-80	73.3333
2	-80	60
2	-80	46.6667
2	-80	60
2	-80	40
2	-80	66.6667
2	-80	56.6667
2	-80	60
2	-80	63.3333
2	-80	56.6667
2	-80	60
2	-80	76.6667
2	-80	66.6667
2	-80	70
2	-80	66.6667
2	-80	60
2	-80	56.6667
2	-70	60
2	-70	63.3333
2	-70	56.6667
2	-70	66.6667
2	-70	53.3333
2	-70	63.3333
2	-70	50
2	-70	53.3333
2	-70	70
2	-70	73.3333
2	-70	70
2	-70	63.3333
2	-70	66.6667
2	-70	66.6667
2	-70	70
2	-70	63.3333
2	-70	50
2	-70	76.6667
2	-70	66.6667
2	-70	63.3333
2	-70	56.6667
2	-70	66.6667
2	-70	70
2	-70	46.6667
2	-70	80
2	-60	53.3333
2	-60	63.3333
2	-60	56.6667
2	-60	66.6667
2	-60	46.6667
2	-60	83.3333
2	-60	83.3333
2	-60	56.6667
2	-60	60
2	-60	56.6667
2	-60	43.3333
2	-60	60
2	-60	70
2	-60	50
2	-60	56.6667
2	-60	60
2	-60	56.6667
2	-60	63.3333
2	-60	50
2	-60	66.6667
2	-60	66.6667
2	-60	70
2	-60	60
2	-60	60
2	-60	56.6667
2	-50	66.6667
2	-50	66.6667
2	-50	60
2	-50	56.6667
2	-50	53.3333
2	-50	73.3333
2	-50	63.3333
2	-50	63.3333
2	-50	66.6667
2	-50	60
2	-50	46.6667
2	-50	56.6667
2	-50	50
2	-50	63.3333
2	-50	63.3333
2	-50	70
2	-50	56.6667
2	-50	53.3333
2	-50	63.3333
2	-50	46.6667
2	-50	63.3333
2	-50	63.3333
2	-50	60
2	-50	73.3333
2	-50	60
2	-40	66.6667
2	-40	73.3333
2	-40	66.6667
2	-40	63.3333
2	-40	70
2	-40	53.3333
2	-40	56.6667
2	-40	70
2	-40	80
2	-40	56.6667
2	-40	83.3333
2	-40	66.6667
2	-40	66.6667
2	-40	73.3333
2	-40	63.3333
2	-40	63.3333
2	-40	70
2	-40	63.3333
2	-40	66.6667
2	-40	56.6667
2	-40	73.3333
2	-40	70
2	-40	73.3333
2	-40	60
2	-40	83.3333
2	-30	70
2	-30	70
2	-30	63.3333
2	-30	73.3333
2	-30	83.3333
2	-30	56.6667
2	-30	70
2	-30	56.6667
2	-30	70
2	-30	66.6667
2	-30	76.6667
2	-30	56.6667
2	-30	66.6667
2	-30	70
2	-30	63.3333
2	-30	60
2	-30	66.6667
2	-30	66.6667
2	-30	73.3333
2	-30	66.6667
2	-30	56.6667
2	-30	80
2	-30	66.6667
2	-30	60
2	-30	63.3333
2	-20	86.6667
2	-20	86.6667
2	-20	80
2	-20	83.3333
2	-20	86.6667
2	-20	80
2	-20	83.3333
2	-20	83.3333
2	-20	83.3333
2	-20	73.3333
2	-20	73.3333
2	-20	66.6667
2	-20	86.6667
2	-20	73.3333
2	-20	73.3333
2	-20	83.3333
2	-20	63.3333
2	-20	73.3333
2	-20	76.6667
2	-20	86.6667
2	-20	73.3333
2	-20	73.3333
2	-20	73.3333
2	-20	83.3333
2	-20	73.3333
2	-10	66.6667
2	-10	60
2	-10	66.6667
2	-10	80
2	-10	76.6667
2	-10	63.3333
2	-10	66.6667
2	-10	56.6667
2	-10	73.3333
2	-10	76.6667
2	-10	63.3333
2	-10	70
2	-10	66.6667
2	-10	73.3333
2	-10	63.3333
2	-10	73.3333
2	-10	70
2	-10	63.3333
2	-10	60
2	-10	73.3333
2	-10	56.6667
2	-10	80
2	-10	63.3333
2	-10	60
2	-10	60
2	0	76.6667
2	0	76.6667
2	0	83.3333
2	0	70
2	0	66.6667
2	0	63.3333
2	0	76.6667
2	0	76.6667
2	0	83.3333
2	0	70
2	0	76.6667
2	0	70
2	0	70
2	0	86.6667
2	0	66.6667
2	0	73.3333
2	0	83.3333
2	0	80
2	0	70
2	0	80
2	0	80
2	0	70
2	0	63.3333
2	0	60
2	0	80
3	-190	60
3	-190	50
3	-190	53.3333
3	-190	46.6667
3	-190	53.3333
3	-190	30
3	-190	50
3	-190	50
3	-190	46.6667
3	-190	50
3	-190	53.3333
3	-190	53.3333
3	-190	36.6667
3	-190	53.3333
3	-190	50
3	-190	53.3333
3	-190	46.6667
3	-190	43.3333
3	-190	46.6667
3	-190	60
3	-190	53.3333
3	-190	60
3	-190	60
3	-190	56.6667
3	-190	43.3333
3	-180	53.3333
3	-180	56.6667
3	-180	40
3	-180	46.6667
3	-180	60
3	-180	50
3	-180	60
3	-180	60
3	-180	53.3333
3	-180	50
3	-180	46.6667
3	-180	50
3	-180	40
3	-180	46.6667
3	-180	40
3	-180	53.3333
3	-180	53.3333
3	-180	63.3333
3	-180	46.6667
3	-180	46.6667
3	-180	50
3	-180	36.6667
3	-180	60
3	-180	60
3	-180	43.3333
3	-170	56.6667
3	-170	43.3333
3	-170	56.6667
3	-170	63.3333
3	-170	50
3	-170	56.6667
3	-170	50
3	-170	50
3	-170	46.6667
3	-170	43.3333
3	-170	66.6667
3	-170	63.3333
3	-170	46.6667
3	-170	50
3	-170	43.3333
3	-170	36.6667
3	-170	60
3	-170	43.3333
3	-170	46.6667
3	-170	33.3333
3	-170	66.6667
3	-170	46.6667
3	-170	43.3333
3	-170	63.3333
3	-170	40
3	-160	50
3	-160	56.6667
3	-160	40
3	-160	50
3	-160	46.6667
3	-160	53.3333
3	-160	46.6667
3	-160	36.6667
3	-160	53.3333
3	-160	50
3	-160	53.3333
3	-160	73.3333
3	-160	46.6667
3	-160	46.6667
3	-160	50
3	-160	56.6667
3	-160	36.6667
3	-160	46.6667
3	-160	60
3	-160	36.6667
3	-160	43.3333
3	-160	36.6667
3	-160	43.3333
3	-160	50
3	-160	53.3333
3	-150	60
3	-150	40
3	-150	63.3333
3	-150	46.6667
3	-150	60
3	-150	36.6667
3	-150	56.6667
3	-150	56.6667
3	-150	40
3	-150	30
3	-150	33.3333
3	-150	43.3333
3	-150	56.6667
3	-150	36.6667
3	-150	46.6667
3	-150	50
3	-150	56.6667
3	-150	46.6667
3	-150	53.3333
3	-150	63.3333
3	-150	43.3333
3	-150	53.3333
3	-150	50
3	-150	50
3	-150	70
3	-140	50
3	-140	66.6667
3	-140	46.6667
3	-140	56.6667
3	-140	56.6667
3	-140	56.6667
3	-140	46.6667
3	-140	60
3	-140	43.3333
3	-140	40
3	-140	53.3333
3	-140	36.6667
3	-140	53.3333
3	-140	56.6667
3	-140	53.3333
3	-140	56.6667
3	-140	53.3333
3	-140	40
3	-140	46.6667
3	-140	43.3333
3	-140	46.6667
3	-140	40
3	-140	33.3333
3	-140	36.6667
3	-140	43.3333
3	-130	60
3	-130	66.6667
3	-130	36.6667
3	-130	43.3333
3	-130	46.6667
3	-130	43.3333
3	-130	36.6667
3	-130	50
3	-130	60
3	-130	56.6667
3	-130	53.3333
3	-130	40
3	-130	50
3	-130	46.6667
3	-130	36.6667
3	-130	43.3333
3	-130	40
3	-130	56.6667
3	-130	56.6667
3	-130	50
3	-130	46.6667
3	-130	50
3	-130	53.3333
3	-130	56.6667
3	-130	43.3333
3	-120	36.6667
3	-120	66.6667
3	-120	40
3	-120	43.3333
3	-120	53.3333
3	-120	50
3	-120	43.3333
3	-120	50
3	-120	60
3	-120	53.3333
3	-120	50
3	-120	46.6667
3	-120	46.6667
3	-120	66.6667
3	-120	46.6667
3	-120	50
3	-120	53.3333
3	-120	63.3333
3	-120	60
3	-120	43.3333
3	-120	43.3333
3	-120	46.6667
3	-120	46.6667
3	-120	50
3	-120	43.3333
3	-110	43.3333
3	-110	56.6667
3	-110	43.3333
3	-110	43.3333
3	-110	46.6667
3	-110	46.6667
3	-110	56.6667
3	-110	40
3	-110	53.3333
3	-110	43.3333
3	-110	50
3	-110	56.6667
3	-110	40
3	-110	46.6667
3	-110	46.6667
3	-110	53.3333
3	-110	50
3	-110	56.6667
3	-110	43.3333
3	-110	26.6667
3	-110	56.6667
3	-110	30
3	-110	56.6667
3	-110	43.3333
3	-110	53.3333
3	-100	36.6667
3	-100	46.6667
3	-100	26.6667
3	-100	56.6667
3	-100	40
3	-100	63.3333
3	-100	40
3	-100	33.3333
3	-100	40
3	-100	60
3	-100	63.3333
3	-100	46.6667
3	-100	60
3	-100	63.3333
3	-100	63.3333
3	-100	53.3333
3	-100	46.6667
3	-100	36.6667
3	-100	43.3333
3	-100	56.6667
3	-100	36.6667
3	-100	50
3	-100	60
3	-100	46.6667
3	-100	50
3	-90	60
3	-90	50
3	-90	40
3	-90	56.6667
3	-90	50
3	-90	53.3333
3	-90	53.3333
3	-90	63.3333
3	-90	60
3	-90	43.3333
3	-90	46.6667
3	-90	53.3333
3	-90	50
3	-90	46.6667
3	-90	56.6667
3	-90	46.6667
3	-90	36.6667
3	-90	46.6667
3	-90	36.6667
3	-90	46.6667
3	-90	50
3	-90	40
3	-90	66.6667
3	-90	30
3	-90	40
3	-80	40
3	-80	33.3333
3	-80	46.6667
3	-80	50
3	-80	43.3333
3	-80	40
3	-80	40
3	-80	60
3	-80	46.6667
3	-80	70
3	-80	53.3333
3	-80	40
3	-80	60
3	-80	36.6667
3	-80	40
3	-80	46.6667
3	-80	36.6667
3	-80	50
3	-80	23.3333
3	-80	53.3333
3	-80	40
3	-80	50
3	-80	53.3333
3	-80	43.3333
3	-80	53.3333
3	-70	53.3333
3	-70	46.6667
3	-70	60
3	-70	56.6667
3	-70	40
3	-70	63.3333
3	-70	66.6667
3	-70	43.3333
3	-70	50
3	-70	66.6667
3	-70	50
3	-70	50
3	-70	53.3333
3	-70	60
3	-70	63.3333
3	-70	56.6667
3	-70	53.3333
3	-70	43.3333
3	-70	50
3	-70	66.6667
3	-70	56.6667
3	-70	66.6667
3	-70	46.6667
3	-70	60
3	-70	40
3	-60	46.6667
3	-60	43.3333
3	-60	30
3	-60	46.6667
3	-60	56.6667
3	-60	53.3333
3	-60	50
3	-60	43.3333
3	-60	63.3333
3	-60	66.6667
3	-60	56.6667
3	-60	46.6667
3	-60	63.3333
3	-60	50
3	-60	40
3	-60	60
3	-60	46.6667
3	-60	60
3	-60	63.3333
3	-60	63.3333
3	-60	63.3333
3	-60	63.3333
3	-60	50
3	-60	50
3	-60	60
3	-50	40
3	-50	46.6667
3	-50	43.3333
3	-50	50
3	-50	50
3	-50	50
3	-50	43.3333
3	-50	53.3333
3	-50	50
3	-50	53.3333
3	-50	46.6667
3	-50	40
3	-50	40
3	-50	36.6667
3	-50	50
3	-50	50
3	-50	50
3	-50	53.3333
3	-50	50
3	-50	40
3	-50	56.6667
3	-50	53.3333
3	-50	50
3	-50	46.6667
3	-50	46.6667
3	-40	46.6667
3	-40	43.3333
3	-40	46.6667
3	-40	33.3333
3	-40	40
3	-40	60
3	-40	43.3333
3	-40	53.3333
3	-40	40
3	-40	50
3	-40	46.6667
3	-40	53.3333
3	-40	53.3333
3	-40	53.3333
3	-40	50
3	-40	46.6667
3	-40	56.6667
3	-40	40
3	-40	46.6667
3	-40	46.6667
3	-40	33.3333
3	-40	50
3	-40	50
3	-40	50
3	-40	46.6667
3	-30	46.6667
3	-30	56.6667
3	-30	40
3	-30	43.3333
3	-30	36.6667
3	-30	46.6667
3	-30	46.6667
3	-30	56.6667
3	-30	30
3	-30	43.3333
3	-30	53.3333
3	-30	50
3	-30	50
3	-30	56.6667
3	-30	46.6667
3	-30	36.6667
3	-30	43.3333
3	-30	33.3333
3	-30	46.6667
3	-30	33.3333
3	-30	33.3333
3	-30	60
3	-30	53.3333
3	-30	56.6667
3	-30	53.3333
3	-20	33.3333
3	-20	43.3333
3	-20	66.6667
3	-20	53.3333
3	-20	43.3333
3	-20	43.3333
3	-20	40
3	-20	50
3	-20	56.6667
3	-20	66.6667
3	-20	53.3333
3	-20	56.6667
3	-20	63.3333
3	-20	56.6667
3	-20	53.3333
3	-20	40
3	-20	63.3333
3	-20	56.6667
3	-20	40
3	-20	63.3333
3	-20	46.6667
3	-20	40
3	-20	50
3	-20	60
3	-20	56.6667
3	-10	53.3333
3	-10	76.6667
3	-10	63.3333
3	-10	46.6667
3	-10	66.6667
3	-10	46.6667
3	-10	63.3333
3	-10	46.6667
3	-10	60
3	-10	53.3333
3	-10	66.6667
3	-10	60
3	-10	63.3333
3	-10	56.6667
3	-10	66.6667
3	-10	50
3	-10	53.3333
3	-10	53.3333
3	-10	56.6667
3	-10	50
3	-10	56.6667
3	-10	56.6667
3	-10	60
3	-10	46.6667
3	-10	50
3	0	70
3	0	50
3	0	73.3333
3	0	46.6667
3	0	60
3	0	50
3	0	63.3333
3	0	60
3	0	73.3333
3	0	73.3333
3	0	50
3	0	60
3	0	53.3333
3	0	66.6667
3	0	56.6667
3	0	60
3	0	56.6667
3	0	63.3333
3	0	60
3	0	56.6667
3	0	63.3333
3	0	66.6667
3	0	63.3333
3	0	60
3	0	66.6667
4	-190	50
4	-190	40
4	-190	36.6667
4	-190	53.3333
4	-190	56.6667
4	-190	66.6667
4	-190	63.3333
4	-190	56.6667
4	-190	53.3333
4	-190	40
4	-190	50
4	-190	46.6667
4	-190	33.3333
4	-190	63.3333
4	-190	53.3333
4	-190	63.3333
4	-190	40
4	-190	50
4	-190	56.6667
4	-190	63.3333
4	-190	56.6667
4	-190	53.3333
4	-190	33.3333
4	-190	63.3333
4	-190	63.3333
4	-180	53.3333
4	-180	50
4	-180	56.6667
4	-180	43.3333
4	-180	50
4	-180	56.6667
4	-180	36.6667
4	-180	43.3333
4	-180	43.3333
4	-180	50
4	-180	56.6667
4	-180	56.6667
4	-180	66.6667
4	-180	53.3333
4	-180	46.6667
4	-180	56.6667
4	-180	50
4	-180	40
4	-180	53.3333
4	-180	56.6667
4	-180	53.3333
4	-180	50
4	-180	63.3333
4	-180	53.3333
4	-180	63.3333
4	-170	53.3333
4	-170	60
4	-170	53.3333
4	-170	43.3333
4	-170	43.3333
4	-170	56.6667
4	-170	60
4	-170	43.3333
4	-170	46.6667
4	-170	36.6667
4	-170	53.3333
4	-170	60
4	-170	70
4	-170	33.3333
4	-170	60
4	-170	43.3333
4	-170	53.3333
4	-170	53.3333
4	-170	63.3333
4	-170	56.6667
4	-170	50
4	-170	50
4	-170	56.6667
4	-170	53.3333
4	-170	66.6667
4	-160	56.6667
4	-160	50
4	-160	50
4	-160	53.3333
4	-160	56.6667
4	-160	63.3333
4	-160	53.3333
4	-160	53.3333
4	-160	43.3333
4	-160	50
4	-160	66.6667
4	-160	50
4	-160	56.6667
4	-160	40
4	-160	50
4	-160	50
4	-160	46.6667
4	-160	50
4	-160	63.3333
4	-160	43.3333
4	-160	53.3333
4	-160	40
4	-160	46.6667
4	-160	53.3333
4	-160	50
4	-150	53.3333
4	-150	56.6667
4	-150	50
4	-150	60
4	-150	46.6667
4	-150	40
4	-150	56.6667
4	-150	60
4	-150	40
4	-150	40
4	-150	40
4	-150	40
4	-150	46.6667
4	-150	46.6667
4	-150	50
4	-150	50
4	-150	46.6667
4	-150	36.6667
4	-150	46.6667
4	-150	36.6667
4	-150	43.3333
4	-150	46.6667
4	-150	43.3333
4	-150	50
4	-150	50
4	-140	53.3333
4	-140	43.3333
4	-140	50
4	-140	53.3333
4	-140	50
4	-140	56.6667
4	-140	43.3333
4	-140	40
4	-140	43.3333
4	-140	50
4	-140	56.6667
4	-140	56.6667
4	-140	43.3333
4	-140	53.3333
4	-140	40
4	-140	30
4	-140	36.6667
4	-140	50
4	-140	43.3333
4	-140	40
4	-140	50
4	-140	43.3333
4	-140	43.3333
4	-140	43.3333
4	-140	36.6667
4	-130	40
4	-130	33.3333
4	-130	60
4	-130	60
4	-130	40
4	-130	50
4	-130	53.3333
4	-130	66.6667
4	-130	46.6667
4	-130	30
4	-130	53.3333
4	-130	40
4	-130	43.3333
4	-130	60
4	-130	46.6667
4	-130	46.6667
4	-130	33.3333
4	-130	50
4	-130	63.3333
4	-130	40
4	-130	56.6667
4	-130	40
4	-130	50
4	-130	56.6667
4	-130	36.6667
4	-120	46.6667
4	-120	56.6667
4	-120	43.3333
4	-120	53.3333
4	-120	43.3333
4	-120	26.6667
4	-120	46.6667
4	-120	40
4	-120	66.6667
4	-120	40
4	-120	53.3333
4	-120	50
4	-120	60
4	-120	46.6667
4	-120	53.3333
4	-120	43.3333
4	-120	46.6667
4	-120	46.6667
4	-120	43.3333
4	-120	56.6667
4	-120	46.6667
4	-120	66.6667
4	-120	50
4	-120	43.3333
4	-120	53.3333
4	-110	43.3333
4	-110	50
4	-110	40
4	-110	50
4	-110	40
4	-110	46.6667
4	-110	46.6667
4	-110	43.3333
4	-110	36.6667
4	-110	46.6667
4	-110	40
4	-110	53.3333
4	-110	40
4	-110	50
4	-110	50
4	-110	43.3333
4	-110	53.3333
4	-110	53.3333
4	-110	46.6667
4	-110	50
4	-110	53.3333
4	-110	36.6667
4	-110	56.6667
4	-110	46.6667
4	-110	40
4	-100	50
4	-100	53.3333
4	-100	50
4	-100	50
4	-100	36.6667
4	-100	60
4	-100	43.3333
4	-100	40
4	-100	43.3333
4	-100	43.3333
4	-100	53.3333
4	-100	50
4	-100	63.3333
4	-100	36.6667
4	-100	40
4	-100	43.3333
4	-100	46.6667
4	-100	53.3333
4	-100	43.3333
4	-100	63.3333
4	-100	53.3333
4	-100	40
4	-100	53.3333
4	-100	40
4	-100	30
4	-90	56.6667
4	-90	50
4	-90	36.6667
4	-90	56.6667
4	-90	40
4	-90	53.3333
4	-90	66.6667
4	-90	56.6667
4	-90	60
4	-90	40
4	-90	46.6667
4	-90	50
4	-90	53.3333
4	-90	53.3333
4	-90	40
4	-90	56.6667
4	-90	53.3333
4	-90	50
4	-90	53.3333
4	-90	56.6667
4	-90	50
4	-90	53.3333
4	-90	40
4	-90	53.3333
4	-90	60
4	-80	50
4	-80	60
4	-80	63.3333
4	-80	30
4	-80	56.6667
4	-80	50
4	-80	60
4	-80	53.3333
4	-80	50
4	-80	40
4	-80	40
4	-80	53.3333
4	-80	36.6667
4	-80	50
4	-80	56.6667
4	-80	50
4	-80	36.6667
4	-80	46.6667
4	-80	40
4	-80	56.6667
4	-80	53.3333
4	-80	56.6667
4	-80	36.6667
4	-80	46.6667
4	-80	60
4	-70	63.3333
4	-70	66.6667
4	-70	66.6667
4	-70	60
4	-70	46.6667
4	-70	56.6667
4	-70	53.3333
4	-70	56.6667
4	-70	33.3333
4	-70	50
4	-70	53.3333
4	-70	63.3333
4	-70	40
4	-70	63.3333
4	-70	53.3333
4	-70	60
4	-70	56.6667
4	-70	46.6667
4	-70	46.6667
4	-70	56.6667
4	-70	60
4	-70	50
4	-70	36.6667
4	-70	60
4	-70	50
4	-60	60
4	-60	60
4	-60	76.6667
4	-60	53.3333
4	-60	70
4	-60	63.3333
4	-60	43.3333
4	-60	60
4	-60	56.6667
4	-60	63.3333
4	-60	53.3333
4	-60	60
4	-60	53.3333
4	-60	66.6667
4	-60	63.3333
4	-60	53.3333
4	-60	56.6667
4	-60	40
4	-60	50
4	-60	43.3333
4	-60	46.6667
4	-60	46.6667
4	-60	56.6667
4	-60	40
4	-60	63.3333
4	-50	46.6667
4	-50	53.3333
4	-50	40
4	-50	46.6667
4	-50	46.6667
4	-50	40
4	-50	50
4	-50	53.3333
4	-50	56.6667
4	-50	43.3333
4	-50	60
4	-50	60
4	-50	56.6667
4	-50	63.3333
4	-50	63.3333
4	-50	50
4	-50	63.3333
4	-50	60
4	-50	56.6667
4	-50	46.6667
4	-50	53.3333
4	-50	46.6667
4	-50	53.3333
4	-50	46.6667
4	-50	63.3333
4	-40	50
4	-40	46.6667
4	-40	46.6667
4	-40	50
4	-40	46.6667
4	-40	63.3333
4	-40	56.6667
4	-40	46.6667
4	-40	36.6667
4	-40	56.6667
4	-40	53.3333
4	-40	53.3333
4	-40	56.6667
4	-40	50
4	-40	46.6667
4	-40	50
4	-40	46.6667
4	-40	50
4	-40	46.6667
4	-40	36.6667
4	-40	56.6667
4	-40	50
4	-40	43.3333
4	-40	50
4	-40	60
4	-30	50
4	-30	43.3333
4	-30	40
4	-30	46.6667
4	-30	63.3333
4	-30	46.6667
4	-30	40
4	-30	43.3333
4	-30	50
4	-30	50
4	-30	36.6667
4	-30	40
4	-30	50
4	-30	46.6667
4	-30	46.6667
4	-30	63.3333
4	-30	46.6667
4	-30	40
4	-30	53.3333
4	-30	63.3333
4	-30	56.6667
4	-30	36.6667
4	-30	53.3333
4	-30	43.3333
4	-30	36.6667
4	-20	53.3333
4	-20	43.3333
4	-20	63.3333
4	-20	36.6667
4	-20	36.6667
4	-20	46.6667
4	-20	40
4	-20	50
4	-20	60
4	-20	56.6667
4	-20	56.6667
4	-20	40
4	-20	40
4	-20	26.6667
4	-20	53.3333
4	-20	50
4	-20	56.6667
4	-20	43.3333
4	-20	40
4	-20	46.6667
4	-20	53.3333
4	-20	40
4	-20	43.3333
4	-20	56.6667
4	-20	46.6667
4	-10	56.6667
4	-10	46.6667
4	-10	50
4	-10	46.6667
4	-10	43.3333
4	-10	60
4	-10	70
4	-10	46.6667
4	-10	53.3333
4	-10	63.3333
4	-10	50
4	-10	66.6667
4	-10	53.3333
4	-10	60
4	-10	56.6667
4	-10	53.3333
4	-10	70
4	-10	46.6667
4	-10	76.6667
4	-10	50
4	-10	43.3333
4	-10	63.3333
4	-10	46.6667
4	-10	53.3333
4	-10	50
4	0	43.3333
4	0	70
4	0	60
4	0	56.6667
4	0	46.6667
4	0	40
4	0	53.3333
4	0	53.3333
4	0	56.6667
4	0	43.3333
4	0	33.3333
4	0	70
4	0	36.6667
4	0	43.3333
4	0	33.3333
4	0	63.3333
4	0	53.3333
4	0	66.6667
4	0	66.6667
4	0	66.6667
4	0	63.3333
4	0	50
4	0	56.6667
4	0	43.3333
[truncated: 9,001 more rows]
