# Supplementary material for: Low-dimensional population dynamics in the brainstem gate REM sleep
Source: Nat Neurosci. 2026 May 25;29(7):1625–37. doi: 10.1038/s41593-026-02314-z (PMC13270127; doi:10.1038/s41593-026-02314-z)
Supplement: Supplementary file 7 — Source data for Fig. 3. [file 41593_2026_2314_MOESM7_ESM.xlsx]

## Sheet: Mouse_info
Panel	Species	Strain	Virus	# of mice	# of males	# of females	Age
a	-	-	-	-	-	-	-
b	Mus musculus	C57BL6	-	6	6	-	8-14 wks
c	Mus musculus	C57BL6	-	6	6	-	8-14 wks
d	Mus musculus	C57BL6	-	6	6	-	8-14 wks
	Mus musculus	GAD2-IRES-Cre	AAV1-EF1a-DIO-hChR2-eYFP-WPRE-hGH	5	5	-	8-14 wks
	Mus musculus	GAD2-IRES-Cre	AAV2-EF1-α-DIO-eYFP-WPRE-hGH	4	3	1	8-14 wks
	Mus musculus	VGLUT2-IRES-Cre	AAV5-EF1α-DIO-hChR2-eYFP-WPRE-hGH	4	3	1	8-14 wks
	Mus musculus	C57BL6	AAVrg-Ef1a-mCherry-IRES-Cre	5	5	-	8-14 wks
			AAV2-EF1a-DIO-hChR2(H124R)-eYFP
e	Mus musculus	C57BL6		6	6	-	8-14 wks
	Mus musculus	GAD2-IRES-Cre	AAV1-EF1a-DIO-hChR2-eYFP-WPRE-hGH	5	5	-	8-14 wks
	Mus musculus	GAD2-IRES-Cre	AAV2-EF1-α-DIO-eYFP-WPRE-hGH	4	3	1	8-14 wks
	Mus musculus	VGLUT2-IRES-Cre	AAV5-EF1α-DIO-hChR2-eYFP-WPRE-hGH	4	3	1	8-14 wks
	Mus musculus	C57BL6	AAVrg-Ef1a-mCherry-IRES-Cre	5	5	-	8-14 wks
			AAV2-EF1a-DIO-hChR2(H124R)-eYFP
f	Mus musculus	C57BL6		6	6	-	8-14 wks
	Mus musculus	GAD2-IRES-Cre	AAV1-EF1a-DIO-hChR2-eYFP-WPRE-hGH	5	5	-	8-14 wks
	Mus musculus	GAD2-IRES-Cre	AAV2-EF1-α-DIO-eYFP-WPRE-hGH	4	3	1	8-14 wks
	Mus musculus	VGLUT2-IRES-Cre	AAV5-EF1α-DIO-hChR2-eYFP-WPRE-hGH	4	3	1	8-14 wks
	Mus musculus	C57BL6	AAVrg-Ef1a-mCherry-IRES-Cre	5	5	-	8-14 wks
			AAV2-EF1a-DIO-hChR2(H124R)-eYFP
g	Mus musculus	C57BL6		6	6	-	8-14 wks
	Mus musculus	GAD2-IRES-Cre	AAV1-EF1a-DIO-hChR2-eYFP-WPRE-hGH	5	5	-	8-14 wks
	Mus musculus	GAD2-IRES-Cre	AAV2-EF1-α-DIO-eYFP-WPRE-hGH	4	3	1	8-14 wks
	Mus musculus	VGLUT2-IRES-Cre	AAV5-EF1α-DIO-hChR2-eYFP-WPRE-hGH	4	3	1	8-14 wks
	Mus musculus	C57BL6	AAVrg-Ef1a-mCherry-IRES-Cre	5	5	-	8-14 wks
			AAV2-EF1a-DIO-hChR2(H124R)-eYFP

## Sheet: Fig3b
ID	t	cc	mouse	cond
15_good	-30	-0.0244615	DL159	c2+
15_good	-29.75	-0.0273743	DL159	c2+
15_good	-29.5	-0.0301395	DL159	c2+
15_good	-29.25	-0.033222	DL159	c2+
15_good	-29	-0.0362597	DL159	c2+
15_good	-28.75	-0.0388032	DL159	c2+
15_good	-28.5	-0.0410559	DL159	c2+
15_good	-28.25	-0.0428456	DL159	c2+
15_good	-28	-0.0438551	DL159	c2+
15_good	-27.75	-0.0448952	DL159	c2+
15_good	-27.5	-0.0459549	DL159	c2+
15_good	-27.25	-0.0477204	DL159	c2+
15_good	-27	-0.0495899	DL159	c2+
15_good	-26.75	-0.0510949	DL159	c2+
15_good	-26.5	-0.0522327	DL159	c2+
15_good	-26.25	-0.0530949	DL159	c2+
15_good	-26	-0.0534486	DL159	c2+
15_good	-25.75	-0.0534675	DL159	c2+
15_good	-25.5	-0.0536063	DL159	c2+
15_good	-25.25	-0.0533627	DL159	c2+
15_good	-25	-0.0525979	DL159	c2+
15_good	-24.75	-0.0515461	DL159	c2+
15_good	-24.5	-0.0505938	DL159	c2+
15_good	-24.25	-0.0499635	DL159	c2+
15_good	-24	-0.0491152	DL159	c2+
15_good	-23.75	-0.0481864	DL159	c2+
15_good	-23.5	-0.0469755	DL159	c2+
15_good	-23.25	-0.0452901	DL159	c2+
15_good	-23	-0.0433476	DL159	c2+
15_good	-22.75	-0.0396278	DL159	c2+
15_good	-22.5	-0.0349312	DL159	c2+
15_good	-22.25	-0.0292571	DL159	c2+
15_good	-22	-0.0228243	DL159	c2+
15_good	-21.75	-0.0161386	DL159	c2+
15_good	-21.5	-0.00957547	DL159	c2+
15_good	-21.25	-0.00359816	DL159	c2+
15_good	-21	0.0025308	DL159	c2+
15_good	-20.75	0.00691776	DL159	c2+
15_good	-20.5	0.0102651	DL159	c2+
15_good	-20.25	0.0118752	DL159	c2+
15_good	-20	0.0115632	DL159	c2+
15_good	-19.75	0.0100775	DL159	c2+
15_good	-19.5	0.00792097	DL159	c2+
15_good	-19.25	0.0054167	DL159	c2+
15_good	-19	0.00249267	DL159	c2+
15_good	-18.75	-1.20375e-05	DL159	c2+
15_good	-18.5	-0.00308422	DL159	c2+
15_good	-18.25	-0.0050664	DL159	c2+
15_good	-18	-0.00614457	DL159	c2+
15_good	-17.75	-0.00706206	DL159	c2+
15_good	-17.5	-0.00634319	DL159	c2+
15_good	-17.25	-0.00540795	DL159	c2+
15_good	-17	-0.00427339	DL159	c2+
15_good	-16.75	-0.00230552	DL159	c2+
15_good	-16.5	0.000238627	DL159	c2+
15_good	-16.25	0.00307166	DL159	c2+
15_good	-16	0.00616361	DL159	c2+
15_good	-15.75	0.00899342	DL159	c2+
15_good	-15.5	0.0110366	DL159	c2+
15_good	-15.25	0.0130435	DL159	c2+
15_good	-15	0.01424	DL159	c2+
15_good	-14.75	0.014856	DL159	c2+
15_good	-14.5	0.0148452	DL159	c2+
15_good	-14.25	0.0140798	DL159	c2+
15_good	-14	0.0126308	DL159	c2+
15_good	-13.75	0.0104346	DL159	c2+
15_good	-13.5	0.00821528	DL159	c2+
15_good	-13.25	0.00603894	DL159	c2+
15_good	-13	0.00369787	DL159	c2+
15_good	-12.75	0.00068165	DL159	c2+
15_good	-12.5	-0.00189848	DL159	c2+
15_good	-12.25	-0.004146	DL159	c2+
15_good	-12	-0.00614626	DL159	c2+
15_good	-11.75	-0.00816912	DL159	c2+
15_good	-11.5	-0.0099436	DL159	c2+
15_good	-11.25	-0.0112301	DL159	c2+
15_good	-11	-0.0120631	DL159	c2+
15_good	-10.75	-0.0118243	DL159	c2+
15_good	-10.5	-0.0107025	DL159	c2+
15_good	-10.25	-0.00910175	DL159	c2+
15_good	-10	-0.00690745	DL159	c2+
15_good	-9.75	-0.004032	DL159	c2+
15_good	-9.5	-0.000192328	DL159	c2+
15_good	-9.25	0.00441811	DL159	c2+
15_good	-9	0.00896823	DL159	c2+
15_good	-8.75	0.0134977	DL159	c2+
15_good	-8.5	0.0180121	DL159	c2+
15_good	-8.25	0.0229249	DL159	c2+
15_good	-8	0.0283244	DL159	c2+
15_good	-7.75	0.0340535	DL159	c2+
15_good	-7.5	0.0389433	DL159	c2+
15_good	-7.25	0.0430904	DL159	c2+
15_good	-7	0.0469652	DL159	c2+
15_good	-6.75	0.0505892	DL159	c2+
15_good	-6.5	0.054024	DL159	c2+
15_good	-6.25	0.0572271	DL159	c2+
15_good	-6	0.0595563	DL159	c2+
15_good	-5.75	0.0609172	DL159	c2+
15_good	-5.5	0.0616266	DL159	c2+
15_good	-5.25	0.0623548	DL159	c2+
15_good	-5	0.0632057	DL159	c2+
15_good	-4.75	0.0642194	DL159	c2+
15_good	-4.5	0.0653112	DL159	c2+
15_good	-4.25	0.0666713	DL159	c2+
15_good	-4	0.0686714	DL159	c2+
15_good	-3.75	0.0714185	DL159	c2+
15_good	-3.5	0.0750325	DL159	c2+
15_good	-3.25	0.0791476	DL159	c2+
15_good	-3	0.083655	DL159	c2+
15_good	-2.75	0.0884945	DL159	c2+
15_good	-2.5	0.0931742	DL159	c2+
15_good	-2.25	0.0975971	DL159	c2+
15_good	-2	0.101989	DL159	c2+
15_good	-1.75	0.106707	DL159	c2+
15_good	-1.5	0.111779	DL159	c2+
15_good	-1.25	0.117291	DL159	c2+
15_good	-1	0.122865	DL159	c2+
15_good	-0.75	0.128407	DL159	c2+
15_good	-0.5	0.134011	DL159	c2+
15_good	-0.25	0.139676	DL159	c2+
15_good	0	0.145115	DL159	c2+
15_good	0.25	0.148558	DL159	c2+
15_good	0.5	0.150537	DL159	c2+
15_good	0.75	0.150673	DL159	c2+
15_good	1	0.150222	DL159	c2+
15_good	1.25	0.149169	DL159	c2+
15_good	1.5	0.148265	DL159	c2+
15_good	1.75	0.147564	DL159	c2+
15_good	2	0.146774	DL159	c2+
15_good	2.25	0.145522	DL159	c2+
15_good	2.5	0.144184	DL159	c2+
15_good	2.75	0.143791	DL159	c2+
15_good	3	0.143513	DL159	c2+
15_good	3.25	0.143932	DL159	c2+
15_good	3.5	0.144389	DL159	c2+
15_good	3.75	0.145767	DL159	c2+
15_good	4	0.14804	DL159	c2+
15_good	4.25	0.150564	DL159	c2+
15_good	4.5	0.154116	DL159	c2+
15_good	4.75	0.157849	DL159	c2+
15_good	5	0.161895	DL159	c2+
15_good	5.25	0.165737	DL159	c2+
15_good	5.5	0.168584	DL159	c2+
15_good	5.75	0.170479	DL159	c2+
15_good	6	0.16962	DL159	c2+
15_good	6.25	0.167299	DL159	c2+
15_good	6.5	0.163158	DL159	c2+
15_good	6.75	0.157125	DL159	c2+
15_good	7	0.149767	DL159	c2+
15_good	7.25	0.141261	DL159	c2+
15_good	7.5	0.132776	DL159	c2+
15_good	7.75	0.123963	DL159	c2+
15_good	8	0.115921	DL159	c2+
15_good	8.25	0.109129	DL159	c2+
15_good	8.5	0.103511	DL159	c2+
15_good	8.75	0.0980301	DL159	c2+
15_good	9	0.0928034	DL159	c2+
15_good	9.25	0.0884721	DL159	c2+
15_good	9.5	0.0844458	DL159	c2+
15_good	9.75	0.0813986	DL159	c2+
15_good	10	0.079241	DL159	c2+
15_good	10.25	0.0771996	DL159	c2+
15_good	10.5	0.0749488	DL159	c2+
15_good	10.75	0.0738121	DL159	c2+
15_good	11	0.0732826	DL159	c2+
15_good	11.25	0.0731912	DL159	c2+
15_good	11.5	0.073078	DL159	c2+
15_good	11.75	0.0719602	DL159	c2+
15_good	12	0.0704164	DL159	c2+
15_good	12.25	0.0680621	DL159	c2+
15_good	12.5	0.0642165	DL159	c2+
15_good	12.75	0.059132	DL159	c2+
15_good	13	0.0531046	DL159	c2+
15_good	13.25	0.0462546	DL159	c2+
15_good	13.5	0.0398863	DL159	c2+
15_good	13.75	0.0342417	DL159	c2+
15_good	14	0.0302682	DL159	c2+
15_good	14.25	0.0277793	DL159	c2+
15_good	14.5	0.0260542	DL159	c2+
15_good	14.75	0.0255892	DL159	c2+
15_good	15	0.0265798	DL159	c2+
15_good	15.25	0.0288878	DL159	c2+
15_good	15.5	0.0314523	DL159	c2+
15_good	15.75	0.0340977	DL159	c2+
15_good	16	0.036858	DL159	c2+
15_good	16.25	0.0395196	DL159	c2+
15_good	16.5	0.0422677	DL159	c2+
15_good	16.75	0.0445753	DL159	c2+
15_good	17	0.0460267	DL159	c2+
15_good	17.25	0.0459966	DL159	c2+
15_good	17.5	0.044889	DL159	c2+
15_good	17.75	0.0428889	DL159	c2+
15_good	18	0.0397057	DL159	c2+
15_good	18.25	0.0363524	DL159	c2+
15_good	18.5	0.032783	DL159	c2+
15_good	18.75	0.0286324	DL159	c2+
15_good	19	0.0241654	DL159	c2+
15_good	19.25	0.0199847	DL159	c2+
15_good	19.5	0.0158185	DL159	c2+
15_good	19.75	0.0127654	DL159	c2+
15_good	20	0.0112451	DL159	c2+
15_good	20.25	0.0105338	DL159	c2+
15_good	20.5	0.0105844	DL159	c2+
15_good	20.75	0.0107768	DL159	c2+
15_good	21	0.0111795	DL159	c2+
15_good	21.25	0.0120964	DL159	c2+
15_good	21.5	0.0132062	DL159	c2+
15_good	21.75	0.0143879	DL159	c2+
15_good	22	0.0157347	DL159	c2+
15_good	22.25	0.0162231	DL159	c2+
15_good	22.5	0.0154602	DL159	c2+
15_good	22.75	0.0148959	DL159	c2+
15_good	23	0.0140473	DL159	c2+
15_good	23.25	0.0131233	DL159	c2+
15_good	23.5	0.0130553	DL159	c2+
15_good	23.75	0.0135743	DL159	c2+
15_good	24	0.0143189	DL159	c2+
15_good	24.25	0.0163511	DL159	c2+
15_good	24.5	0.020572	DL159	c2+
15_good	24.75	0.0264825	DL159	c2+
15_good	25	0.0333998	DL159	c2+
15_good	25.25	0.0397514	DL159	c2+
15_good	25.5	0.04536	DL159	c2+
15_good	25.75	0.0494861	DL159	c2+
15_good	26	0.0513404	DL159	c2+
15_good	26.25	0.0515528	DL159	c2+
15_good	26.5	0.049609	DL159	c2+
15_good	26.75	0.0450165	DL159	c2+
15_good	27	0.0388495	DL159	c2+
15_good	27.25	0.032498	DL159	c2+
15_good	27.5	0.0264173	DL159	c2+
15_good	27.75	0.0208893	DL159	c2+
15_good	28	0.0155303	DL159	c2+
15_good	28.25	0.0103197	DL159	c2+
15_good	28.5	0.00560953	DL159	c2+
15_good	28.75	0.0021411	DL159	c2+
15_good	29	-0.000608644	DL159	c2+
15_good	29.25	-0.00282077	DL159	c2+
15_good	29.5	-0.005232	DL159	c2+
15_good	29.75	-0.00738296	DL159	c2+
15_good	30	-0.00838139	DL159	c2+
24_good	-30	-0.0410592	DL159	c2+
24_good	-29.75	-0.0414109	DL159	c2+
24_good	-29.5	-0.0414959	DL159	c2+
24_good	-29.25	-0.0407706	DL159	c2+
24_good	-29	-0.0408442	DL159	c2+
24_good	-28.75	-0.040328	DL159	c2+
24_good	-28.5	-0.0401889	DL159	c2+
24_good	-28.25	-0.0397545	DL159	c2+
24_good	-28	-0.0397981	DL159	c2+
24_good	-27.75	-0.0401512	DL159	c2+
24_good	-27.5	-0.0410156	DL159	c2+
24_good	-27.25	-0.0424506	DL159	c2+
24_good	-27	-0.0442929	DL159	c2+
24_good	-26.75	-0.0467643	DL159	c2+
24_good	-26.5	-0.0496923	DL159	c2+
24_good	-26.25	-0.0529815	DL159	c2+
24_good	-26	-0.0555643	DL159	c2+
24_good	-25.75	-0.0561199	DL159	c2+
24_good	-25.5	-0.0562983	DL159	c2+
24_good	-25.25	-0.0561829	DL159	c2+
24_good	-25	-0.0553474	DL159	c2+
24_good	-24.75	-0.0537959	DL159	c2+
24_good	-24.5	-0.0518438	DL159	c2+
24_good	-24.25	-0.0494874	DL159	c2+
24_good	-24	-0.0458006	DL159	c2+
24_good	-23.75	-0.0418556	DL159	c2+
24_good	-23.5	-0.0382296	DL159	c2+
24_good	-23.25	-0.0353675	DL159	c2+
24_good	-23	-0.0316839	DL159	c2+
24_good	-22.75	-0.0282191	DL159	c2+
24_good	-22.5	-0.0247973	DL159	c2+
24_good	-22.25	-0.0209105	DL159	c2+
24_good	-22	-0.0176917	DL159	c2+
24_good	-21.75	-0.014873	DL159	c2+
24_good	-21.5	-0.0131038	DL159	c2+
24_good	-21.25	-0.0110347	DL159	c2+
24_good	-21	-0.00902974	DL159	c2+
24_good	-20.75	-0.00874208	DL159	c2+
24_good	-20.5	-0.00822373	DL159	c2+
24_good	-20.25	-0.00789129	DL159	c2+
24_good	-20	-0.00748	DL159	c2+
24_good	-19.75	-0.00729571	DL159	c2+
24_good	-19.5	-0.00702488	DL159	c2+
24_good	-19.25	-0.00605233	DL159	c2+
24_good	-19	-0.00490631	DL159	c2+
24_good	-18.75	-0.00403342	DL159	c2+
24_good	-18.5	-0.00372236	DL159	c2+
24_good	-18.25	-0.00271077	DL159	c2+
24_good	-18	-0.00231317	DL159	c2+
24_good	-17.75	-0.000910318	DL159	c2+
24_good	-17.5	0.00022708	DL159	c2+
24_good	-17.25	0.00145939	DL159	c2+
24_good	-17	0.00278452	DL159	c2+
24_good	-16.75	0.00411947	DL159	c2+
24_good	-16.5	0.00587446	DL159	c2+
24_good	-16.25	0.0078031	DL159	c2+
24_good	-16	0.00889873	DL159	c2+
24_good	-15.75	0.00987645	DL159	c2+
24_good	-15.5	0.0106613	DL159	c2+
24_good	-15.25	0.010651	DL159	c2+
24_good	-15	0.0100655	DL159	c2+
24_good	-14.75	0.00871397	DL159	c2+
24_good	-14.5	0.00786786	DL159	c2+
24_good	-14.25	0.00627047	DL159	c2+
24_good	-14	0.00476	DL159	c2+
24_good	-13.75	0.00291446	DL159	c2+
24_good	-13.5	0.00176864	DL159	c2+
24_good	-13.25	0.000611963	DL159	c2+
24_good	-13	-7.27237e-05	DL159	c2+
24_good	-12.75	-0.000127644	DL159	c2+
24_good	-12.5	0.000113871	DL159	c2+
24_good	-12.25	0.000936676	DL159	c2+
24_good	-12	0.0012455	DL159	c2+
24_good	-11.75	0.00234518	DL159	c2+
24_good	-11.5	0.00280254	DL159	c2+
24_good	-11.25	0.00345258	DL159	c2+
24_good	-11	0.00629613	DL159	c2+
24_good	-10.75	0.00927888	DL159	c2+
24_good	-10.5	0.0117325	DL159	c2+
24_good	-10.25	0.0130674	DL159	c2+
24_good	-10	0.0155198	DL159	c2+
24_good	-9.75	0.0188157	DL159	c2+
24_good	-9.5	0.023536	DL159	c2+
24_good	-9.25	0.0295891	DL159	c2+
24_good	-9	0.0355223	DL159	c2+
24_good	-8.75	0.0405902	DL159	c2+
24_good	-8.5	0.0441911	DL159	c2+
24_good	-8.25	0.0488591	DL159	c2+
24_good	-8	0.0536612	DL159	c2+
24_good	-7.75	0.0586656	DL159	c2+
24_good	-7.5	0.0627207	DL159	c2+
24_good	-7.25	0.0652068	DL159	c2+
24_good	-7	0.0661539	DL159	c2+
24_good	-6.75	0.0665654	DL159	c2+
24_good	-6.5	0.0681474	DL159	c2+
24_good	-6.25	0.0703503	DL159	c2+
24_good	-6	0.0731352	DL159	c2+
24_good	-5.75	0.0760128	DL159	c2+
24_good	-5.5	0.0796679	DL159	c2+
24_good	-5.25	0.0842244	DL159	c2+
24_good	-5	0.0895485	DL159	c2+
24_good	-4.75	0.0966483	DL159	c2+
24_good	-4.5	0.104696	DL159	c2+
24_good	-4.25	0.113696	DL159	c2+
24_good	-4	0.122249	DL159	c2+
24_good	-3.75	0.131113	DL159	c2+
24_good	-3.5	0.14081	DL159	c2+
24_good	-3.25	0.149414	DL159	c2+
24_good	-3	0.158157	DL159	c2+
24_good	-2.75	0.166453	DL159	c2+
24_good	-2.5	0.172776	DL159	c2+
24_good	-2.25	0.176277	DL159	c2+
24_good	-2	0.179187	DL159	c2+
24_good	-1.75	0.181376	DL159	c2+
24_good	-1.5	0.182082	DL159	c2+
24_good	-1.25	0.181296	DL159	c2+
24_good	-1	0.179557	DL159	c2+
24_good	-0.75	0.177944	DL159	c2+
24_good	-0.5	0.177132	DL159	c2+
24_good	-0.25	0.177981	DL159	c2+
24_good	0	0.180152	DL159	c2+
24_good	0.25	0.1844	DL159	c2+
24_good	0.5	0.187506	DL159	c2+
24_good	0.75	0.189063	DL159	c2+
24_good	1	0.191004	DL159	c2+
24_good	1.25	0.191664	DL159	c2+
24_good	1.5	0.190426	DL159	c2+
24_good	1.75	0.186161	DL159	c2+
24_good	2	0.178931	DL159	c2+
24_good	2.25	0.170472	DL159	c2+
24_good	2.5	0.160894	DL159	c2+
24_good	2.75	0.150981	DL159	c2+
24_good	3	0.140475	DL159	c2+
24_good	3.25	0.129583	DL159	c2+
24_good	3.5	0.118031	DL159	c2+
24_good	3.75	0.108109	DL159	c2+
24_good	4	0.0990379	DL159	c2+
24_good	4.25	0.0908257	DL159	c2+
24_good	4.5	0.0830988	DL159	c2+
24_good	4.75	0.0755053	DL159	c2+
24_good	5	0.0685388	DL159	c2+
24_good	5.25	0.0631017	DL159	c2+
24_good	5.5	0.0577987	DL159	c2+
24_good	5.75	0.0538203	DL159	c2+
24_good	6	0.050919	DL159	c2+
24_good	6.25	0.0483745	DL159	c2+
24_good	6.5	0.0477192	DL159	c2+
24_good	6.75	0.0485882	DL159	c2+
24_good	7	0.0496815	DL159	c2+
24_good	7.25	0.0512247	DL159	c2+
24_good	7.5	0.053185	DL159	c2+
24_good	7.75	0.0547158	DL159	c2+
24_good	8	0.0560942	DL159	c2+
24_good	8.25	0.057016	DL159	c2+
24_good	8.5	0.0561253	DL159	c2+
24_good	8.75	0.0533708	DL159	c2+
24_good	9	0.051428	DL159	c2+
24_good	9.25	0.0488056	DL159	c2+
24_good	9.5	0.0471927	DL159	c2+
24_good	9.75	0.0468348	DL159	c2+
24_good	10	0.0455988	DL159	c2+
24_good	10.25	0.042936	DL159	c2+
24_good	10.5	0.0423446	DL159	c2+
24_good	10.75	0.0432221	DL159	c2+
24_good	11	0.0446957	DL159	c2+
24_good	11.25	0.0468561	DL159	c2+
24_good	11.5	0.0447498	DL159	c2+
24_good	11.75	0.0412588	DL159	c2+
24_good	12	0.0382052	DL159	c2+
24_good	12.25	0.0365975	DL159	c2+
24_good	12.5	0.0329106	DL159	c2+
24_good	12.75	0.0292818	DL159	c2+
24_good	13	0.0253504	DL159	c2+
24_good	13.25	0.0202854	DL159	c2+
24_good	13.5	0.0167058	DL159	c2+
24_good	13.75	0.0163484	DL159	c2+
24_good	14	0.0159122	DL159	c2+
24_good	14.25	0.0143988	DL159	c2+
24_good	14.5	0.0130471	DL159	c2+
24_good	14.75	0.0112622	DL159	c2+
24_good	15	0.00987709	DL159	c2+
24_good	15.25	0.0089901	DL159	c2+
24_good	15.5	0.00827972	DL159	c2+
24_good	15.75	0.00767328	DL159	c2+
24_good	16	0.00710573	DL159	c2+
24_good	16.25	0.00650953	DL159	c2+
24_good	16.5	0.00630568	DL159	c2+
24_good	16.75	0.00504676	DL159	c2+
24_good	17	0.00231483	DL159	c2+
24_good	17.25	-0.00180248	DL159	c2+
24_good	17.5	-0.00669781	DL159	c2+
24_good	17.75	-0.0111474	DL159	c2+
24_good	18	-0.0169604	DL159	c2+
24_good	18.25	-0.0241943	DL159	c2+
24_good	18.5	-0.0317143	DL159	c2+
24_good	18.75	-0.0389622	DL159	c2+
24_good	19	-0.0446008	DL159	c2+
24_good	19.25	-0.0483257	DL159	c2+
24_good	19.5	-0.0513564	DL159	c2+
24_good	19.75	-0.0523299	DL159	c2+
24_good	20	-0.0529664	DL159	c2+
24_good	20.25	-0.0500759	DL159	c2+
24_good	20.5	-0.0472911	DL159	c2+
24_good	20.75	-0.0416117	DL159	c2+
24_good	21	-0.0347654	DL159	c2+
24_good	21.25	-0.0313508	DL159	c2+
24_good	21.5	-0.0273784	DL159	c2+
24_good	21.75	-0.0249164	DL159	c2+
24_good	22	-0.0219071	DL159	c2+
24_good	22.25	-0.0208706	DL159	c2+
24_good	22.5	-0.0202952	DL159	c2+
24_good	22.75	-0.0215721	DL159	c2+
24_good	23	-0.0243117	DL159	c2+
24_good	23.25	-0.0251748	DL159	c2+
24_good	23.5	-0.0254637	DL159	c2+
24_good	23.75	-0.0250038	DL159	c2+
24_good	24	-0.026152	DL159	c2+
24_good	24.25	-0.0280706	DL159	c2+
24_good	24.5	-0.0310689	DL159	c2+
24_good	24.75	-0.0340584	DL159	c2+
24_good	25	-0.0382216	DL159	c2+
24_good	25.25	-0.0418035	DL159	c2+
24_good	25.5	-0.0454171	DL159	c2+
24_good	25.75	-0.0506149	DL159	c2+
24_good	26	-0.0546821	DL159	c2+
24_good	26.25	-0.0586826	DL159	c2+
24_good	26.5	-0.0614807	DL159	c2+
24_good	26.75	-0.0631275	DL159	c2+
24_good	27	-0.0628675	DL159	c2+
24_good	27.25	-0.0633934	DL159	c2+
24_good	27.5	-0.0647992	DL159	c2+
24_good	27.75	-0.0667783	DL159	c2+
24_good	28	-0.0680409	DL159	c2+
24_good	28.25	-0.0684297	DL159	c2+
24_good	28.5	-0.0687504	DL159	c2+
24_good	28.75	-0.0700466	DL159	c2+
24_good	29	-0.0717104	DL159	c2+
24_good	29.25	-0.0720905	DL159	c2+
24_good	29.5	-0.0713779	DL159	c2+
24_good	29.75	-0.0696175	DL159	c2+
24_good	30	-0.0673362	DL159	c2+
29_good	-30	-0.032122	DL159	c2+
29_good	-29.75	-0.0290228	DL159	c2+
29_good	-29.5	-0.0254031	DL159	c2+
29_good	-29.25	-0.021998	DL159	c2+
29_good	-29	-0.0178496	DL159	c2+
29_good	-28.75	-0.0143576	DL159	c2+
29_good	-28.5	-0.0115266	DL159	c2+
29_good	-28.25	-0.00901155	DL159	c2+
29_good	-28	-0.00669963	DL159	c2+
29_good	-27.75	-0.00364835	DL159	c2+
29_good	-27.5	1.84239e-05	DL159	c2+
29_good	-27.25	0.00346937	DL159	c2+
29_good	-27	0.00507576	DL159	c2+
29_good	-26.75	0.00596831	DL159	c2+
29_good	-26.5	0.00708391	DL159	c2+
29_good	-26.25	0.0075367	DL159	c2+
29_good	-26	0.00793756	DL159	c2+
29_good	-25.75	0.0075293	DL159	c2+
29_good	-25.5	0.00549823	DL159	c2+
29_good	-25.25	0.00195609	DL159	c2+
29_good	-25	-0.00183784	DL159	c2+
29_good	-24.75	-0.005953	DL159	c2+
29_good	-24.5	-0.00961518	DL159	c2+
29_good	-24.25	-0.0124058	DL159	c2+
29_good	-24	-0.0154395	DL159	c2+
29_good	-23.75	-0.0180426	DL159	c2+
29_good	-23.5	-0.0194467	DL159	c2+
29_good	-23.25	-0.0196292	DL159	c2+
29_good	-23	-0.0184792	DL159	c2+
29_good	-22.75	-0.0165729	DL159	c2+
29_good	-22.5	-0.0156123	DL159	c2+
29_good	-22.25	-0.0141936	DL159	c2+
29_good	-22	-0.0121357	DL159	c2+
29_good	-21.75	-0.00953767	DL159	c2+
29_good	-21.5	-0.00652814	DL159	c2+
29_good	-21.25	-0.00396626	DL159	c2+
29_good	-21	-0.00315195	DL159	c2+
29_good	-20.75	-0.00250102	DL159	c2+
29_good	-20.5	-0.00165182	DL159	c2+
29_good	-20.25	0.000195372	DL159	c2+
29_good	-20	0.00360733	DL159	c2+
29_good	-19.75	0.0068941	DL159	c2+
29_good	-19.5	0.00903373	DL159	c2+
29_good	-19.25	0.00979261	DL159	c2+
29_good	-19	0.00957227	DL159	c2+
29_good	-18.75	0.00953867	DL159	c2+
29_good	-18.5	0.011275	DL159	c2+
29_good	-18.25	0.0128997	DL159	c2+
29_good	-18	0.012905	DL159	c2+
29_good	-17.75	0.012231	DL159	c2+
29_good	-17.5	0.00979905	DL159	c2+
29_good	-17.25	0.00723808	DL159	c2+
29_good	-17	0.00559197	DL159	c2+
29_good	-16.75	0.00417187	DL159	c2+
29_good	-16.5	0.00337437	DL159	c2+
29_good	-16.25	0.000805576	DL159	c2+
29_good	-16	-0.00293505	DL159	c2+
29_good	-15.75	-0.00676766	DL159	c2+
29_good	-15.5	-0.00903568	DL159	c2+
29_good	-15.25	-0.0099395	DL159	c2+
29_good	-15	-0.00918278	DL159	c2+
29_good	-14.75	-0.00739485	DL159	c2+
29_good	-14.5	-0.0055581	DL159	c2+
29_good	-14.25	-0.0032336	DL159	c2+
29_good	-14	-0.00118479	DL159	c2+
29_good	-13.75	0.00160752	DL159	c2+
29_good	-13.5	0.00460079	DL159	c2+
29_good	-13.25	0.00715207	DL159	c2+
29_good	-13	0.00815943	DL159	c2+
29_good	-12.75	0.00795199	DL159	c2+
29_good	-12.5	0.00689354	DL159	c2+
29_good	-12.25	0.00513233	DL159	c2+
29_good	-12	0.00370578	DL159	c2+
29_good	-11.75	0.00141807	DL159	c2+
29_good	-11.5	-0.000705427	DL159	c2+
29_good	-11.25	-0.00154353	DL159	c2+
29_good	-11	-0.00214234	DL159	c2+
29_good	-10.75	-0.00254586	DL159	c2+
29_good	-10.5	-0.00175964	DL159	c2+
29_good	-10.25	-0.000103512	DL159	c2+
29_good	-10	0.00238591	DL159	c2+
29_good	-9.75	0.0048695	DL159	c2+
29_good	-9.5	0.00785036	DL159	c2+
29_good	-9.25	0.0113554	DL159	c2+
29_good	-9	0.0150964	DL159	c2+
29_good	-8.75	0.0189632	DL159	c2+
29_good	-8.5	0.0233873	DL159	c2+
29_good	-8.25	0.0276287	DL159	c2+
29_good	-8	0.0312023	DL159	c2+
29_good	-7.75	0.0340212	DL159	c2+
29_good	-7.5	0.0368421	DL159	c2+
29_good	-7.25	0.0400714	DL159	c2+
29_good	-7	0.0440415	DL159	c2+
29_good	-6.75	0.0483407	DL159	c2+
29_good	-6.5	0.0520634	DL159	c2+
29_good	-6.25	0.0552275	DL159	c2+
29_good	-6	0.0578813	DL159	c2+
29_good	-5.75	0.0607983	DL159	c2+
29_good	-5.5	0.0636149	DL159	c2+
29_good	-5.25	0.0671624	DL159	c2+
29_good	-5	0.0701323	DL159	c2+
29_good	-4.75	0.0722097	DL159	c2+
29_good	-4.5	0.0730015	DL159	c2+
29_good	-4.25	0.0743461	DL159	c2+
29_good	-4	0.0758347	DL159	c2+
29_good	-3.75	0.0776421	DL159	c2+
29_good	-3.5	0.0798647	DL159	c2+
29_good	-3.25	0.0821888	DL159	c2+
29_good	-3	0.0840185	DL159	c2+
29_good	-2.75	0.0850372	DL159	c2+
29_good	-2.5	0.0860463	DL159	c2+
29_good	-2.25	0.0892412	DL159	c2+
29_good	-2	0.092776	DL159	c2+
29_good	-1.75	0.0960899	DL159	c2+
29_good	-1.5	0.0984367	DL159	c2+
29_good	-1.25	0.099915	DL159	c2+
29_good	-1	0.102011	DL159	c2+
29_good	-0.75	0.105584	DL159	c2+
29_good	-0.5	0.109867	DL159	c2+
29_good	-0.25	0.113027	DL159	c2+
29_good	0	0.115045	DL159	c2+
29_good	0.25	0.114473	DL159	c2+
29_good	0.5	0.114187	DL159	c2+
29_good	0.75	0.114026	DL159	c2+
29_good	1	0.115011	DL159	c2+
29_good	1.25	0.116081	DL159	c2+
29_good	1.5	0.115762	DL159	c2+
29_good	1.75	0.114099	DL159	c2+
29_good	2	0.111358	DL159	c2+
29_good	2.25	0.109117	DL159	c2+
29_good	2.5	0.107309	DL159	c2+
29_good	2.75	0.105459	DL159	c2+
29_good	3	0.103223	DL159	c2+
29_good	3.25	0.100185	DL159	c2+
29_good	3.5	0.0974783	DL159	c2+
29_good	3.75	0.0955565	DL159	c2+
29_good	4	0.0936067	DL159	c2+
29_good	4.25	0.0913707	DL159	c2+
29_good	4.5	0.0900271	DL159	c2+
29_good	4.75	0.0890271	DL159	c2+
29_good	5	0.0880096	DL159	c2+
29_good	5.25	0.0869879	DL159	c2+
29_good	5.5	0.0846181	DL159	c2+
29_good	5.75	0.0813616	DL159	c2+
29_good	6	0.0769646	DL159	c2+
29_good	6.25	0.0727341	DL159	c2+
29_good	6.5	0.0686137	DL159	c2+
29_good	6.75	0.0644048	DL159	c2+
29_good	7	0.0596305	DL159	c2+
29_good	7.25	0.0543604	DL159	c2+
29_good	7.5	0.0496081	DL159	c2+
29_good	7.75	0.046007	DL159	c2+
29_good	8	0.0444624	DL159	c2+
29_good	8.25	0.0437162	DL159	c2+
29_good	8.5	0.0436546	DL159	c2+
29_good	8.75	0.0432665	DL159	c2+
29_good	9	0.042793	DL159	c2+
29_good	9.25	0.0428489	DL159	c2+
29_good	9.5	0.0430442	DL159	c2+
29_good	9.75	0.0432395	DL159	c2+
29_good	10	0.042507	DL159	c2+
29_good	10.25	0.040452	DL159	c2+
29_good	10.5	0.0371371	DL159	c2+
29_good	10.75	0.0333056	DL159	c2+
29_good	11	0.0304063	DL159	c2+
29_good	11.25	0.0271106	DL159	c2+
29_good	11.5	0.0232086	DL159	c2+
29_good	11.75	0.0186455	DL159	c2+
29_good	12	0.013409	DL159	c2+
29_good	12.25	0.00862048	DL159	c2+
29_good	12.5	0.00488858	DL159	c2+
29_good	12.75	0.00234094	DL159	c2+
29_good	13	9.44431e-05	DL159	c2+
29_good	13.25	-0.00173026	DL159	c2+
29_good	13.5	-0.00356392	DL159	c2+
29_good	13.75	-0.00495957	DL159	c2+
29_good	14	-0.00510787	DL159	c2+
29_good	14.25	-0.00424393	DL159	c2+
29_good	14.5	-0.00315978	DL159	c2+
29_good	14.75	-0.00224547	DL159	c2+
29_good	15	-0.0014504	DL159	c2+
29_good	15.25	-0.000564735	DL159	c2+
29_good	15.5	0.000370921	DL159	c2+
29_good	15.75	0.00118384	DL159	c2+
29_good	16	0.0014054	DL159	c2+
29_good	16.25	0.00239255	DL159	c2+
29_good	16.5	0.00350611	DL159	c2+
29_good	16.75	0.00449164	DL159	c2+
29_good	17	0.00667518	DL159	c2+
29_good	17.25	0.00884218	DL159	c2+
29_good	17.5	0.0110442	DL159	c2+
29_good	17.75	0.0132351	DL159	c2+
29_good	18	0.015592	DL159	c2+
29_good	18.25	0.0182359	DL159	c2+
29_good	18.5	0.0202845	DL159	c2+
29_good	18.75	0.0214296	DL159	c2+
29_good	19	0.0217674	DL159	c2+
29_good	19.25	0.0222294	DL159	c2+
29_good	19.5	0.0220629	DL159	c2+
29_good	19.75	0.0220805	DL159	c2+
29_good	20	0.0221443	DL159	c2+
29_good	20.25	0.0223201	DL159	c2+
29_good	20.5	0.022549	DL159	c2+
29_good	20.75	0.0234573	DL159	c2+
29_good	21	0.0253758	DL159	c2+
29_good	21.25	0.0276974	DL159	c2+
29_good	21.5	0.0311008	DL159	c2+
29_good	21.75	0.0339648	DL159	c2+
29_good	22	0.0367508	DL159	c2+
29_good	22.25	0.0390086	DL159	c2+
29_good	22.5	0.0401165	DL159	c2+
29_good	22.75	0.0403411	DL159	c2+
29_good	23	0.0393382	DL159	c2+
29_good	23.25	0.0375932	DL159	c2+
29_good	23.5	0.0350067	DL159	c2+
29_good	23.75	0.031889	DL159	c2+
29_good	24	0.0273588	DL159	c2+
29_good	24.25	0.0217166	DL159	c2+
29_good	24.5	0.0161111	DL159	c2+
29_good	24.75	0.0112962	DL159	c2+
29_good	25	0.00681447	DL159	c2+
29_good	25.25	0.00187144	DL159	c2+
29_good	25.5	-0.0030346	DL159	c2+
29_good	25.75	-0.00763662	DL159	c2+
29_good	26	-0.0111229	DL159	c2+
29_good	26.25	-0.0144164	DL159	c2+
29_good	26.5	-0.0158324	DL159	c2+
29_good	26.75	-0.0161987	DL159	c2+
29_good	27	-0.016505	DL159	c2+
29_good	27.25	-0.0154585	DL159	c2+
29_good	27.5	-0.0123615	DL159	c2+
29_good	27.75	-0.0084407	DL159	c2+
29_good	28	-0.00421057	DL159	c2+
29_good	28.25	0.000663396	DL159	c2+
29_good	28.5	0.0045793	DL159	c2+
29_good	28.75	0.00812339	DL159	c2+
29_good	29	0.0102047	DL159	c2+
29_good	29.25	0.0105442	DL159	c2+
29_good	29.5	0.00973956	DL159	c2+
29_good	29.75	0.00688198	DL159	c2+
29_good	30	0.00248032	DL159	c2+
32_good	-30	-0.0396927	DL159	c2+
32_good	-29.75	-0.0433003	DL159	c2+
32_good	-29.5	-0.0465705	DL159	c2+
32_good	-29.25	-0.0487656	DL159	c2+
32_good	-29	-0.0501007	DL159	c2+
32_good	-28.75	-0.0501852	DL159	c2+
32_good	-28.5	-0.0502231	DL159	c2+
32_good	-28.25	-0.0496408	DL159	c2+
32_good	-28	-0.0479421	DL159	c2+
32_good	-27.75	-0.0452368	DL159	c2+
32_good	-27.5	-0.0424958	DL159	c2+
32_good	-27.25	-0.0405138	DL159	c2+
32_good	-27	-0.0396493	DL159	c2+
32_good	-26.75	-0.0397461	DL159	c2+
32_good	-26.5	-0.0406064	DL159	c2+
32_good	-26.25	-0.0417812	DL159	c2+
32_good	-26	-0.0426893	DL159	c2+
32_good	-25.75	-0.0437531	DL159	c2+
32_good	-25.5	-0.0451673	DL159	c2+
32_good	-25.25	-0.0463393	DL159	c2+
32_good	-25	-0.0464023	DL159	c2+
32_good	-24.75	-0.0450783	DL159	c2+
32_good	-24.5	-0.0435427	DL159	c2+
32_good	-24.25	-0.0420551	DL159	c2+
32_good	-24	-0.0402886	DL159	c2+
32_good	-23.75	-0.0386085	DL159	c2+
32_good	-23.5	-0.0374974	DL159	c2+
32_good	-23.25	-0.0369585	DL159	c2+
32_good	-23	-0.037597	DL159	c2+
32_good	-22.75	-0.038363	DL159	c2+
32_good	-22.5	-0.0388387	DL159	c2+
32_good	-22.25	-0.0392999	DL159	c2+
32_good	-22	-0.0404648	DL159	c2+
32_good	-21.75	-0.0415652	DL159	c2+
32_good	-21.5	-0.0431754	DL159	c2+
32_good	-21.25	-0.0456017	DL159	c2+
32_good	-21	-0.0477582	DL159	c2+
32_good	-20.75	-0.0503484	DL159	c2+
32_good	-20.5	-0.0524923	DL159	c2+
32_good	-20.25	-0.0548359	DL159	c2+
32_good	-20	-0.0582712	DL159	c2+
32_good	-19.75	-0.0613624	DL159	c2+
32_good	-19.5	-0.0628427	DL159	c2+
32_good	-19.25	-0.0637703	DL159	c2+
32_good	-19	-0.0638819	DL159	c2+
32_good	-18.75	-0.0617145	DL159	c2+
32_good	-18.5	-0.0591522	DL159	c2+
32_good	-18.25	-0.0562701	DL159	c2+
32_good	-18	-0.0526598	DL159	c2+
32_good	-17.75	-0.0494589	DL159	c2+
32_good	-17.5	-0.0466016	DL159	c2+
32_good	-17.25	-0.0448879	DL159	c2+
32_good	-17	-0.0440243	DL159	c2+
32_good	-16.75	-0.0435699	DL159	c2+
32_good	-16.5	-0.0439364	DL159	c2+
32_good	-16.25	-0.0450869	DL159	c2+
32_good	-16	-0.0469025	DL159	c2+
32_good	-15.75	-0.0481275	DL159	c2+
32_good	-15.5	-0.0489927	DL159	c2+
32_good	-15.25	-0.0492476	DL159	c2+
32_good	-15	-0.048182	DL159	c2+
32_good	-14.75	-0.0465736	DL159	c2+
32_good	-14.5	-0.0440023	DL159	c2+
32_good	-14.25	-0.0406098	DL159	c2+
32_good	-14	-0.0364067	DL159	c2+
32_good	-13.75	-0.0320925	DL159	c2+
32_good	-13.5	-0.027717	DL159	c2+
32_good	-13.25	-0.0236916	DL159	c2+
32_good	-13	-0.020453	DL159	c2+
32_good	-12.75	-0.0173444	DL159	c2+
32_good	-12.5	-0.0145403	DL159	c2+
32_good	-12.25	-0.0110047	DL159	c2+
32_good	-12	-0.00778464	DL159	c2+
32_good	-11.75	-0.00515014	DL159	c2+
32_good	-11.5	-0.0031566	DL159	c2+
32_good	-11.25	-0.00184764	DL159	c2+
32_good	-11	0.000110128	DL159	c2+
32_good	-10.75	0.00235831	DL159	c2+
32_good	-10.5	0.00467965	DL159	c2+
32_good	-10.25	0.00654214	DL159	c2+
32_good	-10	0.00667901	DL159	c2+
32_good	-9.75	0.00608633	DL159	c2+
32_good	-9.5	0.0044861	DL159	c2+
32_good	-9.25	0.00316986	DL159	c2+
32_good	-9	0.0026725	DL159	c2+
32_good	-8.75	0.00223074	DL159	c2+
32_good	-8.5	0.00209622	DL159	c2+
32_good	-8.25	0.00318765	DL159	c2+
32_good	-8	0.00366295	DL159	c2+
32_good	-7.75	0.00427256	DL159	c2+
32_good	-7.5	0.00646902	DL159	c2+
32_good	-7.25	0.00978087	DL159	c2+
32_good	-7	0.0146778	DL159	c2+
32_good	-6.75	0.0192555	DL159	c2+
32_good	-6.5	0.0231236	DL159	c2+
32_good	-6.25	0.0259772	DL159	c2+
32_good	-6	0.0277624	DL159	c2+
32_good	-5.75	0.0280133	DL159	c2+
32_good	-5.5	0.0291635	DL159	c2+
32_good	-5.25	0.0302558	DL159	c2+
32_good	-5	0.0295318	DL159	c2+
32_good	-4.75	0.028058	DL159	c2+
32_good	-4.5	0.0251833	DL159	c2+
32_good	-4.25	0.0222537	DL159	c2+
32_good	-4	0.0201781	DL159	c2+
32_good	-3.75	0.0179511	DL159	c2+
32_good	-3.5	0.0157373	DL159	c2+
32_good	-3.25	0.012852	DL159	c2+
32_good	-3	0.00889716	DL159	c2+
32_good	-2.75	0.00415861	DL159	c2+
32_good	-2.5	-0.000557182	DL159	c2+
32_good	-2.25	-0.0032134	DL159	c2+
32_good	-2	-0.00377945	DL159	c2+
32_good	-1.75	-0.00224137	DL159	c2+
32_good	-1.5	0.00145508	DL159	c2+
32_good	-1.25	0.00876217	DL159	c2+
32_good	-1	0.0189803	DL159	c2+
32_good	-0.75	0.0334518	DL159	c2+
32_good	-0.5	0.0520693	DL159	c2+
32_good	-0.25	0.0732465	DL159	c2+
32_good	0	0.0954652	DL159	c2+
32_good	0.25	0.11694	DL159	c2+
32_good	0.5	0.137501	DL159	c2+
32_good	0.75	0.155581	DL159	c2+
32_good	1	0.171032	DL159	c2+
32_good	1.25	0.183224	DL159	c2+
32_good	1.5	0.192531	DL159	c2+
32_good	1.75	0.198192	DL159	c2+
32_good	2	0.199352	DL159	c2+
32_good	2.25	0.198446	DL159	c2+
32_good	2.5	0.19656	DL159	c2+
32_good	2.75	0.194113	DL159	c2+
32_good	3	0.190385	DL159	c2+
32_good	3.25	0.184971	DL159	c2+
32_good	3.5	0.177803	DL159	c2+
32_good	3.75	0.170025	DL159	c2+
32_good	4	0.161671	DL159	c2+
32_good	4.25	0.154041	DL159	c2+
32_good	4.5	0.146897	DL159	c2+
32_good	4.75	0.1407	DL159	c2+
32_good	5	0.134268	DL159	c2+
32_good	5.25	0.12613	DL159	c2+
32_good	5.5	0.118022	DL159	c2+
32_good	5.75	0.111171	DL159	c2+
32_good	6	0.105056	DL159	c2+
32_good	6.25	0.100254	DL159	c2+
32_good	6.5	0.0972021	DL159	c2+
32_good	6.75	0.0940481	DL159	c2+
32_good	7	0.0911707	DL159	c2+
32_good	7.25	0.0901798	DL159	c2+
32_good	7.5	0.0908891	DL159	c2+
32_good	7.75	0.0924501	DL159	c2+
32_good	8	0.0947764	DL159	c2+
32_good	8.25	0.0972073	DL159	c2+
32_good	8.5	0.0986144	DL159	c2+
32_good	8.75	0.09942	DL159	c2+
32_good	9	0.0994218	DL159	c2+
32_good	9.25	0.0991373	DL159	c2+
32_good	9.5	0.0997708	DL159	c2+
32_good	9.75	0.0993734	DL159	c2+
32_good	10	0.0978229	DL159	c2+
32_good	10.25	0.0948666	DL159	c2+
32_good	10.5	0.0909726	DL159	c2+
32_good	10.75	0.0873595	DL159	c2+
32_good	11	0.0850632	DL159	c2+
32_good	11.25	0.0830827	DL159	c2+
32_good	11.5	0.0797694	DL159	c2+
32_good	11.75	0.0766356	DL159	c2+
32_good	12	0.0747295	DL159	c2+
32_good	12.25	0.0741403	DL159	c2+
32_good	12.5	0.0735958	DL159	c2+
32_good	12.75	0.0735109	DL159	c2+
32_good	13	0.0727346	DL159	c2+
32_good	13.25	0.0714077	DL159	c2+
32_good	13.5	0.0712578	DL159	c2+
32_good	13.75	0.0729094	DL159	c2+
32_good	14	0.0742005	DL159	c2+
32_good	14.25	0.0729746	DL159	c2+
32_good	14.5	0.0693491	DL159	c2+
32_good	14.75	0.0647984	DL159	c2+
32_good	15	0.0600569	DL159	c2+
32_good	15.25	0.0565812	DL159	c2+
32_good	15.5	0.0540353	DL159	c2+
32_good	15.75	0.0512929	DL159	c2+
32_good	16	0.0482753	DL159	c2+
32_good	16.25	0.0458615	DL159	c2+
32_good	16.5	0.0453458	DL159	c2+
32_good	16.75	0.0460852	DL159	c2+
32_good	17	0.0474645	DL159	c2+
32_good	17.25	0.0484777	DL159	c2+
32_good	17.5	0.0483098	DL159	c2+
32_good	17.75	0.0470151	DL159	c2+
32_good	18	0.0450161	DL159	c2+
32_good	18.25	0.0423841	DL159	c2+
32_good	18.5	0.0391234	DL159	c2+
32_good	18.75	0.0357351	DL159	c2+
32_good	19	0.0315653	DL159	c2+
32_good	19.25	0.0268339	DL159	c2+
32_good	19.5	0.0224212	DL159	c2+
32_good	19.75	0.0179679	DL159	c2+
32_good	20	0.0132544	DL159	c2+
32_good	20.25	0.00958055	DL159	c2+
32_good	20.5	0.00608147	DL159	c2+
32_good	20.75	0.00255299	DL159	c2+
32_good	21	-0.000868935	DL159	c2+
32_good	21.25	-0.00493865	DL159	c2+
32_good	21.5	-0.00915541	DL159	c2+
32_good	21.75	-0.0130235	DL159	c2+
32_good	22	-0.0153048	DL159	c2+
32_good	22.25	-0.0181634	DL159	c2+
32_good	22.5	-0.0200225	DL159	c2+
32_good	22.75	-0.0214413	DL159	c2+
32_good	23	-0.0231289	DL159	c2+
32_good	23.25	-0.023622	DL159	c2+
32_good	23.5	-0.0225364	DL159	c2+
32_good	23.75	-0.0205084	DL159	c2+
32_good	24	-0.0189958	DL159	c2+
32_good	24.25	-0.018167	DL159	c2+
32_good	24.5	-0.0180298	DL159	c2+
32_good	24.75	-0.0167687	DL159	c2+
32_good	25	-0.0164116	DL159	c2+
32_good	25.25	-0.0157851	DL159	c2+
32_good	25.5	-0.0149627	DL159	c2+
32_good	25.75	-0.0140467	DL159	c2+
32_good	26	-0.0132102	DL159	c2+
32_good	26.25	-0.0120877	DL159	c2+
32_good	26.5	-0.0101575	DL159	c2+
32_good	26.75	-0.00790657	DL159	c2+
32_good	27	-0.00545741	DL159	c2+
32_good	27.25	-0.00323634	DL159	c2+
32_good	27.5	-0.00144746	DL159	c2+
32_good	27.75	-0.000819225	DL159	c2+
32_good	28	0.000635373	DL159	c2+
32_good	28.25	0.00182756	DL159	c2+
32_good	28.5	0.0022183	DL159	c2+
32_good	28.75	0.00193163	DL159	c2+
32_good	29	0.00160913	DL159	c2+
32_good	29.25	0.0018829	DL159	c2+
32_good	29.5	0.0019592	DL159	c2+
32_good	29.75	0.00197759	DL159	c2+
32_good	30	0.00094171	DL159	c2+
57_good	-30	-0.00537892	DL159	c2+
57_good	-29.75	-0.003115	DL159	c2+
57_good	-29.5	-0.00108498	DL159	c2+
57_good	-29.25	0.000417461	DL159	c2+
57_good	-29	0.00206586	DL159	c2+
57_good	-28.75	0.00272066	DL159	c2+
57_good	-28.5	0.00211963	DL159	c2+
57_good	-28.25	0.00144496	DL159	c2+
57_good	-28	0.00269326	DL159	c2+
57_good	-27.75	0.00406948	DL159	c2+
57_good	-27.5	0.00563347	DL159	c2+
57_good	-27.25	0.00764508	DL159	c2+
57_good	-27	0.0101471	DL159	c2+
57_good	-26.75	0.0134071	DL159	c2+
57_good	-26.5	0.0174992	DL159	c2+
57_good	-26.25	0.0224632	DL159	c2+
57_good	-26	0.0272159	DL159	c2+
57_good	-25.75	0.0314889	DL159	c2+
57_good	-25.5	0.034258	DL159	c2+
57_good	-25.25	0.0360632	DL159	c2+
57_good	-25	0.0377476	DL159	c2+
57_good	-24.75	0.0384106	DL159	c2+
57_good	-24.5	0.037823	DL159	c2+
57_good	-24.25	0.036409	DL159	c2+
57_good	-24	0.0343185	DL159	c2+
57_good	-23.75	0.0326989	DL159	c2+
57_good	-23.5	0.032508	DL159	c2+
57_good	-23.25	0.0326407	DL159	c2+
57_good	-23	0.0326672	DL159	c2+
57_good	-22.75	0.0324868	DL159	c2+
57_good	-22.5	0.0331481	DL159	c2+
57_good	-22.25	0.0350383	DL159	c2+
57_good	-22	0.0377481	DL159	c2+
57_good	-21.75	0.0405946	DL159	c2+
57_good	-21.5	0.0429992	DL159	c2+
57_good	-21.25	0.0442652	DL159	c2+
57_good	-21	0.0449196	DL159	c2+
57_good	-20.75	0.0458841	DL159	c2+
57_good	-20.5	0.0478238	DL159	c2+
57_good	-20.25	0.0498327	DL159	c2+
57_good	-20	0.0511952	DL159	c2+
57_good	-19.75	0.0520721	DL159	c2+
57_good	-19.5	0.0529867	DL159	c2+
57_good	-19.25	0.0544562	DL159	c2+
57_good	-19	0.0559591	DL159	c2+
57_good	-18.75	0.0575675	DL159	c2+
57_good	-18.5	0.0586736	DL159	c2+
57_good	-18.25	0.0593687	DL159	c2+
57_good	-18	0.0597574	DL159	c2+
57_good	-17.75	0.0606842	DL159	c2+
57_good	-17.5	0.0620196	DL159	c2+
57_good	-17.25	0.063018	DL159	c2+
57_good	-17	0.0640463	DL159	c2+
57_good	-16.75	0.0652172	DL159	c2+
57_good	-16.5	0.0665803	DL159	c2+
57_good	-16.25	0.0683772	DL159	c2+
57_good	-16	0.0705084	DL159	c2+
57_good	-15.75	0.0728983	DL159	c2+
57_good	-15.5	0.0745844	DL159	c2+
57_good	-15.25	0.07589	DL159	c2+
57_good	-15	0.0762962	DL159	c2+
57_good	-14.75	0.0758999	DL159	c2+
57_good	-14.5	0.0755558	DL159	c2+
57_good	-14.25	0.0746927	DL159	c2+
57_good	-14	0.0735671	DL159	c2+
57_good	-13.75	0.071785	DL159	c2+
57_good	-13.5	0.0704138	DL159	c2+
57_good	-13.25	0.0695214	DL159	c2+
57_good	-13	0.0689937	DL159	c2+
57_good	-12.75	0.0684939	DL159	c2+
57_good	-12.5	0.068529	DL159	c2+
57_good	-12.25	0.0689712	DL159	c2+
57_good	-12	0.0698771	DL159	c2+
57_good	-11.75	0.0704063	DL159	c2+
57_good	-11.5	0.0703429	DL159	c2+
57_good	-11.25	0.0698834	DL159	c2+
57_good	-11	0.0682646	DL159	c2+
57_good	-10.75	0.0660664	DL159	c2+
57_good	-10.5	0.0632018	DL159	c2+
57_good	-10.25	0.0597442	DL159	c2+
57_good	-10	0.0548153	DL159	c2+
57_good	-9.75	0.0493309	DL159	c2+
57_good	-9.5	0.0437687	DL159	c2+
57_good	-9.25	0.0391111	DL159	c2+
57_good	-9	0.0353009	DL159	c2+
57_good	-8.75	0.0320938	DL159	c2+
57_good	-8.5	0.0303209	DL159	c2+
57_good	-8.25	0.0291172	DL159	c2+
57_good	-8	0.0291501	DL159	c2+
57_good	-7.75	0.0312123	DL159	c2+
57_good	-7.5	0.0348999	DL159	c2+
57_good	-7.25	0.0391081	DL159	c2+
57_good	-7	0.0425471	DL159	c2+
57_good	-6.75	0.0467563	DL159	c2+
57_good	-6.5	0.0510979	DL159	c2+
57_good	-6.25	0.0558452	DL159	c2+
57_good	-6	0.0606641	DL159	c2+
57_good	-5.75	0.0650137	DL159	c2+
57_good	-5.5	0.0689288	DL159	c2+
57_good	-5.25	0.0720389	DL159	c2+
57_good	-5	0.0752677	DL159	c2+
57_good	-4.75	0.0787019	DL159	c2+
57_good	-4.5	0.083068	DL159	c2+
57_good	-4.25	0.086719	DL159	c2+
57_good	-4	0.0907629	DL159	c2+
57_good	-3.75	0.0952624	DL159	c2+
57_good	-3.5	0.0987263	DL159	c2+
57_good	-3.25	0.102623	DL159	c2+
57_good	-3	0.107008	DL159	c2+
57_good	-2.75	0.111087	DL159	c2+
57_good	-2.5	0.115544	DL159	c2+
57_good	-2.25	0.121717	DL159	c2+
57_good	-2	0.128577	DL159	c2+
57_good	-1.75	0.134981	DL159	c2+
57_good	-1.5	0.139685	DL159	c2+
57_good	-1.25	0.143076	DL159	c2+
57_good	-1	0.14625	DL159	c2+
57_good	-0.75	0.148462	DL159	c2+
57_good	-0.5	0.14791	DL159	c2+
57_good	-0.25	0.143052	DL159	c2+
57_good	0	0.133168	DL159	c2+
57_good	0.25	0.118668	DL159	c2+
57_good	0.5	0.100972	DL159	c2+
57_good	0.75	0.0817299	DL159	c2+
57_good	1	0.0627389	DL159	c2+
57_good	1.25	0.0428101	DL159	c2+
57_good	1.5	0.0226229	DL159	c2+
57_good	1.75	0.00323024	DL159	c2+
57_good	2	-0.0141577	DL159	c2+
57_good	2.25	-0.0282112	DL159	c2+
57_good	2.5	-0.0382072	DL159	c2+
57_good	2.75	-0.0460002	DL159	c2+
57_good	3	-0.0531782	DL159	c2+
57_good	3.25	-0.0591442	DL159	c2+
57_good	3.5	-0.0639874	DL159	c2+
57_good	3.75	-0.0666703	DL159	c2+
57_good	4	-0.0689026	DL159	c2+
57_good	4.25	-0.0705487	DL159	c2+
57_good	4.5	-0.0717426	DL159	c2+
57_good	4.75	-0.0706888	DL159	c2+
57_good	5	-0.068469	DL159	c2+
57_good	5.25	-0.0649699	DL159	c2+
57_good	5.5	-0.061139	DL159	c2+
57_good	5.75	-0.0596065	DL159	c2+
57_good	6	-0.0591262	DL159	c2+
57_good	6.25	-0.0584724	DL159	c2+
57_good	6.5	-0.0576453	DL159	c2+
57_good	6.75	-0.0578084	DL159	c2+
57_good	7	-0.0592662	DL159	c2+
57_good	7.25	-0.0630094	DL159	c2+
57_good	7.5	-0.0674902	DL159	c2+
57_good	7.75	-0.0702805	DL159	c2+
57_good	8	-0.0723421	DL159	c2+
57_good	8.25	-0.0736762	DL159	c2+
57_good	8.5	-0.0748196	DL159	c2+
57_good	8.75	-0.0755142	DL159	c2+
57_good	9	-0.0760725	DL159	c2+
57_good	9.25	-0.0755091	DL159	c2+
57_good	9.5	-0.0748125	DL159	c2+
57_good	9.75	-0.0753313	DL159	c2+
57_good	10	-0.0760211	DL159	c2+
57_good	10.25	-0.0766924	DL159	c2+
57_good	10.5	-0.0770529	DL159	c2+
57_good	10.75	-0.0771112	DL159	c2+
57_good	11	-0.0764165	DL159	c2+
57_good	11.25	-0.0753337	DL159	c2+
57_good	11.5	-0.07239	DL159	c2+
57_good	11.75	-0.0684371	DL159	c2+
57_good	12	-0.0633488	DL159	c2+
57_good	12.25	-0.0573924	DL159	c2+
57_good	12.5	-0.0508719	DL159	c2+
57_good	12.75	-0.0451334	DL159	c2+
57_good	13	-0.040331	DL159	c2+
57_good	13.25	-0.0363383	DL159	c2+
57_good	13.5	-0.0339761	DL159	c2+
57_good	13.75	-0.0334061	DL159	c2+
57_good	14	-0.0333752	DL159	c2+
57_good	14.25	-0.0343135	DL159	c2+
57_good	14.5	-0.0367584	DL159	c2+
57_good	14.75	-0.0393298	DL159	c2+
57_good	15	-0.0409492	DL159	c2+
57_good	15.25	-0.0416589	DL159	c2+
57_good	15.5	-0.0407445	DL159	c2+
57_good	15.75	-0.03947	DL159	c2+
57_good	16	-0.0375703	DL159	c2+
57_good	16.25	-0.0356079	DL159	c2+
57_good	16.5	-0.0330007	DL159	c2+
57_good	16.75	-0.0297017	DL159	c2+
57_good	17	-0.0259192	DL159	c2+
57_good	17.25	-0.0223189	DL159	c2+
57_good	17.5	-0.0196953	DL159	c2+
57_good	17.75	-0.0178413	DL159	c2+
57_good	18	-0.0154697	DL159	c2+
57_good	18.25	-0.0115335	DL159	c2+
57_good	18.5	-0.00730955	DL159	c2+
57_good	18.75	-0.00339447	DL159	c2+
57_good	19	0.000581011	DL159	c2+
57_good	19.25	0.004391	DL159	c2+
57_good	19.5	0.00780781	DL159	c2+
57_good	19.75	0.0107995	DL159	c2+
57_good	20	0.013085	DL159	c2+
57_good	20.25	0.0145812	DL159	c2+
57_good	20.5	0.0147742	DL159	c2+
57_good	20.75	0.0148913	DL159	c2+
57_good	21	0.0151117	DL159	c2+
57_good	21.25	0.0150045	DL159	c2+
57_good	21.5	0.0140339	DL159	c2+
57_good	21.75	0.0141134	DL159	c2+
57_good	22	0.0146352	DL159	c2+
57_good	22.25	0.0146283	DL159	c2+
57_good	22.5	0.0162435	DL159	c2+
57_good	22.75	0.0176471	DL159	c2+
57_good	23	0.0183884	DL159	c2+
57_good	23.25	0.0184787	DL159	c2+
57_good	23.5	0.0193434	DL159	c2+
57_good	23.75	0.0206147	DL159	c2+
57_good	24	0.0221039	DL159	c2+
57_good	24.25	0.0234246	DL159	c2+
57_good	24.5	0.0247883	DL159	c2+
57_good	24.75	0.025456	DL159	c2+
57_good	25	0.0258558	DL159	c2+
57_good	25.25	0.0264072	DL159	c2+
57_good	25.5	0.0263021	DL159	c2+
57_good	25.75	0.0256477	DL159	c2+
57_good	26	0.0240301	DL159	c2+
57_good	26.25	0.0226398	DL159	c2+
57_good	26.5	0.019722	DL159	c2+
57_good	26.75	0.016142	DL159	c2+
57_good	27	0.0131728	DL159	c2+
57_good	27.25	0.0107439	DL159	c2+
57_good	27.5	0.00879777	DL159	c2+
57_good	27.75	0.00818214	DL159	c2+
57_good	28	0.00790873	DL159	c2+
57_good	28.25	0.00758758	DL159	c2+
57_good	28.5	0.00747938	DL159	c2+
57_good	28.75	0.00795124	DL159	c2+
57_good	29	0.00902956	DL159	c2+
57_good	29.25	0.0100247	DL159	c2+
57_good	29.5	0.00921968	DL159	c2+
57_good	29.75	0.00831819	DL159	c2+
57_good	30	0.00673855	DL159	c2+
59_good	-30	0.0110819	DL159	c2+
59_good	-29.75	0.0113673	DL159	c2+
59_good	-29.5	0.0115866	DL159	c2+
59_good	-29.25	0.0111755	DL159	c2+
59_good	-29	0.0111255	DL159	c2+
59_good	-28.75	0.0116772	DL159	c2+
59_good	-28.5	0.0126073	DL159	c2+
59_good	-28.25	0.0144579	DL159	c2+
59_good	-28	0.0167464	DL159	c2+
59_good	-27.75	0.0187546	DL159	c2+
59_good	-27.5	0.0210337	DL159	c2+
59_good	-27.25	0.0241553	DL159	c2+
59_good	-27	0.0278049	DL159	c2+
59_good	-26.75	0.0315897	DL159	c2+
59_good	-26.5	0.0353352	DL159	c2+
59_good	-26.25	0.0389073	DL159	c2+
59_good	-26	0.041923	DL159	c2+
59_good	-25.75	0.0445624	DL159	c2+
59_good	-25.5	0.0469001	DL159	c2+
59_good	-25.25	0.0494402	DL159	c2+
59_good	-25	0.0514752	DL159	c2+
59_good	-24.75	0.0526784	DL159	c2+
59_good	-24.5	0.0526291	DL159	c2+
59_good	-24.25	0.051826	DL159	c2+
59_good	-24	0.0504957	DL159	c2+
59_good	-23.75	0.0485591	DL159	c2+
59_good	-23.5	0.0462538	DL159	c2+
59_good	-23.25	0.0435649	DL159	c2+
59_good	-23	0.040218	DL159	c2+
59_good	-22.75	0.0358955	DL159	c2+
59_good	-22.5	0.0317449	DL159	c2+
59_good	-22.25	0.0280796	DL159	c2+
59_good	-22	0.0247563	DL159	c2+
59_good	-21.75	0.0221956	DL159	c2+
59_good	-21.5	0.0199068	DL159	c2+
59_good	-21.25	0.0178264	DL159	c2+
59_good	-21	0.0163715	DL159	c2+
59_good	-20.75	0.0151377	DL159	c2+
59_good	-20.5	0.0141392	DL159	c2+
59_good	-20.25	0.0132532	DL159	c2+
59_good	-20	0.0126659	DL159	c2+
59_good	-19.75	0.0123117	DL159	c2+
59_good	-19.5	0.012018	DL159	c2+
59_good	-19.25	0.0119775	DL159	c2+
59_good	-19	0.0120787	DL159	c2+
59_good	-18.75	0.0124182	DL159	c2+
59_good	-18.5	0.0124485	DL159	c2+
59_good	-18.25	0.0129727	DL159	c2+
59_good	-18	0.0135985	DL159	c2+
59_good	-17.75	0.014468	DL159	c2+
59_good	-17.5	0.0150834	DL159	c2+
59_good	-17.25	0.0153532	DL159	c2+
59_good	-17	0.0157427	DL159	c2+
59_good	-16.75	0.0163381	DL159	c2+
59_good	-16.5	0.0173012	DL159	c2+
59_good	-16.25	0.0182983	DL159	c2+
59_good	-16	0.0196605	DL159	c2+
59_good	-15.75	0.0214197	DL159	c2+
59_good	-15.5	0.0234354	DL159	c2+
59_good	-15.25	0.0253364	DL159	c2+
59_good	-15	0.0266872	DL159	c2+
59_good	-14.75	0.0269195	DL159	c2+
59_good	-14.5	0.0259709	DL159	c2+
59_good	-14.25	0.0244019	DL159	c2+
59_good	-14	0.0214504	DL159	c2+
59_good	-13.75	0.0168403	DL159	c2+
59_good	-13.5	0.0112701	DL159	c2+
59_good	-13.25	0.00489762	DL159	c2+
59_good	-13	-0.00197182	DL159	c2+
59_good	-12.75	-0.00899888	DL159	c2+
59_good	-12.5	-0.0153974	DL159	c2+
59_good	-12.25	-0.0207081	DL159	c2+
59_good	-12	-0.024179	DL159	c2+
59_good	-11.75	-0.0265363	DL159	c2+
59_good	-11.5	-0.0275257	DL159	c2+
59_good	-11.25	-0.0271512	DL159	c2+
59_good	-11	-0.0266722	DL159	c2+
59_good	-10.75	-0.0257178	DL159	c2+
59_good	-10.5	-0.024386	DL159	c2+
59_good	-10.25	-0.0228131	DL159	c2+
59_good	-10	-0.0224404	DL159	c2+
59_good	-9.75	-0.0231418	DL159	c2+
59_good	-9.5	-0.0248116	DL159	c2+
59_good	-9.25	-0.0272034	DL159	c2+
59_good	-9	-0.0297768	DL159	c2+
59_good	-8.75	-0.0314129	DL159	c2+
59_good	-8.5	-0.0329501	DL159	c2+
59_good	-8.25	-0.0344838	DL159	c2+
59_good	-8	-0.0351548	DL159	c2+
59_good	-7.75	-0.0350349	DL159	c2+
59_good	-7.5	-0.034023	DL159	c2+
59_good	-7.25	-0.0325625	DL159	c2+
59_good	-7	-0.0308954	DL159	c2+
59_good	-6.75	-0.0300283	DL159	c2+
59_good	-6.5	-0.0307139	DL159	c2+
59_good	-6.25	-0.0325338	DL159	c2+
59_good	-6	-0.0352922	DL159	c2+
59_good	-5.75	-0.0386705	DL159	c2+
59_good	-5.5	-0.0433965	DL159	c2+
59_good	-5.25	-0.048668	DL159	c2+
59_good	-5	-0.0541541	DL159	c2+
59_good	-4.75	-0.0598572	DL159	c2+
59_good	-4.5	-0.0653926	DL159	c2+
59_good	-4.25	-0.0702222	DL159	c2+
59_good	-4	-0.0744314	DL159	c2+
59_good	-3.75	-0.0788147	DL159	c2+
59_good	-3.5	-0.0827406	DL159	c2+
59_good	-3.25	-0.0861607	DL159	c2+
59_good	-3	-0.0898204	DL159	c2+
59_good	-2.75	-0.0937873	DL159	c2+
59_good	-2.5	-0.0982361	DL159	c2+
59_good	-2.25	-0.102552	DL159	c2+
59_good	-2	-0.105143	DL159	c2+
59_good	-1.75	-0.106116	DL159	c2+
59_good	-1.5	-0.105485	DL159	c2+
59_good	-1.25	-0.104056	DL159	c2+
59_good	-1	-0.101784	DL159	c2+
59_good	-0.75	-0.0982886	DL159	c2+
59_good	-0.5	-0.0930525	DL159	c2+
59_good	-0.25	-0.0867728	DL159	c2+
59_good	0	-0.0805765	DL159	c2+
59_good	0.25	-0.0743383	DL159	c2+
59_good	0.5	-0.0704885	DL159	c2+
59_good	0.75	-0.0679524	DL159	c2+
59_good	1	-0.0660092	DL159	c2+
59_good	1.25	-0.0644272	DL159	c2+
59_good	1.5	-0.0629886	DL159	c2+
59_good	1.75	-0.0615038	DL159	c2+
59_good	2	-0.0596311	DL159	c2+
59_good	2.25	-0.0575032	DL159	c2+
59_good	2.5	-0.0537645	DL159	c2+
59_good	2.75	-0.0488107	DL159	c2+
59_good	3	-0.0423953	DL159	c2+
59_good	3.25	-0.0355375	DL159	c2+
59_good	3.5	-0.0280524	DL159	c2+
59_good	3.75	-0.0200963	DL159	c2+
59_good	4	-0.0127192	DL159	c2+
59_good	4.25	-0.00623713	DL159	c2+
59_good	4.5	-0.00090001	DL159	c2+
59_good	4.75	0.0035461	DL159	c2+
59_good	5	0.00662193	DL159	c2+
59_good	5.25	0.00921945	DL159	c2+
59_good	5.5	0.0106047	DL159	c2+
59_good	5.75	0.0108213	DL159	c2+
59_good	6	0.0099601	DL159	c2+
59_good	6.25	0.00887526	DL159	c2+
59_good	6.5	0.00836397	DL159	c2+
59_good	6.75	0.00733428	DL159	c2+
59_good	7	0.006312	DL159	c2+
59_good	7.25	0.00549275	DL159	c2+
59_good	7.5	0.00420876	DL159	c2+
59_good	7.75	0.00364189	DL159	c2+
59_good	8	0.00353029	DL159	c2+
59_good	8.25	0.00424934	DL159	c2+
59_good	8.5	0.00579056	DL159	c2+
59_good	8.75	0.00802627	DL159	c2+
59_good	9	0.0108041	DL159	c2+
59_good	9.25	0.0143249	DL159	c2+
59_good	9.5	0.0181894	DL159	c2+
59_good	9.75	0.022197	DL159	c2+
59_good	10	0.0260018	DL159	c2+
59_good	10.25	0.029048	DL159	c2+
59_good	10.5	0.0316238	DL159	c2+
59_good	10.75	0.0331642	DL159	c2+
59_good	11	0.033669	DL159	c2+
59_good	11.25	0.0326946	DL159	c2+
59_good	11.5	0.030691	DL159	c2+
59_good	11.75	0.0283575	DL159	c2+
59_good	12	0.0260294	DL159	c2+
59_good	12.25	0.0247369	DL159	c2+
59_good	12.5	0.023935	DL159	c2+
59_good	12.75	0.023648	DL159	c2+
59_good	13	0.0245065	DL159	c2+
59_good	13.25	0.026956	DL159	c2+
59_good	13.5	0.0303136	DL159	c2+
59_good	13.75	0.0350586	DL159	c2+
59_good	14	0.040285	DL159	c2+
59_good	14.25	0.0452372	DL159	c2+
59_good	14.5	0.0499558	DL159	c2+
59_good	14.75	0.0547727	DL159	c2+
59_good	15	0.0598844	DL159	c2+
59_good	15.25	0.0649719	DL159	c2+
59_good	15.5	0.0707814	DL159	c2+
59_good	15.75	0.0764565	DL159	c2+
59_good	16	0.0826973	DL159	c2+
59_good	16.25	0.0893393	DL159	c2+
59_good	16.5	0.0958721	DL159	c2+
59_good	16.75	0.102068	DL159	c2+
59_good	17	0.107466	DL159	c2+
59_good	17.25	0.111557	DL159	c2+
59_good	17.5	0.115217	DL159	c2+
59_good	17.75	0.117992	DL159	c2+
59_good	18	0.118556	DL159	c2+
59_good	18.25	0.117693	DL159	c2+
59_good	18.5	0.115674	DL159	c2+
59_good	18.75	0.112791	DL159	c2+
59_good	19	0.109376	DL159	c2+
59_good	19.25	0.105336	DL159	c2+
59_good	19.5	0.100785	DL159	c2+
59_good	19.75	0.0957927	DL159	c2+
59_good	20	0.0905271	DL159	c2+
59_good	20.25	0.0851052	DL159	c2+
59_good	20.5	0.0802655	DL159	c2+
59_good	20.75	0.0756799	DL159	c2+
59_good	21	0.0715852	DL159	c2+
59_good	21.25	0.0681395	DL159	c2+
59_good	21.5	0.0658858	DL159	c2+
59_good	21.75	0.064757	DL159	c2+
59_good	22	0.0653869	DL159	c2+
59_good	22.25	0.0673742	DL159	c2+
59_good	22.5	0.0698854	DL159	c2+
59_good	22.75	0.0735057	DL159	c2+
59_good	23	0.0767219	DL159	c2+
59_good	23.25	0.080609	DL159	c2+
59_good	23.5	0.0844526	DL159	c2+
59_good	23.75	0.0879868	DL159	c2+
59_good	24	0.0906907	DL159	c2+
59_good	24.25	0.0923418	DL159	c2+
59_good	24.5	0.0935912	DL159	c2+
59_good	24.75	0.0939185	DL159	c2+
59_good	25	0.0940257	DL159	c2+
59_good	25.25	0.0933938	DL159	c2+
59_good	25.5	0.092477	DL159	c2+
59_good	25.75	0.0905405	DL159	c2+
59_good	26	0.0882122	DL159	c2+
59_good	26.25	0.0861299	DL159	c2+
59_good	26.5	0.0846253	DL159	c2+
59_good	26.75	0.0836899	DL159	c2+
59_good	27	0.0824848	DL159	c2+
59_good	27.25	0.0812857	DL159	c2+
59_good	27.5	0.0799568	DL159	c2+
59_good	27.75	0.0791812	DL159	c2+
59_good	28	0.079043	DL159	c2+
59_good	28.25	0.0794131	DL159	c2+
59_good	28.5	0.0805981	DL159	c2+
59_good	28.75	0.08166	DL159	c2+
59_good	29	0.0825057	DL159	c2+
59_good	29.25	0.0838652	DL159	c2+
59_good	29.5	0.08609	DL159	c2+
59_good	29.75	0.0893306	DL159	c2+
59_good	30	0.0931918	DL159	c2+
65_good	-30	-0.0408214	DL159	c2+
65_good	-29.75	-0.0361357	DL159	c2+
65_good	-29.5	-0.0314026	DL159	c2+
65_good	-29.25	-0.0261561	DL159	c2+
65_good	-29	-0.0223369	DL159	c2+
65_good	-28.75	-0.0189034	DL159	c2+
65_good	-28.5	-0.016617	DL159	c2+
65_good	-28.25	-0.0162012	DL159	c2+
65_good	-28	-0.0162985	DL159	c2+
65_good	-27.75	-0.0176326	DL159	c2+
65_good	-27.5	-0.0211951	DL159	c2+
65_good	-27.25	-0.0265834	DL159	c2+
65_good	-27	-0.0318999	DL159	c2+
65_good	-26.75	-0.0374463	DL159	c2+
65_good	-26.5	-0.0426258	DL159	c2+
65_good	-26.25	-0.0473327	DL159	c2+
65_good	-26	-0.051669	DL159	c2+
65_good	-25.75	-0.0546742	DL159	c2+
65_good	-25.5	-0.0566609	DL159	c2+
65_good	-25.25	-0.0573389	DL159	c2+
65_good	-25	-0.0567286	DL159	c2+
65_good	-24.75	-0.0561832	DL159	c2+
65_good	-24.5	-0.0550187	DL159	c2+
65_good	-24.25	-0.0540687	DL159	c2+
65_good	-24	-0.0526557	DL159	c2+
65_good	-23.75	-0.0510097	DL159	c2+
65_good	-23.5	-0.0507065	DL159	c2+
65_good	-23.25	-0.0506204	DL159	c2+
65_good	-23	-0.05085	DL159	c2+
65_good	-22.75	-0.0498911	DL159	c2+
65_good	-22.5	-0.0484829	DL159	c2+
65_good	-22.25	-0.046142	DL159	c2+
65_good	-22	-0.0456294	DL159	c2+
65_good	-21.75	-0.0461287	DL159	c2+
65_good	-21.5	-0.0466025	DL159	c2+
65_good	-21.25	-0.0465861	DL159	c2+
65_good	-21	-0.0454139	DL159	c2+
65_good	-20.75	-0.0455885	DL159	c2+
65_good	-20.5	-0.0469324	DL159	c2+
65_good	-20.25	-0.0497479	DL159	c2+
65_good	-20	-0.0512944	DL159	c2+
65_good	-19.75	-0.0520984	DL159	c2+
65_good	-19.5	-0.0520824	DL159	c2+
65_good	-19.25	-0.0503234	DL159	c2+
65_good	-19	-0.048298	DL159	c2+
65_good	-18.75	-0.0466439	DL159	c2+
65_good	-18.5	-0.0451735	DL159	c2+
65_good	-18.25	-0.0429453	DL159	c2+
65_good	-18	-0.0406074	DL159	c2+
65_good	-17.75	-0.0377047	DL159	c2+
65_good	-17.5	-0.0359661	DL159	c2+
65_good	-17.25	-0.0353258	DL159	c2+
65_good	-17	-0.03375	DL159	c2+
65_good	-16.75	-0.0339545	DL159	c2+
65_good	-16.5	-0.0337509	DL159	c2+
65_good	-16.25	-0.0334023	DL159	c2+
65_good	-16	-0.0322243	DL159	c2+
65_good	-15.75	-0.0313961	DL159	c2+
65_good	-15.5	-0.0298773	DL159	c2+
65_good	-15.25	-0.0280359	DL159	c2+
65_good	-15	-0.0267246	DL159	c2+
65_good	-14.75	-0.0254803	DL159	c2+
65_good	-14.5	-0.0248629	DL159	c2+
65_good	-14.25	-0.0226239	DL159	c2+
65_good	-14	-0.0219709	DL159	c2+
65_good	-13.75	-0.0218253	DL159	c2+
65_good	-13.5	-0.0221611	DL159	c2+
65_good	-13.25	-0.0213875	DL159	c2+
65_good	-13	-0.0199754	DL159	c2+
65_good	-12.75	-0.0190819	DL159	c2+
65_good	-12.5	-0.0190923	DL159	c2+
65_good	-12.25	-0.0192778	DL159	c2+
65_good	-12	-0.0182209	DL159	c2+
65_good	-11.75	-0.0170042	DL159	c2+
65_good	-11.5	-0.0147443	DL159	c2+
65_good	-11.25	-0.0114373	DL159	c2+
65_good	-11	-0.00779804	DL159	c2+
65_good	-10.75	-0.00403087	DL159	c2+
65_good	-10.5	-0.000184417	DL159	c2+
65_good	-10.25	0.00464658	DL159	c2+
65_good	-10	0.0105885	DL159	c2+
65_good	-9.75	0.0171263	DL159	c2+
65_good	-9.5	0.0221632	DL159	c2+
65_good	-9.25	0.0252494	DL159	c2+
65_good	-9	0.0267835	DL159	c2+
65_good	-8.75	0.0271996	DL159	c2+
65_good	-8.5	0.0256738	DL159	c2+
65_good	-8.25	0.0240349	DL159	c2+
65_good	-8	0.0220463	DL159	c2+
65_good	-7.75	0.0188838	DL159	c2+
65_good	-7.5	0.016185	DL159	c2+
65_good	-7.25	0.0143195	DL159	c2+
65_good	-7	0.0147809	DL159	c2+
65_good	-6.75	0.0170356	DL159	c2+
65_good	-6.5	0.0212025	DL159	c2+
65_good	-6.25	0.0257077	DL159	c2+
65_good	-6	0.031865	DL159	c2+
65_good	-5.75	0.0384729	DL159	c2+
65_good	-5.5	0.0453667	DL159	c2+
65_good	-5.25	0.0523448	DL159	c2+
65_good	-5	0.0588467	DL159	c2+
65_good	-4.75	0.0648359	DL159	c2+
65_good	-4.5	0.0695849	DL159	c2+
65_good	-4.25	0.0734385	DL159	c2+
65_good	-4	0.0765305	DL159	c2+
65_good	-3.75	0.079668	DL159	c2+
65_good	-3.5	0.0818764	DL159	c2+
65_good	-3.25	0.0837645	DL159	c2+
65_good	-3	0.0860496	DL159	c2+
65_good	-2.75	0.0881244	DL159	c2+
65_good	-2.5	0.0907478	DL159	c2+
65_good	-2.25	0.0929868	DL159	c2+
65_good	-2	0.0950612	DL159	c2+
65_good	-1.75	0.0972532	DL159	c2+
65_good	-1.5	0.0991986	DL159	c2+
65_good	-1.25	0.100953	DL159	c2+
65_good	-1	0.102925	DL159	c2+
65_good	-0.75	0.104782	DL159	c2+
65_good	-0.5	0.105191	DL159	c2+
65_good	-0.25	0.105122	DL159	c2+
65_good	0	0.104891	DL159	c2+
65_good	0.25	0.104285	DL159	c2+
65_good	0.5	0.103274	DL159	c2+
65_good	0.75	0.101837	DL159	c2+
65_good	1	0.10079	DL159	c2+
65_good	1.25	0.100727	DL159	c2+
65_good	1.5	0.100872	DL159	c2+
65_good	1.75	0.101362	DL159	c2+
65_good	2	0.102702	DL159	c2+
65_good	2.25	0.103	DL159	c2+
65_good	2.5	0.101688	DL159	c2+
65_good	2.75	0.100065	DL159	c2+
65_good	3	0.0979208	DL159	c2+
65_good	3.25	0.0962333	DL159	c2+
65_good	3.5	0.0930719	DL159	c2+
65_good	3.75	0.0898065	DL159	c2+
65_good	4	0.0856656	DL159	c2+
65_good	4.25	0.0813355	DL159	c2+
65_good	4.5	0.076617	DL159	c2+
65_good	4.75	0.0738272	DL159	c2+
65_good	5	0.0714741	DL159	c2+
65_good	5.25	0.0691499	DL159	c2+
65_good	5.5	0.0673323	DL159	c2+
65_good	5.75	0.0655089	DL159	c2+
65_good	6	0.0642396	DL159	c2+
65_good	6.25	0.0633257	DL159	c2+
65_good	6.5	0.0637247	DL159	c2+
65_good	6.75	0.0635208	DL159	c2+
65_good	7	0.0634238	DL159	c2+
65_good	7.25	0.0621236	DL159	c2+
65_good	7.5	0.0617596	DL159	c2+
65_good	7.75	0.0618625	DL159	c2+
65_good	8	0.0613957	DL159	c2+
65_good	8.25	0.0612188	DL159	c2+
65_good	8.5	0.0605886	DL159	c2+
65_good	8.75	0.0578252	DL159	c2+
65_good	9	0.0553967	DL159	c2+
65_good	9.25	0.0538217	DL159	c2+
65_good	9.5	0.0510971	DL159	c2+
65_good	9.75	0.0469312	DL159	c2+
65_good	10	0.0428213	DL159	c2+
65_good	10.25	0.0380828	DL159	c2+
65_good	10.5	0.033033	DL159	c2+
65_good	10.75	0.0294832	DL159	c2+
65_good	11	0.0269203	DL159	c2+
65_good	11.25	0.0249319	DL159	c2+
65_good	11.5	0.0237155	DL159	c2+
65_good	11.75	0.0232897	DL159	c2+
65_good	12	0.0237797	DL159	c2+
65_good	12.25	0.0250624	DL159	c2+
65_good	12.5	0.0273044	DL159	c2+
65_good	12.75	0.0303207	DL159	c2+
65_good	13	0.0334532	DL159	c2+
65_good	13.25	0.0350804	DL159	c2+
65_good	13.5	0.035041	DL159	c2+
65_good	13.75	0.034883	DL159	c2+
65_good	14	0.0340832	DL159	c2+
65_good	14.25	0.0332787	DL159	c2+
65_good	14.5	0.0328156	DL159	c2+
65_good	14.75	0.032404	DL159	c2+
65_good	15	0.0307781	DL159	c2+
65_good	15.25	0.0287674	DL159	c2+
65_good	15.5	0.0265148	DL159	c2+
65_good	15.75	0.0244579	DL159	c2+
65_good	16	0.022549	DL159	c2+
65_good	16.25	0.0211737	DL159	c2+
65_good	16.5	0.0195843	DL159	c2+
65_good	16.75	0.0175181	DL159	c2+
65_good	17	0.0153611	DL159	c2+
65_good	17.25	0.0128229	DL159	c2+
65_good	17.5	0.0108521	DL159	c2+
65_good	17.75	0.0103723	DL159	c2+
65_good	18	0.011067	DL159	c2+
65_good	18.25	0.0120881	DL159	c2+
65_good	18.5	0.0129555	DL159	c2+
65_good	18.75	0.0137039	DL159	c2+
65_good	19	0.0147066	DL159	c2+
65_good	19.25	0.0166628	DL159	c2+
65_good	19.5	0.0195062	DL159	c2+
65_good	19.75	0.0227716	DL159	c2+
65_good	20	0.0253619	DL159	c2+
65_good	20.25	0.0257206	DL159	c2+
65_good	20.5	0.0260274	DL159	c2+
65_good	20.75	0.0264797	DL159	c2+
65_good	21	0.0279991	DL159	c2+
65_good	21.25	0.0296499	DL159	c2+
65_good	21.5	0.0304315	DL159	c2+
65_good	21.75	0.0288428	DL159	c2+
65_good	22	0.0260818	DL159	c2+
65_good	22.25	0.0226046	DL159	c2+
65_good	22.5	0.0196255	DL159	c2+
65_good	22.75	0.0174658	DL159	c2+
65_good	23	0.0135902	DL159	c2+
65_good	23.25	0.00819546	DL159	c2+
65_good	23.5	0.002296	DL159	c2+
65_good	23.75	-0.00324676	DL159	c2+
65_good	24	-0.0071352	DL159	c2+
65_good	24.25	-0.00870734	DL159	c2+
65_good	24.5	-0.0095641	DL159	c2+
65_good	24.75	-0.00914961	DL159	c2+
65_good	25	-0.00865958	DL159	c2+
65_good	25.25	-0.00833605	DL159	c2+
65_good	25.5	-0.00727205	DL159	c2+
65_good	25.75	-0.00587661	DL159	c2+
65_good	26	-0.00519043	DL159	c2+
65_good	26.25	-0.00513395	DL159	c2+
65_good	26.5	-0.00543296	DL159	c2+
65_good	26.75	-0.00672959	DL159	c2+
65_good	27	-0.00854343	DL159	c2+
65_good	27.25	-0.0101765	DL159	c2+
65_good	27.5	-0.011344	DL159	c2+
65_good	27.75	-0.0115648	DL159	c2+
65_good	28	-0.0112076	DL159	c2+
65_good	28.25	-0.0112861	DL159	c2+
65_good	28.5	-0.0116445	DL159	c2+
65_good	28.75	-0.0120751	DL159	c2+
65_good	29	-0.012695	DL159	c2+
65_good	29.25	-0.0127511	DL159	c2+
65_good	29.5	-0.012401	DL159	c2+
65_good	29.75	-0.0128222	DL159	c2+
65_good	30	-0.0143958	DL159	c2+
70_good	-30	-0.11431	DL159	c2+
70_good	-29.75	-0.111111	DL159	c2+
70_good	-29.5	-0.107741	DL159	c2+
70_good	-29.25	-0.104243	DL159	c2+
70_good	-29	-0.101506	DL159	c2+
70_good	-28.75	-0.0989011	DL159	c2+
70_good	-28.5	-0.0971222	DL159	c2+
70_good	-28.25	-0.0957858	DL159	c2+
70_good	-28	-0.0948705	DL159	c2+
70_good	-27.75	-0.0939202	DL159	c2+
70_good	-27.5	-0.0934505	DL159	c2+
70_good	-27.25	-0.0939541	DL159	c2+
70_good	-27	-0.0945513	DL159	c2+
70_good	-26.75	-0.0945665	DL159	c2+
70_good	-26.5	-0.0952617	DL159	c2+
70_good	-26.25	-0.0955703	DL159	c2+
70_good	-26	-0.0950847	DL159	c2+
70_good	-25.75	-0.0943827	DL159	c2+
70_good	-25.5	-0.0933452	DL159	c2+
70_good	-25.25	-0.0922473	DL159	c2+
70_good	-25	-0.0906946	DL159	c2+
70_good	-24.75	-0.0890704	DL159	c2+
70_good	-24.5	-0.0875639	DL159	c2+
70_good	-24.25	-0.0868238	DL159	c2+
70_good	-24	-0.0855035	DL159	c2+
70_good	-23.75	-0.0845542	DL159	c2+
70_good	-23.5	-0.0841989	DL159	c2+
70_good	-23.25	-0.0843006	DL159	c2+
70_good	-23	-0.0849018	DL159	c2+
70_good	-22.75	-0.0856759	DL159	c2+
70_good	-22.5	-0.0868015	DL159	c2+
70_good	-22.25	-0.0869572	DL159	c2+
70_good	-22	-0.0877494	DL159	c2+
70_good	-21.75	-0.0883652	DL159	c2+
70_good	-21.5	-0.0893477	DL159	c2+
70_good	-21.25	-0.0900851	DL159	c2+
70_good	-21	-0.0901271	DL159	c2+
70_good	-20.75	-0.089648	DL159	c2+
70_good	-20.5	-0.0886216	DL159	c2+
70_good	-20.25	-0.0871516	DL159	c2+
70_good	-20	-0.0850277	DL159	c2+
70_good	-19.75	-0.0825293	DL159	c2+
70_good	-19.5	-0.0787079	DL159	c2+
70_good	-19.25	-0.0740137	DL159	c2+
70_good	-19	-0.0689141	DL159	c2+
70_good	-18.75	-0.0637811	DL159	c2+
70_good	-18.5	-0.0590231	DL159	c2+
70_good	-18.25	-0.0541196	DL159	c2+
70_good	-18	-0.0488669	DL159	c2+
70_good	-17.75	-0.0435294	DL159	c2+
70_good	-17.5	-0.0388269	DL159	c2+
70_good	-17.25	-0.034714	DL159	c2+
70_good	-17	-0.0309311	DL159	c2+
70_good	-16.75	-0.0273391	DL159	c2+
70_good	-16.5	-0.0236676	DL159	c2+
70_good	-16.25	-0.0203268	DL159	c2+
70_good	-16	-0.0167174	DL159	c2+
70_good	-15.75	-0.0132992	DL159	c2+
70_good	-15.5	-0.00996968	DL159	c2+
70_good	-15.25	-0.00654483	DL159	c2+
70_good	-15	-0.00327393	DL159	c2+
70_good	-14.75	-0.000178811	DL159	c2+
70_good	-14.5	0.002931	DL159	c2+
70_good	-14.25	0.00644205	DL159	c2+
70_good	-14	0.0104169	DL159	c2+
70_good	-13.75	0.0145402	DL159	c2+
70_good	-13.5	0.0183157	DL159	c2+
70_good	-13.25	0.0222749	DL159	c2+
70_good	-13	0.0266261	DL159	c2+
70_good	-12.75	0.0316213	DL159	c2+
70_good	-12.5	0.0374625	DL159	c2+
70_good	-12.25	0.0436694	DL159	c2+
70_good	-12	0.0500987	DL159	c2+
70_good	-11.75	0.0559999	DL159	c2+
70_good	-11.5	0.0613626	DL159	c2+
70_good	-11.25	0.0666535	DL159	c2+
70_good	-11	0.0705492	DL159	c2+
70_good	-10.75	0.0739705	DL159	c2+
70_good	-10.5	0.0768094	DL159	c2+
70_good	-10.25	0.0787905	DL159	c2+
70_good	-10	0.0807588	DL159	c2+
70_good	-9.75	0.0829542	DL159	c2+
70_good	-9.5	0.0849095	DL159	c2+
70_good	-9.25	0.0873793	DL159	c2+
70_good	-9	0.0904315	DL159	c2+
70_good	-8.75	0.093966	DL159	c2+
70_good	-8.5	0.0992415	DL159	c2+
70_good	-8.25	0.10443	DL159	c2+
70_good	-8	0.109467	DL159	c2+
70_good	-7.75	0.115575	DL159	c2+
70_good	-7.5	0.121711	DL159	c2+
70_good	-7.25	0.127384	DL159	c2+
70_good	-7	0.133145	DL159	c2+
70_good	-6.75	0.138853	DL159	c2+
70_good	-6.5	0.144223	DL159	c2+
70_good	-6.25	0.149392	DL159	c2+
70_good	-6	0.154429	DL159	c2+
70_good	-5.75	0.160131	DL159	c2+
70_good	-5.5	0.165611	DL159	c2+
70_good	-5.25	0.170966	DL159	c2+
70_good	-5	0.176919	DL159	c2+
70_good	-4.75	0.183787	DL159	c2+
70_good	-4.5	0.191879	DL159	c2+
70_good	-4.25	0.201195	DL159	c2+
70_good	-4	0.21216	DL159	c2+
70_good	-3.75	0.224702	DL159	c2+
70_good	-3.5	0.238054	DL159	c2+
70_good	-3.25	0.252153	DL159	c2+
70_good	-3	0.267213	DL159	c2+
70_good	-2.75	0.280839	DL159	c2+
70_good	-2.5	0.293427	DL159	c2+
70_good	-2.25	0.305515	DL159	c2+
70_good	-2	0.318564	DL159	c2+
70_good	-1.75	0.332081	DL159	c2+
70_good	-1.5	0.345402	DL159	c2+
70_good	-1.25	0.356657	DL159	c2+
70_good	-1	0.366474	DL159	c2+
70_good	-0.75	0.375244	DL159	c2+
70_good	-0.5	0.383654	DL159	c2+
70_good	-0.25	0.392381	DL159	c2+
70_good	0	0.399385	DL159	c2+
70_good	0.25	0.401537	DL159	c2+
70_good	0.5	0.398755	DL159	c2+
70_good	0.75	0.39241	DL159	c2+
70_good	1	0.38394	DL159	c2+
70_good	1.25	0.374587	DL159	c2+
70_good	1.5	0.364004	DL159	c2+
70_good	1.75	0.352482	DL159	c2+
70_good	2	0.339034	DL159	c2+
70_good	2.25	0.324713	DL159	c2+
70_good	2.5	0.311378	DL159	c2+
70_good	2.75	0.300652	DL159	c2+
70_good	3	0.291267	DL159	c2+
70_good	3.25	0.28222	DL159	c2+
70_good	3.5	0.273283	DL159	c2+
70_good	3.75	0.264638	DL159	c2+
70_good	4	0.256268	DL159	c2+
70_good	4.25	0.248606	DL159	c2+
70_good	4.5	0.241995	DL159	c2+
70_good	4.75	0.236614	DL159	c2+
70_good	5	0.231767	DL159	c2+
70_good	5.25	0.227243	DL159	c2+
70_good	5.5	0.223969	DL159	c2+
70_good	5.75	0.222006	DL159	c2+
70_good	6	0.221245	DL159	c2+
70_good	6.25	0.221845	DL159	c2+
70_good	6.5	0.223182	DL159	c2+
70_good	6.75	0.22436	DL159	c2+
70_good	7	0.225662	DL159	c2+
70_good	7.25	0.226859	DL159	c2+
70_good	7.5	0.22813	DL159	c2+
70_good	7.75	0.229855	DL159	c2+
70_good	8	0.231418	DL159	c2+
70_good	8.25	0.231752	DL159	c2+
70_good	8.5	0.231256	DL159	c2+
70_good	8.75	0.22963	DL159	c2+
70_good	9	0.227372	DL159	c2+
70_good	9.25	0.224955	DL159	c2+
70_good	9.5	0.221941	DL159	c2+
70_good	9.75	0.218161	DL159	c2+
70_good	10	0.212869	DL159	c2+
70_good	10.25	0.20645	DL159	c2+
70_good	10.5	0.199287	DL159	c2+
70_good	10.75	0.191916	DL159	c2+
70_good	11	0.184279	DL159	c2+
70_good	11.25	0.17628	DL159	c2+
70_good	11.5	0.168845	DL159	c2+
70_good	11.75	0.161496	DL159	c2+
70_good	12	0.155162	DL159	c2+
70_good	12.25	0.149997	DL159	c2+
70_good	12.5	0.145485	DL159	c2+
70_good	12.75	0.141292	DL159	c2+
70_good	13	0.137255	DL159	c2+
70_good	13.25	0.134549	DL159	c2+
70_good	13.5	0.131877	DL159	c2+
70_good	13.75	0.129585	DL159	c2+
70_good	14	0.126638	DL159	c2+
70_good	14.25	0.122271	DL159	c2+
70_good	14.5	0.117237	DL159	c2+
70_good	14.75	0.112201	DL159	c2+
70_good	15	0.106992	DL159	c2+
70_good	15.25	0.101896	DL159	c2+
70_good	15.5	0.0973394	DL159	c2+
70_good	15.75	0.0922954	DL159	c2+
70_good	16	0.0881383	DL159	c2+
70_good	16.25	0.0845867	DL159	c2+
70_good	16.5	0.0821841	DL159	c2+
70_good	16.75	0.0804533	DL159	c2+
70_good	17	0.0795064	DL159	c2+
70_good	17.25	0.0781895	DL159	c2+
70_good	17.5	0.0773475	DL159	c2+
70_good	17.75	0.0758746	DL159	c2+
70_good	18	0.0738426	DL159	c2+
70_good	18.25	0.0720615	DL159	c2+
70_good	18.5	0.0696105	DL159	c2+
70_good	18.75	0.0670956	DL159	c2+
70_good	19	0.0651573	DL159	c2+
70_good	19.25	0.0639333	DL159	c2+
70_good	19.5	0.0621152	DL159	c2+
70_good	19.75	0.0600384	DL159	c2+
70_good	20	0.0578777	DL159	c2+
70_good	20.25	0.0564502	DL159	c2+
70_good	20.5	0.055496	DL159	c2+
70_good	20.75	0.0550429	DL159	c2+
70_good	21	0.0544913	DL159	c2+
70_good	21.25	0.0535914	DL159	c2+
70_good	21.5	0.0522549	DL159	c2+
70_good	21.75	0.0505094	DL159	c2+
70_good	22	0.0487378	DL159	c2+
70_good	22.25	0.0471535	DL159	c2+
70_good	22.5	0.0452757	DL159	c2+
70_good	22.75	0.0429363	DL159	c2+
70_good	23	0.0396459	DL159	c2+
70_good	23.25	0.0355274	DL159	c2+
70_good	23.5	0.0308334	DL159	c2+
70_good	23.75	0.0260156	DL159	c2+
70_good	24	0.0214544	DL159	c2+
70_good	24.25	0.0164131	DL159	c2+
70_good	24.5	0.0119829	DL159	c2+
70_good	24.75	0.00687954	DL159	c2+
70_good	25	0.00197323	DL159	c2+
70_good	25.25	-0.00253519	DL159	c2+
70_good	25.5	-0.0065189	DL159	c2+
70_good	25.75	-0.0105859	DL159	c2+
70_good	26	-0.0146353	DL159	c2+
70_good	26.25	-0.0185377	DL159	c2+
70_good	26.5	-0.0228474	DL159	c2+
70_good	26.75	-0.0265872	DL159	c2+
70_good	27	-0.0299232	DL159	c2+
70_good	27.25	-0.0333555	DL159	c2+
70_good	27.5	-0.03709	DL159	c2+
70_good	27.75	-0.0403871	DL159	c2+
70_good	28	-0.0433319	DL159	c2+
70_good	28.25	-0.0453516	DL159	c2+
70_good	28.5	-0.0462688	DL159	c2+
70_good	28.75	-0.0468732	DL159	c2+
70_good	29	-0.0471916	DL159	c2+
70_good	29.25	-0.0470561	DL159	c2+
70_good	29.5	-0.0470346	DL159	c2+
70_good	29.75	-0.0465066	DL159	c2+
70_good	30	-0.0450944	DL159	c2+
75_good	-30	-0.0565385	DL159	c2+
75_good	-29.75	-0.0559684	DL159	c2+
75_good	-29.5	-0.055441	DL159	c2+
75_good	-29.25	-0.0555693	DL159	c2+
75_good	-29	-0.0562043	DL159	c2+
75_good	-28.75	-0.0573616	DL159	c2+
75_good	-28.5	-0.0589656	DL159	c2+
75_good	-28.25	-0.0604459	DL159	c2+
75_good	-28	-0.061043	DL159	c2+
75_good	-27.75	-0.0612018	DL159	c2+
75_good	-27.5	-0.0610146	DL159	c2+
75_good	-27.25	-0.0603767	DL159	c2+
75_good	-27	-0.0599055	DL159	c2+
75_good	-26.75	-0.0589954	DL159	c2+
75_good	-26.5	-0.0582257	DL159	c2+
75_good	-26.25	-0.0569769	DL159	c2+
75_good	-26	-0.0558682	DL159	c2+
75_good	-25.75	-0.0548484	DL159	c2+
75_good	-25.5	-0.0541742	DL159	c2+
75_good	-25.25	-0.0537838	DL159	c2+
75_good	-25	-0.0534127	DL159	c2+
75_good	-24.75	-0.0530735	DL159	c2+
75_good	-24.5	-0.0519576	DL159	c2+
75_good	-24.25	-0.0504124	DL159	c2+
75_good	-24	-0.047997	DL159	c2+
75_good	-23.75	-0.0454251	DL159	c2+
75_good	-23.5	-0.0429136	DL159	c2+
75_good	-23.25	-0.0403431	DL159	c2+
75_good	-23	-0.0377152	DL159	c2+
75_good	-22.75	-0.0347289	DL159	c2+
75_good	-22.5	-0.0320768	DL159	c2+
75_good	-22.25	-0.0304354	DL159	c2+
75_good	-22	-0.029354	DL159	c2+
75_good	-21.75	-0.0288436	DL159	c2+
75_good	-21.5	-0.028349	DL159	c2+
75_good	-21.25	-0.0278543	DL159	c2+
75_good	-21	-0.0266906	DL159	c2+
75_good	-20.75	-0.0253125	DL159	c2+
75_good	-20.5	-0.0238728	DL159	c2+
75_good	-20.25	-0.0222728	DL159	c2+
75_good	-20	-0.0201793	DL159	c2+
75_good	-19.75	-0.0173137	DL159	c2+
75_good	-19.5	-0.0146631	DL159	c2+
75_good	-19.25	-0.0118666	DL159	c2+
75_good	-19	-0.00963727	DL159	c2+
75_good	-18.75	-0.00768151	DL159	c2+
75_good	-18.5	-0.00649408	DL159	c2+
75_good	-18.25	-0.00528052	DL159	c2+
75_good	-18	-0.00376075	DL159	c2+
75_good	-17.75	-0.00231755	DL159	c2+
75_good	-17.5	-0.000710978	DL159	c2+
75_good	-17.25	0.00104028	DL159	c2+
75_good	-17	0.00351789	DL159	c2+
75_good	-16.75	0.00643321	DL159	c2+
75_good	-16.5	0.0104585	DL159	c2+
75_good	-16.25	0.0152815	DL159	c2+
75_good	-16	0.0210733	DL159	c2+
75_good	-15.75	0.0273691	DL159	c2+
75_good	-15.5	0.0336339	DL159	c2+
75_good	-15.25	0.0400575	DL159	c2+
75_good	-15	0.0463512	DL159	c2+
75_good	-14.75	0.0524656	DL159	c2+
75_good	-14.5	0.0579365	DL159	c2+
75_good	-14.25	0.0628398	DL159	c2+
75_good	-14	0.0658546	DL159	c2+
75_good	-13.75	0.0674585	DL159	c2+
75_good	-13.5	0.0679391	DL159	c2+
75_good	-13.25	0.0673299	DL159	c2+
75_good	-13	0.0662356	DL159	c2+
75_good	-12.75	0.0648723	DL159	c2+
75_good	-12.5	0.0629076	DL159	c2+
[truncated: 246,472+ more rows]

## Sheet: Fig3c
mouse	ms_id	c2	brain_region
DL159	DL159-0_good	0.00371646	RPO
DL159	DL159-2_good	-0.0229584	RPO
DL159	DL159-10_good	-0.0923922	RPO
DL159	DL159-11_good	-0.0746979	RPO
DL159	DL159-15_good	0.0725963	RPO
DL159	DL159-17_good	0.00383218	RPO
DL159	DL159-18_good	-0.122046	P
DL159	DL159-20_good	-0.0129145	P
DL159	DL159-24_good	0.0151399	RPO
DL159	DL159-26_good	-0.0863282	P
DL159	DL159-27_good	-0.0806	P
DL159	DL159-29_good	0.00915063	P
DL159	DL159-30_good	-0.0542434	P
DL159	DL159-32_good	0.0162432	P
DL159	DL159-34_good	-0.0364279	P
DL159	DL159-35_good	-0.0911982	P
DL159	DL159-36_good	-0.108338	MB
DL159	DL159-40_good	-0.11807	MB
DL159	DL159-41_good	-0.00733218	MB
DL159	DL159-43_good	-0.060071	MB
DL159	DL159-46_good	-0.0120034	MB
DL159	DL159-47_good	-0.113774	MB
DL159	DL159-48_good	-0.101253	MB
DL159	DL159-54_good	-7.63889e-05	MB
DL159	DL159-55_good	-0.00623839	MB
DL159	DL159-57_good	0.0501589	MB
DL159	DL159-59_good	0.0121615	MB
DL159	DL159-62_good	-0.0520989	MB
DL159	DL159-63_good	-0.0532702	MB
DL159	DL159-64_good	-0.072311	MB
DL159	DL159-65_good	0.0389565	MB
DL159	DL159-67_good	-0.0410264	MB
DL159	DL159-69_good	-0.018342	MB
DL159	DL159-70_good	0.088505	MB
DL159	DL159-71_good	-0.0584525	MB
DL159	DL159-75_good	0.0602597	MB
DL159	DL159-76_good	-0.000940168	MB
DL159	DL159-78_good	-0.102317	MB
DL159	DL159-79_good	0.0872327	MB
DL159	DL159-81_good	-0.0991705	MB
DL159	DL159-82_good	-0.0930008	MB
DL159	DL159-85_good	0.0984777	MB
DL159	DL159-88_good	0.0874152	MB
DL159	DL159-89_good	0.0936103	MB
DL159	DL159-90_good	-0.0369589	MB
DL159	DL159-91_good	0.00843001	MB
DL159	DL159-94_good	0.110096	MB
DL159	DL159-97_good	-0.0112133	MB
DL159	DL159-104_good	-0.0605461	MB
DL159	DL159-105_good	-0.00931809	MB
DL159	DL159-106_good	0.0113952	MB
DL159	DL159-107_good	-0.0694507	MB
DL159	DL159-110_good	0.00968078	MB
DL159	DL159-116_good	0.034096	MB
DL159	DL159-117_good	0.063299	MB
DL159	DL159-118_good	-0.0639743	MB
DL159	DL159-119_good	-0.0539344	MB
DL159	DL159-120_good	-0.00720597	MB
DL159	DL159-123_good	-0.103224	MB
DL159	DL159-126_good	-0.112373	MB
DL159	DL159-127_good	-0.0428285	MB
DL159	DL159-129_good	-0.108659	MB
DL159	DL159-130_good	-0.0533386	MB
DL159	DL159-131_good	-0.0401366	MB
DL159	DL159-135_good	-0.0952006	MB
DL159	DL159-140_good	-0.00658184	MB
DL159	DL159-142_good	0.0288503	MB
DL159	DL159-143_good	-0.0818127	MB
DL159	DL159-144_good	-0.027201	MB
DL159	DL159-150_good	-0.134992	MB
DL159	DL159-152_good	0.0767334	MB
DL159	DL159-154_good	-0.0554192	MB
DL159	DL159-155_good	0.0465724	MB
DL159	DL159-160_good	0.0831449	MB
DL159	DL159-161_good	-0.0925451	MB
DL159	DL159-162_good	-0.0499539	MB
DL159	DL159-163_good	-0.0816657	MB
DL159	DL159-164_good	-0.0495098	DR
DL159	DL159-165_good	-0.135401	DR
DL159	DL159-166_good	-0.121412	DR
DL159	DL159-175_good	-0.052461	PAG
DL159	DL159-180_good	-0.0663004	PAG
DL159	DL159-181_good	-0.0238909	PAG
DL159	DL159-182_good	0.0086362	PAG
DL159	DL159-183_good	-0.011692	PAG
DL159	DL159-184_good	-0.117436	PAG
DL159	DL159-185_good	-0.0893971	PAG
DL159	DL159-186_good	-0.106765	PAG
DL159	DL159-187_good	-0.111671	PAG
DL159	DL159-188_good	-0.082358	PAG
DL159	DL159-190_good	0.0190834	PAG
DL159	DL159-191_good	-0.144777	PAG
DL159	DL159-192_good	0.029259	PAG
DL159	DL159-193_good	-0.0313091	PAG
DL159	DL159-194_good	-0.0904795	PAG
DL159	DL159-195_good	-0.0966054	PAG
DL159	DL159-196_good	0.0837981	PAG
DL159	DL159-200_good	-0.0522542	PAG
DL159	DL159-206_good	0.014155	PAG
DL159	DL159-207_good	0.0949711	PAG
DL159	DL159-209_good	0.0500552	PAG
DL159	DL159-211_good	0.0934532	PAG
DL159	DL159-214_good	0.0117713	PAG
DL159	DL159-215_good	0.0845085	PAG
DL159	DL159-218_good	-0.0294797	PAG
DL159	DL159-219_good	-0.0430749	PAG
DL159	DL159-223_good	-0.0178094	PAG
DL159	DL159-226_good	0.0344112	PAG
DL159	DL159-231_good	0.0711958	PAG
DL159	DL159-233_good	-0.0683794	PAG
DL159	DL159-234_good	-0.0614733	PAG
DL159	DL159-235_good	-0.0641889	PAG
DL159	DL159-236_good	-0.117688	PAG
DL159	DL159-237_good	0.0717087	PAG
DL159	DL159-239_good	0.0829398	DR
DL159	DL159-242_good	-0.0414691	DR
DL159	DL159-245_good	-0.0458927	DR
DL159	DL159-247_good	0.00463063	DR
DL159	DL159-250_good	-0.101901	DR
DL159	DL159-251_good	-0.0916985	DR
DL159	DL159-252_good	-0.11179	DR
DL159	DL159-254_good	0.0496648	DR
DL159	DL159-263_good	0.0913612	PAG
DL159	DL159-264_good	-0.0228569	PAG
DL159	DL159-270_good	-0.0792122	PAG
DL159	DL159-271_good	-0.0696555	PAG
DL159	DL159-274_good	-0.169303	PAG
DL159	DL159-275_good	0.0333866	PAG
DL159	DL159-279_good	-0.142018	PAG
DL159	DL159-281_good	-0.062797	PAG
DL159	DL159-282_good	-0.0594437	PAG
DL159	DL159-284_good	-0.0507397	PAG
DL159	DL159-285_good	0.055772	PAG
DL159	DL159-286_good	0.0440424	PAG
DL159	DL159-288_good	-0.0354709	PAG
DL159	DL159-292_good	-0.0472754	PAG
DL159	DL159-294_good	-0.0492545	PAG
DL159	DL159-295_good	-0.0660968	PAG
DL159	DL159-296_good	0.0591985	PAG
DL159	DL159-298_good	-0.0596522	PAG
DL159	DL159-299_good	-0.00670385	PAG
DL159	DL159-301_good	-0.0788257	PAG
DL159	DL159-302_good	-0.0627195	PAG
DL159	DL159-309_good	-0.0524471	PAG
DL159	DL159-310_good	0.0238353	PAG
DL159	DL159-313_good	0.0958236	PAG
DL159	DL159-314_good	-0.0868293	PAG
DL159	DL159-316_good	0.0409639	PAG
DL159	DL159-317_good	-0.102571	PAG
DL159	DL159-321_good	0.0811845	PAG
DL159	DL159-323_good	0.0612451	PAG
DL159	DL159-324_good	0.0092725	PAG
DL159	DL159-325_good	-0.062671	PAG
DL159	DL159-326_good	0.0688597	PAG
DL159	DL159-329_good	-0.0465925	PAG
DL159	DL159-333_good	-0.0509654	PAG
DL159	DL159-335_good	-0.0268084	PAG
DL159	DL159-341_good	-0.0304127	PAG
DL159	DL159-344_good	0.00673923	PAG
DL159	DL159-345_good	-0.0411493	PAG
DL159	DL159-347_good	-0.0821292	PAG
DL159	DL159-348_good	-0.0251738	PAG
DL159	DL159-349_good	-0.0302485	PAG
DL159	DL159-350_good	0.0315924	PAG
DL159	DL159-351_good	-0.0224808	PAG
DL159	DL159-352_good	-0.060167	PAG
DL159	DL159-353_good	0.000221483	PAG
DL159	DL159-354_good	0.0179805	PAG
DL159	DL159-355_good	0.0021257	PAG
DL159	DL159-357_good	-0.0316093	PAG
DL159	DL159-363_good	-0.0855997	PAG
DL159	DL159-365_good	-0.0470478	PAG
DL159	DL159-368_good	0.0461065	PAG
DL159	DL159-369_good	-0.0563429	PAG
DL159	DL159-370_good	0.066379	PAG
DL159	DL159-372_good	0.111169	PAG
DL159	DL159-373_good	0.0312608	PAG
DL159	DL159-374_good	-0.0981171	PAG
DL159	DL159-376_good	-0.0295972	PAG
DL159	DL159-385_good	0.0578007	PAG
DL159	DL159-390_good	-0.0031337	PAG
DL159	DL159-391_good	0.000545697	PAG
DL159	DL159-393_good	0.00350617	PAG
DL159	DL159-395_good	0.0892565	PAG
DL159	DL159-399_good	0.0726764	PAG
DL159	DL159-402_good	-0.00817836	PAG
DL159	DL159-403_good	-0.0537138	PAG
DL159	DL159-404_good	0.0649894	PAG
DL159	DL159-405_good	-0.15323	PAG
DL159	DL159-406_good	-0.014373	PAG
DL159	DL159-407_good	-0.00531269	PAG
DL159	DL159-412_good	-0.0739123	PAG
DL159	DL159-413_good	-0.0879351	PAG
DL159	DL159-418_good	-0.0892068	P
DL159	DL159-429_good	-0.0859822	PAG
DL159	DL159-434_good	-0.0651922	PAG
DL159	DL159-437_good	-0.115852	PAG
DL159	DL159-445_good	0.0870145	PAG
DL159	DL159-457_good	-0.0680593	MB
DL159	DL159-461_good	-0.00779113	MB
DL159	DL159-462_good	0.08396	PAG
DL159	DL159-463_good	-0.0991531	PAG
DL159	DL159-468_good	-0.054631	DR
DL159	DL159-471_good	0.0309466	PAG
DL159	DL159-473_good	-0.145785	PAG
DL159	DL159-484_good	-0.0637646	PAG
DL159	DL159-486_good	0.0417826	PAG
DL161	DL161-1_good	-0.0636318	PRN
DL161	DL161-3_good	0.00929844	PRN
DL161	DL161-4_good	0.00249527	PRN
DL161	DL161-5_good	-0.071177	PRN
DL161	DL161-7_good	0.0435071	PRN
DL161	DL161-8_good	0.0140944	PRN
DL161	DL161-9_good	-0.0831729	PRN
DL161	DL161-10_good	-0.00970405	PRN
DL161	DL161-12_good	0.0637889	PRN
DL161	DL161-14_good	-0.0735798	PRN
DL161	DL161-16_good	-0.0676369	PRN
DL161	DL161-19_good	-0.0481154	PRN
DL161	DL161-22_good	-0.153065	PRN
DL161	DL161-23_good	0.0155823	PRN
DL161	DL161-25_good	-0.0714505	PRN
DL161	DL161-27_good	-0.0115303	PRN
DL161	DL161-30_good	-0.119514	PRN
DL161	DL161-31_good	-0.00291104	PRN
DL161	DL161-34_good	0.0357268	PRN
DL161	DL161-35_good	0.0140004	PRN
DL161	DL161-39_good	-0.00561917	PRN
DL161	DL161-47_good	-0.00312567	PRN
DL161	DL161-49_good	-0.0701162	PRN
DL161	DL161-50_good	-0.126086	PRN
DL161	DL161-52_good	-0.0117638	PRN
DL161	DL161-53_good	0.027544	PRN
DL161	DL161-55_good	-0.118932	PRN
DL161	DL161-56_good	-0.0118959	PRN
DL161	DL161-61_good	-0.0484378	PRN
DL161	DL161-62_good	0.0274195	PRN
DL161	DL161-64_good	-0.0914435	PRN
DL161	DL161-65_good	0.00722745	PRN
DL161	DL161-68_good	-0.117496	PRN
DL161	DL161-69_good	-0.00312946	PRN
DL161	DL161-70_good	-0.13057	PRN
DL161	DL161-72_good	-0.000765587	PRN
DL161	DL161-74_good	0.107454	PRN
DL161	DL161-76_good	-0.106455	PRN
DL161	DL161-79_good	-0.0175064	PRN
DL161	DL161-80_good	-0.02954	PRN
DL161	DL161-82_good	-0.117788	PRN
DL161	DL161-85_good	-0.00778381	PRN
DL161	DL161-89_good	-0.0489904	PRN
DL161	DL161-99_good	0.0311264	PRN
DL161	DL161-100_good	0.0160477	PRN
DL161	DL161-105_good	0.0411069	PRN
DL161	DL161-109_good	-0.00834983	PRN
DL161	DL161-110_good	-0.0600093	PRN
DL161	DL161-111_good	-0.0179588	PRN
DL161	DL161-112_good	-0.0752909	PRN
DL161	DL161-114_good	0.0133296	PRN
DL161	DL161-115_good	0.0628281	PRN
DL161	DL161-117_good	-0.0384195	PRN
DL161	DL161-118_good	-0.00877214	PRN
DL161	DL161-119_good	-0.0139287	PRN
DL161	DL161-121_good	0.049584	PRN
DL161	DL161-128_good	-0.0954902	PRN
DL161	DL161-130_good	-0.0404519	PRN
DL161	DL161-134_good	-0.0323579	PRN
DL161	DL161-136_good	-0.0050465	PRN
DL161	DL161-137_good	0.00760316	PRN
DL161	DL161-141_good	-0.074174	PRN
DL161	DL161-142_good	-0.076225	PRN
DL161	DL161-145_good	0.00745665	PRN
DL161	DL161-147_good	0.0481566	PRN
DL161	DL161-148_good	0.00851166	PRN
DL161	DL161-149_good	0.0139732	PRN
DL161	DL161-150_good	-0.00704468	PRN
DL161	DL161-155_good	0.0406645	PRN
DL161	DL161-156_good	0.0275134	PRN
DL161	DL161-157_good	0.0347986	PRN
DL161	DL161-158_good	0.0209569	PRN
DL161	DL161-159_good	-0.0182405	PRN
DL161	DL161-161_good	-0.083985	PRN
DL161	DL161-162_good	-0.140684	PRN
DL161	DL161-163_good	-0.034285	PRN
DL161	DL161-164_good	-0.0933908	PRN
DL161	DL161-165_good	0.0154918	PRN
DL161	DL161-176_good	-0.0498724	PRN
DL161	DL161-177_good	0.0394198	PRN
DL161	DL161-179_good	-0.164954	PRN
DL161	DL161-181_good	-0.00413158	PRN
DL161	DL161-182_good	0.0145527	PRN
DL161	DL161-183_good	-0.0968769	PRN
DL161	DL161-186_good	-0.0165533	PRN
DL161	DL161-192_good	0.0525086	PRN
DL161	DL161-194_good	0.0137698	PRN
DL161	DL161-195_good	-0.0357151	PRN
DL161	DL161-199_good	0.010325	PRN
DL161	DL161-202_good	0.0686989	PRN
DL161	DL161-204_good	0.0694754	PRN
DL161	DL161-205_good	0.0773788	PRN
DL161	DL161-207_good	0.0049206	PRN
DL161	DL161-208_good	0.10053	P
DL161	DL161-209_good	0.0100307	P
DL161	DL161-211_good	0.0248826	P
DL161	DL161-213_good	-0.090599	P
DL161	DL161-214_good	-0.14659	P
DL161	DL161-221_good	0.0322313	P
DL161	DL161-222_good	-0.0903726	P
DL161	DL161-223_good	0.0476816	P
DL161	DL161-225_good	-0.0871423	P
DL161	DL161-226_good	0.0468661	P
DL161	DL161-227_good	0.078123	P
DL161	DL161-228_good	-0.109209	P
DL161	DL161-229_good	0.0180019	P
DL161	DL161-230_good	-0.0108281	P
DL161	DL161-231_good	-0.0377861	P
DL161	DL161-232_good	-0.00776557	P
DL161	DL161-236_good	-0.0685694	MRN
DL161	DL161-237_good	0.00701262	MRN
DL161	DL161-241_good	0.04934	MRN
DL161	DL161-246_good	-0.0792764	MRN
DL161	DL161-247_good	0.00647178	MRN
DL161	DL161-252_good	-0.130596	MRN
DL161	DL161-255_good	-0.0332899	MRN
DL161	DL161-256_good	-0.131346	MRN
DL161	DL161-257_good	-0.0386921	MRN
DL161	DL161-258_good	0.0140148	MRN
DL161	DL161-265_good	0.0429795	MRN
DL161	DL161-267_good	0.134236	MRN
DL161	DL161-271_good	-0.0174685	MRN
DL161	DL161-272_good	-0.0469937	MRN
DL161	DL161-274_good	-0.0700371	MRN
DL161	DL161-275_good	0.0340804	MRN
DL161	DL161-276_good	-0.0163113	MRN
DL161	DL161-277_good	0.044002	MRN
DL161	DL161-280_good	0.0608372	MRN
DL161	DL161-281_good	-0.0289766	MRN
DL161	DL161-282_good	0.0362293	MRN
DL161	DL161-283_good	-0.0311702	MRN
DL161	DL161-284_good	0.0278041	MRN
DL161	DL161-285_good	0.0267608	MRN
DL161	DL161-289_good	0.0425337	MRN
DL161	DL161-291_good	-0.00126433	MRN
DL161	DL161-293_good	-0.112082	MRN
DL161	DL161-296_good	0.0425628	MRN
DL161	DL161-299_good	0.16285	MRN
DL161	DL161-300_good	-0.0502166	MRN
DL161	DL161-303_good	0.0717851	MRN
DL161	DL161-304_good	0.0866232	MRN
DL161	DL161-305_good	0.0833251	MRN
DL161	DL161-306_good	0.135032	MRN
DL161	DL161-307_good	-0.015235	MRN
DL161	DL161-321_good	0.045003	PAG
DL161	DL161-322_good	-0.0647092	PAG
DL161	DL161-326_good	-0.106741	PAG
DL161	DL161-330_good	-0.00792111	PAG
DL161	DL161-331_good	0.0963062	PAG
DL161	DL161-332_good	0.118535	PAG
DL161	DL161-334_good	0.114118	PAG
DL161	DL161-335_good	0.076222	PAG
DL161	DL161-337_good	0.00680996	PAG
DL161	DL161-338_good	-0.0337056	PAG
DL161	DL161-339_good	0.0820155	PAG
DL161	DL161-340_good	0.128183	PAG
DL161	DL161-342_good	-0.15663	PAG
DL161	DL161-344_good	0.0456964	PAG
DL161	DL161-346_good	-0.0241499	PAG
DL161	DL161-353_good	-0.17687	PAG
DL161	DL161-355_good	-0.183932	PAG
DL161	DL161-357_good	-0.048188	PAG
DL161	DL161-359_good	0.0661822	PAG
DL161	DL161-365_good	0.0213179	PAG
DL161	DL161-366_good	0.0366509	PAG
DL161	DL161-367_good	-0.0202874	PAG
DL161	DL161-368_good	-0.010533	PAG
DL161	DL161-369_good	0.0349936	PAG
DL161	DL161-371_good	0.0250961	PAG
DL161	DL161-373_good	-0.116561	PAG
DL161	DL161-375_good	0.0902308	PAG
DL161	DL161-377_good	0.0576132	PAG
DL161	DL161-378_good	-0.0192767	PAG
DL161	DL161-379_good	-0.00541715	PAG
DL161	DL161-380_good	0.144795	PAG
DL161	DL161-381_good	-0.0517657	PAG
DL161	DL161-382_good	0.0600253	PAG
DL161	DL161-391_good	0.0171047	PAG
DL161	DL161-396_good	-0.0248166	PAG
DL161	DL161-398_good	0.0219284	PAG
DL161	DL161-399_good	0.00424703	PAG
DL161	DL161-402_good	-0.0441185	PAG
DL161	DL161-409_good	-0.0736942	PAG
DL161	DL161-410_good	-0.0310355	PAG
DL161	DL161-412_good	0.0421871	PAG
DL161	DL161-426_good	-0.0631157	PRN
DL161	DL161-435_good	0.00486101	PRN
DL161	DL161-437_good	0.00802319	PRN
DL161	DL161-442_good	0.0320417	PRN
DL161	DL161-453_good	-0.0230515	MRN
DL161	DL161-466_good	-0.0418307	PAG
DL161	DL161-468_good	-0.0275543	PAG
DL161	DL161-476_good	0.0985643	PAG
DL161	DL161-479_good	-0.0025616	PRN
DL161	DL161-481_good	-0.0714408	PRN
DL161	DL161-484_good	0.0333128	PRN
DL161	DL161-485_good	0.0854631	P
DL161	DL161-486_good	-0.0112647	P
DL161	DL161-491_good	-0.0252319	PAG
DL161	DL161-493_good	0.075303	PAG
DL161	DL161-496_good	-0.00481446	PRN
DL161	DL161-500_good	0.079558	PRN
DL161	DL161-503_good	0.000554796	PRN
DL161	DL161-504_good	-0.0140136	MRN
DL161	DL161-505_good	0.11918	PAG
DL161	DL161-507_good	-0.119815	PRN
DL161	DL161-510_good	0.0259673	MRN
DL161	DL161-511_good	0.0587345	MRN
DL161	DL161-514_good	0.0103546	PRN
DL161	DL161-516_good	0.0274678	P
DL161	DL161-517_good	0.0940042	PAG
DL161	DL161-519_good	-0.00206668	PRN
DL161	DL161-522_good	0.0764253	PRN
DL161	DL161-523_good	0.102787	PAG
DL161	DL161-526_good	-0.0769714	PRN
DL161	DL161-528_good	-0.0673152	PRN
DL161	DL161-531_good	0.0264229	PRN
DL161	DL161-533_good	-0.00258259	PRN
DL161	DL161-534_good	0.0853745	MRN
DL161	DL161-535_good	-0.00264615	PRN
DL161	DL161-536_good	0.0962002	MB
DL161	DL161-537_good	0.0118955	PRN
DL161	DL161-550_good	-0.0136415	PRN
DL161	DL161-555_good	-0.0702731	PRN
DL161	DL161-561_good	-0.0395325	PRN
DL161	DL161-562_good	0.0934123	PAG
DL108	DL108-1_good	-0.0785678	PRN
DL108	DL108-5_good	0.0603163	PRN
DL108	DL108-6_good	-0.0611432	PRN
DL108	DL108-8_good	0.0311327	PRN
DL108	DL108-10_good	-0.031347	PRN
DL108	DL108-17_good	-0.0191541	PRN
DL108	DL108-22_good	0.0223959	PRN
DL108	DL108-23_good	-0.0541195	PRN
DL108	DL108-24_good	0.00321824	PRN
DL108	DL108-25_good	0.00784375	PRN
DL108	DL108-31_good	-0.053711	PRN
DL108	DL108-32_good	0.0111662	PRN
DL108	DL108-34_good	0.128104	PRN
DL108	DL108-35_good	-0.0561926	PRN
DL108	DL108-37_good	-0.145711	PRN
DL108	DL108-39_good	-0.0862277	PRN
DL108	DL108-40_good	-0.0413828	PRN
DL108	DL108-42_good	0.0602889	PRN
DL108	DL108-44_good	-0.110334	PRN
DL108	DL108-45_good	-0.024658	PRN
DL108	DL108-46_good	-0.11045	PRN
DL108	DL108-47_good	-0.0877501	PRN
DL108	DL108-48_good	-0.10214	PRN
DL108	DL108-49_good	-0.0120194	PRN
DL108	DL108-50_good	-0.0640337	PRN
DL108	DL108-51_good	-0.025986	PRN
DL108	DL108-52_good	0.0402672	PRN
DL108	DL108-53_good	0.0464492	PRN
DL108	DL108-63_good	0.126797	PRN
DL108	DL108-66_good	-0.012967	PRN
DL108	DL108-71_good	0.107649	PRN
DL108	DL108-72_good	-0.0067985	PRN
DL108	DL108-73_good	-0.0163247	PRN
DL108	DL108-75_good	-0.0959419	PRN
DL108	DL108-79_good	-0.0517033	PRN
DL108	DL108-88_good	-0.0200169	PRN
DL108	DL108-90_good	0.0822796	P
DL108	DL108-93_good	-0.0181973	P
DL108	DL108-94_good	-0.0964904	P
DL108	DL108-96_good	0.0981184	P
DL108	DL108-98_good	-0.157918	P
DL108	DL108-100_good	0.011578	P
DL108	DL108-102_good	-0.0111601	P
DL108	DL108-103_good	0.0700458	P
DL108	DL108-104_good	-0.142035	P
DL108	DL108-105_good	-0.0667275	P
DL108	DL108-106_good	-0.0561513	P
DL108	DL108-107_good	-0.0441023	P
DL108	DL108-108_good	-0.0847001	P
DL108	DL108-109_good	0.0344714	P
DL108	DL108-110_good	0.0733985	P
DL108	DL108-111_good	-0.0411322	P
DL108	DL108-112_good	-0.00785534	P
DL108	DL108-114_good	-0.0416254	P
DL108	DL108-125_good	0.0612692	P
DL108	DL108-126_good	0.0231423	P
DL108	DL108-128_good	0.0906351	MRN
DL108	DL108-129_good	-0.0978354	MRN
DL108	DL108-130_good	-0.0253981	MRN
DL108	DL108-139_good	-0.0334861	MRN
DL108	DL108-140_good	0.0424151	MRN
DL108	DL108-141_good	0.0640972	MRN
DL108	DL108-142_good	-0.0455367	MRN
DL108	DL108-144_good	-0.0110298	MRN
DL108	DL108-149_good	-0.0415085	MRN
DL108	DL108-150_good	-0.0837815	MRN
DL108	DL108-153_good	-0.0529367	MRN
DL108	DL108-154_good	-0.06538	MRN
DL108	DL108-158_good	0.0149578	MRN
DL108	DL108-159_good	-0.094299	MRN
DL108	DL108-160_good	-0.0943119	MRN
DL108	DL108-162_good	-0.00865701	MRN
DL108	DL108-163_good	0.0656011	MRN
DL108	DL108-165_good	-0.122018	MRN
DL108	DL108-166_good	-0.161008	MRN
DL108	DL108-167_good	-0.0998052	MRN
DL108	DL108-168_good	-0.0555442	MRN
DL108	DL108-169_good	-0.0757315	MRN
DL108	DL108-170_good	-0.0319826	MRN
DL108	DL108-172_good	-0.153072	MRN
DL108	DL108-173_good	0.0192913	MRN
DL108	DL108-174_good	-0.030785	MRN
DL108	DL108-175_good	-0.130014	MB
DL108	DL108-180_good	0.155343	P
DL108	DL108-216_good	0.0750371	PAG
DL108	DL108-219_good	-0.167307	PAG
DL108	DL108-222_good	0.0148274	PAG
DL108	DL108-223_good	0.00803986	PAG
DL108	DL108-224_good	-0.166321	PAG
DL108	DL108-227_good	-0.0347959	PAG
DL108	DL108-228_good	-0.0945685	PAG
DL108	DL108-231_good	-0.190942	PAG
DL108	DL108-232_good	-0.0952672	PAG
DL108	DL108-233_good	-0.0817052	PAG
DL108	DL108-235_good	-0.185494	PAG
DL108	DL108-236_good	-0.14954	PAG
DL108	DL108-237_good	-0.135473	PAG
DL108	DL108-238_good	-0.13927	PAG
DL108	DL108-249_good	0.107001	PAG
DL108	DL108-250_good	-0.0908561	PAG
DL108	DL108-251_good	-0.128319	PAG
DL108	DL108-253_good	-0.0871892	PAG
DL108	DL108-254_good	0.132847	PAG
DL108	DL108-256_good	0.0415356	PAG
DL108	DL108-257_good	0.0578896	PAG
DL108	DL108-260_good	0.0450595	PAG
DL108	DL108-261_good	-0.140762	PAG
DL108	DL108-263_good	0.0210017	PAG
DL108	DL108-269_good	0.10898	PAG
DL108	DL108-271_good	0.0701786	PAG
DL108	DL108-273_good	-0.0563745	PAG
DL108	DL108-274_good	-0.00536011	PAG
DL108	DL108-275_good	-0.00753123	PAG
DL108	DL108-276_good	-0.0639203	PAG
DL108	DL108-277_good	-0.0375332	PAG
DL108	DL108-278_good	-0.0460349	PAG
DL108	DL108-279_good	-0.133712	PAG
DL108	DL108-290_good	0.0579601	PAG
DL108	DL108-291_good	-0.0508015	PAG
DL108	DL108-295_good	-0.045058	PAG
DL108	DL108-297_good	0.0822318	PAG
DL108	DL108-299_good	0.117618	PAG
DL108	DL108-307_good	-0.0657127	PAG
DL108	DL108-308_good	0.0873427	PAG
DL108	DL108-310_good	-0.0541905	PAG
DL108	DL108-313_good	0.0191107	PAG
DL108	DL108-314_good	-0.0116357	PAG
DL108	DL108-315_good	0.0114252	PAG
DL108	DL108-317_good	0.00372077	PAG
DL108	DL108-320_good	0.00274521	PAG
DL108	DL108-321_good	0.0412921	PAG
DL108	DL108-323_good	0.0653545	PAG
DL108	DL108-324_good	0.0064881	PAG
DL108	DL108-326_good	0.048468	PAG
DL108	DL108-329_good	-0.0574289	PAG
DL108	DL108-332_good	-0.106644	PAG
DL108	DL108-337_good	0.0309974	PAG
DL108	DL108-341_good	0.0761945	PAG
DL108	DL108-348_good	0.0346369	PAG
DL108	DL108-349_good	0.0254752	PAG
DL108	DL108-350_good	-0.0427521	PAG
DL108	DL108-355_good	-0.0629397	PAG
DL108	DL108-356_good	-0.0359925	PAG
DL108	DL108-357_good	0.011356	PAG
DL108	DL108-358_good	0.0148492	PAG
DL108	DL108-362_good	0.0136092	PAG
DL108	DL108-380_good	-0.164841	MRN
DL108	DL108-428_good	-0.058032	MB
DL108	DL108-429_good	0.122755	MRN
DL108	DL108-431_good	-0.0177027	MRN
DL108	DL108-446_good	0.0165323	PRN
DL108	DL108-461_good	0.0275754	PRN
DL108	DL108-474_good	-0.0127976	PAG
DL108	DL108-475_good	0.00700274	PAG
DL108	DL108-478_good	0.127283	PAG
DL108	DL108-480_good	0.0442338	PAG
DL108	DL108-487_good	-0.0104011	PAG
DL108	DL108-489_good	-0.143188	PAG
DL108	DL108-490_good	-0.0257965	PRN
DL108	DL108-492_good	0.0029871	PAG
DL108	DL108-504_good	0.0967526	P
DL108	DL108-508_good	0.000690271	PAG
DL172	DL172-2_good	-0.0515343	P
DL172	DL172-3_good	-0.0639634	P
DL172	DL172-4_good	-0.0176761	P
DL172	DL172-5_good	-0.0227672	P
DL172	DL172-6_good	-0.0410904	P
DL172	DL172-7_good	-0.00714208	P
DL172	DL172-8_good	0.00275914	P
DL172	DL172-9_good	-0.0614139	P
DL172	DL172-10_good	-0.0471427	P
DL172	DL172-11_good	-0.0260355	P
DL172	DL172-13_good	0.0308933	P
DL172	DL172-15_good	-0.0580658	P
DL172	DL172-16_good	-0.0429033	P
DL172	DL172-24_good	-0.0501968	P
DL172	DL172-27_good	-0.0537958	P
DL172	DL172-28_good	-0.0611347	P
DL172	DL172-29_good	0.0762022	P
DL172	DL172-30_good	-0.0643229	P
DL172	DL172-33_good	0.0261375	P
DL172	DL172-34_good	-0.024263	P
DL172	DL172-39_good	-0.0311526	P
DL172	DL172-41_good	-0.045816	P
DL172	DL172-55_good	0.0331129	P
DL172	DL172-68_good	-0.0853155	P
DL172	DL172-72_good	-0.123723	P
DL172	DL172-73_good	-0.0998642	P
DL172	DL172-82_good	0.0163998	P
DL172	DL172-84_good	-0.0813749	P
DL172	DL172-86_good	-0.030236	P
DL172	DL172-88_good	0.0249003	P
DL172	DL172-90_good	-0.0742636	P
DL172	DL172-91_good	0.00624894	P
DL172	DL172-96_good	-0.0341135	CS
DL172	DL172-98_good	-0.0216653	CS
DL172	DL172-102_good	0.0710655	CS
DL172	DL172-104_good	-0.0625135	CS
DL172	DL172-105_good	-0.0123304	CS
DL172	DL172-107_good	0.0759898	CS
DL172	DL172-112_good	-0.041692	CS
DL172	DL172-115_good	0.0351239	CS
DL172	DL172-117_good	-0.0962602	CS
DL172	DL172-121_good	0.0165805	CS
DL172	DL172-123_good	-0.075949	CS
DL172	DL172-125_good	-0.125922	CS
DL172	DL172-126_good	-0.0880922	CS
DL172	DL172-129_good	-0.141691	CS
DL172	DL172-133_good	-0.0628413	CS
DL172	DL172-134_good	-0.0937388	CS
DL172	DL172-135_good	-0.131452	CS
DL172	DL172-136_good	-0.133444	RPO
DL172	DL172-141_good	-0.116648	RPO
DL172	DL172-142_good	-0.0917993	RPO
DL172	DL172-144_good	-0.117695	RPO
DL172	DL172-145_good	-0.10531	RPO
DL172	DL172-146_good	0.0242804	RPO
DL172	DL172-147_good	-0.145181	RPO
DL172	DL172-151_good	-0.131521	RPO
DL172	DL172-153_good	-0.068058	RPO
DL172	DL172-154_good	0.0133561	RPO
DL172	DL172-156_good	-0.111124	RPO
DL172	DL172-157_good	-0.0401713	RPO
DL172	DL172-159_good	-0.0552138	RPO
DL172	DL172-160_good	0.093851	RPO
DL172	DL172-161_good	0.0384408	RPO
DL172	DL172-162_good	-0.0607845	RPO
DL172	DL172-163_good	0.0714868	RPO
DL172	DL172-169_good	0.042927	RPO
DL172	DL172-178_good	0.121816	RPO
DL172	DL172-179_good	-0.0963177	RPO
DL172	DL172-180_good	-0.0247566	RPO
DL172	DL172-181_good	-0.131474	RPO
DL172	DL172-186_good	-0.0681328	RPO
DL172	DL172-187_good	-0.127011	RPO
DL172	DL172-190_good	-0.021349	RPO
DL172	DL172-191_good	-0.116102	RPO
DL172	DL172-192_good	-0.0268086	RPO
DL172	DL172-193_good	-0.121378	RPO
DL172	DL172-196_good	-0.106471	RPO
DL172	DL172-197_good	-0.0133882	RPO
DL172	DL172-210_good	-0.104884	CS
DL172	DL172-211_good	-0.0815734	CS
DL172	DL172-226_good	-0.0775335	MB
DL172	DL172-227_good	-0.0602907	MB
DL172	DL172-232_good	-0.00472889	MB
DL172	DL172-241_good	0.0228378	MB
DL172	DL172-242_good	0.0825364	MB
DL172	DL172-243_good	0.033536	MB
DL172	DL172-244_good	0.0260871	MB
DL172	DL172-245_good	0.044473	MB
DL172	DL172-254_good	-0.0554418	MB
DL172	DL172-255_good	-0.0179749	MB
DL172	DL172-257_good	-0.0910272	MB
DL172	DL172-260_good	0.0456269	MB
DL172	DL172-262_good	0.0472785	MB
DL172	DL172-263_good	-0.02913	MB
DL172	DL172-264_good	0.00768073	MB
DL172	DL172-265_good	0.0137179	MB
DL172	DL172-270_good	-0.00133867	MB
DL172	DL172-271_good	-0.0521851	MB
DL172	DL172-273_good	-0.0873022	MB
DL172	DL172-275_good	-0.112482	MB
DL172	DL172-277_good	-0.0510668	MB
DL172	DL172-280_good	-0.00387209	MB
DL172	DL172-281_good	0.0420792	MB
DL172	DL172-285_good	-0.0879331	MB
DL172	DL172-293_good	-0.0177334	MB
DL172	DL172-294_good	-0.0170564	MB
DL172	DL172-296_good	0.0309941	MB
DL172	DL172-297_good	0.00615378	MB
DL172	DL172-300_good	-0.00535556	MB
DL172	DL172-303_good	-0.0699851	DR
DL172	DL172-311_good	0.0952612	DR
DL172	DL172-326_good	-0.0684381	DR
DL172	DL172-336_good	0.0867455	DR
DL172	DL172-338_good	-0.0912879	DR
DL172	DL172-341_good	-0.101672	DR
DL172	DL172-344_good	-0.0684147	DR
DL172	DL172-352_good	-0.0625291	DR
DL172	DL172-353_good	-0.0792651	DR
DL172	DL172-355_good	0.0684005	DR
DL172	DL172-356_good	-0.0894566	DR
DL172	DL172-357_good	-0.00965293	DR
DL172	DL172-358_good	-0.0806544	DR
DL172	DL172-360_good	0.0867137	DR
DL172	DL172-361_good	-0.0852727	DR
DL172	DL172-362_good	0.077646	DR
DL172	DL172-364_good	-0.0771504	DR
DL172	DL172-365_good	-0.0710173	DR
DL172	DL172-368_good	-0.0894365	DR
DL172	DL172-375_good	-0.0974595	DR
DL172	DL172-378_good	-0.0884294	DR
DL172	DL172-380_good	-0.00271017	DR
DL172	DL172-382_good	-0.0724	DR
DL172	DL172-383_good	-0.0522147	DR
DL172	DL172-384_good	-0.0963549	DR
DL172	DL172-388_good	-0.0906578	DR
DL172	DL172-392_good	-0.0804139	DR
DL172	DL172-394_good	-0.108156	DR
DL172	DL172-400_good	-0.0691773	DR
DL172	DL172-402_good	-0.0187251	DR
DL172	DL172-404_good	-0.0961061	DR
DL172	DL172-406_good	-0.0417031	DR
DL172	DL172-408_good	-0.0563566	DR
DL172	DL172-411_good	0.0069162	DR
DL172	DL172-419_good	-0.024811	DR
DL172	DL172-421_good	-0.0712668	DR
DL172	DL172-423_good	-0.0291964	DR
DL172	DL172-424_good	-0.0884233	DR
DL172	DL172-427_good	-0.000181372	DR
DL172	DL172-428_good	0.00512782	DR
DL172	DL172-429_good	-0.0154656	DR
DL172	DL172-430_good	0.0653201	DR
DL172	DL172-431_good	-0.0789111	DR
DL172	DL172-432_good	-0.0462901	DR
DL172	DL172-433_good	-0.0828176	DR
DL172	DL172-436_good	-0.0364256	DR
DL172	DL172-437_good	-0.0720009	DR
DL172	DL172-438_good	-0.0163901	DR
DL172	DL172-439_good	-0.032925	DR
DL172	DL172-440_good	-0.0301978	DR
DL172	DL172-441_good	-0.0609614	DR
DL172	DL172-442_good	0.0353544	DR
DL172	DL172-444_good	0.0305707	DR
DL172	DL172-445_good	-0.0730072	DR
DL172	DL172-446_good	-0.0473184	DR
DL172	DL172-447_good	-0.0432618	DR
DL172	DL172-448_good	0.00184491	DR
DL172	DL172-449_good	-0.0901559	DR
DL172	DL172-450_good	-0.109539	DR
DL172	DL172-453_good	0.0423926	DR
DL172	DL172-455_good	-0.0817488	DR
DL172	DL172-458_good	-0.0909202	DR
DL172	DL172-459_good	-0.086839	DR
DL172	DL172-464_good	-0.0854377	DR
DL172	DL172-474_good	-0.0725446	DR
DL172	DL172-475_good	0.0168745	DR
DL172	DL172-478_good	-0.0472688	DR
DL172	DL172-481_good	0.0339913	MB
DL172	DL172-483_good	-0.0263575	MB
DL172	DL172-485_good	0.0919958	MB
DL172	DL172-486_good	-0.0796379	MB
DL172	DL172-500_good	-0.0868946	PAG
DL172	DL172-503_good	-0.00415349	PAG
DL172	DL172-514_good	-0.0514165	PAG
DL172	DL172-517_good	-0.0512483	PAG
DL172	DL172-519_good	-0.048691	PAG
DL172	DL172-520_good	-0.0418543	PAG
DL172	DL172-522_good	-0.0409498	PAG
DL172	DL172-523_good	-0.0714985	PAG
DL172	DL172-534_good	-0.110767	PAG
DL172	DL172-535_good	-0.116403	PAG
DL172	DL172-547_good	-0.0323462	PAG
DL172	DL172-557_good	-0.0719297	CS
DL172	DL172-560_good	-0.110369	RPO
DL172	DL172-564_good	-0.0787982	DR
DL172	DL172-566_good	-0.028182	DR
DL172	DL172-567_good	-0.08281	DR
DL172	DL172-569_good	-0.0899363	DR
DL172	DL172-571_good	-0.0620657	DR
DL172	DL172-573_good	-0.0894575	DR
DL172	DL172-574_good	-0.0593412	DR
DL172	DL172-575_good	-0.0634308	DR
DL172	DL172-580_good	-0.0928984	DR
DL172	DL172-582_good	-0.0593327	P
DL172	DL172-584_good	-0.0280668	P
DL194	DL194-4_good	-0.13632	CS
DL194	DL194-6_good	-0.0457083	CS
DL194	DL194-7_good	0.0145682	CS
DL194	DL194-14_good	0.0363189	CS
DL194	DL194-27_good	-0.0341009	RPO
DL194	DL194-29_good	-0.0378744	CS
DL194	DL194-34_good	-0.0147915	RPO
DL194	DL194-35_good	-0.134386	RPO
DL194	DL194-36_good	-0.113743	RPO
DL194	DL194-37_good	-0.0282354	RPO
DL194	DL194-39_good	-0.0976871	P
DL194	DL194-40_good	-0.00100113	P
DL194	DL194-41_good	-0.0348062	P
DL194	DL194-44_good	0.0843534	P
DL194	DL194-45_good	-0.0252267	P
DL194	DL194-52_good	-0.11377	P
DL194	DL194-56_good	-0.137978	P
DL194	DL194-59_good	-0.0356225	P
DL194	DL194-60_good	-0.0873911	P
DL194	DL194-62_good	-0.12861	P
DL194	DL194-63_good	-0.0662786	P
DL194	DL194-64_good	0.0354857	P
DL194	DL194-65_good	-0.131663	P
DL194	DL194-74_good	-0.0971011	P
DL194	DL194-75_good	0.0108397	P
DL194	DL194-76_good	-0.127224	P
DL194	DL194-83_good	-0.0728468	CS
DL194	DL194-84_good	-0.134976	CS
DL194	DL194-93_good	-0.047979	CS
DL194	DL194-98_good	-0.0911038	RPO
DL194	DL194-103_good	-0.0895772	RPO
DL194	DL194-109_good	-0.0765361	RPO
DL194	DL194-112_good	-0.0622547	RPO
DL194	DL194-113_good	-0.138764	RPO
DL194	DL194-114_good	-0.0920601	RPO
DL194	DL194-117_good	-0.073423	RPO
DL194	DL194-119_good	-0.0388727	RPO
DL194	DL194-123_good	0.0238213	RPO
DL194	DL194-125_good	-0.138916	RPO
DL194	DL194-129_good	-0.0935744	RPO
DL194	DL194-130_good	0.0721318	RPO
DL194	DL194-134_good	-0.125993	RPO
DL194	DL194-135_good	-0.120644	RPO
DL194	DL194-136_good	-0.0395272	RPO
DL194	DL194-140_good	0.0343336	RPO
DL194	DL194-141_good	-0.0367456	RPO
DL194	DL194-143_good	-0.12529	RPO
DL194	DL194-144_good	-0.0986681	RPO
DL194	DL194-146_good	-0.0823363	RPO
DL194	DL194-148_good	0.144706	RPO
DL194	DL194-150_good	0.0529619	RPO
DL194	DL194-166_good	0.0545077	RPO
DL194	DL194-169_good	-0.104068	RPO
DL194	DL194-170_good	-0.159602	RPO
DL194	DL194-173_good	-0.0843718	CS
DL194	DL194-174_good	-0.0678878	CS
DL194	DL194-175_good	-0.00487601	CS
DL194	DL194-180_good	-0.11877	MB
DL194	DL194-183_good	-0.0751058	MB
DL194	DL194-187_good	-0.0388135	MB
DL194	DL194-188_good	-0.0640261	MB
DL194	DL194-190_good	-0.0590561	MB
DL194	DL194-192_good	0.130659	MB
DL194	DL194-197_good	-0.107522	MB
DL194	DL194-199_good	-0.00990972	MB
DL194	DL194-208_good	-0.111949	MB
DL194	DL194-209_good	-0.0561177	MB
DL194	DL194-211_good	0.123514	MB
DL194	DL194-215_good	0.00827454	MB
DL194	DL194-216_good	-0.034741	MB
DL194	DL194-220_good	-0.0647166	MB
DL194	DL194-221_good	-0.0975719	MB
DL194	DL194-222_good	-0.0626849	MB
DL194	DL194-244_good	-0.116121	MB
DL194	DL194-248_good	-0.0668839	MB
DL194	DL194-251_good	0.0842961	MB
DL194	DL194-254_good	0.00610205	MB
DL194	DL194-265_good	-0.0189613	MB
DL194	DL194-283_good	-0.0185361	DR
DL194	DL194-297_good	-0.00934225	DR
DL194	DL194-301_good	-0.0630734	DR
DL194	DL194-306_good	0.0708414	DR
DL194	DL194-309_good	-0.0236792	DR
DL194	DL194-312_good	0.0106719	DR
DL194	DL194-315_good	-0.0421792	DR
DL194	DL194-326_good	0.00120101	DR
DL194	DL194-329_good	0.0121543	DR
DL194	DL194-332_good	0.0185383	DR
DL194	DL194-334_good	-0.0904138	DR
DL194	DL194-337_good	-0.0620154	DR
DL194	DL194-339_good	-0.091269	DR
DL194	DL194-341_good	-0.0512332	DR
DL194	DL194-343_good	0.0802576	DR
DL194	DL194-344_good	-0.0589014	DR
DL194	DL194-345_good	0.0165646	DR
DL194	DL194-346_good	-0.00438613	DR
DL194	DL194-349_good	0.0649246	DR
DL194	DL194-350_good	-0.142936	DR
DL194	DL194-351_good	0.0774984	DR
DL194	DL194-353_good	-0.0324396	DR
DL194	DL194-356_good	0.00342257	DR
DL194	DL194-359_good	-0.0305855	DR
DL194	DL194-360_good	-0.0558416	DR
DL194	DL194-361_good	0.0400021	DR
DL194	DL194-363_good	-0.082871	DR
DL194	DL194-366_good	-0.0168796	DR
DL194	DL194-367_good	-0.0905849	DR
DL194	DL194-373_good	0.0511529	DR
DL194	DL194-376_good	-0.074116	DR
DL194	DL194-381_good	-0.109467	DR
DL194	DL194-384_good	-0.0762112	DR
DL194	DL194-385_good	-0.0412773	DR
DL194	DL194-387_good	-0.0188927	DR
DL194	DL194-388_good	0.129524	DR
DL194	DL194-391_good	-0.0085554	DR
DL194	DL194-392_good	-0.138283	DR
DL194	DL194-397_good	-0.148144	DR
DL194	DL194-399_good	-0.00318349	DR
DL194	DL194-400_good	-0.113749	DR
DL194	DL194-401_good	-0.0665261	DR
DL194	DL194-402_good	-0.125795	DR
DL194	DL194-404_good	-0.0722236	DR
DL194	DL194-405_good	0.0153357	PAG
DL194	DL194-406_good	-0.141071	DR
DL194	DL194-421_good	0.0208816	PAG
DL194	DL194-424_good	0.0273814	PAG
DL194	DL194-425_good	0.0545264	PAG
DL194	DL194-426_good	-0.131429	PAG
DL194	DL194-432_good	-0.133342	PAG
DL194	DL194-433_good	-0.0712038	PAG
DL194	DL194-434_good	-0.0397541	PAG
DL194	DL194-435_good	-0.0227182	PAG
DL194	DL194-442_good	-0.0377188	PAG
DL194	DL194-445_good	0.0680107	PAG
DL194	DL194-448_good	0.0586608	PAG
DL194	DL194-449_good	-0.0820476	PAG
DL194	DL194-451_good	-0.129807	PAG
DL194	DL194-452_good	0.054284	PAG
DL194	DL194-454_good	0.0330582	PAG
DL194	DL194-458_good	-0.0438576	PAG
DL194	DL194-460_good	-0.0468253	PAG
DL194	DL194-466_good	-0.0489202	PAG
DL194	DL194-471_good	-0.00485201	PAG
DL194	DL194-477_good	-0.0680497	PAG
DL194	DL194-482_good	-0.0426815	PAG
DL194	DL194-485_good	0.0663302	PAG
DL194	DL194-488_good	-0.0929742	PAG
DL194	DL194-490_good	0.0391946	PAG
DL194	DL194-492_good	-0.0478292	PAG
DL194	DL194-497_good	0.112936	PAG
DL194	DL194-501_good	0.0569107	PAG
DL194	DL194-503_good	-0.0586595	PAG
DL194	DL194-508_good	0.0494016	PAG
DL194	DL194-509_good	0.0149963	PAG
DL194	DL194-510_good	0.013345	PAG
DL194	DL194-511_good	-0.0877225	PAG
DL194	DL194-513_good	-0.00125363	PAG
DL194	DL194-514_good	-0.0065574	PAG
DL194	DL194-516_good	-0.126199	PAG
DL194	DL194-517_good	-0.0345973	PAG
DL194	DL194-519_good	0.0614071	PAG
DL194	DL194-523_good	0.0300044	PAG
DL194	DL194-524_good	-0.0093771	PAG
DL194	DL194-526_good	-0.00464655	PAG
DL194	DL194-528_good	0.0053329	PAG
DL194	DL194-529_good	-0.058316	PAG
DL194	DL194-530_good	-0.0129757	PAG
DL194	DL194-535_good	-0.0437212	PAG
DL194	DL194-536_good	-0.0262541	PAG
DL194	DL194-542_good	-0.00347599	PAG
DL194	DL194-548_good	-0.0492178	PAG
DL194	DL194-570_good	-0.0596635	RPO
DL194	DL194-575_good	-0.0418279	DR
DL194	DL194-576_good	-0.0243763	PAG
DL194	DL194-582_good	0.00425277	CS
DL194	DL194-585_good	-0.0325159	MB
DL194	DL194-589_good	-0.00350198	PAG
DL194	DL194-590_good	-0.0142548	PAG
DL158	DL158-0_good	-0.0812638	P
DL158	DL158-1_good	-0.113533	P
DL158	DL158-2_good	0.0381326	P
DL158	DL158-4_good	-0.0787524	P
DL158	DL158-5_good	-0.138498	P
DL158	DL158-6_good	-0.0753225	P
DL158	DL158-8_good	0.00943501	P
DL158	DL158-9_good	0.129574	P
DL158	DL158-10_good	-0.0632637	P
DL158	DL158-11_good	-0.0722028	P
DL158	DL158-12_good	0.092982	P
DL158	DL158-14_good	-0.0869162	P
DL158	DL158-15_good	-0.119997	P
DL158	DL158-16_good	-0.111032	P
DL158	DL158-17_good	0.0523367	P
DL158	DL158-18_good	-0.0414196	P
DL158	DL158-19_good	-0.0102266	P
DL158	DL158-22_good	0.0443566	P
DL158	DL158-23_good	-0.103095	P
DL158	DL158-24_good	-0.125101	P
DL158	DL158-25_good	0.0151916	P
DL158	DL158-26_good	-0.0158165	P
DL158	DL158-27_good	-0.0226846	P
DL158	DL158-28_good	0.0102878	P
DL158	DL158-29_good	-0.0549623	P
DL158	DL158-30_good	-0.0982197	P
DL158	DL158-31_good	0.00898301	P
DL158	DL158-33_good	-0.0610023	P
DL158	DL158-34_good	-0.000212517	P
DL158	DL158-35_good	-0.0702477	P
DL158	DL158-36_good	-0.0727605	P
DL158	DL158-37_good	-0.0926654	P
DL158	DL158-38_good	-0.0121037	P
DL158	DL158-40_good	-0.0080188	P
DL158	DL158-41_good	-0.0370206	P
DL158	DL158-43_good	-0.0128781	P
DL158	DL158-44_good	-0.0718918	P
DL158	DL158-46_good	0.0517754	P
DL158	DL158-51_good	0.0191328	P
DL158	DL158-52_good	0.149576	P
DL158	DL158-59_good	-0.157985	P
DL158	DL158-60_good	-0.103127	P
DL158	DL158-61_good	-0.00295815	P
DL158	DL158-62_good	-0.10208	P
DL158	DL158-63_good	0.147778	P
DL158	DL158-64_good	-0.175776	P
DL158	DL158-65_good	-0.0245901	P
DL158	DL158-70_good	-0.0355833	P
DL158	DL158-71_good	0.0696968	P
DL158	DL158-83_good	-0.031226	P
DL158	DL158-84_good	0.0246385	P
DL158	DL158-88_good	-0.0127526	P
DL158	DL158-91_good	-0.103215	P
DL158	DL158-100_good	0.0940122	P
DL158	DL158-101_good	-0.13876	P
DL158	DL158-103_good	0.0471535	P
DL158	DL158-108_good	-0.11597	P
DL158	DL158-109_good	-0.104807	P
DL158	DL158-113_good	-0.141224	P
DL158	DL158-114_good	-0.109677	P
DL158	DL158-119_good	0.00269826	P
DL158	DL158-123_good	-0.0399018	P
DL158	DL158-125_good	-0.0632131	P
DL158	DL158-130_good	-0.0419048	P
DL158	DL158-132_good	0.0329629	P
DL158	DL158-133_good	0.0464578	P
DL158	DL158-137_good	-0.0320301	P
DL158	DL158-139_good	-0.0764488	P
DL158	DL158-140_good	0.11274	P
DL158	DL158-141_good	-0.0714562	P
DL158	DL158-142_good	-0.0341053	P
DL158	DL158-143_good	-0.0263702	P
DL158	DL158-144_good	-0.0966036	P
DL158	DL158-145_good	-0.0516535	P
DL158	DL158-147_good	0.00422487	P
DL158	DL158-148_good	0.110287	P
DL158	DL158-149_good	-0.0834504	P
DL158	DL158-150_good	-0.0349293	P
DL158	DL158-151_good	0.0813317	P
DL158	DL158-152_good	-0.00698051	P
DL158	DL158-153_good	-0.0799471	P
DL158	DL158-154_good	-0.0234179	P
DL158	DL158-155_good	-0.0850032	P
DL158	DL158-156_good	0.111141	P
DL158	DL158-158_good	-0.0618436	P
DL158	DL158-159_good	0.0612342	P
DL158	DL158-160_good	-0.0819767	P
DL158	DL158-161_good	-0.0688234	P
DL158	DL158-164_good	-0.104282	P
DL158	DL158-166_good	-0.0166164	P
DL158	DL158-167_good	-0.151262	P
DL158	DL158-168_good	-0.0571606	P
DL158	DL158-169_good	0.013738	MB
DL158	DL158-170_good	-0.043285	MB
DL158	DL158-172_good	0.0174593	MB
DL158	DL158-174_good	-0.108811	MB
DL158	DL158-175_good	-0.0386225	MB
DL158	DL158-182_good	-0.0299126	MB
DL158	DL158-183_good	-0.0411979	MB
DL158	DL158-185_good	0.0594536	MB
DL158	DL158-186_good	-0.104405	MB
DL158	DL158-187_good	-0.0597674	MB
DL158	DL158-188_good	0.0128983	MB
DL158	DL158-189_good	-0.0427392	MB
DL158	DL158-190_good	0.0234964	MB
DL158	DL158-191_good	-0.015083	MB
DL158	DL158-192_good	-0.0712826	MB
DL158	DL158-194_good	-0.0267504	MB
DL158	DL158-195_good	-0.0575046	MB
DL158	DL158-196_good	0.0769386	MB
DL158	DL158-197_good	-0.014695	MB
DL158	DL158-199_good	-0.0871973	MB
DL158	DL158-200_good	0.0712369	MB
DL158	DL158-201_good	-0.0953384	MB
DL158	DL158-202_good	0.0217065	MB
DL158	DL158-203_good	0.0287367	MB
DL158	DL158-205_good	0.0224213	MB
DL158	DL158-207_good	-0.117401	MB
DL158	DL158-209_good	-0.016557	PAG
DL158	DL158-210_good	-0.0436406	PAG
DL158	DL158-212_good	-0.0081842	PAG
DL158	DL158-215_good	0.0703307	PAG
DL158	DL158-218_good	-0.0310931	PAG
DL158	DL158-220_good	0.0194058	PAG
DL158	DL158-227_good	-0.0618275	PAG
DL158	DL158-228_good	0.0979633	PAG
DL158	DL158-230_good	-0.036942	PAG
DL158	DL158-232_good	-0.0441313	PAG
DL158	DL158-234_good	0.0225316	PAG
DL158	DL158-235_good	-0.115653	PAG
DL158	DL158-236_good	-0.0342862	PAG
DL158	DL158-237_good	0.0239729	PAG
DL158	DL158-238_good	-0.109444	PAG
DL158	DL158-240_good	-0.0336734	PAG
DL158	DL158-242_good	0.036771	PAG
DL158	DL158-243_good	0.0045928	PAG
DL158	DL158-253_good	-0.0434337	PAG
DL158	DL158-254_good	0.0370821	PAG
DL158	DL158-255_good	-0.138301	PAG
DL158	DL158-260_good	-0.0669369	PAG
DL158	DL158-262_good	-0.0214002	PAG
DL158	DL158-263_good	-0.024065	PAG
DL158	DL158-268_good	-0.141632	PAG
DL158	DL158-269_good	0.0189155	PAG
DL158	DL158-271_good	-0.0178037	PAG
DL158	DL158-276_good	0.0767355	PAG
DL158	DL158-277_good	0.106176	PAG
DL158	DL158-278_good	-0.000819858	PAG
DL158	DL158-279_good	-0.0464277	PAG
DL158	DL158-280_good	-0.0845836	PAG
DL158	DL158-283_good	-0.0625906	PAG
DL158	DL158-286_good	0.0206116	PAG
DL158	DL158-288_good	-0.0840304	PAG
DL158	DL158-290_good	0.0637707	PAG
DL158	DL158-291_good	-0.0903277	PAG
DL158	DL158-292_good	0.025639	PAG
DL158	DL158-300_good	-0.167871	PAG
DL158	DL158-301_good	-0.0198246	PAG
DL158	DL158-310_good	-0.108071	PAG
DL158	DL158-311_good	0.0546524	PAG
DL158	DL158-407_good	-0.12159	P
DL158	DL158-414_good	-0.0887181	P
DL158	DL158-417_good	0.0211828	P
DL158	DL158-425_good	0.0166782	MB
DL158	DL158-426_good	-0.0462219	MB
DL158	DL158-459_good	-0.0277884	PAG
DL158	DL158-464_good	-0.0383773	P
DL158	DL158-468_good	0.117283	P
DL158	DL158-470_good	0.0945295	P
DL158	DL158-477_good	0.0722343	PAG
DL158	DL158-480_good	-0.0308905	PAG
DL158	DL158-486_good	-0.125381	MB
DL158	DL158-488_good	0.0270643	P
DL158	DL158-490_good	-0.0766526	PAG
DL158	DL158-491_good	0.0429693	MB
DL158	DL158-497_good	-0.0146518	PAG
DL158	DL158-502_good	-0.0579209	PAG
DL158	DL158-506_good	-0.171035	P
DL158	DL158-510_good	-0.0716764	P
DL158	DL158-511_good	-0.0546476	P
DL158	DL158-515_good	0.048719	PAG
DL158	DL158-521_good	0.00370361	PAG

## Sheet: Fig3d
typ	cond	shuffle_id	pair_type	null_count			Summary	typ	cond	pair_type	observed	p_value	ci_low	ci_high	p_bonferroni
typ2	inh	0	c2+~c2+	26				typ2	inh	c2+~c2+	8	0.01	10	26	0.04
typ2	inh	0	c2+~c2-	25				typ2	inh	c2+~c2-	32	1	22	42	1
typ2	inh	0	c2-~c2+	30				typ2	inh	c2-~c2+	47	0.002	22	41.025	0.008
typ2	inh	0	c2-~c2-	69				typ2	inh	c2-~c2-	83	0.006	52	77	0.024
typ2	inh	1	c2+~c2+	25
typ2	inh	1	c2+~c2-	35
typ2	inh	1	c2-~c2+	32
typ2	inh	1	c2-~c2-	62
typ2	inh	2	c2+~c2+	18
typ2	inh	2	c2+~c2-	27
typ2	inh	2	c2-~c2+	30
typ2	inh	2	c2-~c2-	77
typ2	inh	3	c2+~c2+	11
typ2	inh	3	c2+~c2-	32
typ2	inh	3	c2-~c2+	42
typ2	inh	3	c2-~c2-	58
typ2	inh	4	c2+~c2+	13
typ2	inh	4	c2+~c2-	27
typ2	inh	4	c2-~c2+	41
typ2	inh	4	c2-~c2-	64
typ2	inh	5	c2+~c2+	20
typ2	inh	5	c2+~c2-	23
typ2	inh	5	c2-~c2+	39
typ2	inh	5	c2-~c2-	65
typ2	inh	6	c2+~c2+	18
typ2	inh	6	c2+~c2-	22
typ2	inh	6	c2-~c2+	39
typ2	inh	6	c2-~c2-	63
typ2	inh	7	c2+~c2+	21
typ2	inh	7	c2+~c2-	27
typ2	inh	7	c2-~c2+	35
typ2	inh	7	c2-~c2-	60
typ2	inh	8	c2+~c2+	16
typ2	inh	8	c2+~c2-	29
typ2	inh	8	c2-~c2+	38
typ2	inh	8	c2-~c2-	57
typ2	inh	9	c2+~c2+	16
typ2	inh	9	c2+~c2-	33
typ2	inh	9	c2-~c2+	32
typ2	inh	9	c2-~c2-	71
typ2	inh	10	c2+~c2+	25
typ2	inh	10	c2+~c2-	35
typ2	inh	10	c2-~c2+	27
typ2	inh	10	c2-~c2-	66
typ2	inh	11	c2+~c2+	20
typ2	inh	11	c2+~c2-	32
typ2	inh	11	c2-~c2+	24
typ2	inh	11	c2-~c2-	75
typ2	inh	12	c2+~c2+	20
typ2	inh	12	c2+~c2-	32
typ2	inh	12	c2-~c2+	26
typ2	inh	12	c2-~c2-	63
typ2	inh	13	c2+~c2+	16
typ2	inh	13	c2+~c2-	35
typ2	inh	13	c2-~c2+	32
typ2	inh	13	c2-~c2-	61
typ2	inh	14	c2+~c2+	22
typ2	inh	14	c2+~c2-	35
typ2	inh	14	c2-~c2+	29
typ2	inh	14	c2-~c2-	63
typ2	inh	15	c2+~c2+	28
typ2	inh	15	c2+~c2-	41
typ2	inh	15	c2-~c2+	30
typ2	inh	15	c2-~c2-	50
typ2	inh	16	c2+~c2+	20
typ2	inh	16	c2+~c2-	33
typ2	inh	16	c2-~c2+	31
typ2	inh	16	c2-~c2-	61
typ2	inh	17	c2+~c2+	14
typ2	inh	17	c2+~c2-	35
typ2	inh	17	c2-~c2+	28
typ2	inh	17	c2-~c2-	72
typ2	inh	18	c2+~c2+	26
typ2	inh	18	c2+~c2-	28
typ2	inh	18	c2-~c2+	32
typ2	inh	18	c2-~c2-	59
typ2	inh	19	c2+~c2+	17
typ2	inh	19	c2+~c2-	38
typ2	inh	19	c2-~c2+	34
typ2	inh	19	c2-~c2-	61
typ2	inh	20	c2+~c2+	18
typ2	inh	20	c2+~c2-	28
typ2	inh	20	c2-~c2+	41
typ2	inh	20	c2-~c2-	58
typ2	inh	21	c2+~c2+	20
typ2	inh	21	c2+~c2-	36
typ2	inh	21	c2-~c2+	31
typ2	inh	21	c2-~c2-	62
typ2	inh	22	c2+~c2+	18
typ2	inh	22	c2+~c2-	41
typ2	inh	22	c2-~c2+	26
typ2	inh	22	c2-~c2-	66
typ2	inh	23	c2+~c2+	23
typ2	inh	23	c2+~c2-	34
typ2	inh	23	c2-~c2+	28
typ2	inh	23	c2-~c2-	60
typ2	inh	24	c2+~c2+	14
typ2	inh	24	c2+~c2-	28
typ2	inh	24	c2-~c2+	36
typ2	inh	24	c2-~c2-	60
typ2	inh	25	c2+~c2+	22
typ2	inh	25	c2+~c2-	31
typ2	inh	25	c2-~c2+	32
typ2	inh	25	c2-~c2-	55
typ2	inh	26	c2+~c2+	13
typ2	inh	26	c2+~c2-	38
typ2	inh	26	c2-~c2+	16
typ2	inh	26	c2-~c2-	80
typ2	inh	27	c2+~c2+	15
typ2	inh	27	c2+~c2-	28
typ2	inh	27	c2-~c2+	33
typ2	inh	27	c2-~c2-	75
typ2	inh	28	c2+~c2+	15
typ2	inh	28	c2+~c2-	30
typ2	inh	28	c2-~c2+	29
typ2	inh	28	c2-~c2-	75
typ2	inh	29	c2+~c2+	12
typ2	inh	29	c2+~c2-	42
typ2	inh	29	c2-~c2+	36
typ2	inh	29	c2-~c2-	57
typ2	inh	30	c2+~c2+	19
typ2	inh	30	c2+~c2-	35
typ2	inh	30	c2-~c2+	34
typ2	inh	30	c2-~c2-	59
typ2	inh	31	c2+~c2+	17
typ2	inh	31	c2+~c2-	41
typ2	inh	31	c2-~c2+	28
typ2	inh	31	c2-~c2-	59
typ2	inh	32	c2+~c2+	23
typ2	inh	32	c2+~c2-	32
typ2	inh	32	c2-~c2+	29
typ2	inh	32	c2-~c2-	59
typ2	inh	33	c2+~c2+	10
typ2	inh	33	c2+~c2-	28
typ2	inh	33	c2-~c2+	37
typ2	inh	33	c2-~c2-	72
typ2	inh	34	c2+~c2+	18
typ2	inh	34	c2+~c2-	22
typ2	inh	34	c2-~c2+	40
typ2	inh	34	c2-~c2-	67
typ2	inh	35	c2+~c2+	19
typ2	inh	35	c2+~c2-	34
typ2	inh	35	c2-~c2+	37
typ2	inh	35	c2-~c2-	58
typ2	inh	36	c2+~c2+	13
typ2	inh	36	c2+~c2-	41
typ2	inh	36	c2-~c2+	34
typ2	inh	36	c2-~c2-	57
typ2	inh	37	c2+~c2+	15
typ2	inh	37	c2+~c2-	32
typ2	inh	37	c2-~c2+	33
typ2	inh	37	c2-~c2-	62
typ2	inh	38	c2+~c2+	15
typ2	inh	38	c2+~c2-	27
typ2	inh	38	c2-~c2+	36
typ2	inh	38	c2-~c2-	72
typ2	inh	39	c2+~c2+	15
typ2	inh	39	c2+~c2-	28
typ2	inh	39	c2-~c2+	29
typ2	inh	39	c2-~c2-	67
typ2	inh	40	c2+~c2+	18
typ2	inh	40	c2+~c2-	33
typ2	inh	40	c2-~c2+	25
typ2	inh	40	c2-~c2-	70
typ2	inh	41	c2+~c2+	14
typ2	inh	41	c2+~c2-	40
typ2	inh	41	c2-~c2+	29
typ2	inh	41	c2-~c2-	67
typ2	inh	42	c2+~c2+	24
typ2	inh	42	c2+~c2-	25
typ2	inh	42	c2-~c2+	25
typ2	inh	42	c2-~c2-	80
typ2	inh	43	c2+~c2+	25
typ2	inh	43	c2+~c2-	32
typ2	inh	43	c2-~c2+	38
typ2	inh	43	c2-~c2-	53
typ2	inh	44	c2+~c2+	15
typ2	inh	44	c2+~c2-	35
typ2	inh	44	c2-~c2+	38
typ2	inh	44	c2-~c2-	55
typ2	inh	45	c2+~c2+	18
typ2	inh	45	c2+~c2-	33
typ2	inh	45	c2-~c2+	31
typ2	inh	45	c2-~c2-	58
typ2	inh	46	c2+~c2+	21
typ2	inh	46	c2+~c2-	42
typ2	inh	46	c2-~c2+	24
typ2	inh	46	c2-~c2-	62
typ2	inh	47	c2+~c2+	22
typ2	inh	47	c2+~c2-	29
typ2	inh	47	c2-~c2+	31
typ2	inh	47	c2-~c2-	64
typ2	inh	48	c2+~c2+	19
typ2	inh	48	c2+~c2-	38
typ2	inh	48	c2-~c2+	27
typ2	inh	48	c2-~c2-	57
typ2	inh	49	c2+~c2+	19
typ2	inh	49	c2+~c2-	27
typ2	inh	49	c2-~c2+	36
typ2	inh	49	c2-~c2-	66
typ2	inh	50	c2+~c2+	16
typ2	inh	50	c2+~c2-	35
typ2	inh	50	c2-~c2+	40
typ2	inh	50	c2-~c2-	56
typ2	inh	51	c2+~c2+	17
typ2	inh	51	c2+~c2-	32
typ2	inh	51	c2-~c2+	33
typ2	inh	51	c2-~c2-	53
typ2	inh	52	c2+~c2+	20
typ2	inh	52	c2+~c2-	32
typ2	inh	52	c2-~c2+	29
typ2	inh	52	c2-~c2-	69
typ2	inh	53	c2+~c2+	19
typ2	inh	53	c2+~c2-	30
typ2	inh	53	c2-~c2+	43
typ2	inh	53	c2-~c2-	57
typ2	inh	54	c2+~c2+	9
typ2	inh	54	c2+~c2-	40
typ2	inh	54	c2-~c2+	35
typ2	inh	54	c2-~c2-	57
typ2	inh	55	c2+~c2+	18
typ2	inh	55	c2+~c2-	29
typ2	inh	55	c2-~c2+	29
typ2	inh	55	c2-~c2-	71
typ2	inh	56	c2+~c2+	10
typ2	inh	56	c2+~c2-	44
typ2	inh	56	c2-~c2+	29
typ2	inh	56	c2-~c2-	61
typ2	inh	57	c2+~c2+	12
typ2	inh	57	c2+~c2-	39
typ2	inh	57	c2-~c2+	38
typ2	inh	57	c2-~c2-	53
typ2	inh	58	c2+~c2+	24
typ2	inh	58	c2+~c2-	30
typ2	inh	58	c2-~c2+	38
typ2	inh	58	c2-~c2-	58
typ2	inh	59	c2+~c2+	22
typ2	inh	59	c2+~c2-	24
typ2	inh	59	c2-~c2+	26
typ2	inh	59	c2-~c2-	74
typ2	inh	60	c2+~c2+	19
typ2	inh	60	c2+~c2-	34
typ2	inh	60	c2-~c2+	37
typ2	inh	60	c2-~c2-	62
typ2	inh	61	c2+~c2+	11
typ2	inh	61	c2+~c2-	40
typ2	inh	61	c2-~c2+	25
typ2	inh	61	c2-~c2-	64
typ2	inh	62	c2+~c2+	22
typ2	inh	62	c2+~c2-	38
typ2	inh	62	c2-~c2+	26
typ2	inh	62	c2-~c2-	71
typ2	inh	63	c2+~c2+	15
typ2	inh	63	c2+~c2-	33
typ2	inh	63	c2-~c2+	33
typ2	inh	63	c2-~c2-	60
typ2	inh	64	c2+~c2+	18
typ2	inh	64	c2+~c2-	28
typ2	inh	64	c2-~c2+	32
typ2	inh	64	c2-~c2-	62
typ2	inh	65	c2+~c2+	19
typ2	inh	65	c2+~c2-	34
typ2	inh	65	c2-~c2+	31
typ2	inh	65	c2-~c2-	66
typ2	inh	66	c2+~c2+	16
typ2	inh	66	c2+~c2-	25
typ2	inh	66	c2-~c2+	32
typ2	inh	66	c2-~c2-	82
typ2	inh	67	c2+~c2+	14
typ2	inh	67	c2+~c2-	39
typ2	inh	67	c2-~c2+	26
typ2	inh	67	c2-~c2-	70
typ2	inh	68	c2+~c2+	14
typ2	inh	68	c2+~c2-	21
typ2	inh	68	c2-~c2+	37
typ2	inh	68	c2-~c2-	70
typ2	inh	69	c2+~c2+	17
typ2	inh	69	c2+~c2-	33
typ2	inh	69	c2-~c2+	42
typ2	inh	69	c2-~c2-	57
typ2	inh	70	c2+~c2+	20
typ2	inh	70	c2+~c2-	33
typ2	inh	70	c2-~c2+	26
typ2	inh	70	c2-~c2-	74
typ2	inh	71	c2+~c2+	18
typ2	inh	71	c2+~c2-	35
typ2	inh	71	c2-~c2+	31
typ2	inh	71	c2-~c2-	68
typ2	inh	72	c2+~c2+	14
typ2	inh	72	c2+~c2-	39
typ2	inh	72	c2-~c2+	31
typ2	inh	72	c2-~c2-	58
typ2	inh	73	c2+~c2+	16
typ2	inh	73	c2+~c2-	31
typ2	inh	73	c2-~c2+	42
typ2	inh	73	c2-~c2-	53
typ2	inh	74	c2+~c2+	17
typ2	inh	74	c2+~c2-	37
typ2	inh	74	c2-~c2+	35
typ2	inh	74	c2-~c2-	61
typ2	inh	75	c2+~c2+	21
typ2	inh	75	c2+~c2-	28
typ2	inh	75	c2-~c2+	36
typ2	inh	75	c2-~c2-	66
typ2	inh	76	c2+~c2+	15
typ2	inh	76	c2+~c2-	36
typ2	inh	76	c2-~c2+	35
typ2	inh	76	c2-~c2-	58
typ2	inh	77	c2+~c2+	17
typ2	inh	77	c2+~c2-	28
typ2	inh	77	c2-~c2+	34
typ2	inh	77	c2-~c2-	66
typ2	inh	78	c2+~c2+	23
typ2	inh	78	c2+~c2-	25
typ2	inh	78	c2-~c2+	32
typ2	inh	78	c2-~c2-	67
typ2	inh	79	c2+~c2+	17
typ2	inh	79	c2+~c2-	30
typ2	inh	79	c2-~c2+	37
typ2	inh	79	c2-~c2-	64
typ2	inh	80	c2+~c2+	23
typ2	inh	80	c2+~c2-	30
typ2	inh	80	c2-~c2+	30
typ2	inh	80	c2-~c2-	57
typ2	inh	81	c2+~c2+	16
typ2	inh	81	c2+~c2-	32
typ2	inh	81	c2-~c2+	24
typ2	inh	81	c2-~c2-	69
typ2	inh	82	c2+~c2+	19
typ2	inh	82	c2+~c2-	33
typ2	inh	82	c2-~c2+	36
typ2	inh	82	c2-~c2-	57
typ2	inh	83	c2+~c2+	16
typ2	inh	83	c2+~c2-	36
typ2	inh	83	c2-~c2+	28
typ2	inh	83	c2-~c2-	53
typ2	inh	84	c2+~c2+	22
typ2	inh	84	c2+~c2-	26
typ2	inh	84	c2-~c2+	39
typ2	inh	84	c2-~c2-	63
typ2	inh	85	c2+~c2+	24
typ2	inh	85	c2+~c2-	29
typ2	inh	85	c2-~c2+	33
typ2	inh	85	c2-~c2-	52
typ2	inh	86	c2+~c2+	17
typ2	inh	86	c2+~c2-	36
typ2	inh	86	c2-~c2+	35
typ2	inh	86	c2-~c2-	57
typ2	inh	87	c2+~c2+	15
typ2	inh	87	c2+~c2-	41
typ2	inh	87	c2-~c2+	28
typ2	inh	87	c2-~c2-	71
typ2	inh	88	c2+~c2+	13
typ2	inh	88	c2+~c2-	28
typ2	inh	88	c2-~c2+	32
typ2	inh	88	c2-~c2-	74
typ2	inh	89	c2+~c2+	17
typ2	inh	89	c2+~c2-	37
typ2	inh	89	c2-~c2+	36
typ2	inh	89	c2-~c2-	58
typ2	inh	90	c2+~c2+	27
typ2	inh	90	c2+~c2-	30
typ2	inh	90	c2-~c2+	23
typ2	inh	90	c2-~c2-	71
typ2	inh	91	c2+~c2+	16
typ2	inh	91	c2+~c2-	33
typ2	inh	91	c2-~c2+	34
typ2	inh	91	c2-~c2-	59
typ2	inh	92	c2+~c2+	17
typ2	inh	92	c2+~c2-	32
typ2	inh	92	c2-~c2+	34
typ2	inh	92	c2-~c2-	62
typ2	inh	93	c2+~c2+	17
typ2	inh	93	c2+~c2-	32
typ2	inh	93	c2-~c2+	34
typ2	inh	93	c2-~c2-	59
typ2	inh	94	c2+~c2+	25
typ2	inh	94	c2+~c2-	30
typ2	inh	94	c2-~c2+	34
typ2	inh	94	c2-~c2-	53
typ2	inh	95	c2+~c2+	19
typ2	inh	95	c2+~c2-	36
typ2	inh	95	c2-~c2+	30
typ2	inh	95	c2-~c2-	66
typ2	inh	96	c2+~c2+	18
typ2	inh	96	c2+~c2-	27
typ2	inh	96	c2-~c2+	35
typ2	inh	96	c2-~c2-	67
typ2	inh	97	c2+~c2+	30
typ2	inh	97	c2+~c2-	30
typ2	inh	97	c2-~c2+	26
typ2	inh	97	c2-~c2-	66
typ2	inh	98	c2+~c2+	23
typ2	inh	98	c2+~c2-	32
typ2	inh	98	c2-~c2+	32
typ2	inh	98	c2-~c2-	65
typ2	inh	99	c2+~c2+	20
typ2	inh	99	c2+~c2-	22
typ2	inh	99	c2-~c2+	37
typ2	inh	99	c2-~c2-	69
typ2	inh	100	c2+~c2+	19
typ2	inh	100	c2+~c2-	33
typ2	inh	100	c2-~c2+	32
typ2	inh	100	c2-~c2-	66
typ2	inh	101	c2+~c2+	18
typ2	inh	101	c2+~c2-	30
typ2	inh	101	c2-~c2+	29
typ2	inh	101	c2-~c2-	74
typ2	inh	102	c2+~c2+	23
typ2	inh	102	c2+~c2-	30
typ2	inh	102	c2-~c2+	19
typ2	inh	102	c2-~c2-	76
typ2	inh	103	c2+~c2+	17
typ2	inh	103	c2+~c2-	25
typ2	inh	103	c2-~c2+	36
typ2	inh	103	c2-~c2-	73
typ2	inh	104	c2+~c2+	16
typ2	inh	104	c2+~c2-	25
typ2	inh	104	c2-~c2+	33
typ2	inh	104	c2-~c2-	77
typ2	inh	105	c2+~c2+	22
typ2	inh	105	c2+~c2-	34
typ2	inh	105	c2-~c2+	31
typ2	inh	105	c2-~c2-	64
typ2	inh	106	c2+~c2+	13
typ2	inh	106	c2+~c2-	30
typ2	inh	106	c2-~c2+	31
typ2	inh	106	c2-~c2-	67
typ2	inh	107	c2+~c2+	25
typ2	inh	107	c2+~c2-	17
typ2	inh	107	c2-~c2+	33
typ2	inh	107	c2-~c2-	72
typ2	inh	108	c2+~c2+	21
typ2	inh	108	c2+~c2-	30
typ2	inh	108	c2-~c2+	34
typ2	inh	108	c2-~c2-	66
typ2	inh	109	c2+~c2+	27
typ2	inh	109	c2+~c2-	36
typ2	inh	109	c2-~c2+	31
typ2	inh	109	c2-~c2-	52
typ2	inh	110	c2+~c2+	18
typ2	inh	110	c2+~c2-	29
typ2	inh	110	c2-~c2+	29
typ2	inh	110	c2-~c2-	68
typ2	inh	111	c2+~c2+	17
typ2	inh	111	c2+~c2-	30
typ2	inh	111	c2-~c2+	34
typ2	inh	111	c2-~c2-	61
typ2	inh	112	c2+~c2+	19
typ2	inh	112	c2+~c2-	27
typ2	inh	112	c2-~c2+	35
typ2	inh	112	c2-~c2-	67
typ2	inh	113	c2+~c2+	13
typ2	inh	113	c2+~c2-	29
typ2	inh	113	c2-~c2+	33
typ2	inh	113	c2-~c2-	71
typ2	inh	114	c2+~c2+	19
typ2	inh	114	c2+~c2-	40
typ2	inh	114	c2-~c2+	27
typ2	inh	114	c2-~c2-	60
typ2	inh	115	c2+~c2+	16
typ2	inh	115	c2+~c2-	34
typ2	inh	115	c2-~c2+	34
typ2	inh	115	c2-~c2-	62
typ2	inh	116	c2+~c2+	11
typ2	inh	116	c2+~c2-	33
typ2	inh	116	c2-~c2+	42
typ2	inh	116	c2-~c2-	65
typ2	inh	117	c2+~c2+	22
typ2	inh	117	c2+~c2-	30
typ2	inh	117	c2-~c2+	27
typ2	inh	117	c2-~c2-	60
typ2	inh	118	c2+~c2+	29
typ2	inh	118	c2+~c2-	20
typ2	inh	118	c2-~c2+	35
typ2	inh	118	c2-~c2-	70
typ2	inh	119	c2+~c2+	15
typ2	inh	119	c2+~c2-	26
typ2	inh	119	c2-~c2+	31
typ2	inh	119	c2-~c2-	72
typ2	inh	120	c2+~c2+	18
typ2	inh	120	c2+~c2-	37
typ2	inh	120	c2-~c2+	36
typ2	inh	120	c2-~c2-	57
typ2	inh	121	c2+~c2+	19
typ2	inh	121	c2+~c2-	36
typ2	inh	121	c2-~c2+	30
typ2	inh	121	c2-~c2-	61
typ2	inh	122	c2+~c2+	22
typ2	inh	122	c2+~c2-	22
typ2	inh	122	c2-~c2+	38
typ2	inh	122	c2-~c2-	74
typ2	inh	123	c2+~c2+	16
typ2	inh	123	c2+~c2-	41
typ2	inh	123	c2-~c2+	29
typ2	inh	123	c2-~c2-	57
typ2	inh	124	c2+~c2+	27
typ2	inh	124	c2+~c2-	28
typ2	inh	124	c2-~c2+	25
typ2	inh	124	c2-~c2-	71
typ2	inh	125	c2+~c2+	19
typ2	inh	125	c2+~c2-	30
typ2	inh	125	c2-~c2+	24
typ2	inh	125	c2-~c2-	72
typ2	inh	126	c2+~c2+	14
typ2	inh	126	c2+~c2-	35
typ2	inh	126	c2-~c2+	20
typ2	inh	126	c2-~c2-	80
typ2	inh	127	c2+~c2+	15
typ2	inh	127	c2+~c2-	28
typ2	inh	127	c2-~c2+	34
typ2	inh	127	c2-~c2-	67
typ2	inh	128	c2+~c2+	24
typ2	inh	128	c2+~c2-	32
typ2	inh	128	c2-~c2+	27
typ2	inh	128	c2-~c2-	70
typ2	inh	129	c2+~c2+	18
typ2	inh	129	c2+~c2-	32
typ2	inh	129	c2-~c2+	28
typ2	inh	129	c2-~c2-	65
typ2	inh	130	c2+~c2+	21
typ2	inh	130	c2+~c2-	30
typ2	inh	130	c2-~c2+	33
typ2	inh	130	c2-~c2-	66
typ2	inh	131	c2+~c2+	18
typ2	inh	131	c2+~c2-	33
typ2	inh	131	c2-~c2+	37
typ2	inh	131	c2-~c2-	58
typ2	inh	132	c2+~c2+	20
typ2	inh	132	c2+~c2-	26
typ2	inh	132	c2-~c2+	29
typ2	inh	132	c2-~c2-	70
typ2	inh	133	c2+~c2+	21
typ2	inh	133	c2+~c2-	21
typ2	inh	133	c2-~c2+	33
typ2	inh	133	c2-~c2-	61
typ2	inh	134	c2+~c2+	20
typ2	inh	134	c2+~c2-	38
typ2	inh	134	c2-~c2+	30
typ2	inh	134	c2-~c2-	48
typ2	inh	135	c2+~c2+	20
typ2	inh	135	c2+~c2-	32
typ2	inh	135	c2-~c2+	36
typ2	inh	135	c2-~c2-	55
typ2	inh	136	c2+~c2+	16
typ2	inh	136	c2+~c2-	27
typ2	inh	136	c2-~c2+	35
typ2	inh	136	c2-~c2-	65
typ2	inh	137	c2+~c2+	16
typ2	inh	137	c2+~c2-	32
typ2	inh	137	c2-~c2+	37
typ2	inh	137	c2-~c2-	55
typ2	inh	138	c2+~c2+	26
typ2	inh	138	c2+~c2-	35
typ2	inh	138	c2-~c2+	28
typ2	inh	138	c2-~c2-	60
typ2	inh	139	c2+~c2+	19
typ2	inh	139	c2+~c2-	24
typ2	inh	139	c2-~c2+	37
typ2	inh	139	c2-~c2-	66
typ2	inh	140	c2+~c2+	13
typ2	inh	140	c2+~c2-	39
typ2	inh	140	c2-~c2+	36
typ2	inh	140	c2-~c2-	58
typ2	inh	141	c2+~c2+	14
typ2	inh	141	c2+~c2-	35
typ2	inh	141	c2-~c2+	44
typ2	inh	141	c2-~c2-	50
typ2	inh	142	c2+~c2+	12
typ2	inh	142	c2+~c2-	30
typ2	inh	142	c2-~c2+	30
typ2	inh	142	c2-~c2-	66
typ2	inh	143	c2+~c2+	17
typ2	inh	143	c2+~c2-	46
typ2	inh	143	c2-~c2+	19
typ2	inh	143	c2-~c2-	63
typ2	inh	144	c2+~c2+	17
typ2	inh	144	c2+~c2-	38
typ2	inh	144	c2-~c2+	32
typ2	inh	144	c2-~c2-	60
typ2	inh	145	c2+~c2+	21
typ2	inh	145	c2+~c2-	29
typ2	inh	145	c2-~c2+	31
typ2	inh	145	c2-~c2-	62
typ2	inh	146	c2+~c2+	21
typ2	inh	146	c2+~c2-	38
typ2	inh	146	c2-~c2+	33
typ2	inh	146	c2-~c2-	48
typ2	inh	147	c2+~c2+	13
typ2	inh	147	c2+~c2-	32
typ2	inh	147	c2-~c2+	35
typ2	inh	147	c2-~c2-	64
typ2	inh	148	c2+~c2+	17
typ2	inh	148	c2+~c2-	25
typ2	inh	148	c2-~c2+	28
typ2	inh	148	c2-~c2-	79
typ2	inh	149	c2+~c2+	20
typ2	inh	149	c2+~c2-	45
typ2	inh	149	c2-~c2+	29
typ2	inh	149	c2-~c2-	49
typ2	inh	150	c2+~c2+	17
typ2	inh	150	c2+~c2-	36
typ2	inh	150	c2-~c2+	34
typ2	inh	150	c2-~c2-	55
typ2	inh	151	c2+~c2+	23
typ2	inh	151	c2+~c2-	26
typ2	inh	151	c2-~c2+	24
typ2	inh	151	c2-~c2-	74
typ2	inh	152	c2+~c2+	13
typ2	inh	152	c2+~c2-	26
typ2	inh	152	c2-~c2+	28
typ2	inh	152	c2-~c2-	87
typ2	inh	153	c2+~c2+	17
typ2	inh	153	c2+~c2-	23
typ2	inh	153	c2-~c2+	35
typ2	inh	153	c2-~c2-	70
typ2	inh	154	c2+~c2+	21
typ2	inh	154	c2+~c2-	31
typ2	inh	154	c2-~c2+	25
typ2	inh	154	c2-~c2-	66
typ2	inh	155	c2+~c2+	17
typ2	inh	155	c2+~c2-	26
typ2	inh	155	c2-~c2+	32
typ2	inh	155	c2-~c2-	73
typ2	inh	156	c2+~c2+	19
typ2	inh	156	c2+~c2-	31
typ2	inh	156	c2-~c2+	31
typ2	inh	156	c2-~c2-	64
typ2	inh	157	c2+~c2+	22
typ2	inh	157	c2+~c2-	37
typ2	inh	157	c2-~c2+	19
typ2	inh	157	c2-~c2-	67
typ2	inh	158	c2+~c2+	16
typ2	inh	158	c2+~c2-	31
typ2	inh	158	c2-~c2+	32
typ2	inh	158	c2-~c2-	66
typ2	inh	159	c2+~c2+	14
typ2	inh	159	c2+~c2-	37
typ2	inh	159	c2-~c2+	22
typ2	inh	159	c2-~c2-	64
typ2	inh	160	c2+~c2+	20
typ2	inh	160	c2+~c2-	33
typ2	inh	160	c2-~c2+	36
typ2	inh	160	c2-~c2-	55
typ2	inh	161	c2+~c2+	17
typ2	inh	161	c2+~c2-	34
typ2	inh	161	c2-~c2+	34
typ2	inh	161	c2-~c2-	57
typ2	inh	162	c2+~c2+	13
typ2	inh	162	c2+~c2-	24
typ2	inh	162	c2-~c2+	37
typ2	inh	162	c2-~c2-	65
typ2	inh	163	c2+~c2+	13
typ2	inh	163	c2+~c2-	32
typ2	inh	163	c2-~c2+	35
typ2	inh	163	c2-~c2-	60
typ2	inh	164	c2+~c2+	9
typ2	inh	164	c2+~c2-	36
typ2	inh	164	c2-~c2+	36
typ2	inh	164	c2-~c2-	63
typ2	inh	165	c2+~c2+	17
typ2	inh	165	c2+~c2-	37
typ2	inh	165	c2-~c2+	27
typ2	inh	165	c2-~c2-	58
typ2	inh	166	c2+~c2+	21
typ2	inh	166	c2+~c2-	33
typ2	inh	166	c2-~c2+	34
typ2	inh	166	c2-~c2-	64
typ2	inh	167	c2+~c2+	19
typ2	inh	167	c2+~c2-	30
typ2	inh	167	c2-~c2+	28
typ2	inh	167	c2-~c2-	69
typ2	inh	168	c2+~c2+	12
typ2	inh	168	c2+~c2-	33
typ2	inh	168	c2-~c2+	31
typ2	inh	168	c2-~c2-	77
typ2	inh	169	c2+~c2+	13
typ2	inh	169	c2+~c2-	29
typ2	inh	169	c2-~c2+	37
typ2	inh	169	c2-~c2-	71
typ2	inh	170	c2+~c2+	12
typ2	inh	170	c2+~c2-	34
typ2	inh	170	c2-~c2+	29
typ2	inh	170	c2-~c2-	66
typ2	inh	171	c2+~c2+	13
typ2	inh	171	c2+~c2-	41
typ2	inh	171	c2-~c2+	29
typ2	inh	171	c2-~c2-	61
typ2	inh	172	c2+~c2+	21
typ2	inh	172	c2+~c2-	30
typ2	inh	172	c2-~c2+	31
typ2	inh	172	c2-~c2-	68
typ2	inh	173	c2+~c2+	16
typ2	inh	173	c2+~c2-	29
typ2	inh	173	c2-~c2+	40
typ2	inh	173	c2-~c2-	65
typ2	inh	174	c2+~c2+	18
typ2	inh	174	c2+~c2-	27
typ2	inh	174	c2-~c2+	28
typ2	inh	174	c2-~c2-	76
typ2	inh	175	c2+~c2+	20
typ2	inh	175	c2+~c2-	28
typ2	inh	175	c2-~c2+	36
typ2	inh	175	c2-~c2-	67
typ2	inh	176	c2+~c2+	22
typ2	inh	176	c2+~c2-	30
typ2	inh	176	c2-~c2+	29
typ2	inh	176	c2-~c2-	59
typ2	inh	177	c2+~c2+	16
typ2	inh	177	c2+~c2-	39
typ2	inh	177	c2-~c2+	28
typ2	inh	177	c2-~c2-	57
typ2	inh	178	c2+~c2+	11
typ2	inh	178	c2+~c2-	40
typ2	inh	178	c2-~c2+	21
typ2	inh	178	c2-~c2-	69
typ2	inh	179	c2+~c2+	24
typ2	inh	179	c2+~c2-	19
typ2	inh	179	c2-~c2+	38
typ2	inh	179	c2-~c2-	72
typ2	inh	180	c2+~c2+	15
typ2	inh	180	c2+~c2-	33
typ2	inh	180	c2-~c2+	27
typ2	inh	180	c2-~c2-	75
typ2	inh	181	c2+~c2+	12
typ2	inh	181	c2+~c2-	31
typ2	inh	181	c2-~c2+	36
typ2	inh	181	c2-~c2-	59
typ2	inh	182	c2+~c2+	11
typ2	inh	182	c2+~c2-	19
typ2	inh	182	c2-~c2+	48
typ2	inh	182	c2-~c2-	64
typ2	inh	183	c2+~c2+	17
typ2	inh	183	c2+~c2-	31
typ2	inh	183	c2-~c2+	36
typ2	inh	183	c2-~c2-	61
typ2	inh	184	c2+~c2+	22
typ2	inh	184	c2+~c2-	26
typ2	inh	184	c2-~c2+	41
typ2	inh	184	c2-~c2-	56
typ2	inh	185	c2+~c2+	19
typ2	inh	185	c2+~c2-	32
typ2	inh	185	c2-~c2+	30
typ2	inh	185	c2-~c2-	68
typ2	inh	186	c2+~c2+	17
typ2	inh	186	c2+~c2-	34
typ2	inh	186	c2-~c2+	32
typ2	inh	186	c2-~c2-	64
typ2	inh	187	c2+~c2+	17
typ2	inh	187	c2+~c2-	30
typ2	inh	187	c2-~c2+	33
typ2	inh	187	c2-~c2-	65
typ2	inh	188	c2+~c2+	18
typ2	inh	188	c2+~c2-	30
typ2	inh	188	c2-~c2+	29
typ2	inh	188	c2-~c2-	64
typ2	inh	189	c2+~c2+	19
typ2	inh	189	c2+~c2-	30
typ2	inh	189	c2-~c2+	33
typ2	inh	189	c2-~c2-	65
typ2	inh	190	c2+~c2+	11
typ2	inh	190	c2+~c2-	27
typ2	inh	190	c2-~c2+	36
typ2	inh	190	c2-~c2-	73
typ2	inh	191	c2+~c2+	16
typ2	inh	191	c2+~c2-	28
typ2	inh	191	c2-~c2+	35
typ2	inh	191	c2-~c2-	65
typ2	inh	192	c2+~c2+	26
typ2	inh	192	c2+~c2-	29
typ2	inh	192	c2-~c2+	30
typ2	inh	192	c2-~c2-	63
typ2	inh	193	c2+~c2+	18
typ2	inh	193	c2+~c2-	32
typ2	inh	193	c2-~c2+	33
typ2	inh	193	c2-~c2-	63
typ2	inh	194	c2+~c2+	14
typ2	inh	194	c2+~c2-	32
typ2	inh	194	c2-~c2+	27
typ2	inh	194	c2-~c2-	73
typ2	inh	195	c2+~c2+	24
typ2	inh	195	c2+~c2-	35
typ2	inh	195	c2-~c2+	20
typ2	inh	195	c2-~c2-	58
typ2	inh	196	c2+~c2+	19
typ2	inh	196	c2+~c2-	33
typ2	inh	196	c2-~c2+	25
typ2	inh	196	c2-~c2-	71
typ2	inh	197	c2+~c2+	20
typ2	inh	197	c2+~c2-	31
typ2	inh	197	c2-~c2+	31
typ2	inh	197	c2-~c2-	64
typ2	inh	198	c2+~c2+	16
typ2	inh	198	c2+~c2-	27
typ2	inh	198	c2-~c2+	33
typ2	inh	198	c2-~c2-	65
typ2	inh	199	c2+~c2+	15
typ2	inh	199	c2+~c2-	31
typ2	inh	199	c2-~c2+	30
typ2	inh	199	c2-~c2-	68
typ2	inh	200	c2+~c2+	14
typ2	inh	200	c2+~c2-	33
typ2	inh	200	c2-~c2+	28
typ2	inh	200	c2-~c2-	71
typ2	inh	201	c2+~c2+	14
typ2	inh	201	c2+~c2-	35
typ2	inh	201	c2-~c2+	29
typ2	inh	201	c2-~c2-	77
typ2	inh	202	c2+~c2+	26
typ2	inh	202	c2+~c2-	24
typ2	inh	202	c2-~c2+	39
typ2	inh	202	c2-~c2-	58
typ2	inh	203	c2+~c2+	13
typ2	inh	203	c2+~c2-	30
typ2	inh	203	c2-~c2+	28
typ2	inh	203	c2-~c2-	66
typ2	inh	204	c2+~c2+	28
typ2	inh	204	c2+~c2-	32
typ2	inh	204	c2-~c2+	21
typ2	inh	204	c2-~c2-	68
typ2	inh	205	c2+~c2+	17
typ2	inh	205	c2+~c2-	26
typ2	inh	205	c2-~c2+	36
typ2	inh	205	c2-~c2-	61
typ2	inh	206	c2+~c2+	17
typ2	inh	206	c2+~c2-	30
typ2	inh	206	c2-~c2+	36
typ2	inh	206	c2-~c2-	57
typ2	inh	207	c2+~c2+	21
typ2	inh	207	c2+~c2-	35
typ2	inh	207	c2-~c2+	35
typ2	inh	207	c2-~c2-	51
typ2	inh	208	c2+~c2+	15
typ2	inh	208	c2+~c2-	35
typ2	inh	208	c2-~c2+	38
typ2	inh	208	c2-~c2-	58
typ2	inh	209	c2+~c2+	18
typ2	inh	209	c2+~c2-	24
typ2	inh	209	c2-~c2+	26
typ2	inh	209	c2-~c2-	75
typ2	inh	210	c2+~c2+	9
typ2	inh	210	c2+~c2-	31
typ2	inh	210	c2-~c2+	35
typ2	inh	210	c2-~c2-	60
typ2	inh	211	c2+~c2+	19
typ2	inh	211	c2+~c2-	36
typ2	inh	211	c2-~c2+	26
typ2	inh	211	c2-~c2-	64
typ2	inh	212	c2+~c2+	20
typ2	inh	212	c2+~c2-	30
typ2	inh	212	c2-~c2+	27
typ2	inh	212	c2-~c2-	72
typ2	inh	213	c2+~c2+	22
typ2	inh	213	c2+~c2-	22
typ2	inh	213	c2-~c2+	33
typ2	inh	213	c2-~c2-	67
typ2	inh	214	c2+~c2+	16
typ2	inh	214	c2+~c2-	35
typ2	inh	214	c2-~c2+	37
typ2	inh	214	c2-~c2-	57
typ2	inh	215	c2+~c2+	15
typ2	inh	215	c2+~c2-	33
typ2	inh	215	c2-~c2+	31
typ2	inh	215	c2-~c2-	61
typ2	inh	216	c2+~c2+	10
typ2	inh	216	c2+~c2-	34
typ2	inh	216	c2-~c2+	30
typ2	inh	216	c2-~c2-	77
typ2	inh	217	c2+~c2+	23
typ2	inh	217	c2+~c2-	31
typ2	inh	217	c2-~c2+	27
typ2	inh	217	c2-~c2-	63
typ2	inh	218	c2+~c2+	22
typ2	inh	218	c2+~c2-	44
typ2	inh	218	c2-~c2+	29
typ2	inh	218	c2-~c2-	54
typ2	inh	219	c2+~c2+	20
typ2	inh	219	c2+~c2-	32
typ2	inh	219	c2-~c2+	43
typ2	inh	219	c2-~c2-	58
typ2	inh	220	c2+~c2+	10
typ2	inh	220	c2+~c2-	31
typ2	inh	220	c2-~c2+	22
typ2	inh	220	c2-~c2-	81
typ2	inh	221	c2+~c2+	18
typ2	inh	221	c2+~c2-	30
typ2	inh	221	c2-~c2+	30
typ2	inh	221	c2-~c2-	69
typ2	inh	222	c2+~c2+	6
typ2	inh	222	c2+~c2-	34
typ2	inh	222	c2-~c2+	38
typ2	inh	222	c2-~c2-	67
typ2	inh	223	c2+~c2+	18
typ2	inh	223	c2+~c2-	41
typ2	inh	223	c2-~c2+	34
typ2	inh	223	c2-~c2-	61
typ2	inh	224	c2+~c2+	25
typ2	inh	224	c2+~c2-	24
typ2	inh	224	c2-~c2+	27
typ2	inh	224	c2-~c2-	66
typ2	inh	225	c2+~c2+	21
typ2	inh	225	c2+~c2-	27
typ2	inh	225	c2-~c2+	30
typ2	inh	225	c2-~c2-	68
typ2	inh	226	c2+~c2+	25
typ2	inh	226	c2+~c2-	39
typ2	inh	226	c2-~c2+	31
typ2	inh	226	c2-~c2-	48
typ2	inh	227	c2+~c2+	17
typ2	inh	227	c2+~c2-	29
typ2	inh	227	c2-~c2+	28
typ2	inh	227	c2-~c2-	73
typ2	inh	228	c2+~c2+	24
typ2	inh	228	c2+~c2-	34
typ2	inh	228	c2-~c2+	29
typ2	inh	228	c2-~c2-	56
typ2	inh	229	c2+~c2+	11
typ2	inh	229	c2+~c2-	37
typ2	inh	229	c2-~c2+	31
typ2	inh	229	c2-~c2-	75
typ2	inh	230	c2+~c2+	19
typ2	inh	230	c2+~c2-	31
typ2	inh	230	c2-~c2+	34
typ2	inh	230	c2-~c2-	62
typ2	inh	231	c2+~c2+	21
typ2	inh	231	c2+~c2-	43
typ2	inh	231	c2-~c2+	32
typ2	inh	231	c2-~c2-	50
typ2	inh	232	c2+~c2+	14
typ2	inh	232	c2+~c2-	41
typ2	inh	232	c2-~c2+	30
typ2	inh	232	c2-~c2-	59
typ2	inh	233	c2+~c2+	9
typ2	inh	233	c2+~c2-	32
typ2	inh	233	c2-~c2+	33
typ2	inh	233	c2-~c2-	72
typ2	inh	234	c2+~c2+	14
typ2	inh	234	c2+~c2-	33
typ2	inh	234	c2-~c2+	35
typ2	inh	234	c2-~c2-	71
typ2	inh	235	c2+~c2+	17
typ2	inh	235	c2+~c2-	27
typ2	inh	235	c2-~c2+	22
typ2	inh	235	c2-~c2-	73
typ2	inh	236	c2+~c2+	8
typ2	inh	236	c2+~c2-	36
typ2	inh	236	c2-~c2+	40
typ2	inh	236	c2-~c2-	63
typ2	inh	237	c2+~c2+	19
typ2	inh	237	c2+~c2-	34
typ2	inh	237	c2-~c2+	29
typ2	inh	237	c2-~c2-	59
typ2	inh	238	c2+~c2+	10
typ2	inh	238	c2+~c2-	23
typ2	inh	238	c2-~c2+	32
typ2	inh	238	c2-~c2-	66
typ2	inh	239	c2+~c2+	20
typ2	inh	239	c2+~c2-	42
typ2	inh	239	c2-~c2+	30
typ2	inh	239	c2-~c2-	62
typ2	inh	240	c2+~c2+	14
typ2	inh	240	c2+~c2-	24
typ2	inh	240	c2-~c2+	31
typ2	inh	240	c2-~c2-	76
typ2	inh	241	c2+~c2+	22
typ2	inh	241	c2+~c2-	33
typ2	inh	241	c2-~c2+	27
typ2	inh	241	c2-~c2-	69
typ2	inh	242	c2+~c2+	21
typ2	inh	242	c2+~c2-	40
typ2	inh	242	c2-~c2+	27
typ2	inh	242	c2-~c2-	63
typ2	inh	243	c2+~c2+	20
typ2	inh	243	c2+~c2-	35
typ2	inh	243	c2-~c2+	32
typ2	inh	243	c2-~c2-	62
typ2	inh	244	c2+~c2+	11
typ2	inh	244	c2+~c2-	31
typ2	inh	244	c2-~c2+	30
typ2	inh	244	c2-~c2-	68
typ2	inh	245	c2+~c2+	21
typ2	inh	245	c2+~c2-	32
typ2	inh	245	c2-~c2+	34
typ2	inh	245	c2-~c2-	57
typ2	inh	246	c2+~c2+	16
typ2	inh	246	c2+~c2-	36
typ2	inh	246	c2-~c2+	34
typ2	inh	246	c2-~c2-	61
typ2	inh	247	c2+~c2+	15
typ2	inh	247	c2+~c2-	32
typ2	inh	247	c2-~c2+	37
typ2	inh	247	c2-~c2-	59
typ2	inh	248	c2+~c2+	20
typ2	inh	248	c2+~c2-	38
typ2	inh	248	c2-~c2+	25
typ2	inh	248	c2-~c2-	60
typ2	inh	249	c2+~c2+	17
typ2	inh	249	c2+~c2-	35
typ2	inh	249	c2-~c2+	28
typ2	inh	249	c2-~c2-	61
typ2	inh	250	c2+~c2+	18
typ2	inh	250	c2+~c2-	29
typ2	inh	250	c2-~c2+	22
typ2	inh	250	c2-~c2-	73
typ2	inh	251	c2+~c2+	17
typ2	inh	251	c2+~c2-	31
typ2	inh	251	c2-~c2+	36
typ2	inh	251	c2-~c2-	54
typ2	inh	252	c2+~c2+	16
typ2	inh	252	c2+~c2-	33
typ2	inh	252	c2-~c2+	36
typ2	inh	252	c2-~c2-	64
typ2	inh	253	c2+~c2+	24
typ2	inh	253	c2+~c2-	32
typ2	inh	253	c2-~c2+	22
typ2	inh	253	c2-~c2-	65
typ2	inh	254	c2+~c2+	17
typ2	inh	254	c2+~c2-	33
typ2	inh	254	c2-~c2+	32
typ2	inh	254	c2-~c2-	65
typ2	inh	255	c2+~c2+	24
typ2	inh	255	c2+~c2-	35
typ2	inh	255	c2-~c2+	24
typ2	inh	255	c2-~c2-	62
typ2	inh	256	c2+~c2+	22
typ2	inh	256	c2+~c2-	33
typ2	inh	256	c2-~c2+	30
typ2	inh	256	c2-~c2-	68
typ2	inh	257	c2+~c2+	17
typ2	inh	257	c2+~c2-	48
typ2	inh	257	c2-~c2+	21
typ2	inh	257	c2-~c2-	66
typ2	inh	258	c2+~c2+	12
typ2	inh	258	c2+~c2-	35
typ2	inh	258	c2-~c2+	31
typ2	inh	258	c2-~c2-	62
typ2	inh	259	c2+~c2+	22
typ2	inh	259	c2+~c2-	35
typ2	inh	259	c2-~c2+	29
typ2	inh	259	c2-~c2-	59
typ2	inh	260	c2+~c2+	21
typ2	inh	260	c2+~c2-	23
typ2	inh	260	c2-~c2+	30
typ2	inh	260	c2-~c2-	73
typ2	inh	261	c2+~c2+	13
typ2	inh	261	c2+~c2-	28
typ2	inh	261	c2-~c2+	37
typ2	inh	261	c2-~c2-	69
typ2	inh	262	c2+~c2+	22
typ2	inh	262	c2+~c2-	41
typ2	inh	262	c2-~c2+	35
typ2	inh	262	c2-~c2-	58
typ2	inh	263	c2+~c2+	11
typ2	inh	263	c2+~c2-	28
typ2	inh	263	c2-~c2+	34
typ2	inh	263	c2-~c2-	71
typ2	inh	264	c2+~c2+	11
typ2	inh	264	c2+~c2-	37
typ2	inh	264	c2-~c2+	32
typ2	inh	264	c2-~c2-	66
typ2	inh	265	c2+~c2+	22
typ2	inh	265	c2+~c2-	35
typ2	inh	265	c2-~c2+	37
typ2	inh	265	c2-~c2-	62
typ2	inh	266	c2+~c2+	21
typ2	inh	266	c2+~c2-	33
typ2	inh	266	c2-~c2+	34
typ2	inh	266	c2-~c2-	58
typ2	inh	267	c2+~c2+	20
typ2	inh	267	c2+~c2-	35
typ2	inh	267	c2-~c2+	31
typ2	inh	267	c2-~c2-	61
typ2	inh	268	c2+~c2+	17
typ2	inh	268	c2+~c2-	38
typ2	inh	268	c2-~c2+	36
typ2	inh	268	c2-~c2-	54
typ2	inh	269	c2+~c2+	10
typ2	inh	269	c2+~c2-	33
typ2	inh	269	c2-~c2+	25
typ2	inh	269	c2-~c2-	75
typ2	inh	270	c2+~c2+	19
typ2	inh	270	c2+~c2-	30
typ2	inh	270	c2-~c2+	27
typ2	inh	270	c2-~c2-	70
typ2	inh	271	c2+~c2+	17
typ2	inh	271	c2+~c2-	26
typ2	inh	271	c2-~c2+	40
typ2	inh	271	c2-~c2-	59
typ2	inh	272	c2+~c2+	14
typ2	inh	272	c2+~c2-	35
typ2	inh	272	c2-~c2+	40
typ2	inh	272	c2-~c2-	65
typ2	inh	273	c2+~c2+	8
typ2	inh	273	c2+~c2-	29
typ2	inh	273	c2-~c2+	32
typ2	inh	273	c2-~c2-	73
typ2	inh	274	c2+~c2+	12
typ2	inh	274	c2+~c2-	30
typ2	inh	274	c2-~c2+	38
typ2	inh	274	c2-~c2-	61
typ2	inh	275	c2+~c2+	21
typ2	inh	275	c2+~c2-	23
typ2	inh	275	c2-~c2+	37
typ2	inh	275	c2-~c2-	66
typ2	inh	276	c2+~c2+	24
typ2	inh	276	c2+~c2-	34
typ2	inh	276	c2-~c2+	34
typ2	inh	276	c2-~c2-	51
typ2	inh	277	c2+~c2+	16
typ2	inh	277	c2+~c2-	35
typ2	inh	277	c2-~c2+	32
typ2	inh	277	c2-~c2-	67
typ2	inh	278	c2+~c2+	22
typ2	inh	278	c2+~c2-	29
typ2	inh	278	c2-~c2+	33
typ2	inh	278	c2-~c2-	61
typ2	inh	279	c2+~c2+	26
typ2	inh	279	c2+~c2-	31
typ2	inh	279	c2-~c2+	26
typ2	inh	279	c2-~c2-	66
typ2	inh	280	c2+~c2+	16
typ2	inh	280	c2+~c2-	32
typ2	inh	280	c2-~c2+	37
typ2	inh	280	c2-~c2-	65
typ2	inh	281	c2+~c2+	25
typ2	inh	281	c2+~c2-	27
typ2	inh	281	c2-~c2+	29
typ2	inh	281	c2-~c2-	57
typ2	inh	282	c2+~c2+	16
typ2	inh	282	c2+~c2-	29
typ2	inh	282	c2-~c2+	32
typ2	inh	282	c2-~c2-	72
typ2	inh	283	c2+~c2+	21
typ2	inh	283	c2+~c2-	30
typ2	inh	283	c2-~c2+	29
typ2	inh	283	c2-~c2-	69
typ2	inh	284	c2+~c2+	9
typ2	inh	284	c2+~c2-	38
typ2	inh	284	c2-~c2+	30
typ2	inh	284	c2-~c2-	69
typ2	inh	285	c2+~c2+	18
typ2	inh	285	c2+~c2-	30
typ2	inh	285	c2-~c2+	27
typ2	inh	285	c2-~c2-	71
typ2	inh	286	c2+~c2+	14
typ2	inh	286	c2+~c2-	25
typ2	inh	286	c2-~c2+	37
typ2	inh	286	c2-~c2-	60
typ2	inh	287	c2+~c2+	26
typ2	inh	287	c2+~c2-	35
typ2	inh	287	c2-~c2+	34
typ2	inh	287	c2-~c2-	60
typ2	inh	288	c2+~c2+	24
typ2	inh	288	c2+~c2-	23
typ2	inh	288	c2-~c2+	28
typ2	inh	288	c2-~c2-	62
typ2	inh	289	c2+~c2+	21
typ2	inh	289	c2+~c2-	33
typ2	inh	289	c2-~c2+	30
typ2	inh	289	c2-~c2-	66
typ2	inh	290	c2+~c2+	23
typ2	inh	290	c2+~c2-	31
typ2	inh	290	c2-~c2+	22
typ2	inh	290	c2-~c2-	65
typ2	inh	291	c2+~c2+	11
typ2	inh	291	c2+~c2-	34
typ2	inh	291	c2-~c2+	29
typ2	inh	291	c2-~c2-	73
typ2	inh	292	c2+~c2+	18
typ2	inh	292	c2+~c2-	35
typ2	inh	292	c2-~c2+	37
typ2	inh	292	c2-~c2-	56
typ2	inh	293	c2+~c2+	16
typ2	inh	293	c2+~c2-	40
typ2	inh	293	c2-~c2+	39
typ2	inh	293	c2-~c2-	55
typ2	inh	294	c2+~c2+	15
typ2	inh	294	c2+~c2-	31
typ2	inh	294	c2-~c2+	26
typ2	inh	294	c2-~c2-	68
typ2	inh	295	c2+~c2+	21
typ2	inh	295	c2+~c2-	24
typ2	inh	295	c2-~c2+	38
typ2	inh	295	c2-~c2-	63
typ2	inh	296	c2+~c2+	15
typ2	inh	296	c2+~c2-	26
typ2	inh	296	c2-~c2+	35
typ2	inh	296	c2-~c2-	60
typ2	inh	297	c2+~c2+	19
typ2	inh	297	c2+~c2-	27
typ2	inh	297	c2-~c2+	38
typ2	inh	297	c2-~c2-	64
typ2	inh	298	c2+~c2+	19
typ2	inh	298	c2+~c2-	28
typ2	inh	298	c2-~c2+	35
typ2	inh	298	c2-~c2-	59
typ2	inh	299	c2+~c2+	25
typ2	inh	299	c2+~c2-	28
typ2	inh	299	c2-~c2+	32
typ2	inh	299	c2-~c2-	60
typ2	inh	300	c2+~c2+	24
typ2	inh	300	c2+~c2-	26
typ2	inh	300	c2-~c2+	35
typ2	inh	300	c2-~c2-	68
typ2	inh	301	c2+~c2+	20
typ2	inh	301	c2+~c2-	32
typ2	inh	301	c2-~c2+	32
typ2	inh	301	c2-~c2-	58
typ2	inh	302	c2+~c2+	16
typ2	inh	302	c2+~c2-	26
typ2	inh	302	c2-~c2+	36
typ2	inh	302	c2-~c2-	61
typ2	inh	303	c2+~c2+	19
typ2	inh	303	c2+~c2-	33
typ2	inh	303	c2-~c2+	32
typ2	inh	303	c2-~c2-	57
typ2	inh	304	c2+~c2+	15
typ2	inh	304	c2+~c2-	36
typ2	inh	304	c2-~c2+	27
typ2	inh	304	c2-~c2-	67
typ2	inh	305	c2+~c2+	26
typ2	inh	305	c2+~c2-	28
typ2	inh	305	c2-~c2+	25
typ2	inh	305	c2-~c2-	67
typ2	inh	306	c2+~c2+	17
typ2	inh	306	c2+~c2-	38
typ2	inh	306	c2-~c2+	31
typ2	inh	306	c2-~c2-	62
typ2	inh	307	c2+~c2+	19
typ2	inh	307	c2+~c2-	41
typ2	inh	307	c2-~c2+	19
typ2	inh	307	c2-~c2-	59
typ2	inh	308	c2+~c2+	13
typ2	inh	308	c2+~c2-	28
typ2	inh	308	c2-~c2+	40
typ2	inh	308	c2-~c2-	62
typ2	inh	309	c2+~c2+	14
typ2	inh	309	c2+~c2-	26
typ2	inh	309	c2-~c2+	38
typ2	inh	309	c2-~c2-	67
typ2	inh	310	c2+~c2+	18
typ2	inh	310	c2+~c2-	32
typ2	inh	310	c2-~c2+	37
typ2	inh	310	c2-~c2-	63
typ2	inh	311	c2+~c2+	18
typ2	inh	311	c2+~c2-	22
typ2	inh	311	c2-~c2+	38
typ2	inh	311	c2-~c2-	76
typ2	inh	312	c2+~c2+	17
typ2	inh	312	c2+~c2-	27
typ2	inh	312	c2-~c2+	25
typ2	inh	312	c2-~c2-	79
typ2	inh	313	c2+~c2+	19
typ2	inh	313	c2+~c2-	21
typ2	inh	313	c2-~c2+	32
typ2	inh	313	c2-~c2-	75
typ2	inh	314	c2+~c2+	17
typ2	inh	314	c2+~c2-	28
typ2	inh	314	c2-~c2+	38
typ2	inh	314	c2-~c2-	62
typ2	inh	315	c2+~c2+	15
typ2	inh	315	c2+~c2-	35
typ2	inh	315	c2-~c2+	33
typ2	inh	315	c2-~c2-	63
typ2	inh	316	c2+~c2+	19
typ2	inh	316	c2+~c2-	34
typ2	inh	316	c2-~c2+	33
typ2	inh	316	c2-~c2-	65
typ2	inh	317	c2+~c2+	17
typ2	inh	317	c2+~c2-	36
typ2	inh	317	c2-~c2+	20
typ2	inh	317	c2-~c2-	68
typ2	inh	318	c2+~c2+	16
typ2	inh	318	c2+~c2-	26
typ2	inh	318	c2-~c2+	45
typ2	inh	318	c2-~c2-	65
typ2	inh	319	c2+~c2+	15
typ2	inh	319	c2+~c2-	37
typ2	inh	319	c2-~c2+	23
typ2	inh	319	c2-~c2-	71
typ2	inh	320	c2+~c2+	16
typ2	inh	320	c2+~c2-	34
typ2	inh	320	c2-~c2+	35
typ2	inh	320	c2-~c2-	57
typ2	inh	321	c2+~c2+	25
typ2	inh	321	c2+~c2-	33
typ2	inh	321	c2-~c2+	28
typ2	inh	321	c2-~c2-	59
typ2	inh	322	c2+~c2+	14
typ2	inh	322	c2+~c2-	37
typ2	inh	322	c2-~c2+	36
typ2	inh	322	c2-~c2-	64
typ2	inh	323	c2+~c2+	14
typ2	inh	323	c2+~c2-	33
typ2	inh	323	c2-~c2+	31
typ2	inh	323	c2-~c2-	66
typ2	inh	324	c2+~c2+	22
typ2	inh	324	c2+~c2-	25
typ2	inh	324	c2-~c2+	30
typ2	inh	324	c2-~c2-	68
typ2	inh	325	c2+~c2+	13
typ2	inh	325	c2+~c2-	26
typ2	inh	325	c2-~c2+	29
typ2	inh	325	c2-~c2-	70
typ2	inh	326	c2+~c2+	22
typ2	inh	326	c2+~c2-	26
typ2	inh	326	c2-~c2+	34
typ2	inh	326	c2-~c2-	70
typ2	inh	327	c2+~c2+	16
typ2	inh	327	c2+~c2-	32
typ2	inh	327	c2-~c2+	28
typ2	inh	327	c2-~c2-	70
typ2	inh	328	c2+~c2+	19
typ2	inh	328	c2+~c2-	32
typ2	inh	328	c2-~c2+	27
typ2	inh	328	c2-~c2-	65
typ2	inh	329	c2+~c2+	21
typ2	inh	329	c2+~c2-	30
typ2	inh	329	c2-~c2+	27
typ2	inh	329	c2-~c2-	70
typ2	inh	330	c2+~c2+	23
typ2	inh	330	c2+~c2-	29
typ2	inh	330	c2-~c2+	31
typ2	inh	330	c2-~c2-	60
typ2	inh	331	c2+~c2+	7
typ2	inh	331	c2+~c2-	31
typ2	inh	331	c2-~c2+	25
typ2	inh	331	c2-~c2-	74
typ2	inh	332	c2+~c2+	20
typ2	inh	332	c2+~c2-	27
typ2	inh	332	c2-~c2+	35
typ2	inh	332	c2-~c2-	63
typ2	inh	333	c2+~c2+	15
typ2	inh	333	c2+~c2-	36
typ2	inh	333	c2-~c2+	28
typ2	inh	333	c2-~c2-	58
typ2	inh	334	c2+~c2+	25
typ2	inh	334	c2+~c2-	41
typ2	inh	334	c2-~c2+	29
typ2	inh	334	c2-~c2-	60
typ2	inh	335	c2+~c2+	24
typ2	inh	335	c2+~c2-	23
typ2	inh	335	c2-~c2+	26
typ2	inh	335	c2-~c2-	74
typ2	inh	336	c2+~c2+	15
typ2	inh	336	c2+~c2-	34
typ2	inh	336	c2-~c2+	23
typ2	inh	336	c2-~c2-	76
typ2	inh	337	c2+~c2+	15
typ2	inh	337	c2+~c2-	28
typ2	inh	337	c2-~c2+	33
typ2	inh	337	c2-~c2-	69
typ2	inh	338	c2+~c2+	10
typ2	inh	338	c2+~c2-	31
typ2	inh	338	c2-~c2+	28
typ2	inh	338	c2-~c2-	81
typ2	inh	339	c2+~c2+	21
typ2	inh	339	c2+~c2-	22
typ2	inh	339	c2-~c2+	35
typ2	inh	339	c2-~c2-	67
typ2	inh	340	c2+~c2+	20
typ2	inh	340	c2+~c2-	31
typ2	inh	340	c2-~c2+	33
typ2	inh	340	c2-~c2-	59
typ2	inh	341	c2+~c2+	12
typ2	inh	341	c2+~c2-	44
typ2	inh	341	c2-~c2+	26
typ2	inh	341	c2-~c2-	58
typ2	inh	342	c2+~c2+	18
typ2	inh	342	c2+~c2-	34
typ2	inh	342	c2-~c2+	24
typ2	inh	342	c2-~c2-	67
typ2	inh	343	c2+~c2+	18
typ2	inh	343	c2+~c2-	33
typ2	inh	343	c2-~c2+	24
typ2	inh	343	c2-~c2-	70
typ2	inh	344	c2+~c2+	13
typ2	inh	344	c2+~c2-	32
typ2	inh	344	c2-~c2+	41
typ2	inh	344	c2-~c2-	60
typ2	inh	345	c2+~c2+	26
typ2	inh	345	c2+~c2-	25
typ2	inh	345	c2-~c2+	34
typ2	inh	345	c2-~c2-	71
typ2	inh	346	c2+~c2+	22
typ2	inh	346	c2+~c2-	25
typ2	inh	346	c2-~c2+	27
typ2	inh	346	c2-~c2-	75
typ2	inh	347	c2+~c2+	18
typ2	inh	347	c2+~c2-	28
typ2	inh	347	c2-~c2+	32
typ2	inh	347	c2-~c2-	60
typ2	inh	348	c2+~c2+	11
typ2	inh	348	c2+~c2-	38
typ2	inh	348	c2-~c2+	31
typ2	inh	348	c2-~c2-	70
typ2	inh	349	c2+~c2+	15
typ2	inh	349	c2+~c2-	36
typ2	inh	349	c2-~c2+	29
typ2	inh	349	c2-~c2-	59
typ2	inh	350	c2+~c2+	20
typ2	inh	350	c2+~c2-	40
typ2	inh	350	c2-~c2+	28
typ2	inh	350	c2-~c2-	54
typ2	inh	351	c2+~c2+	16
typ2	inh	351	c2+~c2-	34
typ2	inh	351	c2-~c2+	31
typ2	inh	351	c2-~c2-	68
typ2	inh	352	c2+~c2+	18
typ2	inh	352	c2+~c2-	30
typ2	inh	352	c2-~c2+	29
typ2	inh	352	c2-~c2-	63
typ2	inh	353	c2+~c2+	19
typ2	inh	353	c2+~c2-	29
typ2	inh	353	c2-~c2+	31
typ2	inh	353	c2-~c2-	69
typ2	inh	354	c2+~c2+	11
typ2	inh	354	c2+~c2-	35
typ2	inh	354	c2-~c2+	35
typ2	inh	354	c2-~c2-	59
typ2	inh	355	c2+~c2+	20
typ2	inh	355	c2+~c2-	35
typ2	inh	355	c2-~c2+	31
typ2	inh	355	c2-~c2-	67
typ2	inh	356	c2+~c2+	18
typ2	inh	356	c2+~c2-	31
typ2	inh	356	c2-~c2+	22
typ2	inh	356	c2-~c2-	75
typ2	inh	357	c2+~c2+	23
typ2	inh	357	c2+~c2-	25
typ2	inh	357	c2-~c2+	27
typ2	inh	357	c2-~c2-	66
typ2	inh	358	c2+~c2+	22
typ2	inh	358	c2+~c2-	33
typ2	inh	358	c2-~c2+	23
typ2	inh	358	c2-~c2-	68
typ2	inh	359	c2+~c2+	18
typ2	inh	359	c2+~c2-	28
typ2	inh	359	c2-~c2+	29
typ2	inh	359	c2-~c2-	69
typ2	inh	360	c2+~c2+	16
typ2	inh	360	c2+~c2-	37
typ2	inh	360	c2-~c2+	33
typ2	inh	360	c2-~c2-	64
typ2	inh	361	c2+~c2+	16
typ2	inh	361	c2+~c2-	30
typ2	inh	361	c2-~c2+	42
typ2	inh	361	c2-~c2-	59
typ2	inh	362	c2+~c2+	18
typ2	inh	362	c2+~c2-	32
typ2	inh	362	c2-~c2+	31
typ2	inh	362	c2-~c2-	65
typ2	inh	363	c2+~c2+	15
typ2	inh	363	c2+~c2-	36
typ2	inh	363	c2-~c2+	32
typ2	inh	363	c2-~c2-	67
typ2	inh	364	c2+~c2+	21
typ2	inh	364	c2+~c2-	18
typ2	inh	364	c2-~c2+	39
typ2	inh	364	c2-~c2-	68
typ2	inh	365	c2+~c2+	18
typ2	inh	365	c2+~c2-	39
typ2	inh	365	c2-~c2+	29
typ2	inh	365	c2-~c2-	64
typ2	inh	366	c2+~c2+	17
typ2	inh	366	c2+~c2-	35
typ2	inh	366	c2-~c2+	31
typ2	inh	366	c2-~c2-	63
typ2	inh	367	c2+~c2+	19
typ2	inh	367	c2+~c2-	29
typ2	inh	367	c2-~c2+	34
typ2	inh	367	c2-~c2-	65
typ2	inh	368	c2+~c2+	14
typ2	inh	368	c2+~c2-	31
typ2	inh	368	c2-~c2+	38
typ2	inh	368	c2-~c2-	71
typ2	inh	369	c2+~c2+	12
typ2	inh	369	c2+~c2-	28
typ2	inh	369	c2-~c2+	39
typ2	inh	369	c2-~c2-	70
typ2	inh	370	c2+~c2+	22
typ2	inh	370	c2+~c2-	22
typ2	inh	370	c2-~c2+	37
typ2	inh	370	c2-~c2-	67
typ2	inh	371	c2+~c2+	16
typ2	inh	371	c2+~c2-	32
typ2	inh	371	c2-~c2+	32
typ2	inh	371	c2-~c2-	69
typ2	inh	372	c2+~c2+	13
typ2	inh	372	c2+~c2-	34
typ2	inh	372	c2-~c2+	27
typ2	inh	372	c2-~c2-	66
typ2	inh	373	c2+~c2+	26
typ2	inh	373	c2+~c2-	26
typ2	inh	373	c2-~c2+	30
typ2	inh	373	c2-~c2-	54
typ2	inh	374	c2+~c2+	17
typ2	inh	374	c2+~c2-	29
typ2	inh	374	c2-~c2+	34
typ2	inh	374	c2-~c2-	68
typ2	inh	375	c2+~c2+	22
typ2	inh	375	c2+~c2-	28
typ2	inh	375	c2-~c2+	35
typ2	inh	375	c2-~c2-	56
typ2	inh	376	c2+~c2+	19
typ2	inh	376	c2+~c2-	21
typ2	inh	376	c2-~c2+	33
typ2	inh	376	c2-~c2-	72
typ2	inh	377	c2+~c2+	15
typ2	inh	377	c2+~c2-	29
typ2	inh	377	c2-~c2+	33
typ2	inh	377	c2-~c2-	73
typ2	inh	378	c2+~c2+	15
typ2	inh	378	c2+~c2-	25
typ2	inh	378	c2-~c2+	21
typ2	inh	378	c2-~c2-	79
typ2	inh	379	c2+~c2+	17
typ2	inh	379	c2+~c2-	19
typ2	inh	379	c2-~c2+	35
typ2	inh	379	c2-~c2-	72
typ2	inh	380	c2+~c2+	23
typ2	inh	380	c2+~c2-	28
typ2	inh	380	c2-~c2+	36
typ2	inh	380	c2-~c2-	65
typ2	inh	381	c2+~c2+	20
typ2	inh	381	c2+~c2-	31
typ2	inh	381	c2-~c2+	37
typ2	inh	381	c2-~c2-	59
typ2	inh	382	c2+~c2+	24
typ2	inh	382	c2+~c2-	27
typ2	inh	382	c2-~c2+	24
typ2	inh	382	c2-~c2-	73
typ2	inh	383	c2+~c2+	21
typ2	inh	383	c2+~c2-	38
typ2	inh	383	c2-~c2+	28
typ2	inh	383	c2-~c2-	61
typ2	inh	384	c2+~c2+	20
typ2	inh	384	c2+~c2-	26
typ2	inh	384	c2-~c2+	30
typ2	inh	384	c2-~c2-	71
typ2	inh	385	c2+~c2+	21
typ2	inh	385	c2+~c2-	29
typ2	inh	385	c2-~c2+	34
typ2	inh	385	c2-~c2-	61
typ2	inh	386	c2+~c2+	16
typ2	inh	386	c2+~c2-	42
typ2	inh	386	c2-~c2+	26
typ2	inh	386	c2-~c2-	64
typ2	inh	387	c2+~c2+	13
typ2	inh	387	c2+~c2-	37
typ2	inh	387	c2-~c2+	28
typ2	inh	387	c2-~c2-	67
typ2	inh	388	c2+~c2+	17
typ2	inh	388	c2+~c2-	27
typ2	inh	388	c2-~c2+	21
typ2	inh	388	c2-~c2-	74
typ2	inh	389	c2+~c2+	23
typ2	inh	389	c2+~c2-	34
typ2	inh	389	c2-~c2+	25
typ2	inh	389	c2-~c2-	56
typ2	inh	390	c2+~c2+	23
typ2	inh	390	c2+~c2-	28
typ2	inh	390	c2-~c2+	43
typ2	inh	390	c2-~c2-	51
typ2	inh	391	c2+~c2+	17
typ2	inh	391	c2+~c2-	29
typ2	inh	391	c2-~c2+	34
typ2	inh	391	c2-~c2-	56
typ2	inh	392	c2+~c2+	15
typ2	inh	392	c2+~c2-	29
typ2	inh	392	c2-~c2+	26
typ2	inh	392	c2-~c2-	79
typ2	inh	393	c2+~c2+	17
typ2	inh	393	c2+~c2-	30
typ2	inh	393	c2-~c2+	27
typ2	inh	393	c2-~c2-	67
typ2	inh	394	c2+~c2+	13
typ2	inh	394	c2+~c2-	29
typ2	inh	394	c2-~c2+	33
typ2	inh	394	c2-~c2-	62
typ2	inh	395	c2+~c2+	13
typ2	inh	395	c2+~c2-	33
typ2	inh	395	c2-~c2+	31
typ2	inh	395	c2-~c2-	63
typ2	inh	396	c2+~c2+	19
typ2	inh	396	c2+~c2-	30
typ2	inh	396	c2-~c2+	34
typ2	inh	396	c2-~c2-	62
typ2	inh	397	c2+~c2+	16
typ2	inh	397	c2+~c2-	36
typ2	inh	397	c2-~c2+	39
typ2	inh	397	c2-~c2-	54
typ2	inh	398	c2+~c2+	19
typ2	inh	398	c2+~c2-	42
typ2	inh	398	c2-~c2+	20
typ2	inh	398	c2-~c2-	66
typ2	inh	399	c2+~c2+	17
typ2	inh	399	c2+~c2-	35
typ2	inh	399	c2-~c2+	36
typ2	inh	399	c2-~c2-	57
typ2	inh	400	c2+~c2+	24
typ2	inh	400	c2+~c2-	30
typ2	inh	400	c2-~c2+	29
typ2	inh	400	c2-~c2-	68
typ2	inh	401	c2+~c2+	18
typ2	inh	401	c2+~c2-	37
typ2	inh	401	c2-~c2+	28
typ2	inh	401	c2-~c2-	63
typ2	inh	402	c2+~c2+	22
typ2	inh	402	c2+~c2-	27
typ2	inh	402	c2-~c2+	30
typ2	inh	402	c2-~c2-	65
typ2	inh	403	c2+~c2+	18
typ2	inh	403	c2+~c2-	29
typ2	inh	403	c2-~c2+	29
typ2	inh	403	c2-~c2-	68
typ2	inh	404	c2+~c2+	18
typ2	inh	404	c2+~c2-	43
typ2	inh	404	c2-~c2+	25
typ2	inh	404	c2-~c2-	64
typ2	inh	405	c2+~c2+	12
typ2	inh	405	c2+~c2-	38
typ2	inh	405	c2-~c2+	30
typ2	inh	405	c2-~c2-	68
typ2	inh	406	c2+~c2+	18
typ2	inh	406	c2+~c2-	36
typ2	inh	406	c2-~c2+	31
typ2	inh	406	c2-~c2-	64
typ2	inh	407	c2+~c2+	14
typ2	inh	407	c2+~c2-	29
typ2	inh	407	c2-~c2+	40
typ2	inh	407	c2-~c2-	64
typ2	inh	408	c2+~c2+	21
typ2	inh	408	c2+~c2-	33
typ2	inh	408	c2-~c2+	38
typ2	inh	408	c2-~c2-	59
typ2	inh	409	c2+~c2+	13
typ2	inh	409	c2+~c2-	24
typ2	inh	409	c2-~c2+	33
typ2	inh	409	c2-~c2-	79
typ2	inh	410	c2+~c2+	20
typ2	inh	410	c2+~c2-	30
typ2	inh	410	c2-~c2+	33
typ2	inh	410	c2-~c2-	68
typ2	inh	411	c2+~c2+	22
typ2	inh	411	c2+~c2-	23
typ2	inh	411	c2-~c2+	37
typ2	inh	411	c2-~c2-	59
typ2	inh	412	c2+~c2+	29
typ2	inh	412	c2+~c2-	28
typ2	inh	412	c2-~c2+	30
typ2	inh	412	c2-~c2-	53
typ2	inh	413	c2+~c2+	17
typ2	inh	413	c2+~c2-	31
typ2	inh	413	c2-~c2+	36
typ2	inh	413	c2-~c2-	66
typ2	inh	414	c2+~c2+	18
typ2	inh	414	c2+~c2-	30
typ2	inh	414	c2-~c2+	31
typ2	inh	414	c2-~c2-	65
typ2	inh	415	c2+~c2+	26
typ2	inh	415	c2+~c2-	24
typ2	inh	415	c2-~c2+	31
typ2	inh	415	c2-~c2-	67
typ2	inh	416	c2+~c2+	15
typ2	inh	416	c2+~c2-	30
typ2	inh	416	c2-~c2+	31
typ2	inh	416	c2-~c2-	74
typ2	inh	417	c2+~c2+	22
typ2	inh	417	c2+~c2-	32
typ2	inh	417	c2-~c2+	29
typ2	inh	417	c2-~c2-	70
typ2	inh	418	c2+~c2+	13
typ2	inh	418	c2+~c2-	39
typ2	inh	418	c2-~c2+	26
typ2	inh	418	c2-~c2-	70
typ2	inh	419	c2+~c2+	15
typ2	inh	419	c2+~c2-	32
typ2	inh	419	c2-~c2+	42
typ2	inh	419	c2-~c2-	57
typ2	inh	420	c2+~c2+	20
typ2	inh	420	c2+~c2-	31
typ2	inh	420	c2-~c2+	29
typ2	inh	420	c2-~c2-	66
typ2	inh	421	c2+~c2+	22
typ2	inh	421	c2+~c2-	34
typ2	inh	421	c2-~c2+	34
typ2	inh	421	c2-~c2-	61
typ2	inh	422	c2+~c2+	20
typ2	inh	422	c2+~c2-	41
typ2	inh	422	c2-~c2+	25
typ2	inh	422	c2-~c2-	69
typ2	inh	423	c2+~c2+	18
typ2	inh	423	c2+~c2-	38
typ2	inh	423	c2-~c2+	29
typ2	inh	423	c2-~c2-	63
typ2	inh	424	c2+~c2+	16
typ2	inh	424	c2+~c2-	33
typ2	inh	424	c2-~c2+	25
typ2	inh	424	c2-~c2-	75
typ2	inh	425	c2+~c2+	16
typ2	inh	425	c2+~c2-	33
typ2	inh	425	c2-~c2+	26
typ2	inh	425	c2-~c2-	75
typ2	inh	426	c2+~c2+	19
typ2	inh	426	c2+~c2-	32
typ2	inh	426	c2-~c2+	30
typ2	inh	426	c2-~c2-	63
typ2	inh	427	c2+~c2+	23
typ2	inh	427	c2+~c2-	28
typ2	inh	427	c2-~c2+	32
typ2	inh	427	c2-~c2-	61
typ2	inh	428	c2+~c2+	16
typ2	inh	428	c2+~c2-	33
typ2	inh	428	c2-~c2+	39
typ2	inh	428	c2-~c2-	59
typ2	inh	429	c2+~c2+	14
typ2	inh	429	c2+~c2-	40
typ2	inh	429	c2-~c2+	41
typ2	inh	429	c2-~c2-	54
typ2	inh	430	c2+~c2+	18
typ2	inh	430	c2+~c2-	37
typ2	inh	430	c2-~c2+	24
typ2	inh	430	c2-~c2-	72
typ2	inh	431	c2+~c2+	16
typ2	inh	431	c2+~c2-	29
typ2	inh	431	c2-~c2+	32
typ2	inh	431	c2-~c2-	68
typ2	inh	432	c2+~c2+	17
typ2	inh	432	c2+~c2-	28
typ2	inh	432	c2-~c2+	30
typ2	inh	432	c2-~c2-	73
typ2	inh	433	c2+~c2+	19
typ2	inh	433	c2+~c2-	31
typ2	inh	433	c2-~c2+	29
typ2	inh	433	c2-~c2-	77
typ2	inh	434	c2+~c2+	23
typ2	inh	434	c2+~c2-	31
typ2	inh	434	c2-~c2+	33
typ2	inh	434	c2-~c2-	52
typ2	inh	435	c2+~c2+	18
typ2	inh	435	c2+~c2-	28
typ2	inh	435	c2-~c2+	42
typ2	inh	435	c2-~c2-	61
typ2	inh	436	c2+~c2+	13
typ2	inh	436	c2+~c2-	38
typ2	inh	436	c2-~c2+	27
typ2	inh	436	c2-~c2-	67
typ2	inh	437	c2+~c2+	21
typ2	inh	437	c2+~c2-	32
typ2	inh	437	c2-~c2+	22
typ2	inh	437	c2-~c2-	67
typ2	inh	438	c2+~c2+	15
typ2	inh	438	c2+~c2-	32
typ2	inh	438	c2-~c2+	42
typ2	inh	438	c2-~c2-	57
typ2	inh	439	c2+~c2+	17
typ2	inh	439	c2+~c2-	34
typ2	inh	439	c2-~c2+	32
typ2	inh	439	c2-~c2-	65
typ2	inh	440	c2+~c2+	15
typ2	inh	440	c2+~c2-	26
typ2	inh	440	c2-~c2+	40
typ2	inh	440	c2-~c2-	64
typ2	inh	441	c2+~c2+	26
typ2	inh	441	c2+~c2-	34
typ2	inh	441	c2-~c2+	29
typ2	inh	441	c2-~c2-	57
typ2	inh	442	c2+~c2+	19
typ2	inh	442	c2+~c2-	30
typ2	inh	442	c2-~c2+	28
typ2	inh	442	c2-~c2-	69
typ2	inh	443	c2+~c2+	21
typ2	inh	443	c2+~c2-	37
typ2	inh	443	c2-~c2+	29
typ2	inh	443	c2-~c2-	62
typ2	inh	444	c2+~c2+	16
typ2	inh	444	c2+~c2-	41
typ2	inh	444	c2-~c2+	28
typ2	inh	444	c2-~c2-	70
typ2	inh	445	c2+~c2+	11
typ2	inh	445	c2+~c2-	39
typ2	inh	445	c2-~c2+	36
typ2	inh	445	c2-~c2-	55
typ2	inh	446	c2+~c2+	14
typ2	inh	446	c2+~c2-	30
typ2	inh	446	c2-~c2+	32
typ2	inh	446	c2-~c2-	64
typ2	inh	447	c2+~c2+	12
typ2	inh	447	c2+~c2-	40
typ2	inh	447	c2-~c2+	23
typ2	inh	447	c2-~c2-	71
typ2	inh	448	c2+~c2+	15
typ2	inh	448	c2+~c2-	36
typ2	inh	448	c2-~c2+	27
typ2	inh	448	c2-~c2-	61
typ2	inh	449	c2+~c2+	20
typ2	inh	449	c2+~c2-	41
typ2	inh	449	c2-~c2+	23
typ2	inh	449	c2-~c2-	66
typ2	inh	450	c2+~c2+	20
typ2	inh	450	c2+~c2-	32
typ2	inh	450	c2-~c2+	34
typ2	inh	450	c2-~c2-	63
typ2	inh	451	c2+~c2+	18
typ2	inh	451	c2+~c2-	34
typ2	inh	451	c2-~c2+	28
typ2	inh	451	c2-~c2-	62
typ2	inh	452	c2+~c2+	18
typ2	inh	452	c2+~c2-	31
typ2	inh	452	c2-~c2+	27
typ2	inh	452	c2-~c2-	75
typ2	inh	453	c2+~c2+	17
typ2	inh	453	c2+~c2-	27
typ2	inh	453	c2-~c2+	40
typ2	inh	453	c2-~c2-	57
typ2	inh	454	c2+~c2+	16
typ2	inh	454	c2+~c2-	32
typ2	inh	454	c2-~c2+	32
typ2	inh	454	c2-~c2-	74
typ2	inh	455	c2+~c2+	17
typ2	inh	455	c2+~c2-	33
typ2	inh	455	c2-~c2+	35
typ2	inh	455	c2-~c2-	56
typ2	inh	456	c2+~c2+	17
typ2	inh	456	c2+~c2-	33
typ2	inh	456	c2-~c2+	26
typ2	inh	456	c2-~c2-	62
typ2	inh	457	c2+~c2+	19
typ2	inh	457	c2+~c2-	27
typ2	inh	457	c2-~c2+	33
typ2	inh	457	c2-~c2-	65
typ2	inh	458	c2+~c2+	14
typ2	inh	458	c2+~c2-	34
typ2	inh	458	c2-~c2+	40
typ2	inh	458	c2-~c2-	58
typ2	inh	459	c2+~c2+	17
typ2	inh	459	c2+~c2-	36
typ2	inh	459	c2-~c2+	37
typ2	inh	459	c2-~c2-	67
typ2	inh	460	c2+~c2+	14
typ2	inh	460	c2+~c2-	31
typ2	inh	460	c2-~c2+	30
typ2	inh	460	c2-~c2-	74
typ2	inh	461	c2+~c2+	17
typ2	inh	461	c2+~c2-	31
typ2	inh	461	c2-~c2+	30
typ2	inh	461	c2-~c2-	62
typ2	inh	462	c2+~c2+	20
typ2	inh	462	c2+~c2-	33
typ2	inh	462	c2-~c2+	31
typ2	inh	462	c2-~c2-	56
typ2	inh	463	c2+~c2+	27
typ2	inh	463	c2+~c2-	23
typ2	inh	463	c2-~c2+	39
typ2	inh	463	c2-~c2-	67
typ2	inh	464	c2+~c2+	22
typ2	inh	464	c2+~c2-	33
typ2	inh	464	c2-~c2+	28
typ2	inh	464	c2-~c2-	65
typ2	inh	465	c2+~c2+	14
typ2	inh	465	c2+~c2-	31
typ2	inh	465	c2-~c2+	37
typ2	inh	465	c2-~c2-	67
typ2	inh	466	c2+~c2+	13
typ2	inh	466	c2+~c2-	41
typ2	inh	466	c2-~c2+	28
typ2	inh	466	c2-~c2-	64
typ2	inh	467	c2+~c2+	17
typ2	inh	467	c2+~c2-	38
typ2	inh	467	c2-~c2+	30
typ2	inh	467	c2-~c2-	51
typ2	inh	468	c2+~c2+	11
typ2	inh	468	c2+~c2-	40
typ2	inh	468	c2-~c2+	30
typ2	inh	468	c2-~c2-	62
typ2	inh	469	c2+~c2+	20
typ2	inh	469	c2+~c2-	33
typ2	inh	469	c2-~c2+	25
typ2	inh	469	c2-~c2-	67
typ2	inh	470	c2+~c2+	13
typ2	inh	470	c2+~c2-	34
typ2	inh	470	c2-~c2+	33
typ2	inh	470	c2-~c2-	57
typ2	inh	471	c2+~c2+	15
typ2	inh	471	c2+~c2-	22
typ2	inh	471	c2-~c2+	45
typ2	inh	471	c2-~c2-	65
typ2	inh	472	c2+~c2+	28
typ2	inh	472	c2+~c2-	25
typ2	inh	472	c2-~c2+	28
typ2	inh	472	c2-~c2-	65
typ2	inh	473	c2+~c2+	15
typ2	inh	473	c2+~c2-	36
typ2	inh	473	c2-~c2+	31
typ2	inh	473	c2-~c2-	59
typ2	inh	474	c2+~c2+	20
typ2	inh	474	c2+~c2-	28
typ2	inh	474	c2-~c2+	27
typ2	inh	474	c2-~c2-	76
typ2	inh	475	c2+~c2+	17
typ2	inh	475	c2+~c2-	27
typ2	inh	475	c2-~c2+	31
typ2	inh	475	c2-~c2-	74
typ2	inh	476	c2+~c2+	14
typ2	inh	476	c2+~c2-	37
typ2	inh	476	c2-~c2+	25
typ2	inh	476	c2-~c2-	60
typ2	inh	477	c2+~c2+	16
typ2	inh	477	c2+~c2-	41
typ2	inh	477	c2-~c2+	30
typ2	inh	477	c2-~c2-	65
typ2	inh	478	c2+~c2+	15
typ2	inh	478	c2+~c2-	35
typ2	inh	478	c2-~c2+	28
typ2	inh	478	c2-~c2-	67
typ2	inh	479	c2+~c2+	22
typ2	inh	479	c2+~c2-	30
typ2	inh	479	c2-~c2+	32
typ2	inh	479	c2-~c2-	60
typ2	inh	480	c2+~c2+	16
typ2	inh	480	c2+~c2-	28
typ2	inh	480	c2-~c2+	37
typ2	inh	480	c2-~c2-	60
typ2	inh	481	c2+~c2+	16
typ2	inh	481	c2+~c2-	34
typ2	inh	481	c2-~c2+	27
typ2	inh	481	c2-~c2-	68
typ2	inh	482	c2+~c2+	26
typ2	inh	482	c2+~c2-	27
typ2	inh	482	c2-~c2+	29
typ2	inh	482	c2-~c2-	64
typ2	inh	483	c2+~c2+	18
typ2	inh	483	c2+~c2-	24
typ2	inh	483	c2-~c2+	26
typ2	inh	483	c2-~c2-	76
typ2	inh	484	c2+~c2+	15
typ2	inh	484	c2+~c2-	23
typ2	inh	484	c2-~c2+	28
typ2	inh	484	c2-~c2-	73
typ2	inh	485	c2+~c2+	10
typ2	inh	485	c2+~c2-	27
typ2	inh	485	c2-~c2+	36
typ2	inh	485	c2-~c2-	76
typ2	inh	486	c2+~c2+	22
typ2	inh	486	c2+~c2-	32
typ2	inh	486	c2-~c2+	24
typ2	inh	486	c2-~c2-	63
typ2	inh	487	c2+~c2+	24
typ2	inh	487	c2+~c2-	28
typ2	inh	487	c2-~c2+	34
typ2	inh	487	c2-~c2-	61
typ2	inh	488	c2+~c2+	19
typ2	inh	488	c2+~c2-	27
typ2	inh	488	c2-~c2+	40
typ2	inh	488	c2-~c2-	57
typ2	inh	489	c2+~c2+	20
typ2	inh	489	c2+~c2-	31
typ2	inh	489	c2-~c2+	32
typ2	inh	489	c2-~c2-	58
typ2	inh	490	c2+~c2+	15
typ2	inh	490	c2+~c2-	38
typ2	inh	490	c2-~c2+	34
typ2	inh	490	c2-~c2-	63
typ2	inh	491	c2+~c2+	22
typ2	inh	491	c2+~c2-	31
typ2	inh	491	c2-~c2+	25
typ2	inh	491	c2-~c2-	66
typ2	inh	492	c2+~c2+	10
typ2	inh	492	c2+~c2-	34
typ2	inh	492	c2-~c2+	37
typ2	inh	492	c2-~c2-	68
typ2	inh	493	c2+~c2+	24
typ2	inh	493	c2+~c2-	27
typ2	inh	493	c2-~c2+	34
typ2	inh	493	c2-~c2-	63
typ2	inh	494	c2+~c2+	17
typ2	inh	494	c2+~c2-	27
typ2	inh	494	c2-~c2+	28
typ2	inh	494	c2-~c2-	72
typ2	inh	495	c2+~c2+	17
typ2	inh	495	c2+~c2-	33
typ2	inh	495	c2-~c2+	34
typ2	inh	495	c2-~c2-	67
typ2	inh	496	c2+~c2+	16
typ2	inh	496	c2+~c2-	33
typ2	inh	496	c2-~c2+	27
typ2	inh	496	c2-~c2-	75
typ2	inh	497	c2+~c2+	21
typ2	inh	497	c2+~c2-	31
typ2	inh	497	c2-~c2+	26
typ2	inh	497	c2-~c2-	76
typ2	inh	498	c2+~c2+	19
typ2	inh	498	c2+~c2-	35
typ2	inh	498	c2-~c2+	31
typ2	inh	498	c2-~c2-	59
typ2	inh	499	c2+~c2+	14
typ2	inh	499	c2+~c2-	36
typ2	inh	499	c2-~c2+	38
[truncated: 2,001 more rows]

## Sheet: Fig3e
cond	label	brain_region	n_pairs	percent
inh	c2+	CS	5	16.6667
inh	c2+	MRN	4	13.3333
inh	c2+	PAG	3	10
inh	c2+	PRN	12	40
inh	c2+	RPO	1	3.33333
inh	c2+	mP	5	16.6667
inh	c2-	CS	22	23.6559
inh	c2-	MRN	9	9.67742
inh	c2-	PAG	9	9.67742
inh	c2-	PRN	25	26.8817
inh	c2-	RPO	5	5.37634
inh	c2-	dlP	3	3.22581
inh	c2-	mP	7	7.52688
inh	c2-	vmMB	13	13.9785

## Sheet: Fig3f
typ	cond	shuffle_id	pair_type	null_count			Summary	typ	cond	pair_type	observed	p_value	ci_low	ci_high	p_bonferroni
typ2	exc	0	c2+~c2+	16				typ2	exc	c2+~c2+	15	0.928	9	24	1
typ2	exc	0	c2+~c2-	34				typ2	exc	c2+~c2-	29	0.93	19	37	1
typ2	exc	0	c2-~c2+	23				typ2	exc	c2-~c2+	14	0.008	19	38	0.032
typ2	exc	0	c2-~c2-	57				typ2	exc	c2-~c2-	92	0	45	69.025	0
typ2	exc	1	c2+~c2+	24
typ2	exc	1	c2+~c2-	37
typ2	exc	1	c2-~c2+	27
typ2	exc	1	c2-~c2-	45
typ2	exc	2	c2+~c2+	18
typ2	exc	2	c2+~c2-	30
typ2	exc	2	c2-~c2+	29
typ2	exc	2	c2-~c2-	47
typ2	exc	3	c2+~c2+	19
typ2	exc	3	c2+~c2-	30
typ2	exc	3	c2-~c2+	24
typ2	exc	3	c2-~c2-	60
typ2	exc	4	c2+~c2+	15
typ2	exc	4	c2+~c2-	29
typ2	exc	4	c2-~c2+	28
typ2	exc	4	c2-~c2-	50
typ2	exc	5	c2+~c2+	12
typ2	exc	5	c2+~c2-	30
typ2	exc	5	c2-~c2+	18
typ2	exc	5	c2-~c2-	62
typ2	exc	6	c2+~c2+	15
typ2	exc	6	c2+~c2-	25
typ2	exc	6	c2-~c2+	24
typ2	exc	6	c2-~c2-	67
typ2	exc	7	c2+~c2+	11
typ2	exc	7	c2+~c2-	22
typ2	exc	7	c2-~c2+	24
typ2	exc	7	c2-~c2-	68
typ2	exc	8	c2+~c2+	14
typ2	exc	8	c2+~c2-	24
typ2	exc	8	c2-~c2+	31
typ2	exc	8	c2-~c2-	67
typ2	exc	9	c2+~c2+	9
typ2	exc	9	c2+~c2-	29
typ2	exc	9	c2-~c2+	38
typ2	exc	9	c2-~c2-	58
typ2	exc	10	c2+~c2+	14
typ2	exc	10	c2+~c2-	27
typ2	exc	10	c2-~c2+	29
typ2	exc	10	c2-~c2-	55
typ2	exc	11	c2+~c2+	16
typ2	exc	11	c2+~c2-	23
typ2	exc	11	c2-~c2+	32
typ2	exc	11	c2-~c2-	56
typ2	exc	12	c2+~c2+	15
typ2	exc	12	c2+~c2-	20
typ2	exc	12	c2-~c2+	33
typ2	exc	12	c2-~c2-	49
typ2	exc	13	c2+~c2+	7
typ2	exc	13	c2+~c2-	27
typ2	exc	13	c2-~c2+	30
typ2	exc	13	c2-~c2-	66
typ2	exc	14	c2+~c2+	15
typ2	exc	14	c2+~c2-	25
typ2	exc	14	c2-~c2+	27
typ2	exc	14	c2-~c2-	66
typ2	exc	15	c2+~c2+	11
typ2	exc	15	c2+~c2-	35
typ2	exc	15	c2-~c2+	31
typ2	exc	15	c2-~c2-	48
typ2	exc	16	c2+~c2+	27
typ2	exc	16	c2+~c2-	32
typ2	exc	16	c2-~c2+	24
typ2	exc	16	c2-~c2-	45
typ2	exc	17	c2+~c2+	15
typ2	exc	17	c2+~c2-	28
typ2	exc	17	c2-~c2+	33
typ2	exc	17	c2-~c2-	57
typ2	exc	18	c2+~c2+	16
typ2	exc	18	c2+~c2-	35
typ2	exc	18	c2-~c2+	26
typ2	exc	18	c2-~c2-	50
typ2	exc	19	c2+~c2+	18
typ2	exc	19	c2+~c2-	29
typ2	exc	19	c2-~c2+	28
typ2	exc	19	c2-~c2-	51
typ2	exc	20	c2+~c2+	22
typ2	exc	20	c2+~c2-	29
typ2	exc	20	c2-~c2+	27
typ2	exc	20	c2-~c2-	52
typ2	exc	21	c2+~c2+	13
typ2	exc	21	c2+~c2-	25
typ2	exc	21	c2-~c2+	27
typ2	exc	21	c2-~c2-	65
typ2	exc	22	c2+~c2+	12
typ2	exc	22	c2+~c2-	30
typ2	exc	22	c2-~c2+	28
typ2	exc	22	c2-~c2-	58
typ2	exc	23	c2+~c2+	21
typ2	exc	23	c2+~c2-	32
typ2	exc	23	c2-~c2+	23
typ2	exc	23	c2-~c2-	61
typ2	exc	24	c2+~c2+	16
typ2	exc	24	c2+~c2-	24
typ2	exc	24	c2-~c2+	29
typ2	exc	24	c2-~c2-	55
typ2	exc	25	c2+~c2+	19
typ2	exc	25	c2+~c2-	25
typ2	exc	25	c2-~c2+	24
typ2	exc	25	c2-~c2-	58
typ2	exc	26	c2+~c2+	12
typ2	exc	26	c2+~c2-	30
typ2	exc	26	c2-~c2+	21
typ2	exc	26	c2-~c2-	64
typ2	exc	27	c2+~c2+	19
typ2	exc	27	c2+~c2-	27
typ2	exc	27	c2-~c2+	26
typ2	exc	27	c2-~c2-	64
typ2	exc	28	c2+~c2+	13
typ2	exc	28	c2+~c2-	26
typ2	exc	28	c2-~c2+	29
typ2	exc	28	c2-~c2-	59
typ2	exc	29	c2+~c2+	18
typ2	exc	29	c2+~c2-	30
typ2	exc	29	c2-~c2+	31
typ2	exc	29	c2-~c2-	50
typ2	exc	30	c2+~c2+	18
typ2	exc	30	c2+~c2-	31
typ2	exc	30	c2-~c2+	32
typ2	exc	30	c2-~c2-	54
typ2	exc	31	c2+~c2+	15
typ2	exc	31	c2+~c2-	30
typ2	exc	31	c2-~c2+	25
typ2	exc	31	c2-~c2-	53
typ2	exc	32	c2+~c2+	22
typ2	exc	32	c2+~c2-	25
typ2	exc	32	c2-~c2+	24
typ2	exc	32	c2-~c2-	63
typ2	exc	33	c2+~c2+	12
typ2	exc	33	c2+~c2-	29
typ2	exc	33	c2-~c2+	29
typ2	exc	33	c2-~c2-	51
typ2	exc	34	c2+~c2+	18
typ2	exc	34	c2+~c2-	13
typ2	exc	34	c2-~c2+	28
typ2	exc	34	c2-~c2-	70
typ2	exc	35	c2+~c2+	19
typ2	exc	35	c2+~c2-	31
typ2	exc	35	c2-~c2+	22
typ2	exc	35	c2-~c2-	57
typ2	exc	36	c2+~c2+	15
typ2	exc	36	c2+~c2-	22
typ2	exc	36	c2-~c2+	26
typ2	exc	36	c2-~c2-	75
typ2	exc	37	c2+~c2+	14
typ2	exc	37	c2+~c2-	30
typ2	exc	37	c2-~c2+	24
typ2	exc	37	c2-~c2-	59
typ2	exc	38	c2+~c2+	19
typ2	exc	38	c2+~c2-	34
typ2	exc	38	c2-~c2+	23
typ2	exc	38	c2-~c2-	45
typ2	exc	39	c2+~c2+	20
typ2	exc	39	c2+~c2-	22
typ2	exc	39	c2-~c2+	35
typ2	exc	39	c2-~c2-	60
typ2	exc	40	c2+~c2+	14
typ2	exc	40	c2+~c2-	23
typ2	exc	40	c2-~c2+	26
typ2	exc	40	c2-~c2-	63
typ2	exc	41	c2+~c2+	14
typ2	exc	41	c2+~c2-	19
typ2	exc	41	c2-~c2+	30
typ2	exc	41	c2-~c2-	63
typ2	exc	42	c2+~c2+	12
typ2	exc	42	c2+~c2-	23
typ2	exc	42	c2-~c2+	33
typ2	exc	42	c2-~c2-	62
typ2	exc	43	c2+~c2+	16
typ2	exc	43	c2+~c2-	34
typ2	exc	43	c2-~c2+	17
typ2	exc	43	c2-~c2-	67
typ2	exc	44	c2+~c2+	11
typ2	exc	44	c2+~c2-	40
typ2	exc	44	c2-~c2+	28
typ2	exc	44	c2-~c2-	54
typ2	exc	45	c2+~c2+	15
typ2	exc	45	c2+~c2-	35
typ2	exc	45	c2-~c2+	28
typ2	exc	45	c2-~c2-	55
typ2	exc	46	c2+~c2+	15
typ2	exc	46	c2+~c2-	28
typ2	exc	46	c2-~c2+	28
typ2	exc	46	c2-~c2-	55
typ2	exc	47	c2+~c2+	25
typ2	exc	47	c2+~c2-	21
typ2	exc	47	c2-~c2+	31
typ2	exc	47	c2-~c2-	60
typ2	exc	48	c2+~c2+	18
typ2	exc	48	c2+~c2-	30
typ2	exc	48	c2-~c2+	27
typ2	exc	48	c2-~c2-	48
typ2	exc	49	c2+~c2+	16
typ2	exc	49	c2+~c2-	27
typ2	exc	49	c2-~c2+	30
typ2	exc	49	c2-~c2-	52
typ2	exc	50	c2+~c2+	26
typ2	exc	50	c2+~c2-	26
typ2	exc	50	c2-~c2+	28
typ2	exc	50	c2-~c2-	49
typ2	exc	51	c2+~c2+	10
typ2	exc	51	c2+~c2-	35
typ2	exc	51	c2-~c2+	24
typ2	exc	51	c2-~c2-	61
typ2	exc	52	c2+~c2+	10
typ2	exc	52	c2+~c2-	27
typ2	exc	52	c2-~c2+	26
typ2	exc	52	c2-~c2-	59
typ2	exc	53	c2+~c2+	13
typ2	exc	53	c2+~c2-	34
typ2	exc	53	c2-~c2+	23
typ2	exc	53	c2-~c2-	62
typ2	exc	54	c2+~c2+	15
typ2	exc	54	c2+~c2-	25
typ2	exc	54	c2-~c2+	24
typ2	exc	54	c2-~c2-	66
typ2	exc	55	c2+~c2+	9
typ2	exc	55	c2+~c2-	27
typ2	exc	55	c2-~c2+	25
typ2	exc	55	c2-~c2-	59
typ2	exc	56	c2+~c2+	16
typ2	exc	56	c2+~c2-	31
typ2	exc	56	c2-~c2+	26
typ2	exc	56	c2-~c2-	58
typ2	exc	57	c2+~c2+	13
typ2	exc	57	c2+~c2-	35
typ2	exc	57	c2-~c2+	26
typ2	exc	57	c2-~c2-	50
typ2	exc	58	c2+~c2+	17
typ2	exc	58	c2+~c2-	23
typ2	exc	58	c2-~c2+	33
typ2	exc	58	c2-~c2-	59
typ2	exc	59	c2+~c2+	12
typ2	exc	59	c2+~c2-	34
typ2	exc	59	c2-~c2+	30
typ2	exc	59	c2-~c2-	58
typ2	exc	60	c2+~c2+	20
typ2	exc	60	c2+~c2-	34
typ2	exc	60	c2-~c2+	32
typ2	exc	60	c2-~c2-	46
typ2	exc	61	c2+~c2+	17
typ2	exc	61	c2+~c2-	20
typ2	exc	61	c2-~c2+	29
typ2	exc	61	c2-~c2-	63
typ2	exc	62	c2+~c2+	20
typ2	exc	62	c2+~c2-	35
typ2	exc	62	c2-~c2+	27
typ2	exc	62	c2-~c2-	53
typ2	exc	63	c2+~c2+	15
typ2	exc	63	c2+~c2-	35
typ2	exc	63	c2-~c2+	31
typ2	exc	63	c2-~c2-	46
typ2	exc	64	c2+~c2+	18
typ2	exc	64	c2+~c2-	24
typ2	exc	64	c2-~c2+	24
typ2	exc	64	c2-~c2-	52
typ2	exc	65	c2+~c2+	18
typ2	exc	65	c2+~c2-	20
typ2	exc	65	c2-~c2+	31
typ2	exc	65	c2-~c2-	58
typ2	exc	66	c2+~c2+	10
typ2	exc	66	c2+~c2-	27
typ2	exc	66	c2-~c2+	31
typ2	exc	66	c2-~c2-	63
typ2	exc	67	c2+~c2+	10
typ2	exc	67	c2+~c2-	30
typ2	exc	67	c2-~c2+	29
typ2	exc	67	c2-~c2-	57
typ2	exc	68	c2+~c2+	16
typ2	exc	68	c2+~c2-	29
typ2	exc	68	c2-~c2+	24
typ2	exc	68	c2-~c2-	56
typ2	exc	69	c2+~c2+	15
typ2	exc	69	c2+~c2-	32
typ2	exc	69	c2-~c2+	26
typ2	exc	69	c2-~c2-	57
typ2	exc	70	c2+~c2+	20
typ2	exc	70	c2+~c2-	29
typ2	exc	70	c2-~c2+	28
typ2	exc	70	c2-~c2-	53
typ2	exc	71	c2+~c2+	15
typ2	exc	71	c2+~c2-	22
typ2	exc	71	c2-~c2+	33
typ2	exc	71	c2-~c2-	63
typ2	exc	72	c2+~c2+	18
typ2	exc	72	c2+~c2-	28
typ2	exc	72	c2-~c2+	34
typ2	exc	72	c2-~c2-	46
typ2	exc	73	c2+~c2+	18
typ2	exc	73	c2+~c2-	30
typ2	exc	73	c2-~c2+	31
typ2	exc	73	c2-~c2-	46
typ2	exc	74	c2+~c2+	15
typ2	exc	74	c2+~c2-	32
typ2	exc	74	c2-~c2+	22
typ2	exc	74	c2-~c2-	54
typ2	exc	75	c2+~c2+	19
typ2	exc	75	c2+~c2-	33
typ2	exc	75	c2-~c2+	28
typ2	exc	75	c2-~c2-	53
typ2	exc	76	c2+~c2+	18
typ2	exc	76	c2+~c2-	22
typ2	exc	76	c2-~c2+	28
typ2	exc	76	c2-~c2-	68
typ2	exc	77	c2+~c2+	13
typ2	exc	77	c2+~c2-	38
typ2	exc	77	c2-~c2+	26
typ2	exc	77	c2-~c2-	51
typ2	exc	78	c2+~c2+	14
typ2	exc	78	c2+~c2-	30
typ2	exc	78	c2-~c2+	22
typ2	exc	78	c2-~c2-	62
typ2	exc	79	c2+~c2+	14
typ2	exc	79	c2+~c2-	21
typ2	exc	79	c2-~c2+	31
typ2	exc	79	c2-~c2-	64
typ2	exc	80	c2+~c2+	10
typ2	exc	80	c2+~c2-	19
typ2	exc	80	c2-~c2+	27
typ2	exc	80	c2-~c2-	60
typ2	exc	81	c2+~c2+	15
typ2	exc	81	c2+~c2-	36
typ2	exc	81	c2-~c2+	26
typ2	exc	81	c2-~c2-	53
typ2	exc	82	c2+~c2+	15
typ2	exc	82	c2+~c2-	32
typ2	exc	82	c2-~c2+	22
typ2	exc	82	c2-~c2-	54
typ2	exc	83	c2+~c2+	16
typ2	exc	83	c2+~c2-	22
typ2	exc	83	c2-~c2+	30
typ2	exc	83	c2-~c2-	57
typ2	exc	84	c2+~c2+	16
typ2	exc	84	c2+~c2-	34
typ2	exc	84	c2-~c2+	30
typ2	exc	84	c2-~c2-	52
typ2	exc	85	c2+~c2+	14
typ2	exc	85	c2+~c2-	27
typ2	exc	85	c2-~c2+	28
typ2	exc	85	c2-~c2-	54
typ2	exc	86	c2+~c2+	18
typ2	exc	86	c2+~c2-	32
typ2	exc	86	c2-~c2+	28
typ2	exc	86	c2-~c2-	51
typ2	exc	87	c2+~c2+	17
typ2	exc	87	c2+~c2-	25
typ2	exc	87	c2-~c2+	26
typ2	exc	87	c2-~c2-	63
typ2	exc	88	c2+~c2+	21
typ2	exc	88	c2+~c2-	25
typ2	exc	88	c2-~c2+	23
typ2	exc	88	c2-~c2-	61
typ2	exc	89	c2+~c2+	13
typ2	exc	89	c2+~c2-	33
typ2	exc	89	c2-~c2+	30
typ2	exc	89	c2-~c2-	48
typ2	exc	90	c2+~c2+	9
typ2	exc	90	c2+~c2-	26
typ2	exc	90	c2-~c2+	22
typ2	exc	90	c2-~c2-	67
typ2	exc	91	c2+~c2+	17
typ2	exc	91	c2+~c2-	28
typ2	exc	91	c2-~c2+	33
typ2	exc	91	c2-~c2-	54
typ2	exc	92	c2+~c2+	18
typ2	exc	92	c2+~c2-	33
typ2	exc	92	c2-~c2+	22
typ2	exc	92	c2-~c2-	57
typ2	exc	93	c2+~c2+	9
typ2	exc	93	c2+~c2-	33
typ2	exc	93	c2-~c2+	26
typ2	exc	93	c2-~c2-	68
typ2	exc	94	c2+~c2+	15
typ2	exc	94	c2+~c2-	19
typ2	exc	94	c2-~c2+	25
typ2	exc	94	c2-~c2-	60
typ2	exc	95	c2+~c2+	16
typ2	exc	95	c2+~c2-	24
typ2	exc	95	c2-~c2+	33
typ2	exc	95	c2-~c2-	68
typ2	exc	96	c2+~c2+	15
typ2	exc	96	c2+~c2-	30
typ2	exc	96	c2-~c2+	33
typ2	exc	96	c2-~c2-	52
typ2	exc	97	c2+~c2+	11
typ2	exc	97	c2+~c2-	31
typ2	exc	97	c2-~c2+	28
typ2	exc	97	c2-~c2-	61
typ2	exc	98	c2+~c2+	16
typ2	exc	98	c2+~c2-	30
typ2	exc	98	c2-~c2+	19
typ2	exc	98	c2-~c2-	64
typ2	exc	99	c2+~c2+	17
typ2	exc	99	c2+~c2-	34
typ2	exc	99	c2-~c2+	20
typ2	exc	99	c2-~c2-	51
typ2	exc	100	c2+~c2+	15
typ2	exc	100	c2+~c2-	27
typ2	exc	100	c2-~c2+	22
typ2	exc	100	c2-~c2-	58
typ2	exc	101	c2+~c2+	17
typ2	exc	101	c2+~c2-	23
typ2	exc	101	c2-~c2+	33
typ2	exc	101	c2-~c2-	56
typ2	exc	102	c2+~c2+	11
typ2	exc	102	c2+~c2-	30
typ2	exc	102	c2-~c2+	26
typ2	exc	102	c2-~c2-	63
typ2	exc	103	c2+~c2+	16
typ2	exc	103	c2+~c2-	33
typ2	exc	103	c2-~c2+	20
typ2	exc	103	c2-~c2-	54
typ2	exc	104	c2+~c2+	17
typ2	exc	104	c2+~c2-	37
typ2	exc	104	c2-~c2+	28
typ2	exc	104	c2-~c2-	51
typ2	exc	105	c2+~c2+	16
typ2	exc	105	c2+~c2-	29
typ2	exc	105	c2-~c2+	28
typ2	exc	105	c2-~c2-	58
typ2	exc	106	c2+~c2+	20
typ2	exc	106	c2+~c2-	20
typ2	exc	106	c2-~c2+	33
typ2	exc	106	c2-~c2-	58
typ2	exc	107	c2+~c2+	15
typ2	exc	107	c2+~c2-	28
typ2	exc	107	c2-~c2+	33
typ2	exc	107	c2-~c2-	53
typ2	exc	108	c2+~c2+	14
typ2	exc	108	c2+~c2-	29
typ2	exc	108	c2-~c2+	35
typ2	exc	108	c2-~c2-	54
typ2	exc	109	c2+~c2+	13
typ2	exc	109	c2+~c2-	29
typ2	exc	109	c2-~c2+	29
typ2	exc	109	c2-~c2-	59
typ2	exc	110	c2+~c2+	10
typ2	exc	110	c2+~c2-	35
typ2	exc	110	c2-~c2+	29
typ2	exc	110	c2-~c2-	59
typ2	exc	111	c2+~c2+	9
typ2	exc	111	c2+~c2-	32
typ2	exc	111	c2-~c2+	30
typ2	exc	111	c2-~c2-	56
typ2	exc	112	c2+~c2+	16
typ2	exc	112	c2+~c2-	31
typ2	exc	112	c2-~c2+	27
typ2	exc	112	c2-~c2-	57
typ2	exc	113	c2+~c2+	15
typ2	exc	113	c2+~c2-	23
typ2	exc	113	c2-~c2+	29
typ2	exc	113	c2-~c2-	65
typ2	exc	114	c2+~c2+	18
typ2	exc	114	c2+~c2-	27
typ2	exc	114	c2-~c2+	25
typ2	exc	114	c2-~c2-	54
typ2	exc	115	c2+~c2+	21
typ2	exc	115	c2+~c2-	27
typ2	exc	115	c2-~c2+	29
typ2	exc	115	c2-~c2-	51
typ2	exc	116	c2+~c2+	13
typ2	exc	116	c2+~c2-	23
typ2	exc	116	c2-~c2+	33
typ2	exc	116	c2-~c2-	54
typ2	exc	117	c2+~c2+	14
typ2	exc	117	c2+~c2-	31
typ2	exc	117	c2-~c2+	20
typ2	exc	117	c2-~c2-	53
typ2	exc	118	c2+~c2+	20
typ2	exc	118	c2+~c2-	34
typ2	exc	118	c2-~c2+	31
typ2	exc	118	c2-~c2-	51
typ2	exc	119	c2+~c2+	14
typ2	exc	119	c2+~c2-	32
typ2	exc	119	c2-~c2+	26
typ2	exc	119	c2-~c2-	56
typ2	exc	120	c2+~c2+	11
typ2	exc	120	c2+~c2-	27
typ2	exc	120	c2-~c2+	21
typ2	exc	120	c2-~c2-	75
typ2	exc	121	c2+~c2+	19
typ2	exc	121	c2+~c2-	30
typ2	exc	121	c2-~c2+	25
typ2	exc	121	c2-~c2-	58
typ2	exc	122	c2+~c2+	22
typ2	exc	122	c2+~c2-	20
typ2	exc	122	c2-~c2+	22
typ2	exc	122	c2-~c2-	63
typ2	exc	123	c2+~c2+	14
typ2	exc	123	c2+~c2-	26
typ2	exc	123	c2-~c2+	22
typ2	exc	123	c2-~c2-	65
typ2	exc	124	c2+~c2+	23
typ2	exc	124	c2+~c2-	27
typ2	exc	124	c2-~c2+	27
typ2	exc	124	c2-~c2-	52
typ2	exc	125	c2+~c2+	21
typ2	exc	125	c2+~c2-	44
typ2	exc	125	c2-~c2+	16
typ2	exc	125	c2-~c2-	47
typ2	exc	126	c2+~c2+	19
typ2	exc	126	c2+~c2-	34
typ2	exc	126	c2-~c2+	25
typ2	exc	126	c2-~c2-	54
typ2	exc	127	c2+~c2+	18
typ2	exc	127	c2+~c2-	28
typ2	exc	127	c2-~c2+	35
typ2	exc	127	c2-~c2-	56
typ2	exc	128	c2+~c2+	16
typ2	exc	128	c2+~c2-	31
typ2	exc	128	c2-~c2+	19
typ2	exc	128	c2-~c2-	65
typ2	exc	129	c2+~c2+	12
typ2	exc	129	c2+~c2-	30
typ2	exc	129	c2-~c2+	28
typ2	exc	129	c2-~c2-	60
typ2	exc	130	c2+~c2+	10
typ2	exc	130	c2+~c2-	28
typ2	exc	130	c2-~c2+	17
typ2	exc	130	c2-~c2-	71
typ2	exc	131	c2+~c2+	14
typ2	exc	131	c2+~c2-	30
typ2	exc	131	c2-~c2+	25
typ2	exc	131	c2-~c2-	68
typ2	exc	132	c2+~c2+	15
typ2	exc	132	c2+~c2-	22
typ2	exc	132	c2-~c2+	25
typ2	exc	132	c2-~c2-	66
typ2	exc	133	c2+~c2+	13
typ2	exc	133	c2+~c2-	30
typ2	exc	133	c2-~c2+	21
typ2	exc	133	c2-~c2-	63
typ2	exc	134	c2+~c2+	17
typ2	exc	134	c2+~c2-	23
typ2	exc	134	c2-~c2+	29
typ2	exc	134	c2-~c2-	49
typ2	exc	135	c2+~c2+	25
typ2	exc	135	c2+~c2-	28
typ2	exc	135	c2-~c2+	27
typ2	exc	135	c2-~c2-	51
typ2	exc	136	c2+~c2+	17
typ2	exc	136	c2+~c2-	29
typ2	exc	136	c2-~c2+	23
typ2	exc	136	c2-~c2-	54
typ2	exc	137	c2+~c2+	11
typ2	exc	137	c2+~c2-	26
typ2	exc	137	c2-~c2+	29
typ2	exc	137	c2-~c2-	58
typ2	exc	138	c2+~c2+	20
typ2	exc	138	c2+~c2-	27
typ2	exc	138	c2-~c2+	29
typ2	exc	138	c2-~c2-	48
typ2	exc	139	c2+~c2+	14
typ2	exc	139	c2+~c2-	35
typ2	exc	139	c2-~c2+	23
typ2	exc	139	c2-~c2-	65
typ2	exc	140	c2+~c2+	11
typ2	exc	140	c2+~c2-	29
typ2	exc	140	c2-~c2+	24
typ2	exc	140	c2-~c2-	67
typ2	exc	141	c2+~c2+	17
typ2	exc	141	c2+~c2-	28
typ2	exc	141	c2-~c2+	20
typ2	exc	141	c2-~c2-	60
typ2	exc	142	c2+~c2+	13
typ2	exc	142	c2+~c2-	26
typ2	exc	142	c2-~c2+	32
typ2	exc	142	c2-~c2-	65
typ2	exc	143	c2+~c2+	17
typ2	exc	143	c2+~c2-	27
typ2	exc	143	c2-~c2+	27
typ2	exc	143	c2-~c2-	59
typ2	exc	144	c2+~c2+	20
typ2	exc	144	c2+~c2-	26
typ2	exc	144	c2-~c2+	31
typ2	exc	144	c2-~c2-	57
typ2	exc	145	c2+~c2+	15
typ2	exc	145	c2+~c2-	31
typ2	exc	145	c2-~c2+	29
typ2	exc	145	c2-~c2-	52
typ2	exc	146	c2+~c2+	15
typ2	exc	146	c2+~c2-	32
typ2	exc	146	c2-~c2+	23
typ2	exc	146	c2-~c2-	59
typ2	exc	147	c2+~c2+	15
typ2	exc	147	c2+~c2-	28
typ2	exc	147	c2-~c2+	39
typ2	exc	147	c2-~c2-	50
typ2	exc	148	c2+~c2+	19
typ2	exc	148	c2+~c2-	28
typ2	exc	148	c2-~c2+	22
typ2	exc	148	c2-~c2-	55
typ2	exc	149	c2+~c2+	15
typ2	exc	149	c2+~c2-	27
typ2	exc	149	c2-~c2+	37
typ2	exc	149	c2-~c2-	53
typ2	exc	150	c2+~c2+	20
typ2	exc	150	c2+~c2-	25
typ2	exc	150	c2-~c2+	33
typ2	exc	150	c2-~c2-	56
typ2	exc	151	c2+~c2+	22
typ2	exc	151	c2+~c2-	29
typ2	exc	151	c2-~c2+	22
typ2	exc	151	c2-~c2-	57
typ2	exc	152	c2+~c2+	22
typ2	exc	152	c2+~c2-	28
typ2	exc	152	c2-~c2+	22
typ2	exc	152	c2-~c2-	60
typ2	exc	153	c2+~c2+	25
typ2	exc	153	c2+~c2-	27
typ2	exc	153	c2-~c2+	20
typ2	exc	153	c2-~c2-	56
typ2	exc	154	c2+~c2+	12
typ2	exc	154	c2+~c2-	27
typ2	exc	154	c2-~c2+	22
typ2	exc	154	c2-~c2-	64
typ2	exc	155	c2+~c2+	12
typ2	exc	155	c2+~c2-	24
typ2	exc	155	c2-~c2+	33
typ2	exc	155	c2-~c2-	61
typ2	exc	156	c2+~c2+	16
typ2	exc	156	c2+~c2-	24
typ2	exc	156	c2-~c2+	35
typ2	exc	156	c2-~c2-	52
typ2	exc	157	c2+~c2+	18
typ2	exc	157	c2+~c2-	30
typ2	exc	157	c2-~c2+	38
typ2	exc	157	c2-~c2-	41
typ2	exc	158	c2+~c2+	13
typ2	exc	158	c2+~c2-	28
typ2	exc	158	c2-~c2+	32
typ2	exc	158	c2-~c2-	59
typ2	exc	159	c2+~c2+	18
typ2	exc	159	c2+~c2-	27
typ2	exc	159	c2-~c2+	26
typ2	exc	159	c2-~c2-	56
typ2	exc	160	c2+~c2+	11
typ2	exc	160	c2+~c2-	30
typ2	exc	160	c2-~c2+	33
typ2	exc	160	c2-~c2-	57
typ2	exc	161	c2+~c2+	13
typ2	exc	161	c2+~c2-	32
typ2	exc	161	c2-~c2+	19
typ2	exc	161	c2-~c2-	61
typ2	exc	162	c2+~c2+	14
typ2	exc	162	c2+~c2-	29
typ2	exc	162	c2-~c2+	27
typ2	exc	162	c2-~c2-	60
typ2	exc	163	c2+~c2+	16
typ2	exc	163	c2+~c2-	27
typ2	exc	163	c2-~c2+	26
typ2	exc	163	c2-~c2-	59
typ2	exc	164	c2+~c2+	14
typ2	exc	164	c2+~c2-	28
typ2	exc	164	c2-~c2+	30
typ2	exc	164	c2-~c2-	56
typ2	exc	165	c2+~c2+	23
typ2	exc	165	c2+~c2-	41
typ2	exc	165	c2-~c2+	27
typ2	exc	165	c2-~c2-	40
typ2	exc	166	c2+~c2+	15
typ2	exc	166	c2+~c2-	27
typ2	exc	166	c2-~c2+	38
typ2	exc	166	c2-~c2-	51
typ2	exc	167	c2+~c2+	13
typ2	exc	167	c2+~c2-	20
typ2	exc	167	c2-~c2+	23
typ2	exc	167	c2-~c2-	72
typ2	exc	168	c2+~c2+	14
typ2	exc	168	c2+~c2-	27
typ2	exc	168	c2-~c2+	27
typ2	exc	168	c2-~c2-	56
typ2	exc	169	c2+~c2+	19
typ2	exc	169	c2+~c2-	26
typ2	exc	169	c2-~c2+	30
typ2	exc	169	c2-~c2-	52
typ2	exc	170	c2+~c2+	15
typ2	exc	170	c2+~c2-	27
typ2	exc	170	c2-~c2+	34
typ2	exc	170	c2-~c2-	55
typ2	exc	171	c2+~c2+	13
typ2	exc	171	c2+~c2-	27
typ2	exc	171	c2-~c2+	38
typ2	exc	171	c2-~c2-	54
typ2	exc	172	c2+~c2+	14
typ2	exc	172	c2+~c2-	26
typ2	exc	172	c2-~c2+	29
typ2	exc	172	c2-~c2-	65
typ2	exc	173	c2+~c2+	24
typ2	exc	173	c2+~c2-	25
typ2	exc	173	c2-~c2+	29
typ2	exc	173	c2-~c2-	53
typ2	exc	174	c2+~c2+	21
typ2	exc	174	c2+~c2-	27
typ2	exc	174	c2-~c2+	27
typ2	exc	174	c2-~c2-	56
typ2	exc	175	c2+~c2+	16
typ2	exc	175	c2+~c2-	28
typ2	exc	175	c2-~c2+	31
typ2	exc	175	c2-~c2-	52
typ2	exc	176	c2+~c2+	16
typ2	exc	176	c2+~c2-	29
typ2	exc	176	c2-~c2+	35
typ2	exc	176	c2-~c2-	47
typ2	exc	177	c2+~c2+	16
typ2	exc	177	c2+~c2-	28
typ2	exc	177	c2-~c2+	31
typ2	exc	177	c2-~c2-	49
typ2	exc	178	c2+~c2+	18
typ2	exc	178	c2+~c2-	32
typ2	exc	178	c2-~c2+	28
typ2	exc	178	c2-~c2-	53
typ2	exc	179	c2+~c2+	13
typ2	exc	179	c2+~c2-	35
typ2	exc	179	c2-~c2+	28
typ2	exc	179	c2-~c2-	50
typ2	exc	180	c2+~c2+	17
typ2	exc	180	c2+~c2-	21
typ2	exc	180	c2-~c2+	27
typ2	exc	180	c2-~c2-	70
typ2	exc	181	c2+~c2+	16
typ2	exc	181	c2+~c2-	25
typ2	exc	181	c2-~c2+	28
typ2	exc	181	c2-~c2-	57
typ2	exc	182	c2+~c2+	17
typ2	exc	182	c2+~c2-	33
typ2	exc	182	c2-~c2+	35
typ2	exc	182	c2-~c2-	48
typ2	exc	183	c2+~c2+	16
typ2	exc	183	c2+~c2-	22
typ2	exc	183	c2-~c2+	32
typ2	exc	183	c2-~c2-	56
typ2	exc	184	c2+~c2+	14
typ2	exc	184	c2+~c2-	32
typ2	exc	184	c2-~c2+	26
typ2	exc	184	c2-~c2-	56
typ2	exc	185	c2+~c2+	19
typ2	exc	185	c2+~c2-	30
typ2	exc	185	c2-~c2+	18
typ2	exc	185	c2-~c2-	62
typ2	exc	186	c2+~c2+	18
typ2	exc	186	c2+~c2-	31
typ2	exc	186	c2-~c2+	31
typ2	exc	186	c2-~c2-	62
typ2	exc	187	c2+~c2+	17
typ2	exc	187	c2+~c2-	40
typ2	exc	187	c2-~c2+	26
typ2	exc	187	c2-~c2-	47
typ2	exc	188	c2+~c2+	10
typ2	exc	188	c2+~c2-	34
typ2	exc	188	c2-~c2+	27
typ2	exc	188	c2-~c2-	56
typ2	exc	189	c2+~c2+	25
typ2	exc	189	c2+~c2-	30
typ2	exc	189	c2-~c2+	35
typ2	exc	189	c2-~c2-	43
typ2	exc	190	c2+~c2+	20
typ2	exc	190	c2+~c2-	18
typ2	exc	190	c2-~c2+	28
typ2	exc	190	c2-~c2-	60
typ2	exc	191	c2+~c2+	14
typ2	exc	191	c2+~c2-	27
typ2	exc	191	c2-~c2+	33
typ2	exc	191	c2-~c2-	56
typ2	exc	192	c2+~c2+	16
typ2	exc	192	c2+~c2-	33
typ2	exc	192	c2-~c2+	23
typ2	exc	192	c2-~c2-	49
typ2	exc	193	c2+~c2+	16
typ2	exc	193	c2+~c2-	31
typ2	exc	193	c2-~c2+	27
typ2	exc	193	c2-~c2-	62
typ2	exc	194	c2+~c2+	20
typ2	exc	194	c2+~c2-	29
typ2	exc	194	c2-~c2+	19
typ2	exc	194	c2-~c2-	58
typ2	exc	195	c2+~c2+	15
typ2	exc	195	c2+~c2-	35
typ2	exc	195	c2-~c2+	30
typ2	exc	195	c2-~c2-	54
typ2	exc	196	c2+~c2+	16
typ2	exc	196	c2+~c2-	21
typ2	exc	196	c2-~c2+	33
typ2	exc	196	c2-~c2-	54
typ2	exc	197	c2+~c2+	13
typ2	exc	197	c2+~c2-	25
typ2	exc	197	c2-~c2+	31
typ2	exc	197	c2-~c2-	56
typ2	exc	198	c2+~c2+	25
typ2	exc	198	c2+~c2-	24
typ2	exc	198	c2-~c2+	27
typ2	exc	198	c2-~c2-	53
typ2	exc	199	c2+~c2+	18
typ2	exc	199	c2+~c2-	24
typ2	exc	199	c2-~c2+	33
typ2	exc	199	c2-~c2-	52
typ2	exc	200	c2+~c2+	21
typ2	exc	200	c2+~c2-	25
typ2	exc	200	c2-~c2+	30
typ2	exc	200	c2-~c2-	59
typ2	exc	201	c2+~c2+	20
typ2	exc	201	c2+~c2-	29
typ2	exc	201	c2-~c2+	33
typ2	exc	201	c2-~c2-	50
typ2	exc	202	c2+~c2+	17
typ2	exc	202	c2+~c2-	36
typ2	exc	202	c2-~c2+	22
typ2	exc	202	c2-~c2-	54
typ2	exc	203	c2+~c2+	13
typ2	exc	203	c2+~c2-	23
typ2	exc	203	c2-~c2+	35
typ2	exc	203	c2-~c2-	63
typ2	exc	204	c2+~c2+	21
typ2	exc	204	c2+~c2-	23
typ2	exc	204	c2-~c2+	36
typ2	exc	204	c2-~c2-	51
typ2	exc	205	c2+~c2+	15
typ2	exc	205	c2+~c2-	28
typ2	exc	205	c2-~c2+	32
typ2	exc	205	c2-~c2-	53
typ2	exc	206	c2+~c2+	18
typ2	exc	206	c2+~c2-	24
typ2	exc	206	c2-~c2+	25
typ2	exc	206	c2-~c2-	62
typ2	exc	207	c2+~c2+	22
typ2	exc	207	c2+~c2-	26
typ2	exc	207	c2-~c2+	29
typ2	exc	207	c2-~c2-	59
typ2	exc	208	c2+~c2+	11
typ2	exc	208	c2+~c2-	31
typ2	exc	208	c2-~c2+	29
typ2	exc	208	c2-~c2-	57
typ2	exc	209	c2+~c2+	15
typ2	exc	209	c2+~c2-	24
typ2	exc	209	c2-~c2+	24
typ2	exc	209	c2-~c2-	62
typ2	exc	210	c2+~c2+	18
typ2	exc	210	c2+~c2-	30
typ2	exc	210	c2-~c2+	29
typ2	exc	210	c2-~c2-	55
typ2	exc	211	c2+~c2+	20
typ2	exc	211	c2+~c2-	26
typ2	exc	211	c2-~c2+	25
typ2	exc	211	c2-~c2-	56
typ2	exc	212	c2+~c2+	22
typ2	exc	212	c2+~c2-	30
typ2	exc	212	c2-~c2+	33
typ2	exc	212	c2-~c2-	50
typ2	exc	213	c2+~c2+	13
typ2	exc	213	c2+~c2-	27
typ2	exc	213	c2-~c2+	34
typ2	exc	213	c2-~c2-	63
typ2	exc	214	c2+~c2+	20
typ2	exc	214	c2+~c2-	29
typ2	exc	214	c2-~c2+	25
typ2	exc	214	c2-~c2-	55
typ2	exc	215	c2+~c2+	19
typ2	exc	215	c2+~c2-	21
typ2	exc	215	c2-~c2+	28
typ2	exc	215	c2-~c2-	59
typ2	exc	216	c2+~c2+	19
typ2	exc	216	c2+~c2-	33
typ2	exc	216	c2-~c2+	26
typ2	exc	216	c2-~c2-	46
typ2	exc	217	c2+~c2+	18
typ2	exc	217	c2+~c2-	27
typ2	exc	217	c2-~c2+	20
typ2	exc	217	c2-~c2-	57
typ2	exc	218	c2+~c2+	13
typ2	exc	218	c2+~c2-	20
typ2	exc	218	c2-~c2+	26
typ2	exc	218	c2-~c2-	72
typ2	exc	219	c2+~c2+	13
typ2	exc	219	c2+~c2-	22
typ2	exc	219	c2-~c2+	31
typ2	exc	219	c2-~c2-	58
typ2	exc	220	c2+~c2+	20
typ2	exc	220	c2+~c2-	27
typ2	exc	220	c2-~c2+	35
typ2	exc	220	c2-~c2-	56
typ2	exc	221	c2+~c2+	13
typ2	exc	221	c2+~c2-	25
typ2	exc	221	c2-~c2+	34
typ2	exc	221	c2-~c2-	52
typ2	exc	222	c2+~c2+	22
typ2	exc	222	c2+~c2-	23
typ2	exc	222	c2-~c2+	30
typ2	exc	222	c2-~c2-	54
typ2	exc	223	c2+~c2+	15
typ2	exc	223	c2+~c2-	22
typ2	exc	223	c2-~c2+	25
typ2	exc	223	c2-~c2-	67
typ2	exc	224	c2+~c2+	19
typ2	exc	224	c2+~c2-	26
typ2	exc	224	c2-~c2+	32
typ2	exc	224	c2-~c2-	55
typ2	exc	225	c2+~c2+	19
typ2	exc	225	c2+~c2-	22
typ2	exc	225	c2-~c2+	28
typ2	exc	225	c2-~c2-	63
typ2	exc	226	c2+~c2+	12
typ2	exc	226	c2+~c2-	22
typ2	exc	226	c2-~c2+	31
typ2	exc	226	c2-~c2-	63
typ2	exc	227	c2+~c2+	20
typ2	exc	227	c2+~c2-	28
typ2	exc	227	c2-~c2+	25
typ2	exc	227	c2-~c2-	58
typ2	exc	228	c2+~c2+	19
typ2	exc	228	c2+~c2-	32
typ2	exc	228	c2-~c2+	22
typ2	exc	228	c2-~c2-	55
typ2	exc	229	c2+~c2+	15
typ2	exc	229	c2+~c2-	30
typ2	exc	229	c2-~c2+	26
typ2	exc	229	c2-~c2-	57
typ2	exc	230	c2+~c2+	19
typ2	exc	230	c2+~c2-	27
typ2	exc	230	c2-~c2+	33
typ2	exc	230	c2-~c2-	56
typ2	exc	231	c2+~c2+	20
typ2	exc	231	c2+~c2-	25
typ2	exc	231	c2-~c2+	26
typ2	exc	231	c2-~c2-	61
typ2	exc	232	c2+~c2+	18
typ2	exc	232	c2+~c2-	20
typ2	exc	232	c2-~c2+	36
typ2	exc	232	c2-~c2-	55
typ2	exc	233	c2+~c2+	12
typ2	exc	233	c2+~c2-	30
typ2	exc	233	c2-~c2+	25
typ2	exc	233	c2-~c2-	63
typ2	exc	234	c2+~c2+	14
typ2	exc	234	c2+~c2-	23
typ2	exc	234	c2-~c2+	27
typ2	exc	234	c2-~c2-	71
typ2	exc	235	c2+~c2+	12
typ2	exc	235	c2+~c2-	33
typ2	exc	235	c2-~c2+	25
typ2	exc	235	c2-~c2-	59
typ2	exc	236	c2+~c2+	14
typ2	exc	236	c2+~c2-	33
typ2	exc	236	c2-~c2+	26
typ2	exc	236	c2-~c2-	53
typ2	exc	237	c2+~c2+	21
typ2	exc	237	c2+~c2-	24
typ2	exc	237	c2-~c2+	28
typ2	exc	237	c2-~c2-	63
typ2	exc	238	c2+~c2+	25
typ2	exc	238	c2+~c2-	31
typ2	exc	238	c2-~c2+	23
typ2	exc	238	c2-~c2-	54
typ2	exc	239	c2+~c2+	13
typ2	exc	239	c2+~c2-	31
typ2	exc	239	c2-~c2+	32
typ2	exc	239	c2-~c2-	47
typ2	exc	240	c2+~c2+	23
typ2	exc	240	c2+~c2-	28
typ2	exc	240	c2-~c2+	29
typ2	exc	240	c2-~c2-	52
typ2	exc	241	c2+~c2+	18
typ2	exc	241	c2+~c2-	21
typ2	exc	241	c2-~c2+	39
typ2	exc	241	c2-~c2-	53
typ2	exc	242	c2+~c2+	16
typ2	exc	242	c2+~c2-	24
typ2	exc	242	c2-~c2+	25
typ2	exc	242	c2-~c2-	65
typ2	exc	243	c2+~c2+	15
typ2	exc	243	c2+~c2-	24
typ2	exc	243	c2-~c2+	28
typ2	exc	243	c2-~c2-	61
typ2	exc	244	c2+~c2+	23
typ2	exc	244	c2+~c2-	24
typ2	exc	244	c2-~c2+	24
typ2	exc	244	c2-~c2-	65
typ2	exc	245	c2+~c2+	18
typ2	exc	245	c2+~c2-	20
typ2	exc	245	c2-~c2+	37
typ2	exc	245	c2-~c2-	55
typ2	exc	246	c2+~c2+	16
typ2	exc	246	c2+~c2-	33
typ2	exc	246	c2-~c2+	29
typ2	exc	246	c2-~c2-	58
typ2	exc	247	c2+~c2+	18
typ2	exc	247	c2+~c2-	28
typ2	exc	247	c2-~c2+	22
typ2	exc	247	c2-~c2-	66
typ2	exc	248	c2+~c2+	11
typ2	exc	248	c2+~c2-	22
typ2	exc	248	c2-~c2+	35
typ2	exc	248	c2-~c2-	56
typ2	exc	249	c2+~c2+	17
typ2	exc	249	c2+~c2-	29
typ2	exc	249	c2-~c2+	33
typ2	exc	249	c2-~c2-	50
typ2	exc	250	c2+~c2+	13
typ2	exc	250	c2+~c2-	28
typ2	exc	250	c2-~c2+	28
typ2	exc	250	c2-~c2-	56
typ2	exc	251	c2+~c2+	20
typ2	exc	251	c2+~c2-	31
typ2	exc	251	c2-~c2+	26
typ2	exc	251	c2-~c2-	53
typ2	exc	252	c2+~c2+	21
typ2	exc	252	c2+~c2-	31
typ2	exc	252	c2-~c2+	24
typ2	exc	252	c2-~c2-	51
typ2	exc	253	c2+~c2+	13
typ2	exc	253	c2+~c2-	29
typ2	exc	253	c2-~c2+	22
typ2	exc	253	c2-~c2-	66
typ2	exc	254	c2+~c2+	27
typ2	exc	254	c2+~c2-	26
typ2	exc	254	c2-~c2+	27
typ2	exc	254	c2-~c2-	50
typ2	exc	255	c2+~c2+	17
typ2	exc	255	c2+~c2-	20
typ2	exc	255	c2-~c2+	30
typ2	exc	255	c2-~c2-	61
typ2	exc	256	c2+~c2+	19
typ2	exc	256	c2+~c2-	24
typ2	exc	256	c2-~c2+	31
typ2	exc	256	c2-~c2-	59
typ2	exc	257	c2+~c2+	13
typ2	exc	257	c2+~c2-	26
typ2	exc	257	c2-~c2+	30
typ2	exc	257	c2-~c2-	59
typ2	exc	258	c2+~c2+	9
typ2	exc	258	c2+~c2-	32
typ2	exc	258	c2-~c2+	30
typ2	exc	258	c2-~c2-	62
typ2	exc	259	c2+~c2+	16
typ2	exc	259	c2+~c2-	27
typ2	exc	259	c2-~c2+	33
typ2	exc	259	c2-~c2-	50
typ2	exc	260	c2+~c2+	12
typ2	exc	260	c2+~c2-	34
typ2	exc	260	c2-~c2+	32
typ2	exc	260	c2-~c2-	54
typ2	exc	261	c2+~c2+	6
typ2	exc	261	c2+~c2-	32
typ2	exc	261	c2-~c2+	32
typ2	exc	261	c2-~c2-	54
typ2	exc	262	c2+~c2+	21
typ2	exc	262	c2+~c2-	20
typ2	exc	262	c2-~c2+	26
typ2	exc	262	c2-~c2-	62
typ2	exc	263	c2+~c2+	13
typ2	exc	263	c2+~c2-	25
typ2	exc	263	c2-~c2+	29
typ2	exc	263	c2-~c2-	63
typ2	exc	264	c2+~c2+	15
typ2	exc	264	c2+~c2-	37
typ2	exc	264	c2-~c2+	26
typ2	exc	264	c2-~c2-	53
typ2	exc	265	c2+~c2+	20
typ2	exc	265	c2+~c2-	20
typ2	exc	265	c2-~c2+	37
typ2	exc	265	c2-~c2-	53
typ2	exc	266	c2+~c2+	11
typ2	exc	266	c2+~c2-	28
typ2	exc	266	c2-~c2+	31
typ2	exc	266	c2-~c2-	62
typ2	exc	267	c2+~c2+	18
typ2	exc	267	c2+~c2-	23
typ2	exc	267	c2-~c2+	22
typ2	exc	267	c2-~c2-	75
typ2	exc	268	c2+~c2+	14
typ2	exc	268	c2+~c2-	33
typ2	exc	268	c2-~c2+	28
typ2	exc	268	c2-~c2-	52
typ2	exc	269	c2+~c2+	29
typ2	exc	269	c2+~c2-	30
typ2	exc	269	c2-~c2+	14
typ2	exc	269	c2-~c2-	52
typ2	exc	270	c2+~c2+	14
typ2	exc	270	c2+~c2-	31
typ2	exc	270	c2-~c2+	23
typ2	exc	270	c2-~c2-	58
typ2	exc	271	c2+~c2+	18
typ2	exc	271	c2+~c2-	23
typ2	exc	271	c2-~c2+	33
typ2	exc	271	c2-~c2-	54
typ2	exc	272	c2+~c2+	19
typ2	exc	272	c2+~c2-	25
typ2	exc	272	c2-~c2+	24
typ2	exc	272	c2-~c2-	66
typ2	exc	273	c2+~c2+	19
typ2	exc	273	c2+~c2-	23
typ2	exc	273	c2-~c2+	36
typ2	exc	273	c2-~c2-	45
typ2	exc	274	c2+~c2+	17
typ2	exc	274	c2+~c2-	32
typ2	exc	274	c2-~c2+	29
typ2	exc	274	c2-~c2-	48
typ2	exc	275	c2+~c2+	12
typ2	exc	275	c2+~c2-	23
typ2	exc	275	c2-~c2+	35
typ2	exc	275	c2-~c2-	62
typ2	exc	276	c2+~c2+	14
typ2	exc	276	c2+~c2-	30
typ2	exc	276	c2-~c2+	31
typ2	exc	276	c2-~c2-	56
typ2	exc	277	c2+~c2+	22
typ2	exc	277	c2+~c2-	32
typ2	exc	277	c2-~c2+	17
typ2	exc	277	c2-~c2-	58
typ2	exc	278	c2+~c2+	9
typ2	exc	278	c2+~c2-	25
typ2	exc	278	c2-~c2+	21
typ2	exc	278	c2-~c2-	68
typ2	exc	279	c2+~c2+	20
typ2	exc	279	c2+~c2-	25
typ2	exc	279	c2-~c2+	24
typ2	exc	279	c2-~c2-	54
typ2	exc	280	c2+~c2+	10
typ2	exc	280	c2+~c2-	23
typ2	exc	280	c2-~c2+	23
typ2	exc	280	c2-~c2-	72
typ2	exc	281	c2+~c2+	21
typ2	exc	281	c2+~c2-	28
typ2	exc	281	c2-~c2+	22
typ2	exc	281	c2-~c2-	58
typ2	exc	282	c2+~c2+	11
typ2	exc	282	c2+~c2-	32
typ2	exc	282	c2-~c2+	29
typ2	exc	282	c2-~c2-	53
typ2	exc	283	c2+~c2+	14
typ2	exc	283	c2+~c2-	29
typ2	exc	283	c2-~c2+	28
typ2	exc	283	c2-~c2-	69
typ2	exc	284	c2+~c2+	19
typ2	exc	284	c2+~c2-	25
typ2	exc	284	c2-~c2+	25
typ2	exc	284	c2-~c2-	59
typ2	exc	285	c2+~c2+	16
typ2	exc	285	c2+~c2-	26
typ2	exc	285	c2-~c2+	29
typ2	exc	285	c2-~c2-	55
typ2	exc	286	c2+~c2+	17
typ2	exc	286	c2+~c2-	28
typ2	exc	286	c2-~c2+	25
typ2	exc	286	c2-~c2-	53
typ2	exc	287	c2+~c2+	17
typ2	exc	287	c2+~c2-	28
typ2	exc	287	c2-~c2+	31
typ2	exc	287	c2-~c2-	48
typ2	exc	288	c2+~c2+	20
typ2	exc	288	c2+~c2-	32
typ2	exc	288	c2-~c2+	27
typ2	exc	288	c2-~c2-	55
typ2	exc	289	c2+~c2+	15
typ2	exc	289	c2+~c2-	29
typ2	exc	289	c2-~c2+	33
typ2	exc	289	c2-~c2-	54
typ2	exc	290	c2+~c2+	14
typ2	exc	290	c2+~c2-	34
typ2	exc	290	c2-~c2+	33
typ2	exc	290	c2-~c2-	53
typ2	exc	291	c2+~c2+	16
typ2	exc	291	c2+~c2-	31
typ2	exc	291	c2-~c2+	25
typ2	exc	291	c2-~c2-	52
typ2	exc	292	c2+~c2+	21
typ2	exc	292	c2+~c2-	35
typ2	exc	292	c2-~c2+	24
typ2	exc	292	c2-~c2-	54
typ2	exc	293	c2+~c2+	13
typ2	exc	293	c2+~c2-	23
typ2	exc	293	c2-~c2+	26
typ2	exc	293	c2-~c2-	61
typ2	exc	294	c2+~c2+	12
typ2	exc	294	c2+~c2-	27
typ2	exc	294	c2-~c2+	22
typ2	exc	294	c2-~c2-	63
typ2	exc	295	c2+~c2+	14
typ2	exc	295	c2+~c2-	26
typ2	exc	295	c2-~c2+	31
typ2	exc	295	c2-~c2-	48
typ2	exc	296	c2+~c2+	17
typ2	exc	296	c2+~c2-	42
typ2	exc	296	c2-~c2+	29
typ2	exc	296	c2-~c2-	40
typ2	exc	297	c2+~c2+	21
typ2	exc	297	c2+~c2-	24
typ2	exc	297	c2-~c2+	27
typ2	exc	297	c2-~c2-	58
typ2	exc	298	c2+~c2+	13
typ2	exc	298	c2+~c2-	28
typ2	exc	298	c2-~c2+	20
typ2	exc	298	c2-~c2-	63
typ2	exc	299	c2+~c2+	15
typ2	exc	299	c2+~c2-	32
typ2	exc	299	c2-~c2+	33
typ2	exc	299	c2-~c2-	46
typ2	exc	300	c2+~c2+	23
typ2	exc	300	c2+~c2-	36
typ2	exc	300	c2-~c2+	19
typ2	exc	300	c2-~c2-	56
typ2	exc	301	c2+~c2+	19
typ2	exc	301	c2+~c2-	27
typ2	exc	301	c2-~c2+	40
typ2	exc	301	c2-~c2-	46
typ2	exc	302	c2+~c2+	16
typ2	exc	302	c2+~c2-	36
typ2	exc	302	c2-~c2+	33
typ2	exc	302	c2-~c2-	45
typ2	exc	303	c2+~c2+	13
typ2	exc	303	c2+~c2-	34
typ2	exc	303	c2-~c2+	22
typ2	exc	303	c2-~c2-	62
typ2	exc	304	c2+~c2+	19
typ2	exc	304	c2+~c2-	26
typ2	exc	304	c2-~c2+	33
typ2	exc	304	c2-~c2-	54
typ2	exc	305	c2+~c2+	13
typ2	exc	305	c2+~c2-	29
typ2	exc	305	c2-~c2+	34
typ2	exc	305	c2-~c2-	62
typ2	exc	306	c2+~c2+	15
typ2	exc	306	c2+~c2-	37
typ2	exc	306	c2-~c2+	21
typ2	exc	306	c2-~c2-	61
typ2	exc	307	c2+~c2+	13
typ2	exc	307	c2+~c2-	39
typ2	exc	307	c2-~c2+	28
typ2	exc	307	c2-~c2-	51
typ2	exc	308	c2+~c2+	16
typ2	exc	308	c2+~c2-	24
typ2	exc	308	c2-~c2+	28
typ2	exc	308	c2-~c2-	57
typ2	exc	309	c2+~c2+	19
typ2	exc	309	c2+~c2-	24
typ2	exc	309	c2-~c2+	22
typ2	exc	309	c2-~c2-	59
typ2	exc	310	c2+~c2+	15
typ2	exc	310	c2+~c2-	33
typ2	exc	310	c2-~c2+	28
typ2	exc	310	c2-~c2-	55
typ2	exc	311	c2+~c2+	10
typ2	exc	311	c2+~c2-	21
typ2	exc	311	c2-~c2+	38
typ2	exc	311	c2-~c2-	52
typ2	exc	312	c2+~c2+	9
typ2	exc	312	c2+~c2-	29
typ2	exc	312	c2-~c2+	32
typ2	exc	312	c2-~c2-	60
typ2	exc	313	c2+~c2+	9
typ2	exc	313	c2+~c2-	35
typ2	exc	313	c2-~c2+	31
typ2	exc	313	c2-~c2-	53
typ2	exc	314	c2+~c2+	17
typ2	exc	314	c2+~c2-	25
typ2	exc	314	c2-~c2+	29
typ2	exc	314	c2-~c2-	62
typ2	exc	315	c2+~c2+	13
typ2	exc	315	c2+~c2-	35
typ2	exc	315	c2-~c2+	21
typ2	exc	315	c2-~c2-	59
typ2	exc	316	c2+~c2+	9
typ2	exc	316	c2+~c2-	28
typ2	exc	316	c2-~c2+	29
typ2	exc	316	c2-~c2-	64
typ2	exc	317	c2+~c2+	19
typ2	exc	317	c2+~c2-	34
typ2	exc	317	c2-~c2+	31
typ2	exc	317	c2-~c2-	41
typ2	exc	318	c2+~c2+	20
typ2	exc	318	c2+~c2-	27
typ2	exc	318	c2-~c2+	26
typ2	exc	318	c2-~c2-	55
typ2	exc	319	c2+~c2+	11
typ2	exc	319	c2+~c2-	28
typ2	exc	319	c2-~c2+	26
typ2	exc	319	c2-~c2-	60
typ2	exc	320	c2+~c2+	13
typ2	exc	320	c2+~c2-	27
typ2	exc	320	c2-~c2+	25
typ2	exc	320	c2-~c2-	61
typ2	exc	321	c2+~c2+	18
typ2	exc	321	c2+~c2-	27
typ2	exc	321	c2-~c2+	39
typ2	exc	321	c2-~c2-	49
typ2	exc	322	c2+~c2+	12
typ2	exc	322	c2+~c2-	37
typ2	exc	322	c2-~c2+	19
typ2	exc	322	c2-~c2-	68
typ2	exc	323	c2+~c2+	15
typ2	exc	323	c2+~c2-	32
typ2	exc	323	c2-~c2+	26
typ2	exc	323	c2-~c2-	51
typ2	exc	324	c2+~c2+	11
typ2	exc	324	c2+~c2-	35
typ2	exc	324	c2-~c2+	23
typ2	exc	324	c2-~c2-	62
typ2	exc	325	c2+~c2+	25
typ2	exc	325	c2+~c2-	30
typ2	exc	325	c2-~c2+	25
typ2	exc	325	c2-~c2-	45
typ2	exc	326	c2+~c2+	16
typ2	exc	326	c2+~c2-	20
typ2	exc	326	c2-~c2+	26
typ2	exc	326	c2-~c2-	65
typ2	exc	327	c2+~c2+	18
typ2	exc	327	c2+~c2-	22
typ2	exc	327	c2-~c2+	31
typ2	exc	327	c2-~c2-	56
typ2	exc	328	c2+~c2+	12
typ2	exc	328	c2+~c2-	30
typ2	exc	328	c2-~c2+	32
typ2	exc	328	c2-~c2-	57
typ2	exc	329	c2+~c2+	17
typ2	exc	329	c2+~c2-	29
typ2	exc	329	c2-~c2+	25
typ2	exc	329	c2-~c2-	54
typ2	exc	330	c2+~c2+	16
typ2	exc	330	c2+~c2-	24
typ2	exc	330	c2-~c2+	30
typ2	exc	330	c2-~c2-	62
typ2	exc	331	c2+~c2+	16
typ2	exc	331	c2+~c2-	23
typ2	exc	331	c2-~c2+	28
typ2	exc	331	c2-~c2-	64
typ2	exc	332	c2+~c2+	17
typ2	exc	332	c2+~c2-	23
typ2	exc	332	c2-~c2+	28
typ2	exc	332	c2-~c2-	67
typ2	exc	333	c2+~c2+	16
typ2	exc	333	c2+~c2-	28
typ2	exc	333	c2-~c2+	19
typ2	exc	333	c2-~c2-	69
typ2	exc	334	c2+~c2+	15
typ2	exc	334	c2+~c2-	29
typ2	exc	334	c2-~c2+	29
typ2	exc	334	c2-~c2-	60
typ2	exc	335	c2+~c2+	19
typ2	exc	335	c2+~c2-	30
typ2	exc	335	c2-~c2+	35
typ2	exc	335	c2-~c2-	46
typ2	exc	336	c2+~c2+	18
typ2	exc	336	c2+~c2-	30
typ2	exc	336	c2-~c2+	24
typ2	exc	336	c2-~c2-	56
typ2	exc	337	c2+~c2+	16
typ2	exc	337	c2+~c2-	29
typ2	exc	337	c2-~c2+	23
typ2	exc	337	c2-~c2-	54
typ2	exc	338	c2+~c2+	10
typ2	exc	338	c2+~c2-	27
typ2	exc	338	c2-~c2+	23
typ2	exc	338	c2-~c2-	57
typ2	exc	339	c2+~c2+	15
typ2	exc	339	c2+~c2-	27
typ2	exc	339	c2-~c2+	25
typ2	exc	339	c2-~c2-	64
typ2	exc	340	c2+~c2+	19
typ2	exc	340	c2+~c2-	22
typ2	exc	340	c2-~c2+	29
typ2	exc	340	c2-~c2-	61
typ2	exc	341	c2+~c2+	16
typ2	exc	341	c2+~c2-	28
typ2	exc	341	c2-~c2+	24
typ2	exc	341	c2-~c2-	63
typ2	exc	342	c2+~c2+	9
typ2	exc	342	c2+~c2-	27
typ2	exc	342	c2-~c2+	26
typ2	exc	342	c2-~c2-	65
typ2	exc	343	c2+~c2+	15
typ2	exc	343	c2+~c2-	26
typ2	exc	343	c2-~c2+	36
typ2	exc	343	c2-~c2-	52
typ2	exc	344	c2+~c2+	9
typ2	exc	344	c2+~c2-	32
typ2	exc	344	c2-~c2+	27
typ2	exc	344	c2-~c2-	56
typ2	exc	345	c2+~c2+	16
typ2	exc	345	c2+~c2-	22
typ2	exc	345	c2-~c2+	30
typ2	exc	345	c2-~c2-	61
typ2	exc	346	c2+~c2+	21
typ2	exc	346	c2+~c2-	26
typ2	exc	346	c2-~c2+	30
typ2	exc	346	c2-~c2-	50
typ2	exc	347	c2+~c2+	10
typ2	exc	347	c2+~c2-	29
typ2	exc	347	c2-~c2+	30
typ2	exc	347	c2-~c2-	57
typ2	exc	348	c2+~c2+	21
typ2	exc	348	c2+~c2-	29
typ2	exc	348	c2-~c2+	25
typ2	exc	348	c2-~c2-	46
typ2	exc	349	c2+~c2+	14
typ2	exc	349	c2+~c2-	24
typ2	exc	349	c2-~c2+	24
typ2	exc	349	c2-~c2-	63
typ2	exc	350	c2+~c2+	17
typ2	exc	350	c2+~c2-	25
typ2	exc	350	c2-~c2+	35
typ2	exc	350	c2-~c2-	53
typ2	exc	351	c2+~c2+	15
typ2	exc	351	c2+~c2-	29
typ2	exc	351	c2-~c2+	23
typ2	exc	351	c2-~c2-	60
typ2	exc	352	c2+~c2+	25
typ2	exc	352	c2+~c2-	31
typ2	exc	352	c2-~c2+	25
typ2	exc	352	c2-~c2-	45
typ2	exc	353	c2+~c2+	16
typ2	exc	353	c2+~c2-	30
typ2	exc	353	c2-~c2+	24
typ2	exc	353	c2-~c2-	63
typ2	exc	354	c2+~c2+	14
typ2	exc	354	c2+~c2-	33
typ2	exc	354	c2-~c2+	28
typ2	exc	354	c2-~c2-	52
typ2	exc	355	c2+~c2+	20
typ2	exc	355	c2+~c2-	29
typ2	exc	355	c2-~c2+	24
typ2	exc	355	c2-~c2-	60
typ2	exc	356	c2+~c2+	13
typ2	exc	356	c2+~c2-	26
typ2	exc	356	c2-~c2+	35
typ2	exc	356	c2-~c2-	52
typ2	exc	357	c2+~c2+	20
typ2	exc	357	c2+~c2-	34
typ2	exc	357	c2-~c2+	17
typ2	exc	357	c2-~c2-	53
typ2	exc	358	c2+~c2+	17
typ2	exc	358	c2+~c2-	20
typ2	exc	358	c2-~c2+	32
typ2	exc	358	c2-~c2-	55
typ2	exc	359	c2+~c2+	16
typ2	exc	359	c2+~c2-	31
typ2	exc	359	c2-~c2+	26
typ2	exc	359	c2-~c2-	63
typ2	exc	360	c2+~c2+	20
typ2	exc	360	c2+~c2-	29
typ2	exc	360	c2-~c2+	25
typ2	exc	360	c2-~c2-	59
typ2	exc	361	c2+~c2+	16
typ2	exc	361	c2+~c2-	26
typ2	exc	361	c2-~c2+	34
typ2	exc	361	c2-~c2-	57
typ2	exc	362	c2+~c2+	11
typ2	exc	362	c2+~c2-	31
typ2	exc	362	c2-~c2+	29
typ2	exc	362	c2-~c2-	63
typ2	exc	363	c2+~c2+	14
typ2	exc	363	c2+~c2-	25
typ2	exc	363	c2-~c2+	33
typ2	exc	363	c2-~c2-	59
typ2	exc	364	c2+~c2+	11
typ2	exc	364	c2+~c2-	31
typ2	exc	364	c2-~c2+	27
typ2	exc	364	c2-~c2-	61
typ2	exc	365	c2+~c2+	15
typ2	exc	365	c2+~c2-	22
typ2	exc	365	c2-~c2+	30
typ2	exc	365	c2-~c2-	62
typ2	exc	366	c2+~c2+	18
typ2	exc	366	c2+~c2-	17
typ2	exc	366	c2-~c2+	33
typ2	exc	366	c2-~c2-	62
typ2	exc	367	c2+~c2+	12
typ2	exc	367	c2+~c2-	25
typ2	exc	367	c2-~c2+	31
typ2	exc	367	c2-~c2-	64
typ2	exc	368	c2+~c2+	13
typ2	exc	368	c2+~c2-	29
typ2	exc	368	c2-~c2+	29
typ2	exc	368	c2-~c2-	60
typ2	exc	369	c2+~c2+	12
typ2	exc	369	c2+~c2-	22
typ2	exc	369	c2-~c2+	34
typ2	exc	369	c2-~c2-	68
typ2	exc	370	c2+~c2+	14
typ2	exc	370	c2+~c2-	30
typ2	exc	370	c2-~c2+	23
typ2	exc	370	c2-~c2-	66
typ2	exc	371	c2+~c2+	23
typ2	exc	371	c2+~c2-	31
typ2	exc	371	c2-~c2+	25
typ2	exc	371	c2-~c2-	52
typ2	exc	372	c2+~c2+	17
typ2	exc	372	c2+~c2-	33
typ2	exc	372	c2-~c2+	23
typ2	exc	372	c2-~c2-	50
typ2	exc	373	c2+~c2+	21
typ2	exc	373	c2+~c2-	28
typ2	exc	373	c2-~c2+	29
typ2	exc	373	c2-~c2-	52
typ2	exc	374	c2+~c2+	18
typ2	exc	374	c2+~c2-	34
typ2	exc	374	c2-~c2+	32
typ2	exc	374	c2-~c2-	47
typ2	exc	375	c2+~c2+	16
typ2	exc	375	c2+~c2-	26
typ2	exc	375	c2-~c2+	32
typ2	exc	375	c2-~c2-	52
typ2	exc	376	c2+~c2+	18
typ2	exc	376	c2+~c2-	33
typ2	exc	376	c2-~c2+	19
typ2	exc	376	c2-~c2-	60
typ2	exc	377	c2+~c2+	14
typ2	exc	377	c2+~c2-	30
typ2	exc	377	c2-~c2+	32
typ2	exc	377	c2-~c2-	55
typ2	exc	378	c2+~c2+	12
typ2	exc	378	c2+~c2-	30
typ2	exc	378	c2-~c2+	32
typ2	exc	378	c2-~c2-	59
typ2	exc	379	c2+~c2+	14
typ2	exc	379	c2+~c2-	34
typ2	exc	379	c2-~c2+	32
typ2	exc	379	c2-~c2-	48
typ2	exc	380	c2+~c2+	13
typ2	exc	380	c2+~c2-	29
typ2	exc	380	c2-~c2+	24
typ2	exc	380	c2-~c2-	66
typ2	exc	381	c2+~c2+	13
typ2	exc	381	c2+~c2-	25
typ2	exc	381	c2-~c2+	32
typ2	exc	381	c2-~c2-	58
typ2	exc	382	c2+~c2+	11
typ2	exc	382	c2+~c2-	27
typ2	exc	382	c2-~c2+	28
typ2	exc	382	c2-~c2-	62
typ2	exc	383	c2+~c2+	24
typ2	exc	383	c2+~c2-	23
typ2	exc	383	c2-~c2+	25
typ2	exc	383	c2-~c2-	59
typ2	exc	384	c2+~c2+	10
typ2	exc	384	c2+~c2-	32
typ2	exc	384	c2-~c2+	31
typ2	exc	384	c2-~c2-	56
typ2	exc	385	c2+~c2+	13
typ2	exc	385	c2+~c2-	30
typ2	exc	385	c2-~c2+	36
typ2	exc	385	c2-~c2-	57
typ2	exc	386	c2+~c2+	21
typ2	exc	386	c2+~c2-	36
typ2	exc	386	c2-~c2+	22
typ2	exc	386	c2-~c2-	60
typ2	exc	387	c2+~c2+	12
typ2	exc	387	c2+~c2-	22
typ2	exc	387	c2-~c2+	28
typ2	exc	387	c2-~c2-	64
typ2	exc	388	c2+~c2+	16
typ2	exc	388	c2+~c2-	27
typ2	exc	388	c2-~c2+	24
typ2	exc	388	c2-~c2-	58
typ2	exc	389	c2+~c2+	14
typ2	exc	389	c2+~c2-	24
typ2	exc	389	c2-~c2+	39
typ2	exc	389	c2-~c2-	49
typ2	exc	390	c2+~c2+	20
typ2	exc	390	c2+~c2-	27
typ2	exc	390	c2-~c2+	22
typ2	exc	390	c2-~c2-	48
typ2	exc	391	c2+~c2+	15
typ2	exc	391	c2+~c2-	24
typ2	exc	391	c2-~c2+	26
typ2	exc	391	c2-~c2-	66
typ2	exc	392	c2+~c2+	17
typ2	exc	392	c2+~c2-	24
typ2	exc	392	c2-~c2+	32
typ2	exc	392	c2-~c2-	57
typ2	exc	393	c2+~c2+	11
typ2	exc	393	c2+~c2-	19
typ2	exc	393	c2-~c2+	31
typ2	exc	393	c2-~c2-	64
typ2	exc	394	c2+~c2+	10
typ2	exc	394	c2+~c2-	23
typ2	exc	394	c2-~c2+	32
typ2	exc	394	c2-~c2-	69
typ2	exc	395	c2+~c2+	19
typ2	exc	395	c2+~c2-	23
typ2	exc	395	c2-~c2+	40
typ2	exc	395	c2-~c2-	48
typ2	exc	396	c2+~c2+	17
typ2	exc	396	c2+~c2-	26
typ2	exc	396	c2-~c2+	24
typ2	exc	396	c2-~c2-	61
typ2	exc	397	c2+~c2+	25
typ2	exc	397	c2+~c2-	23
typ2	exc	397	c2-~c2+	32
typ2	exc	397	c2-~c2-	47
typ2	exc	398	c2+~c2+	17
typ2	exc	398	c2+~c2-	20
typ2	exc	398	c2-~c2+	28
typ2	exc	398	c2-~c2-	63
typ2	exc	399	c2+~c2+	19
typ2	exc	399	c2+~c2-	20
typ2	exc	399	c2-~c2+	27
typ2	exc	399	c2-~c2-	53
typ2	exc	400	c2+~c2+	18
typ2	exc	400	c2+~c2-	25
typ2	exc	400	c2-~c2+	29
typ2	exc	400	c2-~c2-	54
typ2	exc	401	c2+~c2+	12
typ2	exc	401	c2+~c2-	29
typ2	exc	401	c2-~c2+	24
typ2	exc	401	c2-~c2-	64
typ2	exc	402	c2+~c2+	21
typ2	exc	402	c2+~c2-	23
typ2	exc	402	c2-~c2+	28
typ2	exc	402	c2-~c2-	61
typ2	exc	403	c2+~c2+	19
typ2	exc	403	c2+~c2-	23
typ2	exc	403	c2-~c2+	23
typ2	exc	403	c2-~c2-	61
typ2	exc	404	c2+~c2+	12
typ2	exc	404	c2+~c2-	22
typ2	exc	404	c2-~c2+	25
typ2	exc	404	c2-~c2-	63
typ2	exc	405	c2+~c2+	13
typ2	exc	405	c2+~c2-	31
typ2	exc	405	c2-~c2+	37
typ2	exc	405	c2-~c2-	44
typ2	exc	406	c2+~c2+	21
typ2	exc	406	c2+~c2-	29
typ2	exc	406	c2-~c2+	39
typ2	exc	406	c2-~c2-	44
typ2	exc	407	c2+~c2+	16
typ2	exc	407	c2+~c2-	35
typ2	exc	407	c2-~c2+	31
typ2	exc	407	c2-~c2-	46
typ2	exc	408	c2+~c2+	10
typ2	exc	408	c2+~c2-	35
typ2	exc	408	c2-~c2+	29
typ2	exc	408	c2-~c2-	59
typ2	exc	409	c2+~c2+	20
typ2	exc	409	c2+~c2-	26
typ2	exc	409	c2-~c2+	18
typ2	exc	409	c2-~c2-	59
typ2	exc	410	c2+~c2+	15
typ2	exc	410	c2+~c2-	32
typ2	exc	410	c2-~c2+	31
typ2	exc	410	c2-~c2-	50
typ2	exc	411	c2+~c2+	19
typ2	exc	411	c2+~c2-	29
typ2	exc	411	c2-~c2+	21
typ2	exc	411	c2-~c2-	60
typ2	exc	412	c2+~c2+	13
typ2	exc	412	c2+~c2-	19
typ2	exc	412	c2-~c2+	34
typ2	exc	412	c2-~c2-	54
typ2	exc	413	c2+~c2+	13
typ2	exc	413	c2+~c2-	28
typ2	exc	413	c2-~c2+	37
typ2	exc	413	c2-~c2-	57
typ2	exc	414	c2+~c2+	11
typ2	exc	414	c2+~c2-	30
typ2	exc	414	c2-~c2+	21
typ2	exc	414	c2-~c2-	62
typ2	exc	415	c2+~c2+	20
typ2	exc	415	c2+~c2-	32
typ2	exc	415	c2-~c2+	28
typ2	exc	415	c2-~c2-	54
typ2	exc	416	c2+~c2+	13
typ2	exc	416	c2+~c2-	29
typ2	exc	416	c2-~c2+	21
typ2	exc	416	c2-~c2-	63
typ2	exc	417	c2+~c2+	16
typ2	exc	417	c2+~c2-	26
typ2	exc	417	c2-~c2+	26
typ2	exc	417	c2-~c2-	60
typ2	exc	418	c2+~c2+	13
typ2	exc	418	c2+~c2-	36
typ2	exc	418	c2-~c2+	32
typ2	exc	418	c2-~c2-	50
typ2	exc	419	c2+~c2+	21
typ2	exc	419	c2+~c2-	36
typ2	exc	419	c2-~c2+	21
typ2	exc	419	c2-~c2-	51
typ2	exc	420	c2+~c2+	14
typ2	exc	420	c2+~c2-	33
typ2	exc	420	c2-~c2+	21
typ2	exc	420	c2-~c2-	55
typ2	exc	421	c2+~c2+	22
typ2	exc	421	c2+~c2-	27
typ2	exc	421	c2-~c2+	21
typ2	exc	421	c2-~c2-	57
typ2	exc	422	c2+~c2+	16
typ2	exc	422	c2+~c2-	32
typ2	exc	422	c2-~c2+	24
typ2	exc	422	c2-~c2-	61
typ2	exc	423	c2+~c2+	14
typ2	exc	423	c2+~c2-	29
typ2	exc	423	c2-~c2+	26
typ2	exc	423	c2-~c2-	66
typ2	exc	424	c2+~c2+	24
typ2	exc	424	c2+~c2-	22
typ2	exc	424	c2-~c2+	29
typ2	exc	424	c2-~c2-	58
typ2	exc	425	c2+~c2+	17
typ2	exc	425	c2+~c2-	28
typ2	exc	425	c2-~c2+	24
typ2	exc	425	c2-~c2-	55
typ2	exc	426	c2+~c2+	14
typ2	exc	426	c2+~c2-	20
typ2	exc	426	c2-~c2+	26
typ2	exc	426	c2-~c2-	64
typ2	exc	427	c2+~c2+	10
typ2	exc	427	c2+~c2-	35
typ2	exc	427	c2-~c2+	30
typ2	exc	427	c2-~c2-	52
typ2	exc	428	c2+~c2+	16
typ2	exc	428	c2+~c2-	23
typ2	exc	428	c2-~c2+	29
typ2	exc	428	c2-~c2-	61
typ2	exc	429	c2+~c2+	18
typ2	exc	429	c2+~c2-	30
typ2	exc	429	c2-~c2+	29
typ2	exc	429	c2-~c2-	49
typ2	exc	430	c2+~c2+	12
typ2	exc	430	c2+~c2-	22
typ2	exc	430	c2-~c2+	34
typ2	exc	430	c2-~c2-	50
typ2	exc	431	c2+~c2+	19
typ2	exc	431	c2+~c2-	22
typ2	exc	431	c2-~c2+	29
typ2	exc	431	c2-~c2-	59
typ2	exc	432	c2+~c2+	9
typ2	exc	432	c2+~c2-	27
typ2	exc	432	c2-~c2+	19
typ2	exc	432	c2-~c2-	70
typ2	exc	433	c2+~c2+	10
typ2	exc	433	c2+~c2-	31
typ2	exc	433	c2-~c2+	38
typ2	exc	433	c2-~c2-	47
typ2	exc	434	c2+~c2+	13
typ2	exc	434	c2+~c2-	24
typ2	exc	434	c2-~c2+	37
typ2	exc	434	c2-~c2-	51
typ2	exc	435	c2+~c2+	12
typ2	exc	435	c2+~c2-	29
typ2	exc	435	c2-~c2+	28
typ2	exc	435	c2-~c2-	59
typ2	exc	436	c2+~c2+	15
typ2	exc	436	c2+~c2-	27
typ2	exc	436	c2-~c2+	35
typ2	exc	436	c2-~c2-	53
typ2	exc	437	c2+~c2+	17
typ2	exc	437	c2+~c2-	20
typ2	exc	437	c2-~c2+	29
typ2	exc	437	c2-~c2-	61
typ2	exc	438	c2+~c2+	17
typ2	exc	438	c2+~c2-	33
typ2	exc	438	c2-~c2+	27
typ2	exc	438	c2-~c2-	58
typ2	exc	439	c2+~c2+	8
typ2	exc	439	c2+~c2-	27
typ2	exc	439	c2-~c2+	23
typ2	exc	439	c2-~c2-	73
typ2	exc	440	c2+~c2+	15
typ2	exc	440	c2+~c2-	26
typ2	exc	440	c2-~c2+	33
typ2	exc	440	c2-~c2-	50
typ2	exc	441	c2+~c2+	21
typ2	exc	441	c2+~c2-	26
typ2	exc	441	c2-~c2+	30
typ2	exc	441	c2-~c2-	56
typ2	exc	442	c2+~c2+	16
typ2	exc	442	c2+~c2-	29
typ2	exc	442	c2-~c2+	20
typ2	exc	442	c2-~c2-	62
typ2	exc	443	c2+~c2+	14
typ2	exc	443	c2+~c2-	18
typ2	exc	443	c2-~c2+	29
typ2	exc	443	c2-~c2-	71
typ2	exc	444	c2+~c2+	14
typ2	exc	444	c2+~c2-	25
typ2	exc	444	c2-~c2+	37
typ2	exc	444	c2-~c2-	57
typ2	exc	445	c2+~c2+	10
typ2	exc	445	c2+~c2-	25
typ2	exc	445	c2-~c2+	32
typ2	exc	445	c2-~c2-	63
typ2	exc	446	c2+~c2+	19
typ2	exc	446	c2+~c2-	27
typ2	exc	446	c2-~c2+	35
typ2	exc	446	c2-~c2-	57
typ2	exc	447	c2+~c2+	16
typ2	exc	447	c2+~c2-	35
typ2	exc	447	c2-~c2+	27
typ2	exc	447	c2-~c2-	57
typ2	exc	448	c2+~c2+	17
typ2	exc	448	c2+~c2-	23
typ2	exc	448	c2-~c2+	25
typ2	exc	448	c2-~c2-	59
typ2	exc	449	c2+~c2+	17
typ2	exc	449	c2+~c2-	26
typ2	exc	449	c2-~c2+	26
typ2	exc	449	c2-~c2-	65
typ2	exc	450	c2+~c2+	12
typ2	exc	450	c2+~c2-	26
typ2	exc	450	c2-~c2+	21
typ2	exc	450	c2-~c2-	63
typ2	exc	451	c2+~c2+	16
typ2	exc	451	c2+~c2-	24
typ2	exc	451	c2-~c2+	34
typ2	exc	451	c2-~c2-	57
typ2	exc	452	c2+~c2+	15
typ2	exc	452	c2+~c2-	22
typ2	exc	452	c2-~c2+	25
typ2	exc	452	c2-~c2-	62
typ2	exc	453	c2+~c2+	14
typ2	exc	453	c2+~c2-	31
typ2	exc	453	c2-~c2+	26
typ2	exc	453	c2-~c2-	54
typ2	exc	454	c2+~c2+	8
typ2	exc	454	c2+~c2-	30
typ2	exc	454	c2-~c2+	30
typ2	exc	454	c2-~c2-	61
typ2	exc	455	c2+~c2+	13
typ2	exc	455	c2+~c2-	32
typ2	exc	455	c2-~c2+	35
typ2	exc	455	c2-~c2-	54
typ2	exc	456	c2+~c2+	18
typ2	exc	456	c2+~c2-	34
typ2	exc	456	c2-~c2+	33
typ2	exc	456	c2-~c2-	50
typ2	exc	457	c2+~c2+	19
typ2	exc	457	c2+~c2-	31
typ2	exc	457	c2-~c2+	25
typ2	exc	457	c2-~c2-	56
typ2	exc	458	c2+~c2+	21
typ2	exc	458	c2+~c2-	29
typ2	exc	458	c2-~c2+	22
typ2	exc	458	c2-~c2-	52
typ2	exc	459	c2+~c2+	22
typ2	exc	459	c2+~c2-	22
typ2	exc	459	c2-~c2+	33
typ2	exc	459	c2-~c2-	55
typ2	exc	460	c2+~c2+	16
typ2	exc	460	c2+~c2-	23
typ2	exc	460	c2-~c2+	26
typ2	exc	460	c2-~c2-	55
typ2	exc	461	c2+~c2+	21
typ2	exc	461	c2+~c2-	36
typ2	exc	461	c2-~c2+	28
typ2	exc	461	c2-~c2-	53
typ2	exc	462	c2+~c2+	9
typ2	exc	462	c2+~c2-	25
typ2	exc	462	c2-~c2+	33
typ2	exc	462	c2-~c2-	68
typ2	exc	463	c2+~c2+	17
typ2	exc	463	c2+~c2-	32
typ2	exc	463	c2-~c2+	22
typ2	exc	463	c2-~c2-	56
typ2	exc	464	c2+~c2+	9
typ2	exc	464	c2+~c2-	25
typ2	exc	464	c2-~c2+	39
typ2	exc	464	c2-~c2-	56
typ2	exc	465	c2+~c2+	19
typ2	exc	465	c2+~c2-	29
typ2	exc	465	c2-~c2+	32
typ2	exc	465	c2-~c2-	52
typ2	exc	466	c2+~c2+	14
typ2	exc	466	c2+~c2-	35
typ2	exc	466	c2-~c2+	22
typ2	exc	466	c2-~c2-	65
typ2	exc	467	c2+~c2+	19
typ2	exc	467	c2+~c2-	29
typ2	exc	467	c2-~c2+	18
typ2	exc	467	c2-~c2-	63
typ2	exc	468	c2+~c2+	10
typ2	exc	468	c2+~c2-	34
typ2	exc	468	c2-~c2+	35
typ2	exc	468	c2-~c2-	46
typ2	exc	469	c2+~c2+	15
typ2	exc	469	c2+~c2-	19
typ2	exc	469	c2-~c2+	39
typ2	exc	469	c2-~c2-	57
typ2	exc	470	c2+~c2+	11
typ2	exc	470	c2+~c2-	23
typ2	exc	470	c2-~c2+	32
typ2	exc	470	c2-~c2-	64
typ2	exc	471	c2+~c2+	17
typ2	exc	471	c2+~c2-	31
typ2	exc	471	c2-~c2+	30
typ2	exc	471	c2-~c2-	58
typ2	exc	472	c2+~c2+	23
typ2	exc	472	c2+~c2-	32
typ2	exc	472	c2-~c2+	28
typ2	exc	472	c2-~c2-	51
typ2	exc	473	c2+~c2+	18
typ2	exc	473	c2+~c2-	32
typ2	exc	473	c2-~c2+	27
typ2	exc	473	c2-~c2-	54
typ2	exc	474	c2+~c2+	13
typ2	exc	474	c2+~c2-	30
typ2	exc	474	c2-~c2+	26
typ2	exc	474	c2-~c2-	57
typ2	exc	475	c2+~c2+	22
typ2	exc	475	c2+~c2-	29
typ2	exc	475	c2-~c2+	28
typ2	exc	475	c2-~c2-	54
typ2	exc	476	c2+~c2+	16
typ2	exc	476	c2+~c2-	30
typ2	exc	476	c2-~c2+	28
typ2	exc	476	c2-~c2-	49
typ2	exc	477	c2+~c2+	20
typ2	exc	477	c2+~c2-	32
typ2	exc	477	c2-~c2+	30
typ2	exc	477	c2-~c2-	48
typ2	exc	478	c2+~c2+	14
typ2	exc	478	c2+~c2-	32
typ2	exc	478	c2-~c2+	36
typ2	exc	478	c2-~c2-	50
typ2	exc	479	c2+~c2+	22
typ2	exc	479	c2+~c2-	24
typ2	exc	479	c2-~c2+	33
typ2	exc	479	c2-~c2-	56
typ2	exc	480	c2+~c2+	20
typ2	exc	480	c2+~c2-	28
typ2	exc	480	c2-~c2+	21
typ2	exc	480	c2-~c2-	63
typ2	exc	481	c2+~c2+	16
typ2	exc	481	c2+~c2-	21
typ2	exc	481	c2-~c2+	28
typ2	exc	481	c2-~c2-	65
typ2	exc	482	c2+~c2+	22
typ2	exc	482	c2+~c2-	27
typ2	exc	482	c2-~c2+	24
typ2	exc	482	c2-~c2-	51
typ2	exc	483	c2+~c2+	15
typ2	exc	483	c2+~c2-	26
typ2	exc	483	c2-~c2+	30
typ2	exc	483	c2-~c2-	62
typ2	exc	484	c2+~c2+	11
typ2	exc	484	c2+~c2-	27
typ2	exc	484	c2-~c2+	36
typ2	exc	484	c2-~c2-	54
typ2	exc	485	c2+~c2+	13
typ2	exc	485	c2+~c2-	34
typ2	exc	485	c2-~c2+	38
typ2	exc	485	c2-~c2-	45
typ2	exc	486	c2+~c2+	25
typ2	exc	486	c2+~c2-	24
typ2	exc	486	c2-~c2+	33
typ2	exc	486	c2-~c2-	54
typ2	exc	487	c2+~c2+	13
typ2	exc	487	c2+~c2-	24
typ2	exc	487	c2-~c2+	32
typ2	exc	487	c2-~c2-	59
typ2	exc	488	c2+~c2+	23
typ2	exc	488	c2+~c2-	32
typ2	exc	488	c2-~c2+	25
typ2	exc	488	c2-~c2-	55
typ2	exc	489	c2+~c2+	15
typ2	exc	489	c2+~c2-	33
typ2	exc	489	c2-~c2+	27
typ2	exc	489	c2-~c2-	59
typ2	exc	490	c2+~c2+	18
typ2	exc	490	c2+~c2-	26
typ2	exc	490	c2-~c2+	24
typ2	exc	490	c2-~c2-	61
typ2	exc	491	c2+~c2+	15
typ2	exc	491	c2+~c2-	32
typ2	exc	491	c2-~c2+	24
typ2	exc	491	c2-~c2-	64
typ2	exc	492	c2+~c2+	21
typ2	exc	492	c2+~c2-	30
typ2	exc	492	c2-~c2+	31
typ2	exc	492	c2-~c2-	57
typ2	exc	493	c2+~c2+	10
typ2	exc	493	c2+~c2-	34
typ2	exc	493	c2-~c2+	34
typ2	exc	493	c2-~c2-	53
typ2	exc	494	c2+~c2+	9
typ2	exc	494	c2+~c2-	32
typ2	exc	494	c2-~c2+	22
typ2	exc	494	c2-~c2-	69
typ2	exc	495	c2+~c2+	18
typ2	exc	495	c2+~c2-	28
typ2	exc	495	c2-~c2+	32
typ2	exc	495	c2-~c2-	48
typ2	exc	496	c2+~c2+	16
typ2	exc	496	c2+~c2-	32
typ2	exc	496	c2-~c2+	29
typ2	exc	496	c2-~c2-	54
typ2	exc	497	c2+~c2+	20
typ2	exc	497	c2+~c2-	32
typ2	exc	497	c2-~c2+	28
typ2	exc	497	c2-~c2-	51
typ2	exc	498	c2+~c2+	19
typ2	exc	498	c2+~c2-	25
typ2	exc	498	c2-~c2+	25
typ2	exc	498	c2-~c2-	57
typ2	exc	499	c2+~c2+	19
typ2	exc	499	c2+~c2-	21
typ2	exc	499	c2-~c2+	29
[truncated: 2,001 more rows]

## Sheet: Fig3g
cond	label	brain_region	n_pairs	percent
exc	c2+	CS	5	13.5135
exc	c2+	DR	4	10.8108
exc	c2+	MRN	3	8.10811
exc	c2+	PAG	5	13.5135
exc	c2+	PRN	11	29.7297
exc	c2+	RPO	2	5.40541
exc	c2+	mP	5	13.5135
exc	c2+	vmMB	2	5.40541
exc	c2-	CS	4	6.34921
exc	c2-	DR	2	3.1746
exc	c2-	MRN	3	4.7619
exc	c2-	PAG	15	23.8095
exc	c2-	PRN	23	36.5079
exc	c2-	RPO	4	6.34921
exc	c2-	dlP	3	4.7619
exc	c2-	mP	7	11.1111
exc	c2-	vmMB	2	3.1746
