# Supplementary material for: Low-dimensional population dynamics in the brainstem gate REM sleep
Source: Nat Neurosci. 2026 May 25;29(7):1625–37. doi: 10.1038/s41593-026-02314-z (PMC13270127; doi:10.1038/s41593-026-02314-z)
Supplement: Supplementary file 8 — Source data for Fig. 4. [file 41593_2026_2314_MOESM8_ESM.xlsx]

## Sheet: Mouse_info
Panel	Species	Strain	Virus	# of mice	# of males	# of females	Age
a	Mus musculus	C57BL6	-	6	6	-	8-14 wks
b	-	-	-	-	-	-	-
c	Mus musculus	C57BL6	-	6	6	-	8-14 wks
d	-	-	-	-	-	-	-
e	Mus musculus	C57BL6	-	6	6	-	8-14 wks
f	Mus musculus	C57BL6	-	6	6	-	8-14 wks
g	Mus musculus	C57BL6	-	6	6	-	8-14 wks

## Sheet: Fig4a
mouse	ms_id	c1	c2
DL159	DL159-0_good	0.123743	0.00371646
DL159	DL159-2_good	0.130335	-0.0229584
DL159	DL159-10_good	0.0199457	-0.0923922
DL159	DL159-11_good	0.0870744	-0.0746979
DL159	DL159-15_good	0.0382185	0.0725963
DL159	DL159-17_good	0.0606885	0.00383218
DL159	DL159-18_good	-0.0450612	-0.122046
DL159	DL159-20_good	0.106211	-0.0129145
DL159	DL159-24_good	0.0234494	0.0151399
DL159	DL159-26_good	0.102239	-0.0863282
DL159	DL159-27_good	-0.0545421	-0.0806
DL159	DL159-29_good	0.0554953	0.00915063
DL159	DL159-30_good	-0.0620947	-0.0542434
DL159	DL159-32_good	0.0659467	0.0162432
DL159	DL159-34_good	-0.0151061	-0.0364279
DL159	DL159-35_good	-0.0493576	-0.0911982
DL159	DL159-36_good	0.0048545	-0.108338
DL159	DL159-40_good	0.0550325	-0.11807
DL159	DL159-41_good	0.0507281	-0.00733218
DL159	DL159-43_good	0.0899998	-0.060071
DL159	DL159-46_good	0.0917616	-0.0120034
DL159	DL159-47_good	-0.0330321	-0.113774
DL159	DL159-48_good	0.0748637	-0.101253
DL159	DL159-54_good	0.0209086	-7.63889e-05
DL159	DL159-55_good	-0.00419913	-0.00623839
DL159	DL159-57_good	-0.0145605	0.0501589
DL159	DL159-59_good	-0.00815625	0.0121615
DL159	DL159-62_good	0.0778035	-0.0520989
DL159	DL159-63_good	0.0838084	-0.0532702
DL159	DL159-64_good	0.112136	-0.072311
DL159	DL159-65_good	0.0180011	0.0389565
DL159	DL159-67_good	-0.0542324	-0.0410264
DL159	DL159-69_good	-0.0738519	-0.018342
DL159	DL159-70_good	0.0701867	0.088505
DL159	DL159-71_good	0.0207959	-0.0584525
DL159	DL159-75_good	0.0109772	0.0602597
DL159	DL159-76_good	-0.0191741	-0.000940168
DL159	DL159-78_good	-0.0217009	-0.102317
DL159	DL159-79_good	-0.00285595	0.0872327
DL159	DL159-81_good	0.0363128	-0.0991705
DL159	DL159-82_good	0.0933485	-0.0930008
DL159	DL159-85_good	0.103648	0.0984777
DL159	DL159-88_good	0.0243022	0.0874152
DL159	DL159-89_good	0.063209	0.0936103
DL159	DL159-90_good	-0.0230765	-0.0369589
DL159	DL159-91_good	0.0189107	0.00843001
DL159	DL159-94_good	0.0856778	0.110096
DL159	DL159-97_good	0.0569549	-0.0112133
DL159	DL159-104_good	-0.00213171	-0.0605461
DL159	DL159-105_good	0.078493	-0.00931809
DL159	DL159-106_good	-0.0441161	0.0113952
DL159	DL159-107_good	0.0772153	-0.0694507
DL159	DL159-110_good	-0.0211308	0.00968078
DL159	DL159-116_good	-0.0579922	0.034096
DL159	DL159-117_good	0.0285766	0.063299
DL159	DL159-118_good	0.103722	-0.0639743
DL159	DL159-119_good	-0.0511115	-0.0539344
DL159	DL159-120_good	0.00481887	-0.00720597
DL159	DL159-123_good	0.0449902	-0.103224
DL159	DL159-126_good	-0.047717	-0.112373
DL159	DL159-127_good	0.120804	-0.0428285
DL159	DL159-129_good	0.0165968	-0.108659
DL159	DL159-130_good	0.024426	-0.0533386
DL159	DL159-131_good	0.136919	-0.0401366
DL159	DL159-135_good	0.0355962	-0.0952006
DL159	DL159-140_good	0.0297817	-0.00658184
DL159	DL159-142_good	0.00794686	0.0288503
DL159	DL159-143_good	0.0936431	-0.0818127
DL159	DL159-144_good	0.110353	-0.027201
DL159	DL159-150_good	0.0459311	-0.134992
DL159	DL159-152_good	0.0174614	0.0767334
DL159	DL159-154_good	0.125925	-0.0554192
DL159	DL159-155_good	0.0235142	0.0465724
DL159	DL159-160_good	0.0572154	0.0831449
DL159	DL159-161_good	-0.0338288	-0.0925451
DL159	DL159-162_good	0.102963	-0.0499539
DL159	DL159-163_good	0.0410769	-0.0816657
DL159	DL159-164_good	-0.0431729	-0.0495098
DL159	DL159-165_good	0.0643715	-0.135401
DL159	DL159-166_good	-0.0928444	-0.121412
DL159	DL159-175_good	0.120259	-0.052461
DL159	DL159-180_good	0.0894306	-0.0663004
DL159	DL159-181_good	0.0429824	-0.0238909
DL159	DL159-182_good	0.000686516	0.0086362
DL159	DL159-183_good	0.0320462	-0.011692
DL159	DL159-184_good	-0.063208	-0.117436
DL159	DL159-185_good	0.00223283	-0.0893971
DL159	DL159-186_good	-0.0525767	-0.106765
DL159	DL159-187_good	-0.0707048	-0.111671
DL159	DL159-188_good	0.0927034	-0.082358
DL159	DL159-190_good	-0.0129382	0.0190834
DL159	DL159-191_good	-0.00904033	-0.144777
DL159	DL159-192_good	-0.0980073	0.029259
DL159	DL159-193_good	0.0703506	-0.0313091
DL159	DL159-194_good	-0.0286961	-0.0904795
DL159	DL159-195_good	-0.0487333	-0.0966054
DL159	DL159-196_good	0.0137979	0.0837981
DL159	DL159-200_good	0.0631465	-0.0522542
DL159	DL159-206_good	0.0396258	0.014155
DL159	DL159-207_good	0.0759121	0.0949711
DL159	DL159-209_good	0.03473	0.0500552
DL159	DL159-211_good	0.0531952	0.0934532
DL159	DL159-214_good	0.131913	0.0117713
DL159	DL159-215_good	0.0419107	0.0845085
DL159	DL159-218_good	0.116464	-0.0294797
DL159	DL159-219_good	-0.0600842	-0.0430749
DL159	DL159-223_good	0.127966	-0.0178094
DL159	DL159-226_good	0.0803613	0.0344112
DL159	DL159-231_good	0.0375973	0.0711958
DL159	DL159-233_good	-0.0850848	-0.0683794
DL159	DL159-234_good	-0.0392795	-0.0614733
DL159	DL159-235_good	0.0302083	-0.0641889
DL159	DL159-236_good	-0.00043974	-0.117688
DL159	DL159-237_good	0.0977205	0.0717087
DL159	DL159-239_good	0.0599734	0.0829398
DL159	DL159-242_good	-0.0793559	-0.0414691
DL159	DL159-245_good	-0.0918987	-0.0458927
DL159	DL159-247_good	0.0207704	0.00463063
DL159	DL159-250_good	-0.00877965	-0.101901
DL159	DL159-251_good	-0.0360105	-0.0916985
DL159	DL159-252_good	-0.0401155	-0.11179
DL159	DL159-254_good	-0.0413126	0.0496648
DL159	DL159-263_good	0.115774	0.0913612
DL159	DL159-264_good	0.0858834	-0.0228569
DL159	DL159-270_good	0.0267062	-0.0792122
DL159	DL159-271_good	0.0943856	-0.0696555
DL159	DL159-274_good	0.0472083	-0.169303
DL159	DL159-275_good	0.129914	0.0333866
DL159	DL159-279_good	-0.00110626	-0.142018
DL159	DL159-281_good	0.0176705	-0.062797
DL159	DL159-282_good	-0.0948482	-0.0594437
DL159	DL159-284_good	-0.0971875	-0.0507397
DL159	DL159-285_good	0.0601623	0.055772
DL159	DL159-286_good	0.098015	0.0440424
DL159	DL159-288_good	0.0828891	-0.0354709
DL159	DL159-292_good	-0.101056	-0.0472754
DL159	DL159-294_good	-0.0173691	-0.0492545
DL159	DL159-295_good	0.0779823	-0.0660968
DL159	DL159-296_good	0.0918272	0.0591985
DL159	DL159-298_good	0.0216996	-0.0596522
DL159	DL159-299_good	0.127184	-0.00670385
DL159	DL159-301_good	0.117421	-0.0788257
DL159	DL159-302_good	0.0128352	-0.0627195
DL159	DL159-309_good	-0.126479	-0.0524471
DL159	DL159-310_good	-0.108845	0.0238353
DL159	DL159-313_good	0.0713615	0.0958236
DL159	DL159-314_good	0.131927	-0.0868293
DL159	DL159-316_good	0.127601	0.0409639
DL159	DL159-317_good	-0.0574928	-0.102571
DL159	DL159-321_good	-0.0743741	0.0811845
DL159	DL159-323_good	0.0392842	0.0612451
DL159	DL159-324_good	0.0215132	0.0092725
DL159	DL159-325_good	0.10635	-0.062671
DL159	DL159-326_good	0.0710318	0.0688597
DL159	DL159-329_good	0.0638889	-0.0465925
DL159	DL159-333_good	0.130469	-0.0509654
DL159	DL159-335_good	0.0508598	-0.0268084
DL159	DL159-341_good	0.0074368	-0.0304127
DL159	DL159-344_good	0.123317	0.00673923
DL159	DL159-345_good	0.0896863	-0.0411493
DL159	DL159-347_good	-0.0354697	-0.0821292
DL159	DL159-348_good	0.114861	-0.0251738
DL159	DL159-349_good	0.113804	-0.0302485
DL159	DL159-350_good	0.0978981	0.0315924
DL159	DL159-351_good	0.126249	-0.0224808
DL159	DL159-352_good	0.0904825	-0.060167
DL159	DL159-353_good	-0.0267995	0.000221483
DL159	DL159-354_good	0.0873779	0.0179805
DL159	DL159-355_good	0.102267	0.0021257
DL159	DL159-357_good	0.0127272	-0.0316093
DL159	DL159-363_good	-0.0253286	-0.0855997
DL159	DL159-365_good	0.0887764	-0.0470478
DL159	DL159-368_good	0.0705083	0.0461065
DL159	DL159-369_good	0.00711846	-0.0563429
DL159	DL159-370_good	-0.0166828	0.066379
DL159	DL159-372_good	0.0159026	0.111169
DL159	DL159-373_good	0.0441666	0.0312608
DL159	DL159-374_good	-0.0263642	-0.0981171
DL159	DL159-376_good	0.074941	-0.0295972
DL159	DL159-385_good	0.0991153	0.0578007
DL159	DL159-390_good	0.0159004	-0.0031337
DL159	DL159-391_good	-0.0709142	0.000545697
DL159	DL159-393_good	0.134047	0.00350617
DL159	DL159-395_good	-0.0245956	0.0892565
DL159	DL159-399_good	0.0814941	0.0726764
DL159	DL159-402_good	0.07688	-0.00817836
DL159	DL159-403_good	-0.0934252	-0.0537138
DL159	DL159-404_good	0.000947982	0.0649894
DL159	DL159-405_good	-0.0452205	-0.15323
DL159	DL159-406_good	-0.0297863	-0.014373
DL159	DL159-407_good	0.0908147	-0.00531269
DL159	DL159-412_good	0.0288801	-0.0739123
DL159	DL159-413_good	0.028093	-0.0879351
DL159	DL159-418_good	0.043034	-0.0892068
DL159	DL159-429_good	0.00294199	-0.0859822
DL159	DL159-434_good	-0.0163676	-0.0651922
DL159	DL159-437_good	0.0458878	-0.115852
DL159	DL159-445_good	-0.0278521	0.0870145
DL159	DL159-457_good	0.0328498	-0.0680593
DL159	DL159-461_good	0.0194582	-0.00779113
DL159	DL159-462_good	0.0816147	0.08396
DL159	DL159-463_good	-0.00374915	-0.0991531
DL159	DL159-468_good	0.0113885	-0.054631
DL159	DL159-471_good	-0.00918326	0.0309466
DL159	DL159-473_good	0.0381028	-0.145785
DL159	DL159-484_good	0.0660596	-0.0637646
DL159	DL159-486_good	0.0749182	0.0417826
DL161	DL161-1_good	0.0837648	-0.0636318
DL161	DL161-3_good	0.09734	0.00929844
DL161	DL161-4_good	0.106728	0.00249527
DL161	DL161-5_good	0.0942056	-0.071177
DL161	DL161-7_good	0.0971563	0.0435071
DL161	DL161-8_good	0.0858388	0.0140944
DL161	DL161-9_good	0.0863578	-0.0831729
DL161	DL161-10_good	0.0959623	-0.00970405
DL161	DL161-12_good	0.0896655	0.0637889
DL161	DL161-14_good	0.057341	-0.0735798
DL161	DL161-16_good	0.0288067	-0.0676369
DL161	DL161-19_good	0.0783924	-0.0481154
DL161	DL161-22_good	0.0226168	-0.153065
DL161	DL161-23_good	0.102124	0.0155823
DL161	DL161-25_good	0.037666	-0.0714505
DL161	DL161-27_good	0.0686813	-0.0115303
DL161	DL161-30_good	0.0677018	-0.119514
DL161	DL161-31_good	0.100349	-0.00291104
DL161	DL161-34_good	0.0941869	0.0357268
DL161	DL161-35_good	0.102282	0.0140004
DL161	DL161-39_good	0.0623527	-0.00561917
DL161	DL161-47_good	0.0990984	-0.00312567
DL161	DL161-49_good	0.0817705	-0.0701162
DL161	DL161-50_good	0.0212132	-0.126086
DL161	DL161-52_good	0.0853051	-0.0117638
DL161	DL161-53_good	0.103074	0.027544
DL161	DL161-55_good	0.0477003	-0.118932
DL161	DL161-56_good	0.104731	-0.0118959
DL161	DL161-61_good	0.0255523	-0.0484378
DL161	DL161-62_good	0.0370355	0.0274195
DL161	DL161-64_good	0.0681999	-0.0914435
DL161	DL161-65_good	0.0894969	0.00722745
DL161	DL161-68_good	0.0560663	-0.117496
DL161	DL161-69_good	0.100819	-0.00312946
DL161	DL161-70_good	0.0294466	-0.13057
DL161	DL161-72_good	0.0903964	-0.000765587
DL161	DL161-74_good	-0.0469963	0.107454
DL161	DL161-76_good	0.0632461	-0.106455
DL161	DL161-79_good	-0.0195667	-0.0175064
DL161	DL161-80_good	0.0628553	-0.02954
DL161	DL161-82_good	0.052802	-0.117788
DL161	DL161-85_good	0.0309466	-0.00778381
DL161	DL161-89_good	0.0724344	-0.0489904
DL161	DL161-99_good	0.0922762	0.0311264
DL161	DL161-100_good	0.0600264	0.0160477
DL161	DL161-105_good	0.0823515	0.0411069
DL161	DL161-109_good	0.0827649	-0.00834983
DL161	DL161-110_good	0.0754476	-0.0600093
DL161	DL161-111_good	0.0894022	-0.0179588
DL161	DL161-112_good	0.0484317	-0.0752909
DL161	DL161-114_good	0.0951169	0.0133296
DL161	DL161-115_good	0.095097	0.0628281
DL161	DL161-117_good	0.00767606	-0.0384195
DL161	DL161-118_good	-0.00171393	-0.00877214
DL161	DL161-119_good	0.088002	-0.0139287
DL161	DL161-121_good	0.073861	0.049584
DL161	DL161-128_good	0.0141186	-0.0954902
DL161	DL161-130_good	-0.0097402	-0.0404519
DL161	DL161-134_good	0.0726007	-0.0323579
DL161	DL161-136_good	0.0861812	-0.0050465
DL161	DL161-137_good	0.0658906	0.00760316
DL161	DL161-141_good	0.0644529	-0.074174
DL161	DL161-142_good	0.0666556	-0.076225
DL161	DL161-145_good	0.0575829	0.00745665
DL161	DL161-147_good	0.0120253	0.0481566
DL161	DL161-148_good	0.0927861	0.00851166
DL161	DL161-149_good	0.028395	0.0139732
DL161	DL161-150_good	0.0595526	-0.00704468
DL161	DL161-155_good	0.00960467	0.0406645
DL161	DL161-156_good	0.0737367	0.0275134
DL161	DL161-157_good	0.0732645	0.0347986
DL161	DL161-158_good	0.0942941	0.0209569
DL161	DL161-159_good	0.0994845	-0.0182405
DL161	DL161-161_good	0.0285638	-0.083985
DL161	DL161-162_good	0.0395507	-0.140684
DL161	DL161-163_good	0.10437	-0.034285
DL161	DL161-164_good	0.0286754	-0.0933908
DL161	DL161-165_good	0.102825	0.0154918
DL161	DL161-176_good	0.0868366	-0.0498724
DL161	DL161-177_good	0.0965446	0.0394198
DL161	DL161-179_good	0.0124805	-0.164954
DL161	DL161-181_good	0.0792434	-0.00413158
DL161	DL161-182_good	0.0829561	0.0145527
DL161	DL161-183_good	0.0781975	-0.0968769
DL161	DL161-186_good	0.0702919	-0.0165533
DL161	DL161-192_good	0.0766257	0.0525086
DL161	DL161-194_good	0.0920844	0.0137698
DL161	DL161-195_good	-0.00596438	-0.0357151
DL161	DL161-199_good	-0.0573167	0.010325
DL161	DL161-202_good	0.0829645	0.0686989
DL161	DL161-204_good	0.0418835	0.0694754
DL161	DL161-205_good	0.0385912	0.0773788
DL161	DL161-207_good	0.0865271	0.0049206
DL161	DL161-208_good	0.0447116	0.10053
DL161	DL161-209_good	0.0955241	0.0100307
DL161	DL161-211_good	0.0432996	0.0248826
DL161	DL161-213_good	0.07111	-0.090599
DL161	DL161-214_good	-0.0137634	-0.14659
DL161	DL161-221_good	0.0928558	0.0322313
DL161	DL161-222_good	0.0313613	-0.0903726
DL161	DL161-223_good	0.0886024	0.0476816
DL161	DL161-225_good	-0.00243769	-0.0871423
DL161	DL161-226_good	0.0683419	0.0468661
DL161	DL161-227_good	0.0290419	0.078123
DL161	DL161-228_good	-0.00985581	-0.109209
DL161	DL161-229_good	0.00873972	0.0180019
DL161	DL161-230_good	0.0949113	-0.0108281
DL161	DL161-231_good	0.0900776	-0.0377861
DL161	DL161-232_good	0.060446	-0.00776557
DL161	DL161-236_good	0.0482016	-0.0685694
DL161	DL161-237_good	0.0681821	0.00701262
DL161	DL161-241_good	0.0864376	0.04934
DL161	DL161-246_good	0.0399137	-0.0792764
DL161	DL161-247_good	0.0729394	0.00647178
DL161	DL161-252_good	-0.0120184	-0.130596
DL161	DL161-255_good	-0.0325864	-0.0332899
DL161	DL161-256_good	-0.012886	-0.131346
DL161	DL161-257_good	0.0741984	-0.0386921
DL161	DL161-258_good	0.0693334	0.0140148
DL161	DL161-265_good	-0.00161861	0.0429795
DL161	DL161-267_good	0.0122721	0.134236
DL161	DL161-271_good	-0.0187516	-0.0174685
DL161	DL161-272_good	0.101644	-0.0469937
DL161	DL161-274_good	-0.0274873	-0.0700371
DL161	DL161-275_good	0.0824764	0.0340804
DL161	DL161-276_good	0.0187823	-0.0163113
DL161	DL161-277_good	0.0413905	0.044002
DL161	DL161-280_good	0.0634608	0.0608372
DL161	DL161-281_good	0.105512	-0.0289766
DL161	DL161-282_good	0.0609441	0.0362293
DL161	DL161-283_good	0.080124	-0.0311702
DL161	DL161-284_good	0.0776183	0.0278041
DL161	DL161-285_good	0.0839074	0.0267608
DL161	DL161-289_good	0.0684785	0.0425337
DL161	DL161-291_good	0.0207625	-0.00126433
DL161	DL161-293_good	-0.0561326	-0.112082
DL161	DL161-296_good	0.0818292	0.0425628
DL161	DL161-299_good	-0.0120252	0.16285
DL161	DL161-300_good	-0.0428502	-0.0502166
DL161	DL161-303_good	0.032617	0.0717851
DL161	DL161-304_good	0.0751635	0.0866232
DL161	DL161-305_good	0.0438391	0.0833251
DL161	DL161-306_good	0.0270369	0.135032
DL161	DL161-307_good	-0.0409337	-0.015235
DL161	DL161-321_good	-0.0632783	0.045003
DL161	DL161-322_good	0.0789109	-0.0647092
DL161	DL161-326_good	0.0240668	-0.106741
DL161	DL161-330_good	0.09333	-0.00792111
DL161	DL161-331_good	-0.00459334	0.0963062
DL161	DL161-332_good	-0.0160284	0.118535
DL161	DL161-334_good	-0.0423191	0.114118
DL161	DL161-335_good	0.0444327	0.076222
DL161	DL161-337_good	0.0641267	0.00680996
DL161	DL161-338_good	0.0906365	-0.0337056
DL161	DL161-339_good	0.0611347	0.0820155
DL161	DL161-340_good	0.0101746	0.128183
DL161	DL161-342_good	0.00345534	-0.15663
DL161	DL161-344_good	0.0256765	0.0456964
DL161	DL161-346_good	0.0847099	-0.0241499
DL161	DL161-353_good	0.00359949	-0.17687
DL161	DL161-355_good	0.0069652	-0.183932
DL161	DL161-357_good	-0.00454844	-0.048188
DL161	DL161-359_good	0.0172729	0.0661822
DL161	DL161-365_good	0.0823372	0.0213179
DL161	DL161-366_good	0.055384	0.0366509
DL161	DL161-367_good	0.0911341	-0.0202874
DL161	DL161-368_good	0.0973906	-0.010533
DL161	DL161-369_good	0.103659	0.0349936
DL161	DL161-371_good	0.093355	0.0250961
DL161	DL161-373_good	0.0568358	-0.116561
DL161	DL161-375_good	0.0150891	0.0902308
DL161	DL161-377_good	0.0598025	0.0576132
DL161	DL161-378_good	0.0553616	-0.0192767
DL161	DL161-379_good	0.0953458	-0.00541715
DL161	DL161-380_good	0.0173467	0.144795
DL161	DL161-381_good	0.0391456	-0.0517657
DL161	DL161-382_good	0.00643435	0.0600253
DL161	DL161-391_good	0.0879755	0.0171047
DL161	DL161-396_good	0.00503485	-0.0248166
DL161	DL161-398_good	0.0887151	0.0219284
DL161	DL161-399_good	0.101266	0.00424703
DL161	DL161-402_good	-0.0405445	-0.0441185
DL161	DL161-409_good	0.0817525	-0.0736942
DL161	DL161-410_good	0.0464552	-0.0310355
DL161	DL161-412_good	0.0870269	0.0421871
DL161	DL161-426_good	0.0118586	-0.0631157
DL161	DL161-435_good	0.0630306	0.00486101
DL161	DL161-437_good	0.0816631	0.00802319
DL161	DL161-442_good	0.0953762	0.0320417
DL161	DL161-453_good	0.034374	-0.0230515
DL161	DL161-466_good	0.0450541	-0.0418307
DL161	DL161-468_good	0.0843715	-0.0275543
DL161	DL161-476_good	0.064227	0.0985643
DL161	DL161-479_good	0.0686304	-0.0025616
DL161	DL161-481_good	-0.00885189	-0.0714408
DL161	DL161-484_good	0.0897889	0.0333128
DL161	DL161-485_good	0.0281491	0.0854631
DL161	DL161-486_good	0.0252278	-0.0112647
DL161	DL161-491_good	0.0216381	-0.0252319
DL161	DL161-493_good	0.0703282	0.075303
DL161	DL161-496_good	0.0270843	-0.00481446
DL161	DL161-500_good	0.0820598	0.079558
DL161	DL161-503_good	0.0661097	0.000554796
DL161	DL161-504_good	0.00137794	-0.0140136
DL161	DL161-505_good	-0.00373151	0.11918
DL161	DL161-507_good	0.00318445	-0.119815
DL161	DL161-510_good	0.0310773	0.0259673
DL161	DL161-511_good	0.0480797	0.0587345
DL161	DL161-514_good	0.0970567	0.0103546
DL161	DL161-516_good	0.0519603	0.0274678
DL161	DL161-517_good	0.0550345	0.0940042
DL161	DL161-519_good	0.100088	-0.00206668
DL161	DL161-522_good	0.094333	0.0764253
DL161	DL161-523_good	0.0363861	0.102787
DL161	DL161-526_good	0.0618852	-0.0769714
DL161	DL161-528_good	0.0456245	-0.0673152
DL161	DL161-531_good	0.0688099	0.0264229
DL161	DL161-533_good	0.104831	-0.00258259
DL161	DL161-534_good	0.0776226	0.0853745
DL161	DL161-535_good	0.0927924	-0.00264615
DL161	DL161-536_good	0.0412238	0.0962002
DL161	DL161-537_good	0.0758257	0.0118955
DL161	DL161-550_good	0.0779119	-0.0136415
DL161	DL161-555_good	0.0532765	-0.0702731
DL161	DL161-561_good	0.0482295	-0.0395325
DL161	DL161-562_good	0.062291	0.0934123
DL108	DL108-1_good	0.0176758	-0.0785678
DL108	DL108-5_good	0.0665064	0.0603163
DL108	DL108-6_good	0.122825	-0.0611432
DL108	DL108-8_good	0.100028	0.0311327
DL108	DL108-10_good	0.0176478	-0.031347
DL108	DL108-17_good	0.0797698	-0.0191541
DL108	DL108-22_good	0.120169	0.0223959
DL108	DL108-23_good	0.0850261	-0.0541195
DL108	DL108-24_good	0.123218	0.00321824
DL108	DL108-25_good	0.12567	0.00784375
DL108	DL108-31_good	-0.102088	-0.053711
DL108	DL108-32_good	0.0836018	0.0111662
DL108	DL108-34_good	0.0584012	0.128104
DL108	DL108-35_good	0.125437	-0.0561926
DL108	DL108-37_good	-0.0234848	-0.145711
DL108	DL108-39_good	0.03351	-0.0862277
DL108	DL108-40_good	0.127728	-0.0413828
DL108	DL108-42_good	0.0138293	0.0602889
DL108	DL108-44_good	0.0886224	-0.110334
DL108	DL108-45_good	0.0452921	-0.024658
DL108	DL108-46_good	0.0885646	-0.11045
DL108	DL108-47_good	-0.0427992	-0.0877501
DL108	DL108-48_good	-0.00107618	-0.10214
DL108	DL108-49_good	0.0864376	-0.0120194
DL108	DL108-50_good	-0.0230715	-0.0640337
DL108	DL108-51_good	0.116945	-0.025986
DL108	DL108-52_good	0.0396811	0.0402672
DL108	DL108-53_good	0.0319294	0.0464492
DL108	DL108-63_good	-0.0138026	0.126797
DL108	DL108-66_good	0.0589241	-0.012967
DL108	DL108-71_good	0.0521091	0.107649
DL108	DL108-72_good	-0.00895198	-0.0067985
DL108	DL108-73_good	0.0672765	-0.0163247
DL108	DL108-75_good	0.0957816	-0.0959419
DL108	DL108-79_good	-0.0286352	-0.0517033
DL108	DL108-88_good	0.0527565	-0.0200169
DL108	DL108-90_good	0.119835	0.0822796
DL108	DL108-93_good	0.082521	-0.0181973
DL108	DL108-94_good	-0.0509711	-0.0964904
DL108	DL108-96_good	0.110164	0.0981184
DL108	DL108-98_good	0.0546432	-0.157918
DL108	DL108-100_good	-0.0102292	0.011578
DL108	DL108-102_good	0.0702263	-0.0111601
DL108	DL108-103_good	0.120599	0.0700458
DL108	DL108-104_good	0.0274681	-0.142035
DL108	DL108-105_good	0.094349	-0.0667275
DL108	DL108-106_good	0.128473	-0.0561513
DL108	DL108-107_good	0.0993245	-0.0441023
DL108	DL108-108_good	0.0871434	-0.0847001
DL108	DL108-109_good	0.11056	0.0344714
DL108	DL108-110_good	0.0406017	0.0733985
DL108	DL108-111_good	0.0848248	-0.0411322
DL108	DL108-112_good	-0.076771	-0.00785534
DL108	DL108-114_good	0.0722016	-0.0416254
DL108	DL108-125_good	-0.0177428	0.0612692
DL108	DL108-126_good	0.0449651	0.0231423
DL108	DL108-128_good	0.00570508	0.0906351
DL108	DL108-129_good	0.116218	-0.0978354
DL108	DL108-130_good	0.12515	-0.0253981
DL108	DL108-139_good	0.0878544	-0.0334861
DL108	DL108-140_good	0.112105	0.0424151
DL108	DL108-141_good	0.0723527	0.0640972
DL108	DL108-142_good	0.108174	-0.0455367
DL108	DL108-144_good	0.12306	-0.0110298
DL108	DL108-149_good	0.109653	-0.0415085
DL108	DL108-150_good	0.120717	-0.0837815
DL108	DL108-153_good	0.0958614	-0.0529367
DL108	DL108-154_good	0.058291	-0.06538
DL108	DL108-158_good	0.114981	0.0149578
DL108	DL108-159_good	0.055176	-0.094299
DL108	DL108-160_good	0.0741914	-0.0943119
DL108	DL108-162_good	0.0274732	-0.00865701
DL108	DL108-163_good	0.104503	0.0656011
DL108	DL108-165_good	0.0135017	-0.122018
DL108	DL108-166_good	-0.0295214	-0.161008
DL108	DL108-167_good	0.0833771	-0.0998052
DL108	DL108-168_good	0.106038	-0.0555442
DL108	DL108-169_good	0.0755012	-0.0757315
DL108	DL108-170_good	0.0877902	-0.0319826
DL108	DL108-172_good	-0.0188965	-0.153072
DL108	DL108-173_good	0.113858	0.0192913
DL108	DL108-174_good	0.12532	-0.030785
DL108	DL108-175_good	-0.038149	-0.130014
DL108	DL108-180_good	0.0473928	0.155343
DL108	DL108-216_good	0.0395952	0.0750371
DL108	DL108-219_good	-0.0227083	-0.167307
DL108	DL108-222_good	-0.0252522	0.0148274
DL108	DL108-223_good	0.0977631	0.00803986
DL108	DL108-224_good	-0.0203202	-0.166321
DL108	DL108-227_good	0.119115	-0.0347959
DL108	DL108-228_good	0.0225527	-0.0945685
DL108	DL108-231_good	-0.0381756	-0.190942
DL108	DL108-232_good	0.000185788	-0.0952672
DL108	DL108-233_good	0.0187985	-0.0817052
DL108	DL108-235_good	-0.0419117	-0.185494
DL108	DL108-236_good	-0.0158738	-0.14954
DL108	DL108-237_good	-0.0118058	-0.135473
DL108	DL108-238_good	-0.0186987	-0.13927
DL108	DL108-249_good	0.0890876	0.107001
DL108	DL108-250_good	-0.033388	-0.0908561
DL108	DL108-251_good	0.0758772	-0.128319
DL108	DL108-253_good	-0.00325905	-0.0871892
DL108	DL108-254_good	-0.000963853	0.132847
DL108	DL108-256_good	0.114901	0.0415356
DL108	DL108-257_good	0.103743	0.0578896
DL108	DL108-260_good	0.0581108	0.0450595
DL108	DL108-261_good	-0.00968107	-0.140762
DL108	DL108-263_good	0.122992	0.0210017
DL108	DL108-269_good	0.0848879	0.10898
DL108	DL108-271_good	0.0716854	0.0701786
DL108	DL108-273_good	0.0531479	-0.0563745
DL108	DL108-274_good	0.0184639	-0.00536011
DL108	DL108-275_good	0.123749	-0.00753123
DL108	DL108-276_good	0.0655919	-0.0639203
DL108	DL108-277_good	0.119127	-0.0375332
DL108	DL108-278_good	0.0482882	-0.0460349
DL108	DL108-279_good	0.0371344	-0.133712
DL108	DL108-290_good	0.0508706	0.0579601
DL108	DL108-291_good	0.00323751	-0.0508015
DL108	DL108-295_good	0.0970764	-0.045058
DL108	DL108-297_good	0.0732893	0.0822318
DL108	DL108-299_good	0.0636695	0.117618
DL108	DL108-307_good	0.095063	-0.0657127
DL108	DL108-308_good	0.0608629	0.0873427
DL108	DL108-310_good	0.0763061	-0.0541905
DL108	DL108-313_good	0.100421	0.0191107
DL108	DL108-314_good	0.0994706	-0.0116357
DL108	DL108-315_good	0.103057	0.0114252
DL108	DL108-317_good	0.120719	0.00372077
DL108	DL108-320_good	0.111381	0.00274521
DL108	DL108-321_good	0.00391074	0.0412921
DL108	DL108-323_good	0.0803483	0.0653545
DL108	DL108-324_good	0.0953288	0.0064881
DL108	DL108-326_good	0.0667047	0.048468
DL108	DL108-329_good	0.0816833	-0.0574289
DL108	DL108-332_good	0.0508011	-0.106644
DL108	DL108-337_good	0.0652035	0.0309974
DL108	DL108-341_good	0.0318496	0.0761945
DL108	DL108-348_good	0.0855197	0.0346369
DL108	DL108-349_good	0.0952494	0.0254752
DL108	DL108-350_good	0.0202908	-0.0427521
DL108	DL108-355_good	0.0256246	-0.0629397
DL108	DL108-356_good	0.0377604	-0.0359925
DL108	DL108-357_good	0.118094	0.011356
DL108	DL108-358_good	0.124243	0.0148492
DL108	DL108-362_good	0.121201	0.0136092
DL108	DL108-380_good	-0.0280736	-0.164841
DL108	DL108-428_good	0.0864821	-0.058032
DL108	DL108-429_good	0.0399773	0.122755
DL108	DL108-431_good	0.0631416	-0.0177027
DL108	DL108-446_good	0.0487633	0.0165323
DL108	DL108-461_good	0.110652	0.0275754
DL108	DL108-474_good	0.118552	-0.0127976
DL108	DL108-475_good	0.109291	0.00700274
DL108	DL108-478_good	0.0747632	0.127283
DL108	DL108-480_good	0.0745497	0.0442338
DL108	DL108-487_good	0.109126	-0.0104011
DL108	DL108-489_good	0.0327326	-0.143188
DL108	DL108-490_good	0.0126516	-0.0257965
DL108	DL108-492_good	0.116465	0.0029871
DL108	DL108-504_good	0.0516157	0.0967526
DL108	DL108-508_good	0.0122295	0.000690271
DL172	DL172-2_good	0.0702006	-0.0515343
DL172	DL172-3_good	0.112312	-0.0639634
DL172	DL172-4_good	-0.0152353	-0.0176761
DL172	DL172-5_good	-0.00183787	-0.0227672
DL172	DL172-6_good	0.00468086	-0.0410904
DL172	DL172-7_good	-0.0305163	-0.00714208
DL172	DL172-8_good	-0.00359533	0.00275914
DL172	DL172-9_good	0.0746216	-0.0614139
DL172	DL172-10_good	0.104171	-0.0471427
DL172	DL172-11_good	-0.0355076	-0.0260355
DL172	DL172-13_good	-0.00144536	0.0308933
DL172	DL172-15_good	0.0773574	-0.0580658
DL172	DL172-16_good	0.108874	-0.0429033
DL172	DL172-24_good	-0.0699686	-0.0501968
DL172	DL172-27_good	0.0754375	-0.0537958
DL172	DL172-28_good	0.111653	-0.0611347
DL172	DL172-29_good	0.022799	0.0762022
DL172	DL172-30_good	0.117571	-0.0643229
DL172	DL172-33_good	0.0997121	0.0261375
DL172	DL172-34_good	0.0665998	-0.024263
DL172	DL172-39_good	0.0984995	-0.0311526
DL172	DL172-41_good	0.0811523	-0.045816
DL172	DL172-55_good	0.000387195	0.0331129
DL172	DL172-68_good	0.0867592	-0.0853155
DL172	DL172-72_good	0.00358195	-0.123723
DL172	DL172-73_good	0.0685448	-0.0998642
DL172	DL172-82_good	0.0802691	0.0163998
DL172	DL172-84_good	0.105343	-0.0813749
DL172	DL172-86_good	0.0199909	-0.030236
DL172	DL172-88_good	0.0642537	0.0249003
DL172	DL172-90_good	0.0792334	-0.0742636
DL172	DL172-91_good	0.0851022	0.00624894
DL172	DL172-96_good	0.111315	-0.0341135
DL172	DL172-98_good	0.110654	-0.0216653
DL172	DL172-102_good	0.00283122	0.0710655
DL172	DL172-104_good	-0.00242776	-0.0625135
DL172	DL172-105_good	0.0985987	-0.0123304
DL172	DL172-107_good	0.0269502	0.0759898
DL172	DL172-112_good	0.115499	-0.041692
DL172	DL172-115_good	-0.0575835	0.0351239
DL172	DL172-117_good	0.057045	-0.0962602
DL172	DL172-121_good	0.0851926	0.0165805
DL172	DL172-123_good	-0.0307821	-0.075949
DL172	DL172-125_good	0.0334168	-0.125922
DL172	DL172-126_good	0.10271	-0.0880922
DL172	DL172-129_good	0.0373183	-0.141691
DL172	DL172-133_good	-0.0817661	-0.0628413
DL172	DL172-134_good	-0.0455147	-0.0937388
DL172	DL172-135_good	0.0198915	-0.131452
DL172	DL172-136_good	0.0691484	-0.133444
DL172	DL172-141_good	-0.00161712	-0.116648
DL172	DL172-142_good	0.0627249	-0.0917993
DL172	DL172-144_good	0.00969684	-0.117695
DL172	DL172-145_good	0.0829627	-0.10531
DL172	DL172-146_good	-0.0953881	0.0242804
DL172	DL172-147_good	0.0429564	-0.145181
DL172	DL172-151_good	0.0232622	-0.131521
DL172	DL172-153_good	0.0946969	-0.068058
DL172	DL172-154_good	0.114872	0.0133561
DL172	DL172-156_good	0.0584832	-0.111124
DL172	DL172-157_good	0.104241	-0.0401713
DL172	DL172-159_good	0.0938407	-0.0552138
DL172	DL172-160_good	0.0622515	0.093851
DL172	DL172-161_good	-0.0486186	0.0384408
DL172	DL172-162_good	0.00990518	-0.0607845
DL172	DL172-163_good	0.0147283	0.0714868
DL172	DL172-169_good	-0.00807538	0.042927
DL172	DL172-178_good	-0.0345691	0.121816
DL172	DL172-179_good	-0.0736626	-0.0963177
DL172	DL172-180_good	-0.00649336	-0.0247566
DL172	DL172-181_good	0.0226355	-0.131474
DL172	DL172-186_good	0.105272	-0.0681328
DL172	DL172-187_good	-0.0506019	-0.127011
DL172	DL172-190_good	-0.0736214	-0.021349
DL172	DL172-191_good	0.0702319	-0.116102
DL172	DL172-192_good	-0.045416	-0.0268086
DL172	DL172-193_good	0.0687981	-0.121378
DL172	DL172-196_good	0.085603	-0.106471
DL172	DL172-197_good	-0.0324969	-0.0133882
DL172	DL172-210_good	0.0640769	-0.104884
DL172	DL172-211_good	-0.000698967	-0.0815734
DL172	DL172-226_good	0.0398936	-0.0775335
DL172	DL172-227_good	0.108899	-0.0602907
DL172	DL172-232_good	-0.0132844	-0.00472889
DL172	DL172-241_good	0.00385049	0.0228378
DL172	DL172-242_good	-0.0371066	0.0825364
DL172	DL172-243_good	-0.0246691	0.033536
DL172	DL172-244_good	-0.0346187	0.0260871
DL172	DL172-245_good	-0.0357393	0.044473
DL172	DL172-254_good	0.106037	-0.0554418
DL172	DL172-255_good	0.0510785	-0.0179749
DL172	DL172-257_good	0.0213905	-0.0910272
DL172	DL172-260_good	-0.0409701	0.0456269
DL172	DL172-262_good	-0.0774432	0.0472785
DL172	DL172-263_good	-0.0585482	-0.02913
DL172	DL172-264_good	-0.0692807	0.00768073
DL172	DL172-265_good	0.0627207	0.0137179
DL172	DL172-270_good	-0.0746261	-0.00133867
DL172	DL172-271_good	0.0995991	-0.0521851
DL172	DL172-273_good	0.0318594	-0.0873022
DL172	DL172-275_good	-0.0142195	-0.112482
DL172	DL172-277_good	0.0462348	-0.0510668
DL172	DL172-280_good	-0.0476786	-0.00387209
DL172	DL172-281_good	-0.0354758	0.0420792
DL172	DL172-285_good	0.0562295	-0.0879331
DL172	DL172-293_good	-0.0503793	-0.0177334
DL172	DL172-294_good	-0.0488269	-0.0170564
DL172	DL172-296_good	-0.0177228	0.0309941
DL172	DL172-297_good	-0.0459847	0.00615378
DL172	DL172-300_good	-0.0313291	-0.00535556
DL172	DL172-303_good	-0.0695393	-0.0699851
DL172	DL172-311_good	-0.0624082	0.0952612
DL172	DL172-326_good	-0.0813461	-0.0684381
DL172	DL172-336_good	0.0342651	0.0867455
DL172	DL172-338_good	-0.0819568	-0.0912879
DL172	DL172-341_good	-0.051629	-0.101672
DL172	DL172-344_good	-0.0865841	-0.0684147
DL172	DL172-352_good	-0.0434839	-0.0625291
DL172	DL172-353_good	-0.0782071	-0.0792651
DL172	DL172-355_good	0.0221932	0.0684005
DL172	DL172-356_good	-0.0787878	-0.0894566
DL172	DL172-357_good	-0.0976748	-0.00965293
DL172	DL172-358_good	-0.0940192	-0.0806544
DL172	DL172-360_good	0.0469552	0.0867137
DL172	DL172-361_good	-0.0754137	-0.0852727
DL172	DL172-362_good	-0.00332685	0.077646
DL172	DL172-364_good	-0.077186	-0.0771504
DL172	DL172-365_good	-0.0571166	-0.0710173
DL172	DL172-368_good	0.030514	-0.0894365
DL172	DL172-375_good	-0.0758946	-0.0974595
DL172	DL172-378_good	-0.079346	-0.0884294
DL172	DL172-380_good	-0.0724364	-0.00271017
DL172	DL172-382_good	-0.0612456	-0.0724
DL172	DL172-383_good	-0.0204292	-0.0522147
DL172	DL172-384_good	-0.0661696	-0.0963549
DL172	DL172-388_good	-0.0706378	-0.0906578
DL172	DL172-392_good	-0.0716171	-0.0804139
DL172	DL172-394_good	0.011491	-0.108156
DL172	DL172-400_good	-0.0669482	-0.0691773
DL172	DL172-402_good	-0.081196	-0.0187251
DL172	DL172-404_good	-0.0775049	-0.0961061
DL172	DL172-406_good	-0.00116224	-0.0417031
DL172	DL172-408_good	-0.0910408	-0.0563566
DL172	DL172-411_good	-0.10593	0.0069162
DL172	DL172-419_good	-0.106468	-0.024811
DL172	DL172-421_good	-0.0772692	-0.0712668
DL172	DL172-423_good	-0.0688093	-0.0291964
DL172	DL172-424_good	-0.0691026	-0.0884233
DL172	DL172-427_good	-0.0360368	-0.000181372
DL172	DL172-428_good	-0.0866192	0.00512782
DL172	DL172-429_good	-0.1143	-0.0154656
DL172	DL172-430_good	0.0436915	0.0653201
DL172	DL172-431_good	-0.0360741	-0.0789111
DL172	DL172-432_good	-0.0900527	-0.0462901
DL172	DL172-433_good	-0.0818033	-0.0828176
DL172	DL172-436_good	0.111113	-0.0364256
DL172	DL172-437_good	-0.0853962	-0.0720009
DL172	DL172-438_good	-0.0505465	-0.0163901
DL172	DL172-439_good	-0.0284085	-0.032925
DL172	DL172-440_good	-0.113141	-0.0301978
DL172	DL172-441_good	0.0449076	-0.0609614
DL172	DL172-442_good	-0.0623222	0.0353544
DL172	DL172-444_good	-0.0852006	0.0305707
DL172	DL172-445_good	-0.089596	-0.0730072
DL172	DL172-446_good	-0.0877854	-0.0473184
DL172	DL172-447_good	-0.108116	-0.0432618
DL172	DL172-448_good	0.112165	0.00184491
DL172	DL172-449_good	-0.100055	-0.0901559
DL172	DL172-450_good	-0.011348	-0.109539
DL172	DL172-453_good	0.0514604	0.0423926
DL172	DL172-455_good	-0.101597	-0.0817488
DL172	DL172-458_good	-0.0492243	-0.0909202
DL172	DL172-459_good	-0.0793436	-0.086839
DL172	DL172-464_good	-0.0856525	-0.0854377
DL172	DL172-474_good	0.0948701	-0.0725446
DL172	DL172-475_good	0.0925454	0.0168745
DL172	DL172-478_good	0.11438	-0.0472688
DL172	DL172-481_good	0.104624	0.0339913
DL172	DL172-483_good	0.100622	-0.0263575
DL172	DL172-485_good	0.0280077	0.0919958
DL172	DL172-486_good	-0.0641389	-0.0796379
DL172	DL172-500_good	-0.019774	-0.0868946
DL172	DL172-503_good	0.11446	-0.00415349
DL172	DL172-514_good	0.101181	-0.0514165
DL172	DL172-517_good	0.0982132	-0.0512483
DL172	DL172-519_good	0.0883837	-0.048691
DL172	DL172-520_good	0.0674659	-0.0418543
DL172	DL172-522_good	0.0758885	-0.0409498
DL172	DL172-523_good	0.0811849	-0.0714985
DL172	DL172-534_good	-0.00285319	-0.110767
DL172	DL172-535_good	-0.00520563	-0.116403
DL172	DL172-547_good	-0.0404954	-0.0323462
DL172	DL172-557_good	0.00950899	-0.0719297
DL172	DL172-560_good	0.025053	-0.110369
DL172	DL172-564_good	-0.0949117	-0.0787982
DL172	DL172-566_good	-0.0765784	-0.028182
DL172	DL172-567_good	-0.0838983	-0.08281
DL172	DL172-569_good	-0.0586112	-0.0899363
DL172	DL172-571_good	-0.0624123	-0.0620657
DL172	DL172-573_good	-0.0611162	-0.0894575
DL172	DL172-574_good	-0.102669	-0.0593412
DL172	DL172-575_good	-0.00340215	-0.0634308
DL172	DL172-580_good	-0.0656187	-0.0928984
DL172	DL172-582_good	0.106624	-0.0593327
DL172	DL172-584_good	-0.020659	-0.0280668
DL194	DL194-4_good	0.00849319	-0.13632
DL194	DL194-6_good	0.103341	-0.0457083
DL194	DL194-7_good	0.111313	0.0145682
DL194	DL194-14_good	0.0338339	0.0363189
DL194	DL194-27_good	0.125498	-0.0341009
DL194	DL194-29_good	0.110444	-0.0378744
DL194	DL194-34_good	0.110281	-0.0147915
DL194	DL194-35_good	-0.076432	-0.134386
DL194	DL194-36_good	-0.106531	-0.113743
DL194	DL194-37_good	0.0419136	-0.0282354
DL194	DL194-39_good	0.0270274	-0.0976871
DL194	DL194-40_good	0.136102	-0.00100113
DL194	DL194-41_good	-0.10923	-0.0348062
DL194	DL194-44_good	0.0403887	0.0843534
DL194	DL194-45_good	0.113478	-0.0252267
DL194	DL194-52_good	-0.0766576	-0.11377
DL194	DL194-56_good	-0.0154527	-0.137978
DL194	DL194-59_good	0.133339	-0.0356225
DL194	DL194-60_good	-0.0165961	-0.0873911
DL194	DL194-62_good	-0.098775	-0.12861
DL194	DL194-63_good	0.128177	-0.0662786
DL194	DL194-64_good	0.0839928	0.0354857
DL194	DL194-65_good	-0.0697535	-0.131663
DL194	DL194-74_good	-0.0871336	-0.0971011
DL194	DL194-75_good	0.0912829	0.0108397
DL194	DL194-76_good	-0.0719475	-0.127224
DL194	DL194-83_good	0.0619128	-0.0728468
DL194	DL194-84_good	-0.0809716	-0.134976
DL194	DL194-93_good	0.0670879	-0.047979
DL194	DL194-98_good	0.0867883	-0.0911038
DL194	DL194-103_good	-0.0403212	-0.0895772
DL194	DL194-109_good	0.112113	-0.0765361
DL194	DL194-112_good	-0.0734692	-0.0622547
DL194	DL194-113_good	-0.062568	-0.138764
DL194	DL194-114_good	0.0104031	-0.0920601
DL194	DL194-117_good	0.0745541	-0.073423
DL194	DL194-119_good	0.0981259	-0.0388727
DL194	DL194-123_good	0.106689	0.0238213
DL194	DL194-125_good	0.0348129	-0.138916
DL194	DL194-129_good	0.113204	-0.0935744
DL194	DL194-130_good	0.0356036	0.0721318
DL194	DL194-134_good	-0.0197638	-0.125993
DL194	DL194-135_good	0.0102086	-0.120644
DL194	DL194-136_good	-0.0249585	-0.0395272
DL194	DL194-140_good	0.0574177	0.0343336
DL194	DL194-141_good	0.0677739	-0.0367456
DL194	DL194-143_good	-0.0420945	-0.12529
DL194	DL194-144_good	0.0669999	-0.0986681
DL194	DL194-146_good	0.0016691	-0.0823363
DL194	DL194-148_good	0.0792453	0.144706
DL194	DL194-150_good	-0.0475163	0.0529619
DL194	DL194-166_good	0.0740998	0.0545077
DL194	DL194-169_good	0.0120713	-0.104068
DL194	DL194-170_good	-0.0149216	-0.159602
DL194	DL194-173_good	-0.0803529	-0.0843718
DL194	DL194-174_good	0.0297292	-0.0678878
DL194	DL194-175_good	-0.106517	-0.00487601
DL194	DL194-180_good	-0.00656566	-0.11877
DL194	DL194-183_good	0.04774	-0.0751058
DL194	DL194-187_good	0.0377238	-0.0388135
DL194	DL194-188_good	0.0593519	-0.0640261
DL194	DL194-190_good	-0.032491	-0.0590561
DL194	DL194-192_good	0.0730739	0.130659
DL194	DL194-197_good	-0.00267315	-0.107522
DL194	DL194-199_good	0.0490697	-0.00990972
DL194	DL194-208_good	0.00738729	-0.111949
DL194	DL194-209_good	0.113612	-0.0561177
DL194	DL194-211_good	0.0478519	0.123514
DL194	DL194-215_good	0.0226968	0.00827454
DL194	DL194-216_good	0.0126005	-0.034741
DL194	DL194-220_good	0.096686	-0.0647166
DL194	DL194-221_good	0.10754	-0.0975719
DL194	DL194-222_good	0.0377045	-0.0626849
DL194	DL194-244_good	0.0666025	-0.116121
DL194	DL194-248_good	0.116985	-0.0668839
DL194	DL194-251_good	-0.0118728	0.0842961
DL194	DL194-254_good	0.0101532	0.00610205
DL194	DL194-265_good	0.0400323	-0.0189613
DL194	DL194-283_good	0.0522775	-0.0185361
DL194	DL194-297_good	-0.0779556	-0.00934225
DL194	DL194-301_good	0.108954	-0.0630734
DL194	DL194-306_good	0.024449	0.0708414
DL194	DL194-309_good	-0.0363484	-0.0236792
DL194	DL194-312_good	-0.0566751	0.0106719
DL194	DL194-315_good	-0.0901018	-0.0421792
DL194	DL194-326_good	-0.0914627	0.00120101
DL194	DL194-329_good	-0.0981559	0.0121543
DL194	DL194-332_good	-0.0480135	0.0185383
DL194	DL194-334_good	-0.0977749	-0.0904138
DL194	DL194-337_good	0.00992311	-0.0620154
DL194	DL194-339_good	0.0715758	-0.091269
DL194	DL194-341_good	-0.0576488	-0.0512332
DL194	DL194-343_good	-0.0394697	0.0802576
DL194	DL194-344_good	0.116682	-0.0589014
DL194	DL194-345_good	-0.0883224	0.0165646
DL194	DL194-346_good	-0.0723417	-0.00438613
DL194	DL194-349_good	0.107434	0.0649246
DL194	DL194-350_good	0.00225652	-0.142936
DL194	DL194-351_good	-0.0844355	0.0774984
DL194	DL194-353_good	-0.0985284	-0.0324396
DL194	DL194-356_good	0.0501178	0.00342257
DL194	DL194-359_good	0.131705	-0.0305855
DL194	DL194-360_good	-0.124173	-0.0558416
DL194	DL194-361_good	0.101746	0.0400021
DL194	DL194-363_good	0.0164753	-0.082871
DL194	DL194-366_good	-0.0296662	-0.0168796
DL194	DL194-367_good	-0.095212	-0.0905849
DL194	DL194-373_good	0.0382585	0.0511529
DL194	DL194-376_good	-0.0869922	-0.074116
DL194	DL194-381_good	-0.0775082	-0.109467
DL194	DL194-384_good	-0.0328496	-0.0762112
DL194	DL194-385_good	-0.0424914	-0.0412773
DL194	DL194-387_good	-0.0595497	-0.0188927
DL194	DL194-388_good	0.0741627	0.129524
DL194	DL194-391_good	0.0977761	-0.0085554
DL194	DL194-392_good	-0.0279206	-0.138283
DL194	DL194-397_good	-0.0189091	-0.148144
DL194	DL194-399_good	0.116789	-0.00318349
DL194	DL194-400_good	-0.0800962	-0.113749
DL194	DL194-401_good	0.111405	-0.0665261
DL194	DL194-402_good	0.1081	-0.125795
DL194	DL194-404_good	0.00745883	-0.0722236
DL194	DL194-405_good	0.0781409	0.0153357
DL194	DL194-406_good	-0.0489786	-0.141071
DL194	DL194-421_good	-0.128826	0.0208816
DL194	DL194-424_good	0.0887481	0.0273814
DL194	DL194-425_good	0.0253234	0.0545264
DL194	DL194-426_good	0.00448094	-0.131429
DL194	DL194-432_good	0.00608123	-0.133342
DL194	DL194-433_good	0.108295	-0.0712038
DL194	DL194-434_good	-0.00447002	-0.0397541
DL194	DL194-435_good	-0.00374978	-0.0227182
DL194	DL194-442_good	0.0992674	-0.0377188
DL194	DL194-445_good	-0.128246	0.0680107
DL194	DL194-448_good	0.067268	0.0586608
DL194	DL194-449_good	-0.073367	-0.0820476
DL194	DL194-451_good	0.0844973	-0.129807
DL194	DL194-452_good	0.00738944	0.054284
DL194	DL194-454_good	0.028254	0.0330582
DL194	DL194-458_good	0.11685	-0.0438576
DL194	DL194-460_good	0.0887599	-0.0468253
DL194	DL194-466_good	0.123359	-0.0489202
DL194	DL194-471_good	0.12137	-0.00485201
DL194	DL194-477_good	0.110452	-0.0680497
DL194	DL194-482_good	0.117133	-0.0426815
DL194	DL194-485_good	0.0763028	0.0663302
DL194	DL194-488_good	0.0401649	-0.0929742
DL194	DL194-490_good	0.0204485	0.0391946
DL194	DL194-492_good	0.0901187	-0.0478292
DL194	DL194-497_good	0.0209663	0.112936
DL194	DL194-501_good	0.0907291	0.0569107
DL194	DL194-503_good	0.11515	-0.0586595
DL194	DL194-508_good	-0.0104221	0.0494016
DL194	DL194-509_good	0.0955455	0.0149963
DL194	DL194-510_good	0.088817	0.013345
DL194	DL194-511_good	-0.00715557	-0.0877225
DL194	DL194-513_good	-0.0545905	-0.00125363
DL194	DL194-514_good	-0.0833994	-0.0065574
DL194	DL194-516_good	0.0414293	-0.126199
DL194	DL194-517_good	0.129792	-0.0345973
DL194	DL194-519_good	0.0338546	0.0614071
DL194	DL194-523_good	0.0446672	0.0300044
DL194	DL194-524_good	0.0181237	-0.0093771
DL194	DL194-526_good	-0.0387985	-0.00464655
DL194	DL194-528_good	0.107967	0.0053329
DL194	DL194-529_good	0.017299	-0.058316
DL194	DL194-530_good	0.00987565	-0.0129757
DL194	DL194-535_good	-0.00108231	-0.0437212
DL194	DL194-536_good	-0.0137468	-0.0262541
DL194	DL194-542_good	-0.0136945	-0.00347599
DL194	DL194-548_good	0.0814734	-0.0492178
DL194	DL194-570_good	0.0147394	-0.0596635
DL194	DL194-575_good	0.0318247	-0.0418279
DL194	DL194-576_good	-0.025403	-0.0243763
DL194	DL194-582_good	0.0785526	0.00425277
DL194	DL194-585_good	0.0393986	-0.0325159
DL194	DL194-589_good	0.116737	-0.00350198
DL194	DL194-590_good	0.111705	-0.0142548
DL158	DL158-0_good	0.115804	-0.0812638
DL158	DL158-1_good	0.0600675	-0.113533
DL158	DL158-2_good	0.0608895	0.0381326
DL158	DL158-4_good	0.0521892	-0.0787524
DL158	DL158-5_good	0.0304612	-0.138498
DL158	DL158-6_good	0.0445663	-0.0753225
DL158	DL158-8_good	-0.0286522	0.00943501
DL158	DL158-9_good	0.0318131	0.129574
DL158	DL158-10_good	0.121169	-0.0632637
DL158	DL158-11_good	0.0822964	-0.0722028
DL158	DL158-12_good	0.111278	0.092982
DL158	DL158-14_good	0.111439	-0.0869162
DL158	DL158-15_good	0.067325	-0.119997
DL158	DL158-16_good	0.100773	-0.111032
DL158	DL158-17_good	0.111777	0.0523367
DL158	DL158-18_good	0.0995094	-0.0414196
DL158	DL158-19_good	-0.0100528	-0.0102266
DL158	DL158-22_good	0.0480113	0.0443566
DL158	DL158-23_good	0.00569668	-0.103095
DL158	DL158-24_good	0.0456723	-0.125101
DL158	DL158-25_good	0.0172214	0.0151916
DL158	DL158-26_good	0.0252863	-0.0158165
DL158	DL158-27_good	0.0848935	-0.0226846
DL158	DL158-28_good	0.131453	0.0102878
DL158	DL158-29_good	-0.0187556	-0.0549623
DL158	DL158-30_good	0.0245488	-0.0982197
DL158	DL158-31_good	0.123565	0.00898301
DL158	DL158-33_good	0.0762033	-0.0610023
DL158	DL158-34_good	0.11194	-0.000212517
DL158	DL158-35_good	0.0795848	-0.0702477
DL158	DL158-36_good	0.112398	-0.0727605
DL158	DL158-37_good	0.0870456	-0.0926654
DL158	DL158-38_good	0.133973	-0.0121037
DL158	DL158-40_good	0.0949495	-0.0080188
DL158	DL158-41_good	0.0075011	-0.0370206
DL158	DL158-43_good	0.124242	-0.0128781
DL158	DL158-44_good	-0.00897109	-0.0718918
DL158	DL158-46_good	0.034896	0.0517754
DL158	DL158-51_good	-0.0426387	0.0191328
DL158	DL158-52_good	0.0519968	0.149576
DL158	DL158-59_good	-0.0419194	-0.157985
DL158	DL158-60_good	-0.0261207	-0.103127
DL158	DL158-61_good	0.0012967	-0.00295815
DL158	DL158-62_good	-0.0306776	-0.10208
DL158	DL158-63_good	0.0696504	0.147778
DL158	DL158-64_good	-0.0120604	-0.175776
DL158	DL158-65_good	0.0969187	-0.0245901
DL158	DL158-70_good	0.0498686	-0.0355833
DL158	DL158-71_good	0.00549059	0.0696968
DL158	DL158-83_good	0.131481	-0.031226
DL158	DL158-84_good	0.0401946	0.0246385
DL158	DL158-88_good	0.0992779	-0.0127526
DL158	DL158-91_good	-0.0460259	-0.103215
DL158	DL158-100_good	5.51434e-05	0.0940122
DL158	DL158-101_good	0.00857893	-0.13876
DL158	DL158-103_good	0.125614	0.0471535
DL158	DL158-108_good	-0.0429916	-0.11597
DL158	DL158-109_good	-0.0804469	-0.104807
DL158	DL158-113_good	0.02823	-0.141224
DL158	DL158-114_good	0.101859	-0.109677
DL158	DL158-119_good	0.0335315	0.00269826
DL158	DL158-123_good	0.123412	-0.0399018
DL158	DL158-125_good	-0.0548856	-0.0632131
DL158	DL158-130_good	-0.0447249	-0.0419048
DL158	DL158-132_good	0.105089	0.0329629
DL158	DL158-133_good	-0.00861935	0.0464578
DL158	DL158-137_good	-0.0974664	-0.0320301
DL158	DL158-139_good	-0.0165518	-0.0764488
DL158	DL158-140_good	0.0421631	0.11274
DL158	DL158-141_good	-0.0813982	-0.0714562
DL158	DL158-142_good	0.111604	-0.0341053
DL158	DL158-143_good	-0.0108842	-0.0263702
DL158	DL158-144_good	-0.0540233	-0.0966036
DL158	DL158-145_good	-0.084067	-0.0516535
DL158	DL158-147_good	0.0153841	0.00422487
DL158	DL158-148_good	0.0454476	0.110287
DL158	DL158-149_good	-0.0478831	-0.0834504
DL158	DL158-150_good	0.0165176	-0.0349293
DL158	DL158-151_good	0.0821568	0.0813317
DL158	DL158-152_good	0.0417305	-0.00698051
DL158	DL158-153_good	-0.00038958	-0.0799471
DL158	DL158-154_good	0.108181	-0.0234179
DL158	DL158-155_good	0.0646332	-0.0850032
DL158	DL158-156_good	-0.0060541	0.111141
DL158	DL158-158_good	0.0175153	-0.0618436
DL158	DL158-159_good	0.101714	0.0612342
DL158	DL158-160_good	0.0212466	-0.0819767
DL158	DL158-161_good	0.104091	-0.0688234
DL158	DL158-164_good	0.0175679	-0.104282
DL158	DL158-166_good	0.116601	-0.0166164
DL158	DL158-167_good	0.0619597	-0.151262
DL158	DL158-168_good	-0.0414197	-0.0571606
DL158	DL158-169_good	0.10584	0.013738
DL158	DL158-170_good	0.0691925	-0.043285
DL158	DL158-172_good	0.121094	0.0174593
DL158	DL158-174_good	0.0574215	-0.108811
DL158	DL158-175_good	0.0410346	-0.0386225
DL158	DL158-182_good	-0.00275557	-0.0299126
DL158	DL158-183_good	0.029629	-0.0411979
DL158	DL158-185_good	0.0413032	0.0594536
DL158	DL158-186_good	-0.0192192	-0.104405
DL158	DL158-187_good	-0.0467212	-0.0597674
DL158	DL158-188_good	0.0152656	0.0128983
DL158	DL158-189_good	0.0371839	-0.0427392
DL158	DL158-190_good	-0.00217635	0.0234964
DL158	DL158-191_good	0.138871	-0.015083
DL158	DL158-192_good	-0.0904086	-0.0712826
DL158	DL158-194_good	0.137286	-0.0267504
DL158	DL158-195_good	0.014725	-0.0575046
DL158	DL158-196_good	0.0526943	0.0769386
DL158	DL158-197_good	0.128779	-0.014695
DL158	DL158-199_good	-0.0396094	-0.0871973
DL158	DL158-200_good	-0.0145708	0.0712369
DL158	DL158-201_good	-0.0236754	-0.0953384
DL158	DL158-202_good	0.00772564	0.0217065
DL158	DL158-203_good	0.093511	0.0287367
DL158	DL158-205_good	0.0920785	0.0224213
DL158	DL158-207_good	-0.0647383	-0.117401
DL158	DL158-209_good	0.0941906	-0.016557
DL158	DL158-210_good	0.039674	-0.0436406
DL158	DL158-212_good	0.112526	-0.0081842
DL158	DL158-215_good	0.0767263	0.0703307
DL158	DL158-218_good	0.114131	-0.0310931
DL158	DL158-220_good	0.135877	0.0194058
DL158	DL158-227_good	0.0273408	-0.0618275
DL158	DL158-228_good	0.0879257	0.0979633
DL158	DL158-230_good	0.133501	-0.036942
DL158	DL158-232_good	0.0748621	-0.0441313
DL158	DL158-234_good	0.1364	0.0225316
DL158	DL158-235_good	-0.0180191	-0.115653
DL158	DL158-236_good	0.139225	-0.0342862
DL158	DL158-237_good	0.0426463	0.0239729
DL158	DL158-238_good	-0.0283576	-0.109444
DL158	DL158-240_good	-0.00570415	-0.0336734
DL158	DL158-242_good	0.09001	0.036771
DL158	DL158-243_good	0.141206	0.0045928
DL158	DL158-253_good	0.0878016	-0.0434337
DL158	DL158-254_good	0.0724696	0.0370821
DL158	DL158-255_good	0.0908177	-0.138301
DL158	DL158-260_good	0.00442927	-0.0669369
DL158	DL158-262_good	-0.0124953	-0.0214002
DL158	DL158-263_good	0.115423	-0.024065
DL158	DL158-268_good	-0.0140799	-0.141632
DL158	DL158-269_good	0.0965919	0.0189155
DL158	DL158-271_good	0.0015778	-0.0178037
DL158	DL158-276_good	0.0390973	0.0767355
DL158	DL158-277_good	0.0634087	0.106176
DL158	DL158-278_good	0.137825	-0.000819858
DL158	DL158-279_good	0.105504	-0.0464277
DL158	DL158-280_good	0.0293759	-0.0845836
DL158	DL158-283_good	0.0517865	-0.0625906
DL158	DL158-286_good	0.046101	0.0206116
DL158	DL158-288_good	0.0609195	-0.0840304
DL158	DL158-290_good	0.107424	0.0637707
DL158	DL158-291_good	0.0790178	-0.0903277
DL158	DL158-292_good	0.0130976	0.025639
DL158	DL158-300_good	-0.0374777	-0.167871
DL158	DL158-301_good	0.0324738	-0.0198246
DL158	DL158-310_good	-0.0574298	-0.108071
DL158	DL158-311_good	0.0427898	0.0546524
DL158	DL158-407_good	-0.0707647	-0.12159
DL158	DL158-414_good	-0.0403032	-0.0887181
DL158	DL158-417_good	0.105901	0.0211828
DL158	DL158-425_good	0.00485554	0.0166782
DL158	DL158-426_good	-0.0306421	-0.0462219
DL158	DL158-459_good	0.0877182	-0.0277884
DL158	DL158-464_good	0.101465	-0.0383773
DL158	DL158-468_good	-0.000731989	0.117283
DL158	DL158-470_good	-0.00479239	0.0945295
DL158	DL158-477_good	0.111399	0.0722343
DL158	DL158-480_good	0.0854454	-0.0308905
DL158	DL158-486_good	0.0406712	-0.125381
DL158	DL158-488_good	0.0653391	0.0270643
DL158	DL158-490_good	-0.0235977	-0.0766526
DL158	DL158-491_good	0.0844587	0.0429693
DL158	DL158-497_good	0.119782	-0.0146518
DL158	DL158-502_good	0.0932951	-0.0579209
DL158	DL158-506_good	0.00687139	-0.171035
DL158	DL158-510_good	-0.0607862	-0.0716764
DL158	DL158-511_good	-0.0151654	-0.0546476
DL158	DL158-515_good	0.0739195	0.048719
DL158	DL158-521_good	0.088079	0.00370361

## Sheet: Fig4c
mouse	ms_id	section	cond	fr
DL159	DL159-105_good	0	c1+c2-	-0.399584
DL159	DL159-105_good	1	c1+c2-	-0.385311
DL159	DL159-105_good	2	c1+c2-	-0.369146
DL159	DL159-105_good	3	c1+c2-	-0.343579
DL159	DL159-105_good	4	c1+c2-	-0.317189
DL159	DL159-105_good	5	c1+c2-	-0.281582
DL159	DL159-105_good	6	c1+c2-	-0.252409
DL159	DL159-105_good	7	c1+c2-	-0.207813
DL159	DL159-105_good	8	c1+c2-	-0.184015
DL159	DL159-105_good	9	c1+c2-	-0.134649
DL159	DL159-105_good	10	c1+c2-	-0.0920018
DL159	DL159-105_good	11	c1+c2-	-0.0363919
DL159	DL159-105_good	12	c1+c2-	0.00569307
DL159	DL159-105_good	13	c1+c2-	0.0493368
DL159	DL159-105_good	14	c1+c2-	0.0643328
DL159	DL159-105_good	15	c1+c2-	0.0783892
DL159	DL159-105_good	16	c1+c2-	0.0762913
DL159	DL159-105_good	17	c1+c2-	0.0714443
DL159	DL159-105_good	18	c1+c2-	0.0787953
DL159	DL159-105_good	19	c1+c2-	0.0512677
DL159	DL159-105_good	20	c1+c2-	0.0346412
DL159	DL159-105_good	21	c1+c2-	-0.0204204
DL159	DL159-105_good	22	c1+c2-	-0.0828572
DL159	DL159-105_good	23	c1+c2-	-0.146417
DL159	DL159-105_good	24	c1+c2-	-0.196956
DL159	DL159-105_good	25	c1+c2-	-0.243858
DL159	DL159-105_good	26	c1+c2-	-0.280478
DL159	DL159-105_good	27	c1+c2-	-0.32296
DL159	DL159-105_good	28	c1+c2-	-0.382899
DL159	DL159-105_good	29	c1+c2-	-0.411679
DL159	DL159-107_good	0	c1+c2-	-0.102162
DL159	DL159-107_good	1	c1+c2-	-0.102397
DL159	DL159-107_good	2	c1+c2-	-0.107273
DL159	DL159-107_good	3	c1+c2-	-0.118121
DL159	DL159-107_good	4	c1+c2-	-0.138581
DL159	DL159-107_good	5	c1+c2-	-0.162903
DL159	DL159-107_good	6	c1+c2-	-0.187804
DL159	DL159-107_good	7	c1+c2-	-0.206394
DL159	DL159-107_good	8	c1+c2-	-0.219382
DL159	DL159-107_good	9	c1+c2-	-0.228684
DL159	DL159-107_good	10	c1+c2-	-0.232715
DL159	DL159-107_good	11	c1+c2-	-0.237492
DL159	DL159-107_good	12	c1+c2-	-0.239364
DL159	DL159-107_good	13	c1+c2-	-0.240282
DL159	DL159-107_good	14	c1+c2-	-0.242379
DL159	DL159-107_good	15	c1+c2-	-0.237082
DL159	DL159-107_good	16	c1+c2-	-0.23787
DL159	DL159-107_good	17	c1+c2-	-0.230994
DL159	DL159-107_good	18	c1+c2-	-0.225962
DL159	DL159-107_good	19	c1+c2-	-0.21192
DL159	DL159-107_good	20	c1+c2-	-0.193342
DL159	DL159-107_good	21	c1+c2-	-0.174513
DL159	DL159-107_good	22	c1+c2-	-0.158026
DL159	DL159-107_good	23	c1+c2-	-0.143133
DL159	DL159-107_good	24	c1+c2-	-0.133324
DL159	DL159-107_good	25	c1+c2-	-0.122216
DL159	DL159-107_good	26	c1+c2-	-0.122551
DL159	DL159-107_good	27	c1+c2-	-0.113755
DL159	DL159-107_good	28	c1+c2-	-0.12097
DL159	DL159-107_good	29	c1+c2-	-0.121791
DL159	DL159-10_good	0	c1+c2-	-0.444181
DL159	DL159-10_good	1	c1+c2-	-0.46318
DL159	DL159-10_good	2	c1+c2-	-0.501188
DL159	DL159-10_good	3	c1+c2-	-0.566995
DL159	DL159-10_good	4	c1+c2-	-0.642476
DL159	DL159-10_good	5	c1+c2-	-0.73408
DL159	DL159-10_good	6	c1+c2-	-0.808308
DL159	DL159-10_good	7	c1+c2-	-0.870614
DL159	DL159-10_good	8	c1+c2-	-0.903233
DL159	DL159-10_good	9	c1+c2-	-0.911159
DL159	DL159-10_good	10	c1+c2-	-0.910551
DL159	DL159-10_good	11	c1+c2-	-0.906576
DL159	DL159-10_good	12	c1+c2-	-0.897553
DL159	DL159-10_good	13	c1+c2-	-0.897842
DL159	DL159-10_good	14	c1+c2-	-0.870758
DL159	DL159-10_good	15	c1+c2-	-0.843619
DL159	DL159-10_good	16	c1+c2-	-0.813676
DL159	DL159-10_good	17	c1+c2-	-0.785939
DL159	DL159-10_good	18	c1+c2-	-0.773818
DL159	DL159-10_good	19	c1+c2-	-0.734607
DL159	DL159-10_good	20	c1+c2-	-0.703435
DL159	DL159-10_good	21	c1+c2-	-0.651544
DL159	DL159-10_good	22	c1+c2-	-0.593729
DL159	DL159-10_good	23	c1+c2-	-0.551587
DL159	DL159-10_good	24	c1+c2-	-0.498159
DL159	DL159-10_good	25	c1+c2-	-0.480833
DL159	DL159-10_good	26	c1+c2-	-0.472334
DL159	DL159-10_good	27	c1+c2-	-0.481035
DL159	DL159-10_good	28	c1+c2-	-0.489685
DL159	DL159-10_good	29	c1+c2-	-0.503783
DL159	DL159-117_good	0	c1+c2+	-0.122445
DL159	DL159-117_good	1	c1+c2+	-0.157157
DL159	DL159-117_good	2	c1+c2+	-0.226605
DL159	DL159-117_good	3	c1+c2+	-0.267994
DL159	DL159-117_good	4	c1+c2+	-0.278347
DL159	DL159-117_good	5	c1+c2+	-0.257654
DL159	DL159-117_good	6	c1+c2+	-0.203038
DL159	DL159-117_good	7	c1+c2+	-0.126197
DL159	DL159-117_good	8	c1+c2+	-0.0554071
DL159	DL159-117_good	9	c1+c2+	0.0159154
DL159	DL159-117_good	10	c1+c2+	0.0679643
DL159	DL159-117_good	11	c1+c2+	0.101892
DL159	DL159-117_good	12	c1+c2+	0.161737
DL159	DL159-117_good	13	c1+c2+	0.210689
DL159	DL159-117_good	14	c1+c2+	0.276148
DL159	DL159-117_good	15	c1+c2+	0.348718
DL159	DL159-117_good	16	c1+c2+	0.384604
DL159	DL159-117_good	17	c1+c2+	0.430958
DL159	DL159-117_good	18	c1+c2+	0.466087
DL159	DL159-117_good	19	c1+c2+	0.541328
DL159	DL159-117_good	20	c1+c2+	0.599896
DL159	DL159-117_good	21	c1+c2+	0.673775
DL159	DL159-117_good	22	c1+c2+	0.705811
DL159	DL159-117_good	23	c1+c2+	0.706682
DL159	DL159-117_good	24	c1+c2+	0.65245
DL159	DL159-117_good	25	c1+c2+	0.545471
DL159	DL159-117_good	26	c1+c2+	0.407266
DL159	DL159-117_good	27	c1+c2+	0.274965
DL159	DL159-117_good	28	c1+c2+	0.135959
DL159	DL159-117_good	29	c1+c2+	0.0559537
DL159	DL159-118_good	0	c1+c2-	-0.249067
DL159	DL159-118_good	1	c1+c2-	-0.253425
DL159	DL159-118_good	2	c1+c2-	-0.264487
DL159	DL159-118_good	3	c1+c2-	-0.270896
DL159	DL159-118_good	4	c1+c2-	-0.276893
DL159	DL159-118_good	5	c1+c2-	-0.28165
DL159	DL159-118_good	6	c1+c2-	-0.287317
DL159	DL159-118_good	7	c1+c2-	-0.29001
DL159	DL159-118_good	8	c1+c2-	-0.289097
DL159	DL159-118_good	9	c1+c2-	-0.293989
DL159	DL159-118_good	10	c1+c2-	-0.293055
DL159	DL159-118_good	11	c1+c2-	-0.298256
DL159	DL159-118_good	12	c1+c2-	-0.294623
DL159	DL159-118_good	13	c1+c2-	-0.290515
DL159	DL159-118_good	14	c1+c2-	-0.279311
DL159	DL159-118_good	15	c1+c2-	-0.273928
DL159	DL159-118_good	16	c1+c2-	-0.270032
DL159	DL159-118_good	17	c1+c2-	-0.268097
DL159	DL159-118_good	18	c1+c2-	-0.265807
DL159	DL159-118_good	19	c1+c2-	-0.245643
DL159	DL159-118_good	20	c1+c2-	-0.225967
DL159	DL159-118_good	21	c1+c2-	-0.194479
DL159	DL159-118_good	22	c1+c2-	-0.163977
DL159	DL159-118_good	23	c1+c2-	-0.144402
DL159	DL159-118_good	24	c1+c2-	-0.142082
DL159	DL159-118_good	25	c1+c2-	-0.149922
DL159	DL159-118_good	26	c1+c2-	-0.171539
DL159	DL159-118_good	27	c1+c2-	-0.189137
DL159	DL159-118_good	28	c1+c2-	-0.205135
DL159	DL159-118_good	29	c1+c2-	-0.213175
DL159	DL159-119_good	0	c1-c2-	-0.378961
DL159	DL159-119_good	1	c1-c2-	-0.386358
DL159	DL159-119_good	2	c1-c2-	-0.387452
DL159	DL159-119_good	3	c1-c2-	-0.395086
DL159	DL159-119_good	4	c1-c2-	-0.399912
DL159	DL159-119_good	5	c1-c2-	-0.413233
DL159	DL159-119_good	6	c1-c2-	-0.425014
DL159	DL159-119_good	7	c1-c2-	-0.43823
DL159	DL159-119_good	8	c1-c2-	-0.450496
DL159	DL159-119_good	9	c1-c2-	-0.462323
DL159	DL159-119_good	10	c1-c2-	-0.476723
DL159	DL159-119_good	11	c1-c2-	-0.489518
DL159	DL159-119_good	12	c1-c2-	-0.502281
DL159	DL159-119_good	13	c1-c2-	-0.518466
DL159	DL159-119_good	14	c1-c2-	-0.534154
DL159	DL159-119_good	15	c1-c2-	-0.552758
DL159	DL159-119_good	16	c1-c2-	-0.564827
DL159	DL159-119_good	17	c1-c2-	-0.573342
DL159	DL159-119_good	18	c1-c2-	-0.586047
DL159	DL159-119_good	19	c1-c2-	-0.598861
DL159	DL159-119_good	20	c1-c2-	-0.609147
DL159	DL159-119_good	21	c1-c2-	-0.624444
DL159	DL159-119_good	22	c1-c2-	-0.619635
DL159	DL159-119_good	23	c1-c2-	-0.609089
DL159	DL159-119_good	24	c1-c2-	-0.578676
DL159	DL159-119_good	25	c1-c2-	-0.540536
DL159	DL159-119_good	26	c1-c2-	-0.503287
DL159	DL159-119_good	27	c1-c2-	-0.458228
DL159	DL159-119_good	28	c1-c2-	-0.429478
DL159	DL159-119_good	29	c1-c2-	-0.409958
DL159	DL159-11_good	0	c1+c2-	-0.423907
DL159	DL159-11_good	1	c1+c2-	-0.430862
DL159	DL159-11_good	2	c1+c2-	-0.442589
DL159	DL159-11_good	3	c1+c2-	-0.457441
DL159	DL159-11_good	4	c1+c2-	-0.478858
DL159	DL159-11_good	5	c1+c2-	-0.508617
DL159	DL159-11_good	6	c1+c2-	-0.536303
DL159	DL159-11_good	7	c1+c2-	-0.551639
DL159	DL159-11_good	8	c1+c2-	-0.56163
DL159	DL159-11_good	9	c1+c2-	-0.568205
DL159	DL159-11_good	10	c1+c2-	-0.569888
DL159	DL159-11_good	11	c1+c2-	-0.576792
DL159	DL159-11_good	12	c1+c2-	-0.576776
DL159	DL159-11_good	13	c1+c2-	-0.5786
DL159	DL159-11_good	14	c1+c2-	-0.575461
DL159	DL159-11_good	15	c1+c2-	-0.567471
DL159	DL159-11_good	16	c1+c2-	-0.563817
DL159	DL159-11_good	17	c1+c2-	-0.555466
DL159	DL159-11_good	18	c1+c2-	-0.549899
DL159	DL159-11_good	19	c1+c2-	-0.539612
DL159	DL159-11_good	20	c1+c2-	-0.528346
DL159	DL159-11_good	21	c1+c2-	-0.511685
DL159	DL159-11_good	22	c1+c2-	-0.488422
DL159	DL159-11_good	23	c1+c2-	-0.463802
DL159	DL159-11_good	24	c1+c2-	-0.437094
DL159	DL159-11_good	25	c1+c2-	-0.408537
DL159	DL159-11_good	26	c1+c2-	-0.395332
DL159	DL159-11_good	27	c1+c2-	-0.375967
DL159	DL159-11_good	28	c1+c2-	-0.376026
DL159	DL159-11_good	29	c1+c2-	-0.379043
DL159	DL159-120_good	0	c1+c2-	-0.120942
DL159	DL159-120_good	1	c1+c2-	-0.115101
DL159	DL159-120_good	2	c1+c2-	-0.131201
DL159	DL159-120_good	3	c1+c2-	-0.141573
DL159	DL159-120_good	4	c1+c2-	-0.149901
DL159	DL159-120_good	5	c1+c2-	-0.144954
DL159	DL159-120_good	6	c1+c2-	-0.129297
DL159	DL159-120_good	7	c1+c2-	-0.113593
DL159	DL159-120_good	8	c1+c2-	-0.103399
DL159	DL159-120_good	9	c1+c2-	-0.109288
DL159	DL159-120_good	10	c1+c2-	-0.107226
DL159	DL159-120_good	11	c1+c2-	-0.126162
DL159	DL159-120_good	12	c1+c2-	-0.126185
DL159	DL159-120_good	13	c1+c2-	-0.130101
DL159	DL159-120_good	14	c1+c2-	-0.134283
DL159	DL159-120_good	15	c1+c2-	-0.11748
DL159	DL159-120_good	16	c1+c2-	-0.119344
DL159	DL159-120_good	17	c1+c2-	-0.107382
DL159	DL159-120_good	18	c1+c2-	-0.111082
DL159	DL159-120_good	19	c1+c2-	-0.104222
DL159	DL159-120_good	20	c1+c2-	-0.097576
DL159	DL159-120_good	21	c1+c2-	-0.0822614
DL159	DL159-120_good	22	c1+c2-	-0.0622989
DL159	DL159-120_good	23	c1+c2-	-0.040888
DL159	DL159-120_good	24	c1+c2-	-0.025511
DL159	DL159-120_good	25	c1+c2-	-0.0277995
DL159	DL159-120_good	26	c1+c2-	-0.0448874
DL159	DL159-120_good	27	c1+c2-	-0.074104
DL159	DL159-120_good	28	c1+c2-	-0.11029
DL159	DL159-120_good	29	c1+c2-	-0.129378
DL159	DL159-123_good	0	c1+c2-	-0.0553321
DL159	DL159-123_good	1	c1+c2-	-0.0709861
DL159	DL159-123_good	2	c1+c2-	-0.106003
DL159	DL159-123_good	3	c1+c2-	-0.134922
DL159	DL159-123_good	4	c1+c2-	-0.181172
DL159	DL159-123_good	5	c1+c2-	-0.217794
DL159	DL159-123_good	6	c1+c2-	-0.267353
DL159	DL159-123_good	7	c1+c2-	-0.296715
DL159	DL159-123_good	8	c1+c2-	-0.335278
DL159	DL159-123_good	9	c1+c2-	-0.37372
DL159	DL159-123_good	10	c1+c2-	-0.402111
DL159	DL159-123_good	11	c1+c2-	-0.432504
DL159	DL159-123_good	12	c1+c2-	-0.447733
DL159	DL159-123_good	13	c1+c2-	-0.470717
DL159	DL159-123_good	14	c1+c2-	-0.483737
DL159	DL159-123_good	15	c1+c2-	-0.507303
DL159	DL159-123_good	16	c1+c2-	-0.522884
DL159	DL159-123_good	17	c1+c2-	-0.541669
DL159	DL159-123_good	18	c1+c2-	-0.554244
DL159	DL159-123_good	19	c1+c2-	-0.562286
DL159	DL159-123_good	20	c1+c2-	-0.556097
DL159	DL159-123_good	21	c1+c2-	-0.537455
DL159	DL159-123_good	22	c1+c2-	-0.479178
DL159	DL159-123_good	23	c1+c2-	-0.40034
DL159	DL159-123_good	24	c1+c2-	-0.304714
DL159	DL159-123_good	25	c1+c2-	-0.205136
DL159	DL159-123_good	26	c1+c2-	-0.150565
DL159	DL159-123_good	27	c1+c2-	-0.103377
DL159	DL159-123_good	28	c1+c2-	-0.105352
DL159	DL159-123_good	29	c1+c2-	-0.105086
DL159	DL159-126_good	0	c1-c2-	0.383663
DL159	DL159-126_good	1	c1-c2-	0.37068
DL159	DL159-126_good	2	c1-c2-	0.334522
DL159	DL159-126_good	3	c1-c2-	0.268699
DL159	DL159-126_good	4	c1-c2-	0.194456
DL159	DL159-126_good	5	c1-c2-	0.108477
DL159	DL159-126_good	6	c1-c2-	0.0329205
DL159	DL159-126_good	7	c1-c2-	-0.0498838
DL159	DL159-126_good	8	c1-c2-	-0.130631
DL159	DL159-126_good	9	c1-c2-	-0.240511
DL159	DL159-126_good	10	c1-c2-	-0.310567
DL159	DL159-126_good	11	c1-c2-	-0.41427
DL159	DL159-126_good	12	c1-c2-	-0.502715
DL159	DL159-126_good	13	c1-c2-	-0.568488
DL159	DL159-126_good	14	c1-c2-	-0.616672
DL159	DL159-126_good	15	c1-c2-	-0.634385
DL159	DL159-126_good	16	c1-c2-	-0.65569
DL159	DL159-126_good	17	c1-c2-	-0.65393
DL159	DL159-126_good	18	c1-c2-	-0.667179
DL159	DL159-126_good	19	c1-c2-	-0.633273
DL159	DL159-126_good	20	c1-c2-	-0.607142
DL159	DL159-126_good	21	c1-c2-	-0.514407
DL159	DL159-126_good	22	c1-c2-	-0.3947
DL159	DL159-126_good	23	c1-c2-	-0.255656
DL159	DL159-126_good	24	c1-c2-	-0.105886
DL159	DL159-126_good	25	c1-c2-	0.016856
DL159	DL159-126_good	26	c1-c2-	0.0936628
DL159	DL159-126_good	27	c1-c2-	0.164987
DL159	DL159-126_good	28	c1-c2-	0.19764
DL159	DL159-126_good	29	c1-c2-	0.231684
DL159	DL159-127_good	0	c1+c2-	-0.376151
DL159	DL159-127_good	1	c1+c2-	-0.374801
DL159	DL159-127_good	2	c1+c2-	-0.381281
DL159	DL159-127_good	3	c1+c2-	-0.381841
DL159	DL159-127_good	4	c1+c2-	-0.377369
DL159	DL159-127_good	5	c1+c2-	-0.360378
DL159	DL159-127_good	6	c1+c2-	-0.342718
DL159	DL159-127_good	7	c1+c2-	-0.312677
DL159	DL159-127_good	8	c1+c2-	-0.281777
DL159	DL159-127_good	9	c1+c2-	-0.248641
DL159	DL159-127_good	10	c1+c2-	-0.214803
DL159	DL159-127_good	11	c1+c2-	-0.186
DL159	DL159-127_good	12	c1+c2-	-0.152541
DL159	DL159-127_good	13	c1+c2-	-0.124689
DL159	DL159-127_good	14	c1+c2-	-0.0993807
DL159	DL159-127_good	15	c1+c2-	-0.070372
DL159	DL159-127_good	16	c1+c2-	-0.0531856
DL159	DL159-127_good	17	c1+c2-	-0.0403224
DL159	DL159-127_good	18	c1+c2-	-0.040159
DL159	DL159-127_good	19	c1+c2-	-0.0473146
DL159	DL159-127_good	20	c1+c2-	-0.0602456
DL159	DL159-127_good	21	c1+c2-	-0.0773238
DL159	DL159-127_good	22	c1+c2-	-0.0875042
DL159	DL159-127_good	23	c1+c2-	-0.0997147
DL159	DL159-127_good	24	c1+c2-	-0.117291
DL159	DL159-127_good	25	c1+c2-	-0.140002
DL159	DL159-127_good	26	c1+c2-	-0.179553
DL159	DL159-127_good	27	c1+c2-	-0.212862
DL159	DL159-127_good	28	c1+c2-	-0.252824
DL159	DL159-127_good	29	c1+c2-	-0.28099
DL159	DL159-129_good	0	c1+c2-	0.246919
DL159	DL159-129_good	1	c1+c2-	0.174743
DL159	DL159-129_good	2	c1+c2-	0.040807
DL159	DL159-129_good	3	c1+c2-	-0.101757
DL159	DL159-129_good	4	c1+c2-	-0.247075
DL159	DL159-129_good	5	c1+c2-	-0.37972
DL159	DL159-129_good	6	c1+c2-	-0.450316
DL159	DL159-129_good	7	c1+c2-	-0.511241
DL159	DL159-129_good	8	c1+c2-	-0.512823
DL159	DL159-129_good	9	c1+c2-	-0.534667
DL159	DL159-129_good	10	c1+c2-	-0.535812
DL159	DL159-129_good	11	c1+c2-	-0.545111
DL159	DL159-129_good	12	c1+c2-	-0.526776
DL159	DL159-129_good	13	c1+c2-	-0.503237
DL159	DL159-129_good	14	c1+c2-	-0.47519
DL159	DL159-129_good	15	c1+c2-	-0.423993
DL159	DL159-129_good	16	c1+c2-	-0.421302
DL159	DL159-129_good	17	c1+c2-	-0.386504
DL159	DL159-129_good	18	c1+c2-	-0.374102
DL159	DL159-129_good	19	c1+c2-	-0.304555
DL159	DL159-129_good	20	c1+c2-	-0.233159
DL159	DL159-129_good	21	c1+c2-	-0.0984895
DL159	DL159-129_good	22	c1+c2-	0.0443348
DL159	DL159-129_good	23	c1+c2-	0.181543
DL159	DL159-129_good	24	c1+c2-	0.309551
DL159	DL159-129_good	25	c1+c2-	0.389307
DL159	DL159-129_good	26	c1+c2-	0.404644
DL159	DL159-129_good	27	c1+c2-	0.410489
DL159	DL159-129_good	28	c1+c2-	0.356533
DL159	DL159-129_good	29	c1+c2-	0.325459
DL159	DL159-130_good	0	c1+c2-	0.125135
DL159	DL159-130_good	1	c1+c2-	0.113
DL159	DL159-130_good	2	c1+c2-	0.109456
DL159	DL159-130_good	3	c1+c2-	0.0688492
DL159	DL159-130_good	4	c1+c2-	0.025863
DL159	DL159-130_good	5	c1+c2-	-0.0198406
DL159	DL159-130_good	6	c1+c2-	-0.0658038
DL159	DL159-130_good	7	c1+c2-	-0.0968535
DL159	DL159-130_good	8	c1+c2-	-0.109636
DL159	DL159-130_good	9	c1+c2-	-0.119142
DL159	DL159-130_good	10	c1+c2-	-0.123001
DL159	DL159-130_good	11	c1+c2-	-0.131565
DL159	DL159-130_good	12	c1+c2-	-0.1335
DL159	DL159-130_good	13	c1+c2-	-0.143073
DL159	DL159-130_good	14	c1+c2-	-0.141851
DL159	DL159-130_good	15	c1+c2-	-0.133951
DL159	DL159-130_good	16	c1+c2-	-0.143001
DL159	DL159-130_good	17	c1+c2-	-0.158033
DL159	DL159-130_good	18	c1+c2-	-0.176865
DL159	DL159-130_good	19	c1+c2-	-0.169176
DL159	DL159-130_good	20	c1+c2-	-0.145458
DL159	DL159-130_good	21	c1+c2-	-0.0863164
DL159	DL159-130_good	22	c1+c2-	-0.0173597
DL159	DL159-130_good	23	c1+c2-	0.0497483
DL159	DL159-130_good	24	c1+c2-	0.11533
DL159	DL159-130_good	25	c1+c2-	0.139095
DL159	DL159-130_good	26	c1+c2-	0.152322
DL159	DL159-130_good	27	c1+c2-	0.130504
DL159	DL159-130_good	28	c1+c2-	0.108751
DL159	DL159-130_good	29	c1+c2-	0.0889837
DL159	DL159-131_good	0	c1+c2-	-0.429421
DL159	DL159-131_good	1	c1+c2-	-0.424732
DL159	DL159-131_good	2	c1+c2-	-0.417965
DL159	DL159-131_good	3	c1+c2-	-0.403019
DL159	DL159-131_good	4	c1+c2-	-0.392878
DL159	DL159-131_good	5	c1+c2-	-0.373115
DL159	DL159-131_good	6	c1+c2-	-0.357632
DL159	DL159-131_good	7	c1+c2-	-0.338672
DL159	DL159-131_good	8	c1+c2-	-0.318927
DL159	DL159-131_good	9	c1+c2-	-0.297468
DL159	DL159-131_good	10	c1+c2-	-0.277216
DL159	DL159-131_good	11	c1+c2-	-0.262987
DL159	DL159-131_good	12	c1+c2-	-0.250739
DL159	DL159-131_good	13	c1+c2-	-0.240616
DL159	DL159-131_good	14	c1+c2-	-0.2288
DL159	DL159-131_good	15	c1+c2-	-0.225604
DL159	DL159-131_good	16	c1+c2-	-0.213906
DL159	DL159-131_good	17	c1+c2-	-0.211507
DL159	DL159-131_good	18	c1+c2-	-0.201788
DL159	DL159-131_good	19	c1+c2-	-0.197719
DL159	DL159-131_good	20	c1+c2-	-0.197518
DL159	DL159-131_good	21	c1+c2-	-0.206221
DL159	DL159-131_good	22	c1+c2-	-0.225866
DL159	DL159-131_good	23	c1+c2-	-0.251884
DL159	DL159-131_good	24	c1+c2-	-0.286147
DL159	DL159-131_good	25	c1+c2-	-0.321353
DL159	DL159-131_good	26	c1+c2-	-0.347414
DL159	DL159-131_good	27	c1+c2-	-0.373311
DL159	DL159-131_good	28	c1+c2-	-0.388025
DL159	DL159-131_good	29	c1+c2-	-0.397402
DL159	DL159-135_good	0	c1+c2-	-0.283325
DL159	DL159-135_good	1	c1+c2-	-0.302885
DL159	DL159-135_good	2	c1+c2-	-0.359828
DL159	DL159-135_good	3	c1+c2-	-0.429431
DL159	DL159-135_good	4	c1+c2-	-0.511054
DL159	DL159-135_good	5	c1+c2-	-0.597261
DL159	DL159-135_good	6	c1+c2-	-0.664972
DL159	DL159-135_good	7	c1+c2-	-0.724537
DL159	DL159-135_good	8	c1+c2-	-0.749445
DL159	DL159-135_good	9	c1+c2-	-0.785497
DL159	DL159-135_good	10	c1+c2-	-0.799998
DL159	DL159-135_good	11	c1+c2-	-0.814939
DL159	DL159-135_good	12	c1+c2-	-0.820932
DL159	DL159-135_good	13	c1+c2-	-0.818503
DL159	DL159-135_good	14	c1+c2-	-0.809422
DL159	DL159-135_good	15	c1+c2-	-0.776747
DL159	DL159-135_good	16	c1+c2-	-0.765359
DL159	DL159-135_good	17	c1+c2-	-0.741082
DL159	DL159-135_good	18	c1+c2-	-0.72808
DL159	DL159-135_good	19	c1+c2-	-0.686052
DL159	DL159-135_good	20	c1+c2-	-0.640027
DL159	DL159-135_good	21	c1+c2-	-0.555649
DL159	DL159-135_good	22	c1+c2-	-0.459602
DL159	DL159-135_good	23	c1+c2-	-0.367677
DL159	DL159-135_good	24	c1+c2-	-0.274973
DL159	DL159-135_good	25	c1+c2-	-0.211802
DL159	DL159-135_good	26	c1+c2-	-0.18869
DL159	DL159-135_good	27	c1+c2-	-0.180261
DL159	DL159-135_good	28	c1+c2-	-0.200636
DL159	DL159-135_good	29	c1+c2-	-0.218558
DL159	DL159-142_good	0	c1+c2+	-0.332513
DL159	DL159-142_good	1	c1+c2+	-0.316866
DL159	DL159-142_good	2	c1+c2+	-0.309318
DL159	DL159-142_good	3	c1+c2+	-0.290261
DL159	DL159-142_good	4	c1+c2+	-0.274084
DL159	DL159-142_good	5	c1+c2+	-0.256197
DL159	DL159-142_good	6	c1+c2+	-0.242175
DL159	DL159-142_good	7	c1+c2+	-0.221686
DL159	DL159-142_good	8	c1+c2+	-0.20044
DL159	DL159-142_good	9	c1+c2+	-0.183306
DL159	DL159-142_good	10	c1+c2+	-0.167328
DL159	DL159-142_good	11	c1+c2+	-0.150538
DL159	DL159-142_good	12	c1+c2+	-0.137324
DL159	DL159-142_good	13	c1+c2+	-0.131674
DL159	DL159-142_good	14	c1+c2+	-0.130397
DL159	DL159-142_good	15	c1+c2+	-0.140977
DL159	DL159-142_good	16	c1+c2+	-0.147352
DL159	DL159-142_good	17	c1+c2+	-0.149807
DL159	DL159-142_good	18	c1+c2+	-0.145039
DL159	DL159-142_good	19	c1+c2+	-0.134419
DL159	DL159-142_good	20	c1+c2+	-0.120706
DL159	DL159-142_good	21	c1+c2+	-0.124134
DL159	DL159-142_good	22	c1+c2+	-0.130374
DL159	DL159-142_good	23	c1+c2+	-0.149773
DL159	DL159-142_good	24	c1+c2+	-0.174828
DL159	DL159-142_good	25	c1+c2+	-0.189994
DL159	DL159-142_good	26	c1+c2+	-0.202777
DL159	DL159-142_good	27	c1+c2+	-0.218639
DL159	DL159-142_good	28	c1+c2+	-0.239818
DL159	DL159-142_good	29	c1+c2+	-0.252828
DL159	DL159-143_good	0	c1+c2-	-0.364391
DL159	DL159-143_good	1	c1+c2-	-0.3754
DL159	DL159-143_good	2	c1+c2-	-0.392904
DL159	DL159-143_good	3	c1+c2-	-0.403879
DL159	DL159-143_good	4	c1+c2-	-0.415924
DL159	DL159-143_good	5	c1+c2-	-0.429322
DL159	DL159-143_good	6	c1+c2-	-0.44585
DL159	DL159-143_good	7	c1+c2-	-0.455497
DL159	DL159-143_good	8	c1+c2-	-0.464759
DL159	DL159-143_good	9	c1+c2-	-0.47442
DL159	DL159-143_good	10	c1+c2-	-0.478126
DL159	DL159-143_good	11	c1+c2-	-0.485476
DL159	DL159-143_good	12	c1+c2-	-0.484662
DL159	DL159-143_good	13	c1+c2-	-0.487739
DL159	DL159-143_good	14	c1+c2-	-0.486199
DL159	DL159-143_good	15	c1+c2-	-0.483441
DL159	DL159-143_good	16	c1+c2-	-0.481764
DL159	DL159-143_good	17	c1+c2-	-0.477836
DL159	DL159-143_good	18	c1+c2-	-0.473991
DL159	DL159-143_good	19	c1+c2-	-0.465932
DL159	DL159-143_good	20	c1+c2-	-0.456383
DL159	DL159-143_good	21	c1+c2-	-0.44059
DL159	DL159-143_good	22	c1+c2-	-0.407547
DL159	DL159-143_good	23	c1+c2-	-0.368179
DL159	DL159-143_good	24	c1+c2-	-0.327516
DL159	DL159-143_good	25	c1+c2-	-0.283073
DL159	DL159-143_good	26	c1+c2-	-0.271977
DL159	DL159-143_good	27	c1+c2-	-0.258247
DL159	DL159-143_good	28	c1+c2-	-0.270755
DL159	DL159-143_good	29	c1+c2-	-0.285542
DL159	DL159-144_good	0	c1+c2-	-0.216905
DL159	DL159-144_good	1	c1+c2-	-0.228278
DL159	DL159-144_good	2	c1+c2-	-0.234565
DL159	DL159-144_good	3	c1+c2-	-0.245336
DL159	DL159-144_good	4	c1+c2-	-0.236369
DL159	DL159-144_good	5	c1+c2-	-0.235042
DL159	DL159-144_good	6	c1+c2-	-0.220677
DL159	DL159-144_good	7	c1+c2-	-0.1971
DL159	DL159-144_good	8	c1+c2-	-0.177404
DL159	DL159-144_good	9	c1+c2-	-0.165499
DL159	DL159-144_good	10	c1+c2-	-0.139335
DL159	DL159-144_good	11	c1+c2-	-0.132362
DL159	DL159-144_good	12	c1+c2-	-0.104544
DL159	DL159-144_good	13	c1+c2-	-0.0669822
DL159	DL159-144_good	14	c1+c2-	-0.0412777
DL159	DL159-144_good	15	c1+c2-	0.0109012
DL159	DL159-144_good	16	c1+c2-	0.0297466
DL159	DL159-144_good	17	c1+c2-	0.0583231
DL159	DL159-144_good	18	c1+c2-	0.0684686
DL159	DL159-144_good	19	c1+c2-	0.0861571
DL159	DL159-144_good	20	c1+c2-	0.0902063
DL159	DL159-144_good	21	c1+c2-	0.111355
DL159	DL159-144_good	22	c1+c2-	0.120338
DL159	DL159-144_good	23	c1+c2-	0.12627
DL159	DL159-144_good	24	c1+c2-	0.108101
DL159	DL159-144_good	25	c1+c2-	0.0666553
DL159	DL159-144_good	26	c1+c2-	0.0128468
DL159	DL159-144_good	27	c1+c2-	-0.0653472
DL159	DL159-144_good	28	c1+c2-	-0.113001
DL159	DL159-144_good	29	c1+c2-	-0.155355
DL159	DL159-150_good	0	c1+c2-	0.0923573
DL159	DL159-150_good	1	c1+c2-	0.0433142
DL159	DL159-150_good	2	c1+c2-	-0.0385624
DL159	DL159-150_good	3	c1+c2-	-0.128358
DL159	DL159-150_good	4	c1+c2-	-0.237312
DL159	DL159-150_good	5	c1+c2-	-0.345308
DL159	DL159-150_good	6	c1+c2-	-0.455775
DL159	DL159-150_good	7	c1+c2-	-0.548461
DL159	DL159-150_good	8	c1+c2-	-0.631482
DL159	DL159-150_good	9	c1+c2-	-0.718207
DL159	DL159-150_good	10	c1+c2-	-0.77519
DL159	DL159-150_good	11	c1+c2-	-0.845584
DL159	DL159-150_good	12	c1+c2-	-0.878133
DL159	DL159-150_good	13	c1+c2-	-0.920512
DL159	DL159-150_good	14	c1+c2-	-0.939876
DL159	DL159-150_good	15	c1+c2-	-0.955048
DL159	DL159-150_good	16	c1+c2-	-0.965476
DL159	DL159-150_good	17	c1+c2-	-0.96852
DL159	DL159-150_good	18	c1+c2-	-0.952337
DL159	DL159-150_good	19	c1+c2-	-0.899176
DL159	DL159-150_good	20	c1+c2-	-0.82153
DL159	DL159-150_good	21	c1+c2-	-0.705659
DL159	DL159-150_good	22	c1+c2-	-0.550491
DL159	DL159-150_good	23	c1+c2-	-0.382167
DL159	DL159-150_good	24	c1+c2-	-0.206429
DL159	DL159-150_good	25	c1+c2-	-0.0429355
DL159	DL159-150_good	26	c1+c2-	0.0537099
DL159	DL159-150_good	27	c1+c2-	0.136834
DL159	DL159-150_good	28	c1+c2-	0.154114
DL159	DL159-150_good	29	c1+c2-	0.16107
DL159	DL159-152_good	0	c1+c2+	-0.159201
DL159	DL159-152_good	1	c1+c2+	-0.162814
DL159	DL159-152_good	2	c1+c2+	-0.174388
DL159	DL159-152_good	3	c1+c2+	-0.150575
DL159	DL159-152_good	4	c1+c2+	-0.130831
DL159	DL159-152_good	5	c1+c2+	-0.0895794
DL159	DL159-152_good	6	c1+c2+	-0.0517719
DL159	DL159-152_good	7	c1+c2+	-0.00617883
DL159	DL159-152_good	8	c1+c2+	0.0201551
DL159	DL159-152_good	9	c1+c2+	0.0832193
DL159	DL159-152_good	10	c1+c2+	0.117737
DL159	DL159-152_good	11	c1+c2+	0.1748
DL159	DL159-152_good	12	c1+c2+	0.244457
DL159	DL159-152_good	13	c1+c2+	0.308245
DL159	DL159-152_good	14	c1+c2+	0.355957
DL159	DL159-152_good	15	c1+c2+	0.400542
DL159	DL159-152_good	16	c1+c2+	0.399563
DL159	DL159-152_good	17	c1+c2+	0.414062
DL159	DL159-152_good	18	c1+c2+	0.405054
DL159	DL159-152_good	19	c1+c2+	0.432377
DL159	DL159-152_good	20	c1+c2+	0.451451
DL159	DL159-152_good	21	c1+c2+	0.452426
DL159	DL159-152_good	22	c1+c2+	0.441659
DL159	DL159-152_good	23	c1+c2+	0.391972
DL159	DL159-152_good	24	c1+c2+	0.329603
DL159	DL159-152_good	25	c1+c2+	0.273164
DL159	DL159-152_good	26	c1+c2+	0.206002
DL159	DL159-152_good	27	c1+c2+	0.161183
DL159	DL159-152_good	28	c1+c2+	0.108933
DL159	DL159-152_good	29	c1+c2+	0.0854876
DL159	DL159-154_good	0	c1+c2-	-0.321998
DL159	DL159-154_good	1	c1+c2-	-0.324209
DL159	DL159-154_good	2	c1+c2-	-0.331438
DL159	DL159-154_good	3	c1+c2-	-0.327893
DL159	DL159-154_good	4	c1+c2-	-0.329087
DL159	DL159-154_good	5	c1+c2-	-0.319548
DL159	DL159-154_good	6	c1+c2-	-0.315008
DL159	DL159-154_good	7	c1+c2-	-0.308157
DL159	DL159-154_good	8	c1+c2-	-0.299655
DL159	DL159-154_good	9	c1+c2-	-0.294378
DL159	DL159-154_good	10	c1+c2-	-0.286873
DL159	DL159-154_good	11	c1+c2-	-0.276428
DL159	DL159-154_good	12	c1+c2-	-0.268397
DL159	DL159-154_good	13	c1+c2-	-0.257744
DL159	DL159-154_good	14	c1+c2-	-0.253094
DL159	DL159-154_good	15	c1+c2-	-0.244533
DL159	DL159-154_good	16	c1+c2-	-0.242839
DL159	DL159-154_good	17	c1+c2-	-0.237001
DL159	DL159-154_good	18	c1+c2-	-0.228769
DL159	DL159-154_good	19	c1+c2-	-0.219651
DL159	DL159-154_good	20	c1+c2-	-0.212093
DL159	DL159-154_good	21	c1+c2-	-0.201277
DL159	DL159-154_good	22	c1+c2-	-0.194693
DL159	DL159-154_good	23	c1+c2-	-0.195689
DL159	DL159-154_good	24	c1+c2-	-0.198919
DL159	DL159-154_good	25	c1+c2-	-0.200188
DL159	DL159-154_good	26	c1+c2-	-0.212952
DL159	DL159-154_good	27	c1+c2-	-0.224438
DL159	DL159-154_good	28	c1+c2-	-0.239007
DL159	DL159-154_good	29	c1+c2-	-0.256267
DL159	DL159-155_good	0	c1+c2+	-0.248668
DL159	DL159-155_good	1	c1+c2+	-0.231727
DL159	DL159-155_good	2	c1+c2+	-0.239517
DL159	DL159-155_good	3	c1+c2+	-0.218976
DL159	DL159-155_good	4	c1+c2+	-0.218271
DL159	DL159-155_good	5	c1+c2+	-0.194424
DL159	DL159-155_good	6	c1+c2+	-0.179362
DL159	DL159-155_good	7	c1+c2+	-0.148578
DL159	DL159-155_good	8	c1+c2+	-0.115743
DL159	DL159-155_good	9	c1+c2+	-0.0551073
DL159	DL159-155_good	10	c1+c2+	0.00222017
DL159	DL159-155_good	11	c1+c2+	0.0866013
DL159	DL159-155_good	12	c1+c2+	0.172849
DL159	DL159-155_good	13	c1+c2+	0.246222
DL159	DL159-155_good	14	c1+c2+	0.326652
DL159	DL159-155_good	15	c1+c2+	0.415194
DL159	DL159-155_good	16	c1+c2+	0.502523
DL159	DL159-155_good	17	c1+c2+	0.594965
DL159	DL159-155_good	18	c1+c2+	0.648998
DL159	DL159-155_good	19	c1+c2+	0.663866
DL159	DL159-155_good	20	c1+c2+	0.659174
DL159	DL159-155_good	21	c1+c2+	0.612224
DL159	DL159-155_good	22	c1+c2+	0.523154
DL159	DL159-155_good	23	c1+c2+	0.418744
DL159	DL159-155_good	24	c1+c2+	0.264226
DL159	DL159-155_good	25	c1+c2+	0.104205
DL159	DL159-155_good	26	c1+c2+	-0.0251847
DL159	DL159-155_good	27	c1+c2+	-0.127159
DL159	DL159-155_good	28	c1+c2+	-0.184514
DL159	DL159-155_good	29	c1+c2+	-0.202642
DL159	DL159-15_good	0	c1+c2+	-0.111548
DL159	DL159-15_good	1	c1+c2+	-0.111373
DL159	DL159-15_good	2	c1+c2+	-0.107645
DL159	DL159-15_good	3	c1+c2+	-0.117969
DL159	DL159-15_good	4	c1+c2+	-0.110976
DL159	DL159-15_good	5	c1+c2+	-0.113566
DL159	DL159-15_good	6	c1+c2+	-0.0986091
DL159	DL159-15_good	7	c1+c2+	-0.0813906
DL159	DL159-15_good	8	c1+c2+	-0.0451207
DL159	DL159-15_good	9	c1+c2+	0.00209546
DL159	DL159-15_good	10	c1+c2+	0.0618339
DL159	DL159-15_good	11	c1+c2+	0.117598
DL159	DL159-15_good	12	c1+c2+	0.148885
DL159	DL159-15_good	13	c1+c2+	0.181087
DL159	DL159-15_good	14	c1+c2+	0.204943
DL159	DL159-15_good	15	c1+c2+	0.254685
DL159	DL159-15_good	16	c1+c2+	0.297076
DL159	DL159-15_good	17	c1+c2+	0.346762
DL159	DL159-15_good	18	c1+c2+	0.385328
DL159	DL159-15_good	19	c1+c2+	0.421916
DL159	DL159-15_good	20	c1+c2+	0.422672
DL159	DL159-15_good	21	c1+c2+	0.424279
DL159	DL159-15_good	22	c1+c2+	0.381461
DL159	DL159-15_good	23	c1+c2+	0.339884
DL159	DL159-15_good	24	c1+c2+	0.265503
DL159	DL159-15_good	25	c1+c2+	0.177028
DL159	DL159-15_good	26	c1+c2+	0.109345
DL159	DL159-15_good	27	c1+c2+	0.0365043
DL159	DL159-15_good	28	c1+c2+	0.0185116
DL159	DL159-15_good	29	c1+c2+	0.00216642
DL159	DL159-160_good	0	c1+c2+	0.0301604
DL159	DL159-160_good	1	c1+c2+	0.0346066
DL159	DL159-160_good	2	c1+c2+	0.0274338
DL159	DL159-160_good	3	c1+c2+	0.0153935
DL159	DL159-160_good	4	c1+c2+	0.00316304
DL159	DL159-160_good	5	c1+c2+	-0.0144524
DL159	DL159-160_good	6	c1+c2+	0.00825962
DL159	DL159-160_good	7	c1+c2+	0.0457888
DL159	DL159-160_good	8	c1+c2+	0.130962
DL159	DL159-160_good	9	c1+c2+	0.240799
DL159	DL159-160_good	10	c1+c2+	0.34174
DL159	DL159-160_good	11	c1+c2+	0.44366
DL159	DL159-160_good	12	c1+c2+	0.524015
DL159	DL159-160_good	13	c1+c2+	0.610893
DL159	DL159-160_good	14	c1+c2+	0.669298
DL159	DL159-160_good	15	c1+c2+	0.773097
DL159	DL159-160_good	16	c1+c2+	0.836922
DL159	DL159-160_good	17	c1+c2+	0.922088
DL159	DL159-160_good	18	c1+c2+	0.959558
DL159	DL159-160_good	19	c1+c2+	1.01518
DL159	DL159-160_good	20	c1+c2+	1.03552
DL159	DL159-160_good	21	c1+c2+	1.05805
DL159	DL159-160_good	22	c1+c2+	1.0366
DL159	DL159-160_good	23	c1+c2+	0.992668
DL159	DL159-160_good	24	c1+c2+	0.899065
DL159	DL159-160_good	25	c1+c2+	0.752145
DL159	DL159-160_good	26	c1+c2+	0.607054
DL159	DL159-160_good	27	c1+c2+	0.439728
DL159	DL159-160_good	28	c1+c2+	0.327688
DL159	DL159-160_good	29	c1+c2+	0.259298
DL159	DL159-161_good	0	c1-c2-	0.202248
DL159	DL159-161_good	1	c1-c2-	0.157739
DL159	DL159-161_good	2	c1-c2-	0.0447436
DL159	DL159-161_good	3	c1-c2-	-0.0673723
DL159	DL159-161_good	4	c1-c2-	-0.181243
DL159	DL159-161_good	5	c1-c2-	-0.311587
DL159	DL159-161_good	6	c1-c2-	-0.40938
DL159	DL159-161_good	7	c1-c2-	-0.470968
DL159	DL159-161_good	8	c1-c2-	-0.502553
DL159	DL159-161_good	9	c1-c2-	-0.530119
DL159	DL159-161_good	10	c1-c2-	-0.545889
DL159	DL159-161_good	11	c1-c2-	-0.576239
DL159	DL159-161_good	12	c1-c2-	-0.586147
DL159	DL159-161_good	13	c1-c2-	-0.599515
DL159	DL159-161_good	14	c1-c2-	-0.596913
DL159	DL159-161_good	15	c1-c2-	-0.573747
DL159	DL159-161_good	16	c1-c2-	-0.569013
DL159	DL159-161_good	17	c1-c2-	-0.544845
DL159	DL159-161_good	18	c1-c2-	-0.536982
DL159	DL159-161_good	19	c1-c2-	-0.478287
DL159	DL159-161_good	20	c1-c2-	-0.430946
DL159	DL159-161_good	21	c1-c2-	-0.317676
DL159	DL159-161_good	22	c1-c2-	-0.160914
DL159	DL159-161_good	23	c1-c2-	0.00421382
DL159	DL159-161_good	24	c1-c2-	0.185787
DL159	DL159-161_good	25	c1-c2-	0.341677
DL159	DL159-161_good	26	c1-c2-	0.406841
DL159	DL159-161_good	27	c1-c2-	0.451177
DL159	DL159-161_good	28	c1-c2-	0.410013
DL159	DL159-161_good	29	c1-c2-	0.366905
DL159	DL159-162_good	0	c1+c2-	-0.0649302
DL159	DL159-162_good	1	c1+c2-	-0.109113
DL159	DL159-162_good	2	c1+c2-	-0.183986
DL159	DL159-162_good	3	c1+c2-	-0.246771
DL159	DL159-162_good	4	c1+c2-	-0.307295
DL159	DL159-162_good	5	c1+c2-	-0.354545
DL159	DL159-162_good	6	c1+c2-	-0.380704
DL159	DL159-162_good	7	c1+c2-	-0.37771
DL159	DL159-162_good	8	c1+c2-	-0.365424
DL159	DL159-162_good	9	c1+c2-	-0.344527
DL159	DL159-162_good	10	c1+c2-	-0.319811
DL159	DL159-162_good	11	c1+c2-	-0.294287
DL159	DL159-162_good	12	c1+c2-	-0.268265
DL159	DL159-162_good	13	c1+c2-	-0.239609
DL159	DL159-162_good	14	c1+c2-	-0.231153
DL159	DL159-162_good	15	c1+c2-	-0.202013
DL159	DL159-162_good	16	c1+c2-	-0.207073
DL159	DL159-162_good	17	c1+c2-	-0.192384
DL159	DL159-162_good	18	c1+c2-	-0.161319
DL159	DL159-162_good	19	c1+c2-	-0.100633
DL159	DL159-162_good	20	c1+c2-	-0.0354442
DL159	DL159-162_good	21	c1+c2-	0.0518584
DL159	DL159-162_good	22	c1+c2-	0.137096
DL159	DL159-162_good	23	c1+c2-	0.200877
DL159	DL159-162_good	24	c1+c2-	0.254516
DL159	DL159-162_good	25	c1+c2-	0.262847
DL159	DL159-162_good	26	c1+c2-	0.237673
DL159	DL159-162_good	27	c1+c2-	0.199312
DL159	DL159-162_good	28	c1+c2-	0.126832
DL159	DL159-162_good	29	c1+c2-	0.0794085
DL159	DL159-163_good	0	c1+c2-	-0.318162
DL159	DL159-163_good	1	c1+c2-	-0.309199
DL159	DL159-163_good	2	c1+c2-	-0.290176
DL159	DL159-163_good	3	c1+c2-	-0.269115
DL159	DL159-163_good	4	c1+c2-	-0.25342
DL159	DL159-163_good	5	c1+c2-	-0.230904
DL159	DL159-163_good	6	c1+c2-	-0.227208
DL159	DL159-163_good	7	c1+c2-	-0.240668
DL159	DL159-163_good	8	c1+c2-	-0.272746
DL159	DL159-163_good	9	c1+c2-	-0.322881
DL159	DL159-163_good	10	c1+c2-	-0.370717
DL159	DL159-163_good	11	c1+c2-	-0.410855
DL159	DL159-163_good	12	c1+c2-	-0.440644
DL159	DL159-163_good	13	c1+c2-	-0.457731
DL159	DL159-163_good	14	c1+c2-	-0.491828
DL159	DL159-163_good	15	c1+c2-	-0.529318
DL159	DL159-163_good	16	c1+c2-	-0.571696
DL159	DL159-163_good	17	c1+c2-	-0.608163
DL159	DL159-163_good	18	c1+c2-	-0.626807
DL159	DL159-163_good	19	c1+c2-	-0.635343
DL159	DL159-163_good	20	c1+c2-	-0.635921
DL159	DL159-163_good	21	c1+c2-	-0.634777
DL159	DL159-163_good	22	c1+c2-	-0.618286
DL159	DL159-163_good	23	c1+c2-	-0.568453
DL159	DL159-163_good	24	c1+c2-	-0.534223
DL159	DL159-163_good	25	c1+c2-	-0.488337
DL159	DL159-163_good	26	c1+c2-	-0.471402
DL159	DL159-163_good	27	c1+c2-	-0.445555
DL159	DL159-163_good	28	c1+c2-	-0.442725
DL159	DL159-163_good	29	c1+c2-	-0.424164
DL159	DL159-164_good	0	c1-c2-	-0.00611954
DL159	DL159-164_good	1	c1-c2-	-0.0143137
DL159	DL159-164_good	2	c1-c2-	-0.0320868
DL159	DL159-164_good	3	c1-c2-	-0.0654352
DL159	DL159-164_good	4	c1-c2-	-0.102832
DL159	DL159-164_good	5	c1-c2-	-0.151982
DL159	DL159-164_good	6	c1-c2-	-0.198668
DL159	DL159-164_good	7	c1-c2-	-0.240525
DL159	DL159-164_good	8	c1-c2-	-0.28349
DL159	DL159-164_good	9	c1-c2-	-0.316973
DL159	DL159-164_good	10	c1-c2-	-0.343581
DL159	DL159-164_good	11	c1-c2-	-0.372042
DL159	DL159-164_good	12	c1-c2-	-0.388639
DL159	DL159-164_good	13	c1-c2-	-0.407409
DL159	DL159-164_good	14	c1-c2-	-0.413019
DL159	DL159-164_good	15	c1-c2-	-0.422498
DL159	DL159-164_good	16	c1-c2-	-0.430002
DL159	DL159-164_good	17	c1-c2-	-0.440961
DL159	DL159-164_good	18	c1-c2-	-0.442346
DL159	DL159-164_good	19	c1-c2-	-0.43579
DL159	DL159-164_good	20	c1-c2-	-0.412719
DL159	DL159-164_good	21	c1-c2-	-0.375081
DL159	DL159-164_good	22	c1-c2-	-0.314033
DL159	DL159-164_good	23	c1-c2-	-0.253373
DL159	DL159-164_good	24	c1-c2-	-0.190857
DL159	DL159-164_good	25	c1-c2-	-0.132662
DL159	DL159-164_good	26	c1-c2-	-0.102476
DL159	DL159-164_good	27	c1-c2-	-0.0712868
DL159	DL159-164_good	28	c1-c2-	-0.0641176
DL159	DL159-164_good	29	c1-c2-	-0.0502327
DL159	DL159-165_good	0	c1+c2-	-0.0457975
DL159	DL159-165_good	1	c1+c2-	-0.108101
DL159	DL159-165_good	2	c1+c2-	-0.249417
DL159	DL159-165_good	3	c1+c2-	-0.395414
DL159	DL159-165_good	4	c1+c2-	-0.557459
DL159	DL159-165_good	5	c1+c2-	-0.713961
DL159	DL159-165_good	6	c1+c2-	-0.825508
DL159	DL159-165_good	7	c1+c2-	-0.917879
DL159	DL159-165_good	8	c1+c2-	-0.953945
DL159	DL159-165_good	9	c1+c2-	-1.01411
DL159	DL159-165_good	10	c1+c2-	-1.04243
DL159	DL159-165_good	11	c1+c2-	-1.10226
DL159	DL159-165_good	12	c1+c2-	-1.12282
DL159	DL159-165_good	13	c1+c2-	-1.13624
DL159	DL159-165_good	14	c1+c2-	-1.11576
DL159	DL159-165_good	15	c1+c2-	-1.04217
DL159	DL159-165_good	16	c1+c2-	-1.00426
DL159	DL159-165_good	17	c1+c2-	-0.936737
DL159	DL159-165_good	18	c1+c2-	-0.893439
DL159	DL159-165_good	19	c1+c2-	-0.779957
DL159	DL159-165_good	20	c1+c2-	-0.667522
DL159	DL159-165_good	21	c1+c2-	-0.476799
DL159	DL159-165_good	22	c1+c2-	-0.271487
DL159	DL159-165_good	23	c1+c2-	-0.0813145
DL159	DL159-165_good	24	c1+c2-	0.0950844
DL159	DL159-165_good	25	c1+c2-	0.205088
DL159	DL159-165_good	26	c1+c2-	0.229684
DL159	DL159-165_good	27	c1+c2-	0.222012
DL159	DL159-165_good	28	c1+c2-	0.151933
DL159	DL159-165_good	29	c1+c2-	0.0941242
DL159	DL159-166_good	0	c1-c2-	0.23677
DL159	DL159-166_good	1	c1-c2-	0.21033
DL159	DL159-166_good	2	c1-c2-	0.148944
DL159	DL159-166_good	3	c1-c2-	0.0714462
DL159	DL159-166_good	4	c1-c2-	-0.0279835
DL159	DL159-166_good	5	c1-c2-	-0.150106
DL159	DL159-166_good	6	c1-c2-	-0.269242
DL159	DL159-166_good	7	c1-c2-	-0.387074
DL159	DL159-166_good	8	c1-c2-	-0.481109
DL159	DL159-166_good	9	c1-c2-	-0.579982
DL159	DL159-166_good	10	c1-c2-	-0.654302
DL159	DL159-166_good	11	c1-c2-	-0.730581
DL159	DL159-166_good	12	c1-c2-	-0.790968
DL159	DL159-166_good	13	c1-c2-	-0.842823
DL159	DL159-166_good	14	c1-c2-	-0.870721
DL159	DL159-166_good	15	c1-c2-	-0.879106
DL159	DL159-166_good	16	c1-c2-	-0.878255
DL159	DL159-166_good	17	c1-c2-	-0.86192
DL159	DL159-166_good	18	c1-c2-	-0.849456
DL159	DL159-166_good	19	c1-c2-	-0.802107
DL159	DL159-166_good	20	c1-c2-	-0.750401
DL159	DL159-166_good	21	c1-c2-	-0.644984
DL159	DL159-166_good	22	c1-c2-	-0.501789
DL159	DL159-166_good	23	c1-c2-	-0.346628
DL159	DL159-166_good	24	c1-c2-	-0.169887
DL159	DL159-166_good	25	c1-c2-	-0.0268944
DL159	DL159-166_good	26	c1-c2-	0.0688543
DL159	DL159-166_good	27	c1-c2-	0.140403
DL159	DL159-166_good	28	c1-c2-	0.168833
DL159	DL159-166_good	29	c1-c2-	0.180677
DL159	DL159-175_good	0	c1+c2-	-0.403599
DL159	DL159-175_good	1	c1+c2-	-0.411941
DL159	DL159-175_good	2	c1+c2-	-0.426361
DL159	DL159-175_good	3	c1+c2-	-0.425696
DL159	DL159-175_good	4	c1+c2-	-0.430898
DL159	DL159-175_good	5	c1+c2-	-0.431049
DL159	DL159-175_good	6	c1+c2-	-0.427049
DL159	DL159-175_good	7	c1+c2-	-0.413156
DL159	DL159-175_good	8	c1+c2-	-0.407464
DL159	DL159-175_good	9	c1+c2-	-0.387385
DL159	DL159-175_good	10	c1+c2-	-0.368869
DL159	DL159-175_good	11	c1+c2-	-0.351325
DL159	DL159-175_good	12	c1+c2-	-0.337183
DL159	DL159-175_good	13	c1+c2-	-0.32684
DL159	DL159-175_good	14	c1+c2-	-0.333302
DL159	DL159-175_good	15	c1+c2-	-0.345409
DL159	DL159-175_good	16	c1+c2-	-0.361351
DL159	DL159-175_good	17	c1+c2-	-0.367622
DL159	DL159-175_good	18	c1+c2-	-0.35085
DL159	DL159-175_good	19	c1+c2-	-0.327795
DL159	DL159-175_good	20	c1+c2-	-0.313774
DL159	DL159-175_good	21	c1+c2-	-0.286005
DL159	DL159-175_good	22	c1+c2-	-0.271823
DL159	DL159-175_good	23	c1+c2-	-0.265003
DL159	DL159-175_good	24	c1+c2-	-0.272176
DL159	DL159-175_good	25	c1+c2-	-0.272367
DL159	DL159-175_good	26	c1+c2-	-0.294479
DL159	DL159-175_good	27	c1+c2-	-0.303453
DL159	DL159-175_good	28	c1+c2-	-0.334579
DL159	DL159-175_good	29	c1+c2-	-0.350406
DL159	DL159-180_good	0	c1+c2-	-0.118019
DL159	DL159-180_good	1	c1+c2-	-0.129606
DL159	DL159-180_good	2	c1+c2-	-0.153267
DL159	DL159-180_good	3	c1+c2-	-0.175614
DL159	DL159-180_good	4	c1+c2-	-0.207933
DL159	DL159-180_good	5	c1+c2-	-0.234127
DL159	DL159-180_good	6	c1+c2-	-0.259146
DL159	DL159-180_good	7	c1+c2-	-0.274309
DL159	DL159-180_good	8	c1+c2-	-0.28369
DL159	DL159-180_good	9	c1+c2-	-0.295355
DL159	DL159-180_good	10	c1+c2-	-0.303488
DL159	DL159-180_good	11	c1+c2-	-0.318758
DL159	DL159-180_good	12	c1+c2-	-0.326269
DL159	DL159-180_good	13	c1+c2-	-0.331162
DL159	DL159-180_good	14	c1+c2-	-0.327334
DL159	DL159-180_good	15	c1+c2-	-0.313548
DL159	DL159-180_good	16	c1+c2-	-0.304816
DL159	DL159-180_good	17	c1+c2-	-0.290431
DL159	DL159-180_good	18	c1+c2-	-0.277995
DL159	DL159-180_good	19	c1+c2-	-0.253698
DL159	DL159-180_good	20	c1+c2-	-0.227001
DL159	DL159-180_good	21	c1+c2-	-0.189282
DL159	DL159-180_good	22	c1+c2-	-0.147298
DL159	DL159-180_good	23	c1+c2-	-0.109293
DL159	DL159-180_good	24	c1+c2-	-0.0711845
DL159	DL159-180_good	25	c1+c2-	-0.0497504
DL159	DL159-180_good	26	c1+c2-	-0.0451018
DL159	DL159-180_good	27	c1+c2-	-0.0436053
DL159	DL159-180_good	28	c1+c2-	-0.0597416
DL159	DL159-180_good	29	c1+c2-	-0.0728268
DL159	DL159-181_good	0	c1+c2-	0.228746
DL159	DL159-181_good	1	c1+c2-	0.192584
DL159	DL159-181_good	2	c1+c2-	0.164256
DL159	DL159-181_good	3	c1+c2-	0.15799
DL159	DL159-181_good	4	c1+c2-	0.162531
DL159	DL159-181_good	5	c1+c2-	0.173736
DL159	DL159-181_good	6	c1+c2-	0.184076
DL159	DL159-181_good	7	c1+c2-	0.204949
DL159	DL159-181_good	8	c1+c2-	0.213152
DL159	DL159-181_good	9	c1+c2-	0.210262
DL159	DL159-181_good	10	c1+c2-	0.202346
DL159	DL159-181_good	11	c1+c2-	0.182704
DL159	DL159-181_good	12	c1+c2-	0.170748
DL159	DL159-181_good	13	c1+c2-	0.154437
DL159	DL159-181_good	14	c1+c2-	0.169046
DL159	DL159-181_good	15	c1+c2-	0.174674
DL159	DL159-181_good	16	c1+c2-	0.19151
DL159	DL159-181_good	17	c1+c2-	0.197514
DL159	DL159-181_good	18	c1+c2-	0.209021
DL159	DL159-181_good	19	c1+c2-	0.240648
DL159	DL159-181_good	20	c1+c2-	0.283985
DL159	DL159-181_good	21	c1+c2-	0.3548
DL159	DL159-181_good	22	c1+c2-	0.438585
DL159	DL159-181_good	23	c1+c2-	0.545686
DL159	DL159-181_good	24	c1+c2-	0.621754
DL159	DL159-181_good	25	c1+c2-	0.669246
DL159	DL159-181_good	26	c1+c2-	0.645928
DL159	DL159-181_good	27	c1+c2-	0.590044
DL159	DL159-181_good	28	c1+c2-	0.493843
DL159	DL159-181_good	29	c1+c2-	0.430896
DL159	DL159-183_good	0	c1+c2-	0.329344
DL159	DL159-183_good	1	c1+c2-	0.346297
DL159	DL159-183_good	2	c1+c2-	0.364542
DL159	DL159-183_good	3	c1+c2-	0.386113
DL159	DL159-183_good	4	c1+c2-	0.402174
DL159	DL159-183_good	5	c1+c2-	0.41353
DL159	DL159-183_good	6	c1+c2-	0.408767
DL159	DL159-183_good	7	c1+c2-	0.390381
DL159	DL159-183_good	8	c1+c2-	0.353362
DL159	DL159-183_good	9	c1+c2-	0.320294
DL159	DL159-183_good	10	c1+c2-	0.298584
DL159	DL159-183_good	11	c1+c2-	0.284649
DL159	DL159-183_good	12	c1+c2-	0.277037
DL159	DL159-183_good	13	c1+c2-	0.266664
DL159	DL159-183_good	14	c1+c2-	0.255689
DL159	DL159-183_good	15	c1+c2-	0.23234
DL159	DL159-183_good	16	c1+c2-	0.218902
DL159	DL159-183_good	17	c1+c2-	0.193076
DL159	DL159-183_good	18	c1+c2-	0.182322
DL159	DL159-183_good	19	c1+c2-	0.160528
DL159	DL159-183_good	20	c1+c2-	0.14047
DL159	DL159-183_good	21	c1+c2-	0.118848
DL159	DL159-183_good	22	c1+c2-	0.105929
DL159	DL159-183_good	23	c1+c2-	0.108521
DL159	DL159-183_good	24	c1+c2-	0.109737
DL159	DL159-183_good	25	c1+c2-	0.127736
DL159	DL159-183_good	26	c1+c2-	0.140033
DL159	DL159-183_good	27	c1+c2-	0.152934
DL159	DL159-183_good	28	c1+c2-	0.169105
DL159	DL159-183_good	29	c1+c2-	0.17864
DL159	DL159-184_good	0	c1-c2-	0.3031
DL159	DL159-184_good	1	c1-c2-	0.247915
DL159	DL159-184_good	2	c1-c2-	0.128246
DL159	DL159-184_good	3	c1-c2-	-0.00225955
DL159	DL159-184_good	4	c1-c2-	-0.149559
DL159	DL159-184_good	5	c1-c2-	-0.29923
DL159	DL159-184_good	6	c1-c2-	-0.422048
DL159	DL159-184_good	7	c1-c2-	-0.524008
DL159	DL159-184_good	8	c1-c2-	-0.584237
DL159	DL159-184_good	9	c1-c2-	-0.659463
DL159	DL159-184_good	10	c1-c2-	-0.703893
DL159	DL159-184_good	11	c1-c2-	-0.761871
DL159	DL159-184_good	12	c1-c2-	-0.797989
DL159	DL159-184_good	13	c1-c2-	-0.828016
DL159	DL159-184_good	14	c1-c2-	-0.834968
DL159	DL159-184_good	15	c1-c2-	-0.805488
DL159	DL159-184_good	16	c1-c2-	-0.79274
DL159	DL159-184_good	17	c1-c2-	-0.764885
DL159	DL159-184_good	18	c1-c2-	-0.749786
DL159	DL159-184_good	19	c1-c2-	-0.68946
DL159	DL159-184_good	20	c1-c2-	-0.618752
DL159	DL159-184_good	21	c1-c2-	-0.4654
DL159	DL159-184_good	22	c1-c2-	-0.273439
DL159	DL159-184_good	23	c1-c2-	-0.0683218
DL159	DL159-184_good	24	c1-c2-	0.157867
DL159	DL159-184_good	25	c1-c2-	0.326347
DL159	DL159-184_good	26	c1-c2-	0.42052
DL159	DL159-184_good	27	c1-c2-	0.477017
DL159	DL159-184_good	28	c1-c2-	0.460113
DL159	DL159-184_good	29	c1-c2-	0.429069
DL159	DL159-186_good	0	c1-c2-	0.00046314
DL159	DL159-186_good	1	c1-c2-	-0.0161196
DL159	DL159-186_good	2	c1-c2-	-0.0553252
DL159	DL159-186_good	3	c1-c2-	-0.121681
DL159	DL159-186_good	4	c1-c2-	-0.207517
DL159	DL159-186_good	5	c1-c2-	-0.316597
DL159	DL159-186_good	6	c1-c2-	-0.422685
DL159	DL159-186_good	7	c1-c2-	-0.530077
DL159	DL159-186_good	8	c1-c2-	-0.611372
DL159	DL159-186_good	9	c1-c2-	-0.696704
DL159	DL159-186_good	10	c1-c2-	-0.751581
DL159	DL159-186_good	11	c1-c2-	-0.81459
DL159	DL159-186_good	12	c1-c2-	-0.859251
DL159	DL159-186_good	13	c1-c2-	-0.907375
DL159	DL159-186_good	14	c1-c2-	-0.93158
DL159	DL159-186_good	15	c1-c2-	-0.950958
DL159	DL159-186_good	16	c1-c2-	-0.950736
DL159	DL159-186_good	17	c1-c2-	-0.951125
DL159	DL159-186_good	18	c1-c2-	-0.939971
DL159	DL159-186_good	19	c1-c2-	-0.919608
DL159	DL159-186_good	20	c1-c2-	-0.887825
DL159	DL159-186_good	21	c1-c2-	-0.829534
DL159	DL159-186_good	22	c1-c2-	-0.742611
DL159	DL159-186_good	23	c1-c2-	-0.637598
DL159	DL159-186_good	24	c1-c2-	-0.508529
DL159	DL159-186_good	25	c1-c2-	-0.379876
DL159	DL159-186_good	26	c1-c2-	-0.273478
DL159	DL159-186_good	27	c1-c2-	-0.179064
DL159	DL159-186_good	28	c1-c2-	-0.123015
DL159	DL159-186_good	29	c1-c2-	-0.0873519
DL159	DL159-187_good	0	c1-c2-	0.0181632
DL159	DL159-187_good	1	c1-c2-	0.0103552
DL159	DL159-187_good	2	c1-c2-	-0.0156013
DL159	DL159-187_good	3	c1-c2-	-0.0564165
DL159	DL159-187_good	4	c1-c2-	-0.108857
DL159	DL159-187_good	5	c1-c2-	-0.18841
DL159	DL159-187_good	6	c1-c2-	-0.260069
DL159	DL159-187_good	7	c1-c2-	-0.334619
DL159	DL159-187_good	8	c1-c2-	-0.399439
DL159	DL159-187_good	9	c1-c2-	-0.476837
DL159	DL159-187_good	10	c1-c2-	-0.545822
DL159	DL159-187_good	11	c1-c2-	-0.623698
DL159	DL159-187_good	12	c1-c2-	-0.696281
DL159	DL159-187_good	13	c1-c2-	-0.763388
DL159	DL159-187_good	14	c1-c2-	-0.823974
DL159	DL159-187_good	15	c1-c2-	-0.87754
DL159	DL159-187_good	16	c1-c2-	-0.922647
DL159	DL159-187_good	17	c1-c2-	-0.938011
DL159	DL159-187_good	18	c1-c2-	-0.946909
DL159	DL159-187_good	19	c1-c2-	-0.918201
DL159	DL159-187_good	20	c1-c2-	-0.878894
DL159	DL159-187_good	21	c1-c2-	-0.800653
DL159	DL159-187_good	22	c1-c2-	-0.693804
DL159	DL159-187_good	23	c1-c2-	-0.576258
DL159	DL159-187_good	24	c1-c2-	-0.439525
DL159	DL159-187_good	25	c1-c2-	-0.313258
DL159	DL159-187_good	26	c1-c2-	-0.236087
DL159	DL159-187_good	27	c1-c2-	-0.155529
DL159	DL159-187_good	28	c1-c2-	-0.131105
DL159	DL159-187_good	29	c1-c2-	-0.113467
DL159	DL159-188_good	0	c1+c2-	-0.349092
DL159	DL159-188_good	1	c1+c2-	-0.357264
DL159	DL159-188_good	2	c1+c2-	-0.373039
DL159	DL159-188_good	3	c1+c2-	-0.390833
DL159	DL159-188_good	4	c1+c2-	-0.40298
DL159	DL159-188_good	5	c1+c2-	-0.420452
DL159	DL159-188_good	6	c1+c2-	-0.430232
DL159	DL159-188_good	7	c1+c2-	-0.433493
DL159	DL159-188_good	8	c1+c2-	-0.437354
DL159	DL159-188_good	9	c1+c2-	-0.438461
DL159	DL159-188_good	10	c1+c2-	-0.445093
DL159	DL159-188_good	11	c1+c2-	-0.458076
DL159	DL159-188_good	12	c1+c2-	-0.463426
DL159	DL159-188_good	13	c1+c2-	-0.46819
DL159	DL159-188_good	14	c1+c2-	-0.462711
DL159	DL159-188_good	15	c1+c2-	-0.447352
DL159	DL159-188_good	16	c1+c2-	-0.436444
DL159	DL159-188_good	17	c1+c2-	-0.425236
DL159	DL159-188_good	18	c1+c2-	-0.415765
DL159	DL159-188_good	19	c1+c2-	-0.405431
DL159	DL159-188_good	20	c1+c2-	-0.393822
DL159	DL159-188_good	21	c1+c2-	-0.37711
DL159	DL159-188_good	22	c1+c2-	-0.36235
DL159	DL159-188_good	23	c1+c2-	-0.348354
DL159	DL159-188_good	24	c1+c2-	-0.347203
DL159	DL159-188_good	25	c1+c2-	-0.350683
DL159	DL159-188_good	26	c1+c2-	-0.364111
DL159	DL159-188_good	27	c1+c2-	-0.378921
DL159	DL159-188_good	28	c1+c2-	-0.386588
DL159	DL159-188_good	29	c1+c2-	-0.393053
DL159	DL159-18_good	0	c1-c2-	-0.0330244
DL159	DL159-18_good	1	c1-c2-	-0.0769736
DL159	DL159-18_good	2	c1-c2-	-0.164272
DL159	DL159-18_good	3	c1-c2-	-0.273007
DL159	DL159-18_good	4	c1-c2-	-0.391729
DL159	DL159-18_good	5	c1-c2-	-0.538937
DL159	DL159-18_good	6	c1-c2-	-0.657098
DL159	DL159-18_good	7	c1-c2-	-0.751324
DL159	DL159-18_good	8	c1-c2-	-0.805559
DL159	DL159-18_good	9	c1-c2-	-0.850576
DL159	DL159-18_good	10	c1-c2-	-0.874022
DL159	DL159-18_good	11	c1-c2-	-0.91403
DL159	DL159-18_good	12	c1-c2-	-0.939581
DL159	DL159-18_good	13	c1-c2-	-0.969457
DL159	DL159-18_good	14	c1-c2-	-0.975822
DL159	DL159-18_good	15	c1-c2-	-0.958247
DL159	DL159-18_good	16	c1-c2-	-0.944134
DL159	DL159-18_good	17	c1-c2-	-0.926152
DL159	DL159-18_good	18	c1-c2-	-0.914295
DL159	DL159-18_good	19	c1-c2-	-0.889067
DL159	DL159-18_good	20	c1-c2-	-0.84858
DL159	DL159-18_good	21	c1-c2-	-0.767397
DL159	DL159-18_good	22	c1-c2-	-0.643197
DL159	DL159-18_good	23	c1-c2-	-0.502969
DL159	DL159-18_good	24	c1-c2-	-0.331159
DL159	DL159-18_good	25	c1-c2-	-0.180076
DL159	DL159-18_good	26	c1-c2-	-0.0804938
DL159	DL159-18_good	27	c1-c2-	-0.00426557
DL159	DL159-18_good	28	c1-c2-	0.00870715
DL159	DL159-18_good	29	c1-c2-	0.00446612
DL159	DL159-191_good	0	c1-c2-	0.189079
DL159	DL159-191_good	1	c1-c2-	0.144993
DL159	DL159-191_good	2	c1-c2-	0.0696657
DL159	DL159-191_good	3	c1-c2-	-0.0205967
DL159	DL159-191_good	4	c1-c2-	-0.130559
DL159	DL159-191_good	5	c1-c2-	-0.249988
DL159	DL159-191_good	6	c1-c2-	-0.374954
DL159	DL159-191_good	7	c1-c2-	-0.494612
DL159	DL159-191_good	8	c1-c2-	-0.597592
DL159	DL159-191_good	9	c1-c2-	-0.709195
DL159	DL159-191_good	10	c1-c2-	-0.786282
DL159	DL159-191_good	11	c1-c2-	-0.877304
DL159	DL159-191_good	12	c1-c2-	-0.941523
DL159	DL159-191_good	13	c1-c2-	-1.01065
DL159	DL159-191_good	14	c1-c2-	-1.05058
DL159	DL159-191_good	15	c1-c2-	-1.08295
DL159	DL159-191_good	16	c1-c2-	-1.0892
DL159	DL159-191_good	17	c1-c2-	-1.0872
DL159	DL159-191_good	18	c1-c2-	-1.05899
DL159	DL159-191_good	19	c1-c2-	-1.00346
DL159	DL159-191_good	20	c1-c2-	-0.925303
DL159	DL159-191_good	21	c1-c2-	-0.814212
DL159	DL159-191_good	22	c1-c2-	-0.663851
DL159	DL159-191_good	23	c1-c2-	-0.493835
DL159	DL159-191_good	24	c1-c2-	-0.307848
DL159	DL159-191_good	25	c1-c2-	-0.129207
DL159	DL159-191_good	26	c1-c2-	-0.00133998
DL159	DL159-191_good	27	c1-c2-	0.0997004
DL159	DL159-191_good	28	c1-c2-	0.142149
DL159	DL159-191_good	29	c1-c2-	0.165969
DL159	DL159-193_good	0	c1+c2-	-0.277782
DL159	DL159-193_good	1	c1+c2-	-0.290472
DL159	DL159-193_good	2	c1+c2-	-0.301444
DL159	DL159-193_good	3	c1+c2-	-0.307497
DL159	DL159-193_good	4	c1+c2-	-0.313979
DL159	DL159-193_good	5	c1+c2-	-0.31752
DL159	DL159-193_good	6	c1+c2-	-0.318543
DL159	DL159-193_good	7	c1+c2-	-0.312083
DL159	DL159-193_good	8	c1+c2-	-0.306267
DL159	DL159-193_good	9	c1+c2-	-0.294768
DL159	DL159-193_good	10	c1+c2-	-0.286001
DL159	DL159-193_good	11	c1+c2-	-0.273122
DL159	DL159-193_good	12	c1+c2-	-0.264213
DL159	DL159-193_good	13	c1+c2-	-0.245096
DL159	DL159-193_good	14	c1+c2-	-0.232316
DL159	DL159-193_good	15	c1+c2-	-0.206933
DL159	DL159-193_good	16	c1+c2-	-0.197462
DL159	DL159-193_good	17	c1+c2-	-0.180946
DL159	DL159-193_good	18	c1+c2-	-0.163674
DL159	DL159-193_good	19	c1+c2-	-0.140751
DL159	DL159-193_good	20	c1+c2-	-0.117756
DL159	DL159-193_good	21	c1+c2-	-0.0923185
DL159	DL159-193_good	22	c1+c2-	-0.0829464
DL159	DL159-193_good	23	c1+c2-	-0.081124
DL159	DL159-193_good	24	c1+c2-	-0.0999831
DL159	DL159-193_good	25	c1+c2-	-0.129355
DL159	DL159-193_good	26	c1+c2-	-0.180069
DL159	DL159-193_good	27	c1+c2-	-0.226043
DL159	DL159-193_good	28	c1+c2-	-0.2776
DL159	DL159-193_good	29	c1+c2-	-0.303094
DL159	DL159-194_good	0	c1-c2-	-0.144546
DL159	DL159-194_good	1	c1-c2-	-0.166029
DL159	DL159-194_good	2	c1-c2-	-0.207602
DL159	DL159-194_good	3	c1-c2-	-0.263995
DL159	DL159-194_good	4	c1-c2-	-0.325037
DL159	DL159-194_good	5	c1-c2-	-0.417449
DL159	DL159-194_good	6	c1-c2-	-0.498096
DL159	DL159-194_good	7	c1-c2-	-0.573265
DL159	DL159-194_good	8	c1-c2-	-0.617997
DL159	DL159-194_good	9	c1-c2-	-0.665569
DL159	DL159-194_good	10	c1-c2-	-0.698665
DL159	DL159-194_good	11	c1-c2-	-0.735227
DL159	DL159-194_good	12	c1-c2-	-0.771346
DL159	DL159-194_good	13	c1-c2-	-0.794769
DL159	DL159-194_good	14	c1-c2-	-0.820796
DL159	DL159-194_good	15	c1-c2-	-0.813942
DL159	DL159-194_good	16	c1-c2-	-0.824663
DL159	DL159-194_good	17	c1-c2-	-0.818385
DL159	DL159-194_good	18	c1-c2-	-0.825024
DL159	DL159-194_good	19	c1-c2-	-0.79535
DL159	DL159-194_good	20	c1-c2-	-0.764847
DL159	DL159-194_good	21	c1-c2-	-0.680523
DL159	DL159-194_good	22	c1-c2-	-0.577749
DL159	DL159-194_good	23	c1-c2-	-0.466653
DL159	DL159-194_good	24	c1-c2-	-0.354908
DL159	DL159-194_good	25	c1-c2-	-0.267889
DL159	DL159-194_good	26	c1-c2-	-0.223607
DL159	DL159-194_good	27	c1-c2-	-0.187171
DL159	DL159-194_good	28	c1-c2-	-0.188701
DL159	DL159-194_good	29	c1-c2-	-0.189287
DL159	DL159-195_good	0	c1-c2-	0.272597
DL159	DL159-195_good	1	c1-c2-	0.251347
DL159	DL159-195_good	2	c1-c2-	0.225217
DL159	DL159-195_good	3	c1-c2-	0.164124
DL159	DL159-195_good	4	c1-c2-	0.116234
DL159	DL159-195_good	5	c1-c2-	0.0466404
DL159	DL159-195_good	6	c1-c2-	-0.030822
DL159	DL159-195_good	7	c1-c2-	-0.131898
DL159	DL159-195_good	8	c1-c2-	-0.224947
DL159	DL159-195_good	9	c1-c2-	-0.310514
DL159	DL159-195_good	10	c1-c2-	-0.387641
DL159	DL159-195_good	11	c1-c2-	-0.453005
DL159	DL159-195_good	12	c1-c2-	-0.507066
DL159	DL159-195_good	13	c1-c2-	-0.563103
DL159	DL159-195_good	14	c1-c2-	-0.599382
DL159	DL159-195_good	15	c1-c2-	-0.640112
DL159	DL159-195_good	16	c1-c2-	-0.65951
DL159	DL159-195_good	17	c1-c2-	-0.694207
DL159	DL159-195_good	18	c1-c2-	-0.681805
DL159	DL159-195_good	19	c1-c2-	-0.671697
DL159	DL159-195_good	20	c1-c2-	-0.606098
DL159	DL159-195_good	21	c1-c2-	-0.535709
DL159	DL159-195_good	22	c1-c2-	-0.429107
DL159	DL159-195_good	23	c1-c2-	-0.334504
DL159	DL159-195_good	24	c1-c2-	-0.222951
DL159	DL159-195_good	25	c1-c2-	-0.108646
DL159	DL159-195_good	26	c1-c2-	-0.0267036
DL159	DL159-195_good	27	c1-c2-	0.0627636
DL159	DL159-195_good	28	c1-c2-	0.117835
DL159	DL159-195_good	29	c1-c2-	0.162546
DL159	DL159-196_good	0	c1+c2+	-0.232735
DL159	DL159-196_good	1	c1+c2+	-0.203303
DL159	DL159-196_good	2	c1+c2+	-0.136959
DL159	DL159-196_good	3	c1+c2+	-0.0497541
DL159	DL159-196_good	4	c1+c2+	0.0331618
DL159	DL159-196_good	5	c1+c2+	0.150342
DL159	DL159-196_good	6	c1+c2+	0.238734
DL159	DL159-196_good	7	c1+c2+	0.332252
DL159	DL159-196_good	8	c1+c2+	0.388169
DL159	DL159-196_good	9	c1+c2+	0.453425
DL159	DL159-196_good	10	c1+c2+	0.480254
DL159	DL159-196_good	11	c1+c2+	0.510877
DL159	DL159-196_good	12	c1+c2+	0.529559
DL159	DL159-196_good	13	c1+c2+	0.553493
DL159	DL159-196_good	14	c1+c2+	0.57666
DL159	DL159-196_good	15	c1+c2+	0.599954
DL159	DL159-196_good	16	c1+c2+	0.637512
DL159	DL159-196_good	17	c1+c2+	0.674536
DL159	DL159-196_good	18	c1+c2+	0.712791
DL159	DL159-196_good	19	c1+c2+	0.706217
DL159	DL159-196_good	20	c1+c2+	0.664513
DL159	DL159-196_good	21	c1+c2+	0.558105
DL159	DL159-196_good	22	c1+c2+	0.402421
DL159	DL159-196_good	23	c1+c2+	0.231641
DL159	DL159-196_good	24	c1+c2+	0.0639993
DL159	DL159-196_good	25	c1+c2+	-0.0940137
DL159	DL159-196_good	26	c1+c2+	-0.189067
DL159	DL159-196_good	27	c1+c2+	-0.269487
DL159	DL159-196_good	28	c1+c2+	-0.310254
DL159	DL159-196_good	29	c1+c2+	-0.322947
DL159	DL159-200_good	0	c1+c2-	0.0163873
DL159	DL159-200_good	1	c1+c2-	-0.0128152
DL159	DL159-200_good	2	c1+c2-	-0.0391097
DL159	DL159-200_good	3	c1+c2-	-0.070738
DL159	DL159-200_good	4	c1+c2-	-0.0941335
DL159	DL159-200_good	5	c1+c2-	-0.128375
DL159	DL159-200_good	6	c1+c2-	-0.151916
DL159	DL159-200_good	7	c1+c2-	-0.167606
DL159	DL159-200_good	8	c1+c2-	-0.172972
DL159	DL159-200_good	9	c1+c2-	-0.179343
DL159	DL159-200_good	10	c1+c2-	-0.181546
DL159	DL159-200_good	11	c1+c2-	-0.188851
DL159	DL159-200_good	12	c1+c2-	-0.194329
DL159	DL159-200_good	13	c1+c2-	-0.197188
DL159	DL159-200_good	14	c1+c2-	-0.200074
DL159	DL159-200_good	15	c1+c2-	-0.182614
DL159	DL159-200_good	16	c1+c2-	-0.178464
DL159	DL159-200_good	17	c1+c2-	-0.162689
DL159	DL159-200_good	18	c1+c2-	-0.147216
DL159	DL159-200_good	19	c1+c2-	-0.126293
DL159	DL159-200_good	20	c1+c2-	-0.109066
DL159	DL159-200_good	21	c1+c2-	-0.088337
DL159	DL159-200_good	22	c1+c2-	-0.0751632
DL159	DL159-200_good	23	c1+c2-	-0.0566626
DL159	DL159-200_good	24	c1+c2-	-0.0395983
DL159	DL159-200_good	25	c1+c2-	-0.0141138
DL159	DL159-200_good	26	c1+c2-	0.00819626
DL159	DL159-200_good	27	c1+c2-	0.0215018
DL159	DL159-200_good	28	c1+c2-	0.0285542
DL159	DL159-200_good	29	c1+c2-	0.018759
DL159	DL159-206_good	0	c1+c2+	0.0798913
DL159	DL159-206_good	1	c1+c2+	0.0796759
DL159	DL159-206_good	2	c1+c2+	0.0546973
DL159	DL159-206_good	3	c1+c2+	0.0319508
DL159	DL159-206_good	4	c1+c2+	0.0103073
DL159	DL159-206_good	5	c1+c2+	-0.036141
DL159	DL159-206_good	6	c1+c2+	-0.0305069
DL159	DL159-206_good	7	c1+c2+	-0.040776
DL159	DL159-206_good	8	c1+c2+	-0.0413147
DL159	DL159-206_good	9	c1+c2+	-0.0213822
DL159	DL159-206_good	10	c1+c2+	-0.00253529
DL159	DL159-206_good	11	c1+c2+	0.020604
DL159	DL159-206_good	12	c1+c2+	0.0472866
DL159	DL159-206_good	13	c1+c2+	0.105781
DL159	DL159-206_good	14	c1+c2+	0.127088
DL159	DL159-206_good	15	c1+c2+	0.192576
DL159	DL159-206_good	16	c1+c2+	0.20062
DL159	DL159-206_good	17	c1+c2+	0.23398
DL159	DL159-206_good	18	c1+c2+	0.237091
DL159	DL159-206_good	19	c1+c2+	0.276265
DL159	DL159-206_good	20	c1+c2+	0.309641
DL159	DL159-206_good	21	c1+c2+	0.357135
DL159	DL159-206_good	22	c1+c2+	0.379128
DL159	DL159-206_good	23	c1+c2+	0.38605
DL159	DL159-206_good	24	c1+c2+	0.36994
DL159	DL159-206_good	25	c1+c2+	0.296829
DL159	DL159-206_good	26	c1+c2+	0.240849
DL159	DL159-206_good	27	c1+c2+	0.135486
DL159	DL159-206_good	28	c1+c2+	0.105071
DL159	DL159-206_good	29	c1+c2+	0.0758885
DL159	DL159-207_good	0	c1+c2+	-0.239934
DL159	DL159-207_good	1	c1+c2+	-0.219642
DL159	DL159-207_good	2	c1+c2+	-0.195739
DL159	DL159-207_good	3	c1+c2+	-0.152097
DL159	DL159-207_good	4	c1+c2+	-0.0866073
DL159	DL159-207_good	5	c1+c2+	-0.0139859
DL159	DL159-207_good	6	c1+c2+	0.0878445
DL159	DL159-207_good	7	c1+c2+	0.178542
DL159	DL159-207_good	8	c1+c2+	0.25229
DL159	DL159-207_good	9	c1+c2+	0.339696
DL159	DL159-207_good	10	c1+c2+	0.40153
DL159	DL159-207_good	11	c1+c2+	0.461989
DL159	DL159-207_good	12	c1+c2+	0.514211
DL159	DL159-207_good	13	c1+c2+	0.56692
DL159	DL159-207_good	14	c1+c2+	0.601963
DL159	DL159-207_good	15	c1+c2+	0.656061
DL159	DL159-207_good	16	c1+c2+	0.682676
DL159	DL159-207_good	17	c1+c2+	0.723198
DL159	DL159-207_good	18	c1+c2+	0.728951
DL159	DL159-207_good	19	c1+c2+	0.719878
DL159	DL159-207_good	20	c1+c2+	0.688679
DL159	DL159-207_good	21	c1+c2+	0.624352
DL159	DL159-207_good	22	c1+c2+	0.508836
DL159	DL159-207_good	23	c1+c2+	0.375834
DL159	DL159-207_good	24	c1+c2+	0.219218
DL159	DL159-207_good	25	c1+c2+	0.0508292
DL159	DL159-207_good	26	c1+c2+	-0.0522853
DL159	DL159-207_good	27	c1+c2+	-0.154953
DL159	DL159-207_good	28	c1+c2+	-0.181575
DL159	DL159-207_good	29	c1+c2+	-0.200167
DL159	DL159-209_good	0	c1+c2+	-0.255203
DL159	DL159-209_good	1	c1+c2+	-0.248707
DL159	DL159-209_good	2	c1+c2+	-0.224602
DL159	DL159-209_good	3	c1+c2+	-0.19626
DL159	DL159-209_good	4	c1+c2+	-0.150206
DL159	DL159-209_good	5	c1+c2+	-0.112103
DL159	DL159-209_good	6	c1+c2+	-0.0545851
DL159	DL159-209_good	7	c1+c2+	-0.0143008
DL159	DL159-209_good	8	c1+c2+	0.0214164
DL159	DL159-209_good	9	c1+c2+	0.0577466
DL159	DL159-209_good	10	c1+c2+	0.0910462
DL159	DL159-209_good	11	c1+c2+	0.133822
DL159	DL159-209_good	12	c1+c2+	0.163954
DL159	DL159-209_good	13	c1+c2+	0.195774
DL159	DL159-209_good	14	c1+c2+	0.214148
DL159	DL159-209_good	15	c1+c2+	0.255148
DL159	DL159-209_good	16	c1+c2+	0.26581
DL159	DL159-209_good	17	c1+c2+	0.289919
DL159	DL159-209_good	18	c1+c2+	0.287055
DL159	DL159-209_good	19	c1+c2+	0.268632
DL159	DL159-209_good	20	c1+c2+	0.24093
DL159	DL159-209_good	21	c1+c2+	0.199317
DL159	DL159-209_good	22	c1+c2+	0.123516
DL159	DL159-209_good	23	c1+c2+	0.0583015
DL159	DL159-209_good	24	c1+c2+	-0.0382472
DL159	DL159-209_good	25	c1+c2+	-0.127031
DL159	DL159-209_good	26	c1+c2+	-0.186756
DL159	DL159-209_good	27	c1+c2+	-0.247083
DL159	DL159-209_good	28	c1+c2+	-0.26673
DL159	DL159-209_good	29	c1+c2+	-0.275564
DL159	DL159-20_good	0	c1+c2-	-0.528915
DL159	DL159-20_good	1	c1+c2-	-0.548771
DL159	DL159-20_good	2	c1+c2-	-0.578014
DL159	DL159-20_good	3	c1+c2-	-0.604688
DL159	DL159-20_good	4	c1+c2-	-0.619012
DL159	DL159-20_good	5	c1+c2-	-0.62376
DL159	DL159-20_good	6	c1+c2-	-0.598234
DL159	DL159-20_good	7	c1+c2-	-0.554205
DL159	DL159-20_good	8	c1+c2-	-0.497764
DL159	DL159-20_good	9	c1+c2-	-0.429955
DL159	DL159-20_good	10	c1+c2-	-0.377686
DL159	DL159-20_good	11	c1+c2-	-0.328607
DL159	DL159-20_good	12	c1+c2-	-0.283817
DL159	DL159-20_good	13	c1+c2-	-0.242756
DL159	DL159-20_good	14	c1+c2-	-0.203897
DL159	DL159-20_good	15	c1+c2-	-0.164662
DL159	DL159-20_good	16	c1+c2-	-0.143855
DL159	DL159-20_good	17	c1+c2-	-0.115865
DL159	DL159-20_good	18	c1+c2-	-0.114506
DL159	DL159-20_good	19	c1+c2-	-0.106684
DL159	DL159-20_good	20	c1+c2-	-0.115409
DL159	DL159-20_good	21	c1+c2-	-0.121976
DL159	DL159-20_good	22	c1+c2-	-0.145382
DL159	DL159-20_good	23	c1+c2-	-0.177963
DL159	DL159-20_good	24	c1+c2-	-0.218822
DL159	DL159-20_good	25	c1+c2-	-0.28213
DL159	DL159-20_good	26	c1+c2-	-0.339188
DL159	DL159-20_good	27	c1+c2-	-0.385755
DL159	DL159-20_good	28	c1+c2-	-0.421401
DL159	DL159-20_good	29	c1+c2-	-0.445002
DL159	DL159-211_good	0	c1+c2+	-0.114357
DL159	DL159-211_good	1	c1+c2+	-0.122748
DL159	DL159-211_good	2	c1+c2+	-0.127445
DL159	DL159-211_good	3	c1+c2+	-0.119367
DL159	DL159-211_good	4	c1+c2+	-0.0645912
DL159	DL159-211_good	5	c1+c2+	-0.0118327
DL159	DL159-211_good	6	c1+c2+	0.0845294
DL159	DL159-211_good	7	c1+c2+	0.158729
DL159	DL159-211_good	8	c1+c2+	0.232218
DL159	DL159-211_good	9	c1+c2+	0.319832
DL159	DL159-211_good	10	c1+c2+	0.384696
DL159	DL159-211_good	11	c1+c2+	0.464292
DL159	DL159-211_good	12	c1+c2+	0.531197
DL159	DL159-211_good	13	c1+c2+	0.59285
DL159	DL159-211_good	14	c1+c2+	0.635979
DL159	DL159-211_good	15	c1+c2+	0.688505
DL159	DL159-211_good	16	c1+c2+	0.694392
DL159	DL159-211_good	17	c1+c2+	0.723847
DL159	DL159-211_good	18	c1+c2+	0.723979
DL159	DL159-211_good	19	c1+c2+	0.726365
DL159	DL159-211_good	20	c1+c2+	0.711395
DL159	DL159-211_good	21	c1+c2+	0.677221
DL159	DL159-211_good	22	c1+c2+	0.595016
DL159	DL159-211_good	23	c1+c2+	0.51135
DL159	DL159-211_good	24	c1+c2+	0.396608
DL159	DL159-211_good	25	c1+c2+	0.261455
DL159	DL159-211_good	26	c1+c2+	0.150525
DL159	DL159-211_good	27	c1+c2+	0.0301716
DL159	DL159-211_good	28	c1+c2+	-0.0389083
DL159	DL159-211_good	29	c1+c2+	-0.0732173
DL159	DL159-214_good	0	c1+c2+	-0.389419
DL159	DL159-214_good	1	c1+c2+	-0.384068
DL159	DL159-214_good	2	c1+c2+	-0.379345
DL159	DL159-214_good	3	c1+c2+	-0.375176
DL159	DL159-214_good	4	c1+c2+	-0.361295
DL159	DL159-214_good	5	c1+c2+	-0.335396
DL159	DL159-214_good	6	c1+c2+	-0.294723
DL159	DL159-214_good	7	c1+c2+	-0.241854
DL159	DL159-214_good	8	c1+c2+	-0.193922
DL159	DL159-214_good	9	c1+c2+	-0.13304
DL159	DL159-214_good	10	c1+c2+	-0.0748171
DL159	DL159-214_good	11	c1+c2+	-0.0133259
DL159	DL159-214_good	12	c1+c2+	0.0591031
DL159	DL159-214_good	13	c1+c2+	0.107032
DL159	DL159-214_good	14	c1+c2+	0.159601
DL159	DL159-214_good	15	c1+c2+	0.190522
DL159	DL159-214_good	16	c1+c2+	0.20635
DL159	DL159-214_good	17	c1+c2+	0.219048
DL159	DL159-214_good	18	c1+c2+	0.217793
DL159	DL159-214_good	19	c1+c2+	0.226062
DL159	DL159-214_good	20	c1+c2+	0.220235
DL159	DL159-214_good	21	c1+c2+	0.197478
DL159	DL159-214_good	22	c1+c2+	0.152965
DL159	DL159-214_good	23	c1+c2+	0.0747802
DL159	DL159-214_good	24	c1+c2+	-0.00310543
DL159	DL159-214_good	25	c1+c2+	-0.10261
DL159	DL159-214_good	26	c1+c2+	-0.178938
DL159	DL159-214_good	27	c1+c2+	-0.246658
DL159	DL159-214_good	28	c1+c2+	-0.281197
DL159	DL159-214_good	29	c1+c2+	-0.301502
DL159	DL159-215_good	0	c1+c2+	-0.0687561
DL159	DL159-215_good	1	c1+c2+	-0.0441921
DL159	DL159-215_good	2	c1+c2+	0.0134298
DL159	DL159-215_good	3	c1+c2+	0.0709183
DL159	DL159-215_good	4	c1+c2+	0.146563
DL159	DL159-215_good	5	c1+c2+	0.226104
DL159	DL159-215_good	6	c1+c2+	0.318121
DL159	DL159-215_good	7	c1+c2+	0.392919
DL159	DL159-215_good	8	c1+c2+	0.439511
DL159	DL159-215_good	9	c1+c2+	0.503204
DL159	DL159-215_good	10	c1+c2+	0.53917
DL159	DL159-215_good	11	c1+c2+	0.593292
DL159	DL159-215_good	12	c1+c2+	0.634706
DL159	DL159-215_good	13	c1+c2+	0.69296
DL159	DL159-215_good	14	c1+c2+	0.715983
DL159	DL159-215_good	15	c1+c2+	0.746311
DL159	DL159-215_good	16	c1+c2+	0.747887
DL159	DL159-215_good	17	c1+c2+	0.744051
DL159	DL159-215_good	18	c1+c2+	0.733098
DL159	DL159-215_good	19	c1+c2+	0.694577
DL159	DL159-215_good	20	c1+c2+	0.654294
DL159	DL159-215_good	21	c1+c2+	0.583548
DL159	DL159-215_good	22	c1+c2+	0.483592
DL159	DL159-215_good	23	c1+c2+	0.378762
DL159	DL159-215_good	24	c1+c2+	0.257243
DL159	DL159-215_good	25	c1+c2+	0.123623
DL159	DL159-215_good	26	c1+c2+	0.0435223
DL159	DL159-215_good	27	c1+c2+	-0.0546454
DL159	DL159-215_good	28	c1+c2+	-0.0767653
DL159	DL159-215_good	29	c1+c2+	-0.104064
DL159	DL159-218_good	0	c1+c2-	-0.261105
DL159	DL159-218_good	1	c1+c2-	-0.261428
DL159	DL159-218_good	2	c1+c2-	-0.25905
DL159	DL159-218_good	3	c1+c2-	-0.254315
DL159	DL159-218_good	4	c1+c2-	-0.243939
DL159	DL159-218_good	5	c1+c2-	-0.231293
DL159	DL159-218_good	6	c1+c2-	-0.21365
DL159	DL159-218_good	7	c1+c2-	-0.194468
DL159	DL159-218_good	8	c1+c2-	-0.174573
DL159	DL159-218_good	9	c1+c2-	-0.147385
DL159	DL159-218_good	10	c1+c2-	-0.119378
DL159	DL159-218_good	11	c1+c2-	-0.0883042
DL159	DL159-218_good	12	c1+c2-	-0.0546357
DL159	DL159-218_good	13	c1+c2-	-0.0355378
DL159	DL159-218_good	14	c1+c2-	-0.0205161
DL159	DL159-218_good	15	c1+c2-	-0.015137
DL159	DL159-218_good	16	c1+c2-	-0.0191214
DL159	DL159-218_good	17	c1+c2-	-0.0175894
DL159	DL159-218_good	18	c1+c2-	-0.0218086
DL159	DL159-218_good	19	c1+c2-	-0.0182907
DL159	DL159-218_good	20	c1+c2-	-0.0140058
DL159	DL159-218_good	21	c1+c2-	-0.0177382
DL159	DL159-218_good	22	c1+c2-	-0.0291607
DL159	DL159-218_good	23	c1+c2-	-0.0522721
DL159	DL159-218_good	24	c1+c2-	-0.0780016
DL159	DL159-218_good	25	c1+c2-	-0.117095
DL159	DL159-218_good	26	c1+c2-	-0.147214
DL159	DL159-218_good	27	c1+c2-	-0.176653
DL159	DL159-218_good	28	c1+c2-	-0.195374
DL159	DL159-218_good	29	c1+c2-	-0.205413
DL159	DL159-219_good	0	c1-c2-	-0.318874
DL159	DL159-219_good	1	c1-c2-	-0.342775
DL159	DL159-219_good	2	c1-c2-	-0.367737
DL159	DL159-219_good	3	c1-c2-	-0.394782
DL159	DL159-219_good	4	c1-c2-	-0.396499
DL159	DL159-219_good	5	c1-c2-	-0.400844
DL159	DL159-219_good	6	c1-c2-	-0.398679
DL159	DL159-219_good	7	c1-c2-	-0.405868
DL159	DL159-219_good	8	c1-c2-	-0.417872
DL159	DL159-219_good	9	c1-c2-	-0.416881
DL159	DL159-219_good	10	c1-c2-	-0.426877
DL159	DL159-219_good	11	c1-c2-	-0.43627
DL159	DL159-219_good	12	c1-c2-	-0.451592
DL159	DL159-219_good	13	c1-c2-	-0.471045
DL159	DL159-219_good	14	c1-c2-	-0.486123
DL159	DL159-219_good	15	c1-c2-	-0.510322
DL159	DL159-219_good	16	c1-c2-	-0.528443
DL159	DL159-219_good	17	c1-c2-	-0.546113
DL159	DL159-219_good	18	c1-c2-	-0.57872
DL159	DL159-219_good	19	c1-c2-	-0.596974
DL159	DL159-219_good	20	c1-c2-	-0.615881
DL159	DL159-219_good	21	c1-c2-	-0.62371
DL159	DL159-219_good	22	c1-c2-	-0.613384
DL159	DL159-219_good	23	c1-c2-	-0.591318
DL159	DL159-219_good	24	c1-c2-	-0.556328
DL159	DL159-219_good	25	c1-c2-	-0.529409
DL159	DL159-219_good	26	c1-c2-	-0.520712
DL159	DL159-219_good	27	c1-c2-	-0.505997
DL159	DL159-219_good	28	c1-c2-	-0.49726
DL159	DL159-219_good	29	c1-c2-	-0.488128
DL159	DL159-223_good	0	c1+c2-	-0.443157
DL159	DL159-223_good	1	c1+c2-	-0.436487
DL159	DL159-223_good	2	c1+c2-	-0.415595
DL159	DL159-223_good	3	c1+c2-	-0.377333
DL159	DL159-223_good	4	c1+c2-	-0.347843
DL159	DL159-223_good	5	c1+c2-	-0.302849
DL159	DL159-223_good	6	c1+c2-	-0.272057
DL159	DL159-223_good	7	c1+c2-	-0.23826
DL159	DL159-223_good	8	c1+c2-	-0.212004
DL159	DL159-223_good	9	c1+c2-	-0.181007
DL159	DL159-223_good	10	c1+c2-	-0.145648
DL159	DL159-223_good	11	c1+c2-	-0.112322
DL159	DL159-223_good	12	c1+c2-	-0.0776894
DL159	DL159-223_good	13	c1+c2-	-0.0477641
DL159	DL159-223_good	14	c1+c2-	-0.0330636
DL159	DL159-223_good	15	c1+c2-	-0.0212606
DL159	DL159-223_good	16	c1+c2-	-0.0219932
DL159	DL159-223_good	17	c1+c2-	-0.0124933
DL159	DL159-223_good	18	c1+c2-	0.00266887
DL159	DL159-223_good	19	c1+c2-	0.024602
DL159	DL159-223_good	20	c1+c2-	0.034467
DL159	DL159-223_good	21	c1+c2-	0.026017
DL159	DL159-223_good	22	c1+c2-	0.00387867
DL159	DL159-223_good	23	c1+c2-	-0.033043
DL159	DL159-223_good	24	c1+c2-	-0.0863452
DL159	DL159-223_good	25	c1+c2-	-0.1354
DL159	DL159-223_good	26	c1+c2-	-0.191613
DL159	DL159-223_good	27	c1+c2-	-0.242332
DL159	DL159-223_good	28	c1+c2-	-0.287196
DL159	DL159-223_good	29	c1+c2-	-0.314989
DL159	DL159-226_good	0	c1+c2+	-0.543685
DL159	DL159-226_good	1	c1+c2+	-0.547227
DL159	DL159-226_good	2	c1+c2+	-0.547481
DL159	DL159-226_good	3	c1+c2+	-0.539352
DL159	DL159-226_good	4	c1+c2+	-0.510879
DL159	DL159-226_good	5	c1+c2+	-0.477553
DL159	DL159-226_good	6	c1+c2+	-0.432678
DL159	DL159-226_good	7	c1+c2+	-0.38725
DL159	DL159-226_good	8	c1+c2+	-0.342562
DL159	DL159-226_good	9	c1+c2+	-0.287491
DL159	DL159-226_good	10	c1+c2+	-0.233922
DL159	DL159-226_good	11	c1+c2+	-0.173611
DL159	DL159-226_good	12	c1+c2+	-0.113661
DL159	DL159-226_good	13	c1+c2+	-0.0818066
DL159	DL159-226_good	14	c1+c2+	-0.0374523
DL159	DL159-226_good	15	c1+c2+	-0.00663533
DL159	DL159-226_good	16	c1+c2+	-0.0014772
DL159	DL159-226_good	17	c1+c2+	0.0169409
DL159	DL159-226_good	18	c1+c2+	0.00432206
DL159	DL159-226_good	19	c1+c2+	0.00791352
DL159	DL159-226_good	20	c1+c2+	-0.00203989
DL159	DL159-226_good	21	c1+c2+	-0.0232753
DL159	DL159-226_good	22	c1+c2+	-0.0818002
DL159	DL159-226_good	23	c1+c2+	-0.145534
DL159	DL159-226_good	24	c1+c2+	-0.226192
DL159	DL159-226_good	25	c1+c2+	-0.310396
DL159	DL159-226_good	26	c1+c2+	-0.376243
DL159	DL159-226_good	27	c1+c2+	-0.43118
DL159	DL159-226_good	28	c1+c2+	-0.4574
DL159	DL159-226_good	29	c1+c2+	-0.466792
DL159	DL159-231_good	0	c1+c2+	-0.320701
DL159	DL159-231_good	1	c1+c2+	-0.315806
DL159	DL159-231_good	2	c1+c2+	-0.309847
DL159	DL159-231_good	3	c1+c2+	-0.274242
DL159	DL159-231_good	4	c1+c2+	-0.214191
DL159	DL159-231_good	5	c1+c2+	-0.153568
DL159	DL159-231_good	6	c1+c2+	-0.0790377
DL159	DL159-231_good	7	c1+c2+	-0.0258627
DL159	DL159-231_good	8	c1+c2+	0.0269385
DL159	DL159-231_good	9	c1+c2+	0.102236
DL159	DL159-231_good	10	c1+c2+	0.164714
DL159	DL159-231_good	11	c1+c2+	0.233385
DL159	DL159-231_good	12	c1+c2+	0.279281
DL159	DL159-231_good	13	c1+c2+	0.31249
DL159	DL159-231_good	14	c1+c2+	0.322062
DL159	DL159-231_good	15	c1+c2+	0.391486
DL159	DL159-231_good	16	c1+c2+	0.418864
DL159	DL159-231_good	17	c1+c2+	0.474705
DL159	DL159-231_good	18	c1+c2+	0.47168
DL159	DL159-231_good	19	c1+c2+	0.471347
DL159	DL159-231_good	20	c1+c2+	0.41913
DL159	DL159-231_good	21	c1+c2+	0.389265
DL159	DL159-231_good	22	c1+c2+	0.283861
DL159	DL159-231_good	23	c1+c2+	0.209876
DL159	DL159-231_good	24	c1+c2+	0.0705357
DL159	DL159-231_good	25	c1+c2+	-0.0619643
DL159	DL159-231_good	26	c1+c2+	-0.159642
DL159	DL159-231_good	27	c1+c2+	-0.24249
DL159	DL159-231_good	28	c1+c2+	-0.282413
DL159	DL159-231_good	29	c1+c2+	-0.290354
DL159	DL159-233_good	0	c1-c2-	0.0155377
DL159	DL159-233_good	1	c1-c2-	-0.0236715
DL159	DL159-233_good	2	c1-c2-	-0.093645
DL159	DL159-233_good	3	c1-c2-	-0.178981
DL159	DL159-233_good	4	c1-c2-	-0.249889
DL159	DL159-233_good	5	c1-c2-	-0.346276
DL159	DL159-233_good	6	c1-c2-	-0.418252
DL159	DL159-233_good	7	c1-c2-	-0.496272
DL159	DL159-233_good	8	c1-c2-	-0.552826
DL159	DL159-233_good	9	c1-c2-	-0.603179
DL159	DL159-233_good	10	c1-c2-	-0.640405
DL159	DL159-233_good	11	c1-c2-	-0.673431
DL159	DL159-233_good	12	c1-c2-	-0.696157
DL159	DL159-233_good	13	c1-c2-	-0.710152
DL159	DL159-233_good	14	c1-c2-	-0.720619
DL159	DL159-233_good	15	c1-c2-	-0.694588
DL159	DL159-233_good	16	c1-c2-	-0.695376
DL159	DL159-233_good	17	c1-c2-	-0.676416
DL159	DL159-233_good	18	c1-c2-	-0.672289
DL159	DL159-233_good	19	c1-c2-	-0.639836
DL159	DL159-233_good	20	c1-c2-	-0.597393
DL159	DL159-233_good	21	c1-c2-	-0.509386
DL159	DL159-233_good	22	c1-c2-	-0.410434
DL159	DL159-233_good	23	c1-c2-	-0.295342
DL159	DL159-233_good	24	c1-c2-	-0.189084
DL159	DL159-233_good	25	c1-c2-	-0.11008
DL159	DL159-233_good	26	c1-c2-	-0.0660634
DL159	DL159-233_good	27	c1-c2-	-0.0389925
DL159	DL159-233_good	28	c1-c2-	-0.0362592
DL159	DL159-233_good	29	c1-c2-	-0.0313545
DL159	DL159-234_good	0	c1-c2-	-0.420166
DL159	DL159-234_good	1	c1-c2-	-0.435993
DL159	DL159-234_good	2	c1-c2-	-0.464779
DL159	DL159-234_good	3	c1-c2-	-0.511782
DL159	DL159-234_good	4	c1-c2-	-0.553783
DL159	DL159-234_good	5	c1-c2-	-0.607687
DL159	DL159-234_good	6	c1-c2-	-0.65078
DL159	DL159-234_good	7	c1-c2-	-0.686166
DL159	DL159-234_good	8	c1-c2-	-0.707737
DL159	DL159-234_good	9	c1-c2-	-0.726076
DL159	DL159-234_good	10	c1-c2-	-0.73975
DL159	DL159-234_good	11	c1-c2-	-0.758564
DL159	DL159-234_good	12	c1-c2-	-0.772631
DL159	DL159-234_good	13	c1-c2-	-0.784556
DL159	DL159-234_good	14	c1-c2-	-0.790268
DL159	DL159-234_good	15	c1-c2-	-0.782274
DL159	DL159-234_good	16	c1-c2-	-0.786971
DL159	DL159-234_good	17	c1-c2-	-0.783072
DL159	DL159-234_good	18	c1-c2-	-0.787935
DL159	DL159-234_good	19	c1-c2-	-0.776993
DL159	DL159-234_good	20	c1-c2-	-0.755412
DL159	DL159-234_good	21	c1-c2-	-0.714792
DL159	DL159-234_good	22	c1-c2-	-0.662354
DL159	DL159-234_good	23	c1-c2-	-0.604626
DL159	DL159-234_good	24	c1-c2-	-0.547067
DL159	DL159-234_good	25	c1-c2-	-0.507514
DL159	DL159-234_good	26	c1-c2-	-0.48524
DL159	DL159-234_good	27	c1-c2-	-0.462028
DL159	DL159-234_good	28	c1-c2-	-0.451436
DL159	DL159-234_good	29	c1-c2-	-0.44393
DL159	DL159-235_good	0	c1+c2-	-0.282838
DL159	DL159-235_good	1	c1+c2-	-0.310658
DL159	DL159-235_good	2	c1+c2-	-0.377164
DL159	DL159-235_good	3	c1+c2-	-0.427221
DL159	DL159-235_good	4	c1+c2-	-0.481672
DL159	DL159-235_good	5	c1+c2-	-0.512468
DL159	DL159-235_good	6	c1+c2-	-0.536836
DL159	DL159-235_good	7	c1+c2-	-0.530714
DL159	DL159-235_good	8	c1+c2-	-0.499863
DL159	DL159-235_good	9	c1+c2-	-0.46392
DL159	DL159-235_good	10	c1+c2-	-0.418391
DL159	DL159-235_good	11	c1+c2-	-0.389021
DL159	DL159-235_good	12	c1+c2-	-0.377175
DL159	DL159-235_good	13	c1+c2-	-0.388632
DL159	DL159-235_good	14	c1+c2-	-0.401139
DL159	DL159-235_good	15	c1+c2-	-0.394646
DL159	DL159-235_good	16	c1+c2-	-0.370351
DL159	DL159-235_good	17	c1+c2-	-0.330697
DL159	DL159-235_good	18	c1+c2-	-0.298843
DL159	DL159-235_good	19	c1+c2-	-0.268371
DL159	DL159-235_good	20	c1+c2-	-0.261312
DL159	DL159-235_good	21	c1+c2-	-0.257282
DL159	DL159-235_good	22	c1+c2-	-0.266949
DL159	DL159-235_good	23	c1+c2-	-0.268804
DL159	DL159-235_good	24	c1+c2-	-0.255545
DL159	DL159-235_good	25	c1+c2-	-0.251923
DL159	DL159-235_good	26	c1+c2-	-0.245625
DL159	DL159-235_good	27	c1+c2-	-0.23843
DL159	DL159-235_good	28	c1+c2-	-0.25598
DL159	DL159-235_good	29	c1+c2-	-0.267002
DL159	DL159-237_good	0	c1+c2+	-0.577445
DL159	DL159-237_good	1	c1+c2+	-0.565316
DL159	DL159-237_good	2	c1+c2+	-0.568331
DL159	DL159-237_good	3	c1+c2+	-0.535304
DL159	DL159-237_good	4	c1+c2+	-0.480051
DL159	DL159-237_good	5	c1+c2+	-0.411198
DL159	DL159-237_good	6	c1+c2+	-0.323916
DL159	DL159-237_good	7	c1+c2+	-0.226765
DL159	DL159-237_good	8	c1+c2+	-0.150304
DL159	DL159-237_good	9	c1+c2+	-0.0334016
DL159	DL159-237_good	10	c1+c2+	0.0649155
DL159	DL159-237_good	11	c1+c2+	0.159836
DL159	DL159-237_good	12	c1+c2+	0.24333
DL159	DL159-237_good	13	c1+c2+	0.313502
DL159	DL159-237_good	14	c1+c2+	0.36457
DL159	DL159-237_good	15	c1+c2+	0.433896
DL159	DL159-237_good	16	c1+c2+	0.467379
DL159	DL159-237_good	17	c1+c2+	0.502005
DL159	DL159-237_good	18	c1+c2+	0.499723
DL159	DL159-237_good	19	c1+c2+	0.472132
DL159	DL159-237_good	20	c1+c2+	0.411757
DL159	DL159-237_good	21	c1+c2+	0.328124
DL159	DL159-237_good	22	c1+c2+	0.212938
DL159	DL159-237_good	23	c1+c2+	0.0841401
DL159	DL159-237_good	24	c1+c2+	-0.0586091
DL159	DL159-237_good	25	c1+c2+	-0.229291
DL159	DL159-237_good	26	c1+c2+	-0.343073
DL159	DL159-237_good	27	c1+c2+	-0.448476
DL159	DL159-237_good	28	c1+c2+	-0.496952
DL159	DL159-237_good	29	c1+c2+	-0.518375
DL159	DL159-239_good	0	c1+c2+	-0.23986
DL159	DL159-239_good	1	c1+c2+	-0.260281
DL159	DL159-239_good	2	c1+c2+	-0.28335
DL159	DL159-239_good	3	c1+c2+	-0.286596
DL159	DL159-239_good	4	c1+c2+	-0.242896
DL159	DL159-239_good	5	c1+c2+	-0.190243
DL159	DL159-239_good	6	c1+c2+	-0.0969775
DL159	DL159-239_good	7	c1+c2+	-0.0121593
DL159	DL159-239_good	8	c1+c2+	0.063951
DL159	DL159-239_good	9	c1+c2+	0.145264
DL159	DL159-239_good	10	c1+c2+	0.2301
DL159	DL159-239_good	11	c1+c2+	0.312425
DL159	DL159-239_good	12	c1+c2+	0.392228
DL159	DL159-239_good	13	c1+c2+	0.489611
DL159	DL159-239_good	14	c1+c2+	0.536623
DL159	DL159-239_good	15	c1+c2+	0.625199
DL159	DL159-239_good	16	c1+c2+	0.656229
DL159	DL159-239_good	17	c1+c2+	0.703518
DL159	DL159-239_good	18	c1+c2+	0.706807
DL159	DL159-239_good	19	c1+c2+	0.698757
DL159	DL159-239_good	20	c1+c2+	0.647779
DL159	DL159-239_good	21	c1+c2+	0.595355
DL159	DL159-239_good	22	c1+c2+	0.47674
DL159	DL159-239_good	23	c1+c2+	0.362725
DL159	DL159-239_good	24	c1+c2+	0.220507
DL159	DL159-239_good	25	c1+c2+	0.0639396
DL159	DL159-239_good	26	c1+c2+	-0.0310438
DL159	DL159-239_good	27	c1+c2+	-0.122067
DL159	DL159-239_good	28	c1+c2+	-0.14885
DL159	DL159-239_good	29	c1+c2+	-0.154545
DL159	DL159-242_good	0	c1-c2-	0.0281931
DL159	DL159-242_good	1	c1-c2-	0.0122076
DL159	DL159-242_good	2	c1-c2-	-0.0467781
DL159	DL159-242_good	3	c1-c2-	-0.0974413
DL159	DL159-242_good	4	c1-c2-	-0.144105
DL159	DL159-242_good	5	c1-c2-	-0.202866
DL159	DL159-242_good	6	c1-c2-	-0.221704
DL159	DL159-242_good	7	c1-c2-	-0.225381
DL159	DL159-242_good	8	c1-c2-	-0.208242
DL159	DL159-242_good	9	c1-c2-	-0.191675
DL159	DL159-242_good	10	c1-c2-	-0.189419
DL159	DL159-242_good	11	c1-c2-	-0.174708
DL159	DL159-242_good	12	c1-c2-	-0.179902
DL159	DL159-242_good	13	c1-c2-	-0.179648
DL159	DL159-242_good	14	c1-c2-	-0.202352
DL159	DL159-242_good	15	c1-c2-	-0.206731
DL159	DL159-242_good	16	c1-c2-	-0.246359
DL159	DL159-242_good	17	c1-c2-	-0.244289
DL159	DL159-242_good	18	c1-c2-	-0.261845
DL159	DL159-242_good	19	c1-c2-	-0.240061
DL159	DL159-242_good	20	c1-c2-	-0.208007
DL159	DL159-242_good	21	c1-c2-	-0.133117
DL159	DL159-242_good	22	c1-c2-	-0.0232012
DL159	DL159-242_good	23	c1-c2-	0.0689964
DL159	DL159-242_good	24	c1-c2-	0.162093
DL159	DL159-242_good	25	c1-c2-	0.187227
DL159	DL159-242_good	26	c1-c2-	0.168603
DL159	DL159-242_good	27	c1-c2-	0.134467
DL159	DL159-242_good	28	c1-c2-	0.0711263
DL159	DL159-242_good	29	c1-c2-	0.0478474
DL159	DL159-245_good	0	c1-c2-	0.0680686
DL159	DL159-245_good	1	c1-c2-	0.0492611
DL159	DL159-245_good	2	c1-c2-	-0.00866389
DL159	DL159-245_good	3	c1-c2-	-0.0616298
DL159	DL159-245_good	4	c1-c2-	-0.123647
DL159	DL159-245_good	5	c1-c2-	-0.200216
DL159	DL159-245_good	6	c1-c2-	-0.256764
DL159	DL159-245_good	7	c1-c2-	-0.298402
DL159	DL159-245_good	8	c1-c2-	-0.311848
DL159	DL159-245_good	9	c1-c2-	-0.315302
DL159	DL159-245_good	10	c1-c2-	-0.326966
DL159	DL159-245_good	11	c1-c2-	-0.331843
DL159	DL159-245_good	12	c1-c2-	-0.339574
DL159	DL159-245_good	13	c1-c2-	-0.346077
DL159	DL159-245_good	14	c1-c2-	-0.359142
DL159	DL159-245_good	15	c1-c2-	-0.370857
DL159	DL159-245_good	16	c1-c2-	-0.410515
DL159	DL159-245_good	17	c1-c2-	-0.397732
DL159	DL159-245_good	18	c1-c2-	-0.401878
DL159	DL159-245_good	19	c1-c2-	-0.358744
DL159	DL159-245_good	20	c1-c2-	-0.301834
DL159	DL159-245_good	21	c1-c2-	-0.211255
DL159	DL159-245_good	22	c1-c2-	-0.0945428
DL159	DL159-245_good	23	c1-c2-	0.0107193
DL159	DL159-245_good	24	c1-c2-	0.105149
DL159	DL159-245_good	25	c1-c2-	0.143971
DL159	DL159-245_good	26	c1-c2-	0.154011
DL159	DL159-245_good	27	c1-c2-	0.14032
DL159	DL159-245_good	28	c1-c2-	0.103243
DL159	DL159-245_good	29	c1-c2-	0.08912
DL159	DL159-24_good	0	c1+c2+	-0.284426
DL159	DL159-24_good	1	c1+c2+	-0.29123
DL159	DL159-24_good	2	c1+c2+	-0.29503
DL159	DL159-24_good	3	c1+c2+	-0.273844
DL159	DL159-24_good	4	c1+c2+	-0.25029
DL159	DL159-24_good	5	c1+c2+	-0.211888
DL159	DL159-24_good	6	c1+c2+	-0.183051
DL159	DL159-24_good	7	c1+c2+	-0.154059
DL159	DL159-24_good	8	c1+c2+	-0.145166
DL159	DL159-24_good	9	c1+c2+	-0.132099
DL159	DL159-24_good	10	c1+c2+	-0.125045
DL159	DL159-24_good	11	c1+c2+	-0.10545
DL159	DL159-24_good	12	c1+c2+	-0.0924003
DL159	DL159-24_good	13	c1+c2+	-0.0558765
DL159	DL159-24_good	14	c1+c2+	-0.03285
DL159	DL159-24_good	15	c1+c2+	0.0141566
DL159	DL159-24_good	16	c1+c2+	0.0408137
DL159	DL159-24_good	17	c1+c2+	0.071925
DL159	DL159-24_good	18	c1+c2+	0.0934847
DL159	DL159-24_good	19	c1+c2+	0.0981558
DL159	DL159-24_good	20	c1+c2+	0.0925114
DL159	DL159-24_good	21	c1+c2+	0.0654619
DL159	DL159-24_good	22	c1+c2+	0.0321144
DL159	DL159-24_good	23	c1+c2+	-0.0214251
DL159	DL159-24_good	24	c1+c2+	-0.0752797
DL159	DL159-24_good	25	c1+c2+	-0.134108
DL159	DL159-24_good	26	c1+c2+	-0.185781
DL159	DL159-24_good	27	c1+c2+	-0.220077
DL159	DL159-24_good	28	c1+c2+	-0.255895
DL159	DL159-24_good	29	c1+c2+	-0.264177
DL159	DL159-250_good	0	c1-c2-	-0.123488
DL159	DL159-250_good	1	c1-c2-	-0.150999
DL159	DL159-250_good	2	c1-c2-	-0.191386
DL159	DL159-250_good	3	c1-c2-	-0.235793
DL159	DL159-250_good	4	c1-c2-	-0.275951
DL159	DL159-250_good	5	c1-c2-	-0.329598
DL159	DL159-250_good	6	c1-c2-	-0.374329
DL159	DL159-250_good	7	c1-c2-	-0.435404
DL159	DL159-250_good	8	c1-c2-	-0.476632
DL159	DL159-250_good	9	c1-c2-	-0.516775
DL159	DL159-250_good	10	c1-c2-	-0.550261
DL159	DL159-250_good	11	c1-c2-	-0.585083
DL159	DL159-250_good	12	c1-c2-	-0.615981
DL159	DL159-250_good	13	c1-c2-	-0.65942
DL159	DL159-250_good	14	c1-c2-	-0.685794
DL159	DL159-250_good	15	c1-c2-	-0.72059
DL159	DL159-250_good	16	c1-c2-	-0.738465
DL159	DL159-250_good	17	c1-c2-	-0.743897
DL159	DL159-250_good	18	c1-c2-	-0.741394
DL159	DL159-250_good	19	c1-c2-	-0.709459
DL159	DL159-250_good	20	c1-c2-	-0.665791
DL159	DL159-250_good	21	c1-c2-	-0.589518
DL159	DL159-250_good	22	c1-c2-	-0.497775
DL159	DL159-250_good	23	c1-c2-	-0.398403
DL159	DL159-250_good	24	c1-c2-	-0.29444
DL159	DL159-250_good	25	c1-c2-	-0.210673
DL159	DL159-250_good	26	c1-c2-	-0.159084
DL159	DL159-250_good	27	c1-c2-	-0.129822
DL159	DL159-250_good	28	c1-c2-	-0.135261
DL159	DL159-250_good	29	c1-c2-	-0.139676
DL159	DL159-251_good	0	c1-c2-	-0.177697
DL159	DL159-251_good	1	c1-c2-	-0.171946
DL159	DL159-251_good	2	c1-c2-	-0.168204
DL159	DL159-251_good	3	c1-c2-	-0.16855
DL159	DL159-251_good	4	c1-c2-	-0.178905
DL159	DL159-251_good	5	c1-c2-	-0.20777
DL159	DL159-251_good	6	c1-c2-	-0.242992
DL159	DL159-251_good	7	c1-c2-	-0.296661
DL159	DL159-251_good	8	c1-c2-	-0.347864
DL159	DL159-251_good	9	c1-c2-	-0.415108
DL159	DL159-251_good	10	c1-c2-	-0.46306
DL159	DL159-251_good	11	c1-c2-	-0.516654
DL159	DL159-251_good	12	c1-c2-	-0.562009
DL159	DL159-251_good	13	c1-c2-	-0.601948
DL159	DL159-251_good	14	c1-c2-	-0.633777
DL159	DL159-251_good	15	c1-c2-	-0.669711
DL159	DL159-251_good	16	c1-c2-	-0.694774
DL159	DL159-251_good	17	c1-c2-	-0.727821
DL159	DL159-251_good	18	c1-c2-	-0.750329
[truncated: 27,101 more rows]

## Sheet: Fig4e
ms_id	section	fr	state	cond
DL159-105_good	1	-0.191586	Wake	c1+c2-
DL159-105_good	2	-0.328752	Wake	c1+c2-
DL159-105_good	3	-0.536402	Wake	c1+c2-
DL159-105_good	4	-0.273579	Wake	c1+c2-
DL159-105_good	5	-0.0637943	Wake	c1+c2-
DL159-105_good	6	-0.0936217	Wake	c1+c2-
DL159-105_good	7	-0.423034	Wake	c1+c2-
DL159-105_good	8	-0.452445	Wake	c1+c2-
DL159-105_good	9	-0.165317	Wake	c1+c2-
DL159-105_good	10	-0.288511	Wake	c1+c2-
DL159-107_good	1	0.669282	Wake	c1+c2-
DL159-107_good	2	-0.105718	Wake	c1+c2-
DL159-107_good	3	-0.0998389	Wake	c1+c2-
DL159-107_good	4	-0.200605	Wake	c1+c2-
DL159-107_good	5	0.0218783	Wake	c1+c2-
DL159-107_good	6	-0.0564855	Wake	c1+c2-
DL159-107_good	7	-0.199847	Wake	c1+c2-
DL159-107_good	8	-0.0379897	Wake	c1+c2-
DL159-107_good	9	0.0648279	Wake	c1+c2-
DL159-107_good	10	0.917859	Wake	c1+c2-
DL159-10_good	1	0.423376	Wake	c1+c2-
DL159-10_good	2	-0.0811364	Wake	c1+c2-
DL159-10_good	3	0.10051	Wake	c1+c2-
DL159-10_good	4	0.459161	Wake	c1+c2-
DL159-10_good	5	0.299907	Wake	c1+c2-
DL159-10_good	6	0.319692	Wake	c1+c2-
DL159-10_good	7	0.315302	Wake	c1+c2-
DL159-10_good	8	0.668725	Wake	c1+c2-
DL159-10_good	9	0.330628	Wake	c1+c2-
DL159-10_good	10	0.197459	Wake	c1+c2-
DL159-117_good	1	-0.483066	Wake	c1+c2+
DL159-117_good	2	-0.802948	Wake	c1+c2+
DL159-117_good	3	-0.432868	Wake	c1+c2+
DL159-117_good	4	-0.693617	Wake	c1+c2+
DL159-117_good	5	-0.315997	Wake	c1+c2+
DL159-117_good	6	-0.304447	Wake	c1+c2+
DL159-117_good	7	-0.350962	Wake	c1+c2+
DL159-117_good	8	-0.429136	Wake	c1+c2+
DL159-117_good	9	-0.106009	Wake	c1+c2+
DL159-117_good	10	-0.272995	Wake	c1+c2+
DL159-118_good	1	-0.149433	Wake	c1+c2-
DL159-118_good	2	-0.31296	Wake	c1+c2-
DL159-118_good	3	-0.24259	Wake	c1+c2-
DL159-118_good	4	-0.182239	Wake	c1+c2-
DL159-118_good	5	-0.237941	Wake	c1+c2-
DL159-118_good	6	-0.25505	Wake	c1+c2-
DL159-118_good	7	0.00120336	Wake	c1+c2-
DL159-118_good	8	-0.175927	Wake	c1+c2-
DL159-118_good	9	-0.138081	Wake	c1+c2-
DL159-118_good	10	0.19157	Wake	c1+c2-
DL159-119_good	1	-0.180895	Wake	c1-c2-
DL159-119_good	2	-0.0995749	Wake	c1-c2-
DL159-119_good	3	0.043553	Wake	c1-c2-
DL159-119_good	4	0.0708546	Wake	c1-c2-
DL159-119_good	5	-0.151907	Wake	c1-c2-
DL159-119_good	6	0.0162965	Wake	c1-c2-
DL159-119_good	7	0.417672	Wake	c1-c2-
DL159-119_good	8	0.374012	Wake	c1-c2-
DL159-119_good	9	0.270696	Wake	c1-c2-
DL159-119_good	10	0.278579	Wake	c1-c2-
DL159-11_good	1	0.136923	Wake	c1+c2-
DL159-11_good	2	0.270732	Wake	c1+c2-
DL159-11_good	3	0.255953	Wake	c1+c2-
DL159-11_good	4	0.366436	Wake	c1+c2-
DL159-11_good	5	-0.169989	Wake	c1+c2-
DL159-11_good	6	-0.15704	Wake	c1+c2-
DL159-11_good	7	0.274749	Wake	c1+c2-
DL159-11_good	8	0.286556	Wake	c1+c2-
DL159-11_good	9	-0.148255	Wake	c1+c2-
DL159-11_good	10	-0.129356	Wake	c1+c2-
DL159-120_good	1	-0.201405	Wake	c1+c2-
DL159-120_good	2	-0.199075	Wake	c1+c2-
DL159-120_good	3	-0.311472	Wake	c1+c2-
DL159-120_good	4	-0.0169775	Wake	c1+c2-
DL159-120_good	5	-0.138667	Wake	c1+c2-
DL159-120_good	6	0.110485	Wake	c1+c2-
DL159-120_good	7	0.014822	Wake	c1+c2-
DL159-120_good	8	-0.14491	Wake	c1+c2-
DL159-120_good	9	-0.433709	Wake	c1+c2-
DL159-120_good	10	-0.0626602	Wake	c1+c2-
DL159-123_good	1	0.607017	Wake	c1+c2-
DL159-123_good	2	-0.0942153	Wake	c1+c2-
DL159-123_good	3	-0.0929283	Wake	c1+c2-
DL159-123_good	4	0.248334	Wake	c1+c2-
DL159-123_good	5	0.255663	Wake	c1+c2-
DL159-123_good	6	0.283313	Wake	c1+c2-
DL159-123_good	7	0.814451	Wake	c1+c2-
DL159-123_good	8	0.625356	Wake	c1+c2-
DL159-123_good	9	0.201471	Wake	c1+c2-
DL159-123_good	10	0.158387	Wake	c1+c2-
DL159-126_good	1	0.141188	Wake	c1-c2-
DL159-126_good	2	0.321873	Wake	c1-c2-
DL159-126_good	3	0.41565	Wake	c1-c2-
DL159-126_good	4	0.322876	Wake	c1-c2-
DL159-126_good	5	0.232893	Wake	c1-c2-
DL159-126_good	6	0.287496	Wake	c1-c2-
DL159-126_good	7	0.701985	Wake	c1-c2-
DL159-126_good	8	0.406044	Wake	c1-c2-
DL159-126_good	9	0.488629	Wake	c1-c2-
DL159-126_good	10	0.426142	Wake	c1-c2-
DL159-127_good	1	-0.28805	Wake	c1+c2-
DL159-127_good	2	-0.324549	Wake	c1+c2-
DL159-127_good	3	-0.117207	Wake	c1+c2-
DL159-127_good	4	-0.1999	Wake	c1+c2-
DL159-127_good	5	-0.385288	Wake	c1+c2-
DL159-127_good	6	-0.259806	Wake	c1+c2-
DL159-127_good	7	-0.227579	Wake	c1+c2-
DL159-127_good	8	-0.334246	Wake	c1+c2-
DL159-127_good	9	-0.105851	Wake	c1+c2-
DL159-127_good	10	0.18042	Wake	c1+c2-
DL159-129_good	1	0.826646	Wake	c1+c2-
DL159-129_good	2	0.449197	Wake	c1+c2-
DL159-129_good	3	1.20476	Wake	c1+c2-
DL159-129_good	4	0.992834	Wake	c1+c2-
DL159-129_good	5	0.382693	Wake	c1+c2-
DL159-129_good	6	-0.00626781	Wake	c1+c2-
DL159-129_good	7	0.949934	Wake	c1+c2-
DL159-129_good	8	0.938366	Wake	c1+c2-
DL159-129_good	9	0.588287	Wake	c1+c2-
DL159-129_good	10	0.713108	Wake	c1+c2-
DL159-130_good	1	-0.00872101	Wake	c1+c2-
DL159-130_good	2	0.0995473	Wake	c1+c2-
DL159-130_good	3	-0.396709	Wake	c1+c2-
DL159-130_good	4	-0.348167	Wake	c1+c2-
DL159-130_good	5	-0.256664	Wake	c1+c2-
DL159-130_good	6	-0.169814	Wake	c1+c2-
DL159-130_good	7	0.332267	Wake	c1+c2-
DL159-130_good	8	0.364032	Wake	c1+c2-
DL159-130_good	9	0.145436	Wake	c1+c2-
DL159-130_good	10	-0.0301219	Wake	c1+c2-
DL159-131_good	1	-0.200491	Wake	c1+c2-
DL159-131_good	2	-0.296703	Wake	c1+c2-
DL159-131_good	3	-0.316311	Wake	c1+c2-
DL159-131_good	4	-0.246402	Wake	c1+c2-
DL159-131_good	5	-0.339564	Wake	c1+c2-
DL159-131_good	6	-0.346227	Wake	c1+c2-
DL159-131_good	7	-0.349332	Wake	c1+c2-
DL159-131_good	8	-0.274692	Wake	c1+c2-
DL159-131_good	9	-0.322758	Wake	c1+c2-
DL159-131_good	10	-0.222178	Wake	c1+c2-
DL159-135_good	1	-0.147062	Wake	c1+c2-
DL159-135_good	2	0.186709	Wake	c1+c2-
DL159-135_good	3	0.582929	Wake	c1+c2-
DL159-135_good	4	0.637922	Wake	c1+c2-
DL159-135_good	5	0.193385	Wake	c1+c2-
DL159-135_good	6	0.152285	Wake	c1+c2-
DL159-135_good	7	0.243239	Wake	c1+c2-
DL159-135_good	8	0.410238	Wake	c1+c2-
DL159-135_good	9	0.0284322	Wake	c1+c2-
DL159-135_good	10	0.0513346	Wake	c1+c2-
DL159-142_good	1	-0.653054	Wake	c1+c2+
DL159-142_good	2	0.0950769	Wake	c1+c2+
DL159-142_good	3	0.429962	Wake	c1+c2+
DL159-142_good	4	0.414736	Wake	c1+c2+
DL159-142_good	5	-0.100448	Wake	c1+c2+
DL159-142_good	6	-0.186952	Wake	c1+c2+
DL159-142_good	7	-0.0524617	Wake	c1+c2+
DL159-142_good	8	-0.339427	Wake	c1+c2+
DL159-142_good	9	-0.64148	Wake	c1+c2+
DL159-142_good	10	-0.538242	Wake	c1+c2+
DL159-143_good	1	0.0783156	Wake	c1+c2-
DL159-143_good	2	0.00720978	Wake	c1+c2-
DL159-143_good	3	0.26478	Wake	c1+c2-
DL159-143_good	4	0.325059	Wake	c1+c2-
DL159-143_good	5	-0.144799	Wake	c1+c2-
DL159-143_good	6	-0.108019	Wake	c1+c2-
DL159-143_good	7	0.451294	Wake	c1+c2-
DL159-143_good	8	0.390902	Wake	c1+c2-
DL159-143_good	9	-0.000197641	Wake	c1+c2-
DL159-143_good	10	-0.0603637	Wake	c1+c2-
DL159-144_good	1	-0.173017	Wake	c1+c2-
DL159-144_good	2	-0.11959	Wake	c1+c2-
DL159-144_good	3	-0.168754	Wake	c1+c2-
DL159-144_good	4	-0.389834	Wake	c1+c2-
DL159-144_good	5	-0.376354	Wake	c1+c2-
DL159-144_good	6	-0.362061	Wake	c1+c2-
DL159-144_good	7	-0.230607	Wake	c1+c2-
DL159-144_good	8	-0.374392	Wake	c1+c2-
DL159-144_good	9	-0.154815	Wake	c1+c2-
DL159-144_good	10	-0.233219	Wake	c1+c2-
DL159-150_good	1	0.237608	Wake	c1+c2-
DL159-150_good	2	0.445663	Wake	c1+c2-
DL159-150_good	3	0.498676	Wake	c1+c2-
DL159-150_good	4	0.422067	Wake	c1+c2-
DL159-150_good	5	0.200606	Wake	c1+c2-
DL159-150_good	6	0.163073	Wake	c1+c2-
DL159-150_good	7	0.644771	Wake	c1+c2-
DL159-150_good	8	0.659175	Wake	c1+c2-
DL159-150_good	9	0.50623	Wake	c1+c2-
DL159-150_good	10	0.400958	Wake	c1+c2-
DL159-152_good	1	-0.218909	Wake	c1+c2+
DL159-152_good	2	-0.320657	Wake	c1+c2+
DL159-152_good	3	-0.371525	Wake	c1+c2+
DL159-152_good	4	-0.499785	Wake	c1+c2+
DL159-152_good	5	-0.341183	Wake	c1+c2+
DL159-152_good	6	-0.35419	Wake	c1+c2+
DL159-152_good	7	-0.505765	Wake	c1+c2+
DL159-152_good	8	-0.54308	Wake	c1+c2+
DL159-152_good	9	-0.261541	Wake	c1+c2+
DL159-152_good	10	0.42115	Wake	c1+c2+
DL159-154_good	1	-0.00187333	Wake	c1+c2-
DL159-154_good	2	-0.18783	Wake	c1+c2-
DL159-154_good	3	-0.322147	Wake	c1+c2-
DL159-154_good	4	-0.330838	Wake	c1+c2-
DL159-154_good	5	-0.346496	Wake	c1+c2-
DL159-154_good	6	-0.334334	Wake	c1+c2-
DL159-154_good	7	-0.33013	Wake	c1+c2-
DL159-154_good	8	-0.257114	Wake	c1+c2-
DL159-154_good	9	-0.225127	Wake	c1+c2-
DL159-154_good	10	-0.148858	Wake	c1+c2-
DL159-155_good	1	-0.289428	Wake	c1+c2+
DL159-155_good	2	-0.278862	Wake	c1+c2+
DL159-155_good	3	-0.311573	Wake	c1+c2+
DL159-155_good	4	0.178724	Wake	c1+c2+
DL159-155_good	5	-0.062823	Wake	c1+c2+
DL159-155_good	6	-0.343307	Wake	c1+c2+
DL159-155_good	7	-0.296257	Wake	c1+c2+
DL159-155_good	8	-0.31183	Wake	c1+c2+
DL159-155_good	9	-0.499508	Wake	c1+c2+
DL159-155_good	10	-0.246399	Wake	c1+c2+
DL159-15_good	1	-0.113833	Wake	c1+c2+
DL159-15_good	2	-0.0339228	Wake	c1+c2+
DL159-15_good	3	-0.427557	Wake	c1+c2+
DL159-15_good	4	-0.462984	Wake	c1+c2+
DL159-15_good	5	-0.279432	Wake	c1+c2+
DL159-15_good	6	-0.345099	Wake	c1+c2+
DL159-15_good	7	-0.442846	Wake	c1+c2+
DL159-15_good	8	-0.316319	Wake	c1+c2+
DL159-15_good	9	-0.274379	Wake	c1+c2+
DL159-15_good	10	-0.103943	Wake	c1+c2+
DL159-160_good	1	-0.525911	Wake	c1+c2+
DL159-160_good	2	-0.533517	Wake	c1+c2+
DL159-160_good	3	-0.292319	Wake	c1+c2+
DL159-160_good	4	-0.724022	Wake	c1+c2+
DL159-160_good	5	-0.510333	Wake	c1+c2+
DL159-160_good	6	-0.479635	Wake	c1+c2+
DL159-160_good	7	-0.592401	Wake	c1+c2+
DL159-160_good	8	-0.698634	Wake	c1+c2+
DL159-160_good	9	-0.401893	Wake	c1+c2+
DL159-160_good	10	-0.059939	Wake	c1+c2+
DL159-161_good	1	-0.0304249	Wake	c1-c2-
DL159-161_good	2	0.219341	Wake	c1-c2-
DL159-161_good	3	1.13181	Wake	c1-c2-
DL159-161_good	4	0.866485	Wake	c1-c2-
DL159-161_good	5	0.654359	Wake	c1-c2-
DL159-161_good	6	0.397752	Wake	c1-c2-
DL159-161_good	7	1.34114	Wake	c1-c2-
DL159-161_good	8	1.33011	Wake	c1-c2-
DL159-161_good	9	0.644755	Wake	c1-c2-
DL159-161_good	10	0.304226	Wake	c1-c2-
DL159-162_good	1	-0.100981	Wake	c1+c2-
DL159-162_good	2	-0.0326399	Wake	c1+c2-
DL159-162_good	3	0.055934	Wake	c1+c2-
DL159-162_good	4	-0.0165578	Wake	c1+c2-
DL159-162_good	5	-0.116367	Wake	c1+c2-
DL159-162_good	6	-0.441154	Wake	c1+c2-
DL159-162_good	7	0.036904	Wake	c1+c2-
DL159-162_good	8	0.0744615	Wake	c1+c2-
DL159-162_good	9	-0.105729	Wake	c1+c2-
DL159-162_good	10	-0.165811	Wake	c1+c2-
DL159-163_good	1	0.437992	Wake	c1+c2-
DL159-163_good	2	0.429958	Wake	c1+c2-
DL159-163_good	3	0.106638	Wake	c1+c2-
DL159-163_good	4	0.00272684	Wake	c1+c2-
DL159-163_good	5	-0.0686193	Wake	c1+c2-
DL159-163_good	6	0.00527827	Wake	c1+c2-
DL159-163_good	7	-0.0664837	Wake	c1+c2-
DL159-163_good	8	-0.0817012	Wake	c1+c2-
DL159-163_good	9	0.0633821	Wake	c1+c2-
DL159-163_good	10	-0.0764255	Wake	c1+c2-
DL159-164_good	1	0.116711	Wake	c1-c2-
DL159-164_good	2	0.667485	Wake	c1-c2-
DL159-164_good	3	0.358596	Wake	c1-c2-
DL159-164_good	4	0.356182	Wake	c1-c2-
DL159-164_good	5	0.172032	Wake	c1-c2-
DL159-164_good	6	0.0305314	Wake	c1-c2-
DL159-164_good	7	-0.212785	Wake	c1-c2-
DL159-164_good	8	0.24364	Wake	c1-c2-
DL159-164_good	9	-0.336178	Wake	c1-c2-
DL159-164_good	10	-0.302764	Wake	c1-c2-
DL159-165_good	1	0.379468	Wake	c1+c2-
DL159-165_good	2	0.389181	Wake	c1+c2-
DL159-165_good	3	0.893551	Wake	c1+c2-
DL159-165_good	4	0.735232	Wake	c1+c2-
DL159-165_good	5	0.347274	Wake	c1+c2-
DL159-165_good	6	0.153772	Wake	c1+c2-
DL159-165_good	7	0.566311	Wake	c1+c2-
DL159-165_good	8	0.586659	Wake	c1+c2-
DL159-165_good	9	0.0619785	Wake	c1+c2-
DL159-165_good	10	0.117096	Wake	c1+c2-
DL159-166_good	1	0.538021	Wake	c1-c2-
DL159-166_good	2	0.468604	Wake	c1-c2-
DL159-166_good	3	0.742002	Wake	c1-c2-
DL159-166_good	4	0.833784	Wake	c1-c2-
DL159-166_good	5	0.618272	Wake	c1-c2-
DL159-166_good	6	0.700028	Wake	c1-c2-
DL159-166_good	7	0.856251	Wake	c1-c2-
DL159-166_good	8	0.928497	Wake	c1-c2-
DL159-166_good	9	0.61597	Wake	c1-c2-
DL159-166_good	10	0.568831	Wake	c1-c2-
DL159-175_good	1	-0.458417	Wake	c1+c2-
DL159-175_good	2	-0.322557	Wake	c1+c2-
DL159-175_good	3	-0.114074	Wake	c1+c2-
DL159-175_good	4	-0.124809	Wake	c1+c2-
DL159-175_good	5	-0.271456	Wake	c1+c2-
DL159-175_good	6	-0.183122	Wake	c1+c2-
DL159-175_good	7	-0.0534638	Wake	c1+c2-
DL159-175_good	8	-0.18861	Wake	c1+c2-
DL159-175_good	9	-0.280321	Wake	c1+c2-
DL159-175_good	10	-0.258831	Wake	c1+c2-
DL159-180_good	1	0.574185	Wake	c1+c2-
DL159-180_good	2	-0.174865	Wake	c1+c2-
DL159-180_good	3	-0.100624	Wake	c1+c2-
DL159-180_good	4	-0.143201	Wake	c1+c2-
DL159-180_good	5	-0.144983	Wake	c1+c2-
DL159-180_good	6	-0.16262	Wake	c1+c2-
DL159-180_good	7	-0.069586	Wake	c1+c2-
DL159-180_good	8	-0.0562523	Wake	c1+c2-
DL159-180_good	9	-0.0459426	Wake	c1+c2-
DL159-180_good	10	0.458155	Wake	c1+c2-
DL159-181_good	1	0.24457	Wake	c1+c2-
DL159-181_good	2	-0.419949	Wake	c1+c2-
DL159-181_good	3	-0.0179651	Wake	c1+c2-
DL159-181_good	4	-0.46438	Wake	c1+c2-
DL159-181_good	5	-0.289769	Wake	c1+c2-
DL159-181_good	6	-0.475895	Wake	c1+c2-
DL159-181_good	7	0.00993784	Wake	c1+c2-
DL159-181_good	8	-0.186823	Wake	c1+c2-
DL159-181_good	9	-0.224093	Wake	c1+c2-
DL159-181_good	10	0.0020223	Wake	c1+c2-
DL159-183_good	1	0.70105	Wake	c1+c2-
DL159-183_good	2	-0.0368163	Wake	c1+c2-
DL159-183_good	3	-0.199665	Wake	c1+c2-
DL159-183_good	4	-0.0645225	Wake	c1+c2-
DL159-183_good	5	0.167444	Wake	c1+c2-
DL159-183_good	6	-0.00843957	Wake	c1+c2-
DL159-183_good	7	-0.28867	Wake	c1+c2-
DL159-183_good	8	0.428661	Wake	c1+c2-
DL159-183_good	9	0.756897	Wake	c1+c2-
DL159-183_good	10	0.180738	Wake	c1+c2-
DL159-184_good	1	0.177285	Wake	c1-c2-
DL159-184_good	2	0.319704	Wake	c1-c2-
DL159-184_good	3	0.864942	Wake	c1-c2-
DL159-184_good	4	0.698064	Wake	c1-c2-
DL159-184_good	5	0.625246	Wake	c1-c2-
DL159-184_good	6	0.730461	Wake	c1-c2-
DL159-184_good	7	1.0971	Wake	c1-c2-
DL159-184_good	8	0.96967	Wake	c1-c2-
DL159-184_good	9	0.747284	Wake	c1-c2-
DL159-184_good	10	0.637385	Wake	c1-c2-
DL159-186_good	1	0.028623	Wake	c1-c2-
DL159-186_good	2	0.40509	Wake	c1-c2-
DL159-186_good	3	0.621368	Wake	c1-c2-
DL159-186_good	4	0.933427	Wake	c1-c2-
DL159-186_good	5	0.570144	Wake	c1-c2-
DL159-186_good	6	0.628934	Wake	c1-c2-
DL159-186_good	7	0.70135	Wake	c1-c2-
DL159-186_good	8	0.750917	Wake	c1-c2-
DL159-186_good	9	0.379789	Wake	c1-c2-
DL159-186_good	10	0.162741	Wake	c1-c2-
DL159-187_good	1	0.34144	Wake	c1-c2-
DL159-187_good	2	0.37551	Wake	c1-c2-
DL159-187_good	3	0.634821	Wake	c1-c2-
DL159-187_good	4	0.640456	Wake	c1-c2-
DL159-187_good	5	0.559977	Wake	c1-c2-
DL159-187_good	6	0.598711	Wake	c1-c2-
DL159-187_good	7	0.657236	Wake	c1-c2-
DL159-187_good	8	0.398936	Wake	c1-c2-
DL159-187_good	9	0.276194	Wake	c1-c2-
DL159-187_good	10	0.218059	Wake	c1-c2-
DL159-188_good	1	0.361521	Wake	c1+c2-
DL159-188_good	2	-0.344789	Wake	c1+c2-
DL159-188_good	3	-0.188866	Wake	c1+c2-
DL159-188_good	4	-0.110015	Wake	c1+c2-
DL159-188_good	5	-0.255918	Wake	c1+c2-
DL159-188_good	6	-0.0962279	Wake	c1+c2-
DL159-188_good	7	-0.0838682	Wake	c1+c2-
DL159-188_good	8	0.271636	Wake	c1+c2-
DL159-188_good	9	-0.0467762	Wake	c1+c2-
DL159-188_good	10	-0.0313762	Wake	c1+c2-
DL159-18_good	1	0.573573	Wake	c1-c2-
DL159-18_good	2	0.649715	Wake	c1-c2-
DL159-18_good	3	1.08202	Wake	c1-c2-
DL159-18_good	4	1.02211	Wake	c1-c2-
DL159-18_good	5	0.558258	Wake	c1-c2-
DL159-18_good	6	0.490504	Wake	c1-c2-
DL159-18_good	7	0.852055	Wake	c1-c2-
DL159-18_good	8	0.970974	Wake	c1-c2-
DL159-18_good	9	0.429891	Wake	c1-c2-
DL159-18_good	10	0.384747	Wake	c1-c2-
DL159-191_good	1	0.466292	Wake	c1-c2-
DL159-191_good	2	0.44418	Wake	c1-c2-
DL159-191_good	3	0.5161	Wake	c1-c2-
DL159-191_good	4	0.551684	Wake	c1-c2-
DL159-191_good	5	0.396429	Wake	c1-c2-
DL159-191_good	6	0.376558	Wake	c1-c2-
DL159-191_good	7	0.706358	Wake	c1-c2-
DL159-191_good	8	0.794067	Wake	c1-c2-
DL159-191_good	9	0.557752	Wake	c1-c2-
DL159-191_good	10	0.479415	Wake	c1-c2-
DL159-193_good	1	0.572964	Wake	c1+c2-
DL159-193_good	2	-0.135578	Wake	c1+c2-
DL159-193_good	3	-0.411467	Wake	c1+c2-
DL159-193_good	4	-0.461273	Wake	c1+c2-
DL159-193_good	5	-0.413979	Wake	c1+c2-
DL159-193_good	6	-0.377761	Wake	c1+c2-
DL159-193_good	7	-0.365339	Wake	c1+c2-
DL159-193_good	8	0.170002	Wake	c1+c2-
DL159-193_good	9	0.441342	Wake	c1+c2-
DL159-193_good	10	0.837669	Wake	c1+c2-
DL159-194_good	1	0.0291107	Wake	c1-c2-
DL159-194_good	2	0.249294	Wake	c1-c2-
DL159-194_good	3	0.814542	Wake	c1-c2-
DL159-194_good	4	0.954106	Wake	c1-c2-
DL159-194_good	5	0.464698	Wake	c1-c2-
DL159-194_good	6	0.386452	Wake	c1-c2-
DL159-194_good	7	0.622001	Wake	c1-c2-
DL159-194_good	8	0.574585	Wake	c1-c2-
DL159-194_good	9	0.114583	Wake	c1-c2-
DL159-194_good	10	-0.0277689	Wake	c1-c2-
DL159-195_good	1	0.525377	Wake	c1-c2-
DL159-195_good	2	0.182396	Wake	c1-c2-
DL159-195_good	3	-0.127673	Wake	c1-c2-
DL159-195_good	4	0.187608	Wake	c1-c2-
DL159-195_good	5	0.560908	Wake	c1-c2-
DL159-195_good	6	0.776941	Wake	c1-c2-
DL159-195_good	7	1.13319	Wake	c1-c2-
DL159-195_good	8	0.57412	Wake	c1-c2-
DL159-195_good	9	0.965023	Wake	c1-c2-
DL159-195_good	10	0.698716	Wake	c1-c2-
DL159-196_good	1	-0.665292	Wake	c1+c2+
DL159-196_good	2	-0.406995	Wake	c1+c2+
DL159-196_good	3	-0.7465	Wake	c1+c2+
DL159-196_good	4	-0.891576	Wake	c1+c2+
DL159-196_good	5	-0.441128	Wake	c1+c2+
DL159-196_good	6	-0.27744	Wake	c1+c2+
DL159-196_good	7	-0.926464	Wake	c1+c2+
DL159-196_good	8	-0.87996	Wake	c1+c2+
DL159-196_good	9	-0.567376	Wake	c1+c2+
DL159-196_good	10	-0.370001	Wake	c1+c2+
DL159-200_good	1	0.582419	Wake	c1+c2-
DL159-200_good	2	0.0409591	Wake	c1+c2-
DL159-200_good	3	0.0487741	Wake	c1+c2-
DL159-200_good	4	-0.118553	Wake	c1+c2-
DL159-200_good	5	-0.163373	Wake	c1+c2-
DL159-200_good	6	-0.253078	Wake	c1+c2-
DL159-200_good	7	-0.0648969	Wake	c1+c2-
DL159-200_good	8	0.384375	Wake	c1+c2-
DL159-200_good	9	0.197539	Wake	c1+c2-
DL159-200_good	10	0.162167	Wake	c1+c2-
DL159-206_good	1	-0.362535	Wake	c1+c2+
DL159-206_good	2	-0.518914	Wake	c1+c2+
DL159-206_good	3	-0.247634	Wake	c1+c2+
DL159-206_good	4	-0.610653	Wake	c1+c2+
DL159-206_good	5	-0.0471784	Wake	c1+c2+
DL159-206_good	6	0.100155	Wake	c1+c2+
DL159-206_good	7	-0.430422	Wake	c1+c2+
DL159-206_good	8	-0.103884	Wake	c1+c2+
DL159-206_good	9	0.22401	Wake	c1+c2+
DL159-206_good	10	0.162028	Wake	c1+c2+
DL159-207_good	1	-0.640222	Wake	c1+c2+
DL159-207_good	2	-0.709062	Wake	c1+c2+
DL159-207_good	3	-0.69494	Wake	c1+c2+
DL159-207_good	4	-0.755115	Wake	c1+c2+
DL159-207_good	5	-0.334866	Wake	c1+c2+
DL159-207_good	6	-0.233222	Wake	c1+c2+
DL159-207_good	7	-0.568631	Wake	c1+c2+
DL159-207_good	8	-0.518849	Wake	c1+c2+
DL159-207_good	9	-0.110538	Wake	c1+c2+
DL159-207_good	10	-0.0630772	Wake	c1+c2+
DL159-209_good	1	-0.421853	Wake	c1+c2+
DL159-209_good	2	-0.194986	Wake	c1+c2+
DL159-209_good	3	-0.494663	Wake	c1+c2+
DL159-209_good	4	-0.405207	Wake	c1+c2+
DL159-209_good	5	-0.273235	Wake	c1+c2+
DL159-209_good	6	-0.336982	Wake	c1+c2+
DL159-209_good	7	-0.550462	Wake	c1+c2+
DL159-209_good	8	-0.208903	Wake	c1+c2+
DL159-209_good	9	-0.223886	Wake	c1+c2+
DL159-209_good	10	-0.140158	Wake	c1+c2+
DL159-20_good	1	-0.126257	Wake	c1+c2-
DL159-20_good	2	0.379286	Wake	c1+c2-
DL159-20_good	3	0.170247	Wake	c1+c2-
DL159-20_good	4	0.0112139	Wake	c1+c2-
DL159-20_good	5	-0.392353	Wake	c1+c2-
DL159-20_good	6	-0.363849	Wake	c1+c2-
DL159-20_good	7	0.000574935	Wake	c1+c2-
DL159-20_good	8	0.198783	Wake	c1+c2-
DL159-20_good	9	-0.375917	Wake	c1+c2-
DL159-20_good	10	-0.278469	Wake	c1+c2-
DL159-211_good	1	-0.483943	Wake	c1+c2+
DL159-211_good	2	-0.623663	Wake	c1+c2+
DL159-211_good	3	-0.61862	Wake	c1+c2+
DL159-211_good	4	-0.89079	Wake	c1+c2+
DL159-211_good	5	-0.455355	Wake	c1+c2+
DL159-211_good	6	-0.252995	Wake	c1+c2+
DL159-211_good	7	-0.635149	Wake	c1+c2+
DL159-211_good	8	-0.819014	Wake	c1+c2+
DL159-211_good	9	-0.285706	Wake	c1+c2+
DL159-211_good	10	-0.218151	Wake	c1+c2+
DL159-214_good	1	-0.310703	Wake	c1+c2+
DL159-214_good	2	-0.52953	Wake	c1+c2+
DL159-214_good	3	-0.563292	Wake	c1+c2+
DL159-214_good	4	-0.589165	Wake	c1+c2+
DL159-214_good	5	-0.496112	Wake	c1+c2+
DL159-214_good	6	-0.363789	Wake	c1+c2+
DL159-214_good	7	-0.30881	Wake	c1+c2+
DL159-214_good	8	-0.40119	Wake	c1+c2+
DL159-214_good	9	-0.458567	Wake	c1+c2+
DL159-214_good	10	-0.184711	Wake	c1+c2+
DL159-215_good	1	-0.784351	Wake	c1+c2+
DL159-215_good	2	-0.833753	Wake	c1+c2+
DL159-215_good	3	-0.744249	Wake	c1+c2+
DL159-215_good	4	-0.649001	Wake	c1+c2+
DL159-215_good	5	-0.243446	Wake	c1+c2+
DL159-215_good	6	-0.04483	Wake	c1+c2+
DL159-215_good	7	-0.196875	Wake	c1+c2+
DL159-215_good	8	-0.372122	Wake	c1+c2+
DL159-215_good	9	0.142268	Wake	c1+c2+
DL159-215_good	10	0.0544623	Wake	c1+c2+
DL159-218_good	1	0.13198	Wake	c1+c2-
DL159-218_good	2	-0.16446	Wake	c1+c2-
DL159-218_good	3	-0.204903	Wake	c1+c2-
DL159-218_good	4	-0.288916	Wake	c1+c2-
DL159-218_good	5	-0.291462	Wake	c1+c2-
DL159-218_good	6	-0.369212	Wake	c1+c2-
DL159-218_good	7	-0.366573	Wake	c1+c2-
DL159-218_good	8	-0.309501	Wake	c1+c2-
DL159-218_good	9	-0.299651	Wake	c1+c2-
DL159-218_good	10	-0.200266	Wake	c1+c2-
DL159-219_good	1	-0.066404	Wake	c1-c2-
DL159-219_good	2	0.276826	Wake	c1-c2-
DL159-219_good	3	0.44795	Wake	c1-c2-
DL159-219_good	4	0.700867	Wake	c1-c2-
DL159-219_good	5	0.354781	Wake	c1-c2-
DL159-219_good	6	0.483839	Wake	c1-c2-
DL159-219_good	7	0.297913	Wake	c1-c2-
DL159-219_good	8	0.328781	Wake	c1-c2-
DL159-219_good	9	0.12317	Wake	c1-c2-
DL159-219_good	10	-0.250127	Wake	c1-c2-
DL159-223_good	1	0.0471871	Wake	c1+c2-
DL159-223_good	2	0.413897	Wake	c1+c2-
DL159-223_good	3	0.23412	Wake	c1+c2-
DL159-223_good	4	-0.147558	Wake	c1+c2-
DL159-223_good	5	-0.505053	Wake	c1+c2-
DL159-223_good	6	-0.584982	Wake	c1+c2-
DL159-223_good	7	-0.403844	Wake	c1+c2-
DL159-223_good	8	-0.411631	Wake	c1+c2-
DL159-223_good	9	-0.504825	Wake	c1+c2-
DL159-223_good	10	-0.239187	Wake	c1+c2-
DL159-226_good	1	-0.643512	Wake	c1+c2+
DL159-226_good	2	-0.554939	Wake	c1+c2+
DL159-226_good	3	-0.412199	Wake	c1+c2+
DL159-226_good	4	-0.229684	Wake	c1+c2+
DL159-226_good	5	-0.319239	Wake	c1+c2+
DL159-226_good	6	-0.265485	Wake	c1+c2+
DL159-226_good	7	-0.25209	Wake	c1+c2+
DL159-226_good	8	-0.290719	Wake	c1+c2+
DL159-226_good	9	-0.497658	Wake	c1+c2+
DL159-226_good	10	-0.429107	Wake	c1+c2+
DL159-231_good	1	-0.773859	Wake	c1+c2+
DL159-231_good	2	-0.744918	Wake	c1+c2+
DL159-231_good	3	-0.636834	Wake	c1+c2+
DL159-231_good	4	-0.435878	Wake	c1+c2+
DL159-231_good	5	-0.281578	Wake	c1+c2+
DL159-231_good	6	-0.127738	Wake	c1+c2+
DL159-231_good	7	-0.178863	Wake	c1+c2+
DL159-231_good	8	-0.251889	Wake	c1+c2+
DL159-231_good	9	-0.358348	Wake	c1+c2+
DL159-231_good	10	-0.40836	Wake	c1+c2+
DL159-233_good	1	0.0180133	Wake	c1-c2-
DL159-233_good	2	0.323855	Wake	c1-c2-
DL159-233_good	3	0.649875	Wake	c1-c2-
DL159-233_good	4	0.8358	Wake	c1-c2-
DL159-233_good	5	0.575262	Wake	c1-c2-
DL159-233_good	6	0.628722	Wake	c1-c2-
DL159-233_good	7	0.571806	Wake	c1-c2-
DL159-233_good	8	0.62461	Wake	c1-c2-
DL159-233_good	9	0.367239	Wake	c1-c2-
DL159-233_good	10	0.248969	Wake	c1-c2-
DL159-234_good	1	0.141034	Wake	c1-c2-
DL159-234_good	2	0.536933	Wake	c1-c2-
DL159-234_good	3	0.800382	Wake	c1-c2-
DL159-234_good	4	0.991957	Wake	c1-c2-
DL159-234_good	5	0.394541	Wake	c1-c2-
DL159-234_good	6	0.28781	Wake	c1-c2-
DL159-234_good	7	0.265742	Wake	c1-c2-
DL159-234_good	8	0.516246	Wake	c1-c2-
DL159-234_good	9	0.146293	Wake	c1-c2-
DL159-234_good	10	-0.0672917	Wake	c1-c2-
DL159-235_good	1	-0.213632	Wake	c1+c2-
DL159-235_good	2	-0.663151	Wake	c1+c2-
DL159-235_good	3	0.0126076	Wake	c1+c2-
DL159-235_good	4	0.0945991	Wake	c1+c2-
DL159-235_good	5	0.275849	Wake	c1+c2-
DL159-235_good	6	0.343484	Wake	c1+c2-
DL159-235_good	7	0.163701	Wake	c1+c2-
DL159-235_good	8	1.15657	Wake	c1+c2-
DL159-235_good	9	0.520313	Wake	c1+c2-
DL159-235_good	10	0.444276	Wake	c1+c2-
DL159-237_good	1	-0.733925	Wake	c1+c2+
DL159-237_good	2	-0.619216	Wake	c1+c2+
DL159-237_good	3	-0.737703	Wake	c1+c2+
DL159-237_good	4	-0.648677	Wake	c1+c2+
DL159-237_good	5	-0.376973	Wake	c1+c2+
DL159-237_good	6	-0.317653	Wake	c1+c2+
DL159-237_good	7	-0.583831	Wake	c1+c2+
DL159-237_good	8	-0.545209	Wake	c1+c2+
DL159-237_good	9	-0.374642	Wake	c1+c2+
DL159-237_good	10	-0.2596	Wake	c1+c2+
DL159-239_good	1	-0.763815	Wake	c1+c2+
DL159-239_good	2	-0.54693	Wake	c1+c2+
DL159-239_good	3	-0.467879	Wake	c1+c2+
DL159-239_good	4	-0.574303	Wake	c1+c2+
DL159-239_good	5	-0.413924	Wake	c1+c2+
DL159-239_good	6	-0.198584	Wake	c1+c2+
DL159-239_good	7	-0.459342	Wake	c1+c2+
DL159-239_good	8	-0.280748	Wake	c1+c2+
DL159-239_good	9	0.0277036	Wake	c1+c2+
DL159-239_good	10	-0.127239	Wake	c1+c2+
DL159-242_good	1	0.238773	Wake	c1-c2-
DL159-242_good	2	0.584081	Wake	c1-c2-
DL159-242_good	3	1.19305	Wake	c1-c2-
DL159-242_good	4	0.884475	Wake	c1-c2-
DL159-242_good	5	0.280105	Wake	c1-c2-
DL159-242_good	6	0.0126923	Wake	c1-c2-
DL159-242_good	7	0.23119	Wake	c1-c2-
DL159-242_good	8	0.390451	Wake	c1-c2-
DL159-242_good	9	0.114799	Wake	c1-c2-
DL159-242_good	10	0.00392521	Wake	c1-c2-
DL159-245_good	1	0.121996	Wake	c1-c2-
DL159-245_good	2	0.454009	Wake	c1-c2-
DL159-245_good	3	0.993484	Wake	c1-c2-
DL159-245_good	4	0.972234	Wake	c1-c2-
DL159-245_good	5	0.402942	Wake	c1-c2-
DL159-245_good	6	0.25575	Wake	c1-c2-
DL159-245_good	7	0.413544	Wake	c1-c2-
DL159-245_good	8	0.575429	Wake	c1-c2-
DL159-245_good	9	0.281418	Wake	c1-c2-
DL159-245_good	10	0.0425057	Wake	c1-c2-
DL159-24_good	1	-0.234648	Wake	c1+c2+
DL159-24_good	2	-0.222682	Wake	c1+c2+
DL159-24_good	3	-0.256064	Wake	c1+c2+
DL159-24_good	4	-0.250577	Wake	c1+c2+
DL159-24_good	5	-0.331702	Wake	c1+c2+
DL159-24_good	6	-0.289283	Wake	c1+c2+
DL159-24_good	7	-0.300257	Wake	c1+c2+
DL159-24_good	8	-0.205013	Wake	c1+c2+
DL159-24_good	9	0.10532	Wake	c1+c2+
DL159-24_good	10	1.19299	Wake	c1+c2+
DL159-250_good	1	0.356424	Wake	c1-c2-
DL159-250_good	2	0.877094	Wake	c1-c2-
DL159-250_good	3	0.671705	Wake	c1-c2-
DL159-250_good	4	0.712182	Wake	c1-c2-
DL159-250_good	5	0.12774	Wake	c1-c2-
DL159-250_good	6	-0.0141351	Wake	c1-c2-
DL159-250_good	7	-0.0891233	Wake	c1-c2-
DL159-250_good	8	0.039569	Wake	c1-c2-
DL159-250_good	9	-0.242055	Wake	c1-c2-
DL159-250_good	10	-0.107662	Wake	c1-c2-
DL159-251_good	1	0.315199	Wake	c1-c2-
DL159-251_good	2	0.710879	Wake	c1-c2-
DL159-251_good	3	0.70125	Wake	c1-c2-
DL159-251_good	4	0.889365	Wake	c1-c2-
DL159-251_good	5	0.281466	Wake	c1-c2-
DL159-251_good	6	0.209039	Wake	c1-c2-
DL159-251_good	7	0.380955	Wake	c1-c2-
DL159-251_good	8	0.506975	Wake	c1-c2-
DL159-251_good	9	0.102111	Wake	c1-c2-
DL159-251_good	10	-0.0295601	Wake	c1-c2-
DL159-252_good	1	0.224438	Wake	c1-c2-
DL159-252_good	2	0.385393	Wake	c1-c2-
DL159-252_good	3	0.649122	Wake	c1-c2-
DL159-252_good	4	0.886714	Wake	c1-c2-
DL159-252_good	5	0.448027	Wake	c1-c2-
DL159-252_good	6	0.367775	Wake	c1-c2-
DL159-252_good	7	0.444956	Wake	c1-c2-
DL159-252_good	8	0.417279	Wake	c1-c2-
DL159-252_good	9	-0.0095343	Wake	c1-c2-
DL159-252_good	10	-0.0108757	Wake	c1-c2-
DL159-263_good	1	-0.59693	Wake	c1+c2+
DL159-263_good	2	-0.331748	Wake	c1+c2+
DL159-263_good	3	-0.48354	Wake	c1+c2+
DL159-263_good	4	-0.573242	Wake	c1+c2+
DL159-263_good	5	-0.832631	Wake	c1+c2+
DL159-263_good	6	-0.799504	Wake	c1+c2+
DL159-263_good	7	-0.839928	Wake	c1+c2+
DL159-263_good	8	-0.870227	Wake	c1+c2+
DL159-263_good	9	-0.824807	Wake	c1+c2+
DL159-263_good	10	-0.528983	Wake	c1+c2+
DL159-264_good	1	-0.050521	Wake	c1+c2-
DL159-264_good	2	0.407467	Wake	c1+c2-
DL159-264_good	3	0.00281936	Wake	c1+c2-
DL159-264_good	4	0.374221	Wake	c1+c2-
DL159-264_good	5	-0.213093	Wake	c1+c2-
DL159-264_good	6	-0.174335	Wake	c1+c2-
DL159-264_good	7	-0.204738	Wake	c1+c2-
DL159-264_good	8	-0.420037	Wake	c1+c2-
DL159-264_good	9	-0.48861	Wake	c1+c2-
DL159-264_good	10	-0.399607	Wake	c1+c2-
DL159-26_good	1	0.114103	Wake	c1+c2-
DL159-26_good	2	0.285446	Wake	c1+c2-
DL159-26_good	3	0.231729	Wake	c1+c2-
DL159-26_good	4	0.369531	Wake	c1+c2-
DL159-26_good	5	-0.162124	Wake	c1+c2-
DL159-26_good	6	-0.194058	Wake	c1+c2-
DL159-26_good	7	0.0597083	Wake	c1+c2-
DL159-26_good	8	0.262987	Wake	c1+c2-
DL159-26_good	9	-0.257453	Wake	c1+c2-
DL159-26_good	10	-0.161944	Wake	c1+c2-
DL159-270_good	1	0.38784	Wake	c1+c2-
DL159-270_good	2	0.476015	Wake	c1+c2-
DL159-270_good	3	0.467891	Wake	c1+c2-
DL159-270_good	4	0.880915	Wake	c1+c2-
DL159-270_good	5	0.201291	Wake	c1+c2-
DL159-270_good	6	0.154844	Wake	c1+c2-
DL159-270_good	7	0.417432	Wake	c1+c2-
DL159-270_good	8	0.363258	Wake	c1+c2-
DL159-270_good	9	0.0443437	Wake	c1+c2-
DL159-270_good	10	0.00118557	Wake	c1+c2-
DL159-271_good	1	0.726174	Wake	c1+c2-
DL159-271_good	2	-0.139712	Wake	c1+c2-
DL159-271_good	3	-0.219686	Wake	c1+c2-
DL159-271_good	4	-0.116174	Wake	c1+c2-
DL159-271_good	5	-0.201692	Wake	c1+c2-
DL159-271_good	6	-0.198464	Wake	c1+c2-
DL159-271_good	7	-0.00486586	Wake	c1+c2-
DL159-271_good	8	0.0143878	Wake	c1+c2-
DL159-271_good	9	-0.270256	Wake	c1+c2-
DL159-271_good	10	0.0235294	Wake	c1+c2-
DL159-274_good	1	0.669141	Wake	c1+c2-
DL159-274_good	2	0.165718	Wake	c1+c2-
DL159-274_good	3	0.410476	Wake	c1+c2-
DL159-274_good	4	0.47609	Wake	c1+c2-
DL159-274_good	5	0.388248	Wake	c1+c2-
DL159-274_good	6	0.433179	Wake	c1+c2-
DL159-274_good	7	0.554398	Wake	c1+c2-
DL159-274_good	8	0.523043	Wake	c1+c2-
DL159-274_good	9	0.284547	Wake	c1+c2-
DL159-274_good	10	0.427313	Wake	c1+c2-
DL159-275_good	1	-0.766305	Wake	c1+c2+
DL159-275_good	2	-0.656573	Wake	c1+c2+
DL159-275_good	3	-0.393159	Wake	c1+c2+
DL159-275_good	4	-0.316018	Wake	c1+c2+
DL159-275_good	5	-0.564927	Wake	c1+c2+
DL159-275_good	6	-0.535625	Wake	c1+c2+
DL159-275_good	7	-0.744798	Wake	c1+c2+
DL159-275_good	8	-0.751177	Wake	c1+c2+
DL159-275_good	9	-0.77779	Wake	c1+c2+
DL159-275_good	10	-0.483652	Wake	c1+c2+
DL159-27_good	1	0.148456	Wake	c1-c2-
DL159-27_good	2	0.380647	Wake	c1-c2-
DL159-27_good	3	0.315557	Wake	c1-c2-
DL159-27_good	4	0.823724	Wake	c1-c2-
DL159-27_good	5	0.531316	Wake	c1-c2-
DL159-27_good	6	0.566964	Wake	c1-c2-
DL159-27_good	7	0.440984	Wake	c1-c2-
DL159-27_good	8	0.525467	Wake	c1-c2-
DL159-27_good	9	0.242442	Wake	c1-c2-
DL159-27_good	10	-0.0461923	Wake	c1-c2-
DL159-281_good	1	0.0996695	Wake	c1+c2-
DL159-281_good	2	0.377472	Wake	c1+c2-
DL159-281_good	3	0.849865	Wake	c1+c2-
DL159-281_good	4	0.957341	Wake	c1+c2-
DL159-281_good	5	0.0505407	Wake	c1+c2-
DL159-281_good	6	-0.0564656	Wake	c1+c2-
DL159-281_good	7	0.338213	Wake	c1+c2-
DL159-281_good	8	0.385559	Wake	c1+c2-
DL159-281_good	9	-0.180888	Wake	c1+c2-
DL159-281_good	10	-0.272729	Wake	c1+c2-
DL159-282_good	1	0.451026	Wake	c1-c2-
DL159-282_good	2	0.575501	Wake	c1-c2-
DL159-282_good	3	0.86849	Wake	c1-c2-
DL159-282_good	4	0.831771	Wake	c1-c2-
DL159-282_good	5	0.375824	Wake	c1-c2-
DL159-282_good	6	0.449668	Wake	c1-c2-
DL159-282_good	7	0.503493	Wake	c1-c2-
DL159-282_good	8	0.625308	Wake	c1-c2-
DL159-282_good	9	0.284354	Wake	c1-c2-
DL159-282_good	10	0.0116326	Wake	c1-c2-
DL159-284_good	1	0.308679	Wake	c1-c2-
DL159-284_good	2	0.544442	Wake	c1-c2-
DL159-284_good	3	0.669646	Wake	c1-c2-
DL159-284_good	4	0.827675	Wake	c1-c2-
DL159-284_good	5	0.358776	Wake	c1-c2-
DL159-284_good	6	0.44214	Wake	c1-c2-
DL159-284_good	7	0.431678	Wake	c1-c2-
DL159-284_good	8	0.493411	Wake	c1-c2-
DL159-284_good	9	0.256431	Wake	c1-c2-
DL159-284_good	10	-0.00446109	Wake	c1-c2-
DL159-285_good	1	-0.423688	Wake	c1+c2+
DL159-285_good	2	-0.34064	Wake	c1+c2+
DL159-285_good	3	-0.528479	Wake	c1+c2+
DL159-285_good	4	-0.382383	Wake	c1+c2+
DL159-285_good	5	-0.466009	Wake	c1+c2+
DL159-285_good	6	-0.17395	Wake	c1+c2+
DL159-285_good	7	-0.707868	Wake	c1+c2+
DL159-285_good	8	-0.514898	Wake	c1+c2+
DL159-285_good	9	-0.354356	Wake	c1+c2+
DL159-285_good	10	-0.0942936	Wake	c1+c2+
DL159-286_good	1	-0.718146	Wake	c1+c2+
DL159-286_good	2	-0.12241	Wake	c1+c2+
DL159-286_good	3	-0.460116	Wake	c1+c2+
DL159-286_good	4	-0.644723	Wake	c1+c2+
DL159-286_good	5	-0.61293	Wake	c1+c2+
DL159-286_good	6	-0.574507	Wake	c1+c2+
DL159-286_good	7	-0.913176	Wake	c1+c2+
DL159-286_good	8	-0.973152	Wake	c1+c2+
DL159-286_good	9	-0.699118	Wake	c1+c2+
DL159-286_good	10	-0.333885	Wake	c1+c2+
DL159-288_good	1	-0.0167149	Wake	c1+c2-
DL159-288_good	2	0.101063	Wake	c1+c2-
DL159-288_good	3	0.0899557	Wake	c1+c2-
DL159-288_good	4	0.411689	Wake	c1+c2-
DL159-288_good	5	-0.175102	Wake	c1+c2-
DL159-288_good	6	-0.135958	Wake	c1+c2-
DL159-288_good	7	0.124851	Wake	c1+c2-
DL159-288_good	8	-0.0437808	Wake	c1+c2-
DL159-288_good	9	-0.293572	Wake	c1+c2-
DL159-288_good	10	-0.216097	Wake	c1+c2-
DL159-292_good	1	0.357178	Wake	c1-c2-
DL159-292_good	2	0.603835	Wake	c1-c2-
DL159-292_good	3	0.665844	Wake	c1-c2-
DL159-292_good	4	0.618088	Wake	c1-c2-
DL159-292_good	5	0.222065	Wake	c1-c2-
DL159-292_good	6	0.344698	Wake	c1-c2-
DL159-292_good	7	0.395046	Wake	c1-c2-
DL159-292_good	8	0.575658	Wake	c1-c2-
DL159-292_good	9	0.242712	Wake	c1-c2-
DL159-292_good	10	-0.0849062	Wake	c1-c2-
DL159-294_good	1	-0.400587	Wake	c1-c2-
DL159-294_good	2	-0.150499	Wake	c1-c2-
DL159-294_good	3	0.249385	Wake	c1-c2-
DL159-294_good	4	0.645077	Wake	c1-c2-
DL159-294_good	5	0.2032	Wake	c1-c2-
DL159-294_good	6	0.218314	Wake	c1-c2-
DL159-294_good	7	0.333282	Wake	c1-c2-
DL159-294_good	8	0.068285	Wake	c1-c2-
DL159-294_good	9	-0.0291558	Wake	c1-c2-
DL159-294_good	10	-0.037745	Wake	c1-c2-
DL159-295_good	1	-0.435172	Wake	c1+c2-
DL159-295_good	2	-0.523942	Wake	c1+c2-
DL159-295_good	3	-0.194685	Wake	c1+c2-
DL159-295_good	4	0.202113	Wake	c1+c2-
DL159-295_good	5	-0.0524646	Wake	c1+c2-
DL159-295_good	6	-0.120041	Wake	c1+c2-
DL159-295_good	7	-0.339572	Wake	c1+c2-
DL159-295_good	8	-0.0239645	Wake	c1+c2-
DL159-295_good	9	-0.274469	Wake	c1+c2-
DL159-295_good	10	-0.475687	Wake	c1+c2-
DL159-296_good	1	-0.0187532	Wake	c1+c2+
DL159-296_good	2	-0.298747	Wake	c1+c2+
DL159-296_good	3	-0.646798	Wake	c1+c2+
DL159-296_good	4	-0.993541	Wake	c1+c2+
DL159-296_good	5	-0.532074	Wake	c1+c2+
DL159-296_good	6	-0.528168	Wake	c1+c2+
DL159-296_good	7	-0.807371	Wake	c1+c2+
DL159-296_good	8	-0.585813	Wake	c1+c2+
DL159-296_good	9	-0.455152	Wake	c1+c2+
DL159-296_good	10	-0.371288	Wake	c1+c2+
DL159-298_good	1	-0.164	Wake	c1+c2-
DL159-298_good	2	0.261849	Wake	c1+c2-
DL159-298_good	3	0.489528	Wake	c1+c2-
DL159-298_good	4	0.828386	Wake	c1+c2-
DL159-298_good	5	0.080857	Wake	c1+c2-
DL159-298_good	6	-0.055202	Wake	c1+c2-
DL159-298_good	7	-0.0920756	Wake	c1+c2-
DL159-298_good	8	0.170206	Wake	c1+c2-
DL159-298_good	9	-0.334946	Wake	c1+c2-
DL159-298_good	10	-0.505221	Wake	c1+c2-
DL159-29_good	1	-0.315969	Wake	c1+c2+
DL159-29_good	2	-0.411089	Wake	c1+c2+
DL159-29_good	3	-0.722813	Wake	c1+c2+
DL159-29_good	4	-0.471897	Wake	c1+c2+
DL159-29_good	5	-0.138864	Wake	c1+c2+
DL159-29_good	6	-0.0564275	Wake	c1+c2+
DL159-29_good	7	-0.180718	Wake	c1+c2+
DL159-29_good	8	0.175579	Wake	c1+c2+
DL159-29_good	9	0.00679385	Wake	c1+c2+
DL159-29_good	10	-0.502821	Wake	c1+c2+
DL159-2_good	1	-0.281921	Wake	c1+c2-
DL159-2_good	2	0.0817004	Wake	c1+c2-
DL159-2_good	3	0.0880333	Wake	c1+c2-
DL159-2_good	4	-0.0418681	Wake	c1+c2-
DL159-2_good	5	-0.301274	Wake	c1+c2-
DL159-2_good	6	-0.31512	Wake	c1+c2-
DL159-2_good	7	-0.281712	Wake	c1+c2-
DL159-2_good	8	-0.192768	Wake	c1+c2-
DL159-2_good	9	-0.413872	Wake	c1+c2-
DL159-2_good	10	-0.376754	Wake	c1+c2-
DL159-301_good	1	0.36403	Wake	c1+c2-
DL159-301_good	2	-0.179472	Wake	c1+c2-
DL159-301_good	3	-0.0655242	Wake	c1+c2-
DL159-301_good	4	-0.311293	Wake	c1+c2-
DL159-301_good	5	-0.216717	Wake	c1+c2-
DL159-301_good	6	-0.223184	Wake	c1+c2-
DL159-301_good	7	-0.0914861	Wake	c1+c2-
DL159-301_good	8	-0.0642207	Wake	c1+c2-
DL159-301_good	9	-0.0579694	Wake	c1+c2-
DL159-301_good	10	0.171585	Wake	c1+c2-
DL159-302_good	1	-0.0525898	Wake	c1+c2-
DL159-302_good	2	-0.113747	Wake	c1+c2-
DL159-302_good	3	0.536388	Wake	c1+c2-
DL159-302_good	4	0.303145	Wake	c1+c2-
DL159-302_good	5	0.100348	Wake	c1+c2-
DL159-302_good	6	0.235371	Wake	c1+c2-
DL159-302_good	7	0.660304	Wake	c1+c2-
DL159-302_good	8	0.483018	Wake	c1+c2-
DL159-302_good	9	0.0995097	Wake	c1+c2-
DL159-302_good	10	0.0983773	Wake	c1+c2-
DL159-309_good	1	0.549645	Wake	c1-c2-
DL159-309_good	2	0.656422	Wake	c1-c2-
DL159-309_good	3	0.947149	Wake	c1-c2-
DL159-309_good	4	0.735243	Wake	c1-c2-
DL159-309_good	5	0.499523	Wake	c1-c2-
DL159-309_good	6	0.462934	Wake	c1-c2-
DL159-309_good	7	0.534108	Wake	c1-c2-
DL159-309_good	8	0.674298	Wake	c1-c2-
DL159-309_good	9	0.489993	Wake	c1-c2-
DL159-309_good	10	0.220765	Wake	c1-c2-
DL159-30_good	1	0.228099	Wake	c1-c2-
DL159-30_good	2	0.730444	Wake	c1-c2-
DL159-30_good	3	0.290774	Wake	c1-c2-
DL159-30_good	4	0.665936	Wake	c1-c2-
DL159-30_good	5	0.307227	Wake	c1-c2-
DL159-30_good	6	0.241414	Wake	c1-c2-
DL159-30_good	7	-0.150704	Wake	c1-c2-
DL159-30_good	8	-0.197183	Wake	c1-c2-
DL159-30_good	9	-0.234714	Wake	c1-c2-
DL159-30_good	10	-0.399681	Wake	c1-c2-
DL159-313_good	1	-0.564116	Wake	c1+c2+
DL159-313_good	2	-0.301051	Wake	c1+c2+
DL159-313_good	3	-0.658157	Wake	c1+c2+
DL159-313_good	4	-0.854234	Wake	c1+c2+
DL159-313_good	5	-0.529989	Wake	c1+c2+
DL159-313_good	6	-0.602854	Wake	c1+c2+
DL159-313_good	7	-0.742873	Wake	c1+c2+
DL159-313_good	8	-0.850238	Wake	c1+c2+
DL159-313_good	9	-0.666555	Wake	c1+c2+
DL159-313_good	10	-0.52134	Wake	c1+c2+
DL159-314_good	1	0.149283	Wake	c1+c2-
DL159-314_good	2	0.0470851	Wake	c1+c2-
DL159-314_good	3	0.0623003	Wake	c1+c2-
DL159-314_good	4	-0.190439	Wake	c1+c2-
DL159-314_good	5	-0.198177	Wake	c1+c2-
DL159-314_good	6	-0.299697	Wake	c1+c2-
DL159-314_good	7	-0.202121	Wake	c1+c2-
DL159-314_good	8	-0.0915991	Wake	c1+c2-
DL159-314_good	9	-0.183582	Wake	c1+c2-
DL159-314_good	10	-0.0118181	Wake	c1+c2-
DL159-316_good	1	-0.372579	Wake	c1+c2+
DL159-316_good	2	-0.436426	Wake	c1+c2+
DL159-316_good	3	-0.539024	Wake	c1+c2+
DL159-316_good	4	-0.622251	Wake	c1+c2+
DL159-316_good	5	-0.542071	Wake	c1+c2+
DL159-316_good	6	-0.538964	Wake	c1+c2+
DL159-316_good	7	-0.541918	Wake	c1+c2+
DL159-316_good	8	-0.564675	Wake	c1+c2+
DL159-316_good	9	-0.410366	Wake	c1+c2+
DL159-316_good	10	-0.197683	Wake	c1+c2+
DL159-317_good	1	0.112265	Wake	c1-c2-
DL159-317_good	2	0.316671	Wake	c1-c2-
DL159-317_good	3	0.565237	Wake	c1-c2-
DL159-317_good	4	-0.0481242	Wake	c1-c2-
DL159-317_good	5	0.102108	Wake	c1-c2-
DL159-317_good	6	0.25295	Wake	c1-c2-
DL159-317_good	7	0.521876	Wake	c1-c2-
DL159-317_good	8	0.979257	Wake	c1-c2-
DL159-317_good	9	0.341355	Wake	c1-c2-
DL159-317_good	10	0.200828	Wake	c1-c2-
DL159-323_good	1	-0.464048	Wake	c1+c2+
DL159-323_good	2	-0.362215	Wake	c1+c2+
DL159-323_good	3	-0.645314	Wake	c1+c2+
DL159-323_good	4	-0.716365	Wake	c1+c2+
DL159-323_good	5	-0.481558	Wake	c1+c2+
DL159-323_good	6	-0.582323	Wake	c1+c2+
DL159-323_good	7	-0.650246	Wake	c1+c2+
DL159-323_good	8	-0.542604	Wake	c1+c2+
DL159-323_good	9	-0.158474	Wake	c1+c2+
DL159-323_good	10	0.00632567	Wake	c1+c2+
DL159-324_good	1	-0.733046	Wake	c1+c2+
DL159-324_good	2	-0.353779	Wake	c1+c2+
DL159-324_good	3	0.489118	Wake	c1+c2+
DL159-324_good	4	-0.0035972	Wake	c1+c2+
DL159-324_good	5	-0.122994	Wake	c1+c2+
DL159-324_good	6	-0.324497	Wake	c1+c2+
DL159-324_good	7	-0.140863	Wake	c1+c2+
DL159-324_good	8	-0.0276273	Wake	c1+c2+
DL159-324_good	9	0.132363	Wake	c1+c2+
DL159-324_good	10	-0.283085	Wake	c1+c2+
DL159-325_good	1	0.65416	Wake	c1+c2-
DL159-325_good	2	0.0517292	Wake	c1+c2-
DL159-325_good	3	-0.422461	Wake	c1+c2-
DL159-325_good	4	-0.548589	Wake	c1+c2-
DL159-325_good	5	-0.478221	Wake	c1+c2-
DL159-325_good	6	-0.506388	Wake	c1+c2-
DL159-325_good	7	-0.285978	Wake	c1+c2-
DL159-325_good	8	-0.18058	Wake	c1+c2-
DL159-325_good	9	-0.110475	Wake	c1+c2-
DL159-325_good	10	0.0872751	Wake	c1+c2-
DL159-326_good	1	-0.790268	Wake	c1+c2+
DL159-326_good	2	-0.380339	Wake	c1+c2+
DL159-326_good	3	-0.670885	Wake	c1+c2+
DL159-326_good	4	-0.789762	Wake	c1+c2+
DL159-326_good	5	-0.482871	Wake	c1+c2+
DL159-326_good	6	-0.418178	Wake	c1+c2+
DL159-326_good	7	-0.500837	Wake	c1+c2+
DL159-326_good	8	-0.709748	Wake	c1+c2+
DL159-326_good	9	-0.527706	Wake	c1+c2+
DL159-326_good	10	-0.445188	Wake	c1+c2+
DL159-329_good	1	0.884655	Wake	c1+c2-
DL159-329_good	2	-0.0833763	Wake	c1+c2-
DL159-329_good	3	-0.0416735	Wake	c1+c2-
DL159-329_good	4	0.0287978	Wake	c1+c2-
DL159-329_good	5	0.0293123	Wake	c1+c2-
DL159-329_good	6	-0.546534	Wake	c1+c2-
DL159-329_good	7	-0.575883	Wake	c1+c2-
DL159-329_good	8	-0.648454	Wake	c1+c2-
DL159-329_good	9	-0.552286	Wake	c1+c2-
DL159-329_good	10	-0.0617794	Wake	c1+c2-
DL159-32_good	1	0.46654	Wake	c1+c2+
DL159-32_good	2	0.386728	Wake	c1+c2+
DL159-32_good	3	0.198961	Wake	c1+c2+
DL159-32_good	4	-0.134609	Wake	c1+c2+
DL159-32_good	5	0.0228062	Wake	c1+c2+
DL159-32_good	6	-0.0570762	Wake	c1+c2+
DL159-32_good	7	-0.310902	Wake	c1+c2+
DL159-32_good	8	-0.460134	Wake	c1+c2+
DL159-32_good	9	-0.108419	Wake	c1+c2+
DL159-32_good	10	-0.17428	Wake	c1+c2+
DL159-333_good	1	-0.440132	Wake	c1+c2-
DL159-333_good	2	-0.661673	Wake	c1+c2-
DL159-333_good	3	-0.550793	Wake	c1+c2-
DL159-333_good	4	-0.369378	Wake	c1+c2-
DL159-333_good	5	-0.153861	Wake	c1+c2-
DL159-333_good	6	-0.053366	Wake	c1+c2-
DL159-333_good	7	0.020873	Wake	c1+c2-
DL159-333_good	8	-0.12241	Wake	c1+c2-
DL159-333_good	9	-0.0110246	Wake	c1+c2-
DL159-333_good	10	0.0408436	Wake	c1+c2-
DL159-335_good	1	-0.140129	Wake	c1+c2-
DL159-335_good	2	-0.38185	Wake	c1+c2-
DL159-335_good	3	-0.109003	Wake	c1+c2-
DL159-335_good	4	-0.20603	Wake	c1+c2-
DL159-335_good	5	-0.118463	Wake	c1+c2-
DL159-335_good	6	-0.225888	Wake	c1+c2-
DL159-335_good	7	-0.436754	Wake	c1+c2-
DL159-335_good	8	-0.278921	Wake	c1+c2-
DL159-335_good	9	-0.149423	Wake	c1+c2-
DL159-335_good	10	-0.0311346	Wake	c1+c2-
DL159-341_good	1	0.298815	Wake	c1+c2-
DL159-341_good	2	0.222183	Wake	c1+c2-
DL159-341_good	3	0.338129	Wake	c1+c2-
DL159-341_good	4	0.365205	Wake	c1+c2-
DL159-341_good	5	0.514532	Wake	c1+c2-
DL159-341_good	6	-0.18531	Wake	c1+c2-
DL159-341_good	7	-0.764238	Wake	c1+c2-
DL159-341_good	8	-0.798497	Wake	c1+c2-
DL159-341_good	9	-0.311537	Wake	c1+c2-
DL159-341_good	10	0.134373	Wake	c1+c2-
DL159-345_good	1	0.501657	Wake	c1+c2-
DL159-345_good	2	-0.21507	Wake	c1+c2-
DL159-345_good	3	0.185017	Wake	c1+c2-
DL159-345_good	4	-0.203083	Wake	c1+c2-
DL159-345_good	5	-0.310984	Wake	c1+c2-
DL159-345_good	6	-0.37963	Wake	c1+c2-
DL159-345_good	7	-0.169296	Wake	c1+c2-
DL159-345_good	8	-0.167906	Wake	c1+c2-
DL159-345_good	9	-0.28766	Wake	c1+c2-
DL159-345_good	10	0.102672	Wake	c1+c2-
DL159-347_good	1	0.743802	Wake	c1-c2-
DL159-347_good	2	0.255982	Wake	c1-c2-
DL159-347_good	3	-0.053263	Wake	c1-c2-
DL159-347_good	4	-0.415277	Wake	c1-c2-
DL159-347_good	5	-0.180395	Wake	c1-c2-
DL159-347_good	6	-0.322912	Wake	c1-c2-
DL159-347_good	7	0.488124	Wake	c1-c2-
DL159-347_good	8	0.431838	Wake	c1-c2-
DL159-347_good	9	0.342891	Wake	c1-c2-
DL159-347_good	10	0.28132	Wake	c1-c2-
DL159-348_good	1	-0.188908	Wake	c1+c2-
DL159-348_good	2	-0.285452	Wake	c1+c2-
DL159-348_good	3	-0.296651	Wake	c1+c2-
DL159-348_good	4	-0.312528	Wake	c1+c2-
DL159-348_good	5	-0.293159	Wake	c1+c2-
DL159-348_good	6	-0.3073	Wake	c1+c2-
DL159-348_good	7	-0.30634	Wake	c1+c2-
DL159-348_good	8	-0.259962	Wake	c1+c2-
DL159-348_good	9	-0.19248	Wake	c1+c2-
DL159-348_good	10	0.0116175	Wake	c1+c2-
DL159-349_good	1	0.105087	Wake	c1+c2-
DL159-349_good	2	-0.154498	Wake	c1+c2-
DL159-349_good	3	-0.353534	Wake	c1+c2-
DL159-349_good	4	-0.391871	Wake	c1+c2-
DL159-349_good	5	-0.380348	Wake	c1+c2-
DL159-349_good	6	-0.386705	Wake	c1+c2-
DL159-349_good	7	-0.330298	Wake	c1+c2-
DL159-349_good	8	-0.32497	Wake	c1+c2-
DL159-349_good	9	-0.326717	Wake	c1+c2-
DL159-349_good	10	-0.25161	Wake	c1+c2-
DL159-34_good	1	-0.458674	Wake	c1-c2-
DL159-34_good	2	-0.168694	Wake	c1-c2-
DL159-34_good	3	0.151023	Wake	c1-c2-
DL159-34_good	4	0.193117	Wake	c1-c2-
DL159-34_good	5	-0.0369072	Wake	c1-c2-
DL159-34_good	6	0.0951392	Wake	c1-c2-
DL159-34_good	7	0.301602	Wake	c1-c2-
DL159-34_good	8	0.351623	Wake	c1-c2-
DL159-34_good	9	0.170591	Wake	c1-c2-
DL159-34_good	10	0.19751	Wake	c1-c2-
DL159-350_good	1	-0.580095	Wake	c1+c2+
DL159-350_good	2	-0.651808	Wake	c1+c2+
DL159-350_good	3	-0.951515	Wake	c1+c2+
DL159-350_good	4	-0.793078	Wake	c1+c2+
DL159-350_good	5	-0.703816	Wake	c1+c2+
DL159-350_good	6	-0.331622	Wake	c1+c2+
DL159-350_good	7	-0.585393	Wake	c1+c2+
DL159-350_good	8	-0.712443	Wake	c1+c2+
DL159-350_good	9	-0.261288	Wake	c1+c2+
DL159-350_good	10	-0.0941089	Wake	c1+c2+
DL159-351_good	1	-0.394699	Wake	c1+c2-
DL159-351_good	2	-0.582492	Wake	c1+c2-
DL159-351_good	3	-0.196749	Wake	c1+c2-
DL159-351_good	4	-0.358624	Wake	c1+c2-
DL159-351_good	5	-0.18913	Wake	c1+c2-
DL159-351_good	6	-0.257596	Wake	c1+c2-
DL159-351_good	7	-0.432019	Wake	c1+c2-
DL159-351_good	8	-0.535867	Wake	c1+c2-
DL159-351_good	9	-0.362238	Wake	c1+c2-
DL159-351_good	10	-0.0779112	Wake	c1+c2-
DL159-352_good	1	0.742878	Wake	c1+c2-
DL159-352_good	2	-0.102521	Wake	c1+c2-
DL159-352_good	3	-0.321987	Wake	c1+c2-
DL159-352_good	4	-0.24165	Wake	c1+c2-
DL159-352_good	5	-0.191485	Wake	c1+c2-
DL159-352_good	6	-0.208252	Wake	c1+c2-
DL159-352_good	7	-0.260356	Wake	c1+c2-
DL159-352_good	8	-0.270762	Wake	c1+c2-
DL159-352_good	9	-0.275741	Wake	c1+c2-
DL159-352_good	10	-0.246016	Wake	c1+c2-
DL159-354_good	1	-0.253877	Wake	c1+c2+
DL159-354_good	2	-0.445735	Wake	c1+c2+
DL159-354_good	3	-0.324759	Wake	c1+c2+
DL159-354_good	4	-0.481548	Wake	c1+c2+
DL159-354_good	5	-0.409121	Wake	c1+c2+
DL159-354_good	6	-0.461579	Wake	c1+c2+
DL159-354_good	7	-0.53115	Wake	c1+c2+
DL159-354_good	8	-0.495617	Wake	c1+c2+
DL159-354_good	9	-0.252901	Wake	c1+c2+
DL159-354_good	10	0.104596	Wake	c1+c2+
DL159-357_good	1	0.625989	Wake	c1+c2-
DL159-357_good	2	0.667419	Wake	c1+c2-
DL159-357_good	3	0.387683	Wake	c1+c2-
DL159-357_good	4	0.303232	Wake	c1+c2-
DL159-357_good	5	-0.218901	Wake	c1+c2-
DL159-357_good	6	-0.333257	Wake	c1+c2-
DL159-357_good	7	0.428203	Wake	c1+c2-
DL159-357_good	8	0.482005	Wake	c1+c2-
DL159-357_good	9	-0.128532	Wake	c1+c2-
DL159-357_good	10	-0.256541	Wake	c1+c2-
DL159-35_good	1	0.419038	Wake	c1-c2-
DL159-35_good	2	0.325907	Wake	c1-c2-
DL159-35_good	3	0.707263	Wake	c1-c2-
DL159-35_good	4	0.527562	Wake	c1-c2-
DL159-35_good	5	0.119225	Wake	c1-c2-
DL159-35_good	6	0.0504505	Wake	c1-c2-
DL159-35_good	7	0.601359	Wake	c1-c2-
DL159-35_good	8	0.804478	Wake	c1-c2-
DL159-35_good	9	0.309066	Wake	c1-c2-
DL159-35_good	10	0.353389	Wake	c1-c2-
DL159-363_good	1	0.939125	Wake	c1-c2-
DL159-363_good	2	-0.14199	Wake	c1-c2-
DL159-363_good	3	0.178342	Wake	c1-c2-
DL159-363_good	4	-0.000306883	Wake	c1-c2-
DL159-363_good	5	0.424777	Wake	c1-c2-
DL159-363_good	6	0.561533	Wake	c1-c2-
DL159-363_good	7	1.14031	Wake	c1-c2-
DL159-363_good	8	1.0097	Wake	c1-c2-
DL159-363_good	9	1.21017	Wake	c1-c2-
DL159-363_good	10	0.989698	Wake	c1-c2-
DL159-365_good	1	-0.19174	Wake	c1+c2-
DL159-365_good	2	-0.270982	Wake	c1+c2-
DL159-365_good	3	-0.135351	Wake	c1+c2-
DL159-365_good	4	-0.00696349	Wake	c1+c2-
DL159-365_good	5	-0.425052	Wake	c1+c2-
DL159-365_good	6	-0.222318	Wake	c1+c2-
DL159-365_good	7	0.0585858	Wake	c1+c2-
DL159-365_good	8	-0.136772	Wake	c1+c2-
DL159-365_good	9	-0.177399	Wake	c1+c2-
DL159-365_good	10	-0.229362	Wake	c1+c2-
DL159-368_good	1	-0.674071	Wake	c1+c2+
DL159-368_good	2	-0.761363	Wake	c1+c2+
DL159-368_good	3	-0.833199	Wake	c1+c2+
DL159-368_good	4	-0.910617	Wake	c1+c2+
DL159-368_good	5	-0.512633	Wake	c1+c2+
DL159-368_good	6	-0.187704	Wake	c1+c2+
DL159-368_good	7	-0.665485	Wake	c1+c2+
DL159-368_good	8	-0.773071	Wake	c1+c2+
DL159-368_good	9	-0.179018	Wake	c1+c2+
DL159-368_good	10	0.0555911	Wake	c1+c2+
DL159-369_good	1	-0.982843	Wake	c1+c2-
DL159-369_good	2	-0.465099	Wake	c1+c2-
DL159-369_good	3	0.0911872	Wake	c1+c2-
DL159-369_good	4	0.332368	Wake	c1+c2-
DL159-369_good	5	0.223708	Wake	c1+c2-
DL159-369_good	6	0.573897	Wake	c1+c2-
DL159-369_good	7	0.381697	Wake	c1+c2-
DL159-369_good	8	0.101269	Wake	c1+c2-
DL159-369_good	9	-0.171785	Wake	c1+c2-
DL159-369_good	10	0.0227198	Wake	c1+c2-
DL159-36_good	1	-0.129184	Wake	c1+c2-
DL159-36_good	2	0.0980233	Wake	c1+c2-
DL159-36_good	3	0.461601	Wake	c1+c2-
DL159-36_good	4	0.50777	Wake	c1+c2-
DL159-36_good	5	0.0928021	Wake	c1+c2-
DL159-36_good	6	0.171646	Wake	c1+c2-
DL159-36_good	7	0.732837	Wake	c1+c2-
DL159-36_good	8	0.275392	Wake	c1+c2-
DL159-36_good	9	-0.119305	Wake	c1+c2-
DL159-36_good	10	0.0345485	Wake	c1+c2-
DL159-372_good	1	-0.256756	Wake	c1+c2+
DL159-372_good	2	-0.301039	Wake	c1+c2+
DL159-372_good	3	-0.597754	Wake	c1+c2+
DL159-372_good	4	-0.651554	Wake	c1+c2+
DL159-372_good	5	-0.622563	Wake	c1+c2+
DL159-372_good	6	-0.757226	Wake	c1+c2+
DL159-372_good	7	-0.897724	Wake	c1+c2+
DL159-372_good	8	-0.34299	Wake	c1+c2+
DL159-372_good	9	-0.512249	Wake	c1+c2+
DL159-372_good	10	-0.466802	Wake	c1+c2+
DL159-373_good	1	-0.573307	Wake	c1+c2+
DL159-373_good	2	-0.135711	Wake	c1+c2+
DL159-373_good	3	-0.617306	Wake	c1+c2+
DL159-373_good	4	-0.560501	Wake	c1+c2+
DL159-373_good	5	-0.277816	Wake	c1+c2+
DL159-373_good	6	-0.512726	Wake	c1+c2+
DL159-373_good	7	-0.946661	Wake	c1+c2+
DL159-373_good	8	-1.06577	Wake	c1+c2+
DL159-373_good	9	-0.812396	Wake	c1+c2+
DL159-373_good	10	-0.878749	Wake	c1+c2+
DL159-374_good	1	0.562957	Wake	c1-c2-
DL159-374_good	2	0.913146	Wake	c1-c2-
DL159-374_good	3	0.690307	Wake	c1-c2-
DL159-374_good	4	0.341537	Wake	c1-c2-
DL159-374_good	5	0.200545	Wake	c1-c2-
DL159-374_good	6	-0.000856379	Wake	c1-c2-
DL159-374_good	7	0.106037	Wake	c1-c2-
DL159-374_good	8	0.753986	Wake	c1-c2-
DL159-374_good	9	0.197404	Wake	c1-c2-
DL159-374_good	10	0.0806106	Wake	c1-c2-
DL159-376_good	1	0.122694	Wake	c1+c2-
DL159-376_good	2	-0.211753	Wake	c1+c2-
DL159-376_good	3	-0.38067	Wake	c1+c2-
DL159-376_good	4	-0.30658	Wake	c1+c2-
DL159-376_good	5	-0.291038	Wake	c1+c2-
DL159-376_good	6	-0.227996	Wake	c1+c2-
DL159-376_good	7	-0.329734	Wake	c1+c2-
DL159-376_good	8	-0.285502	Wake	c1+c2-
DL159-376_good	9	-0.234719	Wake	c1+c2-
DL159-376_good	10	-0.137051	Wake	c1+c2-
DL159-385_good	1	-0.223819	Wake	c1+c2+
DL159-385_good	2	-0.157506	Wake	c1+c2+
DL159-385_good	3	-0.511253	Wake	c1+c2+
DL159-385_good	4	-0.676283	Wake	c1+c2+
DL159-385_good	5	-0.417517	Wake	c1+c2+
DL159-385_good	6	-0.540424	Wake	c1+c2+
DL159-385_good	7	-0.839067	Wake	c1+c2+
DL159-385_good	8	-0.656833	Wake	c1+c2+
DL159-385_good	9	-0.636111	Wake	c1+c2+
DL159-385_good	10	-0.529177	Wake	c1+c2+
DL159-399_good	1	-0.684669	Wake	c1+c2+
DL159-399_good	2	-0.232148	Wake	c1+c2+
DL159-399_good	3	-0.345043	Wake	c1+c2+
DL159-399_good	4	-0.303851	Wake	c1+c2+
DL159-399_good	5	-0.842202	Wake	c1+c2+
DL159-399_good	6	-0.783749	Wake	c1+c2+
DL159-399_good	7	-1.1079	Wake	c1+c2+
DL159-399_good	8	-0.793243	Wake	c1+c2+
DL159-399_good	9	-0.736439	Wake	c1+c2+
DL159-399_good	10	-0.283638	Wake	c1+c2+
DL159-402_good	1	0.441691	Wake	c1+c2-
DL159-402_good	2	-0.148303	Wake	c1+c2-
DL159-402_good	3	-0.434243	Wake	c1+c2-
DL159-402_good	4	-0.450032	Wake	c1+c2-
DL159-402_good	5	-0.434982	Wake	c1+c2-
DL159-402_good	6	-0.458436	Wake	c1+c2-
DL159-402_good	7	-0.443126	Wake	c1+c2-
DL159-402_good	8	-0.408866	Wake	c1+c2-
DL159-402_good	9	-0.357691	Wake	c1+c2-
DL159-402_good	10	-0.254911	Wake	c1+c2-
DL159-403_good	1	-0.410976	Wake	c1-c2-
DL159-403_good	2	-0.182467	Wake	c1-c2-
DL159-403_good	3	-0.0956443	Wake	c1-c2-
DL159-403_good	4	-0.185039	Wake	c1-c2-
DL159-403_good	5	0.351683	Wake	c1-c2-
DL159-403_good	6	0.494742	Wake	c1-c2-
DL159-403_good	7	0.61592	Wake	c1-c2-
DL159-403_good	8	0.32459	Wake	c1-c2-
DL159-403_good	9	0.649673	Wake	c1-c2-
DL159-403_good	10	0.664262	Wake	c1-c2-
DL159-405_good	1	0.49115	Wake	c1-c2-
DL159-405_good	2	0.189586	Wake	c1-c2-
DL159-405_good	3	0.867418	Wake	c1-c2-
DL159-405_good	4	0.620663	Wake	c1-c2-
DL159-405_good	5	0.655214	Wake	c1-c2-
DL159-405_good	6	0.586661	Wake	c1-c2-
DL159-405_good	7	1.15573	Wake	c1-c2-
DL159-405_good	8	1.53278	Wake	c1-c2-
DL159-405_good	9	0.848008	Wake	c1-c2-
DL159-405_good	10	0.740354	Wake	c1-c2-
DL159-406_good	1	-0.216925	Wake	c1-c2-
DL159-406_good	2	0.910777	Wake	c1-c2-
DL159-406_good	3	0.733981	Wake	c1-c2-
DL159-406_good	4	0.584404	Wake	c1-c2-
DL159-406_good	5	0.0792945	Wake	c1-c2-
DL159-406_good	6	-0.135315	Wake	c1-c2-
DL159-406_good	7	-0.455422	Wake	c1-c2-
DL159-406_good	8	-0.370727	Wake	c1-c2-
DL159-406_good	9	-0.736426	Wake	c1-c2-
DL159-406_good	10	-0.465195	Wake	c1-c2-
DL159-40_good	1	0.653946	Wake	c1+c2-
DL159-40_good	2	-0.0141969	Wake	c1+c2-
DL159-40_good	3	0.23025	Wake	c1+c2-
DL159-40_good	4	0.257989	Wake	c1+c2-
DL159-40_good	5	0.396816	Wake	c1+c2-
DL159-40_good	6	0.0317053	Wake	c1+c2-
DL159-40_good	7	1.07052	Wake	c1+c2-
DL159-40_good	8	0.842103	Wake	c1+c2-
DL159-40_good	9	0.586814	Wake	c1+c2-
DL159-40_good	10	0.325973	Wake	c1+c2-
DL159-412_good	1	0.854966	Wake	c1+c2-
DL159-412_good	2	0.629045	Wake	c1+c2-
DL159-412_good	3	0.160937	Wake	c1+c2-
DL159-412_good	4	0.032467	Wake	c1+c2-
DL159-412_good	5	-0.0269153	Wake	c1+c2-
DL159-412_good	6	-0.254644	Wake	c1+c2-
DL159-412_good	7	0.359286	Wake	c1+c2-
DL159-412_good	8	1.16949	Wake	c1+c2-
DL159-412_good	9	0.735901	Wake	c1+c2-
DL159-412_good	10	0.819515	Wake	c1+c2-
DL159-413_good	1	0.462719	Wake	c1+c2-
DL159-413_good	2	0.00901858	Wake	c1+c2-
DL159-413_good	3	-0.162003	Wake	c1+c2-
DL159-413_good	4	0.0147604	Wake	c1+c2-
DL159-413_good	5	-0.0680676	Wake	c1+c2-
DL159-413_good	6	-0.114002	Wake	c1+c2-
DL159-413_good	7	0.48409	Wake	c1+c2-
DL159-413_good	8	0.546616	Wake	c1+c2-
DL159-413_good	9	0.289285	Wake	c1+c2-
DL159-413_good	10	0.276603	Wake	c1+c2-
DL159-418_good	1	-0.364563	Wake	c1+c2-
DL159-418_good	2	-0.0857385	Wake	c1+c2-
DL159-418_good	3	0.483628	Wake	c1+c2-
DL159-418_good	4	0.548815	Wake	c1+c2-
DL159-418_good	5	0.430239	Wake	c1+c2-
DL159-418_good	6	0.310465	Wake	c1+c2-
DL159-418_good	7	0.357533	Wake	c1+c2-
DL159-418_good	8	0.0044226	Wake	c1+c2-
DL159-418_good	9	-0.317292	Wake	c1+c2-
DL159-418_good	10	-0.387827	Wake	c1+c2-
DL159-41_good	1	0.64252	Wake	c1+c2-
DL159-41_good	2	-0.30503	Wake	c1+c2-
DL159-41_good	3	-0.226849	Wake	c1+c2-
DL159-41_good	4	-0.473574	Wake	c1+c2-
DL159-41_good	5	-0.269341	Wake	c1+c2-
DL159-41_good	6	-0.278016	Wake	c1+c2-
DL159-41_good	7	-0.484928	Wake	c1+c2-
DL159-41_good	8	-0.385906	Wake	c1+c2-
DL159-41_good	9	0.305625	Wake	c1+c2-
DL159-41_good	10	0.316914	Wake	c1+c2-
DL159-434_good	1	0.0213905	Wake	c1-c2-
DL159-434_good	2	0.605923	Wake	c1-c2-
DL159-434_good	3	0.530069	Wake	c1-c2-
DL159-434_good	4	0.462447	Wake	c1-c2-
DL159-434_good	5	0.138479	Wake	c1-c2-
DL159-434_good	6	0.0579714	Wake	c1-c2-
DL159-434_good	7	-0.250533	Wake	c1-c2-
DL159-434_good	8	-0.0367491	Wake	c1-c2-
DL159-434_good	9	-0.370184	Wake	c1-c2-
DL159-434_good	10	-0.414685	Wake	c1-c2-
DL159-437_good	1	0.593103	Wake	c1+c2-
DL159-437_good	2	0.346159	Wake	c1+c2-
DL159-437_good	3	0.298824	Wake	c1+c2-
DL159-437_good	4	0.49937	Wake	c1+c2-
DL159-437_good	5	0.0338674	Wake	c1+c2-
DL159-437_good	6	0.0416399	Wake	c1+c2-
DL159-437_good	7	0.507102	Wake	c1+c2-
DL159-437_good	8	0.865759	Wake	c1+c2-
DL159-437_good	9	0.4651	Wake	c1+c2-
DL159-437_good	10	0.373074	Wake	c1+c2-
DL159-43_good	1	-0.415409	Wake	c1+c2-
DL159-43_good	2	-0.171113	Wake	c1+c2-
DL159-43_good	3	-0.0714129	Wake	c1+c2-
DL159-43_good	4	0.0746667	Wake	c1+c2-
DL159-43_good	5	0.0131734	Wake	c1+c2-
DL159-43_good	6	-0.139159	Wake	c1+c2-
DL159-43_good	7	-0.419328	Wake	c1+c2-
DL159-43_good	8	-0.365675	Wake	c1+c2-
DL159-43_good	9	-0.355522	Wake	c1+c2-
DL159-43_good	10	-0.434409	Wake	c1+c2-
DL159-457_good	1	-0.0778923	Wake	c1+c2-
DL159-457_good	2	0.291604	Wake	c1+c2-
DL159-457_good	3	1.09339	Wake	c1+c2-
DL159-457_good	4	0.753259	Wake	c1+c2-
DL159-457_good	5	0.477121	Wake	c1+c2-
DL159-457_good	6	0.199469	Wake	c1+c2-
DL159-457_good	7	-0.100504	Wake	c1+c2-
DL159-457_good	8	0.50794	Wake	c1+c2-
DL159-457_good	9	-0.0789486	Wake	c1+c2-
DL159-457_good	10	-0.462146	Wake	c1+c2-
DL159-461_good	1	-0.524675	Wake	c1+c2-
DL159-461_good	2	0.149108	Wake	c1+c2-
DL159-461_good	3	0.0881439	Wake	c1+c2-
DL159-461_good	4	0.216999	Wake	c1+c2-
DL159-461_good	5	-0.200068	Wake	c1+c2-
DL159-461_good	6	-0.0733899	Wake	c1+c2-
DL159-461_good	7	-0.189502	Wake	c1+c2-
DL159-461_good	8	-0.020337	Wake	c1+c2-
DL159-461_good	9	-0.131323	Wake	c1+c2-
DL159-461_good	10	-0.373341	Wake	c1+c2-
DL159-462_good	1	-0.630837	Wake	c1+c2+
DL159-462_good	2	-0.455126	Wake	c1+c2+
DL159-462_good	3	-0.641568	Wake	c1+c2+
DL159-462_good	4	-0.553533	Wake	c1+c2+
DL159-462_good	5	-0.465559	Wake	c1+c2+
DL159-462_good	6	-0.500304	Wake	c1+c2+
DL159-462_good	7	-0.772716	Wake	c1+c2+
DL159-462_good	8	-0.899998	Wake	c1+c2+
DL159-462_good	9	-0.640411	Wake	c1+c2+
DL159-462_good	10	-0.431115	Wake	c1+c2+
DL159-468_good	1	0.377758	Wake	c1+c2-
DL159-468_good	2	0.410222	Wake	c1+c2-
DL159-468_good	3	0.641761	Wake	c1+c2-
DL159-468_good	4	0.629726	Wake	c1+c2-
DL159-468_good	5	0.175043	Wake	c1+c2-
DL159-468_good	6	0.105858	Wake	c1+c2-
DL159-468_good	7	-0.151961	Wake	c1+c2-
DL159-468_good	8	0.10584	Wake	c1+c2-
DL159-468_good	9	-0.147263	Wake	c1+c2-
DL159-468_good	10	-0.209846	Wake	c1+c2-
DL159-46_good	1	-0.00542844	Wake	c1+c2-
DL159-46_good	2	-0.379938	Wake	c1+c2-
DL159-46_good	3	-0.125638	Wake	c1+c2-
DL159-46_good	4	-0.222498	Wake	c1+c2-
DL159-46_good	5	-0.172276	Wake	c1+c2-
DL159-46_good	6	-0.337105	Wake	c1+c2-
DL159-46_good	7	-0.525281	Wake	c1+c2-
DL159-46_good	8	-0.292899	Wake	c1+c2-
DL159-46_good	9	-0.0877811	Wake	c1+c2-
DL159-46_good	10	-0.0254128	Wake	c1+c2-
DL159-473_good	1	0.284342	Wake	c1+c2-
DL159-473_good	2	0.433723	Wake	c1+c2-
DL159-473_good	3	0.373742	Wake	c1+c2-
DL159-473_good	4	0.399708	Wake	c1+c2-
DL159-473_good	5	0.0754881	Wake	c1+c2-
DL159-473_good	6	0.115473	Wake	c1+c2-
DL159-473_good	7	0.10267	Wake	c1+c2-
DL159-473_good	8	0.0388163	Wake	c1+c2-
DL159-473_good	9	-0.267222	Wake	c1+c2-
DL159-473_good	10	-0.0601785	Wake	c1+c2-
DL159-47_good	1	1.1971	Wake	c1-c2-
DL159-47_good	2	0.511484	Wake	c1-c2-
DL159-47_good	3	1.25924	Wake	c1-c2-
DL159-47_good	4	0.392444	Wake	c1-c2-
DL159-47_good	5	0.403229	Wake	c1-c2-
DL159-47_good	6	0.322051	Wake	c1-c2-
DL159-47_good	7	0.812338	Wake	c1-c2-
DL159-47_good	8	1.02089	Wake	c1-c2-
DL159-47_good	9	0.587344	Wake	c1-c2-
DL159-47_good	10	0.748361	Wake	c1-c2-
DL159-484_good	1	0.27155	Wake	c1+c2-
DL159-484_good	2	0.471554	Wake	c1+c2-
DL159-484_good	3	0.694302	Wake	c1+c2-
DL159-484_good	4	0.561989	Wake	c1+c2-
DL159-484_good	5	0.0724838	Wake	c1+c2-
DL159-484_good	6	0.0535423	Wake	c1+c2-
DL159-484_good	7	0.118843	Wake	c1+c2-
DL159-484_good	8	0.343138	Wake	c1+c2-
DL159-484_good	9	-0.061214	Wake	c1+c2-
DL159-484_good	10	-0.220727	Wake	c1+c2-
DL159-486_good	1	-0.604115	Wake	c1+c2+
DL159-486_good	2	-0.636384	Wake	c1+c2+
DL159-486_good	3	-0.592997	Wake	c1+c2+
DL159-486_good	4	-0.676791	Wake	c1+c2+
DL159-486_good	5	-0.456936	Wake	c1+c2+
DL159-486_good	6	-0.315645	Wake	c1+c2+
DL159-486_good	7	-0.564701	Wake	c1+c2+
DL159-486_good	8	-0.597797	Wake	c1+c2+
DL159-486_good	9	-0.651659	Wake	c1+c2+
DL159-486_good	10	0.0996089	Wake	c1+c2+
DL159-48_good	1	0.241737	Wake	c1+c2-
DL159-48_good	2	0.422819	Wake	c1+c2-
DL159-48_good	3	0.634555	Wake	c1+c2-
DL159-48_good	4	0.603389	Wake	c1+c2-
DL159-48_good	5	-0.0228517	Wake	c1+c2-
DL159-48_good	6	-0.0716938	Wake	c1+c2-
DL159-48_good	7	0.260359	Wake	c1+c2-
DL159-48_good	8	0.418823	Wake	c1+c2-
DL159-48_good	9	-0.167357	Wake	c1+c2-
DL159-48_good	10	-0.21221	Wake	c1+c2-
DL159-55_good	1	0.182267	Wake	c1-c2-
DL159-55_good	2	0.24048	Wake	c1-c2-
DL159-55_good	3	0.600833	Wake	c1-c2-
DL159-55_good	4	0.857416	Wake	c1-c2-
DL159-55_good	5	0.349814	Wake	c1-c2-
DL159-55_good	6	0.0254226	Wake	c1-c2-
DL159-55_good	7	0.324579	Wake	c1-c2-
DL159-55_good	8	-0.420626	Wake	c1-c2-
DL159-55_good	9	-0.330198	Wake	c1-c2-
DL159-55_good	10	0.0876145	Wake	c1-c2-
DL159-62_good	1	0.0639614	Wake	c1+c2-
DL159-62_good	2	0.190034	Wake	c1+c2-
DL159-62_good	3	0.0942307	Wake	c1+c2-
DL159-62_good	4	-0.127361	Wake	c1+c2-
DL159-62_good	5	-0.237799	Wake	c1+c2-
DL159-62_good	6	-0.328814	Wake	c1+c2-
DL159-62_good	7	-0.123414	Wake	c1+c2-
DL159-62_good	8	0.108243	Wake	c1+c2-
DL159-62_good	9	-0.111246	Wake	c1+c2-
DL159-62_good	10	0.245044	Wake	c1+c2-
DL159-63_good	1	0.30517	Wake	c1+c2-
DL159-63_good	2	-0.076479	Wake	c1+c2-
DL159-63_good	3	-0.06348	Wake	c1+c2-
DL159-63_good	4	-0.165738	Wake	c1+c2-
DL159-63_good	5	-0.106962	Wake	c1+c2-
DL159-63_good	6	-0.128599	Wake	c1+c2-
DL159-63_good	7	-0.178287	Wake	c1+c2-
DL159-63_good	8	-0.198691	Wake	c1+c2-
DL159-63_good	9	-0.165733	Wake	c1+c2-
DL159-63_good	10	-0.139987	Wake	c1+c2-
DL159-64_good	1	0.137326	Wake	c1+c2-
DL159-64_good	2	-0.183051	Wake	c1+c2-
DL159-64_good	3	-0.125413	Wake	c1+c2-
DL159-64_good	4	-0.0523347	Wake	c1+c2-
DL159-64_good	5	-0.234802	Wake	c1+c2-
DL159-64_good	6	-0.0852688	Wake	c1+c2-
DL159-64_good	7	0.0988312	Wake	c1+c2-
DL159-64_good	8	0.443817	Wake	c1+c2-
DL159-64_good	9	0.095625	Wake	c1+c2-
DL159-64_good	10	0.245745	Wake	c1+c2-
DL159-65_good	1	0.433544	Wake	c1+c2+
DL159-65_good	2	0.316761	Wake	c1+c2+
DL159-65_good	3	-0.178631	Wake	c1+c2+
DL159-65_good	4	-0.458612	Wake	c1+c2+
DL159-65_good	5	-0.0669026	Wake	c1+c2+
DL159-65_good	6	-0.351224	Wake	c1+c2+
DL159-65_good	7	-0.386065	Wake	c1+c2+
DL159-65_good	8	-0.24772	Wake	c1+c2+
DL159-65_good	9	0.0340841	Wake	c1+c2+
DL159-65_good	10	0.208258	Wake	c1+c2+
DL159-67_good	1	0.389892	Wake	c1-c2-
DL159-67_good	2	1.00126	Wake	c1-c2-
DL159-67_good	3	1.0351	Wake	c1-c2-
DL159-67_good	4	0.332171	Wake	c1-c2-
DL159-67_good	5	0.787901	Wake	c1-c2-
DL159-67_good	6	0.29537	Wake	c1-c2-
DL159-67_good	7	0.814626	Wake	c1-c2-
DL159-67_good	8	0.275487	Wake	c1-c2-
DL159-67_good	9	0.323889	Wake	c1-c2-
DL159-67_good	10	0.207826	Wake	c1-c2-
DL159-69_good	1	-0.595235	Wake	c1-c2-
DL159-69_good	2	0.134125	Wake	c1-c2-
DL159-69_good	3	0.350244	Wake	c1-c2-
DL159-69_good	4	0.780818	Wake	c1-c2-
DL159-69_good	5	0.341156	Wake	c1-c2-
DL159-69_good	6	0.454116	Wake	c1-c2-
DL159-69_good	7	0.241	Wake	c1-c2-
DL159-69_good	8	-0.0275983	Wake	c1-c2-
DL159-69_good	9	0.0916453	Wake	c1-c2-
DL159-69_good	10	0.0861852	Wake	c1-c2-
DL159-70_good	1	-1.09722	Wake	c1+c2+
DL159-70_good	2	-0.926722	Wake	c1+c2+
DL159-70_good	3	-0.681462	Wake	c1+c2+
DL159-70_good	4	-0.836723	Wake	c1+c2+
DL159-70_good	5	-0.607415	Wake	c1+c2+
DL159-70_good	6	-0.441592	Wake	c1+c2+
DL159-70_good	7	-0.824707	Wake	c1+c2+
DL159-70_good	8	-0.784974	Wake	c1+c2+
DL159-70_good	9	-0.660795	Wake	c1+c2+
DL159-70_good	10	-0.439334	Wake	c1+c2+
DL159-71_good	1	0.480318	Wake	c1+c2-
DL159-71_good	2	0.293803	Wake	c1+c2-
DL159-71_good	3	0.393808	Wake	c1+c2-
DL159-71_good	4	0.200491	Wake	c1+c2-
DL159-71_good	5	0.143206	Wake	c1+c2-
DL159-71_good	6	0.158662	Wake	c1+c2-
DL159-71_good	7	0.0704301	Wake	c1+c2-
DL159-71_good	8	-0.134572	Wake	c1+c2-
DL159-71_good	9	0.0242832	Wake	c1+c2-
DL159-71_good	10	0.160161	Wake	c1+c2-
DL159-75_good	1	-0.277463	Wake	c1+c2+
DL159-75_good	2	-0.204077	Wake	c1+c2+
DL159-75_good	3	-0.455666	Wake	c1+c2+
DL159-75_good	4	-0.408397	Wake	c1+c2+
DL159-75_good	5	-0.098645	Wake	c1+c2+
DL159-75_good	6	0.18082	Wake	c1+c2+
DL159-75_good	7	-0.134522	Wake	c1+c2+
DL159-75_good	8	-0.329483	Wake	c1+c2+
DL159-75_good	9	-0.407386	Wake	c1+c2+
DL159-75_good	10	0.00609139	Wake	c1+c2+
DL159-78_good	1	0.552614	Wake	c1-c2-
DL159-78_good	2	0.59654	Wake	c1-c2-
DL159-78_good	3	0.79253	Wake	c1-c2-
DL159-78_good	4	0.854523	Wake	c1-c2-
DL159-78_good	5	0.314806	Wake	c1-c2-
DL159-78_good	6	0.23603	Wake	c1-c2-
DL159-78_good	7	0.617335	Wake	c1-c2-
DL159-78_good	8	0.667357	Wake	c1-c2-
DL159-78_good	9	0.186353	Wake	c1-c2-
DL159-78_good	10	0.00947541	Wake	c1-c2-
DL159-81_good	1	0.624621	Wake	c1+c2-
DL159-81_good	2	0.756265	Wake	c1+c2-
DL159-81_good	3	0.766386	Wake	c1+c2-
DL159-81_good	4	0.833863	Wake	c1+c2-
DL159-81_good	5	0.288158	Wake	c1+c2-
DL159-81_good	6	0.0925548	Wake	c1+c2-
DL159-81_good	7	0.511985	Wake	c1+c2-
DL159-81_good	8	0.571631	Wake	c1+c2-
DL159-81_good	9	-0.00459245	Wake	c1+c2-
DL159-81_good	10	-0.141579	Wake	c1+c2-
DL159-82_good	1	0.662036	Wake	c1+c2-
DL159-82_good	2	0.231908	Wake	c1+c2-
DL159-82_good	3	0.242568	Wake	c1+c2-
DL159-82_good	4	0.0983956	Wake	c1+c2-
DL159-82_good	5	-0.207433	Wake	c1+c2-
DL159-82_good	6	-0.239141	Wake	c1+c2-
DL159-82_good	7	0.217969	Wake	c1+c2-
DL159-82_good	8	0.353722	Wake	c1+c2-
DL159-82_good	9	0.108008	Wake	c1+c2-
DL159-82_good	10	-0.0221848	Wake	c1+c2-
DL159-85_good	1	-0.576882	Wake	c1+c2+
DL159-85_good	2	-0.64051	Wake	c1+c2+
DL159-85_good	3	-0.769648	Wake	c1+c2+
DL159-85_good	4	-0.894297	Wake	c1+c2+
DL159-85_good	5	-0.71781	Wake	c1+c2+
DL159-85_good	6	-0.641644	Wake	c1+c2+
DL159-85_good	7	-0.758114	Wake	c1+c2+
DL159-85_good	8	-0.762814	Wake	c1+c2+
DL159-85_good	9	-0.498589	Wake	c1+c2+
DL159-85_good	10	-0.347063	Wake	c1+c2+
DL159-88_good	1	-0.935439	Wake	c1+c2+
DL159-88_good	2	0.840489	Wake	c1+c2+
DL159-88_good	3	0.274655	Wake	c1+c2+
DL159-88_good	4	0.155209	Wake	c1+c2+
DL159-88_good	5	-0.571804	Wake	c1+c2+
DL159-88_good	6	-0.533246	Wake	c1+c2+
DL159-88_good	7	-0.829833	Wake	c1+c2+
DL159-88_good	8	-0.925184	Wake	c1+c2+
DL159-88_good	9	-0.877757	Wake	c1+c2+
DL159-88_good	10	-0.852116	Wake	c1+c2+
DL159-89_good	1	-0.566401	Wake	c1+c2+
DL159-89_good	2	-0.615904	Wake	c1+c2+
DL159-89_good	3	-0.749322	Wake	c1+c2+
DL159-89_good	4	-0.878319	Wake	c1+c2+
DL159-89_good	5	-0.556005	Wake	c1+c2+
DL159-89_good	6	-0.42103	Wake	c1+c2+
DL159-89_good	7	-0.752072	Wake	c1+c2+
DL159-89_good	8	-0.713521	Wake	c1+c2+
DL159-89_good	9	-0.428087	Wake	c1+c2+
DL159-89_good	10	-0.357194	Wake	c1+c2+
DL159-90_good	1	-0.249504	Wake	c1-c2-
DL159-90_good	2	-0.199364	Wake	c1-c2-
DL159-90_good	3	-0.2222	Wake	c1-c2-
DL159-90_good	4	0.408949	Wake	c1-c2-
DL159-90_good	5	0.419674	Wake	c1-c2-
DL159-90_good	6	0.675598	Wake	c1-c2-
DL159-90_good	7	1.02215	Wake	c1-c2-
DL159-90_good	8	0.367981	Wake	c1-c2-
DL159-90_good	9	0.306165	Wake	c1-c2-
DL159-90_good	10	0.444934	Wake	c1-c2-
DL159-91_good	1	1.03484	Wake	c1+c2+
DL159-91_good	2	0.133349	Wake	c1+c2+
DL159-91_good	3	-0.272639	Wake	c1+c2+
DL159-91_good	4	-0.591046	Wake	c1+c2+
DL159-91_good	5	-0.290086	Wake	c1+c2+
DL159-91_good	6	-0.317119	Wake	c1+c2+
DL159-91_good	7	-0.59716	Wake	c1+c2+
DL159-91_good	8	-0.603013	Wake	c1+c2+
DL159-91_good	9	-0.178667	Wake	c1+c2+
DL159-91_good	10	-0.0020218	Wake	c1+c2+
DL159-94_good	1	-0.473788	Wake	c1+c2+
DL159-94_good	2	-0.379996	Wake	c1+c2+
DL159-94_good	3	-0.602534	Wake	c1+c2+
DL159-94_good	4	-0.811707	Wake	c1+c2+
DL159-94_good	5	-0.675882	Wake	c1+c2+
DL159-94_good	6	-0.699565	Wake	c1+c2+
DL159-94_good	7	-0.757152	Wake	c1+c2+
DL159-94_good	8	-0.760134	Wake	c1+c2+
DL159-94_good	9	-0.566716	Wake	c1+c2+
DL159-94_good	10	-0.383816	Wake	c1+c2+
DL159-97_good	1	0.241206	Wake	c1+c2-
DL159-97_good	2	0.050991	Wake	c1+c2-
DL159-97_good	3	0.202146	Wake	c1+c2-
DL159-97_good	4	-0.0805841	Wake	c1+c2-
DL159-97_good	5	-0.190344	Wake	c1+c2-
DL159-97_good	6	-0.12515	Wake	c1+c2-
DL159-97_good	7	-0.215273	Wake	c1+c2-
DL159-97_good	8	-0.439597	Wake	c1+c2-
DL159-97_good	9	-0.0136059	Wake	c1+c2-
DL159-97_good	10	0.221747	Wake	c1+c2-
DL161-100_good	1	-0.0964774	Wake	c1+c2+
DL161-100_good	2	-0.18065	Wake	c1+c2+
DL161-100_good	3	-0.25623	Wake	c1+c2+
DL161-100_good	4	-0.241419	Wake	c1+c2+
DL161-100_good	5	-0.19992	Wake	c1+c2+
DL161-100_good	6	-0.125112	Wake	c1+c2+
DL161-100_good	7	-0.173352	Wake	c1+c2+
DL161-100_good	8	-0.181114	Wake	c1+c2+
DL161-100_good	9	-0.185035	Wake	c1+c2+
DL161-100_good	10	-0.197016	Wake	c1+c2+
DL161-105_good	1	-0.093661	Wake	c1+c2+
DL161-105_good	2	-0.23074	Wake	c1+c2+
DL161-105_good	3	-0.302612	Wake	c1+c2+
DL161-105_good	4	-0.436169	Wake	c1+c2+
DL161-105_good	5	-0.411038	Wake	c1+c2+
DL161-105_good	6	-0.480075	Wake	c1+c2+
DL161-105_good	7	-0.468902	Wake	c1+c2+
DL161-105_good	8	-0.471749	Wake	c1+c2+
DL161-105_good	9	-0.39703	Wake	c1+c2+
DL161-105_good	10	-0.427048	Wake	c1+c2+
DL161-109_good	1	0.034535	Wake	c1+c2-
DL161-109_good	2	0.0794596	Wake	c1+c2-
DL161-109_good	3	-0.160132	Wake	c1+c2-
DL161-109_good	4	0.243079	Wake	c1+c2-
DL161-109_good	5	0.40397	Wake	c1+c2-
DL161-109_good	6	0.510116	Wake	c1+c2-
DL161-109_good	7	0.200174	Wake	c1+c2-
DL161-109_good	8	-0.0355882	Wake	c1+c2-
DL161-109_good	9	-0.100813	Wake	c1+c2-
DL161-109_good	10	-0.132209	Wake	c1+c2-
DL161-10_good	1	-0.0496492	Wake	c1+c2-
DL161-10_good	2	-0.0483456	Wake	c1+c2-
DL161-10_good	3	0.0218992	Wake	c1+c2-
DL161-10_good	4	-0.242561	Wake	c1+c2-
DL161-10_good	5	-0.296428	Wake	c1+c2-
DL161-10_good	6	-0.370343	Wake	c1+c2-
DL161-10_good	7	-0.213125	Wake	c1+c2-
DL161-10_good	8	-0.287111	Wake	c1+c2-
DL161-10_good	9	-0.250786	Wake	c1+c2-
DL161-10_good	10	-0.301215	Wake	c1+c2-
DL161-110_good	1	0.112602	Wake	c1+c2-
DL161-110_good	2	0.366653	Wake	c1+c2-
DL161-110_good	3	0.579362	Wake	c1+c2-
DL161-110_good	4	0.540584	Wake	c1+c2-
DL161-110_good	5	0.576725	Wake	c1+c2-
DL161-110_good	6	0.781434	Wake	c1+c2-
DL161-110_good	7	0.402123	Wake	c1+c2-
DL161-110_good	8	0.0692406	Wake	c1+c2-
DL161-110_good	9	0.0603239	Wake	c1+c2-
DL161-110_good	10	-0.108889	Wake	c1+c2-
DL161-111_good	1	0.246093	Wake	c1+c2-
DL161-111_good	2	0.355366	Wake	c1+c2-
DL161-111_good	3	0.0454532	Wake	c1+c2-
DL161-111_good	4	0.238249	Wake	c1+c2-
DL161-111_good	5	0.606199	Wake	c1+c2-
DL161-111_good	6	0.564792	Wake	c1+c2-
DL161-111_good	7	0.0108796	Wake	c1+c2-
DL161-111_good	8	-0.0849863	Wake	c1+c2-
DL161-111_good	9	-0.124486	Wake	c1+c2-
DL161-111_good	10	-0.530127	Wake	c1+c2-
DL161-112_good	1	0.340708	Wake	c1+c2-
DL161-112_good	2	0.393632	Wake	c1+c2-
DL161-112_good	3	-0.041568	Wake	c1+c2-
DL161-112_good	4	0.193266	Wake	c1+c2-
DL161-112_good	5	0.433472	Wake	c1+c2-
DL161-112_good	6	0.594422	Wake	c1+c2-
DL161-112_good	7	0.359324	Wake	c1+c2-
DL161-112_good	8	0.309064	Wake	c1+c2-
DL161-112_good	9	0.567127	Wake	c1+c2-
DL161-112_good	10	0.0947126	Wake	c1+c2-
DL161-114_good	1	-0.107787	Wake	c1+c2+
DL161-114_good	2	-0.272919	Wake	c1+c2+
DL161-114_good	3	-0.284614	Wake	c1+c2+
DL161-114_good	4	-0.200474	Wake	c1+c2+
DL161-114_good	5	-0.205113	Wake	c1+c2+
DL161-114_good	6	-0.0959413	Wake	c1+c2+
DL161-114_good	7	-0.176503	Wake	c1+c2+
DL161-114_good	8	-0.217235	Wake	c1+c2+
DL161-114_good	9	-0.227194	Wake	c1+c2+
DL161-114_good	10	-0.207761	Wake	c1+c2+
DL161-115_good	1	-0.291189	Wake	c1+c2+
DL161-115_good	2	-0.273469	Wake	c1+c2+
DL161-115_good	3	-0.555012	Wake	c1+c2+
DL161-115_good	4	-0.400202	Wake	c1+c2+
DL161-115_good	5	-0.553784	Wake	c1+c2+
DL161-115_good	6	-0.61936	Wake	c1+c2+
DL161-115_good	7	-0.593299	Wake	c1+c2+
DL161-115_good	8	-0.578406	Wake	c1+c2+
DL161-115_good	9	-0.544331	Wake	c1+c2+
DL161-115_good	10	-0.413241	Wake	c1+c2+
DL161-117_good	1	-0.390753	Wake	c1+c2-
DL161-117_good	2	-0.714832	Wake	c1+c2-
DL161-117_good	3	-0.558283	Wake	c1+c2-
DL161-117_good	4	0.616754	Wake	c1+c2-
DL161-117_good	5	0.577687	Wake	c1+c2-
DL161-117_good	6	0.760512	Wake	c1+c2-
DL161-117_good	7	0.587557	Wake	c1+c2-
DL161-117_good	8	0.933387	Wake	c1+c2-
DL161-117_good	9	0.626017	Wake	c1+c2-
DL161-117_good	10	1.41752	Wake	c1+c2-
DL161-119_good	1	0.118943	Wake	c1+c2-
DL161-119_good	2	0.141954	Wake	c1+c2-
DL161-119_good	3	-0.296727	Wake	c1+c2-
DL161-119_good	4	-0.0274969	Wake	c1+c2-
DL161-119_good	5	0.146914	Wake	c1+c2-
DL161-119_good	6	0.283355	Wake	c1+c2-
DL161-119_good	7	0.11393	Wake	c1+c2-
DL161-119_good	8	-0.022557	Wake	c1+c2-
DL161-119_good	9	-0.0563495	Wake	c1+c2-
DL161-119_good	10	-0.295332	Wake	c1+c2-
DL161-121_good	1	-0.307457	Wake	c1+c2+
DL161-121_good	2	-0.101851	Wake	c1+c2+
DL161-121_good	3	-0.550831	Wake	c1+c2+
DL161-121_good	4	0.0214416	Wake	c1+c2+
DL161-121_good	5	0.173765	Wake	c1+c2+
DL161-121_good	6	0.249819	Wake	c1+c2+
DL161-121_good	7	-0.182613	Wake	c1+c2+
DL161-121_good	8	-0.357545	Wake	c1+c2+
DL161-121_good	9	-0.440098	Wake	c1+c2+
DL161-121_good	10	-0.15916	Wake	c1+c2+
DL161-128_good	1	0.473017	Wake	c1+c2-
DL161-128_good	2	0.916928	Wake	c1+c2-
DL161-128_good	3	1.13677	Wake	c1+c2-
DL161-128_good	4	0.793747	Wake	c1+c2-
DL161-128_good	5	0.862953	Wake	c1+c2-
DL161-128_good	6	0.896383	Wake	c1+c2-
DL161-128_good	7	0.67469	Wake	c1+c2-
DL161-128_good	8	0.684992	Wake	c1+c2-
DL161-128_good	9	0.399602	Wake	c1+c2-
DL161-128_good	10	-0.63443	Wake	c1+c2-
DL161-12_good	1	-0.0836473	Wake	c1+c2+
DL161-12_good	2	-0.236622	Wake	c1+c2+
DL161-12_good	3	-0.555748	Wake	c1+c2+
DL161-12_good	4	-0.327279	Wake	c1+c2+
DL161-12_good	5	-0.236242	Wake	c1+c2+
DL161-12_good	6	-0.300762	Wake	c1+c2+
DL161-12_good	7	-0.45558	Wake	c1+c2+
DL161-12_good	8	-0.499377	Wake	c1+c2+
DL161-12_good	9	-0.413182	Wake	c1+c2+
DL161-12_good	10	-0.608582	Wake	c1+c2+
DL161-130_good	1	0.0570792	Wake	c1-c2-
DL161-130_good	2	0.832715	Wake	c1-c2-
DL161-130_good	3	0.414528	Wake	c1-c2-
DL161-130_good	4	-0.651493	Wake	c1-c2-
DL161-130_good	5	-0.120098	Wake	c1-c2-
DL161-130_good	6	0.832647	Wake	c1-c2-
DL161-130_good	7	0.00285596	Wake	c1-c2-
DL161-130_good	8	0.185663	Wake	c1-c2-
DL161-130_good	9	0.684397	Wake	c1-c2-
DL161-130_good	10	-0.788926	Wake	c1-c2-
DL161-134_good	1	0.210697	Wake	c1+c2-
DL161-134_good	2	0.056017	Wake	c1+c2-
DL161-134_good	3	0.169556	Wake	c1+c2-
DL161-134_good	4	0.15406	Wake	c1+c2-
DL161-134_good	5	-0.0529253	Wake	c1+c2-
DL161-134_good	6	0.531156	Wake	c1+c2-
DL161-134_good	7	0.130578	Wake	c1+c2-
DL161-134_good	8	-0.178212	Wake	c1+c2-
DL161-134_good	9	-0.17949	Wake	c1+c2-
DL161-134_good	10	0.00769226	Wake	c1+c2-
DL161-141_good	1	0.724089	Wake	c1+c2-
DL161-141_good	2	0.117427	Wake	c1+c2-
DL161-141_good	3	0.0227759	Wake	c1+c2-
DL161-141_good	4	0.580815	Wake	c1+c2-
DL161-141_good	5	0.508818	Wake	c1+c2-
DL161-141_good	6	0.258937	Wake	c1+c2-
DL161-141_good	7	0.116001	Wake	c1+c2-
DL161-141_good	8	-0.0896392	Wake	c1+c2-
DL161-141_good	9	0.0565386	Wake	c1+c2-
DL161-141_good	10	0.314523	Wake	c1+c2-
DL161-142_good	1	0.750479	Wake	c1+c2-
DL161-142_good	2	0.156602	Wake	c1+c2-
DL161-142_good	3	0.0355511	Wake	c1+c2-
DL161-142_good	4	0.588414	Wake	c1+c2-
DL161-142_good	5	0.521357	Wake	c1+c2-
DL161-142_good	6	0.28347	Wake	c1+c2-
DL161-142_good	7	0.150987	Wake	c1+c2-
DL161-142_good	8	-0.0644531	Wake	c1+c2-
DL161-142_good	9	-0.0202249	Wake	c1+c2-
DL161-142_good	10	0.344996	Wake	c1+c2-
DL161-147_good	1	-0.381488	Wake	c1+c2+
DL161-147_good	2	-0.207841	Wake	c1+c2+
DL161-147_good	3	-0.271937	Wake	c1+c2+
DL161-147_good	4	0.0873418	Wake	c1+c2+
DL161-147_good	5	-0.234499	Wake	c1+c2+
DL161-147_good	6	-0.599059	Wake	c1+c2+
DL161-147_good	7	-0.555481	Wake	c1+c2+
DL161-147_good	8	-0.422469	Wake	c1+c2+
DL161-147_good	9	-0.446285	Wake	c1+c2+
DL161-147_good	10	0.439511	Wake	c1+c2+
DL161-148_good	1	0.0821218	Wake	c1+c2+
DL161-148_good	2	-0.180959	Wake	c1+c2+
DL161-148_good	3	-0.301023	Wake	c1+c2+
DL161-148_good	4	0.152693	Wake	c1+c2+
DL161-148_good	5	0.228125	Wake	c1+c2+
DL161-148_good	6	0.476529	Wake	c1+c2+
DL161-148_good	7	0.138993	Wake	c1+c2+
DL161-148_good	8	-0.203798	Wake	c1+c2+
DL161-148_good	9	-0.281019	Wake	c1+c2+
DL161-148_good	10	-0.324881	Wake	c1+c2+
DL161-149_good	1	0.0555681	Wake	c1+c2+
DL161-149_good	2	-0.194995	Wake	c1+c2+
DL161-149_good	3	-0.30076	Wake	c1+c2+
DL161-149_good	4	-0.250343	Wake	c1+c2+
DL161-149_good	5	0.0729833	Wake	c1+c2+
DL161-149_good	6	-0.209042	Wake	c1+c2+
DL161-149_good	7	0.0804454	Wake	c1+c2+
DL161-149_good	8	0.0924411	Wake	c1+c2+
DL161-149_good	9	-0.0688872	Wake	c1+c2+
DL161-149_good	10	-0.674291	Wake	c1+c2+
DL161-14_good	1	0.244947	Wake	c1+c2-
DL161-14_good	2	0.28556	Wake	c1+c2-
DL161-14_good	3	0.222545	Wake	c1+c2-
DL161-14_good	4	0.256453	Wake	c1+c2-
DL161-14_good	5	0.340466	Wake	c1+c2-
DL161-14_good	6	0.597079	Wake	c1+c2-
DL161-14_good	7	0.493754	Wake	c1+c2-
DL161-14_good	8	0.576118	Wake	c1+c2-
DL161-14_good	9	0.417599	Wake	c1+c2-
DL161-14_good	10	0.372822	Wake	c1+c2-
DL161-150_good	1	-0.194974	Wake	c1+c2-
DL161-150_good	2	-0.169749	Wake	c1+c2-
DL161-150_good	3	0.501508	Wake	c1+c2-
DL161-150_good	4	0.288275	Wake	c1+c2-
DL161-150_good	5	0.627399	Wake	c1+c2-
DL161-150_good	6	0.746717	Wake	c1+c2-
DL161-150_good	7	0.468313	Wake	c1+c2-
DL161-150_good	8	0.731594	Wake	c1+c2-
DL161-150_good	9	0.426851	Wake	c1+c2-
DL161-150_good	10	0.163759	Wake	c1+c2-
DL161-155_good	1	-0.0709216	Wake	c1+c2+
DL161-155_good	2	-0.36586	Wake	c1+c2+
DL161-155_good	3	-0.115332	Wake	c1+c2+
DL161-155_good	4	0.240448	Wake	c1+c2+
DL161-155_good	5	0.190496	Wake	c1+c2+
DL161-155_good	6	-0.0832138	Wake	c1+c2+
DL161-155_good	7	-0.219188	Wake	c1+c2+
DL161-155_good	8	-0.118424	Wake	c1+c2+
DL161-155_good	9	0.0276621	Wake	c1+c2+
DL161-155_good	10	0.157171	Wake	c1+c2+
DL161-156_good	1	0.266871	Wake	c1+c2+
DL161-156_good	2	-0.175212	Wake	c1+c2+
DL161-156_good	3	-0.467152	Wake	c1+c2+
DL161-156_good	4	-0.333568	Wake	c1+c2+
DL161-156_good	5	-0.426768	Wake	c1+c2+
DL161-156_good	6	-0.245633	Wake	c1+c2+
DL161-156_good	7	-0.106586	Wake	c1+c2+
DL161-156_good	8	-0.23425	Wake	c1+c2+
DL161-156_good	9	-0.400586	Wake	c1+c2+
DL161-156_good	10	-0.478476	Wake	c1+c2+
DL161-157_good	1	-0.114739	Wake	c1+c2+
DL161-157_good	2	-0.387969	Wake	c1+c2+
DL161-157_good	3	-0.443669	Wake	c1+c2+
DL161-157_good	4	-0.436794	Wake	c1+c2+
DL161-157_good	5	-0.311824	Wake	c1+c2+
DL161-157_good	6	-0.147496	Wake	c1+c2+
DL161-157_good	7	-0.331466	Wake	c1+c2+
DL161-157_good	8	-0.564228	Wake	c1+c2+
DL161-157_good	9	-0.512386	Wake	c1+c2+
DL161-157_good	10	-0.616862	Wake	c1+c2+
DL161-158_good	1	-0.179866	Wake	c1+c2+
DL161-158_good	2	-0.38777	Wake	c1+c2+
DL161-158_good	3	-0.405059	Wake	c1+c2+
DL161-158_good	4	-0.308457	Wake	c1+c2+
DL161-158_good	5	-0.251975	Wake	c1+c2+
DL161-158_good	6	-0.140727	Wake	c1+c2+
DL161-158_good	7	-0.315034	Wake	c1+c2+
DL161-158_good	8	-0.371299	Wake	c1+c2+
DL161-158_good	9	-0.387248	Wake	c1+c2+
DL161-158_good	10	-0.328761	Wake	c1+c2+
DL161-159_good	1	0.331216	Wake	c1+c2-
DL161-159_good	2	-0.0658657	Wake	c1+c2-
DL161-159_good	3	-0.197995	Wake	c1+c2-
DL161-159_good	4	0.155372	Wake	c1+c2-
DL161-159_good	5	0.199101	Wake	c1+c2-
DL161-159_good	6	0.574618	Wake	c1+c2-
DL161-159_good	7	0.00582608	Wake	c1+c2-
DL161-159_good	8	-0.017099	Wake	c1+c2-
DL161-159_good	9	-0.0375878	Wake	c1+c2-
DL161-159_good	10	-0.0802558	Wake	c1+c2-
DL161-161_good	1	0.455126	Wake	c1+c2-
DL161-161_good	2	0.399972	Wake	c1+c2-
DL161-161_good	3	0.727053	Wake	c1+c2-
DL161-161_good	4	1.04423	Wake	c1+c2-
DL161-161_good	5	1.16106	Wake	c1+c2-
DL161-161_good	6	1.53923	Wake	c1+c2-
DL161-161_good	7	0.744008	Wake	c1+c2-
DL161-161_good	8	0.384507	Wake	c1+c2-
DL161-161_good	9	0.329487	Wake	c1+c2-
DL161-161_good	10	0.291692	Wake	c1+c2-
DL161-162_good	1	0.385842	Wake	c1+c2-
DL161-162_good	2	0.659787	Wake	c1+c2-
DL161-162_good	3	0.854572	Wake	c1+c2-
DL161-162_good	4	0.724707	Wake	c1+c2-
DL161-162_good	5	0.529474	Wake	c1+c2-
DL161-162_good	6	0.329511	Wake	c1+c2-
DL161-162_good	7	0.913265	Wake	c1+c2-
DL161-162_good	8	0.944904	Wake	c1+c2-
DL161-162_good	9	0.56885	Wake	c1+c2-
[truncated: 17,401 more rows]

## Sheet: Fig4f
mouse	ms_id	c1	c2	slope
DL159	DL159-0_good	0.123743	0.00371646	0.26038
DL159	DL159-104_good	-0.00213171	-0.0605461	0.143362
DL159	DL159-105_good	0.078493	-0.00931809	0.197133
DL159	DL159-106_good	-0.0441161	0.0113952	0.314149
DL159	DL159-107_good	0.0772153	-0.0694507	-0.458776
DL159	DL159-10_good	0.0199457	-0.0923922	-0.478725
DL159	DL159-110_good	-0.0211308	0.00968078	-0.406416
DL159	DL159-116_good	-0.0579922	0.034096	0.274012
DL159	DL159-117_good	0.0285766	0.063299	0.65995
DL159	DL159-118_good	0.103722	-0.0639743	0.170356
DL159	DL159-119_good	-0.0511115	-0.0539344	0.0120951
DL159	DL159-11_good	0.0870744	-0.0746979	-0.388827
DL159	DL159-120_good	0.00481887	-0.00720597	0.112248
DL159	DL159-123_good	0.0449902	-0.103224	-0.649963
DL159	DL159-126_good	-0.047717	-0.112373	-0.59045
DL159	DL159-127_good	0.120804	-0.0428285	0.574039
DL159	DL159-129_good	0.0165968	-0.108659	-0.788916
DL159	DL159-130_good	0.024426	-0.0533386	0.197589
DL159	DL159-131_good	0.136919	-0.0401366	0.261474
DL159	DL159-135_good	0.0355962	-0.0952006	-0.561968
DL159	DL159-140_good	0.0297817	-0.00658184	-0.422085
DL159	DL159-142_good	0.00794686	0.0288503	0.189797
DL159	DL159-143_good	0.0936431	-0.0818127	-0.308714
DL159	DL159-144_good	0.110353	-0.027201	0.345098
DL159	DL159-150_good	0.0459311	-0.134992	-0.298537
DL159	DL159-152_good	0.0174614	0.0767334	0.459561
DL159	DL159-154_good	0.125925	-0.0554192	0.0553768
DL159	DL159-155_good	0.0235142	0.0465724	0.267575
DL159	DL159-15_good	0.0382185	0.0725963	0.550186
DL159	DL159-160_good	0.0572154	0.0831449	1.16325
DL159	DL159-161_good	-0.0338288	-0.0925451	-0.167333
DL159	DL159-162_good	0.102963	-0.0499539	-0.0236569
DL159	DL159-163_good	0.0410769	-0.0816657	-0.505456
DL159	DL159-164_good	-0.0431729	-0.0495098	-0.548706
DL159	DL159-165_good	0.0643715	-0.135401	-0.560241
DL159	DL159-166_good	-0.0928444	-0.121412	-0.942303
DL159	DL159-175_good	0.120259	-0.052461	0.338529
DL159	DL159-17_good	0.0606885	0.00383218	-0.236807
DL159	DL159-180_good	0.0894306	-0.0663004	-0.293096
DL159	DL159-181_good	0.0429824	-0.0238909	0.227754
DL159	DL159-182_good	0.000686516	0.0086362	0.0033291
DL159	DL159-183_good	0.0320462	-0.011692	-0.701053
DL159	DL159-184_good	-0.063208	-0.117436	-0.594854
DL159	DL159-185_good	0.00223283	-0.0893971	-0.672354
DL159	DL159-186_good	-0.0525767	-0.106765	-0.470511
DL159	DL159-187_good	-0.0707048	-0.111671	-1.0061
DL159	DL159-188_good	0.0927034	-0.082358	-0.203301
DL159	DL159-18_good	-0.0450612	-0.122046	-0.875074
DL159	DL159-190_good	-0.0129382	0.0190834	0.0894817
DL159	DL159-191_good	-0.00904033	-0.144777	-0.563667
DL159	DL159-192_good	-0.0980073	0.029259	0.518618
DL159	DL159-193_good	0.0703506	-0.0313091	-0.0784769
DL159	DL159-194_good	-0.0286961	-0.0904795	-0.719674
DL159	DL159-195_good	-0.0487333	-0.0966054	-0.427057
DL159	DL159-196_good	0.0137979	0.0837981	0.798227
DL159	DL159-200_good	0.0631465	-0.0522542	-0.326777
DL159	DL159-206_good	0.0396258	0.014155	0.551573
DL159	DL159-207_good	0.0759121	0.0949711	0.96927
DL159	DL159-209_good	0.03473	0.0500552	0.415631
DL159	DL159-20_good	0.106211	-0.0129145	0.181609
DL159	DL159-211_good	0.0531952	0.0934532	0.697395
DL159	DL159-214_good	0.131913	0.0117713	0.560287
DL159	DL159-215_good	0.0419107	0.0845085	0.914122
DL159	DL159-218_good	0.116464	-0.0294797	-0.00133738
DL159	DL159-219_good	-0.0600842	-0.0430749	-0.680749
DL159	DL159-223_good	0.127966	-0.0178094	0.131261
DL159	DL159-226_good	0.0803613	0.0344112	0.444765
DL159	DL159-231_good	0.0375973	0.0711958	0.857959
DL159	DL159-233_good	-0.0850848	-0.0683794	-0.649623
DL159	DL159-234_good	-0.0392795	-0.0614733	-0.704349
DL159	DL159-235_good	0.0302083	-0.0641889	0.0561373
DL159	DL159-236_good	-0.00043974	-0.117688	-0.7392
DL159	DL159-237_good	0.0977205	0.0717087	0.938427
DL159	DL159-239_good	0.0599734	0.0829398	1.05192
DL159	DL159-242_good	-0.0793559	-0.0414691	-1.03159
DL159	DL159-245_good	-0.0918987	-0.0458927	-0.749018
DL159	DL159-247_good	0.0207704	0.00463063	0.120301
DL159	DL159-24_good	0.0234494	0.0151399	0.0358855
DL159	DL159-250_good	-0.00877965	-0.101901	-1.07413
DL159	DL159-251_good	-0.0360105	-0.0916985	-0.863499
DL159	DL159-252_good	-0.0401155	-0.11179	-0.76838
DL159	DL159-254_good	-0.0413126	0.0496648	0.3211
DL159	DL159-263_good	0.115774	0.0913612	0.930166
DL159	DL159-264_good	0.0858834	-0.0228569	-0.124315
DL159	DL159-26_good	0.102239	-0.0863282	-0.480403
DL159	DL159-270_good	0.0267062	-0.0792122	-0.750033
DL159	DL159-271_good	0.0943856	-0.0696555	-0.491645
DL159	DL159-274_good	0.0472083	-0.169303	-0.918185
DL159	DL159-275_good	0.129914	0.0333866	1.05373
DL159	DL159-279_good	-0.00110626	-0.142018	-0.27885
DL159	DL159-27_good	-0.0545421	-0.0806	-0.804672
DL159	DL159-281_good	0.0176705	-0.062797	-0.572251
DL159	DL159-282_good	-0.0948482	-0.0594437	-1.05016
DL159	DL159-284_good	-0.0971875	-0.0507397	-0.888135
DL159	DL159-285_good	0.0601623	0.055772	0.901624
DL159	DL159-286_good	0.098015	0.0440424	0.841056
DL159	DL159-288_good	0.0828891	-0.0354709	-0.0698847
DL159	DL159-292_good	-0.101056	-0.0472754	-1.01934
DL159	DL159-294_good	-0.0173691	-0.0492545	0.170358
DL159	DL159-295_good	0.0779823	-0.0660968	0.128777
DL159	DL159-296_good	0.0918272	0.0591985	0.384728
DL159	DL159-298_good	0.0216996	-0.0596522	-0.46002
DL159	DL159-299_good	0.127184	-0.00670385	0.0773075
DL159	DL159-29_good	0.0554953	0.00915063	0.621078
DL159	DL159-2_good	0.130335	-0.0229584	0.0742539
DL159	DL159-301_good	0.117421	-0.0788257	-0.195435
DL159	DL159-302_good	0.0128352	-0.0627195	-0.11797
DL159	DL159-309_good	-0.126479	-0.0524471	-1.10761
DL159	DL159-30_good	-0.0620947	-0.0542434	-1.00546
DL159	DL159-310_good	-0.108845	0.0238353	-0.557108
DL159	DL159-313_good	0.0713615	0.0958236	0.89753
DL159	DL159-314_good	0.131927	-0.0868293	-0.206641
DL159	DL159-316_good	0.127601	0.0409639	0.915603
DL159	DL159-317_good	-0.0574928	-0.102571	-0.301681
DL159	DL159-321_good	-0.0743741	0.0811845	0.1214
DL159	DL159-323_good	0.0392842	0.0612451	0.550371
DL159	DL159-324_good	0.0215132	0.0092725	0.425141
DL159	DL159-325_good	0.10635	-0.062671	-0.394436
DL159	DL159-326_good	0.0710318	0.0688597	1.33046
DL159	DL159-329_good	0.0638889	-0.0465925	-1.19829
DL159	DL159-32_good	0.0659467	0.0162432	-0.491976
DL159	DL159-333_good	0.130469	-0.0509654	0.701189
DL159	DL159-335_good	0.0508598	-0.0268084	0.287889
DL159	DL159-341_good	0.0074368	-0.0304127	-0.445752
DL159	DL159-344_good	0.123317	0.00673923	0.368026
DL159	DL159-345_good	0.0896863	-0.0411493	-0.413646
DL159	DL159-347_good	-0.0354697	-0.0821292	-0.358351
DL159	DL159-348_good	0.114861	-0.0251738	0.360878
DL159	DL159-349_good	0.113804	-0.0302485	-0.0846516
DL159	DL159-34_good	-0.0151061	-0.0364279	0.26603
DL159	DL159-350_good	0.0978981	0.0315924	0.67188
DL159	DL159-351_good	0.126249	-0.0224808	0.600517
DL159	DL159-352_good	0.0904825	-0.060167	-0.552092
DL159	DL159-353_good	-0.0267995	0.000221483	0.369379
DL159	DL159-354_good	0.0873779	0.0179805	0.365322
DL159	DL159-355_good	0.102267	0.0021257	0.611336
DL159	DL159-357_good	0.0127272	-0.0316093	-0.525656
DL159	DL159-35_good	-0.0493576	-0.0911982	-0.559396
DL159	DL159-363_good	-0.0253286	-0.0855997	-0.669854
DL159	DL159-365_good	0.0887764	-0.0470478	-0.0411299
DL159	DL159-368_good	0.0705083	0.0461065	0.828916
DL159	DL159-369_good	0.00711846	-0.0563429	0.326743
DL159	DL159-36_good	0.0048545	-0.108338	-0.306725
DL159	DL159-370_good	-0.0166828	0.066379	0.51017
DL159	DL159-372_good	0.0159026	0.111169	0.383007
DL159	DL159-373_good	0.0441666	0.0312608	-0.0708586
DL159	DL159-374_good	-0.0263642	-0.0981171	-0.810224
DL159	DL159-376_good	0.074941	-0.0295972	-0.125157
DL159	DL159-385_good	0.0991153	0.0578007	0.454238
DL159	DL159-390_good	0.0159004	-0.0031337	0.480543
DL159	DL159-391_good	-0.0709142	0.000545697	-0.269561
DL159	DL159-393_good	0.134047	0.00350617	0.654606
DL159	DL159-395_good	-0.0245956	0.0892565	0.398506
DL159	DL159-399_good	0.0814941	0.0726764	0.536723
DL159	DL159-402_good	0.07688	-0.00817836	-0.24122
DL159	DL159-403_good	-0.0934252	-0.0537138	0.0992208
DL159	DL159-404_good	0.000947982	0.0649894	0.360578
DL159	DL159-405_good	-0.0452205	-0.15323	-0.597575
DL159	DL159-406_good	-0.0297863	-0.014373	-0.398925
DL159	DL159-407_good	0.0908147	-0.00531269	0.489265
DL159	DL159-40_good	0.0550325	-0.11807	-0.570143
DL159	DL159-412_good	0.0288801	-0.0739123	-0.289618
DL159	DL159-413_good	0.028093	-0.0879351	-0.378716
DL159	DL159-418_good	0.043034	-0.0892068	-0.215724
DL159	DL159-41_good	0.0507281	-0.00733218	-0.377148
DL159	DL159-429_good	0.00294199	-0.0859822	-0.575485
DL159	DL159-434_good	-0.0163676	-0.0651922	-0.504763
DL159	DL159-437_good	0.0458878	-0.115852	-0.657162
DL159	DL159-43_good	0.0899998	-0.060071	-0.00525415
DL159	DL159-445_good	-0.0278521	0.0870145	0.848455
DL159	DL159-457_good	0.0328498	-0.0680593	-0.0231706
DL159	DL159-461_good	0.0194582	-0.00779113	0.110111
DL159	DL159-462_good	0.0816147	0.08396	0.919901
DL159	DL159-463_good	-0.00374915	-0.0991531	-0.558485
DL159	DL159-468_good	0.0113885	-0.054631	-0.909741
DL159	DL159-46_good	0.0917616	-0.0120034	-0.0680296
DL159	DL159-471_good	-0.00918326	0.0309466	0.765963
DL159	DL159-473_good	0.0381028	-0.145785	-0.770508
DL159	DL159-47_good	-0.0330321	-0.113774	-0.875347
DL159	DL159-484_good	0.0660596	-0.0637646	-0.607584
DL159	DL159-486_good	0.0749182	0.0417826	0.73605
DL159	DL159-48_good	0.0748637	-0.101253	-0.544801
DL159	DL159-54_good	0.0209086	-7.63889e-05	0.386289
DL159	DL159-55_good	-0.00419913	-0.00623839	-0.276806
DL159	DL159-57_good	-0.0145605	0.0501589	0.248391
DL159	DL159-59_good	-0.00815625	0.0121615	0.347816
DL159	DL159-62_good	0.0778035	-0.0520989	-0.137366
DL159	DL159-63_good	0.0838084	-0.0532702	-0.0597253
DL159	DL159-64_good	0.112136	-0.072311	-0.0799116
DL159	DL159-65_good	0.0180011	0.0389565	-0.202398
DL159	DL159-67_good	-0.0542324	-0.0410264	-0.611229
DL159	DL159-69_good	-0.0738519	-0.018342	0.212715
DL159	DL159-70_good	0.0701867	0.088505	1.49475
DL159	DL159-71_good	0.0207959	-0.0584525	-0.841987
DL159	DL159-75_good	0.0109772	0.0602597	0.596035
DL159	DL159-76_good	-0.0191741	-0.000940168	-0.318954
DL159	DL159-78_good	-0.0217009	-0.102317	-0.87126
DL159	DL159-79_good	-0.00285595	0.0872327	0.499503
DL159	DL159-81_good	0.0363128	-0.0991705	-0.886397
DL159	DL159-82_good	0.0933485	-0.0930008	-0.456048
DL159	DL159-85_good	0.103648	0.0984777	1.06005
DL159	DL159-88_good	0.0243022	0.0874152	0.32751
DL159	DL159-89_good	0.063209	0.0936103	1.27142
DL159	DL159-90_good	-0.0230765	-0.0369589	0.196233
DL159	DL159-91_good	0.0189107	0.00843001	-0.987063
DL159	DL159-94_good	0.0856778	0.110096	0.901762
DL159	DL159-97_good	0.0569549	-0.0112133	-0.174196
DL161	DL161-100_good	0.0600264	0.0160477	0.0406853
DL161	DL161-105_good	0.0823515	0.0411069	-0.266428
DL161	DL161-109_good	0.0827649	-0.00834983	-0.0254336
DL161	DL161-10_good	0.0959623	-0.00970405	-0.0122265
DL161	DL161-110_good	0.0754476	-0.0600093	-0.141021
DL161	DL161-111_good	0.0894022	-0.0179588	-0.162749
DL161	DL161-112_good	0.0484317	-0.0752909	-0.15583
DL161	DL161-114_good	0.0951169	0.0133296	-0.0408492
DL161	DL161-115_good	0.095097	0.0628281	0.34254
DL161	DL161-117_good	0.00767606	-0.0384195	0.591811
DL161	DL161-118_good	-0.00171393	-0.00877214	0.622174
DL161	DL161-119_good	0.088002	-0.0139287	0.0158275
DL161	DL161-121_good	0.073861	0.049584	0.103116
DL161	DL161-128_good	0.0141186	-0.0954902	-0.52959
DL161	DL161-12_good	0.0896655	0.0637889	0.0766066
DL161	DL161-130_good	-0.0097402	-0.0404519	-0.552242
DL161	DL161-134_good	0.0726007	-0.0323579	0.240101
DL161	DL161-136_good	0.0861812	-0.0050465	-0.0548845
DL161	DL161-137_good	0.0658906	0.00760316	0.494162
DL161	DL161-141_good	0.0644529	-0.074174	-0.450324
DL161	DL161-142_good	0.0666556	-0.076225	-0.464201
DL161	DL161-145_good	0.0575829	0.00745665	-0.140373
DL161	DL161-147_good	0.0120253	0.0481566	0.883554
DL161	DL161-148_good	0.0927861	0.00851166	0.155539
DL161	DL161-149_good	0.028395	0.0139732	0.18214
DL161	DL161-14_good	0.057341	-0.0735798	0.0894941
DL161	DL161-150_good	0.0595526	-0.00704468	0.260862
DL161	DL161-155_good	0.00960467	0.0406645	-0.172451
DL161	DL161-156_good	0.0737367	0.0275134	-0.261473
DL161	DL161-157_good	0.0732645	0.0347986	0.000962874
DL161	DL161-158_good	0.0942941	0.0209569	-0.0303176
DL161	DL161-159_good	0.0994845	-0.0182405	-0.0988778
DL161	DL161-161_good	0.0285638	-0.083985	-0.275381
DL161	DL161-162_good	0.0395507	-0.140684	0.0534375
DL161	DL161-163_good	0.10437	-0.034285	-0.254844
DL161	DL161-164_good	0.0286754	-0.0933908	-0.372304
DL161	DL161-165_good	0.102825	0.0154918	-0.0243354
DL161	DL161-16_good	0.0288067	-0.0676369	-0.106923
DL161	DL161-176_good	0.0868366	-0.0498724	-0.224599
DL161	DL161-177_good	0.0965446	0.0394198	0.17397
DL161	DL161-179_good	0.0124805	-0.164954	-0.501045
DL161	DL161-181_good	0.0792434	-0.00413158	-0.0905126
DL161	DL161-182_good	0.0829561	0.0145527	0.00877996
DL161	DL161-183_good	0.0781975	-0.0968769	-0.30355
DL161	DL161-186_good	0.0702919	-0.0165533	-0.649009
DL161	DL161-192_good	0.0766257	0.0525086	0.26952
DL161	DL161-194_good	0.0920844	0.0137698	-0.0556931
DL161	DL161-195_good	-0.00596438	-0.0357151	-0.145538
DL161	DL161-199_good	-0.0573167	0.010325	-0.108149
DL161	DL161-19_good	0.0783924	-0.0481154	0.0587856
DL161	DL161-1_good	0.0837648	-0.0636318	0.202804
DL161	DL161-202_good	0.0829645	0.0686989	0.215966
DL161	DL161-204_good	0.0418835	0.0694754	0.214831
DL161	DL161-205_good	0.0385912	0.0773788	0.261262
DL161	DL161-207_good	0.0865271	0.0049206	0.113145
DL161	DL161-208_good	0.0447116	0.10053	0.121645
DL161	DL161-209_good	0.0955241	0.0100307	0.117192
DL161	DL161-211_good	0.0432996	0.0248826	-0.153043
DL161	DL161-213_good	0.07111	-0.090599	-0.207641
DL161	DL161-214_good	-0.0137634	-0.14659	-0.38844
DL161	DL161-221_good	0.0928558	0.0322313	-0.20315
DL161	DL161-222_good	0.0313613	-0.0903726	-0.244394
DL161	DL161-223_good	0.0886024	0.0476816	0.209502
DL161	DL161-225_good	-0.00243769	-0.0871423	-0.363579
DL161	DL161-226_good	0.0683419	0.0468661	-0.24185
DL161	DL161-227_good	0.0290419	0.078123	0.448421
DL161	DL161-228_good	-0.00985581	-0.109209	-0.937734
DL161	DL161-229_good	0.00873972	0.0180019	-0.158921
DL161	DL161-22_good	0.0226168	-0.153065	-0.256391
DL161	DL161-230_good	0.0949113	-0.0108281	0.150992
DL161	DL161-231_good	0.0900776	-0.0377861	0.230398
DL161	DL161-232_good	0.060446	-0.00776557	-0.0379354
DL161	DL161-236_good	0.0482016	-0.0685694	-0.0224674
DL161	DL161-237_good	0.0681821	0.00701262	-0.351618
DL161	DL161-23_good	0.102124	0.0155823	0.0306007
DL161	DL161-241_good	0.0864376	0.04934	0.0696579
DL161	DL161-246_good	0.0399137	-0.0792764	0.0766242
DL161	DL161-247_good	0.0729394	0.00647178	0.293282
DL161	DL161-252_good	-0.0120184	-0.130596	-0.403158
DL161	DL161-255_good	-0.0325864	-0.0332899	0.515698
DL161	DL161-256_good	-0.012886	-0.131346	-0.0780031
DL161	DL161-257_good	0.0741984	-0.0386921	-0.365938
DL161	DL161-258_good	0.0693334	0.0140148	0.105135
DL161	DL161-25_good	0.037666	-0.0714505	-0.0645005
DL161	DL161-265_good	-0.00161861	0.0429795	-0.310113
DL161	DL161-267_good	0.0122721	0.134236	0.542475
DL161	DL161-271_good	-0.0187516	-0.0174685	0.436779
DL161	DL161-272_good	0.101644	-0.0469937	-0.178207
DL161	DL161-274_good	-0.0274873	-0.0700371	0.482708
DL161	DL161-275_good	0.0824764	0.0340804	0.130125
DL161	DL161-276_good	0.0187823	-0.0163113	-0.0940583
DL161	DL161-277_good	0.0413905	0.044002	-0.0562789
DL161	DL161-27_good	0.0686813	-0.0115303	0.0723067
DL161	DL161-280_good	0.0634608	0.0608372	0.224452
DL161	DL161-281_good	0.105512	-0.0289766	-0.127622
DL161	DL161-282_good	0.0609441	0.0362293	-0.0955218
DL161	DL161-283_good	0.080124	-0.0311702	-0.0485687
DL161	DL161-284_good	0.0776183	0.0278041	-0.302069
DL161	DL161-285_good	0.0839074	0.0267608	-0.133285
DL161	DL161-289_good	0.0684785	0.0425337	-0.144469
DL161	DL161-291_good	0.0207625	-0.00126433	-0.285272
DL161	DL161-293_good	-0.0561326	-0.112082	-0.114372
DL161	DL161-296_good	0.0818292	0.0425628	0.0136988
DL161	DL161-299_good	-0.0120252	0.16285	0.220222
DL161	DL161-300_good	-0.0428502	-0.0502166	-0.0279613
DL161	DL161-303_good	0.032617	0.0717851	-0.31877
DL161	DL161-304_good	0.0751635	0.0866232	0.0120495
DL161	DL161-305_good	0.0438391	0.0833251	0.227825
DL161	DL161-306_good	0.0270369	0.135032	0.0333035
DL161	DL161-307_good	-0.0409337	-0.015235	-0.090294
DL161	DL161-30_good	0.0677018	-0.119514	-0.209324
DL161	DL161-31_good	0.100349	-0.00291104	-0.095086
DL161	DL161-321_good	-0.0632783	0.045003	0.109427
DL161	DL161-322_good	0.0789109	-0.0647092	0.153844
DL161	DL161-326_good	0.0240668	-0.106741	0.0476014
DL161	DL161-330_good	0.09333	-0.00792111	-0.0723082
DL161	DL161-331_good	-0.00459334	0.0963062	0.441338
DL161	DL161-332_good	-0.0160284	0.118535	-0.336854
DL161	DL161-334_good	-0.0423191	0.114118	0.0771575
DL161	DL161-335_good	0.0444327	0.076222	0.165933
DL161	DL161-337_good	0.0641267	0.00680996	0.418752
DL161	DL161-338_good	0.0906365	-0.0337056	0.0781783
DL161	DL161-339_good	0.0611347	0.0820155	-0.122576
DL161	DL161-340_good	0.0101746	0.128183	0.484547
DL161	DL161-342_good	0.00345534	-0.15663	-0.652004
DL161	DL161-344_good	0.0256765	0.0456964	-0.842899
DL161	DL161-346_good	0.0847099	-0.0241499	0.0168508
DL161	DL161-34_good	0.0941869	0.0357268	0.181505
DL161	DL161-353_good	0.00359949	-0.17687	-0.307854
DL161	DL161-355_good	0.0069652	-0.183932	-0.774897
DL161	DL161-357_good	-0.00454844	-0.048188	0.205773
DL161	DL161-359_good	0.0172729	0.0661822	0.624778
DL161	DL161-35_good	0.102282	0.0140004	0.0584144
DL161	DL161-365_good	0.0823372	0.0213179	-0.302893
DL161	DL161-366_good	0.055384	0.0366509	0.336758
DL161	DL161-367_good	0.0911341	-0.0202874	0.160506
DL161	DL161-368_good	0.0973906	-0.010533	-0.0105042
DL161	DL161-369_good	0.103659	0.0349936	0.121378
DL161	DL161-371_good	0.093355	0.0250961	-0.0488994
DL161	DL161-373_good	0.0568358	-0.116561	-0.160696
DL161	DL161-375_good	0.0150891	0.0902308	0.185777
DL161	DL161-377_good	0.0598025	0.0576132	-0.093755
DL161	DL161-378_good	0.0553616	-0.0192767	-0.242691
DL161	DL161-379_good	0.0953458	-0.00541715	-0.131104
DL161	DL161-380_good	0.0173467	0.144795	0.440267
DL161	DL161-381_good	0.0391456	-0.0517657	-0.670576
DL161	DL161-382_good	0.00643435	0.0600253	-0.331953
DL161	DL161-391_good	0.0879755	0.0171047	-0.0463243
DL161	DL161-396_good	0.00503485	-0.0248166	0.316029
DL161	DL161-398_good	0.0887151	0.0219284	-0.0167972
DL161	DL161-399_good	0.101266	0.00424703	-0.00656551
DL161	DL161-39_good	0.0623527	-0.00561917	-0.0473036
DL161	DL161-3_good	0.09734	0.00929844	-0.0196041
DL161	DL161-402_good	-0.0405445	-0.0441185	-0.0961445
DL161	DL161-409_good	0.0817525	-0.0736942	-0.337018
DL161	DL161-410_good	0.0464552	-0.0310355	-0.0870018
DL161	DL161-412_good	0.0870269	0.0421871	0.233747
DL161	DL161-426_good	0.0118586	-0.0631157	0.158337
DL161	DL161-435_good	0.0630306	0.00486101	-0.288795
DL161	DL161-437_good	0.0816631	0.00802319	-0.217906
DL161	DL161-442_good	0.0953762	0.0320417	0.152659
DL161	DL161-453_good	0.034374	-0.0230515	0.0323542
DL161	DL161-466_good	0.0450541	-0.0418307	-0.36081
DL161	DL161-468_good	0.0843715	-0.0275543	-0.112806
DL161	DL161-476_good	0.064227	0.0985643	-0.00095118
DL161	DL161-479_good	0.0686304	-0.0025616	-0.275064
DL161	DL161-47_good	0.0990984	-0.00312567	-0.0821174
DL161	DL161-481_good	-0.00885189	-0.0714408	0.12813
DL161	DL161-484_good	0.0897889	0.0333128	0.148312
DL161	DL161-485_good	0.0281491	0.0854631	0.464481
DL161	DL161-486_good	0.0252278	-0.0112647	0.110915
DL161	DL161-491_good	0.0216381	-0.0252319	-0.00830715
DL161	DL161-493_good	0.0703282	0.075303	0.215692
DL161	DL161-496_good	0.0270843	-0.00481446	0.16588
DL161	DL161-49_good	0.0817705	-0.0701162	-0.192578
DL161	DL161-4_good	0.106728	0.00249527	0.163755
DL161	DL161-500_good	0.0820598	0.079558	-0.119597
DL161	DL161-503_good	0.0661097	0.000554796	0.269649
DL161	DL161-504_good	0.00137794	-0.0140136	0.571375
DL161	DL161-505_good	-0.00373151	0.11918	0.184916
DL161	DL161-507_good	0.00318445	-0.119815	-0.276836
DL161	DL161-50_good	0.0212132	-0.126086	-0.103848
DL161	DL161-510_good	0.0310773	0.0259673	0.496881
DL161	DL161-511_good	0.0480797	0.0587345	-0.126209
DL161	DL161-514_good	0.0970567	0.0103546	-0.0323629
DL161	DL161-516_good	0.0519603	0.0274678	-0.217666
DL161	DL161-517_good	0.0550345	0.0940042	0.130808
DL161	DL161-519_good	0.100088	-0.00206668	-0.158202
DL161	DL161-522_good	0.094333	0.0764253	0.0676347
DL161	DL161-523_good	0.0363861	0.102787	-0.0673643
DL161	DL161-526_good	0.0618852	-0.0769714	-0.183888
DL161	DL161-528_good	0.0456245	-0.0673152	0.184014
DL161	DL161-52_good	0.0853051	-0.0117638	0.300368
DL161	DL161-531_good	0.0688099	0.0264229	0.329385
DL161	DL161-533_good	0.104831	-0.00258259	-0.0335667
DL161	DL161-534_good	0.0776226	0.0853745	0.0704991
DL161	DL161-535_good	0.0927924	-0.00264615	-0.0602714
DL161	DL161-536_good	0.0412238	0.0962002	0.117803
DL161	DL161-537_good	0.0758257	0.0118955	-0.0598107
DL161	DL161-53_good	0.103074	0.027544	0.0301451
DL161	DL161-550_good	0.0779119	-0.0136415	-0.0613257
DL161	DL161-555_good	0.0532765	-0.0702731	-0.0136693
DL161	DL161-55_good	0.0477003	-0.118932	-0.254332
DL161	DL161-561_good	0.0482295	-0.0395325	0.189061
DL161	DL161-562_good	0.062291	0.0934123	0.387501
DL161	DL161-56_good	0.104731	-0.0118959	-0.0593914
DL161	DL161-5_good	0.0942056	-0.071177	-0.242566
DL161	DL161-61_good	0.0255523	-0.0484378	0.316567
DL161	DL161-62_good	0.0370355	0.0274195	0.454391
DL161	DL161-64_good	0.0681999	-0.0914435	-0.323231
DL161	DL161-65_good	0.0894969	0.00722745	-0.00466964
DL161	DL161-68_good	0.0560663	-0.117496	0.221069
DL161	DL161-69_good	0.100819	-0.00312946	-0.0531412
DL161	DL161-70_good	0.0294466	-0.13057	-0.0899729
DL161	DL161-72_good	0.0903964	-0.000765587	-0.0637944
DL161	DL161-74_good	-0.0469963	0.107454	0.6355
DL161	DL161-76_good	0.0632461	-0.106455	0.246218
DL161	DL161-79_good	-0.0195667	-0.0175064	-0.0622862
DL161	DL161-7_good	0.0971563	0.0435071	0.1514
DL161	DL161-80_good	0.0628553	-0.02954	-0.192722
DL161	DL161-82_good	0.052802	-0.117788	-0.0881078
DL161	DL161-85_good	0.0309466	-0.00778381	0.42522
DL161	DL161-89_good	0.0724344	-0.0489904	-0.203327
DL161	DL161-8_good	0.0858388	0.0140944	-0.0428361
DL161	DL161-99_good	0.0922762	0.0311264	0.12849
DL161	DL161-9_good	0.0863578	-0.0831729	-0.354541
DL108	DL108-100_good	-0.0102292	0.011578	1.06483
DL108	DL108-102_good	0.0702263	-0.0111601	0.064306
DL108	DL108-103_good	0.120599	0.0700458	0.312751
DL108	DL108-104_good	0.0274681	-0.142035	-0.721151
DL108	DL108-105_good	0.094349	-0.0667275	-0.317983
DL108	DL108-106_good	0.128473	-0.0561513	-0.0754998
DL108	DL108-107_good	0.0993245	-0.0441023	-0.784966
DL108	DL108-108_good	0.0871434	-0.0847001	-0.80236
DL108	DL108-109_good	0.11056	0.0344714	0.618743
DL108	DL108-10_good	0.0176478	-0.031347	-0.763253
DL108	DL108-110_good	0.0406017	0.0733985	0.211753
DL108	DL108-111_good	0.0848248	-0.0411322	0.130175
DL108	DL108-112_good	-0.076771	-0.00785534	0.396511
DL108	DL108-114_good	0.0722016	-0.0416254	-0.557545
DL108	DL108-125_good	-0.0177428	0.0612692	0.406148
DL108	DL108-126_good	0.0449651	0.0231423	0.0470314
DL108	DL108-128_good	0.00570508	0.0906351	0.902705
DL108	DL108-129_good	0.116218	-0.0978354	-0.544106
DL108	DL108-130_good	0.12515	-0.0253981	-0.306673
DL108	DL108-139_good	0.0878544	-0.0334861	0.318333
DL108	DL108-140_good	0.112105	0.0424151	-0.000400492
DL108	DL108-141_good	0.0723527	0.0640972	0.109615
DL108	DL108-142_good	0.108174	-0.0455367	-0.452252
DL108	DL108-144_good	0.12306	-0.0110298	-0.179406
DL108	DL108-149_good	0.109653	-0.0415085	-0.422904
DL108	DL108-150_good	0.120717	-0.0837815	-0.530851
DL108	DL108-153_good	0.0958614	-0.0529367	-0.719079
DL108	DL108-154_good	0.058291	-0.06538	-0.513827
DL108	DL108-158_good	0.114981	0.0149578	0.130805
DL108	DL108-159_good	0.055176	-0.094299	-0.449619
DL108	DL108-160_good	0.0741914	-0.0943119	-0.765142
DL108	DL108-162_good	0.0274732	-0.00865701	-0.139316
DL108	DL108-163_good	0.104503	0.0656011	0.171358
DL108	DL108-165_good	0.0135017	-0.122018	-0.226312
DL108	DL108-166_good	-0.0295214	-0.161008	-0.73716
DL108	DL108-167_good	0.0833771	-0.0998052	-0.433714
DL108	DL108-168_good	0.106038	-0.0555442	-0.477684
DL108	DL108-169_good	0.0755012	-0.0757315	-0.0557028
DL108	DL108-170_good	0.0877902	-0.0319826	-0.396926
DL108	DL108-172_good	-0.0188965	-0.153072	-0.728488
DL108	DL108-173_good	0.113858	0.0192913	0.335809
DL108	DL108-174_good	0.12532	-0.030785	0.0652953
DL108	DL108-175_good	-0.038149	-0.130014	-0.542336
DL108	DL108-17_good	0.0797698	-0.0191541	-0.174842
DL108	DL108-180_good	0.0473928	0.155343	0.496176
DL108	DL108-1_good	0.0176758	-0.0785678	-0.437883
DL108	DL108-216_good	0.0395952	0.0750371	0.882169
DL108	DL108-219_good	-0.0227083	-0.167307	-0.460488
DL108	DL108-222_good	-0.0252522	0.0148274	0.195809
DL108	DL108-223_good	0.0977631	0.00803986	0.099937
DL108	DL108-224_good	-0.0203202	-0.166321	-0.600483
DL108	DL108-227_good	0.119115	-0.0347959	0.0810528
DL108	DL108-228_good	0.0225527	-0.0945685	-0.374816
DL108	DL108-22_good	0.120169	0.0223959	0.230663
DL108	DL108-231_good	-0.0381756	-0.190942	-0.795553
DL108	DL108-232_good	0.000185788	-0.0952672	-0.341011
DL108	DL108-233_good	0.0187985	-0.0817052	-0.778282
DL108	DL108-235_good	-0.0419117	-0.185494	-0.875512
DL108	DL108-236_good	-0.0158738	-0.14954	-0.81888
DL108	DL108-237_good	-0.0118058	-0.135473	-0.958129
DL108	DL108-238_good	-0.0186987	-0.13927	-0.52501
DL108	DL108-23_good	0.0850261	-0.0541195	-0.491482
DL108	DL108-249_good	0.0890876	0.107001	0.152176
DL108	DL108-24_good	0.123218	0.00321824	0.226746
DL108	DL108-250_good	-0.033388	-0.0908561	-0.120249
DL108	DL108-251_good	0.0758772	-0.128319	-0.58125
DL108	DL108-253_good	-0.00325905	-0.0871892	-0.434018
DL108	DL108-254_good	-0.000963853	0.132847	0.483034
DL108	DL108-256_good	0.114901	0.0415356	-0.371139
DL108	DL108-257_good	0.103743	0.0578896	0.0904988
DL108	DL108-25_good	0.12567	0.00784375	0.222373
DL108	DL108-260_good	0.0581108	0.0450595	0.239497
DL108	DL108-261_good	-0.00968107	-0.140762	-0.542113
DL108	DL108-263_good	0.122992	0.0210017	0.302589
DL108	DL108-269_good	0.0848879	0.10898	0.788303
DL108	DL108-271_good	0.0716854	0.0701786	0.460589
DL108	DL108-273_good	0.0531479	-0.0563745	-0.314246
DL108	DL108-274_good	0.0184639	-0.00536011	0.441765
DL108	DL108-275_good	0.123749	-0.00753123	0.126026
DL108	DL108-276_good	0.0655919	-0.0639203	-0.00159932
DL108	DL108-277_good	0.119127	-0.0375332	-0.214935
DL108	DL108-278_good	0.0482882	-0.0460349	-0.187399
DL108	DL108-279_good	0.0371344	-0.133712	-0.772838
DL108	DL108-290_good	0.0508706	0.0579601	0.81922
DL108	DL108-291_good	0.00323751	-0.0508015	-0.214101
DL108	DL108-295_good	0.0970764	-0.045058	-0.0345805
DL108	DL108-297_good	0.0732893	0.0822318	0.431987
DL108	DL108-299_good	0.0636695	0.117618	1.00424
DL108	DL108-307_good	0.095063	-0.0657127	-0.530171
DL108	DL108-308_good	0.0608629	0.0873427	0.867305
DL108	DL108-310_good	0.0763061	-0.0541905	0.0251107
DL108	DL108-313_good	0.100421	0.0191107	0.275693
DL108	DL108-314_good	0.0994706	-0.0116357	0.504318
DL108	DL108-315_good	0.103057	0.0114252	0.039777
DL108	DL108-317_good	0.120719	0.00372077	0.0859059
DL108	DL108-31_good	-0.102088	-0.053711	-0.608888
DL108	DL108-320_good	0.111381	0.00274521	-0.174855
DL108	DL108-321_good	0.00391074	0.0412921	0.0884789
DL108	DL108-323_good	0.0803483	0.0653545	0.490997
DL108	DL108-324_good	0.0953288	0.0064881	0.0726706
DL108	DL108-326_good	0.0667047	0.048468	-0.169859
DL108	DL108-329_good	0.0816833	-0.0574289	-0.0802586
DL108	DL108-32_good	0.0836018	0.0111662	0.330152
DL108	DL108-332_good	0.0508011	-0.106644	0.206075
DL108	DL108-337_good	0.0652035	0.0309974	0.309065
DL108	DL108-341_good	0.0318496	0.0761945	0.557597
DL108	DL108-348_good	0.0855197	0.0346369	0.701673
DL108	DL108-349_good	0.0952494	0.0254752	0.0806982
DL108	DL108-34_good	0.0584012	0.128104	0.440254
DL108	DL108-350_good	0.0202908	-0.0427521	-0.0609736
DL108	DL108-355_good	0.0256246	-0.0629397	-0.293981
DL108	DL108-356_good	0.0377604	-0.0359925	0.445805
DL108	DL108-357_good	0.118094	0.011356	0.636971
DL108	DL108-358_good	0.124243	0.0148492	0.23815
DL108	DL108-35_good	0.125437	-0.0561926	-0.494049
DL108	DL108-362_good	0.121201	0.0136092	0.302371
DL108	DL108-37_good	-0.0234848	-0.145711	-0.590392
DL108	DL108-380_good	-0.0280736	-0.164841	-0.744235
DL108	DL108-39_good	0.03351	-0.0862277	-0.659318
DL108	DL108-40_good	0.127728	-0.0413828	0.0394756
DL108	DL108-428_good	0.0864821	-0.058032	-0.901852
DL108	DL108-429_good	0.0399773	0.122755	0.642779
DL108	DL108-42_good	0.0138293	0.0602889	0.683793
DL108	DL108-431_good	0.0631416	-0.0177027	-0.227466
DL108	DL108-446_good	0.0487633	0.0165323	-0.226304
DL108	DL108-44_good	0.0886224	-0.110334	-0.0633518
DL108	DL108-45_good	0.0452921	-0.024658	-0.193072
DL108	DL108-461_good	0.110652	0.0275754	0.417844
DL108	DL108-46_good	0.0885646	-0.11045	-0.0633404
DL108	DL108-474_good	0.118552	-0.0127976	-0.0832154
DL108	DL108-475_good	0.109291	0.00700274	-0.0558959
DL108	DL108-478_good	0.0747632	0.127283	0.945447
DL108	DL108-47_good	-0.0427992	-0.0877501	-0.883469
DL108	DL108-480_good	0.0745497	0.0442338	0.325814
DL108	DL108-487_good	0.109126	-0.0104011	-0.0525337
DL108	DL108-489_good	0.0327326	-0.143188	-0.432839
DL108	DL108-48_good	-0.00107618	-0.10214	-0.657341
DL108	DL108-490_good	0.0126516	-0.0257965	0.0739169
DL108	DL108-492_good	0.116465	0.0029871	-0.383817
DL108	DL108-49_good	0.0864376	-0.0120194	-0.646906
DL108	DL108-504_good	0.0516157	0.0967526	-0.0385157
DL108	DL108-508_good	0.0122295	0.000690271	-0.267086
DL108	DL108-50_good	-0.0230715	-0.0640337	-0.853828
DL108	DL108-51_good	0.116945	-0.025986	0.00999995
DL108	DL108-52_good	0.0396811	0.0402672	0.407524
DL108	DL108-53_good	0.0319294	0.0464492	0.56223
DL108	DL108-5_good	0.0665064	0.0603163	0.351591
DL108	DL108-63_good	-0.0138026	0.126797	0.839428
DL108	DL108-66_good	0.0589241	-0.012967	0.309929
DL108	DL108-6_good	0.122825	-0.0611432	-0.501588
DL108	DL108-71_good	0.0521091	0.107649	0.343753
DL108	DL108-72_good	-0.00895198	-0.0067985	-0.472932
DL108	DL108-73_good	0.0672765	-0.0163247	0.214727
DL108	DL108-75_good	0.0957816	-0.0959419	-0.0426389
DL108	DL108-79_good	-0.0286352	-0.0517033	0.237224
DL108	DL108-88_good	0.0527565	-0.0200169	-0.531288
DL108	DL108-8_good	0.100028	0.0311327	0.236373
DL108	DL108-90_good	0.119835	0.0822796	0.493383
DL108	DL108-93_good	0.082521	-0.0181973	-0.0448748
DL108	DL108-94_good	-0.0509711	-0.0964904	0.359059
DL108	DL108-96_good	0.110164	0.0981184	0.540219
DL108	DL108-98_good	0.0546432	-0.157918	-0.462851
DL172	DL172-102_good	0.00283122	0.0710655	0.401534
DL172	DL172-104_good	-0.00242776	-0.0625135	-0.28256
DL172	DL172-105_good	0.0985987	-0.0123304	0.216103
DL172	DL172-107_good	0.0269502	0.0759898	0.280712
DL172	DL172-10_good	0.104171	-0.0471427	0.548523
DL172	DL172-112_good	0.115499	-0.041692	0.149901
DL172	DL172-115_good	-0.0575835	0.0351239	0.249551
DL172	DL172-117_good	0.057045	-0.0962602	-0.865933
DL172	DL172-11_good	-0.0355076	-0.0260355	-0.592904
DL172	DL172-121_good	0.0851926	0.0165805	0.720419
DL172	DL172-123_good	-0.0307821	-0.075949	-0.992029
DL172	DL172-125_good	0.0334168	-0.125922	-0.984537
DL172	DL172-126_good	0.10271	-0.0880922	-0.14386
DL172	DL172-129_good	0.0373183	-0.141691	-0.986918
DL172	DL172-133_good	-0.0817661	-0.0628413	-0.99541
DL172	DL172-134_good	-0.0455147	-0.0937388	-1.08511
DL172	DL172-135_good	0.0198915	-0.131452	-1.06567
DL172	DL172-136_good	0.0691484	-0.133444	-0.871898
DL172	DL172-13_good	-0.00144536	0.0308933	0.90313
DL172	DL172-141_good	-0.00161712	-0.116648	-1.4133
DL172	DL172-142_good	0.0627249	-0.0917993	-0.354272
DL172	DL172-144_good	0.00969684	-0.117695	-0.857024
DL172	DL172-145_good	0.0829627	-0.10531	-0.527982
DL172	DL172-146_good	-0.0953881	0.0242804	-0.756711
DL172	DL172-147_good	0.0429564	-0.145181	-0.929678
DL172	DL172-151_good	0.0232622	-0.131521	-1.31947
DL172	DL172-153_good	0.0946969	-0.068058	0.509501
DL172	DL172-154_good	0.114872	0.0133561	1.1409
DL172	DL172-156_good	0.0584832	-0.111124	0.242767
DL172	DL172-157_good	0.104241	-0.0401713	0.358046
DL172	DL172-159_good	0.0938407	-0.0552138	0.457536
DL172	DL172-15_good	0.0773574	-0.0580658	-0.395141
DL172	DL172-160_good	0.0622515	0.093851	1.34927
DL172	DL172-161_good	-0.0486186	0.0384408	0.277839
DL172	DL172-162_good	0.00990518	-0.0607845	-1.04098
DL172	DL172-163_good	0.0147283	0.0714868	1.28784
DL172	DL172-169_good	-0.00807538	0.042927	1.26562
DL172	DL172-16_good	0.108874	-0.0429033	0.121142
DL172	DL172-178_good	-0.0345691	0.121816	1.40024
DL172	DL172-179_good	-0.0736626	-0.0963177	-0.875615
DL172	DL172-180_good	-0.00649336	-0.0247566	-0.772612
DL172	DL172-181_good	0.0226355	-0.131474	-0.720128
DL172	DL172-186_good	0.105272	-0.0681328	-0.182103
DL172	DL172-187_good	-0.0506019	-0.127011	-1.38548
DL172	DL172-190_good	-0.0736214	-0.021349	0.159968
DL172	DL172-191_good	0.0702319	-0.116102	-0.581525
DL172	DL172-192_good	-0.045416	-0.0268086	0.102209
DL172	DL172-193_good	0.0687981	-0.121378	0.0801176
DL172	DL172-196_good	0.085603	-0.106471	-0.355582
DL172	DL172-197_good	-0.0324969	-0.0133882	-0.236204
DL172	DL172-210_good	0.0640769	-0.104884	-0.183797
DL172	DL172-211_good	-0.000698967	-0.0815734	-0.467911
DL172	DL172-226_good	0.0398936	-0.0775335	-0.408793
DL172	DL172-227_good	0.108899	-0.0602907	0.0306935
DL172	DL172-232_good	-0.0132844	-0.00472889	0.590006
DL172	DL172-241_good	0.00385049	0.0228378	-0.470202
DL172	DL172-242_good	-0.0371066	0.0825364	0.603471
DL172	DL172-243_good	-0.0246691	0.033536	0.707631
DL172	DL172-244_good	-0.0346187	0.0260871	0.291897
DL172	DL172-245_good	-0.0357393	0.044473	1.13348
DL172	DL172-24_good	-0.0699686	-0.0501968	-0.617903
DL172	DL172-254_good	0.106037	-0.0554418	-0.222743
DL172	DL172-255_good	0.0510785	-0.0179749	0.4271
DL172	DL172-257_good	0.0213905	-0.0910272	-0.71698
DL172	DL172-260_good	-0.0409701	0.0456269	0.0980906
DL172	DL172-262_good	-0.0774432	0.0472785	0.351262
DL172	DL172-263_good	-0.0585482	-0.02913	-0.189188
DL172	DL172-264_good	-0.0692807	0.00768073	0.360021
DL172	DL172-265_good	0.0627207	0.0137179	0.858391
DL172	DL172-270_good	-0.0746261	-0.00133867	-0.284074
DL172	DL172-271_good	0.0995991	-0.0521851	0.0313559
DL172	DL172-273_good	0.0318594	-0.0873022	-0.83441
DL172	DL172-275_good	-0.0142195	-0.112482	-0.428141
DL172	DL172-277_good	0.0462348	-0.0510668	0.063817
DL172	DL172-27_good	0.0754375	-0.0537958	0.125246
DL172	DL172-280_good	-0.0476786	-0.00387209	-0.577036
DL172	DL172-281_good	-0.0354758	0.0420792	-0.149746
DL172	DL172-285_good	0.0562295	-0.0879331	-0.0533933
DL172	DL172-28_good	0.111653	-0.0611347	-0.177943
DL172	DL172-293_good	-0.0503793	-0.0177334	0.1425
DL172	DL172-294_good	-0.0488269	-0.0170564	-0.289046
DL172	DL172-296_good	-0.0177228	0.0309941	0.642323
DL172	DL172-297_good	-0.0459847	0.00615378	-0.574902
DL172	DL172-29_good	0.022799	0.0762022	1.2325
DL172	DL172-2_good	0.0702006	-0.0515343	-0.625095
DL172	DL172-300_good	-0.0313291	-0.00535556	0.632426
DL172	DL172-303_good	-0.0695393	-0.0699851	-0.863641
DL172	DL172-30_good	0.117571	-0.0643229	-0.069665
DL172	DL172-311_good	-0.0624082	0.0952612	0.614925
DL172	DL172-326_good	-0.0813461	-0.0684381	-0.964842
DL172	DL172-336_good	0.0342651	0.0867455	0.503326
DL172	DL172-338_good	-0.0819568	-0.0912879	-0.980283
DL172	DL172-33_good	0.0997121	0.0261375	0.881495
DL172	DL172-341_good	-0.051629	-0.101672	-0.993181
DL172	DL172-344_good	-0.0865841	-0.0684147	-0.834477
DL172	DL172-34_good	0.0665998	-0.024263	0.124923
DL172	DL172-352_good	-0.0434839	-0.0625291	-0.104705
DL172	DL172-353_good	-0.0782071	-0.0792651	-0.938927
DL172	DL172-355_good	0.0221932	0.0684005	0.946512
DL172	DL172-356_good	-0.0787878	-0.0894566	-0.907381
DL172	DL172-357_good	-0.0976748	-0.00965293	-1.03083
DL172	DL172-358_good	-0.0940192	-0.0806544	-1.04396
DL172	DL172-360_good	0.0469552	0.0867137	1.54294
DL172	DL172-361_good	-0.0754137	-0.0852727	-0.784315
DL172	DL172-362_good	-0.00332685	0.077646	1.12431
DL172	DL172-364_good	-0.077186	-0.0771504	-1.00735
DL172	DL172-365_good	-0.0571166	-0.0710173	-0.792889
DL172	DL172-368_good	0.030514	-0.0894365	-0.569448
DL172	DL172-375_good	-0.0758946	-0.0974595	-0.986634
DL172	DL172-378_good	-0.079346	-0.0884294	-0.979482
DL172	DL172-380_good	-0.0724364	-0.00271017	-0.745212
DL172	DL172-382_good	-0.0612456	-0.0724	-0.942744
DL172	DL172-383_good	-0.0204292	-0.0522147	-0.358152
DL172	DL172-384_good	-0.0661696	-0.0963549	-1.0345
DL172	DL172-388_good	-0.0706378	-0.0906578	-0.925525
DL172	DL172-392_good	-0.0716171	-0.0804139	-1.59476
DL172	DL172-394_good	0.011491	-0.108156	-0.593915
DL172	DL172-39_good	0.0984995	-0.0311526	-0.267217
DL172	DL172-3_good	0.112312	-0.0639634	0.0769761
DL172	DL172-400_good	-0.0669482	-0.0691773	-0.84923
DL172	DL172-402_good	-0.081196	-0.0187251	-0.687115
DL172	DL172-404_good	-0.0775049	-0.0961061	-1.05167
DL172	DL172-406_good	-0.00116224	-0.0417031	-0.346341
DL172	DL172-408_good	-0.0910408	-0.0563566	-0.940384
DL172	DL172-411_good	-0.10593	0.0069162	-1.1477
DL172	DL172-419_good	-0.106468	-0.024811	-1.3686
DL172	DL172-41_good	0.0811523	-0.045816	0.102037
DL172	DL172-421_good	-0.0772692	-0.0712668	-1.14799
DL172	DL172-423_good	-0.0688093	-0.0291964	-0.713587
DL172	DL172-424_good	-0.0691026	-0.0884233	-1.40592
DL172	DL172-427_good	-0.0360368	-0.000181372	-0.210956
DL172	DL172-428_good	-0.0866192	0.00512782	-0.413749
DL172	DL172-429_good	-0.1143	-0.0154656	-0.791668
DL172	DL172-430_good	0.0436915	0.0653201	0.962261
DL172	DL172-431_good	-0.0360741	-0.0789111	-0.46629
DL172	DL172-432_good	-0.0900527	-0.0462901	-1.64881
DL172	DL172-433_good	-0.0818033	-0.0828176	-1.18525
DL172	DL172-436_good	0.111113	-0.0364256	0.33459
DL172	DL172-437_good	-0.0853962	-0.0720009	-0.78448
DL172	DL172-438_good	-0.0505465	-0.0163901	0.434121
DL172	DL172-439_good	-0.0284085	-0.032925	-1.18795
DL172	DL172-440_good	-0.113141	-0.0301978	-0.868857
DL172	DL172-441_good	0.0449076	-0.0609614	-0.575895
DL172	DL172-442_good	-0.0623222	0.0353544	0.587295
DL172	DL172-444_good	-0.0852006	0.0305707	-0.00796919
DL172	DL172-445_good	-0.089596	-0.0730072	-0.822236
DL172	DL172-446_good	-0.0877854	-0.0473184	-0.943542
DL172	DL172-447_good	-0.108116	-0.0432618	-1.3366
DL172	DL172-448_good	0.112165	0.00184491	0.895972
DL172	DL172-449_good	-0.100055	-0.0901559	-1.07844
DL172	DL172-450_good	-0.011348	-0.109539	-1.00522
DL172	DL172-453_good	0.0514604	0.0423926	0.840658
DL172	DL172-455_good	-0.101597	-0.0817488	-1.09434
DL172	DL172-458_good	-0.0492243	-0.0909202	-0.842025
DL172	DL172-459_good	-0.0793436	-0.086839	-0.962034
DL172	DL172-464_good	-0.0856525	-0.0854377	-1.0791
DL172	DL172-474_good	0.0948701	-0.0725446	-0.0269109
DL172	DL172-475_good	0.0925454	0.0168745	1.41855
DL172	DL172-478_good	0.11438	-0.0472688	0.620985
DL172	DL172-481_good	0.104624	0.0339913	1.1133
DL172	DL172-483_good	0.100622	-0.0263575	0.575437
DL172	DL172-485_good	0.0280077	0.0919958	1.41115
DL172	DL172-486_good	-0.0641389	-0.0796379	-0.667112
DL172	DL172-4_good	-0.0152353	-0.0176761	-0.124819
DL172	DL172-500_good	-0.019774	-0.0868946	-0.622538
DL172	DL172-503_good	0.11446	-0.00415349	0.783995
DL172	DL172-514_good	0.101181	-0.0514165	0.0561094
DL172	DL172-517_good	0.0982132	-0.0512483	0.0514889
DL172	DL172-519_good	0.0883837	-0.048691	0.0832136
DL172	DL172-520_good	0.0674659	-0.0418543	-0.0883936
DL172	DL172-522_good	0.0758885	-0.0409498	0.291761
DL172	DL172-523_good	0.0811849	-0.0714985	0.0287166
DL172	DL172-534_good	-0.00285319	-0.110767	-1.11401
DL172	DL172-535_good	-0.00520563	-0.116403	-0.788474
DL172	DL172-547_good	-0.0404954	-0.0323462	-1.05602
DL172	DL172-557_good	0.00950899	-0.0719297	-0.0362267
DL172	DL172-55_good	0.000387195	0.0331129	0.446187
DL172	DL172-560_good	0.025053	-0.110369	-0.51146
DL172	DL172-564_good	-0.0949117	-0.0787982	-1.42989
DL172	DL172-566_good	-0.0765784	-0.028182	-0.582214
DL172	DL172-567_good	-0.0838983	-0.08281	-1.05257
DL172	DL172-569_good	-0.0586112	-0.0899363	-0.942276
DL172	DL172-571_good	-0.0624123	-0.0620657	-1.11762
DL172	DL172-573_good	-0.0611162	-0.0894575	-1.04631
DL172	DL172-574_good	-0.102669	-0.0593412	-0.9989
DL172	DL172-575_good	-0.00340215	-0.0634308	0.158155
DL172	DL172-580_good	-0.0656187	-0.0928984	-0.895642
DL172	DL172-582_good	0.106624	-0.0593327	0.0154139
DL172	DL172-584_good	-0.020659	-0.0280668	-0.273935
DL172	DL172-5_good	-0.00183787	-0.0227672	0.311674
DL172	DL172-68_good	0.0867592	-0.0853155	-0.147445
DL172	DL172-6_good	0.00468086	-0.0410904	-0.171369
DL172	DL172-72_good	0.00358195	-0.123723	-1.21193
DL172	DL172-73_good	0.0685448	-0.0998642	-0.861227
DL172	DL172-7_good	-0.0305163	-0.00714208	-0.0667098
DL172	DL172-82_good	0.0802691	0.0163998	0.92849
DL172	DL172-84_good	0.105343	-0.0813749	-0.0654807
DL172	DL172-86_good	0.0199909	-0.030236	0.298718
DL172	DL172-88_good	0.0642537	0.0249003	0.491852
DL172	DL172-8_good	-0.00359533	0.00275914	0.135564
DL172	DL172-90_good	0.0792334	-0.0742636	-0.151033
DL172	DL172-91_good	0.0851022	0.00624894	0.299174
DL172	DL172-96_good	0.111315	-0.0341135	0.30885
DL172	DL172-98_good	0.110654	-0.0216653	0.371101
DL172	DL172-9_good	0.0746216	-0.0614139	0.0476563
DL194	DL194-103_good	-0.0403212	-0.0895772	-0.500129
DL194	DL194-109_good	0.112113	-0.0765361	0.149645
DL194	DL194-112_good	-0.0734692	-0.0622547	-0.748921
DL194	DL194-113_good	-0.062568	-0.138764	-0.938775
DL194	DL194-114_good	0.0104031	-0.0920601	-0.369763
DL194	DL194-117_good	0.0745541	-0.073423	0.231361
DL194	DL194-119_good	0.0981259	-0.0388727	0.234518
DL194	DL194-123_good	0.106689	0.0238213	0.392238
DL194	DL194-125_good	0.0348129	-0.138916	-0.384809
DL194	DL194-129_good	0.113204	-0.0935744	-0.0408879
DL194	DL194-130_good	0.0356036	0.0721318	0.0367853
DL194	DL194-134_good	-0.0197638	-0.125993	-1.24559
DL194	DL194-135_good	0.0102086	-0.120644	-1.07538
DL194	DL194-136_good	-0.0249585	-0.0395272	-0.963642
DL194	DL194-140_good	0.0574177	0.0343336	0.556809
DL194	DL194-141_good	0.0677739	-0.0367456	0.019938
DL194	DL194-143_good	-0.0420945	-0.12529	-1.13463
DL194	DL194-144_good	0.0669999	-0.0986681	-0.321735
DL194	DL194-146_good	0.0016691	-0.0823363	-0.525303
DL194	DL194-148_good	0.0792453	0.144706	0.876996
DL194	DL194-14_good	0.0338339	0.0363189	-0.035722
DL194	DL194-150_good	-0.0475163	0.0529619	0.907937
DL194	DL194-166_good	0.0740998	0.0545077	0.899956
DL194	DL194-169_good	0.0120713	-0.104068	-0.696442
DL194	DL194-170_good	-0.0149216	-0.159602	-1.03221
DL194	DL194-173_good	-0.0803529	-0.0843718	-0.337466
DL194	DL194-174_good	0.0297292	-0.0678878	-0.155081
DL194	DL194-175_good	-0.106517	-0.00487601	-0.521528
DL194	DL194-180_good	-0.00656566	-0.11877	-0.982103
DL194	DL194-183_good	0.04774	-0.0751058	-0.328824
DL194	DL194-187_good	0.0377238	-0.0388135	0.120324
DL194	DL194-188_good	0.0593519	-0.0640261	-0.807711
DL194	DL194-190_good	-0.032491	-0.0590561	-0.584583
DL194	DL194-192_good	0.0730739	0.130659	0.739523
DL194	DL194-197_good	-0.00267315	-0.107522	-0.820888
DL194	DL194-199_good	0.0490697	-0.00990972	0.51868
DL194	DL194-208_good	0.00738729	-0.111949	-0.522679
DL194	DL194-209_good	0.113612	-0.0561177	-0.119532
DL194	DL194-211_good	0.0478519	0.123514	1.0633
DL194	DL194-215_good	0.0226968	0.00827454	0.182219
DL194	DL194-216_good	0.0126005	-0.034741	-0.82997
DL194	DL194-220_good	0.096686	-0.0647166	-0.339634
DL194	DL194-221_good	0.10754	-0.0975719	-0.0490797
DL194	DL194-222_good	0.0377045	-0.0626849	-0.232281
DL194	DL194-244_good	0.0666025	-0.116121	-0.397846
DL194	DL194-248_good	0.116985	-0.0668839	0.236984
DL194	DL194-251_good	-0.0118728	0.0842961	0.351348
DL194	DL194-254_good	0.0101532	0.00610205	0.283562
DL194	DL194-265_good	0.0400323	-0.0189613	0.127878
DL194	DL194-27_good	0.125498	-0.0341009	0.248431
DL194	DL194-283_good	0.0522775	-0.0185361	0.125379
DL194	DL194-297_good	-0.0779556	-0.00934225	-0.13773
DL194	DL194-29_good	0.110444	-0.0378744	0.033058
DL194	DL194-301_good	0.108954	-0.0630734	-0.198926
DL194	DL194-306_good	0.024449	0.0708414	0.51988
DL194	DL194-309_good	-0.0363484	-0.0236792	0.287103
DL194	DL194-312_good	-0.0566751	0.0106719	0.0570854
DL194	DL194-315_good	-0.0901018	-0.0421792	-0.718768
DL194	DL194-326_good	-0.0914627	0.00120101	-0.0702413
DL194	DL194-329_good	-0.0981559	0.0121543	-0.375255
DL194	DL194-332_good	-0.0480135	0.0185383	0.214594
DL194	DL194-334_good	-0.0977749	-0.0904138	-0.821234
DL194	DL194-337_good	0.00992311	-0.0620154	0.13644
DL194	DL194-339_good	0.0715758	-0.091269	-0.316451
DL194	DL194-341_good	-0.0576488	-0.0512332	-0.474202
DL194	DL194-343_good	-0.0394697	0.0802576	0.434737
DL194	DL194-344_good	0.116682	-0.0589014	0.179131
DL194	DL194-345_good	-0.0883224	0.0165646	-0.0796322
DL194	DL194-346_good	-0.0723417	-0.00438613	0.146852
DL194	DL194-349_good	0.107434	0.0649246	0.672587
DL194	DL194-34_good	0.110281	-0.0147915	0.444343
DL194	DL194-350_good	0.00225652	-0.142936	-0.832174
DL194	DL194-351_good	-0.0844355	0.0774984	0.8203
DL194	DL194-353_good	-0.0985284	-0.0324396	-0.56056
DL194	DL194-356_good	0.0501178	0.00342257	-0.0537854
DL194	DL194-359_good	0.131705	-0.0305855	0.352738
DL194	DL194-35_good	-0.076432	-0.134386	-0.636959
DL194	DL194-360_good	-0.124173	-0.0558416	-0.403355
DL194	DL194-361_good	0.101746	0.0400021	0.325928
DL194	DL194-363_good	0.0164753	-0.082871	-0.770547
DL194	DL194-366_good	-0.0296662	-0.0168796	-0.459018
DL194	DL194-367_good	-0.095212	-0.0905849	-0.63292
DL194	DL194-36_good	-0.106531	-0.113743	-0.753581
DL194	DL194-373_good	0.0382585	0.0511529	-0.00393862
DL194	DL194-376_good	-0.0869922	-0.074116	-0.486497
DL194	DL194-37_good	0.0419136	-0.0282354	0.147867
DL194	DL194-381_good	-0.0775082	-0.109467	-0.77546
DL194	DL194-384_good	-0.0328496	-0.0762112	-0.737826
DL194	DL194-385_good	-0.0424914	-0.0412773	-0.361392
DL194	DL194-387_good	-0.0595497	-0.0188927	-0.169583
DL194	DL194-388_good	0.0741627	0.129524	0.902081
DL194	DL194-391_good	0.0977761	-0.0085554	0.215838
DL194	DL194-392_good	-0.0279206	-0.138283	-0.7925
DL194	DL194-397_good	-0.0189091	-0.148144	-0.853938
DL194	DL194-399_good	0.116789	-0.00318349	0.543405
DL194	DL194-39_good	0.0270274	-0.0976871	-0.380275
DL194	DL194-400_good	-0.0800962	-0.113749	-0.618515
DL194	DL194-401_good	0.111405	-0.0665261	0.0134417
DL194	DL194-402_good	0.1081	-0.125795	-0.316614
DL194	DL194-404_good	0.00745883	-0.0722236	0.0325989
DL194	DL194-405_good	0.0781409	0.0153357	0.537041
DL194	DL194-406_good	-0.0489786	-0.141071	-0.922446
DL194	DL194-40_good	0.136102	-0.00100113	0.449667
DL194	DL194-41_good	-0.10923	-0.0348062	-0.3889
DL194	DL194-421_good	-0.128826	0.0208816	-0.62726
DL194	DL194-424_good	0.0887481	0.0273814	0.597897
DL194	DL194-425_good	0.0253234	0.0545264	1.35198
DL194	DL194-426_good	0.00448094	-0.131429	-0.204845
DL194	DL194-432_good	0.00608123	-0.133342	-0.606118
DL194	DL194-433_good	0.108295	-0.0712038	0.512555
DL194	DL194-434_good	-0.00447002	-0.0397541	0.805829
DL194	DL194-435_good	-0.00374978	-0.0227182	0.145193
DL194	DL194-442_good	0.0992674	-0.0377188	0.121586
DL194	DL194-445_good	-0.128246	0.0680107	-0.0252947
DL194	DL194-448_good	0.067268	0.0586608	1.08298
DL194	DL194-449_good	-0.073367	-0.0820476	-0.548663
DL194	DL194-44_good	0.0403887	0.0843534	0.581072
DL194	DL194-451_good	0.0844973	-0.129807	-0.466477
DL194	DL194-452_good	0.00738944	0.054284	0.0727833
DL194	DL194-454_good	0.028254	0.0330582	0.301224
DL194	DL194-458_good	0.11685	-0.0438576	0.135739
DL194	DL194-45_good	0.113478	-0.0252267	0.232218
DL194	DL194-460_good	0.0887599	-0.0468253	-0.782819
DL194	DL194-466_good	0.123359	-0.0489202	0.035545
DL194	DL194-471_good	0.12137	-0.00485201	0.173685
DL194	DL194-477_good	0.110452	-0.0680497	-0.393536
DL194	DL194-482_good	0.117133	-0.0426815	0.110127
DL194	DL194-485_good	0.0763028	0.0663302	0.507026
DL194	DL194-488_good	0.0401649	-0.0929742	-0.819142
DL194	DL194-490_good	0.0204485	0.0391946	-0.610002
DL194	DL194-492_good	0.0901187	-0.0478292	-0.800028
DL194	DL194-497_good	0.0209663	0.112936	0.931694
DL194	DL194-4_good	0.00849319	-0.13632	-0.960683
DL194	DL194-501_good	0.0907291	0.0569107	0.624382
DL194	DL194-503_good	0.11515	-0.0586595	-0.136341
DL194	DL194-508_good	-0.0104221	0.0494016	-0.285067
DL194	DL194-509_good	0.0955455	0.0149963	0.245774
DL194	DL194-510_good	0.088817	0.013345	0.412492
DL194	DL194-511_good	-0.00715557	-0.0877225	-0.588625
DL194	DL194-513_good	-0.0545905	-0.00125363	-0.526288
DL194	DL194-514_good	-0.0833994	-0.0065574	-0.394534
DL194	DL194-516_good	0.0414293	-0.126199	-0.630492
DL194	DL194-517_good	0.129792	-0.0345973	-0.0854097
DL194	DL194-519_good	0.0338546	0.0614071	0.296832
DL194	DL194-523_good	0.0446672	0.0300044	0.146087
DL194	DL194-524_good	0.0181237	-0.0093771	-0.431422
DL194	DL194-526_good	-0.0387985	-0.00464655	0.0724729
DL194	DL194-528_good	0.107967	0.0053329	0.16022
DL194	DL194-529_good	0.017299	-0.058316	-0.468785
DL194	DL194-52_good	-0.0766576	-0.11377	-0.673497
DL194	DL194-530_good	0.00987565	-0.0129757	-0.26211
DL194	DL194-535_good	-0.00108231	-0.0437212	-0.797851
DL194	DL194-536_good	-0.0137468	-0.0262541	-0.254366
DL194	DL194-542_good	-0.0136945	-0.00347599	0.0460509
DL194	DL194-548_good	0.0814734	-0.0492178	-0.265619
DL194	DL194-56_good	-0.0154527	-0.137978	-0.604863
DL194	DL194-570_good	0.0147394	-0.0596635	-0.214756
DL194	DL194-575_good	0.0318247	-0.0418279	-0.255184
DL194	DL194-576_good	-0.025403	-0.0243763	0.275763
DL194	DL194-582_good	0.0785526	0.00425277	-0.134808
DL194	DL194-585_good	0.0393986	-0.0325159	0.388172
DL194	DL194-589_good	0.116737	-0.00350198	0.611352
DL194	DL194-590_good	0.111705	-0.0142548	-0.456886
DL194	DL194-59_good	0.133339	-0.0356225	0.278055
DL194	DL194-60_good	-0.0165961	-0.0873911	-0.754435
DL194	DL194-62_good	-0.098775	-0.12861	-0.741056
DL194	DL194-63_good	0.128177	-0.0662786	0.0510006
DL194	DL194-64_good	0.0839928	0.0354857	0.402039
DL194	DL194-65_good	-0.0697535	-0.131663	-0.720367
DL194	DL194-6_good	0.103341	-0.0457083	-0.199014
DL194	DL194-74_good	-0.0871336	-0.0971011	-0.617421
DL194	DL194-75_good	0.0912829	0.0108397	0.378861
DL194	DL194-76_good	-0.0719475	-0.127224	-0.783011
DL194	DL194-7_good	0.111313	0.0145682	0.464236
DL194	DL194-83_good	0.0619128	-0.0728468	-0.300568
DL194	DL194-84_good	-0.0809716	-0.134976	-0.681838
DL194	DL194-93_good	0.0670879	-0.047979	0.142051
DL194	DL194-98_good	0.0867883	-0.0911038	-0.377774
DL158	DL158-0_good	0.115804	-0.0812638	-0.278863
DL158	DL158-100_good	5.51434e-05	0.0940122	1.14187
DL158	DL158-101_good	0.00857893	-0.13876	-1.46659
DL158	DL158-103_good	0.125614	0.0471535	0.506535
DL158	DL158-108_good	-0.0429916	-0.11597	-0.502761
DL158	DL158-109_good	-0.0804469	-0.104807	-0.607218
DL158	DL158-10_good	0.121169	-0.0632637	-0.424243
DL158	DL158-113_good	0.02823	-0.141224	-1.5666
DL158	DL158-114_good	0.101859	-0.109677	-0.639743
DL158	DL158-119_good	0.0335315	0.00269826	0.509815
DL158	DL158-11_good	0.0822964	-0.0722028	-0.615843
DL158	DL158-123_good	0.123412	-0.0399018	-0.0646817
DL158	DL158-125_good	-0.0548856	-0.0632131	-0.682061
DL158	DL158-12_good	0.111278	0.092982	0.751533
DL158	DL158-130_good	-0.0447249	-0.0419048	-0.544484
DL158	DL158-132_good	0.105089	0.0329629	0.272801
DL158	DL158-133_good	-0.00861935	0.0464578	0.701437
DL158	DL158-137_good	-0.0974664	-0.0320301	-0.522633
DL158	DL158-139_good	-0.0165518	-0.0764488	-0.741416
DL158	DL158-140_good	0.0421631	0.11274	0.903442
DL158	DL158-141_good	-0.0813982	-0.0714562	-0.64185
DL158	DL158-142_good	0.111604	-0.0341053	-0.0287493
DL158	DL158-143_good	-0.0108842	-0.0263702	-0.0670007
DL158	DL158-144_good	-0.0540233	-0.0966036	-0.665403
DL158	DL158-145_good	-0.084067	-0.0516535	-0.0328064
DL158	DL158-147_good	0.0153841	0.00422487	-0.229234
DL158	DL158-148_good	0.0454476	0.110287	1.54184
DL158	DL158-149_good	-0.0478831	-0.0834504	-0.579112
DL158	DL158-14_good	0.111439	-0.0869162	-0.0872996
DL158	DL158-150_good	0.0165176	-0.0349293	0.292667
DL158	DL158-151_good	0.0821568	0.0813317	0.411044
DL158	DL158-152_good	0.0417305	-0.00698051	-0.0725601
DL158	DL158-153_good	-0.00038958	-0.0799471	-1.16213
DL158	DL158-154_good	0.108181	-0.0234179	-0.156662
DL158	DL158-155_good	0.0646332	-0.0850032	-0.944695
DL158	DL158-156_good	-0.0060541	0.111141	1.19468
DL158	DL158-158_good	0.0175153	-0.0618436	-0.486199
DL158	DL158-159_good	0.101714	0.0612342	0.659549
DL158	DL158-15_good	0.067325	-0.119997	-0.519016
DL158	DL158-160_good	0.0212466	-0.0819767	-1.6106
DL158	DL158-161_good	0.104091	-0.0688234	-0.280155
DL158	DL158-164_good	0.0175679	-0.104282	-1.04229
DL158	DL158-166_good	0.116601	-0.0166164	0.0849738
DL158	DL158-167_good	0.0619597	-0.151262	-1.35353
DL158	DL158-168_good	-0.0414197	-0.0571606	-0.319984
DL158	DL158-169_good	0.10584	0.013738	0.296864
DL158	DL158-16_good	0.100773	-0.111032	-0.628906
DL158	DL158-170_good	0.0691925	-0.043285	-0.562349
DL158	DL158-172_good	0.121094	0.0174593	0.323807
DL158	DL158-174_good	0.0574215	-0.108811	-0.592821
DL158	DL158-175_good	0.0410346	-0.0386225	-0.558846
DL158	DL158-17_good	0.111777	0.0523367	1.1405
DL158	DL158-182_good	-0.00275557	-0.0299126	-0.65606
DL158	DL158-183_good	0.029629	-0.0411979	-0.21706
DL158	DL158-185_good	0.0413032	0.0594536	0.510751
DL158	DL158-186_good	-0.0192192	-0.104405	-1.10336
DL158	DL158-187_good	-0.0467212	-0.0597674	-0.417903
DL158	DL158-188_good	0.0152656	0.0128983	0.605198
DL158	DL158-189_good	0.0371839	-0.0427392	-0.339028
DL158	DL158-18_good	0.0995094	-0.0414196	0.0668126
DL158	DL158-190_good	-0.00217635	0.0234964	-0.0240573
DL158	DL158-191_good	0.138871	-0.015083	0.186673
DL158	DL158-192_good	-0.0904086	-0.0712826	-0.618987
DL158	DL158-194_good	0.137286	-0.0267504	0.0246583
DL158	DL158-195_good	0.014725	-0.0575046	-0.582898
DL158	DL158-196_good	0.0526943	0.0769386	0.582098
DL158	DL158-197_good	0.128779	-0.014695	0.0619926
DL158	DL158-199_good	-0.0396094	-0.0871973	-1.48565
DL158	DL158-19_good	-0.0100528	-0.0102266	-0.208541
DL158	DL158-1_good	0.0600675	-0.113533	-0.243489
DL158	DL158-200_good	-0.0145708	0.0712369	0.555345
DL158	DL158-201_good	-0.0236754	-0.0953384	-0.62879
DL158	DL158-202_good	0.00772564	0.0217065	0.275325
DL158	DL158-203_good	0.093511	0.0287367	0.0357968
DL158	DL158-205_good	0.0920785	0.0224213	0.433456
DL158	DL158-207_good	-0.0647383	-0.117401	-0.341619
DL158	DL158-209_good	0.0941906	-0.016557	0.190267
DL158	DL158-210_good	0.039674	-0.0436406	-0.24141
DL158	DL158-212_good	0.112526	-0.0081842	0.122994
DL158	DL158-215_good	0.0767263	0.0703307	1.27553
DL158	DL158-218_good	0.114131	-0.0310931	0.352781
DL158	DL158-220_good	0.135877	0.0194058	0.579762
DL158	DL158-227_good	0.0273408	-0.0618275	-0.695367
DL158	DL158-228_good	0.0879257	0.0979633	1.04052
DL158	DL158-22_good	0.0480113	0.0443566	0.794385
DL158	DL158-230_good	0.133501	-0.036942	-0.000956779
DL158	DL158-232_good	0.0748621	-0.0441313	0.179507
DL158	DL158-234_good	0.1364	0.0225316	0.452694
DL158	DL158-235_good	-0.0180191	-0.115653	-0.586418
DL158	DL158-236_good	0.139225	-0.0342862	0.163675
DL158	DL158-237_good	0.0426463	0.0239729	0.321885
DL158	DL158-238_good	-0.0283576	-0.109444	-0.390344
DL158	DL158-23_good	0.00569668	-0.103095	-0.777263
DL158	DL158-240_good	-0.00570415	-0.0336734	-0.29527
DL158	DL158-242_good	0.09001	0.036771	0.0653182
DL158	DL158-243_good	0.141206	0.0045928	0.375565
DL158	DL158-24_good	0.0456723	-0.125101	-1.2434
DL158	DL158-253_good	0.0878016	-0.0434337	-0.0864184
DL158	DL158-254_good	0.0724696	0.0370821	0.509037
DL158	DL158-255_good	0.0908177	-0.138301	-0.496406
DL158	DL158-25_good	0.0172214	0.0151916	-0.0785296
DL158	DL158-260_good	0.00442927	-0.0669369	-0.362012
DL158	DL158-262_good	-0.0124953	-0.0214002	0.61514
DL158	DL158-263_good	0.115423	-0.024065	0.0574736
DL158	DL158-268_good	-0.0140799	-0.141632	-0.843933
DL158	DL158-269_good	0.0965919	0.0189155	0.343261
DL158	DL158-26_good	0.0252863	-0.0158165	-0.0858353
DL158	DL158-271_good	0.0015778	-0.0178037	-0.412207
DL158	DL158-276_good	0.0390973	0.0767355	0.443391
DL158	DL158-277_good	0.0634087	0.106176	0.376061
DL158	DL158-278_good	0.137825	-0.000819858	0.433979
DL158	DL158-279_good	0.105504	-0.0464277	-0.190233
DL158	DL158-27_good	0.0848935	-0.0226846	0.381882
DL158	DL158-280_good	0.0293759	-0.0845836	-0.533034
DL158	DL158-283_good	0.0517865	-0.0625906	-0.356121
DL158	DL158-286_good	0.046101	0.0206116	-0.321121
DL158	DL158-288_good	0.0609195	-0.0840304	-0.867569
DL158	DL158-28_good	0.131453	0.0102878	0.234888
DL158	DL158-290_good	0.107424	0.0637707	1.22742
DL158	DL158-291_good	0.0790178	-0.0903277	-0.587974
DL158	DL158-292_good	0.0130976	0.025639	0.231312
DL158	DL158-29_good	-0.0187556	-0.0549623	-0.747077
DL158	DL158-2_good	0.0608895	0.0381326	1.11539
DL158	DL158-300_good	-0.0374777	-0.167871	-0.999637
DL158	DL158-301_good	0.0324738	-0.0198246	0.139327
DL158	DL158-30_good	0.0245488	-0.0982197	-0.738114
DL158	DL158-310_good	-0.0574298	-0.108071	-0.52556
DL158	DL158-311_good	0.0427898	0.0546524	0.0469536
DL158	DL158-31_good	0.123565	0.00898301	0.1576
DL158	DL158-33_good	0.0762033	-0.0610023	-0.350205
DL158	DL158-34_good	0.11194	-0.000212517	-0.0303535
DL158	DL158-35_good	0.0795848	-0.0702477	-0.242346
DL158	DL158-36_good	0.112398	-0.0727605	-0.267321
DL158	DL158-37_good	0.0870456	-0.0926654	-0.519035
DL158	DL158-38_good	0.133973	-0.0121037	0.38541
DL158	DL158-407_good	-0.0707647	-0.12159	-0.347316
DL158	DL158-40_good	0.0949495	-0.0080188	0.329456
DL158	DL158-414_good	-0.0403032	-0.0887181	-0.923527
DL158	DL158-417_good	0.105901	0.0211828	0.22595
DL158	DL158-41_good	0.0075011	-0.0370206	-0.284294
DL158	DL158-425_good	0.00485554	0.0166782	-0.079877
DL158	DL158-426_good	-0.0306421	-0.0462219	0.106692
DL158	DL158-43_good	0.124242	-0.0128781	0.00193712
DL158	DL158-44_good	-0.00897109	-0.0718918	-1.17644
DL158	DL158-459_good	0.0877182	-0.0277884	0.0956903
DL158	DL158-464_good	0.101465	-0.0383773	-0.201698
DL158	DL158-468_good	-0.000731989	0.117283	1.58774
DL158	DL158-46_good	0.034896	0.0517754	0.605692
DL158	DL158-470_good	-0.00479239	0.0945295	1.01232
DL158	DL158-477_good	0.111399	0.0722343	0.990498
DL158	DL158-480_good	0.0854454	-0.0308905	0.170156
DL158	DL158-486_good	0.0406712	-0.125381	-0.994114
DL158	DL158-488_good	0.0653391	0.0270643	0.168681
DL158	DL158-490_good	-0.0235977	-0.0766526	-1.36656
DL158	DL158-491_good	0.0844587	0.0429693	0.20629
DL158	DL158-497_good	0.119782	-0.0146518	0.334966
DL158	DL158-4_good	0.0521892	-0.0787524	-0.723479
DL158	DL158-502_good	0.0932951	-0.0579209	-0.065592
DL158	DL158-506_good	0.00687139	-0.171035	-0.789701
DL158	DL158-510_good	-0.0607862	-0.0716764	-0.503699
DL158	DL158-511_good	-0.0151654	-0.0546476	-0.387468
DL158	DL158-515_good	0.0739195	0.048719	0.501748
DL158	DL158-51_good	-0.0426387	0.0191328	0.983558
DL158	DL158-521_good	0.088079	0.00370361	0.334568
DL158	DL158-52_good	0.0519968	0.149576	1.28115
DL158	DL158-59_good	-0.0419194	-0.157985	-1.15985
DL158	DL158-5_good	0.0304612	-0.138498	-0.787783
DL158	DL158-60_good	-0.0261207	-0.103127	-0.168115
DL158	DL158-61_good	0.0012967	-0.00295815	0.0746117
DL158	DL158-62_good	-0.0306776	-0.10208	0.267561
DL158	DL158-63_good	0.0696504	0.147778	1.31686
DL158	DL158-64_good	-0.0120604	-0.175776	-1.19437
DL158	DL158-65_good	0.0969187	-0.0245901	-0.0730398
DL158	DL158-6_good	0.0445663	-0.0753225	-0.969985
DL158	DL158-70_good	0.0498686	-0.0355833	0.272207
DL158	DL158-71_good	0.00549059	0.0696968	0.827623
DL158	DL158-83_good	0.131481	-0.031226	0.0752714
DL158	DL158-84_good	0.0401946	0.0246385	0.75406
DL158	DL158-88_good	0.0992779	-0.0127526	-0.0803619
DL158	DL158-8_good	-0.0286522	0.00943501	0.322982
DL158	DL158-91_good	-0.0460259	-0.103215	0.0614471
DL158	DL158-9_good	0.0318131	0.129574	1.17431

## Sheet: Fig4g
mouse	cond	irem	section	fr
DL159	c1+c2-	0	0	-0.410209
DL159	c1+c2-	1	0	-0.364089
DL159	c1+c2-	2	0	-0.409665
DL159	c1+c2-	0	1	-0.36874
DL159	c1+c2-	1	1	-0.357012
DL159	c1+c2-	2	1	-0.41839
DL159	c1+c2-	0	2	-0.335704
DL159	c1+c2-	1	2	-0.345661
DL159	c1+c2-	2	2	-0.416288
DL159	c1+c2-	0	3	-0.305308
DL159	c1+c2-	1	3	-0.339443
DL159	c1+c2-	2	3	-0.384263
DL159	c1+c2-	0	4	-0.29224
DL159	c1+c2-	1	4	-0.312272
DL159	c1+c2-	2	4	-0.345005
DL159	c1+c2-	0	5	-0.271489
DL159	c1+c2-	1	5	-0.267316
DL159	c1+c2-	2	5	-0.299997
DL159	c1+c2-	0	6	-0.236554
DL159	c1+c2-	1	6	-0.232865
DL159	c1+c2-	2	6	-0.279663
DL159	c1+c2-	0	7	-0.189484
DL159	c1+c2-	1	7	-0.156076
DL159	c1+c2-	2	7	-0.256321
DL159	c1+c2-	0	8	-0.145563
DL159	c1+c2-	1	8	-0.136502
DL159	c1+c2-	2	8	-0.250183
DL159	c1+c2-	0	9	-0.0898718
DL159	c1+c2-	1	9	-0.065848
DL159	c1+c2-	2	9	-0.21956
DL159	c1+c2-	0	10	-0.0362016
DL159	c1+c2-	1	10	-0.0198414
DL159	c1+c2-	2	10	-0.189896
DL159	c1+c2-	0	11	0.0222115
DL159	c1+c2-	1	11	0.0424993
DL159	c1+c2-	2	11	-0.141015
DL159	c1+c2-	0	12	0.071501
DL159	c1+c2-	1	12	0.0892094
DL159	c1+c2-	2	12	-0.108833
DL159	c1+c2-	0	13	0.119444
DL159	c1+c2-	1	13	0.115328
DL159	c1+c2-	2	13	-0.0592651
DL159	c1+c2-	0	14	0.13265
DL159	c1+c2-	1	14	0.135453
DL159	c1+c2-	2	14	-0.0454709
DL159	c1+c2-	0	15	0.17249
DL159	c1+c2-	1	15	0.0780094
DL159	c1+c2-	2	15	-0.0154897
DL159	c1+c2-	0	16	0.194295
DL159	c1+c2-	1	16	0.0575514
DL159	c1+c2-	2	16	-0.0307808
DL159	c1+c2-	0	17	0.198803
DL159	c1+c2-	1	17	0.00701262
DL159	c1+c2-	2	17	-0.0183291
DL159	c1+c2-	0	18	0.225189
DL159	c1+c2-	1	18	-0.0308973
DL159	c1+c2-	2	18	-0.0036114
DL159	c1+c2-	0	19	0.198912
DL159	c1+c2-	1	19	-0.0784399
DL159	c1+c2-	2	19	-0.0207135
DL159	c1+c2-	0	20	0.169525
DL159	c1+c2-	1	20	-0.0973244
DL159	c1+c2-	2	20	-0.0232631
DL159	c1+c2-	0	21	0.0979251
DL159	c1+c2-	1	21	-0.15255
DL159	c1+c2-	2	21	-0.0616903
DL159	c1+c2-	0	22	-0.00425101
DL159	c1+c2-	1	22	-0.182178
DL159	c1+c2-	2	22	-0.103527
DL159	c1+c2-	0	23	-0.0943085
DL159	c1+c2-	1	23	-0.254346
DL159	c1+c2-	2	23	-0.135567
DL159	c1+c2-	0	24	-0.177008
DL159	c1+c2-	1	24	-0.280337
DL159	c1+c2-	2	24	-0.168266
DL159	c1+c2-	0	25	-0.245079
DL159	c1+c2-	1	25	-0.318255
DL159	c1+c2-	2	25	-0.199239
DL159	c1+c2-	0	26	-0.295941
DL159	c1+c2-	1	26	-0.34046
DL159	c1+c2-	2	26	-0.230024
DL159	c1+c2-	0	27	-0.337858
DL159	c1+c2-	1	27	-0.368977
DL159	c1+c2-	2	27	-0.281219
DL159	c1+c2-	0	28	-0.398172
DL159	c1+c2-	1	28	-0.405551
DL159	c1+c2-	2	28	-0.354413
DL159	c1+c2-	0	29	-0.418971
DL159	c1+c2-	1	29	-0.426595
DL159	c1+c2-	2	29	-0.395685
DL159	c1+c2-	0	0	-0.0226772
DL159	c1+c2-	1	0	-0.0408511
DL159	c1+c2-	2	0	-0.217412
DL159	c1+c2-	0	1	-0.0305831
DL159	c1+c2-	1	1	-0.0436011
DL159	c1+c2-	2	1	-0.208508
DL159	c1+c2-	0	2	-0.0402207
DL159	c1+c2-	1	2	-0.0417334
DL159	c1+c2-	2	2	-0.212557
DL159	c1+c2-	0	3	-0.0587638
DL159	c1+c2-	1	3	-0.0566698
DL159	c1+c2-	2	3	-0.213324
DL159	c1+c2-	0	4	-0.0868222
DL159	c1+c2-	1	4	-0.0814597
DL159	c1+c2-	2	4	-0.223661
DL159	c1+c2-	0	5	-0.115219
DL159	c1+c2-	1	5	-0.105608
DL159	c1+c2-	2	5	-0.244008
DL159	c1+c2-	0	6	-0.15094
DL159	c1+c2-	1	6	-0.126057
DL159	c1+c2-	2	6	-0.260687
DL159	c1+c2-	0	7	-0.179076
DL159	c1+c2-	1	7	-0.1425
DL159	c1+c2-	2	7	-0.270983
DL159	c1+c2-	0	8	-0.201479
DL159	c1+c2-	1	8	-0.149717
DL159	c1+c2-	2	8	-0.277924
DL159	c1+c2-	0	9	-0.2204
DL159	c1+c2-	1	9	-0.157832
DL159	c1+c2-	2	9	-0.2783
DL159	c1+c2-	0	10	-0.231975
DL159	c1+c2-	1	10	-0.16095
DL159	c1+c2-	2	10	-0.275317
DL159	c1+c2-	0	11	-0.242594
DL159	c1+c2-	1	11	-0.169059
DL159	c1+c2-	2	11	-0.27231
DL159	c1+c2-	0	12	-0.249757
DL159	c1+c2-	1	12	-0.176226
DL159	c1+c2-	2	12	-0.265802
DL159	c1+c2-	0	13	-0.254723
DL159	c1+c2-	1	13	-0.181457
DL159	c1+c2-	2	13	-0.260154
DL159	c1+c2-	0	14	-0.258716
DL159	c1+c2-	1	14	-0.19947
DL159	c1+c2-	2	14	-0.251072
DL159	c1+c2-	0	15	-0.256482
DL159	c1+c2-	1	15	-0.204951
DL159	c1+c2-	2	15	-0.236425
DL159	c1+c2-	0	16	-0.254762
DL159	c1+c2-	1	16	-0.222865
DL159	c1+c2-	2	16	-0.22973
DL159	c1+c2-	0	17	-0.241921
DL159	c1+c2-	1	17	-0.230514
DL159	c1+c2-	2	17	-0.220347
DL159	c1+c2-	0	18	-0.233094
DL159	c1+c2-	1	18	-0.237842
DL159	c1+c2-	2	18	-0.211899
DL159	c1+c2-	0	19	-0.211152
DL159	c1+c2-	1	19	-0.234987
DL159	c1+c2-	2	19	-0.199232
DL159	c1+c2-	0	20	-0.19805
DL159	c1+c2-	1	20	-0.22437
DL159	c1+c2-	2	20	-0.170535
DL159	c1+c2-	0	21	-0.177265
DL159	c1+c2-	1	21	-0.212898
DL159	c1+c2-	2	21	-0.149369
DL159	c1+c2-	0	22	-0.157898
DL159	c1+c2-	1	22	-0.197254
DL159	c1+c2-	2	22	-0.135272
DL159	c1+c2-	0	23	-0.136282
DL159	c1+c2-	1	23	-0.180631
DL159	c1+c2-	2	23	-0.12811
DL159	c1+c2-	0	24	-0.114599
DL159	c1+c2-	1	24	-0.170443
DL159	c1+c2-	2	24	-0.130396
DL159	c1+c2-	0	25	-0.0926721
DL159	c1+c2-	1	25	-0.155453
DL159	c1+c2-	2	25	-0.132373
DL159	c1+c2-	0	26	-0.0903592
DL159	c1+c2-	1	26	-0.158446
DL159	c1+c2-	2	26	-0.133803
DL159	c1+c2-	0	27	-0.0788459
DL159	c1+c2-	1	27	-0.144545
DL159	c1+c2-	2	27	-0.130704
DL159	c1+c2-	0	28	-0.0913032
DL159	c1+c2-	1	28	-0.145939
DL159	c1+c2-	2	28	-0.136071
DL159	c1+c2-	0	29	-0.0909442
DL159	c1+c2-	1	29	-0.142501
DL159	c1+c2-	2	29	-0.140557
DL159	c1+c2-	0	0	-0.521617
DL159	c1+c2-	1	0	-0.0137789
DL159	c1+c2-	2	0	-0.617813
DL159	c1+c2-	0	1	-0.565387
DL159	c1+c2-	1	1	-0.0378685
DL159	c1+c2-	2	1	-0.609073
DL159	c1+c2-	0	2	-0.621113
DL159	c1+c2-	1	2	-0.095885
DL159	c1+c2-	2	2	-0.617691
DL159	c1+c2-	0	3	-0.708866
DL159	c1+c2-	1	3	-0.207264
DL159	c1+c2-	2	3	-0.634968
DL159	c1+c2-	0	4	-0.807684
DL159	c1+c2-	1	4	-0.308177
DL159	c1+c2-	2	4	-0.672276
DL159	c1+c2-	0	5	-0.895398
DL159	c1+c2-	1	5	-0.43484
DL159	c1+c2-	2	5	-0.747318
DL159	c1+c2-	0	6	-0.983764
DL159	c1+c2-	1	6	-0.511063
DL159	c1+c2-	2	6	-0.806245
DL159	c1+c2-	0	7	-1.05482
DL159	c1+c2-	1	7	-0.598073
DL159	c1+c2-	2	7	-0.845388
DL159	c1+c2-	0	8	-1.09712
DL159	c1+c2-	1	8	-0.624626
DL159	c1+c2-	2	8	-0.871862
DL159	c1+c2-	0	9	-1.13574
DL159	c1+c2-	1	9	-0.629081
DL159	c1+c2-	2	9	-0.851122
DL159	c1+c2-	0	10	-1.16408
DL159	c1+c2-	1	10	-0.625294
DL159	c1+c2-	2	10	-0.823423
DL159	c1+c2-	0	11	-1.16194
DL159	c1+c2-	1	11	-0.628762
DL159	c1+c2-	2	11	-0.813267
DL159	c1+c2-	0	12	-1.17243
DL159	c1+c2-	1	12	-0.634426
DL159	c1+c2-	2	12	-0.776167
DL159	c1+c2-	0	13	-1.16046
DL159	c1+c2-	1	13	-0.642421
DL159	c1+c2-	2	13	-0.784221
DL159	c1+c2-	0	14	-1.14658
DL159	c1+c2-	1	14	-0.635692
DL159	c1+c2-	2	14	-0.732054
DL159	c1+c2-	0	15	-1.09918
DL159	c1+c2-	1	15	-0.635282
DL159	c1+c2-	2	15	-0.709584
DL159	c1+c2-	0	16	-1.07906
DL159	c1+c2-	1	16	-0.630356
DL159	c1+c2-	2	16	-0.655232
DL159	c1+c2-	0	17	-1.03714
DL159	c1+c2-	1	17	-0.624591
DL159	c1+c2-	2	17	-0.628856
DL159	c1+c2-	0	18	-1.01381
DL159	c1+c2-	1	18	-0.629196
DL159	c1+c2-	2	18	-0.618194
DL159	c1+c2-	0	19	-0.962289
DL159	c1+c2-	1	19	-0.582823
DL159	c1+c2-	2	19	-0.595465
DL159	c1+c2-	0	20	-0.929359
DL159	c1+c2-	1	20	-0.494025
DL159	c1+c2-	2	20	-0.599666
DL159	c1+c2-	0	21	-0.877462
DL159	c1+c2-	1	21	-0.384193
DL159	c1+c2-	2	21	-0.581581
DL159	c1+c2-	0	22	-0.820396
DL159	c1+c2-	1	22	-0.261299
DL159	c1+c2-	2	22	-0.560979
DL159	c1+c2-	0	23	-0.760785
DL159	c1+c2-	1	23	-0.157834
DL159	c1+c2-	2	23	-0.572077
DL159	c1+c2-	0	24	-0.694646
DL159	c1+c2-	1	24	-0.0347207
DL159	c1+c2-	2	24	-0.572012
DL159	c1+c2-	0	25	-0.649226
DL159	c1+c2-	1	25	0.0245579
DL159	c1+c2-	2	25	-0.607253
DL159	c1+c2-	0	26	-0.648466
DL159	c1+c2-	1	26	0.0625536
DL159	c1+c2-	2	26	-0.608219
DL159	c1+c2-	0	27	-0.63894
DL159	c1+c2-	1	27	0.0667769
DL159	c1+c2-	2	27	-0.642686
DL159	c1+c2-	0	28	-0.639697
DL159	c1+c2-	1	28	0.0375568
DL159	c1+c2-	2	28	-0.647231
DL159	c1+c2-	0	29	-0.623674
DL159	c1+c2-	1	29	-0.000535821
DL159	c1+c2-	2	29	-0.677451
DL159	c1+c2+	0	0	-0.341542
DL159	c1+c2+	1	0	-0.0503859
DL159	c1+c2+	2	0	0.0546165
DL159	c1+c2+	0	1	-0.367208
DL159	c1+c2+	1	1	-0.0825201
DL159	c1+c2+	2	1	0.00935586
DL159	c1+c2+	0	2	-0.383952
DL159	c1+c2+	1	2	-0.175913
DL159	c1+c2+	2	2	-0.0988287
DL159	c1+c2+	0	3	-0.380421
DL159	c1+c2+	1	3	-0.250628
DL159	c1+c2+	2	3	-0.165696
DL159	c1+c2+	0	4	-0.322644
DL159	c1+c2+	1	4	-0.319966
DL159	c1+c2+	2	4	-0.209773
DL159	c1+c2+	0	5	-0.252839
DL159	c1+c2+	1	5	-0.32308
DL159	c1+c2+	2	5	-0.224305
DL159	c1+c2+	0	6	-0.158212
DL159	c1+c2+	1	6	-0.26922
DL159	c1+c2+	2	6	-0.209259
DL159	c1+c2+	0	7	-0.0841968
DL159	c1+c2+	1	7	-0.155998
DL159	c1+c2+	2	7	-0.150812
DL159	c1+c2+	0	8	-0.0525123
DL159	c1+c2+	1	8	-0.020366
DL159	c1+c2+	2	8	-0.0787425
DL159	c1+c2+	0	9	-0.0481101
DL159	c1+c2+	1	9	0.150971
DL159	c1+c2+	2	9	0.00115856
DL159	c1+c2+	0	10	-0.0679637
DL159	c1+c2+	1	10	0.274855
DL159	c1+c2+	2	10	0.083206
DL159	c1+c2+	0	11	-0.0829798
DL159	c1+c2+	1	11	0.361274
DL159	c1+c2+	2	11	0.135458
DL159	c1+c2+	0	12	-0.0651008
DL159	c1+c2+	1	12	0.457178
DL159	c1+c2+	2	12	0.216234
DL159	c1+c2+	0	13	-0.0359551
DL159	c1+c2+	1	13	0.432496
DL159	c1+c2+	2	13	0.327946
DL159	c1+c2+	0	14	0.0348673
DL159	c1+c2+	1	14	0.458282
DL159	c1+c2+	2	14	0.411184
DL159	c1+c2+	0	15	0.133044
DL159	c1+c2+	1	15	0.448409
DL159	c1+c2+	2	15	0.50624
DL159	c1+c2+	0	16	0.181564
DL159	c1+c2+	1	16	0.472856
DL159	c1+c2+	2	16	0.536163
DL159	c1+c2+	0	17	0.287174
DL159	c1+c2+	1	17	0.507912
DL159	c1+c2+	2	17	0.529852
DL159	c1+c2+	0	18	0.357308
DL159	c1+c2+	1	18	0.549274
DL159	c1+c2+	2	18	0.526341
DL159	c1+c2+	0	19	0.468846
DL159	c1+c2+	1	19	0.661711
DL159	c1+c2+	2	19	0.543587
DL159	c1+c2+	0	20	0.545172
DL159	c1+c2+	1	20	0.744456
DL159	c1+c2+	2	20	0.570294
DL159	c1+c2+	0	21	0.598439
DL159	c1+c2+	1	21	0.873829
DL159	c1+c2+	2	21	0.632412
DL159	c1+c2+	0	22	0.644153
DL159	c1+c2+	1	22	0.920239
DL159	c1+c2+	2	22	0.642384
DL159	c1+c2+	0	23	0.626832
DL159	c1+c2+	1	23	0.942143
DL159	c1+c2+	2	23	0.64918
DL159	c1+c2+	0	24	0.557252
DL159	c1+c2+	1	24	0.86866
DL159	c1+c2+	2	24	0.621524
DL159	c1+c2+	0	25	0.443358
DL159	c1+c2+	1	25	0.735013
DL159	c1+c2+	2	25	0.537018
DL159	c1+c2+	0	26	0.266012
DL159	c1+c2+	1	26	0.54853
DL159	c1+c2+	2	26	0.466116
DL159	c1+c2+	0	27	0.111115
DL159	c1+c2+	1	27	0.338181
DL159	c1+c2+	2	27	0.401939
DL159	c1+c2+	0	28	-0.0396568
DL159	c1+c2+	1	28	0.169877
DL159	c1+c2+	2	28	0.291789
DL159	c1+c2+	0	29	-0.123623
DL159	c1+c2+	1	29	0.040598
DL159	c1+c2+	2	29	0.244488
DL159	c1+c2-	0	0	-0.373155
DL159	c1+c2-	1	0	-0.169267
DL159	c1+c2-	2	0	-0.171529
DL159	c1+c2-	0	1	-0.378296
DL159	c1+c2-	1	1	-0.178162
DL159	c1+c2-	2	1	-0.172456
DL159	c1+c2-	0	2	-0.376154
DL159	c1+c2-	1	2	-0.193211
DL159	c1+c2-	2	2	-0.194396
DL159	c1+c2-	0	3	-0.369708
DL159	c1+c2-	1	3	-0.222736
DL159	c1+c2-	2	3	-0.200179
DL159	c1+c2-	0	4	-0.361632
DL159	c1+c2-	1	4	-0.236709
DL159	c1+c2-	2	4	-0.215596
DL159	c1+c2-	0	5	-0.358695
DL159	c1+c2-	1	5	-0.24996
DL159	c1+c2-	2	5	-0.223091
DL159	c1+c2-	0	6	-0.358845
DL159	c1+c2-	1	6	-0.242396
DL159	c1+c2-	2	6	-0.241993
DL159	c1+c2-	0	7	-0.363347
DL159	c1+c2-	1	7	-0.227889
DL159	c1+c2-	2	7	-0.25291
DL159	c1+c2-	0	8	-0.365663
DL159	c1+c2-	1	8	-0.203919
DL159	c1+c2-	2	8	-0.262218
DL159	c1+c2-	0	9	-0.377272
DL159	c1+c2-	1	9	-0.193412
DL159	c1+c2-	2	9	-0.269377
DL159	c1+c2-	0	10	-0.387561
DL159	c1+c2-	1	10	-0.186768
DL159	c1+c2-	2	10	-0.26055
DL159	c1+c2-	0	11	-0.396021
DL159	c1+c2-	1	11	-0.199634
DL159	c1+c2-	2	11	-0.258019
DL159	c1+c2-	0	12	-0.402336
DL159	c1+c2-	1	12	-0.194254
DL159	c1+c2-	2	12	-0.245457
DL159	c1+c2-	0	13	-0.39191
DL159	c1+c2-	1	13	-0.199015
DL159	c1+c2-	2	13	-0.242496
DL159	c1+c2-	0	14	-0.380951
DL159	c1+c2-	1	14	-0.196609
DL159	c1+c2-	2	14	-0.225913
DL159	c1+c2-	0	15	-0.367313
DL159	c1+c2-	1	15	-0.19726
DL159	c1+c2-	2	15	-0.225265
DL159	c1+c2-	0	16	-0.366764
DL159	c1+c2-	1	16	-0.203591
DL159	c1+c2-	2	16	-0.212057
DL159	c1+c2-	0	17	-0.371727
DL159	c1+c2-	1	17	-0.205957
DL159	c1+c2-	2	17	-0.200714
DL159	c1+c2-	0	18	-0.374969
DL159	c1+c2-	1	18	-0.208906
DL159	c1+c2-	2	18	-0.189837
DL159	c1+c2-	0	19	-0.367353
DL159	c1+c2-	1	19	-0.200405
DL159	c1+c2-	2	19	-0.150323
DL159	c1+c2-	0	20	-0.361304
DL159	c1+c2-	1	20	-0.168267
DL159	c1+c2-	2	20	-0.124287
DL159	c1+c2-	0	21	-0.340562
DL159	c1+c2-	1	21	-0.126629
DL159	c1+c2-	2	21	-0.0879754
DL159	c1+c2-	0	22	-0.315064
DL159	c1+c2-	1	22	-0.079913
DL159	c1+c2-	2	22	-0.0619275
DL159	c1+c2-	0	23	-0.297357
DL159	c1+c2-	1	23	-0.0464786
DL159	c1+c2-	2	23	-0.0485696
DL159	c1+c2-	0	24	-0.292192
DL159	c1+c2-	1	24	-0.0290606
DL159	c1+c2-	2	24	-0.0579015
DL159	c1+c2-	0	25	-0.296809
DL159	c1+c2-	1	25	-0.0327431
DL159	c1+c2-	2	25	-0.0713882
DL159	c1+c2-	0	26	-0.310692
DL159	c1+c2-	1	26	-0.0583496
DL159	c1+c2-	2	26	-0.0984123
DL159	c1+c2-	0	27	-0.319455
DL159	c1+c2-	1	27	-0.0854768
DL159	c1+c2-	2	27	-0.119288
DL159	c1+c2-	0	28	-0.320368
DL159	c1+c2-	1	28	-0.106405
DL159	c1+c2-	2	28	-0.147496
DL159	c1+c2-	0	29	-0.322419
DL159	c1+c2-	1	29	-0.116906
DL159	c1+c2-	2	29	-0.160087
DL159	c1-c2-	0	0	-0.597688
DL159	c1-c2-	1	0	-0.0974414
DL159	c1-c2-	2	0	-0.324452
DL159	c1-c2-	0	1	-0.614334
DL159	c1-c2-	1	1	-0.113253
DL159	c1-c2-	2	1	-0.317693
DL159	c1-c2-	0	2	-0.622277
DL159	c1-c2-	1	2	-0.0941079
DL159	c1-c2-	2	2	-0.323744
DL159	c1-c2-	0	3	-0.64182
DL159	c1-c2-	1	3	-0.0876258
DL159	c1-c2-	2	3	-0.327704
DL159	c1-c2-	0	4	-0.642276
DL159	c1-c2-	1	4	-0.0768626
DL159	c1-c2-	2	4	-0.345995
DL159	c1-c2-	0	5	-0.655809
DL159	c1-c2-	1	5	-0.0768963
DL159	c1-c2-	2	5	-0.366854
DL159	c1-c2-	0	6	-0.65976
DL159	c1-c2-	1	6	-0.102029
DL159	c1-c2-	2	6	-0.378675
DL159	c1-c2-	0	7	-0.66009
DL159	c1-c2-	1	7	-0.120463
DL159	c1-c2-	2	7	-0.401734
DL159	c1-c2-	0	8	-0.66508
DL159	c1-c2-	1	8	-0.1421
DL159	c1-c2-	2	8	-0.415811
DL159	c1-c2-	0	9	-0.666305
DL159	c1-c2-	1	9	-0.161857
DL159	c1-c2-	2	9	-0.433612
DL159	c1-c2-	0	10	-0.673199
DL159	c1-c2-	1	10	-0.184301
DL159	c1-c2-	2	10	-0.450827
DL159	c1-c2-	0	11	-0.681715
DL159	c1-c2-	1	11	-0.203233
DL159	c1-c2-	2	11	-0.46432
DL159	c1-c2-	0	12	-0.692336
DL159	c1-c2-	1	12	-0.215785
DL159	c1-c2-	2	12	-0.47935
DL159	c1-c2-	0	13	-0.69803
DL159	c1-c2-	1	13	-0.233044
DL159	c1-c2-	2	13	-0.505399
DL159	c1-c2-	0	14	-0.704448
DL159	c1-c2-	1	14	-0.254509
DL159	c1-c2-	2	14	-0.526985
DL159	c1-c2-	0	15	-0.704046
DL159	c1-c2-	1	15	-0.281663
DL159	c1-c2-	2	15	-0.559608
DL159	c1-c2-	0	16	-0.712409
DL159	c1-c2-	1	16	-0.299623
DL159	c1-c2-	2	16	-0.571947
DL159	c1-c2-	0	17	-0.728794
DL159	c1-c2-	1	17	-0.292754
DL159	c1-c2-	2	17	-0.581566
DL159	c1-c2-	0	18	-0.746823
DL159	c1-c2-	1	18	-0.305028
DL159	c1-c2-	2	18	-0.589199
DL159	c1-c2-	0	19	-0.775267
DL159	c1-c2-	1	19	-0.311441
DL159	c1-c2-	2	19	-0.590118
DL159	c1-c2-	0	20	-0.789932
DL159	c1-c2-	1	20	-0.340428
DL159	c1-c2-	2	20	-0.585114
DL159	c1-c2-	0	21	-0.80257
DL159	c1-c2-	1	21	-0.390689
DL159	c1-c2-	2	21	-0.582675
DL159	c1-c2-	0	22	-0.793449
DL159	c1-c2-	1	22	-0.411385
DL159	c1-c2-	2	22	-0.5673
DL159	c1-c2-	0	23	-0.774911
DL159	c1-c2-	1	23	-0.406819
DL159	c1-c2-	2	23	-0.561257
DL159	c1-c2-	0	24	-0.742735
DL159	c1-c2-	1	24	-0.356431
DL159	c1-c2-	2	24	-0.544259
DL159	c1-c2-	0	25	-0.698204
DL159	c1-c2-	1	25	-0.275901
DL159	c1-c2-	2	25	-0.537239
DL159	c1-c2-	0	26	-0.661718
DL159	c1-c2-	1	26	-0.19556
DL159	c1-c2-	2	26	-0.524363
DL159	c1-c2-	0	27	-0.61074
DL159	c1-c2-	1	27	-0.105036
DL159	c1-c2-	2	27	-0.511744
DL159	c1-c2-	0	28	-0.585769
DL159	c1-c2-	1	28	-0.0451771
DL159	c1-c2-	2	28	-0.497362
DL159	c1-c2-	0	29	-0.568062
DL159	c1-c2-	1	29	-0.00965229
DL159	c1-c2-	2	29	-0.485366
DL159	c1+c2-	0	0	-0.417243
DL159	c1+c2-	1	0	-0.339281
DL159	c1+c2-	2	0	-0.479935
DL159	c1+c2-	0	1	-0.442138
DL159	c1+c2-	1	1	-0.338491
DL159	c1+c2-	2	1	-0.473469
DL159	c1+c2-	0	2	-0.467839
DL159	c1+c2-	1	2	-0.325366
DL159	c1+c2-	2	2	-0.485718
DL159	c1+c2-	0	3	-0.495184
DL159	c1+c2-	1	3	-0.335135
DL159	c1+c2-	2	3	-0.491043
DL159	c1+c2-	0	4	-0.514908
DL159	c1+c2-	1	4	-0.377215
DL159	c1+c2-	2	4	-0.5021
DL159	c1+c2-	0	5	-0.539023
DL159	c1+c2-	1	5	-0.422972
DL159	c1+c2-	2	5	-0.528172
DL159	c1+c2-	0	6	-0.561082
DL159	c1+c2-	1	6	-0.477945
DL159	c1+c2-	2	6	-0.545565
DL159	c1+c2-	0	7	-0.569541
DL159	c1+c2-	1	7	-0.516228
DL159	c1+c2-	2	7	-0.554394
DL159	c1+c2-	0	8	-0.57528
DL159	c1+c2-	1	8	-0.539313
DL159	c1+c2-	2	8	-0.560998
DL159	c1+c2-	0	9	-0.579769
DL159	c1+c2-	1	9	-0.559261
DL159	c1+c2-	2	9	-0.561858
DL159	c1+c2-	0	10	-0.579908
DL159	c1+c2-	1	10	-0.567378
DL159	c1+c2-	2	10	-0.561333
DL159	c1+c2-	0	11	-0.581881
DL159	c1+c2-	1	11	-0.584461
DL159	c1+c2-	2	11	-0.56723
DL159	c1+c2-	0	12	-0.58135
DL159	c1+c2-	1	12	-0.587158
DL159	c1+c2-	2	12	-0.566145
DL159	c1+c2-	0	13	-0.578304
DL159	c1+c2-	1	13	-0.591739
DL159	c1+c2-	2	13	-0.571232
DL159	c1+c2-	0	14	-0.574571
DL159	c1+c2-	1	14	-0.589075
DL159	c1+c2-	2	14	-0.568411
DL159	c1+c2-	0	15	-0.563833
DL159	c1+c2-	1	15	-0.587373
DL159	c1+c2-	2	15	-0.5595
DL159	c1+c2-	0	16	-0.55771
DL159	c1+c2-	1	16	-0.58738
DL159	c1+c2-	2	16	-0.556179
DL159	c1+c2-	0	17	-0.545999
DL159	c1+c2-	1	17	-0.584862
DL159	c1+c2-	2	17	-0.547786
DL159	c1+c2-	0	18	-0.537759
DL159	c1+c2-	1	18	-0.584269
DL159	c1+c2-	2	18	-0.541991
DL159	c1+c2-	0	19	-0.525075
DL159	c1+c2-	1	19	-0.575506
DL159	c1+c2-	2	19	-0.533211
DL159	c1+c2-	0	20	-0.518582
DL159	c1+c2-	1	20	-0.561566
DL159	c1+c2-	2	20	-0.518732
DL159	c1+c2-	0	21	-0.506832
DL159	c1+c2-	1	21	-0.533714
DL159	c1+c2-	2	21	-0.503689
DL159	c1+c2-	0	22	-0.493913
DL159	c1+c2-	1	22	-0.484718
DL159	c1+c2-	2	22	-0.485092
DL159	c1+c2-	0	23	-0.48113
DL159	c1+c2-	1	23	-0.422229
DL159	c1+c2-	2	23	-0.470727
DL159	c1+c2-	0	24	-0.458695
DL159	c1+c2-	1	24	-0.353774
DL159	c1+c2-	2	24	-0.464096
DL159	c1+c2-	0	25	-0.424249
DL159	c1+c2-	1	25	-0.298804
DL159	c1+c2-	2	25	-0.456836
DL159	c1+c2-	0	26	-0.399838
DL159	c1+c2-	1	26	-0.281337
DL159	c1+c2-	2	26	-0.457324
DL159	c1+c2-	0	27	-0.364109
DL159	c1+c2-	1	27	-0.247478
DL159	c1+c2-	2	27	-0.462777
DL159	c1+c2-	0	28	-0.364836
DL159	c1+c2-	1	28	-0.248826
DL159	c1+c2-	2	28	-0.461416
DL159	c1+c2-	0	29	-0.367591
DL159	c1+c2-	1	29	-0.242117
DL159	c1+c2-	2	29	-0.470368
DL159	c1+c2-	0	0	-0.311939
DL159	c1+c2-	1	0	0.164243
DL159	c1+c2-	2	0	-0.0963039
DL159	c1+c2-	0	1	-0.305205
DL159	c1+c2-	1	1	0.162152
DL159	c1+c2-	2	1	-0.0867283
DL159	c1+c2-	0	2	-0.303682
DL159	c1+c2-	1	2	0.122698
DL159	c1+c2-	2	2	-0.106828
DL159	c1+c2-	0	3	-0.312956
DL159	c1+c2-	1	3	0.0726157
DL159	c1+c2-	2	3	-0.0951328
DL159	c1+c2-	0	4	-0.315327
DL159	c1+c2-	1	4	0.0347142
DL159	c1+c2-	2	4	-0.0921685
DL159	c1+c2-	0	5	-0.303365
DL159	c1+c2-	1	5	0.0108388
DL159	c1+c2-	2	5	-0.0774209
DL159	c1+c2-	0	6	-0.280518
DL159	c1+c2-	1	6	0.010415
DL159	c1+c2-	2	6	-0.0595759
DL159	c1+c2-	0	7	-0.248036
DL159	c1+c2-	1	7	0.00893291
DL159	c1+c2-	2	7	-0.0506248
DL159	c1+c2-	0	8	-0.24837
DL159	c1+c2-	1	8	0.03734
DL159	c1+c2-	2	8	-0.0405249
DL159	c1+c2-	0	9	-0.255129
DL159	c1+c2-	1	9	0.0480395
DL159	c1+c2-	2	9	-0.0552205
DL159	c1+c2-	0	10	-0.271313
DL159	c1+c2-	1	10	0.0723673
DL159	c1+c2-	2	10	-0.0479034
DL159	c1+c2-	0	11	-0.306181
DL159	c1+c2-	1	11	0.0867856
DL159	c1+c2-	2	11	-0.0703638
DL159	c1+c2-	0	12	-0.31923
DL159	c1+c2-	1	12	0.0950668
DL159	c1+c2-	2	12	-0.0622029
DL159	c1+c2-	0	13	-0.33794
DL159	c1+c2-	1	13	0.0934178
DL159	c1+c2-	2	13	-0.0526467
DL159	c1+c2-	0	14	-0.350111
DL159	c1+c2-	1	14	0.081688
DL159	c1+c2-	2	14	-0.0444383
DL159	c1+c2-	0	15	-0.350915
DL159	c1+c2-	1	15	0.0894252
DL159	c1+c2-	2	15	-0.00473997
DL159	c1+c2-	0	16	-0.357918
DL159	c1+c2-	1	16	0.0884092
DL159	c1+c2-	2	16	-0.00195932
DL159	c1+c2-	0	17	-0.358696
DL159	c1+c2-	1	17	0.0928619
DL159	c1+c2-	2	17	0.0271242
DL159	c1+c2-	0	18	-0.356687
DL159	c1+c2-	1	18	0.0870875
DL159	c1+c2-	2	18	0.0189253
DL159	c1+c2-	0	19	-0.337765
DL159	c1+c2-	1	19	0.0918688
DL159	c1+c2-	2	19	0.0149344
DL159	c1+c2-	0	20	-0.305806
DL159	c1+c2-	1	20	0.0975875
DL159	c1+c2-	2	20	-0.00319155
DL159	c1+c2-	0	21	-0.267247
DL159	c1+c2-	1	21	0.125208
DL159	c1+c2-	2	21	-0.0183
DL159	c1+c2-	0	22	-0.217729
DL159	c1+c2-	1	22	0.166421
DL159	c1+c2-	2	22	-0.0402894
DL159	c1+c2-	0	23	-0.188736
DL159	c1+c2-	1	23	0.204041
DL159	c1+c2-	2	23	-0.035915
DL159	c1+c2-	0	24	-0.17041
DL159	c1+c2-	1	24	0.253007
DL159	c1+c2-	2	24	-0.043081
DL159	c1+c2-	0	25	-0.188787
DL159	c1+c2-	1	25	0.27372
DL159	c1+c2-	2	25	-0.0426982
DL159	c1+c2-	0	26	-0.209124
DL159	c1+c2-	1	26	0.264593
DL159	c1+c2-	2	26	-0.0611806
DL159	c1+c2-	0	27	-0.256097
DL159	c1+c2-	1	27	0.256899
DL159	c1+c2-	2	27	-0.0851962
DL159	c1+c2-	0	28	-0.282073
DL159	c1+c2-	1	28	0.210995
DL159	c1+c2-	2	28	-0.125924
DL159	c1+c2-	0	29	-0.298845
DL159	c1+c2-	1	29	0.179206
DL159	c1+c2-	2	29	-0.139919
DL159	c1+c2-	0	0	0.00186715
DL159	c1+c2-	1	0	0.0803351
DL159	c1+c2-	2	0	-0.191671
DL159	c1+c2-	0	1	-0.0382661
DL159	c1+c2-	1	1	0.0869917
DL159	c1+c2-	2	1	-0.19586
DL159	c1+c2-	0	2	-0.0894861
DL159	c1+c2-	1	2	0.0876947
DL159	c1+c2-	2	2	-0.23551
DL159	c1+c2-	0	3	-0.121254
DL159	c1+c2-	1	3	0.0708385
DL159	c1+c2-	2	3	-0.268617
DL159	c1+c2-	0	4	-0.172425
DL159	c1+c2-	1	4	0.0143972
DL159	c1+c2-	2	4	-0.304
DL159	c1+c2-	0	5	-0.206554
DL159	c1+c2-	1	5	-0.0189698
DL159	c1+c2-	2	5	-0.345014
DL159	c1+c2-	0	6	-0.258237
DL159	c1+c2-	1	6	-0.0798658
DL159	c1+c2-	2	6	-0.385835
DL159	c1+c2-	0	7	-0.289557
DL159	c1+c2-	1	7	-0.0992226
DL159	c1+c2-	2	7	-0.419076
DL159	c1+c2-	0	8	-0.335824
DL159	c1+c2-	1	8	-0.143255
DL159	c1+c2-	2	8	-0.446745
DL159	c1+c2-	0	9	-0.37965
DL159	c1+c2-	1	9	-0.179258
DL159	c1+c2-	2	9	-0.481225
DL159	c1+c2-	0	10	-0.413832
DL159	c1+c2-	1	10	-0.213998
DL159	c1+c2-	2	10	-0.500123
DL159	c1+c2-	0	11	-0.45922
DL159	c1+c2-	1	11	-0.234973
DL159	c1+c2-	2	11	-0.521014
DL159	c1+c2-	0	12	-0.488366
DL159	c1+c2-	1	12	-0.24092
DL159	c1+c2-	2	12	-0.527742
DL159	c1+c2-	0	13	-0.528319
DL159	c1+c2-	1	13	-0.258227
DL159	c1+c2-	2	13	-0.537067
DL159	c1+c2-	0	14	-0.550092
DL159	c1+c2-	1	14	-0.286873
DL159	c1+c2-	2	14	-0.532219
DL159	c1+c2-	0	15	-0.567095
DL159	c1+c2-	1	15	-0.355139
DL159	c1+c2-	2	15	-0.536274
DL159	c1+c2-	0	16	-0.57077
DL159	c1+c2-	1	16	-0.41821
DL159	c1+c2-	2	16	-0.536058
DL159	c1+c2-	0	17	-0.563129
DL159	c1+c2-	1	17	-0.480752
DL159	c1+c2-	2	17	-0.555744
DL159	c1+c2-	0	18	-0.565275
DL159	c1+c2-	1	18	-0.544995
DL159	c1+c2-	2	18	-0.548609
DL159	c1+c2-	0	19	-0.562917
DL159	c1+c2-	1	19	-0.554832
DL159	c1+c2-	2	19	-0.566003
DL159	c1+c2-	0	20	-0.57464
DL159	c1+c2-	1	20	-0.538836
DL159	c1+c2-	2	20	-0.547622
DL159	c1+c2-	0	21	-0.585305
DL159	c1+c2-	1	21	-0.46882
DL159	c1+c2-	2	21	-0.529643
DL159	c1+c2-	0	22	-0.556657
DL159	c1+c2-	1	22	-0.338655
DL159	c1+c2-	2	22	-0.483672
DL159	c1+c2-	0	23	-0.496008
DL159	c1+c2-	1	23	-0.17269
DL159	c1+c2-	2	23	-0.437467
DL159	c1+c2-	0	24	-0.406662
DL159	c1+c2-	1	24	0.00525809
DL159	c1+c2-	2	24	-0.383583
DL159	c1+c2-	0	25	-0.276012
DL159	c1+c2-	1	25	0.130975
DL159	c1+c2-	2	25	-0.330323
DL159	c1+c2-	0	26	-0.192828
DL159	c1+c2-	1	26	0.16492
DL159	c1+c2-	2	26	-0.292336
DL159	c1+c2-	0	27	-0.105789
DL159	c1+c2-	1	27	0.171031
DL159	c1+c2-	2	27	-0.261037
DL159	c1+c2-	0	28	-0.101814
DL159	c1+c2-	1	28	0.133999
DL159	c1+c2-	2	28	-0.24851
DL159	c1+c2-	0	29	-0.0952635
DL159	c1+c2-	1	29	0.112563
DL159	c1+c2-	2	29	-0.241872
DL159	c1-c2-	0	0	0.495627
DL159	c1-c2-	1	0	0.369908
DL159	c1-c2-	2	0	0.279723
DL159	c1-c2-	0	1	0.457945
DL159	c1-c2-	1	1	0.346068
DL159	c1-c2-	2	1	0.297771
DL159	c1-c2-	0	2	0.439743
DL159	c1-c2-	1	2	0.256485
DL159	c1-c2-	2	2	0.274821
DL159	c1-c2-	0	3	0.392476
DL159	c1-c2-	1	3	0.13096
DL159	c1-c2-	2	3	0.225271
DL159	c1-c2-	0	4	0.328016
DL159	c1-c2-	1	4	-0.00033991
DL159	c1-c2-	2	4	0.174527
DL159	c1-c2-	0	5	0.25715
DL159	c1-c2-	1	5	-0.108075
DL159	c1-c2-	2	5	0.0861266
DL159	c1-c2-	0	6	0.183555
DL159	c1-c2-	1	6	-0.160967
DL159	c1-c2-	2	6	-0.00461365
DL159	c1-c2-	0	7	0.0877633
DL159	c1-c2-	1	7	-0.172552
DL159	c1-c2-	2	7	-0.115974
DL159	c1-c2-	0	8	-0.0440573
DL159	c1-c2-	1	8	-0.157509
DL159	c1-c2-	2	8	-0.201526
DL159	c1-c2-	0	9	-0.213485
DL159	c1-c2-	1	9	-0.140586
DL159	c1-c2-	2	9	-0.325828
DL159	c1-c2-	0	10	-0.336789
DL159	c1-c2-	1	10	-0.179684
DL159	c1-c2-	2	10	-0.360694
DL159	c1-c2-	0	11	-0.525076
DL159	c1-c2-	1	11	-0.217043
DL159	c1-c2-	2	11	-0.418514
DL159	c1-c2-	0	12	-0.657883
DL159	c1-c2-	1	12	-0.35004
DL159	c1-c2-	2	12	-0.436607
DL159	c1-c2-	0	13	-0.786562
DL159	c1-c2-	1	13	-0.42848
DL159	c1-c2-	2	13	-0.432086
DL159	c1-c2-	0	14	-0.854336
DL159	c1-c2-	1	14	-0.501423
DL159	c1-c2-	2	14	-0.446237
DL159	c1-c2-	0	15	-0.892663
DL159	c1-c2-	1	15	-0.583114
DL159	c1-c2-	2	15	-0.406014
DL159	c1-c2-	0	16	-0.902462
DL159	c1-c2-	1	16	-0.63779
DL159	c1-c2-	2	16	-0.41936
DL159	c1-c2-	0	17	-0.858469
DL159	c1-c2-	1	17	-0.708919
DL159	c1-c2-	2	17	-0.417313
DL159	c1-c2-	0	18	-0.85122
DL159	c1-c2-	1	18	-0.751257
DL159	c1-c2-	2	18	-0.434093
DL159	c1-c2-	0	19	-0.77418
DL159	c1-c2-	1	19	-0.726735
DL159	c1-c2-	2	19	-0.437846
DL159	c1-c2-	0	20	-0.720696
DL159	c1-c2-	1	20	-0.653963
DL159	c1-c2-	2	20	-0.466275
DL159	c1-c2-	0	21	-0.630159
DL159	c1-c2-	1	21	-0.463851
DL159	c1-c2-	2	21	-0.428145
DL159	c1-c2-	0	22	-0.476052
DL159	c1-c2-	1	22	-0.229983
DL159	c1-c2-	2	22	-0.409434
DL159	c1-c2-	0	23	-0.307006
DL159	c1-c2-	1	23	-0.00517359
DL159	c1-c2-	2	23	-0.350422
DL159	c1-c2-	0	24	-0.127688
DL159	c1-c2-	1	24	0.261208
DL159	c1-c2-	2	24	-0.298222
DL159	c1-c2-	0	25	0.0242833
DL159	c1-c2-	1	25	0.44665
DL159	c1-c2-	2	25	-0.241284
DL159	c1-c2-	0	26	0.131678
DL159	c1-c2-	1	26	0.555852
DL159	c1-c2-	2	26	-0.213963
DL159	c1-c2-	0	27	0.199866
DL159	c1-c2-	1	27	0.671171
DL159	c1-c2-	2	27	-0.165165
DL159	c1-c2-	0	28	0.225642
DL159	c1-c2-	1	28	0.720764
DL159	c1-c2-	2	28	-0.135519
DL159	c1-c2-	0	29	0.23705
DL159	c1-c2-	1	29	0.752552
DL159	c1-c2-	2	29	-0.0775214
DL159	c1+c2-	0	0	-0.535192
DL159	c1+c2-	1	0	-0.235318
DL159	c1+c2-	2	0	-0.299261
DL159	c1+c2-	0	1	-0.52678
DL159	c1+c2-	1	1	-0.254577
DL159	c1+c2-	2	1	-0.292952
DL159	c1+c2-	0	2	-0.520336
DL159	c1+c2-	1	2	-0.29267
DL159	c1+c2-	2	2	-0.293917
DL159	c1+c2-	0	3	-0.515094
DL159	c1+c2-	1	3	-0.306212
DL159	c1+c2-	2	3	-0.292705
DL159	c1+c2-	0	4	-0.505746
DL159	c1+c2-	1	4	-0.29765
DL159	c1+c2-	2	4	-0.295495
DL159	c1+c2-	0	5	-0.50213
DL159	c1+c2-	1	5	-0.263837
DL159	c1+c2-	2	5	-0.27494
DL159	c1+c2-	0	6	-0.487372
DL159	c1+c2-	1	6	-0.22238
DL159	c1+c2-	2	6	-0.268261
DL159	c1+c2-	0	7	-0.474952
DL159	c1+c2-	1	7	-0.173872
DL159	c1+c2-	2	7	-0.231371
DL159	c1+c2-	0	8	-0.459162
DL159	c1+c2-	1	8	-0.133687
DL159	c1+c2-	2	8	-0.190777
DL159	c1+c2-	0	9	-0.439235
DL159	c1+c2-	1	9	-0.112802
DL159	c1+c2-	2	9	-0.137287
DL159	c1+c2-	0	10	-0.418564
DL159	c1+c2-	1	10	-0.0850613
DL159	c1+c2-	2	10	-0.0867239
DL159	c1+c2-	0	11	-0.38466
DL159	c1+c2-	1	11	-0.0832363
DL159	c1+c2-	2	11	-0.0472857
DL159	c1+c2-	0	12	-0.351137
DL159	c1+c2-	1	12	-0.0482342
DL159	c1+c2-	2	12	-0.0147917
DL159	c1+c2-	0	13	-0.31584
DL159	c1+c2-	1	13	-0.0314751
DL159	c1+c2-	2	13	0.0120864
DL159	c1+c2-	0	14	-0.294274
DL159	c1+c2-	1	14	-0.000337353
DL159	c1+c2-	2	14	0.0377375
DL159	c1+c2-	0	15	-0.255963
DL159	c1+c2-	1	15	0.0110565
DL159	c1+c2-	2	15	0.0677189
DL159	c1+c2-	0	16	-0.245503
DL159	c1+c2-	1	16	0.03109
DL159	c1+c2-	2	16	0.0899714
DL159	c1+c2-	0	17	-0.220332
DL159	c1+c2-	1	17	0.03568
DL159	c1+c2-	2	17	0.0953521
DL159	c1+c2-	0	18	-0.220558
DL159	c1+c2-	1	18	0.0285525
DL159	c1+c2-	2	18	0.100158
DL159	c1+c2-	0	19	-0.212362
DL159	c1+c2-	1	19	0.0336144
DL159	c1+c2-	2	19	0.0705242
DL159	c1+c2-	0	20	-0.207921
DL159	c1+c2-	1	20	0.0230143
DL159	c1+c2-	2	20	0.0388616
DL159	c1+c2-	0	21	-0.207278
DL159	c1+c2-	1	21	0.0218459
DL159	c1+c2-	2	21	-0.0052183
DL159	c1+c2-	0	22	-0.2204
DL159	c1+c2-	1	22	0.0732112
DL159	c1+c2-	2	22	-0.0483592
DL159	c1+c2-	0	23	-0.254393
DL159	c1+c2-	1	23	0.129714
DL159	c1+c2-	2	23	-0.0788694
DL159	c1+c2-	0	24	-0.306616
DL159	c1+c2-	1	24	0.199173
DL159	c1+c2-	2	24	-0.11257
DL159	c1+c2-	0	25	-0.373398
DL159	c1+c2-	1	25	0.253441
DL159	c1+c2-	2	25	-0.136113
DL159	c1+c2-	0	26	-0.429953
DL159	c1+c2-	1	26	0.218302
DL159	c1+c2-	2	26	-0.161236
DL159	c1+c2-	0	27	-0.466388
DL159	c1+c2-	1	27	0.202868
DL159	c1+c2-	2	27	-0.201846
DL159	c1+c2-	0	28	-0.496978
DL159	c1+c2-	1	28	0.112262
DL159	c1+c2-	2	28	-0.221637
DL159	c1+c2-	0	29	-0.502821
DL159	c1+c2-	1	29	0.0478207
DL159	c1+c2-	2	29	-0.250964
DL159	c1+c2-	0	0	0.383571
DL159	c1+c2-	1	0	0.241564
DL159	c1+c2-	2	0	0.113389
DL159	c1+c2-	0	1	0.264009
DL159	c1+c2-	1	1	0.159625
DL159	c1+c2-	2	1	0.0942962
DL159	c1+c2-	0	2	0.109281
DL159	c1+c2-	1	2	-0.0093931
DL159	c1+c2-	2	2	0.00161678
DL159	c1+c2-	0	3	-0.0253955
DL159	c1+c2-	1	3	-0.200528
DL159	c1+c2-	2	3	-0.120501
DL159	c1+c2-	0	4	-0.15435
DL159	c1+c2-	1	4	-0.390337
DL159	c1+c2-	2	4	-0.256232
DL159	c1+c2-	0	5	-0.240358
DL159	c1+c2-	1	5	-0.508927
DL159	c1+c2-	2	5	-0.44371
DL159	c1+c2-	0	6	-0.2906
DL159	c1+c2-	1	6	-0.546682
DL159	c1+c2-	2	6	-0.553819
DL159	c1+c2-	0	7	-0.332203
DL159	c1+c2-	1	7	-0.574602
DL159	c1+c2-	2	7	-0.653318
DL159	c1+c2-	0	8	-0.349929
DL159	c1+c2-	1	8	-0.535922
DL159	c1+c2-	2	8	-0.662242
DL159	c1+c2-	0	9	-0.399533
DL159	c1+c2-	1	9	-0.530789
DL159	c1+c2-	2	9	-0.672063
DL159	c1+c2-	0	10	-0.441816
DL159	c1+c2-	1	10	-0.546747
DL159	c1+c2-	2	10	-0.623429
DL159	c1+c2-	0	11	-0.458016
DL159	c1+c2-	1	11	-0.58385
DL159	c1+c2-	2	11	-0.609609
DL159	c1+c2-	0	12	-0.444764
DL159	c1+c2-	1	12	-0.671193
DL159	c1+c2-	2	12	-0.524546
DL159	c1+c2-	0	13	-0.411199
DL159	c1+c2-	1	13	-0.723018
DL159	c1+c2-	2	13	-0.46707
DL159	c1+c2-	0	14	-0.381998
DL159	c1+c2-	1	14	-0.766906
DL159	c1+c2-	2	14	-0.398213
DL159	c1+c2-	0	15	-0.344189
DL159	c1+c2-	1	15	-0.819171
DL159	c1+c2-	2	15	-0.273277
DL159	c1+c2-	0	16	-0.345597
DL159	c1+c2-	1	16	-0.845844
DL159	c1+c2-	2	16	-0.249356
DL159	c1+c2-	0	17	-0.273896
DL159	c1+c2-	1	17	-0.867005
DL159	c1+c2-	2	17	-0.21882
DL159	c1+c2-	0	18	-0.226945
DL159	c1+c2-	1	18	-0.875014
DL159	c1+c2-	2	18	-0.22906
DL159	c1+c2-	0	19	-0.111214
DL159	c1+c2-	1	19	-0.778696
DL159	c1+c2-	2	19	-0.221315
DL159	c1+c2-	0	20	-0.0164237
DL159	c1+c2-	1	20	-0.644424
DL159	c1+c2-	2	20	-0.209989
DL159	c1+c2-	0	21	0.094422
DL159	c1+c2-	1	21	-0.346746
DL159	c1+c2-	2	21	-0.146584
DL159	c1+c2-	0	22	0.2107
DL159	c1+c2-	1	22	-0.0656344
DL159	c1+c2-	2	22	-0.057882
DL159	c1+c2-	0	23	0.323274
DL159	c1+c2-	1	23	0.190459
DL159	c1+c2-	2	23	0.0346119
DL159	c1+c2-	0	24	0.438114
DL159	c1+c2-	1	24	0.367758
DL159	c1+c2-	2	24	0.147035
DL159	c1+c2-	0	25	0.543394
DL159	c1+c2-	1	25	0.455869
DL159	c1+c2-	2	25	0.196392
DL159	c1+c2-	0	26	0.558268
DL159	c1+c2-	1	26	0.466199
DL159	c1+c2-	2	26	0.215114
DL159	c1+c2-	0	27	0.601706
DL159	c1+c2-	1	27	0.466731
DL159	c1+c2-	2	27	0.186463
DL159	c1+c2-	0	28	0.53969
DL159	c1+c2-	1	28	0.455045
DL159	c1+c2-	2	28	0.11591
DL159	c1+c2-	0	29	0.505509
DL159	c1+c2-	1	29	0.447679
DL159	c1+c2-	2	29	0.0741135
DL159	c1+c2-	0	0	-0.0449059
DL159	c1+c2-	1	0	0.276445
DL159	c1+c2-	2	0	0.206911
DL159	c1+c2-	0	1	-0.0538518
DL159	c1+c2-	1	1	0.278775
DL159	c1+c2-	2	1	0.183149
DL159	c1+c2-	0	2	-0.0331845
DL159	c1+c2-	1	2	0.255148
DL159	c1+c2-	2	2	0.167109
DL159	c1+c2-	0	3	-0.0804269
DL159	c1+c2-	1	3	0.231304
DL159	c1+c2-	2	3	0.12336
DL159	c1+c2-	0	4	-0.110927
DL159	c1+c2-	1	4	0.179522
DL159	c1+c2-	2	4	0.0730179
DL159	c1+c2-	0	5	-0.142168
DL159	c1+c2-	1	5	0.151875
DL159	c1+c2-	2	5	0.00231905
DL159	c1+c2-	0	6	-0.168212
DL159	c1+c2-	1	6	0.131415
DL159	c1+c2-	2	6	-0.0784401
DL159	c1+c2-	0	7	-0.166076
DL159	c1+c2-	1	7	0.114355
DL159	c1+c2-	2	7	-0.150836
DL159	c1+c2-	0	8	-0.168911
DL159	c1+c2-	1	8	0.132026
DL159	c1+c2-	2	8	-0.191332
DL159	c1+c2-	0	9	-0.178815
DL159	c1+c2-	1	9	0.14182
DL159	c1+c2-	2	9	-0.211697
DL159	c1+c2-	0	10	-0.198439
DL159	c1+c2-	1	10	0.111813
DL159	c1+c2-	2	10	-0.184539
DL159	c1+c2-	0	11	-0.22292
DL159	c1+c2-	1	11	0.103425
DL159	c1+c2-	2	11	-0.177287
DL159	c1+c2-	0	12	-0.249317
DL159	c1+c2-	1	12	0.064924
DL159	c1+c2-	2	12	-0.133431
DL159	c1+c2-	0	13	-0.271241
DL159	c1+c2-	1	13	0.0582457
DL159	c1+c2-	2	13	-0.132341
DL159	c1+c2-	0	14	-0.272299
DL159	c1+c2-	1	14	0.0305247
DL159	c1+c2-	2	14	-0.111956
DL159	c1+c2-	0	15	-0.250542
DL159	c1+c2-	1	15	-0.0173999
DL159	c1+c2-	2	15	-0.0853475
DL159	c1+c2-	0	16	-0.248315
DL159	c1+c2-	1	16	-0.0437059
DL159	c1+c2-	2	16	-0.0956105
DL159	c1+c2-	0	17	-0.251782
DL159	c1+c2-	1	17	-0.09943
DL159	c1+c2-	2	17	-0.0984688
DL159	c1+c2-	0	18	-0.258341
DL159	c1+c2-	1	18	-0.150895
DL159	c1+c2-	2	18	-0.110538
DL159	c1+c2-	0	19	-0.265904
DL159	c1+c2-	1	19	-0.139367
DL159	c1+c2-	2	19	-0.0898363
DL159	c1+c2-	0	20	-0.240088
DL159	c1+c2-	1	20	-0.126385
DL159	c1+c2-	2	20	-0.061955
DL159	c1+c2-	0	21	-0.190537
DL159	c1+c2-	1	21	-0.05173
DL159	c1+c2-	2	21	-0.00227112
DL159	c1+c2-	0	22	-0.104541
DL159	c1+c2-	1	22	0.026824
DL159	c1+c2-	2	22	0.0440481
DL159	c1+c2-	0	23	-0.0265565
DL159	c1+c2-	1	23	0.0845491
DL159	c1+c2-	2	23	0.105753
DL159	c1+c2-	0	24	0.0499452
DL159	c1+c2-	1	24	0.133923
DL159	c1+c2-	2	24	0.16987
DL159	c1+c2-	0	25	0.0813585
DL159	c1+c2-	1	25	0.167932
DL159	c1+c2-	2	25	0.18001
DL159	c1+c2-	0	26	0.0854684
DL159	c1+c2-	1	26	0.211693
DL159	c1+c2-	2	26	0.184541
DL159	c1+c2-	0	27	0.0530488
DL159	c1+c2-	1	27	0.239182
DL159	c1+c2-	2	27	0.144565
DL159	c1+c2-	0	28	0.000425623
DL159	c1+c2-	1	28	0.284653
DL159	c1+c2-	2	28	0.114466
DL159	c1+c2-	0	29	-0.0506979
DL159	c1+c2-	1	29	0.310368
DL159	c1+c2-	2	29	0.0995245
DL159	c1+c2-	0	0	-0.475712
DL159	c1+c2-	1	0	-0.400871
DL159	c1+c2-	2	0	-0.399784
DL159	c1+c2-	0	1	-0.47251
DL159	c1+c2-	1	1	-0.38636
DL159	c1+c2-	2	1	-0.399338
DL159	c1+c2-	0	2	-0.470568
DL159	c1+c2-	1	2	-0.360333
DL159	c1+c2-	2	2	-0.398982
DL159	c1+c2-	0	3	-0.466608
DL159	c1+c2-	1	3	-0.325003
DL159	c1+c2-	2	3	-0.384939
DL159	c1+c2-	0	4	-0.459297
DL159	c1+c2-	1	4	-0.302456
DL159	c1+c2-	2	4	-0.379203
DL159	c1+c2-	0	5	-0.449535
DL159	c1+c2-	1	5	-0.275619
DL159	c1+c2-	2	5	-0.353568
DL159	c1+c2-	0	6	-0.437784
DL159	c1+c2-	1	6	-0.255012
DL159	c1+c2-	2	6	-0.337343
DL159	c1+c2-	0	7	-0.425363
DL159	c1+c2-	1	7	-0.240042
DL159	c1+c2-	2	7	-0.309514
DL159	c1+c2-	0	8	-0.40991
DL159	c1+c2-	1	8	-0.225227
DL159	c1+c2-	2	8	-0.282604
DL159	c1+c2-	0	9	-0.395427
DL159	c1+c2-	1	9	-0.222225
DL159	c1+c2-	2	9	-0.243401
DL159	c1+c2-	0	10	-0.381361
DL159	c1+c2-	1	10	-0.202852
DL159	c1+c2-	2	10	-0.216452
DL159	c1+c2-	0	11	-0.371744
DL159	c1+c2-	1	11	-0.196502
DL159	c1+c2-	2	11	-0.193014
DL159	c1+c2-	0	12	-0.370123
DL159	c1+c2-	1	12	-0.174125
DL159	c1+c2-	2	12	-0.176046
DL159	c1+c2-	0	13	-0.365994
DL159	c1+c2-	1	13	-0.160607
DL159	c1+c2-	2	13	-0.161909
DL159	c1+c2-	0	14	-0.360255
DL159	c1+c2-	1	14	-0.143089
DL159	c1+c2-	2	14	-0.147344
DL159	c1+c2-	0	15	-0.346334
DL159	c1+c2-	1	15	-0.1471
DL159	c1+c2-	2	15	-0.150668
DL159	c1+c2-	0	16	-0.328964
DL159	c1+c2-	1	16	-0.140072
DL159	c1+c2-	2	16	-0.141918
DL159	c1+c2-	0	17	-0.311781
DL159	c1+c2-	1	17	-0.150454
DL159	c1+c2-	2	17	-0.146848
DL159	c1+c2-	0	18	-0.292606
DL159	c1+c2-	1	18	-0.1451
DL159	c1+c2-	2	18	-0.144037
DL159	c1+c2-	0	19	-0.28707
DL159	c1+c2-	1	19	-0.149647
DL159	c1+c2-	2	19	-0.136408
DL159	c1+c2-	0	20	-0.284495
DL159	c1+c2-	1	20	-0.16421
DL159	c1+c2-	2	20	-0.12997
DL159	c1+c2-	0	21	-0.293878
DL159	c1+c2-	1	21	-0.189771
DL159	c1+c2-	2	21	-0.128159
DL159	c1+c2-	0	22	-0.312825
DL159	c1+c2-	1	22	-0.225712
DL159	c1+c2-	2	22	-0.138995
DL159	c1+c2-	0	23	-0.335732
DL159	c1+c2-	1	23	-0.265648
DL159	c1+c2-	2	23	-0.160007
DL159	c1+c2-	0	24	-0.366757
DL159	c1+c2-	1	24	-0.302187
DL159	c1+c2-	2	24	-0.19618
DL159	c1+c2-	0	25	-0.394385
DL159	c1+c2-	1	25	-0.336189
DL159	c1+c2-	2	25	-0.239667
DL159	c1+c2-	0	26	-0.415213
DL159	c1+c2-	1	26	-0.362042
DL159	c1+c2-	2	26	-0.271082
DL159	c1+c2-	0	27	-0.43052
DL159	c1+c2-	1	27	-0.381995
DL159	c1+c2-	2	27	-0.311036
DL159	c1+c2-	0	28	-0.435807
DL159	c1+c2-	1	28	-0.398924
DL159	c1+c2-	2	28	-0.333885
DL159	c1+c2-	0	29	-0.438172
DL159	c1+c2-	1	29	-0.40399
DL159	c1+c2-	2	29	-0.35279
DL159	c1+c2-	0	0	-0.329149
DL159	c1+c2-	1	0	-0.0954288
DL159	c1+c2-	2	0	-0.347107
DL159	c1+c2-	0	1	-0.371555
DL159	c1+c2-	1	1	-0.100126
DL159	c1+c2-	2	1	-0.352491
DL159	c1+c2-	0	2	-0.438576
DL159	c1+c2-	1	2	-0.139946
DL159	c1+c2-	2	2	-0.409345
DL159	c1+c2-	0	3	-0.521483
DL159	c1+c2-	1	3	-0.212538
DL159	c1+c2-	2	3	-0.463901
DL159	c1+c2-	0	4	-0.608854
DL159	c1+c2-	1	4	-0.30538
DL159	c1+c2-	2	4	-0.533232
DL159	c1+c2-	0	5	-0.686061
DL159	c1+c2-	1	5	-0.399538
DL159	c1+c2-	2	5	-0.623801
DL159	c1+c2-	0	6	-0.748175
DL159	c1+c2-	1	6	-0.466826
DL159	c1+c2-	2	6	-0.697355
DL159	c1+c2-	0	7	-0.792652
DL159	c1+c2-	1	7	-0.538234
DL159	c1+c2-	2	7	-0.7651
DL159	c1+c2-	0	8	-0.814843
DL159	c1+c2-	1	8	-0.557362
DL159	c1+c2-	2	8	-0.796096
DL159	c1+c2-	0	9	-0.857529
DL159	c1+c2-	1	9	-0.589932
DL159	c1+c2-	2	9	-0.827544
DL159	c1+c2-	0	10	-0.899423
DL159	c1+c2-	1	10	-0.58887
DL159	c1+c2-	2	10	-0.82373
DL159	c1+c2-	0	11	-0.924643
DL159	c1+c2-	1	11	-0.604981
DL159	c1+c2-	2	11	-0.82771
DL159	c1+c2-	0	12	-0.952552
DL159	c1+c2-	1	12	-0.637976
DL159	c1+c2-	2	12	-0.796037
DL159	c1+c2-	0	13	-0.947621
DL159	c1+c2-	1	13	-0.655278
DL159	c1+c2-	2	13	-0.784599
DL159	c1+c2-	0	14	-0.94813
DL159	c1+c2-	1	14	-0.687783
DL159	c1+c2-	2	14	-0.741671
DL159	c1+c2-	0	15	-0.895585
DL159	c1+c2-	1	15	-0.708986
DL159	c1+c2-	2	15	-0.697437
DL159	c1+c2-	0	16	-0.886305
DL159	c1+c2-	1	16	-0.721952
DL159	c1+c2-	2	16	-0.669733
DL159	c1+c2-	0	17	-0.835966
DL159	c1+c2-	1	17	-0.728128
DL159	c1+c2-	2	17	-0.653756
DL159	c1+c2-	0	18	-0.811904
DL159	c1+c2-	1	18	-0.721684
DL159	c1+c2-	2	18	-0.647987
DL159	c1+c2-	0	19	-0.752455
DL159	c1+c2-	1	19	-0.677805
DL159	c1+c2-	2	19	-0.62446
DL159	c1+c2-	0	20	-0.69597
DL159	c1+c2-	1	20	-0.612872
DL159	c1+c2-	2	20	-0.599925
DL159	c1+c2-	0	21	-0.61249
DL159	c1+c2-	1	21	-0.479692
DL159	c1+c2-	2	21	-0.543116
DL159	c1+c2-	0	22	-0.512683
DL159	c1+c2-	1	22	-0.330052
DL159	c1+c2-	2	22	-0.482091
DL159	c1+c2-	0	23	-0.42503
DL159	c1+c2-	1	23	-0.18421
DL159	c1+c2-	2	23	-0.417348
DL159	c1+c2-	0	24	-0.336283
DL159	c1+c2-	1	24	-0.0398698
DL159	c1+c2-	2	24	-0.350807
DL159	c1+c2-	0	25	-0.278495
DL159	c1+c2-	1	25	0.0488405
DL159	c1+c2-	2	25	-0.297149
DL159	c1+c2-	0	26	-0.265146
DL159	c1+c2-	1	26	0.0834402
DL159	c1+c2-	2	26	-0.270977
DL159	c1+c2-	0	27	-0.25156
DL159	c1+c2-	1	27	0.0909576
DL159	c1+c2-	2	27	-0.267173
DL159	c1+c2-	0	28	-0.269666
DL159	c1+c2-	1	28	0.0633296
DL159	c1+c2-	2	28	-0.285586
DL159	c1+c2-	0	29	-0.280831
DL159	c1+c2-	1	29	0.0369781
DL159	c1+c2-	2	29	-0.305348
DL159	c1+c2+	0	0	-0.627602
DL159	c1+c2+	1	0	-0.150458
DL159	c1+c2+	2	0	-0.143621
DL159	c1+c2+	0	1	-0.603656
DL159	c1+c2+	1	1	-0.128211
DL159	c1+c2+	2	1	-0.140124
DL159	c1+c2+	0	2	-0.586983
DL159	c1+c2+	1	2	-0.107795
DL159	c1+c2+	2	2	-0.149208
DL159	c1+c2+	0	3	-0.565467
DL159	c1+c2+	1	3	-0.0814277
DL159	c1+c2+	2	3	-0.136874
DL159	c1+c2+	0	4	-0.539809
DL159	c1+c2+	1	4	-0.0812606
DL159	c1+c2+	2	4	-0.120839
DL159	c1+c2+	0	5	-0.513084
DL159	c1+c2+	1	5	-0.0862858
DL159	c1+c2+	2	5	-0.098425
DL159	c1+c2+	0	6	-0.4851
DL159	c1+c2+	1	6	-0.0936069
DL159	c1+c2+	2	6	-0.0859154
DL159	c1+c2+	0	7	-0.464412
DL159	c1+c2+	1	7	-0.076451
DL159	c1+c2+	2	7	-0.0636792
DL159	c1+c2+	0	8	-0.441678
DL159	c1+c2+	1	8	-0.0404841
DL159	c1+c2+	2	8	-0.0525092
DL159	c1+c2+	0	9	-0.424197
DL159	c1+c2+	1	9	-0.0352897
DL159	c1+c2+	2	9	-0.0287568
DL159	c1+c2+	0	10	-0.411762
DL159	c1+c2+	1	10	-0.0120984
DL159	c1+c2+	2	10	-0.013444
DL159	c1+c2+	0	11	-0.39457
DL159	c1+c2+	1	11	-0.0149069
DL159	c1+c2+	2	11	0.0143762
DL159	c1+c2+	0	12	-0.378842
DL159	c1+c2+	1	12	-0.0164714
DL159	c1+c2+	2	12	0.0336955
DL159	c1+c2+	0	13	-0.374603
DL159	c1+c2+	1	13	-0.0252259
DL159	c1+c2+	2	13	0.0491613
DL159	c1+c2+	0	14	-0.372237
DL159	c1+c2+	1	14	-0.0389461
DL159	c1+c2+	2	14	0.0580972
DL159	c1+c2+	0	15	-0.400977
DL159	c1+c2+	1	15	-0.0345092
DL159	c1+c2+	2	15	0.0569177
DL159	c1+c2+	0	16	-0.416059
DL159	c1+c2+	1	16	-0.0280665
DL159	c1+c2+	2	16	0.0517722
DL159	c1+c2+	0	17	-0.425552
DL159	c1+c2+	1	17	-0.00941251
DL159	c1+c2+	2	17	0.0440402
DL159	c1+c2+	0	18	-0.431909
DL159	c1+c2+	1	18	0.0183429
DL159	c1+c2+	2	18	0.0465244
DL159	c1+c2+	0	19	-0.401931
DL159	c1+c2+	1	19	0.0168366
DL159	c1+c2+	2	19	0.0448604
DL159	c1+c2+	0	20	-0.367517
DL159	c1+c2+	1	20	-0.00417329
DL159	c1+c2+	2	20	0.058128
DL159	c1+c2+	0	21	-0.340751
DL159	c1+c2+	1	21	-0.0493989
DL159	c1+c2+	2	21	0.0488879
DL159	c1+c2+	0	22	-0.347949
DL159	c1+c2+	1	22	-0.0626369
DL159	c1+c2+	2	22	0.0476884
DL159	c1+c2+	0	23	-0.388484
DL159	c1+c2+	1	23	-0.0665021
DL159	c1+c2+	2	23	0.0403643
DL159	c1+c2+	0	24	-0.434028
DL159	c1+c2+	1	24	-0.0742027
DL159	c1+c2+	2	24	0.0256746
DL159	c1+c2+	0	25	-0.474837
DL159	c1+c2+	1	25	-0.067871
DL159	c1+c2+	2	25	0.0236113
DL159	c1+c2+	0	26	-0.486631
DL159	c1+c2+	1	26	-0.0655773
DL159	c1+c2+	2	26	0.00104388
DL159	c1+c2+	0	27	-0.489218
DL159	c1+c2+	1	27	-0.0743989
DL159	c1+c2+	2	27	-0.0321995
DL159	c1+c2+	0	28	-0.496135
DL159	c1+c2+	1	28	-0.0920593
DL159	c1+c2+	2	28	-0.0696926
DL159	c1+c2+	0	29	-0.507809
DL159	c1+c2+	1	29	-0.0960571
DL159	c1+c2+	2	29	-0.0892972
DL159	c1+c2-	0	0	-0.405395
DL159	c1+c2-	1	0	-0.333548
DL159	c1+c2-	2	0	-0.34138
DL159	c1+c2-	0	1	-0.425946
DL159	c1+c2-	1	1	-0.352976
DL159	c1+c2-	2	1	-0.337936
DL159	c1+c2-	0	2	-0.446792
DL159	c1+c2-	1	2	-0.354656
DL159	c1+c2-	2	2	-0.361326
DL159	c1+c2-	0	3	-0.463718
DL159	c1+c2-	1	3	-0.360973
DL159	c1+c2-	2	3	-0.369068
DL159	c1+c2-	0	4	-0.469963
DL159	c1+c2-	1	4	-0.370598
DL159	c1+c2-	2	4	-0.388326
DL159	c1+c2-	0	5	-0.478731
DL159	c1+c2-	1	5	-0.370777
DL159	c1+c2-	2	5	-0.414064
DL159	c1+c2-	0	6	-0.48879
DL159	c1+c2-	1	6	-0.382587
DL159	c1+c2-	2	6	-0.439813
DL159	c1+c2-	0	7	-0.493236
DL159	c1+c2-	1	7	-0.392202
DL159	c1+c2-	2	7	-0.454679
DL159	c1+c2-	0	8	-0.498622
DL159	c1+c2-	1	8	-0.409251
DL159	c1+c2-	2	8	-0.463276
DL159	c1+c2-	0	9	-0.502785
DL159	c1+c2-	1	9	-0.431114
DL159	c1+c2-	2	9	-0.471317
DL159	c1+c2-	0	10	-0.505202
DL159	c1+c2-	1	10	-0.442819
DL159	c1+c2-	2	10	-0.471646
DL159	c1+c2-	0	11	-0.508761
DL159	c1+c2-	1	11	-0.45899
DL159	c1+c2-	2	11	-0.477642
DL159	c1+c2-	0	12	-0.511372
DL159	c1+c2-	1	12	-0.452913
DL159	c1+c2-	2	12	-0.476473
DL159	c1+c2-	0	13	-0.511777
DL159	c1+c2-	1	13	-0.462654
DL159	c1+c2-	2	13	-0.478335
DL159	c1+c2-	0	14	-0.512624
DL159	c1+c2-	1	14	-0.461489
DL159	c1+c2-	2	14	-0.474188
DL159	c1+c2-	0	15	-0.507416
DL159	c1+c2-	1	15	-0.474574
DL159	c1+c2-	2	15	-0.464638
DL159	c1+c2-	0	16	-0.506426
DL159	c1+c2-	1	16	-0.478649
DL159	c1+c2-	2	16	-0.458918
DL159	c1+c2-	0	17	-0.50091
DL159	c1+c2-	1	17	-0.48199
DL159	c1+c2-	2	17	-0.452338
DL159	c1+c2-	0	18	-0.497276
DL159	c1+c2-	1	18	-0.484721
DL159	c1+c2-	2	18	-0.444448
DL159	c1+c2-	0	19	-0.489404
DL159	c1+c2-	1	19	-0.474849
DL159	c1+c2-	2	19	-0.437258
DL159	c1+c2-	0	20	-0.482737
DL159	c1+c2-	1	20	-0.461087
DL159	c1+c2-	2	20	-0.427284
DL159	c1+c2-	0	21	-0.471301
DL159	c1+c2-	1	21	-0.422609
DL159	c1+c2-	2	21	-0.420367
DL159	c1+c2-	0	22	-0.454098
DL159	c1+c2-	1	22	-0.342667
DL159	c1+c2-	2	22	-0.398842
DL159	c1+c2-	0	23	-0.437227
DL159	c1+c2-	1	23	-0.236513
DL159	c1+c2-	2	23	-0.375937
DL159	c1+c2-	0	24	-0.415198
DL159	c1+c2-	1	24	-0.126428
DL159	c1+c2-	2	24	-0.357135
DL159	c1+c2-	0	25	-0.380347
DL159	c1+c2-	1	25	-0.047386
DL159	c1+c2-	2	25	-0.323285
DL159	c1+c2-	0	26	-0.359065
DL159	c1+c2-	1	26	-0.0488631
DL159	c1+c2-	2	26	-0.315039
DL159	c1+c2-	0	27	-0.326503
DL159	c1+c2-	1	27	-0.0587256
DL159	c1+c2-	2	27	-0.306377
DL159	c1+c2-	0	28	-0.327896
DL159	c1+c2-	1	28	-0.106813
DL159	c1+c2-	2	28	-0.309248
DL159	c1+c2-	0	29	-0.335495
DL159	c1+c2-	1	29	-0.138478
DL159	c1+c2-	2	29	-0.321378
DL159	c1+c2-	0	0	-0.315457
DL159	c1+c2-	1	0	-0.291604
DL159	c1+c2-	2	0	-0.0747785
DL159	c1+c2-	0	1	-0.323819
DL159	c1+c2-	1	1	-0.300234
DL159	c1+c2-	2	1	-0.0907621
DL159	c1+c2-	0	2	-0.311743
DL159	c1+c2-	1	2	-0.305619
DL159	c1+c2-	2	2	-0.115939
DL159	c1+c2-	0	3	-0.308476
DL159	c1+c2-	1	3	-0.320712
DL159	c1+c2-	2	3	-0.138226
DL159	c1+c2-	0	4	-0.274966
DL159	c1+c2-	1	4	-0.325356
DL159	c1+c2-	2	4	-0.145864
DL159	c1+c2-	0	5	-0.237179
DL159	c1+c2-	1	5	-0.332883
DL159	c1+c2-	2	5	-0.17583
DL159	c1+c2-	0	6	-0.197401
DL159	c1+c2-	1	6	-0.322385
DL159	c1+c2-	2	6	-0.184623
DL159	c1+c2-	0	7	-0.143396
DL159	c1+c2-	1	7	-0.298488
DL159	c1+c2-	2	7	-0.19166
DL159	c1+c2-	0	8	-0.119865
DL159	c1+c2-	1	8	-0.261302
DL159	c1+c2-	2	8	-0.186002
DL159	c1+c2-	0	9	-0.116549
DL159	c1+c2-	1	9	-0.217033
DL159	c1+c2-	2	9	-0.184389
DL159	c1+c2-	0	10	-0.116461
DL159	c1+c2-	1	10	-0.170574
DL159	c1+c2-	2	10	-0.143988
DL159	c1+c2-	0	11	-0.134995
DL159	c1+c2-	1	11	-0.123705
DL159	c1+c2-	2	11	-0.134778
DL159	c1+c2-	0	12	-0.118364
DL159	c1+c2-	1	12	-0.106641
DL159	c1+c2-	2	12	-0.0895004
DL159	c1+c2-	0	13	-0.092399
DL159	c1+c2-	1	13	-0.0812041
DL159	c1+c2-	2	13	-0.0332692
DL159	c1+c2-	0	14	-0.0639561
DL159	c1+c2-	1	14	-0.0728536
DL159	c1+c2-	2	14	-0.000180026
DL159	c1+c2-	0	15	0.000659968
DL159	c1+c2-	1	15	-0.077806
DL159	c1+c2-	2	15	0.0728883
DL159	c1+c2-	0	16	0.0164051
DL159	c1+c2-	1	16	-0.0727092
DL159	c1+c2-	2	16	0.102854
DL159	c1+c2-	0	17	0.0400368
DL159	c1+c2-	1	17	-0.046384
DL159	c1+c2-	2	17	0.137689
DL159	c1+c2-	0	18	0.038497
DL159	c1+c2-	1	18	-0.00323419
DL159	c1+c2-	2	18	0.140267
DL159	c1+c2-	0	19	0.0205173
DL159	c1+c2-	1	19	0.0672397
DL159	c1+c2-	2	19	0.162832
DL159	c1+c2-	0	20	0.0176745
DL159	c1+c2-	1	20	0.152919
DL159	c1+c2-	2	20	0.126156
DL159	c1+c2-	0	21	0.00430267
DL159	c1+c2-	1	21	0.209389
DL159	c1+c2-	2	21	0.161221
DL159	c1+c2-	0	22	0.016239
DL159	c1+c2-	1	22	0.241041
DL159	c1+c2-	2	22	0.154027
DL159	c1+c2-	0	23	0.00104782
DL159	c1+c2-	1	23	0.249618
DL159	c1+c2-	2	23	0.179539
DL159	c1+c2-	0	24	-0.0308486
DL159	c1+c2-	1	24	0.189738
DL159	c1+c2-	2	24	0.19943
DL159	c1+c2-	0	25	-0.0795647
DL159	c1+c2-	1	25	0.0982347
DL159	c1+c2-	2	25	0.194454
DL159	c1+c2-	0	26	-0.144692
DL159	c1+c2-	1	26	0.0104487
DL159	c1+c2-	2	26	0.171785
DL159	c1+c2-	0	27	-0.201083
DL159	c1+c2-	1	27	-0.118496
DL159	c1+c2-	2	27	0.101392
DL159	c1+c2-	0	28	-0.223294
DL159	c1+c2-	1	28	-0.191334
DL159	c1+c2-	2	28	0.042987
DL159	c1+c2-	0	29	-0.245369
DL159	c1+c2-	1	29	-0.255971
DL159	c1+c2-	2	29	-0.00664757
DL159	c1+c2-	0	0	0.051556
DL159	c1+c2-	1	0	0.365561
DL159	c1+c2-	2	0	-0.0262102
DL159	c1+c2-	0	1	-0.0232303
DL159	c1+c2-	1	1	0.313414
DL159	c1+c2-	2	1	-0.0476994
DL159	c1+c2-	0	2	-0.123455
DL159	c1+c2-	1	2	0.237719
DL159	c1+c2-	2	2	-0.114834
DL159	c1+c2-	0	3	-0.242227
DL159	c1+c2-	1	3	0.130983
DL159	c1+c2-	2	3	-0.165772
DL159	c1+c2-	0	4	-0.384453
DL159	c1+c2-	1	4	0.0164401
DL159	c1+c2-	2	4	-0.238194
DL159	c1+c2-	0	5	-0.509783
DL159	c1+c2-	1	5	-0.0832095
DL159	c1+c2-	2	5	-0.333723
DL159	c1+c2-	0	6	-0.635065
DL159	c1+c2-	1	6	-0.185204
DL159	c1+c2-	2	6	-0.434319
DL159	c1+c2-	0	7	-0.737514
DL159	c1+c2-	1	7	-0.246935
DL159	c1+c2-	2	7	-0.535299
DL159	c1+c2-	0	8	-0.835765
DL159	c1+c2-	1	8	-0.304618
DL159	c1+c2-	2	8	-0.617871
DL159	c1+c2-	0	9	-0.941146
DL159	c1+c2-	1	9	-0.355697
DL159	c1+c2-	2	9	-0.706733
DL159	c1+c2-	0	10	-1.03277
DL159	c1+c2-	1	10	-0.367463
DL159	c1+c2-	2	10	-0.755446
DL159	c1+c2-	0	11	-1.13537
DL159	c1+c2-	1	11	-0.420092
DL159	c1+c2-	2	11	-0.803996
DL159	c1+c2-	0	12	-1.20194
DL159	c1+c2-	1	12	-0.441268
DL159	c1+c2-	2	12	-0.809165
DL159	c1+c2-	0	13	-1.27148
DL159	c1+c2-	1	13	-0.512047
DL159	c1+c2-	2	13	-0.807814
DL159	c1+c2-	0	14	-1.30869
DL159	c1+c2-	1	14	-0.585039
DL159	c1+c2-	2	14	-0.778054
DL159	c1+c2-	0	15	-1.32577
DL159	c1+c2-	1	15	-0.675721
DL159	c1+c2-	2	15	-0.747266
DL159	c1+c2-	0	16	-1.34144
DL159	c1+c2-	1	16	-0.733841
DL159	c1+c2-	2	16	-0.724636
DL159	c1+c2-	0	17	-1.31293
DL159	c1+c2-	1	17	-0.775346
DL159	c1+c2-	2	17	-0.736795
DL159	c1+c2-	0	18	-1.29458
DL159	c1+c2-	1	18	-0.790085
DL159	c1+c2-	2	18	-0.704738
DL159	c1+c2-	0	19	-1.2173
DL159	c1+c2-	1	19	-0.721473
DL159	c1+c2-	2	19	-0.684716
DL159	c1+c2-	0	20	-1.13115
DL159	c1+c2-	1	20	-0.628979
DL159	c1+c2-	2	20	-0.624233
DL159	c1+c2-	0	21	-1.01185
DL159	c1+c2-	1	21	-0.463028
DL159	c1+c2-	2	21	-0.541001
DL159	c1+c2-	0	22	-0.830219
DL159	c1+c2-	1	22	-0.249738
DL159	c1+c2-	2	22	-0.446202
DL159	c1+c2-	0	23	-0.633302
DL159	c1+c2-	1	23	-0.00580163
DL159	c1+c2-	2	23	-0.350579
DL159	c1+c2-	0	24	-0.411034
DL159	c1+c2-	1	24	0.222957
DL159	c1+c2-	2	24	-0.252298
DL159	c1+c2-	0	25	-0.195508
DL159	c1+c2-	1	25	0.418084
DL159	c1+c2-	2	25	-0.15929
DL159	c1+c2-	0	26	-0.0821791
DL159	c1+c2-	1	26	0.517869
DL159	c1+c2-	2	26	-0.0811609
DL159	c1+c2-	0	27	0.0224682
DL159	c1+c2-	1	27	0.599558
DL159	c1+c2-	2	27	-0.0187231
DL159	c1+c2-	0	28	0.0259263
DL159	c1+c2-	1	28	0.61453
DL159	c1+c2-	2	28	0.0137252
DL159	c1+c2-	0	29	0.0393125
DL159	c1+c2-	1	29	0.617626
DL159	c1+c2-	2	29	0.0165038
DL159	c1+c2+	0	0	-0.149024
DL159	c1+c2+	1	0	-0.0857713
DL159	c1+c2+	2	0	-0.212212
DL159	c1+c2+	0	1	-0.155589
DL159	c1+c2+	1	1	-0.104531
DL159	c1+c2+	2	1	-0.204038
DL159	c1+c2+	0	2	-0.209645
DL159	c1+c2+	1	2	-0.101437
DL159	c1+c2+	2	2	-0.181685
DL159	c1+c2+	0	3	-0.211458
DL159	c1+c2+	1	3	-0.0739526
DL159	c1+c2+	2	3	-0.134388
DL159	c1+c2+	0	4	-0.23014
DL159	c1+c2+	1	4	-0.0592321
DL159	c1+c2+	2	4	-0.0732883
DL159	c1+c2+	0	5	-0.210029
DL159	c1+c2+	1	5	-0.0137304
DL159	c1+c2+	2	5	-0.0133754
DL159	c1+c2+	0	6	-0.175019
DL159	c1+c2+	1	6	-0.0375863
DL159	c1+c2+	2	6	0.0632009
DL159	c1+c2+	0	7	-0.112964
DL159	c1+c2+	1	7	-0.0595394
DL159	c1+c2+	2	7	0.131733
DL159	c1+c2+	0	8	-0.0517585
DL159	c1+c2+	1	8	-0.073443
DL159	c1+c2+	2	8	0.146668
DL159	c1+c2+	0	9	0.0335262
DL159	c1+c2+	1	9	-0.0659546
DL159	c1+c2+	2	9	0.21993
DL159	c1+c2+	0	10	0.104248
DL159	c1+c2+	1	10	-0.0787835
DL159	c1+c2+	2	10	0.245864
DL159	c1+c2+	0	11	0.190756
DL159	c1+c2+	1	11	-0.058765
DL159	c1+c2+	2	11	0.295089
DL159	c1+c2+	0	12	0.294632
DL159	c1+c2+	1	12	-0.0461258
DL159	c1+c2+	2	12	0.363789
DL159	c1+c2+	0	13	0.391845
DL159	c1+c2+	1	13	-0.0209899
DL159	c1+c2+	2	13	0.416699
DL159	c1+c2+	0	14	0.456589
DL159	c1+c2+	1	14	0.00567389
DL159	c1+c2+	2	14	0.459657
DL159	c1+c2+	0	15	0.513839
DL159	c1+c2+	1	15	0.0520244
DL159	c1+c2+	2	15	0.490548
DL159	c1+c2+	0	16	0.532157
DL159	c1+c2+	1	16	0.0754375
DL159	c1+c2+	2	16	0.456042
DL159	c1+c2+	0	17	0.565695
DL159	c1+c2+	1	17	0.0617911
DL159	c1+c2+	2	17	0.46792
DL159	c1+c2+	0	18	0.600353
DL159	c1+c2+	1	18	0.0284502
DL159	c1+c2+	2	18	0.429441
DL159	c1+c2+	0	19	0.66414
DL159	c1+c2+	1	19	-0.00389761
DL159	c1+c2+	2	19	0.455108
DL159	c1+c2+	0	20	0.708052
DL159	c1+c2+	1	20	-0.0491917
DL159	c1+c2+	2	20	0.486893
DL159	c1+c2+	0	21	0.722589
DL159	c1+c2+	1	21	-0.0600389
DL159	c1+c2+	2	21	0.4812
DL159	c1+c2+	0	22	0.673644
DL159	c1+c2+	1	22	-0.0490205
DL159	c1+c2+	2	22	0.495904
DL159	c1+c2+	0	23	0.585476
DL159	c1+c2+	1	23	-0.0419801
DL159	c1+c2+	2	23	0.451606
DL159	c1+c2+	0	24	0.469421
DL159	c1+c2+	1	24	-0.0394761
DL159	c1+c2+	2	24	0.40508
DL159	c1+c2+	0	25	0.3765
DL159	c1+c2+	1	25	-0.0613526
DL159	c1+c2+	2	25	0.364962
DL159	c1+c2+	0	26	0.311332
DL159	c1+c2+	1	26	-0.112433
DL159	c1+c2+	2	26	0.286427
DL159	c1+c2+	0	27	0.277324
DL159	c1+c2+	1	27	-0.165629
DL159	c1+c2+	2	27	0.235681
DL159	c1+c2+	0	28	0.252002
DL159	c1+c2+	1	28	-0.231723
DL159	c1+c2+	2	28	0.16458
DL159	c1+c2+	0	29	0.249769
DL159	c1+c2+	1	29	-0.267734
DL159	c1+c2+	2	29	0.127252
DL159	c1+c2-	0	0	-0.341572
DL159	c1+c2-	1	0	-0.320604
DL159	c1+c2-	2	0	-0.303237
DL159	c1+c2-	0	1	-0.34329
DL159	c1+c2-	1	1	-0.325532
DL159	c1+c2-	2	1	-0.304358
DL159	c1+c2-	0	2	-0.347268
DL159	c1+c2-	1	2	-0.339252
DL159	c1+c2-	2	2	-0.31105
DL159	c1+c2-	0	3	-0.34729
DL159	c1+c2-	1	3	-0.3404
DL159	c1+c2-	2	3	-0.301201
DL159	c1+c2-	0	4	-0.346936
DL159	c1+c2-	1	4	-0.344018
DL159	c1+c2-	2	4	-0.302529
DL159	c1+c2-	0	5	-0.341716
DL159	c1+c2-	1	5	-0.334157
DL159	c1+c2-	2	5	-0.288858
DL159	c1+c2-	0	6	-0.340459
DL159	c1+c2-	1	6	-0.329373
DL159	c1+c2-	2	6	-0.281177
DL159	c1+c2-	0	7	-0.336125
DL159	c1+c2-	1	7	-0.323282
DL159	c1+c2-	2	7	-0.271367
DL159	c1+c2-	0	8	-0.329603
DL159	c1+c2-	1	8	-0.323326
DL159	c1+c2-	2	8	-0.255897
DL159	c1+c2-	0	9	-0.320299
DL159	c1+c2-	1	9	-0.324436
DL159	c1+c2-	2	9	-0.250921
DL159	c1+c2-	0	10	-0.307702
DL159	c1+c2-	1	10	-0.323733
DL159	c1+c2-	2	10	-0.244542
DL159	c1+c2-	0	11	-0.293396
DL159	c1+c2-	1	11	-0.319937
DL159	c1+c2-	2	11	-0.234081
DL159	c1+c2-	0	12	-0.279764
DL159	c1+c2-	1	12	-0.314771
DL159	c1+c2-	2	12	-0.229979
DL159	c1+c2-	0	13	-0.272319
DL159	c1+c2-	1	13	-0.30483
DL159	c1+c2-	2	13	-0.215702
DL159	c1+c2-	0	14	-0.269748
DL159	c1+c2-	1	14	-0.29783
DL159	c1+c2-	2	14	-0.210344
DL159	c1+c2-	0	15	-0.264112
DL159	c1+c2-	1	15	-0.291234
DL159	c1+c2-	2	15	-0.197713
DL159	c1+c2-	0	16	-0.25965
DL159	c1+c2-	1	16	-0.28932
DL159	c1+c2-	2	16	-0.198916
DL159	c1+c2-	0	17	-0.24876
DL159	c1+c2-	1	17	-0.287674
DL159	c1+c2-	2	17	-0.195682
DL159	c1+c2-	0	18	-0.23742
DL159	c1+c2-	1	18	-0.288506
DL159	c1+c2-	2	18	-0.18527
DL159	c1+c2-	0	19	-0.228799
DL159	c1+c2-	1	19	-0.279397
DL159	c1+c2-	2	19	-0.175652
DL159	c1+c2-	0	20	-0.222873
DL159	c1+c2-	1	20	-0.281288
DL159	c1+c2-	2	20	-0.16095
DL159	c1+c2-	0	21	-0.215384
DL159	c1+c2-	1	21	-0.274031
DL159	c1+c2-	2	21	-0.14473
DL159	c1+c2-	0	22	-0.220311
DL159	c1+c2-	1	22	-0.279386
DL159	c1+c2-	2	22	-0.119671
DL159	c1+c2-	0	23	-0.232078
DL159	c1+c2-	1	23	-0.296013
DL159	c1+c2-	2	23	-0.100778
DL159	c1+c2-	0	24	-0.250399
DL159	c1+c2-	1	24	-0.308214
DL159	c1+c2-	2	24	-0.0836819
DL159	c1+c2-	0	25	-0.265364
DL159	c1+c2-	1	25	-0.327983
DL159	c1+c2-	2	25	-0.0604657
DL159	c1+c2-	0	26	-0.279423
DL159	c1+c2-	1	26	-0.33516
DL159	c1+c2-	2	26	-0.0751922
DL159	c1+c2-	0	27	-0.28411
DL159	c1+c2-	1	27	-0.342001
DL159	c1+c2-	2	27	-0.096186
DL159	c1+c2-	0	28	-0.284418
DL159	c1+c2-	1	28	-0.345555
DL159	c1+c2-	2	28	-0.131444
DL159	c1+c2-	0	29	-0.292445
DL159	c1+c2-	1	29	-0.351471
DL159	c1+c2-	2	29	-0.164553
DL159	c1+c2+	0	0	-0.241362
DL159	c1+c2+	1	0	-0.279296
DL159	c1+c2+	2	0	-0.238107
DL159	c1+c2+	0	1	-0.236912
DL159	c1+c2+	1	1	-0.256381
DL159	c1+c2+	2	1	-0.21216
DL159	c1+c2+	0	2	-0.272633
DL159	c1+c2+	1	2	-0.22214
DL159	c1+c2+	2	2	-0.216538
DL159	c1+c2+	0	3	-0.270033
DL159	c1+c2+	1	3	-0.111644
DL159	c1+c2+	2	3	-0.230529
DL159	c1+c2+	0	4	-0.270778
DL159	c1+c2+	1	4	-0.0528631
DL159	c1+c2+	2	4	-0.262252
DL159	c1+c2+	0	5	-0.238031
DL159	c1+c2+	1	5	0.0339873
DL159	c1+c2+	2	5	-0.284057
DL159	c1+c2+	0	6	-0.205062
DL159	c1+c2+	1	6	0.0576288
DL159	c1+c2+	2	6	-0.291906
DL159	c1+c2+	0	7	-0.153327
DL159	c1+c2+	1	7	0.0803392
DL159	c1+c2+	2	7	-0.277365
DL159	c1+c2+	0	8	-0.108155
DL159	c1+c2+	1	8	0.121642
DL159	c1+c2+	2	8	-0.261804
DL159	c1+c2+	0	9	-0.0468255
DL159	c1+c2+	1	9	0.166655
DL159	c1+c2+	2	9	-0.19275
DL159	c1+c2+	0	10	0.0104773
DL159	c1+c2+	1	10	0.254261
DL159	c1+c2+	2	10	-0.153061
DL159	c1+c2+	0	11	0.126018
DL159	c1+c2+	1	11	0.320853
DL159	c1+c2+	2	11	-0.0894619
DL159	c1+c2+	0	12	0.207749
DL159	c1+c2+	1	12	0.450675
DL159	c1+c2+	2	12	-0.0241156
DL159	c1+c2+	0	13	0.304244
DL159	c1+c2+	1	13	0.502316
DL159	c1+c2+	2	13	0.0388121
DL159	c1+c2+	0	14	0.356542
DL159	c1+c2+	1	14	0.608806
DL159	c1+c2+	2	14	0.132174
DL159	c1+c2+	0	15	0.459485
DL159	c1+c2+	1	15	0.74718
DL159	c1+c2+	2	15	0.177244
DL159	c1+c2+	0	16	0.529071
DL159	c1+c2+	1	16	0.890819
DL159	c1+c2+	2	16	0.249469
DL159	c1+c2+	0	17	0.643172
DL159	c1+c2+	1	17	1.09449
DL159	c1+c2+	2	17	0.255366
DL159	c1+c2+	0	18	0.699342
DL159	c1+c2+	1	18	1.26992
DL159	c1+c2+	2	18	0.236446
DL159	c1+c2+	0	19	0.69742
DL159	c1+c2+	1	19	1.37863
DL159	c1+c2+	2	19	0.213366
DL159	c1+c2+	0	20	0.666881
DL159	c1+c2+	1	20	1.39512
DL159	c1+c2+	2	20	0.222165
DL159	c1+c2+	0	21	0.578355
DL159	c1+c2+	1	21	1.27421
DL159	c1+c2+	2	21	0.259937
DL159	c1+c2+	0	22	0.462736
DL159	c1+c2+	1	22	0.995114
DL159	c1+c2+	2	22	0.308261
DL159	c1+c2+	0	23	0.328076
DL159	c1+c2+	1	23	0.715162
DL159	c1+c2+	2	23	0.336503
DL159	c1+c2+	0	24	0.165718
DL159	c1+c2+	1	24	0.363201
DL159	c1+c2+	2	24	0.304999
DL159	c1+c2+	0	25	0.0115741
DL159	c1+c2+	1	25	0.0468278
DL159	c1+c2+	2	25	0.230305
DL159	c1+c2+	0	26	-0.103938
DL159	c1+c2+	1	26	-0.139777
DL159	c1+c2+	2	26	0.120414
DL159	c1+c2+	0	27	-0.180115
DL159	c1+c2+	1	27	-0.291752
DL159	c1+c2+	2	27	0.0218088
DL159	c1+c2+	0	28	-0.216803
DL159	c1+c2+	1	28	-0.350268
DL159	c1+c2+	2	28	-0.0555351
DL159	c1+c2+	0	29	-0.226959
DL159	c1+c2+	1	29	-0.371556
DL159	c1+c2+	2	29	-0.0797902
DL159	c1+c2+	0	0	-0.151357
DL159	c1+c2+	1	0	-0.0723353
DL159	c1+c2+	2	0	-0.0946146
DL159	c1+c2+	0	1	-0.148888
DL159	c1+c2+	1	1	-0.0793974
DL159	c1+c2+	2	1	-0.0925099
DL159	c1+c2+	0	2	-0.134299
DL159	c1+c2+	1	2	-0.0995812
DL159	c1+c2+	2	2	-0.0856937
DL159	c1+c2+	0	3	-0.131026
DL159	c1+c2+	1	3	-0.148678
DL159	c1+c2+	2	3	-0.086998
DL159	c1+c2+	0	4	-0.0902365
DL159	c1+c2+	1	4	-0.163848
DL159	c1+c2+	2	4	-0.100874
DL159	c1+c2+	0	5	-0.0700034
DL159	c1+c2+	1	5	-0.19247
DL159	c1+c2+	2	5	-0.111101
DL159	c1+c2+	0	6	-0.0326823
[truncated: 85,301 more rows]
