# Supplementary material for: Low-dimensional population dynamics in the brainstem gate REM sleep
Source: Nat Neurosci. 2026 May 25;29(7):1625–37. doi: 10.1038/s41593-026-02314-z (PMC13270127; doi:10.1038/s41593-026-02314-z)
Supplement: Supplementary file 9 — Source data for Fig. 5. [file 41593_2026_2314_MOESM9_ESM.xlsx]

## Sheet: Mouse_info
Panel	Species	Strain	Virus	# of mice	# of males	# of females	Age
a	-	-	-	-	-	-	-
b	-	-	-	-	-	-	-
c	Mus musculus	GAD2-IRES-Cre	AAV1-EF1a-DIO-hChR2-eYFP-WPRE-hGH	5	5	-	8-14 wks
d	Mus musculus	GAD2-IRES-Cre	AAV1-EF1a-DIO-hChR2-eYFP-WPRE-hGH	5	5	-	8-14 wks
e	Mus musculus	GAD2-IRES-Cre	AAV1-EF1a-DIO-hChR2-eYFP-WPRE-hGH	5	5	-	8-14 wks
f	Mus musculus	GAD2-IRES-Cre	AAV1-EF1a-DIO-hChR2-eYFP-WPRE-hGH	5	5	-	8-14 wks
g	-	-	-	-	-	-	-
h	-	-	-	-	-	-	-
i	Mus musculus	VGLUT2-IRES-Cre	AAV5-EF1α-DIO-hChR2-eYFP-WPRE-hGH	4	3	1	8-14 wks

## Sheet: Fig5c
mouse	time	pc	val	start_state	success
DL207	-120	pc1	-0.49579	3	no
DL207	-117.5	pc1	-0.316557	3	no
DL207	-115	pc1	-0.139755	3	no
DL207	-112.5	pc1	-0.0590319	3	no
DL207	-110	pc1	-0.115389	3	no
DL207	-107.5	pc1	-0.26933	3	no
DL207	-105	pc1	-0.428833	3	no
DL207	-102.5	pc1	-0.517148	3	no
DL207	-100	pc1	-0.507213	3	no
DL207	-97.5	pc1	-0.425417	3	no
DL207	-95	pc1	-0.35478	3	no
DL207	-92.5	pc1	-0.363226	3	no
DL207	-90	pc1	-0.423615	3	no
DL207	-87.5	pc1	-0.474675	3	no
DL207	-85	pc1	-0.498913	3	no
DL207	-82.5	pc1	-0.509268	3	no
DL207	-80	pc1	-0.533254	3	no
DL207	-77.5	pc1	-0.593097	3	no
DL207	-75	pc1	-0.671288	3	no
DL207	-72.5	pc1	-0.722874	3	no
DL207	-70	pc1	-0.723008	3	no
DL207	-67.5	pc1	-0.687202	3	no
DL207	-65	pc1	-0.646052	3	no
DL207	-62.5	pc1	-0.617789	3	no
DL207	-60	pc1	-0.601645	3	no
DL207	-57.5	pc1	-0.58623	3	no
DL207	-55	pc1	-0.57963	3	no
DL207	-52.5	pc1	-0.611644	3	no
DL207	-50	pc1	-0.671361	3	no
DL207	-47.5	pc1	-0.682896	3	no
DL207	-45	pc1	-0.596254	3	no
DL207	-42.5	pc1	-0.468206	3	no
DL207	-40	pc1	-0.403324	3	no
DL207	-37.5	pc1	-0.433239	3	no
DL207	-35	pc1	-0.499287	3	no
DL207	-32.5	pc1	-0.537202	3	no
DL207	-30	pc1	-0.527934	3	no
DL207	-27.5	pc1	-0.486995	3	no
DL207	-25	pc1	-0.442708	3	no
DL207	-22.5	pc1	-0.413191	3	no
DL207	-20	pc1	-0.399378	3	no
DL207	-17.5	pc1	-0.395854	3	no
DL207	-15	pc1	-0.394111	3	no
DL207	-12.5	pc1	-0.383969	3	no
DL207	-10	pc1	-0.362666	3	no
DL207	-7.5	pc1	-0.330787	3	no
DL207	-5	pc1	-0.260481	3	no
DL207	-2.5	pc1	-0.101961	3	no
DL207	0	pc1	0.152848	3	no
DL207	2.5	pc1	0.437588	3	no
DL207	5	pc1	0.6206	3	no
DL207	7.5	pc1	0.580768	3	no
DL207	10	pc1	0.341808	3	no
DL207	12.5	pc1	0.0730108	3	no
DL207	15	pc1	-0.0732724	3	no
DL207	17.5	pc1	-0.0785937	3	no
DL207	20	pc1	-0.0260672	3	no
DL207	22.5	pc1	0.0200152	3	no
DL207	25	pc1	0.0703275	3	no
DL207	27.5	pc1	0.153619	3	no
DL207	30	pc1	0.279745	3	no
DL207	32.5	pc1	0.455131	3	no
DL207	35	pc1	0.686605	3	no
DL207	37.5	pc1	0.973797	3	no
DL207	40	pc1	1.27741	3	no
DL207	42.5	pc1	1.50672	3	no
DL207	45	pc1	1.62119	3	no
DL207	47.5	pc1	1.67808	3	no
DL207	50	pc1	1.71486	3	no
DL207	52.5	pc1	1.6991	3	no
DL207	55	pc1	1.59649	3	no
DL207	57.5	pc1	1.40385	3	no
DL207	60	pc1	1.14142	3	no
DL207	62.5	pc1	0.845482	3	no
DL207	65	pc1	0.546145	3	no
DL207	67.5	pc1	0.265254	3	no
DL207	70	pc1	0.0348375	3	no
DL207	72.5	pc1	-0.134378	3	no
DL207	75	pc1	-0.280453	3	no
DL207	77.5	pc1	-0.429469	3	no
DL207	80	pc1	-0.54987	3	no
DL207	82.5	pc1	-0.616425	3	no
DL207	85	pc1	-0.653137	3	no
DL207	87.5	pc1	-0.675392	3	no
DL207	90	pc1	-0.663946	3	no
DL207	92.5	pc1	-0.618089	3	no
DL207	95	pc1	-0.578995	3	no
DL207	97.5	pc1	-0.589378	3	no
DL207	100	pc1	-0.647073	3	no
DL207	102.5	pc1	-0.704102	3	no
DL207	105	pc1	-0.713655	3	no
DL207	107.5	pc1	-0.676314	3	no
DL207	110	pc1	-0.631246	3	no
DL207	112.5	pc1	-0.604323	3	no
DL207	115	pc1	-0.587972	3	no
DL207	117.5	pc1	-0.567227	3	no
DL207	120	pc1	-0.541217	3	no
DL207	122.5	pc1	-0.524961	3	no
DL207	125	pc1	-0.537025	3	no
DL207	127.5	pc1	-0.568647	3	no
DL207	130	pc1	-0.572013	3	no
DL207	132.5	pc1	-0.515574	3	no
DL207	135	pc1	-0.44471	3	no
DL207	137.5	pc1	-0.431162	3	no
DL207	140	pc1	-0.473931	3	no
DL207	142.5	pc1	-0.521239	3	no
DL207	145	pc1	-0.553139	3	no
DL207	147.5	pc1	-0.574664	3	no
DL207	150	pc1	-0.5779	3	no
DL207	152.5	pc1	-0.561562	3	no
DL207	155	pc1	-0.557567	3	no
DL207	157.5	pc1	-0.598489	3	no
DL207	160	pc1	-0.667109	3	no
DL207	162.5	pc1	-0.713816	3	no
DL207	165	pc1	-0.718649	3	no
DL207	167.5	pc1	-0.703572	3	no
DL207	170	pc1	-0.683772	3	no
DL207	172.5	pc1	-0.644612	3	no
DL207	175	pc1	-0.580512	3	no
DL207	177.5	pc1	-0.523827	3	no
DL207	-120	pc2	0.761022	3	no
DL207	-117.5	pc2	0.238294	3	no
DL207	-115	pc2	-0.598936	3	no
DL207	-112.5	pc2	-1.40455	3	no
DL207	-110	pc2	-1.83633	3	no
DL207	-107.5	pc2	-1.82364	3	no
DL207	-105	pc2	-1.56861	3	no
DL207	-102.5	pc2	-1.31359	3	no
DL207	-100	pc2	-1.15632	3	no
DL207	-97.5	pc2	-1.09605	3	no
DL207	-95	pc2	-1.08994	3	no
DL207	-92.5	pc2	-1.03874	3	no
DL207	-90	pc2	-0.873037	3	no
DL207	-87.5	pc2	-0.632762	3	no
DL207	-85	pc2	-0.404871	3	no
DL207	-82.5	pc2	-0.254951	3	no
DL207	-80	pc2	-0.2019	3	no
DL207	-77.5	pc2	-0.177538	3	no
DL207	-75	pc2	-0.0802133	3	no
DL207	-72.5	pc2	0.0997182	3	no
DL207	-70	pc2	0.299123	3	no
DL207	-67.5	pc2	0.492381	3	no
DL207	-65	pc2	0.686093	3	no
DL207	-62.5	pc2	0.830928	3	no
DL207	-60	pc2	0.798175	3	no
DL207	-57.5	pc2	0.502265	3	no
DL207	-55	pc2	0.0919112	3	no
DL207	-52.5	pc2	-0.110587	3	no
DL207	-50	pc2	0.0182124	3	no
DL207	-47.5	pc2	0.223381	3	no
DL207	-45	pc2	0.171047	3	no
DL207	-42.5	pc2	-0.153463	3	no
DL207	-40	pc2	-0.430992	3	no
DL207	-37.5	pc2	-0.383254	3	no
DL207	-35	pc2	-0.0407294	3	no
DL207	-32.5	pc2	0.389739	3	no
DL207	-30	pc2	0.732905	3	no
DL207	-27.5	pc2	0.903872	3	no
DL207	-25	pc2	0.943742	3	no
DL207	-22.5	pc2	0.989821	3	no
DL207	-20	pc2	1.11963	3	no
DL207	-17.5	pc2	1.2673	3	no
DL207	-15	pc2	1.34582	3	no
DL207	-12.5	pc2	1.36085	3	no
DL207	-10	pc2	1.32275	3	no
DL207	-7.5	pc2	1.13877	3	no
DL207	-5	pc2	0.680008	3	no
DL207	-2.5	pc2	-0.0596174	3	no
DL207	0	pc2	-0.870723	3	no
DL207	2.5	pc2	-1.43661	3	no
DL207	5	pc2	-1.59165	3	no
DL207	7.5	pc2	-1.40573	3	no
DL207	10	pc2	-1.0326	3	no
DL207	12.5	pc2	-0.614395	3	no
DL207	15	pc2	-0.298532	3	no
DL207	17.5	pc2	-0.175807	3	no
DL207	20	pc2	-0.169135	3	no
DL207	22.5	pc2	-0.100677	3	no
DL207	25	pc2	0.098537	3	no
DL207	27.5	pc2	0.336868	3	no
DL207	30	pc2	0.522698	3	no
DL207	32.5	pc2	0.668114	3	no
DL207	35	pc2	0.80132	3	no
DL207	37.5	pc2	0.892073	3	no
DL207	40	pc2	0.912342	3	no
DL207	42.5	pc2	0.872706	3	no
DL207	45	pc2	0.762915	3	no
DL207	47.5	pc2	0.512132	3	no
DL207	50	pc2	0.0637608	3	no
DL207	52.5	pc2	-0.496748	3	no
DL207	55	pc2	-0.956756	3	no
DL207	57.5	pc2	-1.16706	3	no
DL207	60	pc2	-1.15177	3	no
DL207	62.5	pc2	-1.01904	3	no
DL207	65	pc2	-0.862163	3	no
DL207	67.5	pc2	-0.748681	3	no
DL207	70	pc2	-0.719817	3	no
DL207	72.5	pc2	-0.76173	3	no
DL207	75	pc2	-0.786076	3	no
DL207	77.5	pc2	-0.722994	3	no
DL207	80	pc2	-0.609768	3	no
DL207	82.5	pc2	-0.493433	3	no
DL207	85	pc2	-0.369442	3	no
DL207	87.5	pc2	-0.253255	3	no
DL207	90	pc2	-0.17951	3	no
DL207	92.5	pc2	-0.161081	3	no
DL207	95	pc2	-0.18987	3	no
DL207	97.5	pc2	-0.205749	3	no
DL207	100	pc2	-0.10432	3	no
DL207	102.5	pc2	0.134937	3	no
DL207	105	pc2	0.382123	3	no
DL207	107.5	pc2	0.499578	3	no
DL207	110	pc2	0.515917	3	no
DL207	112.5	pc2	0.571399	3	no
DL207	115	pc2	0.70468	3	no
DL207	117.5	pc2	0.815855	3	no
DL207	120	pc2	0.848487	3	no
DL207	122.5	pc2	0.873679	3	no
DL207	125	pc2	0.956232	3	no
DL207	127.5	pc2	1.05751	3	no
DL207	130	pc2	1.10976	3	no
DL207	132.5	pc2	1.07674	3	no
DL207	135	pc2	0.934569	3	no
DL207	137.5	pc2	0.689885	3	no
DL207	140	pc2	0.39827	3	no
DL207	142.5	pc2	0.125989	3	no
DL207	145	pc2	-0.0622843	3	no
DL207	147.5	pc2	-0.12272	3	no
DL207	150	pc2	-0.0810467	3	no
DL207	152.5	pc2	-0.0130052	3	no
DL207	155	pc2	0.0334085	3	no
DL207	157.5	pc2	0.0911741	3	no
DL207	160	pc2	0.216738	3	no
DL207	162.5	pc2	0.393768	3	no
DL207	165	pc2	0.565821	3	no
DL207	167.5	pc2	0.71171	3	no
DL207	170	pc2	0.813348	3	no
DL207	172.5	pc2	0.800478	3	no
DL207	175	pc2	0.584679	3	no
DL207	177.5	pc2	0.164852	3	no
DL207	-120	pc3	0.207251	3	no
DL207	-117.5	pc3	0.014182	3	no
DL207	-115	pc3	-0.220006	3	no
DL207	-112.5	pc3	-0.273679	3	no
DL207	-110	pc3	-0.0466703	3	no
DL207	-107.5	pc3	0.303576	3	no
DL207	-105	pc3	0.543218	3	no
DL207	-102.5	pc3	0.601948	3	no
DL207	-100	pc3	0.562628	3	no
DL207	-97.5	pc3	0.539611	3	no
DL207	-95	pc3	0.616189	3	no
DL207	-92.5	pc3	0.773562	3	no
DL207	-90	pc3	0.894754	3	no
DL207	-87.5	pc3	0.908755	3	no
DL207	-85	pc3	0.85066	3	no
DL207	-82.5	pc3	0.77698	3	no
DL207	-80	pc3	0.719839	3	no
DL207	-77.5	pc3	0.704652	3	no
DL207	-75	pc3	0.743194	3	no
DL207	-72.5	pc3	0.814002	3	no
DL207	-70	pc3	0.86273	3	no
DL207	-67.5	pc3	0.829945	3	no
DL207	-65	pc3	0.70865	3	no
DL207	-62.5	pc3	0.553986	3	no
DL207	-60	pc3	0.404804	3	no
DL207	-57.5	pc3	0.276411	3	no
DL207	-55	pc3	0.264869	3	no
DL207	-52.5	pc3	0.484538	3	no
DL207	-50	pc3	0.855204	3	no
DL207	-47.5	pc3	1.15593	3	no
DL207	-45	pc3	1.28761	3	no
DL207	-42.5	pc3	1.32193	3	no
DL207	-40	pc3	1.34308	3	no
DL207	-37.5	pc3	1.3568	3	no
DL207	-35	pc3	1.3411	3	no
DL207	-32.5	pc3	1.30354	3	no
DL207	-30	pc3	1.25933	3	no
DL207	-27.5	pc3	1.2014	3	no
DL207	-25	pc3	1.11358	3	no
DL207	-22.5	pc3	0.985095	3	no
DL207	-20	pc3	0.814735	3	no
DL207	-17.5	pc3	0.621625	3	no
DL207	-15	pc3	0.441459	3	no
DL207	-12.5	pc3	0.295418	3	no
DL207	-10	pc3	0.157411	3	no
DL207	-7.5	pc3	-0.027219	3	no
DL207	-5	pc3	-0.275013	3	no
DL207	-2.5	pc3	-0.540868	3	no
DL207	0	pc3	-0.772016	3	no
DL207	2.5	pc3	-0.964298	3	no
DL207	5	pc3	-1.13321	3	no
DL207	7.5	pc3	-1.23585	3	no
DL207	10	pc3	-1.19268	3	no
DL207	12.5	pc3	-1.01901	3	no
DL207	15	pc3	-0.852826	3	no
DL207	17.5	pc3	-0.813747	3	no
DL207	20	pc3	-0.904486	3	no
DL207	22.5	pc3	-1.05792	3	no
DL207	25	pc3	-1.21722	3	no
DL207	27.5	pc3	-1.37107	3	no
DL207	30	pc3	-1.53888	3	no
DL207	32.5	pc3	-1.72592	3	no
DL207	35	pc3	-1.90276	3	no
DL207	37.5	pc3	-2.02256	3	no
DL207	40	pc3	-2.05235	3	no
DL207	42.5	pc3	-2.01172	3	no
DL207	45	pc3	-1.97783	3	no
DL207	47.5	pc3	-2.00655	3	no
DL207	50	pc3	-2.03431	3	no
DL207	52.5	pc3	-1.89434	3	no
DL207	55	pc3	-1.51532	3	no
DL207	57.5	pc3	-1.07718	3	no
DL207	60	pc3	-0.828594	3	no
DL207	62.5	pc3	-0.819582	3	no
DL207	65	pc3	-0.924484	3	no
DL207	67.5	pc3	-1.0259	3	no
DL207	70	pc3	-1.09579	3	no
DL207	72.5	pc3	-1.12538	3	no
DL207	75	pc3	-1.04873	3	no
DL207	77.5	pc3	-0.843768	3	no
DL207	80	pc3	-0.616107	3	no
DL207	82.5	pc3	-0.447579	3	no
DL207	85	pc3	-0.315851	3	no
DL207	87.5	pc3	-0.212286	3	no
DL207	90	pc3	-0.186212	3	no
DL207	92.5	pc3	-0.266896	3	no
DL207	95	pc3	-0.406864	3	no
DL207	97.5	pc3	-0.502862	3	no
DL207	100	pc3	-0.477635	3	no
DL207	102.5	pc3	-0.352697	3	no
DL207	105	pc3	-0.232472	3	no
DL207	107.5	pc3	-0.194335	3	no
DL207	110	pc3	-0.191334	3	no
DL207	112.5	pc3	-0.128367	3	no
DL207	115	pc3	-0.0190014	3	no
DL207	117.5	pc3	0.0433137	3	no
DL207	120	pc3	0.0224245	3	no
DL207	122.5	pc3	-0.0438526	3	no
DL207	125	pc3	-0.116089	3	no
DL207	127.5	pc3	-0.188232	3	no
DL207	130	pc3	-0.269895	3	no
DL207	132.5	pc3	-0.360849	3	no
DL207	135	pc3	-0.447514	3	no
DL207	137.5	pc3	-0.508995	3	no
DL207	140	pc3	-0.533196	3	no
DL207	142.5	pc3	-0.536297	3	no
DL207	145	pc3	-0.53071	3	no
DL207	147.5	pc3	-0.499586	3	no
DL207	150	pc3	-0.441703	3	no
DL207	152.5	pc3	-0.390602	3	no
DL207	155	pc3	-0.356141	3	no
DL207	157.5	pc3	-0.288866	3	no
DL207	160	pc3	-0.16365	3	no
DL207	162.5	pc3	-0.0412986	3	no
DL207	165	pc3	0.0270762	3	no
DL207	167.5	pc3	0.0586866	3	no
DL207	170	pc3	0.0487075	3	no
DL207	172.5	pc3	-0.0624634	3	no
DL207	175	pc3	-0.276722	3	no
DL207	177.5	pc3	-0.473376	3	no
DL207	-120	pc4	-0.480745	3	no
DL207	-117.5	pc4	-0.677378	3	no
DL207	-115	pc4	-0.701055	3	no
DL207	-112.5	pc4	-0.339676	3	no
DL207	-110	pc4	0.341787	3	no
DL207	-107.5	pc4	0.948193	3	no
DL207	-105	pc4	1.1812	3	no
DL207	-102.5	pc4	1.13347	3	no
DL207	-100	pc4	1.01424	3	no
DL207	-97.5	pc4	0.917335	3	no
DL207	-95	pc4	0.885282	3	no
DL207	-92.5	pc4	0.882997	3	no
DL207	-90	pc4	0.792246	3	no
DL207	-87.5	pc4	0.592928	3	no
DL207	-85	pc4	0.400595	3	no
DL207	-82.5	pc4	0.318516	3	no
DL207	-80	pc4	0.385252	3	no
DL207	-77.5	pc4	0.582246	3	no
DL207	-75	pc4	0.799494	3	no
DL207	-72.5	pc4	0.871225	3	no
DL207	-70	pc4	0.709165	3	no
DL207	-67.5	pc4	0.384274	3	no
DL207	-65	pc4	0.0668686	3	no
DL207	-62.5	pc4	-0.114777	3	no
DL207	-60	pc4	-0.142947	3	no
DL207	-57.5	pc4	-0.0309	3	no
DL207	-55	pc4	0.247481	3	no
DL207	-52.5	pc4	0.652797	3	no
DL207	-50	pc4	0.981383	3	no
DL207	-47.5	pc4	1.05785	3	no
DL207	-45	pc4	0.969467	3	no
DL207	-42.5	pc4	0.923358	3	no
DL207	-40	pc4	0.952049	3	no
DL207	-37.5	pc4	0.914885	3	no
DL207	-35	pc4	0.750627	3	no
DL207	-32.5	pc4	0.57028	3	no
DL207	-30	pc4	0.465338	3	no
DL207	-27.5	pc4	0.388796	3	no
DL207	-25	pc4	0.24265	3	no
DL207	-22.5	pc4	-0.00713681	3	no
DL207	-20	pc4	-0.252834	3	no
DL207	-17.5	pc4	-0.319435	3	no
DL207	-15	pc4	-0.174323	3	no
DL207	-12.5	pc4	0.0592012	3	no
DL207	-10	pc4	0.284409	3	no
DL207	-7.5	pc4	0.483784	3	no
DL207	-5	pc4	0.647867	3	no
DL207	-2.5	pc4	0.772891	3	no
DL207	0	pc4	0.862196	3	no
DL207	2.5	pc4	0.848921	3	no
DL207	5	pc4	0.670793	3	no
DL207	7.5	pc4	0.427289	3	no
DL207	10	pc4	0.250692	3	no
DL207	12.5	pc4	0.134745	3	no
DL207	15	pc4	0.0354472	3	no
DL207	17.5	pc4	-0.000787931	3	no
DL207	20	pc4	0.115851	3	no
DL207	22.5	pc4	0.404429	3	no
DL207	25	pc4	0.786395	3	no
DL207	27.5	pc4	1.14989	3	no
DL207	30	pc4	1.44277	3	no
DL207	32.5	pc4	1.72377	3	no
DL207	35	pc4	2.06069	3	no
DL207	37.5	pc4	2.41776	3	no
DL207	40	pc4	2.71036	3	no
DL207	42.5	pc4	2.89473	3	no
DL207	45	pc4	2.95711	3	no
DL207	47.5	pc4	2.8279	3	no
DL207	50	pc4	2.3838	3	no
DL207	52.5	pc4	1.65039	3	no
DL207	55	pc4	0.926525	3	no
DL207	57.5	pc4	0.551266	3	no
DL207	60	pc4	0.609069	3	no
DL207	62.5	pc4	0.9058	3	no
DL207	65	pc4	1.15345	3	no
DL207	67.5	pc4	1.19264	3	no
DL207	70	pc4	1.03968	3	no
DL207	72.5	pc4	0.768167	3	no
DL207	75	pc4	0.460334	3	no
DL207	77.5	pc4	0.207699	3	no
DL207	80	pc4	0.0407012	3	no
DL207	82.5	pc4	-0.0975702	3	no
DL207	85	pc4	-0.269722	3	no
DL207	87.5	pc4	-0.441853	3	no
DL207	90	pc4	-0.469164	3	no
DL207	92.5	pc4	-0.254286	3	no
DL207	95	pc4	0.0783947	3	no
DL207	97.5	pc4	0.269201	3	no
DL207	100	pc4	0.193936	3	no
DL207	102.5	pc4	-0.0390678	3	no
DL207	105	pc4	-0.229595	3	no
DL207	107.5	pc4	-0.250782	3	no
DL207	110	pc4	-0.131013	3	no
DL207	112.5	pc4	-0.0200756	3	no
DL207	115	pc4	-0.0488648	3	no
DL207	117.5	pc4	-0.204108	3	no
DL207	120	pc4	-0.346789	3	no
DL207	122.5	pc4	-0.337932	3	no
DL207	125	pc4	-0.131353	3	no
DL207	127.5	pc4	0.20516	3	no
DL207	130	pc4	0.508327	3	no
DL207	132.5	pc4	0.625598	3	no
DL207	135	pc4	0.565964	3	no
DL207	137.5	pc4	0.440682	3	no
DL207	140	pc4	0.273029	3	no
DL207	142.5	pc4	0.0451137	3	no
DL207	145	pc4	-0.177588	3	no
DL207	147.5	pc4	-0.334363	3	no
DL207	150	pc4	-0.435268	3	no
DL207	152.5	pc4	-0.490364	3	no
DL207	155	pc4	-0.49054	3	no
DL207	157.5	pc4	-0.435819	3	no
DL207	160	pc4	-0.348678	3	no
DL207	162.5	pc4	-0.275824	3	no
DL207	165	pc4	-0.259858	3	no
DL207	167.5	pc4	-0.310351	3	no
DL207	170	pc4	-0.376872	3	no
DL207	172.5	pc4	-0.368498	3	no
DL207	175	pc4	-0.278457	3	no
DL207	177.5	pc4	-0.195699	3	no
DL207	-120	pc5	-0.158892	3	no
DL207	-117.5	pc5	-0.548111	3	no
DL207	-115	pc5	-1.07856	3	no
DL207	-112.5	pc5	-1.76491	3	no
DL207	-110	pc5	-2.27266	3	no
DL207	-107.5	pc5	-2.20155	3	no
DL207	-105	pc5	-1.64507	3	no
DL207	-102.5	pc5	-1.1018	3	no
DL207	-100	pc5	-0.9363	3	no
DL207	-97.5	pc5	-1.15111	3	no
DL207	-95	pc5	-1.44572	3	no
DL207	-92.5	pc5	-1.46856	3	no
DL207	-90	pc5	-1.17809	3	no
DL207	-87.5	pc5	-0.8168	3	no
DL207	-85	pc5	-0.581936	3	no
DL207	-82.5	pc5	-0.489194	3	no
DL207	-80	pc5	-0.448668	3	no
DL207	-77.5	pc5	-0.369445	3	no
DL207	-75	pc5	-0.232186	3	no
DL207	-72.5	pc5	-0.113381	3	no
DL207	-70	pc5	-0.109113	3	no
DL207	-67.5	pc5	-0.198508	3	no
DL207	-65	pc5	-0.25096	3	no
DL207	-62.5	pc5	-0.204898	3	no
DL207	-60	pc5	-0.152808	3	no
DL207	-57.5	pc5	-0.227842	3	no
DL207	-55	pc5	-0.427355	3	no
DL207	-52.5	pc5	-0.553455	3	no
DL207	-50	pc5	-0.462438	3	no
DL207	-47.5	pc5	-0.346302	3	no
DL207	-45	pc5	-0.497709	3	no
DL207	-42.5	pc5	-0.866017	3	no
DL207	-40	pc5	-1.08776	3	no
DL207	-37.5	pc5	-0.942791	3	no
DL207	-35	pc5	-0.610578	3	no
DL207	-32.5	pc5	-0.394226	3	no
DL207	-30	pc5	-0.390411	3	no
DL207	-27.5	pc5	-0.523924	3	no
DL207	-25	pc5	-0.690834	3	no
DL207	-22.5	pc5	-0.810844	3	no
DL207	-20	pc5	-0.848533	3	no
DL207	-17.5	pc5	-0.826409	3	no
DL207	-15	pc5	-0.84537	3	no
DL207	-12.5	pc5	-1.03265	3	no
DL207	-10	pc5	-1.39021	3	no
DL207	-7.5	pc5	-1.77803	3	no
DL207	-5	pc5	-2.09383	3	no
DL207	-2.5	pc5	-2.33403	3	no
DL207	0	pc5	-2.46985	3	no
DL207	2.5	pc5	-2.40348	3	no
DL207	5	pc5	-2.01244	3	no
DL207	7.5	pc5	-1.27561	3	no
DL207	10	pc5	-0.41929	3	no
DL207	12.5	pc5	0.220604	3	no
DL207	15	pc5	0.497908	3	no
DL207	17.5	pc5	0.512756	3	no
DL207	20	pc5	0.409957	3	no
DL207	22.5	pc5	0.213746	3	no
DL207	25	pc5	-0.11047	3	no
DL207	27.5	pc5	-0.52018	3	no
DL207	30	pc5	-0.936328	3	no
DL207	32.5	pc5	-1.34028	3	no
DL207	35	pc5	-1.69858	3	no
DL207	37.5	pc5	-1.88393	3	no
DL207	40	pc5	-1.78129	3	no
DL207	42.5	pc5	-1.44695	3	no
DL207	45	pc5	-1.08379	3	no
DL207	47.5	pc5	-0.83815	3	no
DL207	50	pc5	-0.735038	3	no
DL207	52.5	pc5	-0.750111	3	no
DL207	55	pc5	-0.822527	3	no
DL207	57.5	pc5	-0.91248	3	no
DL207	60	pc5	-0.941559	3	no
DL207	62.5	pc5	-0.630017	3	no
DL207	65	pc5	0.146065	3	no
DL207	67.5	pc5	0.979382	3	no
DL207	70	pc5	1.40034	3	no
DL207	72.5	pc5	1.37193	3	no
DL207	75	pc5	1.16672	3	no
DL207	77.5	pc5	1.04521	3	no
DL207	80	pc5	1.06472	3	no
DL207	82.5	pc5	1.1388	3	no
DL207	85	pc5	1.18084	3	no
DL207	87.5	pc5	1.16721	3	no
DL207	90	pc5	1.144	3	no
DL207	92.5	pc5	1.13858	3	no
DL207	95	pc5	1.10782	3	no
DL207	97.5	pc5	1.03046	3	no
DL207	100	pc5	0.948769	3	no
DL207	102.5	pc5	0.890742	3	no
DL207	105	pc5	0.847738	3	no
DL207	107.5	pc5	0.836729	3	no
DL207	110	pc5	0.895236	3	no
DL207	112.5	pc5	1.00392	3	no
DL207	115	pc5	1.08248	3	no
DL207	117.5	pc5	1.06315	3	no
DL207	120	pc5	0.942302	3	no
DL207	122.5	pc5	0.791055	3	no
DL207	125	pc5	0.691775	3	no
DL207	127.5	pc5	0.644584	3	no
DL207	130	pc5	0.58261	3	no
DL207	132.5	pc5	0.475235	3	no
DL207	135	pc5	0.38452	3	no
DL207	137.5	pc5	0.392303	3	no
DL207	140	pc5	0.481877	3	no
DL207	142.5	pc5	0.563787	3	no
DL207	145	pc5	0.602015	3	no
DL207	147.5	pc5	0.632304	3	no
DL207	150	pc5	0.686639	3	no
DL207	152.5	pc5	0.753588	3	no
DL207	155	pc5	0.796996	3	no
DL207	157.5	pc5	0.800649	3	no
DL207	160	pc5	0.776137	3	no
DL207	162.5	pc5	0.733188	3	no
DL207	165	pc5	0.674396	3	no
DL207	167.5	pc5	0.590103	3	no
DL207	170	pc5	0.452207	3	no
DL207	172.5	pc5	0.26077	3	no
DL207	175	pc5	0.0746032	3	no
DL207	177.5	pc5	-0.0470911	3	no
DL207	-120	pc6	0.141654	3	no
DL207	-117.5	pc6	0.34404	3	no
DL207	-115	pc6	0.462311	3	no
DL207	-112.5	pc6	0.187876	3	no
DL207	-110	pc6	-0.332936	3	no
DL207	-107.5	pc6	-0.643965	3	no
DL207	-105	pc6	-0.598595	3	no
DL207	-102.5	pc6	-0.419993	3	no
DL207	-100	pc6	-0.296242	3	no
DL207	-97.5	pc6	-0.217737	3	no
DL207	-95	pc6	-0.110585	3	no
DL207	-92.5	pc6	0.0366085	3	no
DL207	-90	pc6	0.181426	3	no
DL207	-87.5	pc6	0.324489	3	no
DL207	-85	pc6	0.522841	3	no
DL207	-82.5	pc6	0.78023	3	no
DL207	-80	pc6	0.976359	3	no
DL207	-77.5	pc6	0.97962	3	no
DL207	-75	pc6	0.814788	3	no
DL207	-72.5	pc6	0.615545	3	no
DL207	-70	pc6	0.453556	3	no
DL207	-67.5	pc6	0.322667	3	no
DL207	-65	pc6	0.249356	3	no
DL207	-62.5	pc6	0.260581	3	no
DL207	-60	pc6	0.289896	3	no
DL207	-57.5	pc6	0.27435	3	no
DL207	-55	pc6	0.227451	3	no
DL207	-52.5	pc6	0.170365	3	no
DL207	-50	pc6	0.12361	3	no
DL207	-47.5	pc6	0.151499	3	no
DL207	-45	pc6	0.332304	3	no
DL207	-42.5	pc6	0.631795	3	no
DL207	-40	pc6	0.85401	3	no
DL207	-37.5	pc6	0.853714	3	no
DL207	-35	pc6	0.72091	3	no
DL207	-32.5	pc6	0.616994	3	no
DL207	-30	pc6	0.555994	3	no
DL207	-27.5	pc6	0.454347	3	no
DL207	-25	pc6	0.267347	3	no
DL207	-22.5	pc6	0.00396928	3	no
DL207	-20	pc6	-0.26037	3	no
DL207	-17.5	pc6	-0.397371	3	no
DL207	-15	pc6	-0.377887	3	no
DL207	-12.5	pc6	-0.29493	3	no
DL207	-10	pc6	-0.202611	3	no
DL207	-7.5	pc6	-0.0837896	3	no
DL207	-5	pc6	-0.0120315	3	no
DL207	-2.5	pc6	-0.236698	3	no
DL207	0	pc6	-0.910452	3	no
DL207	2.5	pc6	-1.75338	3	no
DL207	5	pc6	-2.25183	3	no
DL207	7.5	pc6	-2.20696	3	no
DL207	10	pc6	-1.84436	3	no
DL207	12.5	pc6	-1.42788	3	no
DL207	15	pc6	-1.02273	3	no
DL207	17.5	pc6	-0.598251	3	no
DL207	20	pc6	-0.168517	3	no
DL207	22.5	pc6	0.255762	3	no
DL207	25	pc6	0.753217	3	no
DL207	27.5	pc6	1.31822	3	no
DL207	30	pc6	1.73787	3	no
DL207	32.5	pc6	1.90204	3	no
DL207	35	pc6	2.018	3	no
DL207	37.5	pc6	2.26959	3	no
DL207	40	pc6	2.51909	3	no
DL207	42.5	pc6	2.59883	3	no
DL207	45	pc6	2.58693	3	no
DL207	47.5	pc6	2.46366	3	no
DL207	50	pc6	1.85697	3	no
DL207	52.5	pc6	0.532591	3	no
DL207	55	pc6	-1.12759	3	no
DL207	57.5	pc6	-2.44771	3	no
DL207	60	pc6	-3.00859	3	no
DL207	62.5	pc6	-2.76993	3	no
DL207	65	pc6	-2.05132	3	no
DL207	67.5	pc6	-1.37272	3	no
DL207	70	pc6	-1.00268	3	no
DL207	72.5	pc6	-0.807192	3	no
DL207	75	pc6	-0.566256	3	no
DL207	77.5	pc6	-0.238938	3	no
DL207	80	pc6	0.0526888	3	no
DL207	82.5	pc6	0.186654	3	no
DL207	85	pc6	0.15491	3	no
DL207	87.5	pc6	0.0633588	3	no
DL207	90	pc6	0.0358653	3	no
DL207	92.5	pc6	0.10909	3	no
DL207	95	pc6	0.210287	3	no
DL207	97.5	pc6	0.21648	3	no
DL207	100	pc6	0.0813535	3	no
DL207	102.5	pc6	-0.110722	3	no
DL207	105	pc6	-0.23415	3	no
DL207	107.5	pc6	-0.218897	3	no
DL207	110	pc6	-0.10096	3	no
DL207	112.5	pc6	0.0200054	3	no
DL207	115	pc6	0.0633002	3	no
DL207	117.5	pc6	-0.00173977	3	no
DL207	120	pc6	-0.0981288	3	no
DL207	122.5	pc6	-0.0905294	3	no
DL207	125	pc6	0.0116478	3	no
DL207	127.5	pc6	0.0597388	3	no
DL207	130	pc6	0.00488381	3	no
DL207	132.5	pc6	-0.0213481	3	no
DL207	135	pc6	0.110138	3	no
DL207	137.5	pc6	0.33305	3	no
DL207	140	pc6	0.448363	3	no
DL207	142.5	pc6	0.381289	3	no
DL207	145	pc6	0.255585	3	no
DL207	147.5	pc6	0.197438	3	no
DL207	150	pc6	0.191614	3	no
DL207	152.5	pc6	0.158888	3	no
DL207	155	pc6	0.0838721	3	no
DL207	157.5	pc6	0.0199956	3	no
DL207	160	pc6	-0.00368628	3	no
DL207	162.5	pc6	-0.0343756	3	no
DL207	165	pc6	-0.115472	3	no
DL207	167.5	pc6	-0.200508	3	no
DL207	170	pc6	-0.193969	3	no
DL207	172.5	pc6	-0.0257599	3	no
DL207	175	pc6	0.274221	3	no
DL207	177.5	pc6	0.550861	3	no
DL207	-120	pc7	0.791048	3	no
DL207	-117.5	pc7	0.345537	3	no
DL207	-115	pc7	-0.217691	3	no
DL207	-112.5	pc7	-0.463594	3	no
DL207	-110	pc7	-0.145729	3	no
DL207	-107.5	pc7	0.555936	3	no
DL207	-105	pc7	1.25827	3	no
DL207	-102.5	pc7	1.74716	3	no
DL207	-100	pc7	2.01019	3	no
DL207	-97.5	pc7	2.01578	3	no
DL207	-95	pc7	1.77019	3	no
DL207	-92.5	pc7	1.51371	3	no
DL207	-90	pc7	1.52387	3	no
DL207	-87.5	pc7	1.72583	3	no
DL207	-85	pc7	1.76177	3	no
DL207	-82.5	pc7	1.50211	3	no
DL207	-80	pc7	1.25722	3	no
DL207	-77.5	pc7	1.36693	3	no
DL207	-75	pc7	1.75437	3	no
DL207	-72.5	pc7	2.02374	3	no
DL207	-70	pc7	1.86864	3	no
DL207	-67.5	pc7	1.32148	3	no
DL207	-65	pc7	0.68999	3	no
DL207	-62.5	pc7	0.249109	3	no
DL207	-60	pc7	0.0628064	3	no
DL207	-57.5	pc7	0.0919688	3	no
DL207	-55	pc7	0.310951	3	no
DL207	-52.5	pc7	0.655184	3	no
DL207	-50	pc7	0.897054	3	no
DL207	-47.5	pc7	0.753421	3	no
DL207	-45	pc7	0.255776	3	no
DL207	-42.5	pc7	-0.180251	3	no
DL207	-40	pc7	-0.197494	3	no
DL207	-37.5	pc7	0.131697	3	no
DL207	-35	pc7	0.4688	3	no
DL207	-32.5	pc7	0.631666	3	no
DL207	-30	pc7	0.702454	3	no
DL207	-27.5	pc7	0.790634	3	no
DL207	-25	pc7	0.870053	3	no
DL207	-22.5	pc7	0.85444	3	no
DL207	-20	pc7	0.739894	3	no
DL207	-17.5	pc7	0.636539	3	no
DL207	-15	pc7	0.657123	3	no
DL207	-12.5	pc7	0.79379	3	no
DL207	-10	pc7	0.909432	3	no
DL207	-7.5	pc7	0.857069	3	no
DL207	-5	pc7	0.634729	3	no
DL207	-2.5	pc7	0.354671	3	no
DL207	0	pc7	0.0806131	3	no
DL207	2.5	pc7	-0.155032	3	no
DL207	5	pc7	-0.255702	3	no
DL207	7.5	pc7	-0.139034	3	no
DL207	10	pc7	0.153295	3	no
DL207	12.5	pc7	0.467777	3	no
DL207	15	pc7	0.65377	3	no
DL207	17.5	pc7	0.726047	3	no
DL207	20	pc7	0.849711	3	no
DL207	22.5	pc7	1.05054	3	no
DL207	25	pc7	1.1201	3	no
DL207	27.5	pc7	0.926302	3	no
DL207	30	pc7	0.60637	3	no
DL207	32.5	pc7	0.436139	3	no
DL207	35	pc7	0.593254	3	no
DL207	37.5	pc7	0.956528	3	no
DL207	40	pc7	1.16546	3	no
DL207	42.5	pc7	1.01076	3	no
DL207	45	pc7	0.629365	3	no
DL207	47.5	pc7	0.211557	3	no
DL207	50	pc7	-0.193628	3	no
DL207	52.5	pc7	-0.555922	3	no
DL207	55	pc7	-0.809653	3	no
DL207	57.5	pc7	-0.91805	3	no
DL207	60	pc7	-0.883345	3	no
DL207	62.5	pc7	-0.681482	3	no
DL207	65	pc7	-0.255222	3	no
DL207	67.5	pc7	0.342478	3	no
DL207	70	pc7	0.882435	3	no
DL207	72.5	pc7	1.16483	3	no
DL207	75	pc7	1.20867	3	no
DL207	77.5	pc7	1.16681	3	no
DL207	80	pc7	1.17052	3	no
DL207	82.5	pc7	1.26262	3	no
DL207	85	pc7	1.37567	3	no
DL207	87.5	pc7	1.46536	3	no
DL207	90	pc7	1.65147	3	no
DL207	92.5	pc7	1.98559	3	no
DL207	95	pc7	2.18947	3	no
DL207	97.5	pc7	1.97615	3	no
DL207	100	pc7	1.49047	3	no
DL207	102.5	pc7	1.08663	3	no
DL207	105	pc7	0.907243	3	no
DL207	107.5	pc7	0.942346	3	no
DL207	110	pc7	1.15022	3	no
DL207	112.5	pc7	1.32681	3	no
DL207	115	pc7	1.20568	3	no
DL207	117.5	pc7	0.820315	3	no
DL207	120	pc7	0.469348	3	no
DL207	122.5	pc7	0.312164	3	no
DL207	125	pc7	0.25225	3	no
DL207	127.5	pc7	0.159377	3	no
DL207	130	pc7	0.0032105	3	no
DL207	132.5	pc7	-0.20338	3	no
DL207	135	pc7	-0.448429	3	no
DL207	137.5	pc7	-0.699636	3	no
DL207	140	pc7	-0.897668	3	no
DL207	142.5	pc7	-0.971565	3	no
DL207	145	pc7	-0.897542	3	no
DL207	147.5	pc7	-0.728154	3	no
DL207	150	pc7	-0.492822	3	no
DL207	152.5	pc7	-0.167162	3	no
DL207	155	pc7	0.221115	3	no
DL207	157.5	pc7	0.554466	3	no
DL207	160	pc7	0.671053	3	no
DL207	162.5	pc7	0.521184	3	no
DL207	165	pc7	0.294904	3	no
DL207	167.5	pc7	0.204808	3	no
DL207	170	pc7	0.265689	3	no
DL207	172.5	pc7	0.3785	3	no
DL207	175	pc7	0.401851	3	no
DL207	177.5	pc7	0.203287	3	no
DL207	-120	pc8	1.99843	3	no
DL207	-117.5	pc8	2.172	3	no
DL207	-115	pc8	2.39816	3	no
DL207	-112.5	pc8	2.45369	3	no
DL207	-110	pc8	2.23084	3	no
DL207	-107.5	pc8	1.86167	3	no
DL207	-105	pc8	1.58192	3	no
DL207	-102.5	pc8	1.48108	3	no
DL207	-100	pc8	1.46438	3	no
DL207	-97.5	pc8	1.43859	3	no
DL207	-95	pc8	1.42525	3	no
DL207	-92.5	pc8	1.43973	3	no
DL207	-90	pc8	1.43505	3	no
DL207	-87.5	pc8	1.44699	3	no
DL207	-85	pc8	1.56387	3	no
DL207	-82.5	pc8	1.71203	3	no
DL207	-80	pc8	1.6853	3	no
DL207	-77.5	pc8	1.41423	3	no
DL207	-75	pc8	1.07017	3	no
DL207	-72.5	pc8	0.881154	3	no
DL207	-70	pc8	0.922626	3	no
DL207	-67.5	pc8	1.11013	3	no
DL207	-65	pc8	1.33921	3	no
DL207	-62.5	pc8	1.56823	3	no
DL207	-60	pc8	1.75672	3	no
DL207	-57.5	pc8	1.81084	3	no
DL207	-55	pc8	1.68522	3	no
DL207	-52.5	pc8	1.49563	3	no
DL207	-50	pc8	1.42592	3	no
DL207	-47.5	pc8	1.5434	3	no
DL207	-45	pc8	1.77197	3	no
DL207	-42.5	pc8	1.97937	3	no
DL207	-40	pc8	2.04168	3	no
DL207	-37.5	pc8	1.90974	3	no
DL207	-35	pc8	1.65942	3	no
DL207	-32.5	pc8	1.43619	3	no
DL207	-30	pc8	1.33126	3	no
DL207	-27.5	pc8	1.36172	3	no
DL207	-25	pc8	1.53886	3	no
DL207	-22.5	pc8	1.82836	3	no
DL207	-20	pc8	2.07928	3	no
DL207	-17.5	pc8	2.11654	3	no
DL207	-15	pc8	1.89487	3	no
DL207	-12.5	pc8	1.53048	3	no
DL207	-10	pc8	1.2325	3	no
DL207	-7.5	pc8	1.16516	3	no
DL207	-5	pc8	1.29604	3	no
DL207	-2.5	pc8	1.42869	3	no
DL207	0	pc8	1.42296	3	no
DL207	2.5	pc8	1.28281	3	no
DL207	5	pc8	1.07037	3	no
DL207	7.5	pc8	0.899722	3	no
DL207	10	pc8	0.903347	3	no
DL207	12.5	pc8	1.08421	3	no
DL207	15	pc8	1.31385	3	no
DL207	17.5	pc8	1.45403	3	no
DL207	20	pc8	1.41477	3	no
DL207	22.5	pc8	1.18835	3	no
DL207	25	pc8	0.845093	3	no
DL207	27.5	pc8	0.491043	3	no
DL207	30	pc8	0.215728	3	no
DL207	32.5	pc8	-0.0297359	3	no
DL207	35	pc8	-0.396725	3	no
DL207	37.5	pc8	-0.859989	3	no
DL207	40	pc8	-1.17924	3	no
DL207	42.5	pc8	-1.27511	3	no
DL207	45	pc8	-1.34863	3	no
DL207	47.5	pc8	-1.48457	3	no
DL207	50	pc8	-1.50012	3	no
DL207	52.5	pc8	-1.24319	3	no
DL207	55	pc8	-0.809119	3	no
DL207	57.5	pc8	-0.416502	3	no
DL207	60	pc8	-0.149482	3	no
DL207	62.5	pc8	0.0481225	3	no
DL207	65	pc8	0.21301	3	no
DL207	67.5	pc8	0.338329	3	no
DL207	70	pc8	0.472479	3	no
DL207	72.5	pc8	0.732484	3	no
DL207	75	pc8	1.1365	3	no
DL207	77.5	pc8	1.52793	3	no
DL207	80	pc8	1.75661	3	no
DL207	82.5	pc8	1.8101	3	no
DL207	85	pc8	1.73303	3	no
DL207	87.5	pc8	1.54807	3	no
DL207	90	pc8	1.27563	3	no
DL207	92.5	pc8	0.961847	3	no
DL207	95	pc8	0.711863	3	no
DL207	97.5	pc8	0.666691	3	no
DL207	100	pc8	0.84283	3	no
DL207	102.5	pc8	1.06856	3	no
DL207	105	pc8	1.16075	3	no
DL207	107.5	pc8	1.10369	3	no
DL207	110	pc8	1.02589	3	no
DL207	112.5	pc8	1.03578	3	no
DL207	115	pc8	1.13187	3	no
DL207	117.5	pc8	1.24139	3	no
DL207	120	pc8	1.30332	3	no
DL207	122.5	pc8	1.32387	3	no
DL207	125	pc8	1.32693	3	no
DL207	127.5	pc8	1.28914	3	no
DL207	130	pc8	1.18781	3	no
DL207	132.5	pc8	1.06242	3	no
DL207	135	pc8	0.982808	3	no
DL207	137.5	pc8	1.00238	3	no
DL207	140	pc8	1.1514	3	no
DL207	142.5	pc8	1.39685	3	no
DL207	145	pc8	1.64124	3	no
DL207	147.5	pc8	1.81985	3	no
DL207	150	pc8	1.92626	3	no
DL207	152.5	pc8	1.93956	3	no
DL207	155	pc8	1.81335	3	no
DL207	157.5	pc8	1.57164	3	no
DL207	160	pc8	1.34447	3	no
DL207	162.5	pc8	1.21975	3	no
DL207	165	pc8	1.16743	3	no
DL207	167.5	pc8	1.15608	3	no
DL207	170	pc8	1.1583	3	no
DL207	172.5	pc8	1.12149	3	no
DL207	175	pc8	1.10415	3	no
DL207	177.5	pc8	1.23357	3	no
DL207	-120	pc9	0.129473	3	no
DL207	-117.5	pc9	0.346782	3	no
DL207	-115	pc9	0.709169	3	no
DL207	-112.5	pc9	1.11382	3	no
DL207	-110	pc9	1.21054	3	no
DL207	-107.5	pc9	0.901152	3	no
DL207	-105	pc9	0.535619	3	no
DL207	-102.5	pc9	0.461204	3	no
DL207	-100	pc9	0.683414	3	no
DL207	-97.5	pc9	0.96041	3	no
DL207	-95	pc9	1.01011	3	no
DL207	-92.5	pc9	0.752931	3	no
DL207	-90	pc9	0.35111	3	no
DL207	-87.5	pc9	-0.0444536	3	no
DL207	-85	pc9	-0.356051	3	no
DL207	-82.5	pc9	-0.49642	3	no
DL207	-80	pc9	-0.459725	3	no
DL207	-77.5	pc9	-0.366205	3	no
DL207	-75	pc9	-0.307329	3	no
DL207	-72.5	pc9	-0.233666	3	no
DL207	-70	pc9	-0.0763954	3	no
DL207	-67.5	pc9	0.132572	3	no
DL207	-65	pc9	0.297294	3	no
DL207	-62.5	pc9	0.338859	3	no
DL207	-60	pc9	0.294389	3	no
DL207	-57.5	pc9	0.260974	3	no
DL207	-55	pc9	0.200534	3	no
DL207	-52.5	pc9	-0.0221709	3	no
DL207	-50	pc9	-0.418428	3	no
DL207	-47.5	pc9	-0.840469	3	no
DL207	-45	pc9	-1.12947	3	no
DL207	-42.5	pc9	-1.22075	3	no
DL207	-40	pc9	-1.15956	3	no
DL207	-37.5	pc9	-1.05508	3	no
DL207	-35	pc9	-0.99854	3	no
DL207	-32.5	pc9	-1.01001	3	no
DL207	-30	pc9	-0.998561	3	no
DL207	-27.5	pc9	-0.8058	3	no
DL207	-25	pc9	-0.419879	3	no
DL207	-22.5	pc9	-0.0227275	3	no
DL207	-20	pc9	0.243358	3	no
DL207	-17.5	pc9	0.372837	3	no
DL207	-15	pc9	0.414815	3	no
DL207	-12.5	pc9	0.407393	3	no
DL207	-10	pc9	0.362679	3	no
DL207	-7.5	pc9	0.346002	3	no
DL207	-5	pc9	0.504314	3	no
DL207	-2.5	pc9	0.891135	3	no
DL207	0	pc9	1.36744	3	no
DL207	2.5	pc9	1.7724	3	no
DL207	5	pc9	2.02245	3	no
DL207	7.5	pc9	2.03872	3	no
DL207	10	pc9	1.7889	3	no
DL207	12.5	pc9	1.37167	3	no
DL207	15	pc9	0.952641	3	no
DL207	17.5	pc9	0.678594	3	no
DL207	20	pc9	0.61667	3	no
DL207	22.5	pc9	0.686288	3	no
DL207	25	pc9	0.711177	3	no
DL207	27.5	pc9	0.585539	3	no
DL207	30	pc9	0.346527	3	no
DL207	32.5	pc9	0.088022	3	no
DL207	35	pc9	-0.166779	3	no
DL207	37.5	pc9	-0.45403	3	no
DL207	40	pc9	-0.688009	3	no
DL207	42.5	pc9	-0.648414	3	no
DL207	45	pc9	-0.274455	3	no
DL207	47.5	pc9	0.232546	3	no
DL207	50	pc9	0.69585	3	no
DL207	52.5	pc9	1.11258	3	no
DL207	55	pc9	1.52685	3	no
DL207	57.5	pc9	1.94995	3	no
DL207	60	pc9	2.30215	3	no
DL207	62.5	pc9	2.36785	3	no
DL207	65	pc9	2.05589	3	no
DL207	67.5	pc9	1.64819	3	no
DL207	70	pc9	1.46354	3	no
DL207	72.5	pc9	1.46377	3	no
DL207	75	pc9	1.39477	3	no
DL207	77.5	pc9	1.14989	3	no
DL207	80	pc9	0.855716	3	no
DL207	82.5	pc9	0.622468	3	no
DL207	85	pc9	0.430184	3	no
DL207	87.5	pc9	0.274641	3	no
DL207	90	pc9	0.213193	3	no
DL207	92.5	pc9	0.284582	3	no
DL207	95	pc9	0.448475	3	no
DL207	97.5	pc9	0.581766	3	no
DL207	100	pc9	0.579002	3	no
DL207	102.5	pc9	0.467486	3	no
DL207	105	pc9	0.376423	3	no
DL207	107.5	pc9	0.378992	3	no
DL207	110	pc9	0.382626	3	no
DL207	112.5	pc9	0.243624	3	no
DL207	115	pc9	-0.00400798	3	no
DL207	117.5	pc9	-0.17401	3	no
DL207	120	pc9	-0.180071	3	no
DL207	122.5	pc9	-0.126857	3	no
DL207	125	pc9	-0.15838	3	no
DL207	127.5	pc9	-0.274904	3	no
DL207	130	pc9	-0.314031	3	no
DL207	132.5	pc9	-0.171934	3	no
DL207	135	pc9	0.0223455	3	no
DL207	137.5	pc9	0.108763	3	no
DL207	140	pc9	0.128204	3	no
DL207	142.5	pc9	0.170949	3	no
DL207	145	pc9	0.18492	3	no
DL207	147.5	pc9	0.0971385	3	no
DL207	150	pc9	-0.0150336	3	no
DL207	152.5	pc9	0.000522409	3	no
DL207	155	pc9	0.163212	3	no
DL207	157.5	pc9	0.316706	3	no
DL207	160	pc9	0.321306	3	no
DL207	162.5	pc9	0.207999	3	no
DL207	165	pc9	0.0755309	3	no
DL207	167.5	pc9	-0.0461076	3	no
DL207	170	pc9	-0.13725	3	no
DL207	172.5	pc9	-0.149536	3	no
DL207	175	pc9	-0.0688842	3	no
DL207	177.5	pc9	0.0802657	3	no
DL207	-120	pc10	-0.103206	3	no
DL207	-117.5	pc10	-0.357271	3	no
DL207	-115	pc10	-0.503908	3	no
DL207	-112.5	pc10	-0.452523	3	no
DL207	-110	pc10	-0.354906	3	no
DL207	-107.5	pc10	-0.279877	3	no
DL207	-105	pc10	-0.0682848	3	no
DL207	-102.5	pc10	0.355904	3	no
DL207	-100	pc10	0.786647	3	no
DL207	-97.5	pc10	0.915645	3	no
DL207	-95	pc10	0.600386	3	no
DL207	-92.5	pc10	-0.0089714	3	no
DL207	-90	pc10	-0.598362	3	no
DL207	-87.5	pc10	-0.922714	3	no
DL207	-85	pc10	-0.898753	3	no
DL207	-82.5	pc10	-0.625479	3	no
DL207	-80	pc10	-0.304473	3	no
DL207	-77.5	pc10	-0.055159	3	no
DL207	-75	pc10	0.147394	3	no
DL207	-72.5	pc10	0.369679	3	no
DL207	-70	pc10	0.57127	3	no
DL207	-67.5	pc10	0.651971	3	no
DL207	-65	pc10	0.645492	3	no
DL207	-62.5	pc10	0.616564	3	no
DL207	-60	pc10	0.476441	3	no
DL207	-57.5	pc10	0.134488	3	no
DL207	-55	pc10	-0.305947	3	no
DL207	-52.5	pc10	-0.684215	3	no
DL207	-50	pc10	-1.08972	3	no
DL207	-47.5	pc10	-1.71451	3	no
DL207	-45	pc10	-2.3386	3	no
DL207	-42.5	pc10	-2.4806	3	no
DL207	-40	pc10	-2.13343	3	no
DL207	-37.5	pc10	-1.81081	3	no
DL207	-35	pc10	-1.79879	3	no
DL207	-32.5	pc10	-1.85272	3	no
DL207	-30	pc10	-1.67741	3	no
DL207	-27.5	pc10	-1.28944	3	no
DL207	-25	pc10	-0.836539	3	no
DL207	-22.5	pc10	-0.394143	3	no
DL207	-20	pc10	-0.0355139	3	no
DL207	-17.5	pc10	0.192938	3	no
DL207	-15	pc10	0.38346	3	no
DL207	-12.5	pc10	0.622683	3	no
DL207	-10	pc10	0.765194	3	no
DL207	-7.5	pc10	0.518585	3	no
DL207	-5	pc10	-0.185507	3	no
DL207	-2.5	pc10	-1.03	3	no
DL207	0	pc10	-1.60915	3	no
DL207	2.5	pc10	-1.76604	3	no
DL207	5	pc10	-1.58846	3	no
DL207	7.5	pc10	-1.22544	3	no
DL207	10	pc10	-0.802936	3	no
DL207	12.5	pc10	-0.414064	3	no
DL207	15	pc10	-0.105108	3	no
DL207	17.5	pc10	0.135263	3	no
DL207	20	pc10	0.300841	3	no
DL207	22.5	pc10	0.285495	3	no
DL207	25	pc10	0.0312726	3	no
DL207	27.5	pc10	-0.319106	3	no
DL207	30	pc10	-0.623213	3	no
DL207	32.5	pc10	-1.00107	3	no
DL207	35	pc10	-1.68979	3	no
DL207	37.5	pc10	-2.55343	3	no
DL207	40	pc10	-2.95661	3	no
DL207	42.5	pc10	-2.50332	3	no
DL207	45	pc10	-1.5824	3	no
DL207	47.5	pc10	-0.816898	3	no
DL207	50	pc10	-0.481284	3	no
DL207	52.5	pc10	-0.567783	3	no
DL207	55	pc10	-0.955644	3	no
DL207	57.5	pc10	-1.436	3	no
DL207	60	pc10	-1.76815	3	no
DL207	62.5	pc10	-1.81531	3	no
DL207	65	pc10	-1.59816	3	no
DL207	67.5	pc10	-1.23375	3	no
DL207	70	pc10	-0.856919	3	no
DL207	72.5	pc10	-0.557025	3	no
DL207	75	pc10	-0.359596	3	no
DL207	77.5	pc10	-0.258055	3	no
DL207	80	pc10	-0.23091	3	no
DL207	82.5	pc10	-0.242501	3	no
DL207	85	pc10	-0.2786	3	no
DL207	87.5	pc10	-0.320969	3	no
DL207	90	pc10	-0.258267	3	no
DL207	92.5	pc10	0.0239013	3	no
DL207	95	pc10	0.395384	3	no
DL207	97.5	pc10	0.530987	3	no
DL207	100	pc10	0.307524	3	no
DL207	102.5	pc10	-0.0676426	3	no
DL207	105	pc10	-0.314967	3	no
DL207	107.5	pc10	-0.279786	3	no
DL207	110	pc10	0.00223911	3	no
DL207	112.5	pc10	0.283028	3	no
DL207	115	pc10	0.244941	3	no
DL207	117.5	pc10	-0.185183	3	no
DL207	120	pc10	-0.724664	3	no
DL207	122.5	pc10	-1.05081	3	no
DL207	125	pc10	-1.12483	3	no
DL207	127.5	pc10	-1.1064	3	no
DL207	130	pc10	-1.05818	3	no
DL207	132.5	pc10	-0.922506	3	no
DL207	135	pc10	-0.757344	3	no
DL207	137.5	pc10	-0.695929	3	no
DL207	140	pc10	-0.708413	3	no
DL207	142.5	pc10	-0.692805	3	no
DL207	145	pc10	-0.659173	3	no
DL207	147.5	pc10	-0.661988	3	no
DL207	150	pc10	-0.693227	3	no
DL207	152.5	pc10	-0.674596	3	no
DL207	155	pc10	-0.509196	3	no
DL207	157.5	pc10	-0.211917	3	no
DL207	160	pc10	0.0091312	3	no
DL207	162.5	pc10	-0.0370126	3	no
DL207	165	pc10	-0.282958	3	no
DL207	167.5	pc10	-0.511845	3	no
DL207	170	pc10	-0.560382	3	no
DL207	172.5	pc10	-0.400964	3	no
DL207	175	pc10	-0.163026	3	no
DL207	177.5	pc10	0.00800492	3	no
DL207	-120	pc11	0.0321486	3	no
DL207	-117.5	pc11	-0.219928	3	no
DL207	-115	pc11	-0.460143	3	no
DL207	-112.5	pc11	-0.612273	3	no
DL207	-110	pc11	-0.667778	3	no
DL207	-107.5	pc11	-0.574216	3	no
DL207	-105	pc11	-0.289421	3	no
DL207	-102.5	pc11	0.0387828	3	no
DL207	-100	pc11	0.175629	3	no
DL207	-97.5	pc11	0.011048	3	no
DL207	-95	pc11	-0.3851	3	no
DL207	-92.5	pc11	-0.840859	3	no
DL207	-90	pc11	-1.17015	3	no
DL207	-87.5	pc11	-1.23366	3	no
DL207	-85	pc11	-1.04311	3	no
DL207	-82.5	pc11	-0.76217	3	no
DL207	-80	pc11	-0.528275	3	no
DL207	-77.5	pc11	-0.358366	3	no
DL207	-75	pc11	-0.252415	3	no
DL207	-72.5	pc11	-0.248328	3	no
DL207	-70	pc11	-0.33708	3	no
DL207	-67.5	pc11	-0.445879	3	no
DL207	-65	pc11	-0.480668	3	no
DL207	-62.5	pc11	-0.338099	3	no
DL207	-60	pc11	0.0059155	3	no
DL207	-57.5	pc11	0.404921	3	no
DL207	-55	pc11	0.643065	3	no
DL207	-52.5	pc11	0.634657	3	no
DL207	-50	pc11	0.420688	3	no
DL207	-47.5	pc11	-0.0085416	3	no
DL207	-45	pc11	-0.654141	3	no
DL207	-42.5	pc11	-1.28836	3	no
DL207	-40	pc11	-1.6066	3	no
DL207	-37.5	pc11	-1.59741	3	no
DL207	-35	pc11	-1.46933	3	no
DL207	-32.5	pc11	-1.35231	3	no
DL207	-30	pc11	-1.32946	3	no
DL207	-27.5	pc11	-1.41263	3	no
DL207	-25	pc11	-1.38596	3	no
DL207	-22.5	pc11	-1.0586	3	no
DL207	-20	pc11	-0.519755	3	no
DL207	-17.5	pc11	0.0341512	3	no
DL207	-15	pc11	0.440536	3	no
DL207	-12.5	pc11	0.638859	3	no
DL207	-10	pc11	0.809616	3	no
DL207	-7.5	pc11	1.11554	3	no
DL207	-5	pc11	1.26987	3	no
DL207	-2.5	pc11	0.832356	3	no
DL207	0	pc11	-0.126109	3	no
DL207	2.5	pc11	-1.07644	3	no
DL207	5	pc11	-1.55512	3	no
DL207	7.5	pc11	-1.44251	3	no
DL207	10	pc11	-0.935808	3	no
DL207	12.5	pc11	-0.336864	3	no
DL207	15	pc11	0.13264	3	no
DL207	17.5	pc11	0.356339	3	no
DL207	20	pc11	0.35139	3	no
DL207	22.5	pc11	0.302207	3	no
DL207	25	pc11	0.383635	3	no
DL207	27.5	pc11	0.563081	3	no
DL207	30	pc11	0.700043	3	no
DL207	32.5	pc11	0.691291	3	no
DL207	35	pc11	0.508673	3	no
DL207	37.5	pc11	0.220009	3	no
DL207	40	pc11	-0.115738	3	no
DL207	42.5	pc11	-0.488655	3	no
DL207	45	pc11	-0.880277	3	no
DL207	47.5	pc11	-1.3101	3	no
DL207	50	pc11	-1.81152	3	no
DL207	52.5	pc11	-2.28027	3	no
DL207	55	pc11	-2.47735	3	no
DL207	57.5	pc11	-2.23884	3	no
DL207	60	pc11	-1.67868	3	no
DL207	62.5	pc11	-1.10306	3	no
DL207	65	pc11	-0.650818	3	no
DL207	67.5	pc11	-0.254339	3	no
DL207	70	pc11	0.0765586	3	no
DL207	72.5	pc11	0.264385	3	no
DL207	75	pc11	0.318885	3	no
DL207	77.5	pc11	0.263322	3	no
DL207	80	pc11	0.0805934	3	no
DL207	82.5	pc11	-0.226188	3	no
DL207	85	pc11	-0.677568	3	no
DL207	87.5	pc11	-1.28726	3	no
DL207	90	pc11	-1.8326	3	no
DL207	92.5	pc11	-1.92884	3	no
DL207	95	pc11	-1.48389	3	no
DL207	97.5	pc11	-0.819852	3	no
DL207	100	pc11	-0.322456	3	no
DL207	102.5	pc11	-0.178611	3	no
DL207	105	pc11	-0.360334	3	no
DL207	107.5	pc11	-0.635914	3	no
DL207	110	pc11	-0.671148	3	no
DL207	112.5	pc11	-0.360372	3	no
DL207	115	pc11	-0.00987527	3	no
DL207	117.5	pc11	0.0368078	3	no
DL207	120	pc11	-0.141566	3	no
DL207	122.5	pc11	-0.159275	3	no
DL207	125	pc11	0.209815	3	no
DL207	127.5	pc11	0.759289	3	no
DL207	130	pc11	0.963465	3	no
DL207	132.5	pc11	0.503775	3	no
DL207	135	pc11	-0.198994	3	no
DL207	137.5	pc11	-0.34715	3	no
DL207	140	pc11	0.232399	3	no
DL207	142.5	pc11	1.00353	3	no
DL207	145	pc11	1.53827	3	no
DL207	147.5	pc11	1.77158	3	no
DL207	150	pc11	1.71149	3	no
DL207	152.5	pc11	1.39636	3	no
DL207	155	pc11	1.00866	3	no
DL207	157.5	pc11	0.78463	3	no
DL207	160	pc11	0.813855	3	no
DL207	162.5	pc11	0.966635	3	no
DL207	165	pc11	1.00253	3	no
DL207	167.5	pc11	0.80822	3	no
DL207	170	pc11	0.515352	3	no
DL207	172.5	pc11	0.380699	3	no
DL207	175	pc11	0.580793	3	no
DL207	177.5	pc11	1.0205	3	no
DL207	-120	pc12	-0.143283	3	no
DL207	-117.5	pc12	-0.763689	3	no
DL207	-115	pc12	-1.07617	3	no
DL207	-112.5	pc12	-0.83167	3	no
DL207	-110	pc12	-0.33651	3	no
DL207	-107.5	pc12	0.0227812	3	no
DL207	-105	pc12	0.159939	3	no
DL207	-102.5	pc12	0.168958	3	no
DL207	-100	pc12	0.208303	3	no
DL207	-97.5	pc12	0.341085	3	no
DL207	-95	pc12	0.369947	3	no
DL207	-92.5	pc12	0.178259	3	no
DL207	-90	pc12	-0.0254973	3	no
DL207	-87.5	pc12	-0.0987209	3	no
DL207	-85	pc12	-0.150471	3	no
DL207	-82.5	pc12	-0.226912	3	no
DL207	-80	pc12	-0.175353	3	no
DL207	-77.5	pc12	0.123079	3	no
DL207	-75	pc12	0.559426	3	no
DL207	-72.5	pc12	0.908783	3	no
DL207	-70	pc12	1.04949	3	no
DL207	-67.5	pc12	1.01837	3	no
DL207	-65	pc12	0.886199	3	no
DL207	-62.5	pc12	0.643239	3	no
DL207	-60	pc12	0.342785	3	no
DL207	-57.5	pc12	0.257219	3	no
DL207	-55	pc12	0.602776	3	no
DL207	-52.5	pc12	1.18097	3	no
DL207	-50	pc12	1.59554	3	no
DL207	-47.5	pc12	1.69095	3	no
DL207	-45	pc12	1.4746	3	no
DL207	-42.5	pc12	0.942973	3	no
DL207	-40	pc12	0.293164	3	no
DL207	-37.5	pc12	-0.0791048	3	no
DL207	-35	pc12	0.00550868	3	no
DL207	-32.5	pc12	0.364012	3	no
DL207	-30	pc12	0.697989	3	no
DL207	-27.5	pc12	0.774079	3	no
DL207	-25	pc12	0.483978	3	no
DL207	-22.5	pc12	-0.0491727	3	no
DL207	-20	pc12	-0.492092	3	no
DL207	-17.5	pc12	-0.597372	3	no
DL207	-15	pc12	-0.403158	3	no
DL207	-12.5	pc12	-0.0851826	3	no
DL207	-10	pc12	0.152895	3	no
DL207	-7.5	pc12	0.135103	3	no
DL207	-5	pc12	-0.0236424	3	no
DL207	-2.5	pc12	-0.0055559	3	no
DL207	0	pc12	0.223869	3	no
DL207	2.5	pc12	0.484576	3	no
DL207	5	pc12	0.736201	3	no
DL207	7.5	pc12	0.975348	3	no
DL207	10	pc12	1.12013	3	no
DL207	12.5	pc12	1.08746	3	no
DL207	15	pc12	0.843904	3	no
DL207	17.5	pc12	0.48921	3	no
DL207	20	pc12	0.2255	3	no
DL207	22.5	pc12	0.0844948	3	no
DL207	25	pc12	-0.133317	3	no
DL207	27.5	pc12	-0.515573	3	no
DL207	30	pc12	-0.852273	3	no
DL207	32.5	pc12	-0.85954	3	no
DL207	35	pc12	-0.460968	3	no
DL207	37.5	pc12	0.124515	3	no
DL207	40	pc12	0.592978	3	no
DL207	42.5	pc12	0.931035	3	no
DL207	45	pc12	1.31647	3	no
DL207	47.5	pc12	1.61669	3	no
DL207	50	pc12	1.54991	3	no
DL207	52.5	pc12	1.27271	3	no
DL207	55	pc12	1.1641	3	no
DL207	57.5	pc12	1.20675	3	no
DL207	60	pc12	1.1104	3	no
DL207	62.5	pc12	0.824523	3	no
DL207	65	pc12	0.54725	3	no
DL207	67.5	pc12	0.408165	3	no
DL207	70	pc12	0.355148	3	no
DL207	72.5	pc12	0.23804	3	no
DL207	75	pc12	-0.0525677	3	no
DL207	77.5	pc12	-0.4784	3	no
DL207	80	pc12	-0.865474	3	no
DL207	82.5	pc12	-1.02881	3	no
DL207	85	pc12	-0.926685	3	no
DL207	87.5	pc12	-0.698122	3	no
DL207	90	pc12	-0.477589	3	no
DL207	92.5	pc12	-0.212352	3	no
DL207	95	pc12	0.177278	3	no
DL207	97.5	pc12	0.543448	3	no
DL207	100	pc12	0.654455	3	no
DL207	102.5	pc12	0.518321	3	no
DL207	105	pc12	0.370273	3	no
DL207	107.5	pc12	0.382636	3	no
DL207	110	pc12	0.513385	3	no
DL207	112.5	pc12	0.614925	3	no
DL207	115	pc12	0.558469	3	no
DL207	117.5	pc12	0.297501	3	no
DL207	120	pc12	-0.0947232	3	no
DL207	122.5	pc12	-0.481702	3	no
DL207	125	pc12	-0.734423	3	no
DL207	127.5	pc12	-0.750473	3	no
DL207	130	pc12	-0.504064	3	no
DL207	132.5	pc12	-0.154493	3	no
DL207	135	pc12	0.0024925	3	no
DL207	137.5	pc12	-0.0813482	3	no
DL207	140	pc12	-0.0687968	3	no
DL207	142.5	pc12	0.221194	3	no
DL207	145	pc12	0.507266	3	no
DL207	147.5	pc12	0.503205	3	no
DL207	150	pc12	0.246941	3	no
DL207	152.5	pc12	-0.0461211	3	no
DL207	155	pc12	-0.142412	3	no
DL207	157.5	pc12	0.0243472	3	no
DL207	160	pc12	0.240175	3	no
DL207	162.5	pc12	0.302057	3	no
DL207	165	pc12	0.265351	3	no
DL207	167.5	pc12	0.289259	3	no
DL207	170	pc12	0.442287	3	no
DL207	172.5	pc12	0.629364	3	no
DL207	175	pc12	0.657876	3	no
DL207	177.5	pc12	0.474695	3	no
DL207	-120	pc13	-0.60103	3	no
DL207	-117.5	pc13	-0.172609	3	no
DL207	-115	pc13	0.31707	3	no
DL207	-112.5	pc13	0.50364	3	no
DL207	-110	pc13	0.464478	3	no
DL207	-107.5	pc13	0.495792	3	no
DL207	-105	pc13	0.598435	3	no
DL207	-102.5	pc13	0.585932	3	no
DL207	-100	pc13	0.468051	3	no
DL207	-97.5	pc13	0.426555	3	no
DL207	-95	pc13	0.582645	3	no
DL207	-92.5	pc13	0.914444	3	no
DL207	-90	pc13	1.25504	3	no
DL207	-87.5	pc13	1.39888	3	no
DL207	-85	pc13	1.31284	3	no
DL207	-82.5	pc13	1.13504	3	no
DL207	-80	pc13	0.961525	3	no
DL207	-77.5	pc13	0.763109	3	no
DL207	-75	pc13	0.490122	3	no
DL207	-72.5	pc13	0.193323	3	no
DL207	-70	pc13	0.0248759	3	no
DL207	-67.5	pc13	0.0549399	3	no
DL207	-65	pc13	0.144445	3	no
DL207	-62.5	pc13	0.14025	3	no
DL207	-60	pc13	0.0604875	3	no
DL207	-57.5	pc13	0.00204663	3	no
DL207	-55	pc13	0.0161666	3	no
DL207	-52.5	pc13	0.0530081	3	no
DL207	-50	pc13	-0.0571286	3	no
DL207	-47.5	pc13	-0.434149	3	no
DL207	-45	pc13	-0.818311	3	no
DL207	-42.5	pc13	-0.681525	3	no
DL207	-40	pc13	0.037507	3	no
DL207	-37.5	pc13	0.723134	3	no
DL207	-35	pc13	0.848529	3	no
DL207	-32.5	pc13	0.501511	3	no
DL207	-30	pc13	0.120879	3	no
DL207	-27.5	pc13	-0.00365139	3	no
DL207	-25	pc13	0.0586145	3	no
DL207	-22.5	pc13	0.125517	3	no
DL207	-20	pc13	0.177993	3	no
DL207	-17.5	pc13	0.235073	3	no
DL207	-15	pc13	0.181133	3	no
DL207	-12.5	pc13	-0.0737126	3	no
DL207	-10	pc13	-0.415402	3	no
DL207	-7.5	pc13	-0.658641	3	no
DL207	-5	pc13	-0.791707	3	no
DL207	-2.5	pc13	-0.993383	3	no
DL207	0	pc13	-1.3538	3	no
DL207	2.5	pc13	-1.57244	3	no
DL207	5	pc13	-1.17939	3	no
DL207	7.5	pc13	-0.200368	3	no
DL207	10	pc13	0.773406	3	no
DL207	12.5	pc13	1.27296	3	no
DL207	15	pc13	1.30196	3	no
DL207	17.5	pc13	1.0478	3	no
DL207	20	pc13	0.661398	3	no
DL207	22.5	pc13	0.311834	3	no
DL207	25	pc13	0.135562	3	no
DL207	27.5	pc13	0.14564	3	no
DL207	30	pc13	0.31346	3	no
DL207	32.5	pc13	0.560967	3	no
DL207	35	pc13	0.718406	3	no
DL207	37.5	pc13	0.760087	3	no
DL207	40	pc13	0.884703	3	no
DL207	42.5	pc13	1.12505	3	no
DL207	45	pc13	1.27451	3	no
DL207	47.5	pc13	1.31557	3	no
DL207	50	pc13	1.39295	3	no
DL207	52.5	pc13	1.3504	3	no
DL207	55	pc13	0.847196	3	no
DL207	57.5	pc13	-0.0409619	3	no
DL207	60	pc13	-0.728765	3	no
DL207	62.5	pc13	-0.648579	3	no
DL207	65	pc13	0.121087	3	no
DL207	67.5	pc13	0.883976	3	no
DL207	70	pc13	1.1549	3	no
DL207	72.5	pc13	1.03616	3	no
DL207	75	pc13	0.803359	3	no
DL207	77.5	pc13	0.61318	3	no
DL207	80	pc13	0.509893	3	no
DL207	82.5	pc13	0.460972	3	no
DL207	85	pc13	0.40426	3	no
DL207	87.5	pc13	0.299231	3	no
DL207	90	pc13	0.111936	3	no
DL207	92.5	pc13	-0.206424	3	no
DL207	95	pc13	-0.585595	3	no
DL207	97.5	pc13	-0.785662	3	no
DL207	100	pc13	-0.696504	3	no
DL207	102.5	pc13	-0.489752	3	no
DL207	105	pc13	-0.350417	3	no
DL207	107.5	pc13	-0.347986	3	no
DL207	110	pc13	-0.538475	3	no
DL207	112.5	pc13	-0.860388	3	no
DL207	115	pc13	-1.03183	3	no
DL207	117.5	pc13	-0.862806	3	no
DL207	120	pc13	-0.537369	3	no
DL207	122.5	pc13	-0.38619	3	no
DL207	125	pc13	-0.527827	3	no
DL207	127.5	pc13	-0.794363	3	no
DL207	130	pc13	-0.925033	3	no
DL207	132.5	pc13	-0.816519	3	no
DL207	135	pc13	-0.558087	3	no
DL207	137.5	pc13	-0.278063	3	no
DL207	140	pc13	-0.0591942	3	no
DL207	142.5	pc13	0.0578073	3	no
DL207	145	pc13	0.0736373	3	no
DL207	147.5	pc13	0.0160863	3	no
DL207	150	pc13	-0.0751663	3	no
DL207	152.5	pc13	-0.161493	3	no
DL207	155	pc13	-0.247552	3	no
DL207	157.5	pc13	-0.36636	3	no
DL207	160	pc13	-0.473056	3	no
DL207	162.5	pc13	-0.457467	3	no
DL207	165	pc13	-0.316273	3	no
DL207	167.5	pc13	-0.171903	3	no
DL207	170	pc13	-0.115551	3	no
DL207	172.5	pc13	-0.169767	3	no
DL207	175	pc13	-0.314906	3	no
DL207	177.5	pc13	-0.439543	3	no
DL207	-120	pc14	-0.724618	3	no
DL207	-117.5	pc14	-0.869569	3	no
DL207	-115	pc14	-0.855438	3	no
DL207	-112.5	pc14	-0.54535	3	no
DL207	-110	pc14	-0.099235	3	no
DL207	-107.5	pc14	0.138066	3	no
DL207	-105	pc14	0.0417195	3	no
DL207	-102.5	pc14	-0.263488	3	no
DL207	-100	pc14	-0.635563	3	no
DL207	-97.5	pc14	-0.914954	3	no
DL207	-95	pc14	-0.940407	3	no
DL207	-92.5	pc14	-0.769021	3	no
DL207	-90	pc14	-0.607923	3	no
DL207	-87.5	pc14	-0.51392	3	no
DL207	-85	pc14	-0.439223	3	no
DL207	-82.5	pc14	-0.393209	3	no
DL207	-80	pc14	-0.375715	3	no
DL207	-77.5	pc14	-0.358102	3	no
DL207	-75	pc14	-0.354247	3	no
DL207	-72.5	pc14	-0.386471	3	no
DL207	-70	pc14	-0.404098	3	no
DL207	-67.5	pc14	-0.339207	3	no
DL207	-65	pc14	-0.226554	3	no
DL207	-62.5	pc14	-0.126567	3	no
DL207	-60	pc14	0.0209101	3	no
DL207	-57.5	pc14	0.314011	3	no
DL207	-55	pc14	0.668655	3	no
DL207	-52.5	pc14	0.832249	3	no
DL207	-50	pc14	0.698401	3	no
DL207	-47.5	pc14	0.398971	3	no
DL207	-45	pc14	0.0564414	3	no
DL207	-42.5	pc14	-0.239307	3	no
DL207	-40	pc14	-0.32802	3	no
DL207	-37.5	pc14	-0.126455	3	no
DL207	-35	pc14	0.262379	3	no
DL207	-32.5	pc14	0.643398	3	no
DL207	-30	pc14	0.839185	3	no
DL207	-27.5	pc14	0.766072	3	no
DL207	-25	pc14	0.467871	3	no
DL207	-22.5	pc14	0.0685725	3	no
DL207	-20	pc14	-0.290892	3	no
DL207	-17.5	pc14	-0.528814	3	no
DL207	-15	pc14	-0.702032	3	no
DL207	-12.5	pc14	-0.899494	3	no
DL207	-10	pc14	-1.02093	3	no
DL207	-7.5	pc14	-0.825436	3	no
DL207	-5	pc14	-0.28837	3	no
DL207	-2.5	pc14	0.219529	3	no
DL207	0	pc14	0.241867	3	no
DL207	2.5	pc14	-0.283498	3	no
DL207	5	pc14	-0.948037	3	no
DL207	7.5	pc14	-1.37028	3	no
DL207	10	pc14	-1.57047	3	no
DL207	12.5	pc14	-1.72393	3	no
DL207	15	pc14	-1.87105	3	no
DL207	17.5	pc14	-1.95459	3	no
DL207	20	pc14	-1.92916	3	no
DL207	22.5	pc14	-1.83284	3	no
DL207	25	pc14	-1.78442	3	no
DL207	27.5	pc14	-1.86097	3	no
DL207	30	pc14	-1.9997	3	no
DL207	32.5	pc14	-2.01475	3	no
DL207	35	pc14	-1.70711	3	no
DL207	37.5	pc14	-1.11786	3	no
DL207	40	pc14	-0.595461	3	no
DL207	42.5	pc14	-0.372659	3	no
DL207	45	pc14	-0.357489	3	no
DL207	47.5	pc14	-0.511965	3	no
DL207	50	pc14	-0.925236	3	no
DL207	52.5	pc14	-1.33598	3	no
DL207	55	pc14	-1.23431	3	no
DL207	57.5	pc14	-0.591703	3	no
DL207	60	pc14	0.0591925	3	no
DL207	62.5	pc14	0.193279	3	no
DL207	65	pc14	-0.29431	3	no
DL207	67.5	pc14	-1.06836	3	no
DL207	70	pc14	-1.64615	3	no
DL207	72.5	pc14	-1.74239	3	no
DL207	75	pc14	-1.43841	3	no
DL207	77.5	pc14	-1.05104	3	no
DL207	80	pc14	-0.816218	3	no
DL207	82.5	pc14	-0.727926	3	no
DL207	85	pc14	-0.641817	3	no
DL207	87.5	pc14	-0.532962	3	no
DL207	90	pc14	-0.569489	3	no
DL207	92.5	pc14	-0.809205	3	no
DL207	95	pc14	-0.998124	3	no
DL207	97.5	pc14	-0.857255	3	no
DL207	100	pc14	-0.435818	3	no
DL207	102.5	pc14	-0.01773	3	no
DL207	105	pc14	0.17244	3	no
DL207	107.5	pc14	0.0986729	3	no
DL207	110	pc14	-0.1038	3	no
DL207	112.5	pc14	-0.252438	3	no
DL207	115	pc14	-0.252195	3	no
DL207	117.5	pc14	-0.134687	3	no
DL207	120	pc14	0.00740907	3	no
DL207	122.5	pc14	0.111421	3	no
DL207	125	pc14	0.175487	3	no
DL207	127.5	pc14	0.222195	3	no
DL207	130	pc14	0.232746	3	no
DL207	132.5	pc14	0.148951	3	no
DL207	135	pc14	-0.0102198	3	no
DL207	137.5	pc14	-0.0925099	3	no
DL207	140	pc14	0.0239298	3	no
DL207	142.5	pc14	0.255634	3	no
DL207	145	pc14	0.401983	3	no
DL207	147.5	pc14	0.367724	3	no
DL207	150	pc14	0.219818	3	no
DL207	152.5	pc14	0.0750779	3	no
DL207	155	pc14	-0.0298402	3	no
DL207	157.5	pc14	-0.144303	3	no
DL207	160	pc14	-0.261049	3	no
DL207	162.5	pc14	-0.313387	3	no
DL207	165	pc14	-0.293713	3	no
DL207	167.5	pc14	-0.20107	3	no
DL207	170	pc14	-0.0253502	3	no
DL207	172.5	pc14	0.171126	3	no
DL207	175	pc14	0.333607	3	no
DL207	177.5	pc14	0.435528	3	no
DL207	-120	pc15	-0.731428	3	no
DL207	-117.5	pc15	-0.581803	3	no
DL207	-115	pc15	-0.266038	3	no
DL207	-112.5	pc15	-0.00321023	3	no
DL207	-110	pc15	0.231334	3	no
DL207	-107.5	pc15	0.415105	3	no
DL207	-105	pc15	0.42544	3	no
DL207	-102.5	pc15	0.295511	3	no
DL207	-100	pc15	0.214584	3	no
DL207	-97.5	pc15	0.270714	3	no
DL207	-95	pc15	0.405614	3	no
DL207	-92.5	pc15	0.568731	3	no
DL207	-90	pc15	0.750129	3	no
DL207	-87.5	pc15	0.892504	3	no
DL207	-85	pc15	0.881194	3	no
DL207	-82.5	pc15	0.661242	3	no
DL207	-80	pc15	0.283515	3	no
DL207	-77.5	pc15	-0.172555	3	no
DL207	-75	pc15	-0.643068	3	no
DL207	-72.5	pc15	-0.983075	3	no
DL207	-70	pc15	-0.93763	3	no
DL207	-67.5	pc15	-0.434442	3	no
DL207	-65	pc15	0.22653	3	no
DL207	-62.5	pc15	0.627585	3	no
DL207	-60	pc15	0.539494	3	no
DL207	-57.5	pc15	0.0515357	3	no
DL207	-55	pc15	-0.436827	3	no
DL207	-52.5	pc15	-0.475173	3	no
DL207	-50	pc15	0.0421959	3	no
DL207	-47.5	pc15	0.775142	3	no
DL207	-45	pc15	1.25778	3	no
DL207	-42.5	pc15	1.30144	3	no
DL207	-40	pc15	1.07316	3	no
DL207	-37.5	pc15	0.760632	3	no
DL207	-35	pc15	0.346105	3	no
DL207	-32.5	pc15	-0.134365	3	no
DL207	-30	pc15	-0.448679	3	no
DL207	-27.5	pc15	-0.466818	3	no
DL207	-25	pc15	-0.231878	3	no
DL207	-22.5	pc15	0.244089	3	no
DL207	-20	pc15	0.823946	3	no
DL207	-17.5	pc15	1.04982	3	no
DL207	-15	pc15	0.581927	3	no
DL207	-12.5	pc15	-0.322799	3	no
DL207	-10	pc15	-1.08887	3	no
DL207	-7.5	pc15	-1.38522	3	no
DL207	-5	pc15	-1.24721	3	no
DL207	-2.5	pc15	-0.838843	3	no
DL207	0	pc15	-0.290782	3	no
DL207	2.5	pc15	0.203491	3	no
DL207	5	pc15	0.42224	3	no
DL207	7.5	pc15	0.419382	3	no
DL207	10	pc15	0.485115	3	no
DL207	12.5	pc15	0.699641	3	no
DL207	15	pc15	0.758178	3	no
DL207	17.5	pc15	0.321482	3	no
DL207	20	pc15	-0.499476	3	no
DL207	22.5	pc15	-1.16182	3	no
DL207	25	pc15	-1.33607	3	no
DL207	27.5	pc15	-1.18217	3	no
DL207	30	pc15	-0.844743	3	no
DL207	32.5	pc15	-0.287317	3	no
DL207	35	pc15	0.374267	3	no
DL207	37.5	pc15	0.921761	3	no
DL207	40	pc15	1.25206	3	no
DL207	42.5	pc15	1.32025	3	no
DL207	45	pc15	1.11306	3	no
DL207	47.5	pc15	0.712059	3	no
DL207	50	pc15	0.284887	3	no
DL207	52.5	pc15	0.0310989	3	no
DL207	55	pc15	0.0366586	3	no
DL207	57.5	pc15	0.189892	3	no
DL207	60	pc15	0.35565	3	no
DL207	62.5	pc15	0.491829	3	no
DL207	65	pc15	0.493495	3	no
DL207	67.5	pc15	0.214113	3	no
DL207	70	pc15	-0.176138	3	no
DL207	72.5	pc15	-0.222275	3	no
DL207	75	pc15	0.242352	3	no
DL207	77.5	pc15	0.888341	3	no
DL207	80	pc15	1.35744	3	no
DL207	82.5	pc15	1.60905	3	no
DL207	85	pc15	1.66311	3	no
DL207	87.5	pc15	1.37051	3	no
DL207	90	pc15	0.644562	3	no
DL207	92.5	pc15	-0.343081	3	no
DL207	95	pc15	-1.17484	3	no
DL207	97.5	pc15	-1.35785	3	no
DL207	100	pc15	-0.805146	3	no
DL207	102.5	pc15	-0.0532889	3	no
DL207	105	pc15	0.260785	3	no
DL207	107.5	pc15	0.0242753	3	no
DL207	110	pc15	-0.34101	3	no
DL207	112.5	pc15	-0.409235	3	no
DL207	115	pc15	-0.160818	3	no
DL207	117.5	pc15	0.0902269	3	no
DL207	120	pc15	0.0773017	3	no
DL207	122.5	pc15	-0.131756	3	no
DL207	125	pc15	-0.347294	3	no
DL207	127.5	pc15	-0.583375	3	no
DL207	130	pc15	-0.925962	3	no
DL207	132.5	pc15	-1.37444	3	no
DL207	135	pc15	-1.86439	3	no
DL207	137.5	pc15	-2.12692	3	no
DL207	140	pc15	-1.80795	3	no
DL207	142.5	pc15	-0.964131	3	no
DL207	145	pc15	-0.0308818	3	no
DL207	147.5	pc15	0.657979	3	no
DL207	150	pc15	1.02604	3	no
DL207	152.5	pc15	1.12219	3	no
DL207	155	pc15	0.98674	3	no
DL207	157.5	pc15	0.688037	3	no
DL207	160	pc15	0.398014	3	no
DL207	162.5	pc15	0.215271	3	no
DL207	165	pc15	0.088333	3	no
DL207	167.5	pc15	-0.00103136	3	no
DL207	170	pc15	-0.115237	3	no
DL207	172.5	pc15	-0.487603	3	no
DL207	175	pc15	-1.14038	3	no
DL207	177.5	pc15	-1.64384	3	no
DL207	-120	pc16	-0.736074	3	no
DL207	-117.5	pc16	-1.14749	3	no
DL207	-115	pc16	-1.11448	3	no
DL207	-112.5	pc16	-0.568884	3	no
DL207	-110	pc16	-0.0559661	3	no
DL207	-107.5	pc16	0.0571084	3	no
DL207	-105	pc16	0.028187	3	no
DL207	-102.5	pc16	0.177021	3	no
DL207	-100	pc16	0.370255	3	no
DL207	-97.5	pc16	0.378157	3	no
DL207	-95	pc16	0.306605	3	no
DL207	-92.5	pc16	0.329864	3	no
DL207	-90	pc16	0.291529	3	no
DL207	-87.5	pc16	-0.0383416	3	no
DL207	-85	pc16	-0.484045	3	no
DL207	-82.5	pc16	-0.704061	3	no
DL207	-80	pc16	-0.70498	3	no
DL207	-77.5	pc16	-0.710615	3	no
DL207	-75	pc16	-0.747721	3	no
DL207	-72.5	pc16	-0.614254	3	no
DL207	-70	pc16	-0.180731	3	no
DL207	-67.5	pc16	0.417131	3	no
DL207	-65	pc16	0.891775	3	no
DL207	-62.5	pc16	1.05854	3	no
DL207	-60	pc16	0.959844	3	no
DL207	-57.5	pc16	0.707808	3	no
DL207	-55	pc16	0.377427	3	no
DL207	-52.5	pc16	0.117255	3	no
DL207	-50	pc16	0.0601725	3	no
DL207	-47.5	pc16	0.0884031	3	no
DL207	-45	pc16	-0.0962136	3	no
DL207	-42.5	pc16	-0.608523	3	no
DL207	-40	pc16	-1.13622	3	no
DL207	-37.5	pc16	-1.30563	3	no
DL207	-35	pc16	-1.20701	3	no
DL207	-32.5	pc16	-1.15765	3	no
DL207	-30	pc16	-1.21994	3	no
DL207	-27.5	pc16	-1.23135	3	no
DL207	-25	pc16	-1.04696	3	no
DL207	-22.5	pc16	-0.681008	3	no
DL207	-20	pc16	-0.254154	3	no
DL207	-17.5	pc16	0.113531	3	no
DL207	-15	pc16	0.247859	3	no
DL207	-12.5	pc16	-0.0410014	3	no
DL207	-10	pc16	-0.689937	3	no
DL207	-7.5	pc16	-1.32561	3	no
DL207	-5	pc16	-1.60281	3	no
DL207	-2.5	pc16	-1.44447	3	no
DL207	0	pc16	-0.893959	3	no
DL207	2.5	pc16	-0.0147382	3	no
DL207	5	pc16	0.875128	3	no
DL207	7.5	pc16	1.29908	3	no
DL207	10	pc16	1.17996	3	no
DL207	12.5	pc16	0.791281	3	no
DL207	15	pc16	0.280119	3	no
DL207	17.5	pc16	-0.28317	3	no
DL207	20	pc16	-0.717186	3	no
DL207	22.5	pc16	-0.945831	3	no
DL207	25	pc16	-1.12843	3	no
DL207	27.5	pc16	-1.38595	3	no
DL207	30	pc16	-1.57414	3	no
DL207	32.5	pc16	-1.37705	3	no
DL207	35	pc16	-0.594522	3	no
DL207	37.5	pc16	0.618107	3	no
DL207	40	pc16	1.78343	3	no
DL207	42.5	pc16	2.472	3	no
DL207	45	pc16	2.68353	3	no
DL207	47.5	pc16	2.7193	3	no
DL207	50	pc16	2.79153	3	no
DL207	52.5	pc16	2.91787	3	no
DL207	55	pc16	3.03739	3	no
DL207	57.5	pc16	3.0801	3	no
DL207	60	pc16	2.94214	3	no
DL207	62.5	pc16	2.56391	3	no
DL207	65	pc16	2.00968	3	no
DL207	67.5	pc16	1.40231	3	no
DL207	70	pc16	0.850572	3	no
DL207	72.5	pc16	0.391665	3	no
DL207	75	pc16	-0.0121161	3	no
DL207	77.5	pc16	-0.379555	3	no
DL207	80	pc16	-0.66256	3	no
DL207	82.5	pc16	-0.781852	3	no
DL207	85	pc16	-0.690013	3	no
DL207	87.5	pc16	-0.478714	3	no
DL207	90	pc16	-0.343641	3	no
DL207	92.5	pc16	-0.352168	3	no
DL207	95	pc16	-0.382776	3	no
DL207	97.5	pc16	-0.330938	3	no
DL207	100	pc16	-0.2237	3	no
DL207	102.5	pc16	-0.115925	3	no
DL207	105	pc16	-0.0412497	3	no
DL207	107.5	pc16	-0.0570033	3	no
DL207	110	pc16	-0.194791	3	no
DL207	112.5	pc16	-0.408718	3	no
DL207	115	pc16	-0.62096	3	no
DL207	117.5	pc16	-0.772467	3	no
DL207	120	pc16	-0.858309	3	no
DL207	122.5	pc16	-0.933105	3	no
DL207	125	pc16	-1.05378	3	no
DL207	127.5	pc16	-1.2307	3	no
DL207	130	pc16	-1.43587	3	no
DL207	132.5	pc16	-1.61286	3	no
DL207	135	pc16	-1.65371	3	no
DL207	137.5	pc16	-1.42939	3	no
DL207	140	pc16	-0.960708	3	no
DL207	142.5	pc16	-0.478067	3	no
DL207	145	pc16	-0.200107	3	no
DL207	147.5	pc16	-0.175833	3	no
DL207	150	pc16	-0.324778	3	no
DL207	152.5	pc16	-0.48184	3	no
DL207	155	pc16	-0.470471	3	no
DL207	157.5	pc16	-0.256162	3	no
DL207	160	pc16	0.0109543	3	no
DL207	162.5	pc16	0.156127	3	no
DL207	165	pc16	0.123943	3	no
DL207	167.5	pc16	-0.0305031	3	no
DL207	170	pc16	-0.227637	3	no
DL207	172.5	pc16	-0.411684	3	no
DL207	175	pc16	-0.49093	3	no
DL207	177.5	pc16	-0.332814	3	no
DL207	-120	pc17	-2.29188	3	no
DL207	-117.5	pc17	-2.49938	3	no
DL207	-115	pc17	-2.6451	3	no
DL207	-112.5	pc17	-2.5198	3	no
DL207	-110	pc17	-2.03948	3	no
DL207	-107.5	pc17	-1.26782	3	no
DL207	-105	pc17	-0.465345	3	no
DL207	-102.5	pc17	0.0262668	3	no
DL207	-100	pc17	0.121215	3	no
DL207	-97.5	pc17	0.0417729	3	no
DL207	-95	pc17	0.0334825	3	no
DL207	-92.5	pc17	0.131807	3	no
DL207	-90	pc17	0.142112	3	no
DL207	-87.5	pc17	-0.14196	3	no
DL207	-85	pc17	-0.66898	3	no
DL207	-82.5	pc17	-1.11501	3	no
DL207	-80	pc17	-1.15088	3	no
DL207	-77.5	pc17	-0.775717	3	no
DL207	-75	pc17	-0.355543	3	no
DL207	-72.5	pc17	-0.254434	3	no
DL207	-70	pc17	-0.510604	3	no
DL207	-67.5	pc17	-0.884437	3	no
DL207	-65	pc17	-1.11731	3	no
DL207	-62.5	pc17	-1.1344	3	no
DL207	-60	pc17	-1.01238	3	no
DL207	-57.5	pc17	-0.793735	3	no
DL207	-55	pc17	-0.447172	3	no
DL207	-52.5	pc17	-0.0170477	3	no
DL207	-50	pc17	0.325126	3	no
DL207	-47.5	pc17	0.399905	3	no
DL207	-45	pc17	0.140417	3	no
DL207	-42.5	pc17	-0.316554	3	no
DL207	-40	pc17	-0.68231	3	no
DL207	-37.5	pc17	-0.791936	3	no
DL207	-35	pc17	-0.747667	3	no
DL207	-32.5	pc17	-0.715552	3	no
DL207	-30	pc17	-0.717608	3	no
DL207	-27.5	pc17	-0.708003	3	no
DL207	-25	pc17	-0.715682	3	no
DL207	-22.5	pc17	-0.736019	3	no
DL207	-20	pc17	-0.621671	3	no
DL207	-17.5	pc17	-0.300128	3	no
DL207	-15	pc17	0.0836946	3	no
DL207	-12.5	pc17	0.360514	3	no
DL207	-10	pc17	0.439839	3	no
DL207	-7.5	pc17	0.25709	3	no
DL207	-5	pc17	-0.152951	3	no
DL207	-2.5	pc17	-0.678381	3	no
DL207	0	pc17	-1.24919	3	no
DL207	2.5	pc17	-1.62522	3	no
DL207	5	pc17	-1.39003	3	no
DL207	7.5	pc17	-0.556588	3	no
DL207	10	pc17	0.333867	3	no
DL207	12.5	pc17	0.840789	3	no
DL207	15	pc17	0.875657	3	no
DL207	17.5	pc17	0.574933	3	no
DL207	20	pc17	0.210731	3	no
DL207	22.5	pc17	-0.111689	3	no
DL207	25	pc17	-0.608302	3	no
DL207	27.5	pc17	-1.37471	3	no
DL207	30	pc17	-2.15047	3	no
DL207	32.5	pc17	-2.80432	3	no
DL207	35	pc17	-3.59949	3	no
DL207	37.5	pc17	-4.53816	3	no
DL207	40	pc17	-4.88491	3	no
DL207	42.5	pc17	-4.10193	3	no
DL207	45	pc17	-2.73912	3	no
DL207	47.5	pc17	-1.67764	3	no
DL207	50	pc17	-1.21462	3	no
DL207	52.5	pc17	-1.19385	3	no
DL207	55	pc17	-1.37238	3	no
DL207	57.5	pc17	-1.58863	3	no
DL207	60	pc17	-1.71859	3	no
DL207	62.5	pc17	-1.51317	3	no
DL207	65	pc17	-0.890856	3	no
DL207	67.5	pc17	-0.234583	3	no
DL207	70	pc17	0.0675175	3	no
DL207	72.5	pc17	-0.00142395	3	no
DL207	75	pc17	-0.239364	3	no
[truncated: 116,801 more rows]

## Sheet: Fig5d
mouse	val	pc	start_state	success
DL207	0.152848	pc1	3	no
DL207	-0.870723	pc2	3	no
DL207	-0.190963	pc1	3	no
DL207	-1.04323	pc2	3	no
DL207	-0.401203	pc1	3	yes
DL207	0.881995	pc2	3	yes
DL207	-0.423152	pc1	3	yes
DL207	0.994758	pc2	3	yes
DL207	-0.0971374	pc1	3	no
DL207	1.66821	pc2	3	no
DL207	-0.135432	pc1	3	no
DL207	-0.521222	pc2	3	no
DL207	0.025084	pc1	3	yes
DL207	1.06563	pc2	3	yes
DL207	-0.252687	pc1	3	yes
DL207	1.29681	pc2	3	yes
DL207	-0.501098	pc1	3	no
DL207	0.418269	pc2	3	no
DL177_20	0.0520826	pc1	3	yes
DL177_20	0.375505	pc2	3	yes
DL177_20	-0.0349765	pc1	3	yes
DL177_20	1.63948	pc2	3	yes
DL177_20	-0.356665	pc1	3	no
DL177_20	-0.515263	pc2	3	no
DL177_20	-0.414143	pc1	3	no
DL177_20	0.399151	pc2	3	no
DL177_20	-0.183628	pc1	3	yes
DL177_20	0.273381	pc2	3	yes
DL177_20	-0.686215	pc1	3	yes
DL177_20	0.726014	pc2	3	yes
DL177_20	-0.658539	pc1	3	no
DL177_20	-0.197427	pc2	3	no
DL177_20	-0.471061	pc1	3	yes
DL177_20	-1.34324	pc2	3	yes
DL177_20	-0.669788	pc1	3	no
DL177_20	-0.453825	pc2	3	no
DL177_20	-0.305858	pc1	3	yes
DL177_20	1.12935	pc2	3	yes
DL177_20	-0.691885	pc1	3	no
DL177_20	-0.194387	pc2	3	no
DL177_20	-0.702986	pc1	3	yes
DL177_20	0.705996	pc2	3	yes
DL231_10	-0.668141	pc1	3	yes
DL231_10	0.668307	pc2	3	yes
DL231_10	-0.0808799	pc1	3	no
DL231_10	-1.42224	pc2	3	no
DL231_10	-0.029001	pc1	3	no
DL231_10	1.24911	pc2	3	no
DL231_10	-0.647661	pc1	3	yes
DL231_10	1.30089	pc2	3	yes
DL231_10	-0.569658	pc1	3	no
DL231_10	0.201005	pc2	3	no
DL231_10	-0.598415	pc1	3	yes
DL231_10	0.396561	pc2	3	yes
DL240_27	-0.104548	pc1	3	yes
DL240_27	0.943985	pc2	3	yes
DL240_27	-0.383389	pc1	3	no
DL240_27	0.533013	pc2	3	no
DL240_27	-0.103735	pc1	3	yes
DL240_27	1.43496	pc2	3	yes
DL240_27	-0.258148	pc1	3	no
DL240_27	1.18594	pc2	3	no
DL240_27	0.416281	pc1	3	no
DL240_27	1.62196	pc2	3	no
DL240_27	-0.347579	pc1	3	yes
DL240_27	1.3039	pc2	3	yes
DL240_27	-0.618866	pc1	3	no
DL240_27	-0.0259227	pc2	3	no
DL240_27	-0.804893	pc1	3	no
DL240_27	-0.0282633	pc2	3	no
DL240_27	-0.348424	pc1	3	yes
DL240_27	0.611857	pc2	3	yes
DL249_37	-0.205451	pc1	3	no
DL249_37	0.422039	pc2	3	no
DL249_37	-0.290095	pc1	3	no
DL249_37	0.307322	pc2	3	no
DL249_37	-0.312218	pc1	3	yes
DL249_37	0.39185	pc2	3	yes
DL249_37	-0.598386	pc1	3	no
DL249_37	0.179761	pc2	3	no
DL249_37	-0.309394	pc1	3	no
DL249_37	0.602413	pc2	3	no
DL249_37	0.266517	pc1	3	no
DL249_37	0.789465	pc2	3	no
DL249_37	0.375802	pc1	3	no
DL249_37	1.09098	pc2	3	no
DL249_37	-0.735782	pc1	3	no
DL249_37	-0.268975	pc2	3	no
DL249_37	0.585051	pc1	3	yes
DL249_37	0.918013	pc2	3	yes

## Sheet: Fig5e
pred	cond	case
25	N	PC1
25	N	PC1
50	N	PC1
58.3333	N	PC1
41.6667	N	PC1
33.3333	N	PC1
50	N	PC1
33.3333	N	PC1
58.3333	N	PC1
66.6667	N	PC1
41.6667	N	PC1
16.6667	N	PC1
41.6667	N	PC1
41.6667	N	PC1
66.6667	N	PC1
66.6667	N	PC2
91.6667	N	PC2
66.6667	N	PC2
83.3333	N	PC2
75	N	PC2
58.3333	N	PC2
66.6667	N	PC2
58.3333	N	PC2
75	N	PC2
66.6667	N	PC2
75	N	PC2
50	N	PC2
50	N	PC2
66.6667	N	PC2
66.6667	N	PC2
33.3333	N	PC3
50	N	PC3
25	N	PC3
50	N	PC3
41.6667	N	PC3
50	N	PC3
33.3333	N	PC3
33.3333	N	PC3
25	N	PC3
50	N	PC3
41.6667	N	PC3
50	N	PC3
33.3333	N	PC3
41.6667	N	PC3
41.6667	N	PC3
50	N	PC4
33.3333	N	PC4
58.3333	N	PC4
41.6667	N	PC4
50	N	PC4
41.6667	N	PC4
33.3333	N	PC4
41.6667	N	PC4
41.6667	N	PC4
25	N	PC4
58.3333	N	PC4
41.6667	N	PC4
50	N	PC4
50	N	PC4
41.6667	N	PC4
41.6667	N	PC5
33.3333	N	PC5
41.6667	N	PC5
41.6667	N	PC5
50	N	PC5
50	N	PC5
50	N	PC5
16.6667	N	PC5
25	N	PC5
50	N	PC5
50	N	PC5
25	N	PC5
41.6667	N	PC5
50	N	PC5
41.6667	N	PC5
33.3333	N	PC6
50	N	PC6
41.6667	N	PC6
50	N	PC6
50	N	PC6
33.3333	N	PC6
33.3333	N	PC6
33.3333	N	PC6
41.6667	N	PC6
58.3333	N	PC6
58.3333	N	PC6
50	N	PC6
50	N	PC6
50	N	PC6
50	N	PC6
41.6667	N	PC7
58.3333	N	PC7
41.6667	N	PC7
58.3333	N	PC7
58.3333	N	PC7
41.6667	N	PC7
50	N	PC7
50	N	PC7
33.3333	N	PC7
66.6667	N	PC7
50	N	PC7
58.3333	N	PC7
50	N	PC7
75	N	PC7
50	N	PC7
83.3333	N	PC8
50	N	PC8
75	N	PC8
33.3333	N	PC8
75	N	PC8
66.6667	N	PC8
58.3333	N	PC8
50	N	PC8
50	N	PC8
58.3333	N	PC8
66.6667	N	PC8
58.3333	N	PC8
58.3333	N	PC8
25	N	PC8
33.3333	N	PC8
58.3333	N	PC9
58.3333	N	PC9
50	N	PC9
41.6667	N	PC9
50	N	PC9
41.6667	N	PC9
66.6667	N	PC9
41.6667	N	PC9
66.6667	N	PC9
41.6667	N	PC9
41.6667	N	PC9
41.6667	N	PC9
50	N	PC9
41.6667	N	PC9
50	N	PC9
41.6667	N	PC10
58.3333	N	PC10
75	N	PC10
58.3333	N	PC10
33.3333	N	PC10
66.6667	N	PC10
50	N	PC10
66.6667	N	PC10
58.3333	N	PC10
58.3333	N	PC10
25	N	PC10
50	N	PC10
75	N	PC10
41.6667	N	PC10
66.6667	N	PC10
41.6667	N	PC11
25	N	PC11
25	N	PC11
33.3333	N	PC11
41.6667	N	PC11
50	N	PC11
41.6667	N	PC11
33.3333	N	PC11
41.6667	N	PC11
33.3333	N	PC11
41.6667	N	PC11
41.6667	N	PC11
25	N	PC11
41.6667	N	PC11
41.6667	N	PC11
41.6667	N	PC12
58.3333	N	PC12
25	N	PC12
58.3333	N	PC12
33.3333	N	PC12
50	N	PC12
33.3333	N	PC12
41.6667	N	PC12
41.6667	N	PC12
33.3333	N	PC12
41.6667	N	PC12
41.6667	N	PC12
33.3333	N	PC12
25	N	PC12
58.3333	N	PC12
33.3333	N	PC13
41.6667	N	PC13
25	N	PC13
33.3333	N	PC13
58.3333	N	PC13
50	N	PC13
41.6667	N	PC13
66.6667	N	PC13
66.6667	N	PC13
50	N	PC13
50	N	PC13
33.3333	N	PC13
41.6667	N	PC13
50	N	PC13
41.6667	N	PC13
41.6667	N	PC14
41.6667	N	PC14
58.3333	N	PC14
50	N	PC14
41.6667	N	PC14
58.3333	N	PC14
33.3333	N	PC14
41.6667	N	PC14
16.6667	N	PC14
58.3333	N	PC14
25	N	PC14
16.6667	N	PC14
41.6667	N	PC14
50	N	PC14
50	N	PC14
41.6667	N	PC15
75	N	PC15
58.3333	N	PC15
75	N	PC15
58.3333	N	PC15
66.6667	N	PC15
75	N	PC15
50	N	PC15
66.6667	N	PC15
50	N	PC15
58.3333	N	PC15
50	N	PC15
41.6667	N	PC15
58.3333	N	PC15
58.3333	N	PC15
41.6667	N	PC16
33.3333	N	PC16
50	N	PC16
58.3333	N	PC16
58.3333	N	PC16
66.6667	N	PC16
66.6667	N	PC16
50	N	PC16
66.6667	N	PC16
33.3333	N	PC16
33.3333	N	PC16
58.3333	N	PC16
58.3333	N	PC16
41.6667	N	PC16
58.3333	N	PC16
50	N	PC17
41.6667	N	PC17
41.6667	N	PC17
33.3333	N	PC17
50	N	PC17
58.3333	N	PC17
50	N	PC17
41.6667	N	PC17
50	N	PC17
41.6667	N	PC17
50	N	PC17
33.3333	N	PC17
41.6667	N	PC17
41.6667	N	PC17
58.3333	N	PC17
58.3333	N	PC18
58.3333	N	PC18
41.6667	N	PC18
58.3333	N	PC18
41.6667	N	PC18
33.3333	N	PC18
41.6667	N	PC18
50	N	PC18
41.6667	N	PC18
66.6667	N	PC18
50	N	PC18
50	N	PC18
50	N	PC18
16.6667	N	PC18
50	N	PC18
66.6667	N	PC19
33.3333	N	PC19
33.3333	N	PC19
50	N	PC19
66.6667	N	PC19
50	N	PC19
50	N	PC19
58.3333	N	PC19
50	N	PC19
41.6667	N	PC19
66.6667	N	PC19
25	N	PC19
41.6667	N	PC19
25	N	PC19
58.3333	N	PC19
58.3333	N	PC20
50	N	PC20
58.3333	N	PC20
58.3333	N	PC20
33.3333	N	PC20
66.6667	N	PC20
33.3333	N	PC20
58.3333	N	PC20
0	N	PC20
33.3333	N	PC20
33.3333	N	PC20
58.3333	N	PC20
33.3333	N	PC20
50	N	PC20
25	N	PC20
58.3333	N	PC21
50	N	PC21
41.6667	N	PC21
50	N	PC21
50	N	PC21
41.6667	N	PC21
50	N	PC21
50	N	PC21
66.6667	N	PC21
41.6667	N	PC21
58.3333	N	PC21
58.3333	N	PC21
66.6667	N	PC21
41.6667	N	PC21
25	N	PC21
41.6667	N	PC22
66.6667	N	PC22
58.3333	N	PC22
41.6667	N	PC22
66.6667	N	PC22
66.6667	N	PC22
50	N	PC22
58.3333	N	PC22
58.3333	N	PC22
75	N	PC22
66.6667	N	PC22
58.3333	N	PC22
41.6667	N	PC22
66.6667	N	PC22
50	N	PC22

## Sheet: Fig5f
ms_id	subclass	trial_type	time	fr
DL207_89_good	c1-c2-	REM	-60	0.211312
DL207_89_good	c1-c2-	REM	-57.5	0.131839
DL207_89_good	c1-c2-	REM	-55	0.0746641
DL207_89_good	c1-c2-	REM	-52.5	0.0630407
DL207_89_good	c1-c2-	REM	-50	0.0725808
DL207_89_good	c1-c2-	REM	-47.5	0.0898406
DL207_89_good	c1-c2-	REM	-45	0.142302
DL207_89_good	c1-c2-	REM	-42.5	0.237702
DL207_89_good	c1-c2-	REM	-40	0.326575
DL207_89_good	c1-c2-	REM	-37.5	0.337214
DL207_89_good	c1-c2-	REM	-35	0.232977
DL207_89_good	c1-c2-	REM	-32.5	0.0508159
DL207_89_good	c1-c2-	REM	-30	-0.121072
DL207_89_good	c1-c2-	REM	-27.5	-0.225607
DL207_89_good	c1-c2-	REM	-25	-0.269336
DL207_89_good	c1-c2-	REM	-22.5	-0.270121
DL207_89_good	c1-c2-	REM	-20	-0.236478
DL207_89_good	c1-c2-	REM	-17.5	-0.186323
DL207_89_good	c1-c2-	REM	-15	-0.133933
DL207_89_good	c1-c2-	REM	-12.5	-0.0881597
DL207_89_good	c1-c2-	REM	-10	-0.0694485
DL207_89_good	c1-c2-	REM	-7.5	-0.0904237
DL207_89_good	c1-c2-	REM	-5	-0.136561
DL207_89_good	c1-c2-	REM	-2.5	-0.184565
DL207_89_good	c1-c2-	REM	0	-0.225799
DL207_89_good	c1-c2-	REM	2.5	-0.267659
DL207_89_good	c1-c2-	REM	5	-0.308194
DL207_89_good	c1-c2-	REM	7.5	-0.329118
DL207_89_good	c1-c2-	REM	10	-0.321451
DL207_89_good	c1-c2-	REM	12.5	-0.284199
DL207_89_good	c1-c2-	REM	15	-0.221124
DL207_89_good	c1-c2-	REM	17.5	-0.158849
DL207_89_good	c1-c2-	REM	20	-0.128375
DL207_91_good	c1-c2-	REM	-60	-0.588683
DL207_91_good	c1-c2-	REM	-57.5	-0.638198
DL207_91_good	c1-c2-	REM	-55	-0.659433
DL207_91_good	c1-c2-	REM	-52.5	-0.601662
DL207_91_good	c1-c2-	REM	-50	-0.495242
DL207_91_good	c1-c2-	REM	-47.5	-0.41256
DL207_91_good	c1-c2-	REM	-45	-0.392455
DL207_91_good	c1-c2-	REM	-42.5	-0.405163
DL207_91_good	c1-c2-	REM	-40	-0.383285
DL207_91_good	c1-c2-	REM	-37.5	-0.288013
DL207_91_good	c1-c2-	REM	-35	-0.135131
DL207_91_good	c1-c2-	REM	-32.5	0.0183484
DL207_91_good	c1-c2-	REM	-30	0.105885
DL207_91_good	c1-c2-	REM	-27.5	0.103949
DL207_91_good	c1-c2-	REM	-25	0.037916
DL207_91_good	c1-c2-	REM	-22.5	-0.0578052
DL207_91_good	c1-c2-	REM	-20	-0.157938
DL207_91_good	c1-c2-	REM	-17.5	-0.248208
DL207_91_good	c1-c2-	REM	-15	-0.321668
DL207_91_good	c1-c2-	REM	-12.5	-0.369485
DL207_91_good	c1-c2-	REM	-10	-0.383131
DL207_91_good	c1-c2-	REM	-7.5	-0.37348
DL207_91_good	c1-c2-	REM	-5	-0.376284
DL207_91_good	c1-c2-	REM	-2.5	-0.429035
DL207_91_good	c1-c2-	REM	0	-0.553897
DL207_91_good	c1-c2-	REM	2.5	-0.740194
DL207_91_good	c1-c2-	REM	5	-0.928018
DL207_91_good	c1-c2-	REM	7.5	-1.02552
DL207_91_good	c1-c2-	REM	10	-0.97802
DL207_91_good	c1-c2-	REM	12.5	-0.855711
DL207_91_good	c1-c2-	REM	15	-0.799005
DL207_91_good	c1-c2-	REM	17.5	-0.841865
DL207_91_good	c1-c2-	REM	20	-0.894325
DL207_94_good	c1-c2-	REM	-60	-0.374518
DL207_94_good	c1-c2-	REM	-57.5	-0.393361
DL207_94_good	c1-c2-	REM	-55	-0.352436
DL207_94_good	c1-c2-	REM	-52.5	-0.289445
DL207_94_good	c1-c2-	REM	-50	-0.250321
DL207_94_good	c1-c2-	REM	-47.5	-0.247971
DL207_94_good	c1-c2-	REM	-45	-0.264339
DL207_94_good	c1-c2-	REM	-42.5	-0.262296
DL207_94_good	c1-c2-	REM	-40	-0.193524
DL207_94_good	c1-c2-	REM	-37.5	-0.0460695
DL207_94_good	c1-c2-	REM	-35	0.120565
DL207_94_good	c1-c2-	REM	-32.5	0.239415
DL207_94_good	c1-c2-	REM	-30	0.320894
DL207_94_good	c1-c2-	REM	-27.5	0.416613
DL207_94_good	c1-c2-	REM	-25	0.516214
DL207_94_good	c1-c2-	REM	-22.5	0.561892
DL207_94_good	c1-c2-	REM	-20	0.54684
DL207_94_good	c1-c2-	REM	-17.5	0.524499
DL207_94_good	c1-c2-	REM	-15	0.541235
DL207_94_good	c1-c2-	REM	-12.5	0.57424
DL207_94_good	c1-c2-	REM	-10	0.540224
DL207_94_good	c1-c2-	REM	-7.5	0.413182
DL207_94_good	c1-c2-	REM	-5	0.267486
DL207_94_good	c1-c2-	REM	-2.5	0.144016
DL207_94_good	c1-c2-	REM	0	-0.0140908
DL207_94_good	c1-c2-	REM	2.5	-0.243012
DL207_94_good	c1-c2-	REM	5	-0.481798
DL207_94_good	c1-c2-	REM	7.5	-0.662211
DL207_94_good	c1-c2-	REM	10	-0.797586
DL207_94_good	c1-c2-	REM	12.5	-0.948025
DL207_94_good	c1-c2-	REM	15	-1.14177
DL207_94_good	c1-c2-	REM	17.5	-1.33764
DL207_94_good	c1-c2-	REM	20	-1.45795
DL207_110_good	c1-c2-	REM	-60	-0.688897
DL207_110_good	c1-c2-	REM	-57.5	-0.699435
DL207_110_good	c1-c2-	REM	-55	-0.706079
DL207_110_good	c1-c2-	REM	-52.5	-0.704544
DL207_110_good	c1-c2-	REM	-50	-0.684842
DL207_110_good	c1-c2-	REM	-47.5	-0.626485
DL207_110_good	c1-c2-	REM	-45	-0.526509
DL207_110_good	c1-c2-	REM	-42.5	-0.431688
DL207_110_good	c1-c2-	REM	-40	-0.375071
DL207_110_good	c1-c2-	REM	-37.5	-0.268615
DL207_110_good	c1-c2-	REM	-35	0.00178139
DL207_110_good	c1-c2-	REM	-32.5	0.322951
DL207_110_good	c1-c2-	REM	-30	0.394435
DL207_110_good	c1-c2-	REM	-27.5	0.118261
DL207_110_good	c1-c2-	REM	-25	-0.26541
DL207_110_good	c1-c2-	REM	-22.5	-0.475383
DL207_110_good	c1-c2-	REM	-20	-0.408163
DL207_110_good	c1-c2-	REM	-17.5	-0.130023
DL207_110_good	c1-c2-	REM	-15	0.169283
DL207_110_good	c1-c2-	REM	-12.5	0.337233
DL207_110_good	c1-c2-	REM	-10	0.410348
DL207_110_good	c1-c2-	REM	-7.5	0.510132
DL207_110_good	c1-c2-	REM	-5	0.716048
DL207_110_good	c1-c2-	REM	-2.5	1.03203
DL207_110_good	c1-c2-	REM	0	1.30266
DL207_110_good	c1-c2-	REM	2.5	1.24801
DL207_110_good	c1-c2-	REM	5	0.798699
DL207_110_good	c1-c2-	REM	7.5	0.25872
DL207_110_good	c1-c2-	REM	10	-0.0831529
DL207_110_good	c1-c2-	REM	12.5	-0.251699
DL207_110_good	c1-c2-	REM	15	-0.392945
DL207_110_good	c1-c2-	REM	17.5	-0.534467
DL207_110_good	c1-c2-	REM	20	-0.613695
DL207_126_good	c1-c2-	REM	-60	-0.990392
DL207_126_good	c1-c2-	REM	-57.5	-0.939631
DL207_126_good	c1-c2-	REM	-55	-0.79786
DL207_126_good	c1-c2-	REM	-52.5	-0.648081
DL207_126_good	c1-c2-	REM	-50	-0.596527
DL207_126_good	c1-c2-	REM	-47.5	-0.68135
DL207_126_good	c1-c2-	REM	-45	-0.839482
DL207_126_good	c1-c2-	REM	-42.5	-0.959287
DL207_126_good	c1-c2-	REM	-40	-0.953206
DL207_126_good	c1-c2-	REM	-37.5	-0.796735
DL207_126_good	c1-c2-	REM	-35	-0.5306
DL207_126_good	c1-c2-	REM	-32.5	-0.237812
DL207_126_good	c1-c2-	REM	-30	0.00636533
DL207_126_good	c1-c2-	REM	-27.5	0.183418
DL207_126_good	c1-c2-	REM	-25	0.303289
DL207_126_good	c1-c2-	REM	-22.5	0.347053
DL207_126_good	c1-c2-	REM	-20	0.299846
DL207_126_good	c1-c2-	REM	-17.5	0.211613
DL207_126_good	c1-c2-	REM	-15	0.17227
DL207_126_good	c1-c2-	REM	-12.5	0.216399
DL207_126_good	c1-c2-	REM	-10	0.248528
DL207_126_good	c1-c2-	REM	-7.5	0.134532
DL207_126_good	c1-c2-	REM	-5	-0.120257
DL207_126_good	c1-c2-	REM	-2.5	-0.395321
DL207_126_good	c1-c2-	REM	0	-0.614096
DL207_126_good	c1-c2-	REM	2.5	-0.777143
DL207_126_good	c1-c2-	REM	5	-0.897404
DL207_126_good	c1-c2-	REM	7.5	-0.972471
DL207_126_good	c1-c2-	REM	10	-1.00576
DL207_126_good	c1-c2-	REM	12.5	-1.02989
DL207_126_good	c1-c2-	REM	15	-1.08496
DL207_126_good	c1-c2-	REM	17.5	-1.16679
DL207_126_good	c1-c2-	REM	20	-1.22779
DL207_131_good	c1-c2-	REM	-60	0.0714274
DL207_131_good	c1-c2-	REM	-57.5	0.171268
DL207_131_good	c1-c2-	REM	-55	0.354187
DL207_131_good	c1-c2-	REM	-52.5	0.491629
DL207_131_good	c1-c2-	REM	-50	0.495808
DL207_131_good	c1-c2-	REM	-47.5	0.372418
DL207_131_good	c1-c2-	REM	-45	0.208916
DL207_131_good	c1-c2-	REM	-42.5	0.149797
DL207_131_good	c1-c2-	REM	-40	0.262895
DL207_131_good	c1-c2-	REM	-37.5	0.401924
DL207_131_good	c1-c2-	REM	-35	0.347466
DL207_131_good	c1-c2-	REM	-32.5	0.0937515
DL207_131_good	c1-c2-	REM	-30	-0.168523
DL207_131_good	c1-c2-	REM	-27.5	-0.313396
DL207_131_good	c1-c2-	REM	-25	-0.367536
DL207_131_good	c1-c2-	REM	-22.5	-0.418212
DL207_131_good	c1-c2-	REM	-20	-0.507161
DL207_131_good	c1-c2-	REM	-17.5	-0.58014
DL207_131_good	c1-c2-	REM	-15	-0.551694
DL207_131_good	c1-c2-	REM	-12.5	-0.411456
DL207_131_good	c1-c2-	REM	-10	-0.245223
DL207_131_good	c1-c2-	REM	-7.5	-0.137402
DL207_131_good	c1-c2-	REM	-5	-0.103473
DL207_131_good	c1-c2-	REM	-2.5	-0.144006
DL207_131_good	c1-c2-	REM	0	-0.251651
DL207_131_good	c1-c2-	REM	2.5	-0.359149
DL207_131_good	c1-c2-	REM	5	-0.383765
DL207_131_good	c1-c2-	REM	7.5	-0.340437
DL207_131_good	c1-c2-	REM	10	-0.340818
DL207_131_good	c1-c2-	REM	12.5	-0.439127
DL207_131_good	c1-c2-	REM	15	-0.553719
DL207_131_good	c1-c2-	REM	17.5	-0.584833
DL207_131_good	c1-c2-	REM	20	-0.525495
DL207_134_good	c1-c2-	REM	-60	0.481249
DL207_134_good	c1-c2-	REM	-57.5	0.304039
DL207_134_good	c1-c2-	REM	-55	0.241246
DL207_134_good	c1-c2-	REM	-52.5	0.279583
DL207_134_good	c1-c2-	REM	-50	0.344667
DL207_134_good	c1-c2-	REM	-47.5	0.381354
DL207_134_good	c1-c2-	REM	-45	0.431811
DL207_134_good	c1-c2-	REM	-42.5	0.571212
DL207_134_good	c1-c2-	REM	-40	0.775555
DL207_134_good	c1-c2-	REM	-37.5	0.928404
DL207_134_good	c1-c2-	REM	-35	0.961932
DL207_134_good	c1-c2-	REM	-32.5	0.918322
DL207_134_good	c1-c2-	REM	-30	0.870732
DL207_134_good	c1-c2-	REM	-27.5	0.852376
DL207_134_good	c1-c2-	REM	-25	0.854974
DL207_134_good	c1-c2-	REM	-22.5	0.853316
DL207_134_good	c1-c2-	REM	-20	0.838259
DL207_134_good	c1-c2-	REM	-17.5	0.837725
DL207_134_good	c1-c2-	REM	-15	0.895056
DL207_134_good	c1-c2-	REM	-12.5	1.00114
DL207_134_good	c1-c2-	REM	-10	1.06052
DL207_134_good	c1-c2-	REM	-7.5	0.989804
DL207_134_good	c1-c2-	REM	-5	0.826083
DL207_134_good	c1-c2-	REM	-2.5	0.663575
DL207_134_good	c1-c2-	REM	0	0.540691
DL207_134_good	c1-c2-	REM	2.5	0.457698
DL207_134_good	c1-c2-	REM	5	0.430377
DL207_134_good	c1-c2-	REM	7.5	0.441468
DL207_134_good	c1-c2-	REM	10	0.404939
DL207_134_good	c1-c2-	REM	12.5	0.261402
DL207_134_good	c1-c2-	REM	15	0.0417763
DL207_134_good	c1-c2-	REM	17.5	-0.179086
DL207_134_good	c1-c2-	REM	20	-0.333443
DL207_136_good	c1-c2-	REM	-60	1.36219
DL207_136_good	c1-c2-	REM	-57.5	1.42967
DL207_136_good	c1-c2-	REM	-55	1.43205
DL207_136_good	c1-c2-	REM	-52.5	1.42691
DL207_136_good	c1-c2-	REM	-50	1.41703
DL207_136_good	c1-c2-	REM	-47.5	1.34458
DL207_136_good	c1-c2-	REM	-45	1.16587
DL207_136_good	c1-c2-	REM	-42.5	0.905993
DL207_136_good	c1-c2-	REM	-40	0.657978
DL207_136_good	c1-c2-	REM	-37.5	0.47606
DL207_136_good	c1-c2-	REM	-35	0.300566
DL207_136_good	c1-c2-	REM	-32.5	0.0896476
DL207_136_good	c1-c2-	REM	-30	-0.0916082
DL207_136_good	c1-c2-	REM	-27.5	-0.201071
DL207_136_good	c1-c2-	REM	-25	-0.277798
DL207_136_good	c1-c2-	REM	-22.5	-0.34552
DL207_136_good	c1-c2-	REM	-20	-0.389818
DL207_136_good	c1-c2-	REM	-17.5	-0.408226
DL207_136_good	c1-c2-	REM	-15	-0.413498
DL207_136_good	c1-c2-	REM	-12.5	-0.420248
DL207_136_good	c1-c2-	REM	-10	-0.445645
DL207_136_good	c1-c2-	REM	-7.5	-0.491276
DL207_136_good	c1-c2-	REM	-5	-0.529979
DL207_136_good	c1-c2-	REM	-2.5	-0.528443
DL207_136_good	c1-c2-	REM	0	-0.466289
DL207_136_good	c1-c2-	REM	2.5	-0.331595
DL207_136_good	c1-c2-	REM	5	-0.134124
DL207_136_good	c1-c2-	REM	7.5	0.0774365
DL207_136_good	c1-c2-	REM	10	0.257091
DL207_136_good	c1-c2-	REM	12.5	0.403808
DL207_136_good	c1-c2-	REM	15	0.54016
DL207_136_good	c1-c2-	REM	17.5	0.67224
DL207_136_good	c1-c2-	REM	20	0.756809
DL207_146_good	c1-c2-	REM	-60	-0.0594561
DL207_146_good	c1-c2-	REM	-57.5	-0.128117
DL207_146_good	c1-c2-	REM	-55	-0.153401
DL207_146_good	c1-c2-	REM	-52.5	-0.171325
DL207_146_good	c1-c2-	REM	-50	-0.236715
DL207_146_good	c1-c2-	REM	-47.5	-0.332665
DL207_146_good	c1-c2-	REM	-45	-0.441665
DL207_146_good	c1-c2-	REM	-42.5	-0.599777
DL207_146_good	c1-c2-	REM	-40	-0.787026
DL207_146_good	c1-c2-	REM	-37.5	-0.902208
DL207_146_good	c1-c2-	REM	-35	-0.903147
DL207_146_good	c1-c2-	REM	-32.5	-0.847545
DL207_146_good	c1-c2-	REM	-30	-0.774511
DL207_146_good	c1-c2-	REM	-27.5	-0.640407
DL207_146_good	c1-c2-	REM	-25	-0.392287
DL207_146_good	c1-c2-	REM	-22.5	-0.0716315
DL207_146_good	c1-c2-	REM	-20	0.166234
DL207_146_good	c1-c2-	REM	-17.5	0.189075
DL207_146_good	c1-c2-	REM	-15	0.0286991
DL207_146_good	c1-c2-	REM	-12.5	-0.177115
DL207_146_good	c1-c2-	REM	-10	-0.297276
DL207_146_good	c1-c2-	REM	-7.5	-0.284521
DL207_146_good	c1-c2-	REM	-5	-0.231642
DL207_146_good	c1-c2-	REM	-2.5	-0.272483
DL207_146_good	c1-c2-	REM	0	-0.423522
DL207_146_good	c1-c2-	REM	2.5	-0.603353
DL207_146_good	c1-c2-	REM	5	-0.768545
DL207_146_good	c1-c2-	REM	7.5	-0.939173
DL207_146_good	c1-c2-	REM	10	-1.10266
DL207_146_good	c1-c2-	REM	12.5	-1.17598
DL207_146_good	c1-c2-	REM	15	-1.09219
DL207_146_good	c1-c2-	REM	17.5	-0.895661
DL207_146_good	c1-c2-	REM	20	-0.720121
DL207_147_good	c1-c2-	REM	-60	-0.366966
DL207_147_good	c1-c2-	REM	-57.5	-0.44669
DL207_147_good	c1-c2-	REM	-55	-0.470933
DL207_147_good	c1-c2-	REM	-52.5	-0.454229
DL207_147_good	c1-c2-	REM	-50	-0.4288
DL207_147_good	c1-c2-	REM	-47.5	-0.394845
DL207_147_good	c1-c2-	REM	-45	-0.343012
DL207_147_good	c1-c2-	REM	-42.5	-0.275012
DL207_147_good	c1-c2-	REM	-40	-0.157418
DL207_147_good	c1-c2-	REM	-37.5	0.0608837
DL207_147_good	c1-c2-	REM	-35	0.311336
DL207_147_good	c1-c2-	REM	-32.5	0.410242
DL207_147_good	c1-c2-	REM	-30	0.296733
DL207_147_good	c1-c2-	REM	-27.5	0.118625
DL207_147_good	c1-c2-	REM	-25	0.020349
DL207_147_good	c1-c2-	REM	-22.5	0.0061809
DL207_147_good	c1-c2-	REM	-20	0.00310348
DL207_147_good	c1-c2-	REM	-17.5	-0.0563118
DL207_147_good	c1-c2-	REM	-15	-0.173063
DL207_147_good	c1-c2-	REM	-12.5	-0.282877
DL207_147_good	c1-c2-	REM	-10	-0.351211
DL207_147_good	c1-c2-	REM	-7.5	-0.409034
DL207_147_good	c1-c2-	REM	-5	-0.482484
DL207_147_good	c1-c2-	REM	-2.5	-0.554594
DL207_147_good	c1-c2-	REM	0	-0.592649
DL207_147_good	c1-c2-	REM	2.5	-0.601024
DL207_147_good	c1-c2-	REM	5	-0.626946
DL207_147_good	c1-c2-	REM	7.5	-0.702345
DL207_147_good	c1-c2-	REM	10	-0.816419
DL207_147_good	c1-c2-	REM	12.5	-0.927681
DL207_147_good	c1-c2-	REM	15	-0.986532
DL207_147_good	c1-c2-	REM	17.5	-0.96586
DL207_147_good	c1-c2-	REM	20	-0.869479
DL207_148_good	c1-c2-	REM	-60	0.498849
DL207_148_good	c1-c2-	REM	-57.5	0.402721
DL207_148_good	c1-c2-	REM	-55	0.441448
DL207_148_good	c1-c2-	REM	-52.5	0.560418
DL207_148_good	c1-c2-	REM	-50	0.636952
DL207_148_good	c1-c2-	REM	-47.5	0.63274
DL207_148_good	c1-c2-	REM	-45	0.656788
DL207_148_good	c1-c2-	REM	-42.5	0.791852
DL207_148_good	c1-c2-	REM	-40	0.919484
DL207_148_good	c1-c2-	REM	-37.5	0.870051
DL207_148_good	c1-c2-	REM	-35	0.664733
DL207_148_good	c1-c2-	REM	-32.5	0.458842
DL207_148_good	c1-c2-	REM	-30	0.36345
DL207_148_good	c1-c2-	REM	-27.5	0.389784
DL207_148_good	c1-c2-	REM	-25	0.460785
DL207_148_good	c1-c2-	REM	-22.5	0.488978
DL207_148_good	c1-c2-	REM	-20	0.463394
DL207_148_good	c1-c2-	REM	-17.5	0.425371
DL207_148_good	c1-c2-	REM	-15	0.416936
DL207_148_good	c1-c2-	REM	-12.5	0.450318
DL207_148_good	c1-c2-	REM	-10	0.465051
DL207_148_good	c1-c2-	REM	-7.5	0.386739
DL207_148_good	c1-c2-	REM	-5	0.227558
DL207_148_good	c1-c2-	REM	-2.5	0.0520756
DL207_148_good	c1-c2-	REM	0	-0.0967091
DL207_148_good	c1-c2-	REM	2.5	-0.20311
DL207_148_good	c1-c2-	REM	5	-0.268262
DL207_148_good	c1-c2-	REM	7.5	-0.325851
DL207_148_good	c1-c2-	REM	10	-0.435913
DL207_148_good	c1-c2-	REM	12.5	-0.593942
DL207_148_good	c1-c2-	REM	15	-0.681084
DL207_148_good	c1-c2-	REM	17.5	-0.588716
DL207_148_good	c1-c2-	REM	20	-0.351611
DL207_157_good	c1-c2-	REM	-60	-0.389685
DL207_157_good	c1-c2-	REM	-57.5	-0.497518
DL207_157_good	c1-c2-	REM	-55	-0.621153
DL207_157_good	c1-c2-	REM	-52.5	-0.681575
DL207_157_good	c1-c2-	REM	-50	-0.688076
DL207_157_good	c1-c2-	REM	-47.5	-0.626623
DL207_157_good	c1-c2-	REM	-45	-0.488883
DL207_157_good	c1-c2-	REM	-42.5	-0.34309
DL207_157_good	c1-c2-	REM	-40	-0.26009
DL207_157_good	c1-c2-	REM	-37.5	-0.252637
DL207_157_good	c1-c2-	REM	-35	-0.295136
DL207_157_good	c1-c2-	REM	-32.5	-0.343433
DL207_157_good	c1-c2-	REM	-30	-0.342794
DL207_157_good	c1-c2-	REM	-27.5	-0.279821
DL207_157_good	c1-c2-	REM	-25	-0.197639
DL207_157_good	c1-c2-	REM	-22.5	-0.105947
DL207_157_good	c1-c2-	REM	-20	0.0192899
DL207_157_good	c1-c2-	REM	-17.5	0.120719
DL207_157_good	c1-c2-	REM	-15	0.0832595
DL207_157_good	c1-c2-	REM	-12.5	-0.0957888
DL207_157_good	c1-c2-	REM	-10	-0.250869
DL207_157_good	c1-c2-	REM	-7.5	-0.263185
DL207_157_good	c1-c2-	REM	-5	-0.247569
DL207_157_good	c1-c2-	REM	-2.5	-0.329185
DL207_157_good	c1-c2-	REM	0	-0.387613
DL207_157_good	c1-c2-	REM	2.5	-0.266808
DL207_157_good	c1-c2-	REM	5	-0.0462609
DL207_157_good	c1-c2-	REM	7.5	0.0785819
DL207_157_good	c1-c2-	REM	10	0.0236815
DL207_157_good	c1-c2-	REM	12.5	-0.128988
DL207_157_good	c1-c2-	REM	15	-0.218941
DL207_157_good	c1-c2-	REM	17.5	-0.181716
DL207_157_good	c1-c2-	REM	20	-0.110678
DL207_166_good	c1-c2-	REM	-60	-0.255397
DL207_166_good	c1-c2-	REM	-57.5	-0.33862
DL207_166_good	c1-c2-	REM	-55	-0.360737
DL207_166_good	c1-c2-	REM	-52.5	-0.347046
DL207_166_good	c1-c2-	REM	-50	-0.334743
DL207_166_good	c1-c2-	REM	-47.5	-0.303248
DL207_166_good	c1-c2-	REM	-45	-0.228674
DL207_166_good	c1-c2-	REM	-42.5	-0.118928
DL207_166_good	c1-c2-	REM	-40	0.0296973
DL207_166_good	c1-c2-	REM	-37.5	0.20385
DL207_166_good	c1-c2-	REM	-35	0.336754
DL207_166_good	c1-c2-	REM	-32.5	0.375134
DL207_166_good	c1-c2-	REM	-30	0.342585
DL207_166_good	c1-c2-	REM	-27.5	0.303161
DL207_166_good	c1-c2-	REM	-25	0.271844
DL207_166_good	c1-c2-	REM	-22.5	0.210783
DL207_166_good	c1-c2-	REM	-20	0.113307
DL207_166_good	c1-c2-	REM	-17.5	0.0303552
DL207_166_good	c1-c2-	REM	-15	0.00622306
DL207_166_good	c1-c2-	REM	-12.5	0.00304229
DL207_166_good	c1-c2-	REM	-10	-0.0851221
DL207_166_good	c1-c2-	REM	-7.5	-0.296213
DL207_166_good	c1-c2-	REM	-5	-0.538212
DL207_166_good	c1-c2-	REM	-2.5	-0.708453
DL207_166_good	c1-c2-	REM	0	-0.787391
DL207_166_good	c1-c2-	REM	2.5	-0.793317
DL207_166_good	c1-c2-	REM	5	-0.718983
DL207_166_good	c1-c2-	REM	7.5	-0.55876
DL207_166_good	c1-c2-	REM	10	-0.386548
DL207_166_good	c1-c2-	REM	12.5	-0.314631
DL207_166_good	c1-c2-	REM	15	-0.331724
DL207_166_good	c1-c2-	REM	17.5	-0.29482
DL207_166_good	c1-c2-	REM	20	-0.120969
DL207_167_good	c1-c2-	REM	-60	0.498129
DL207_167_good	c1-c2-	REM	-57.5	0.514634
DL207_167_good	c1-c2-	REM	-55	0.468528
DL207_167_good	c1-c2-	REM	-52.5	0.416433
DL207_167_good	c1-c2-	REM	-50	0.287726
DL207_167_good	c1-c2-	REM	-47.5	0.122638
DL207_167_good	c1-c2-	REM	-45	0.064939
DL207_167_good	c1-c2-	REM	-42.5	0.14909
DL207_167_good	c1-c2-	REM	-40	0.325512
DL207_167_good	c1-c2-	REM	-37.5	0.53855
DL207_167_good	c1-c2-	REM	-35	0.632713
DL207_167_good	c1-c2-	REM	-32.5	0.436384
DL207_167_good	c1-c2-	REM	-30	0.0223857
DL207_167_good	c1-c2-	REM	-27.5	-0.350053
DL207_167_good	c1-c2-	REM	-25	-0.520863
DL207_167_good	c1-c2-	REM	-22.5	-0.527549
DL207_167_good	c1-c2-	REM	-20	-0.49907
DL207_167_good	c1-c2-	REM	-17.5	-0.470693
DL207_167_good	c1-c2-	REM	-15	-0.360603
DL207_167_good	c1-c2-	REM	-12.5	-0.16417
DL207_167_good	c1-c2-	REM	-10	-0.00148423
DL207_167_good	c1-c2-	REM	-7.5	0.0651218
DL207_167_good	c1-c2-	REM	-5	0.0735829
DL207_167_good	c1-c2-	REM	-2.5	0.0382102
DL207_167_good	c1-c2-	REM	0	-0.036902
DL207_167_good	c1-c2-	REM	2.5	-0.0665709
DL207_167_good	c1-c2-	REM	5	0.0631683
DL207_167_good	c1-c2-	REM	7.5	0.373759
DL207_167_good	c1-c2-	REM	10	0.760706
DL207_167_good	c1-c2-	REM	12.5	0.991346
DL207_167_good	c1-c2-	REM	15	0.879275
DL207_167_good	c1-c2-	REM	17.5	0.588395
DL207_167_good	c1-c2-	REM	20	0.467676
DL207_168_good	c1-c2-	REM	-60	0.0516205
DL207_168_good	c1-c2-	REM	-57.5	0.0581392
DL207_168_good	c1-c2-	REM	-55	0.17511
DL207_168_good	c1-c2-	REM	-52.5	0.311984
DL207_168_good	c1-c2-	REM	-50	0.303259
DL207_168_good	c1-c2-	REM	-47.5	0.065143
DL207_168_good	c1-c2-	REM	-45	-0.261193
DL207_168_good	c1-c2-	REM	-42.5	-0.486846
DL207_168_good	c1-c2-	REM	-40	-0.534606
DL207_168_good	c1-c2-	REM	-37.5	-0.397263
DL207_168_good	c1-c2-	REM	-35	-0.148337
DL207_168_good	c1-c2-	REM	-32.5	0.0694173
DL207_168_good	c1-c2-	REM	-30	0.177144
DL207_168_good	c1-c2-	REM	-27.5	0.178807
DL207_168_good	c1-c2-	REM	-25	0.0764568
DL207_168_good	c1-c2-	REM	-22.5	-0.149043
DL207_168_good	c1-c2-	REM	-20	-0.471734
DL207_168_good	c1-c2-	REM	-17.5	-0.758335
DL207_168_good	c1-c2-	REM	-15	-0.854497
DL207_168_good	c1-c2-	REM	-12.5	-0.751185
DL207_168_good	c1-c2-	REM	-10	-0.636127
DL207_168_good	c1-c2-	REM	-7.5	-0.714799
DL207_168_good	c1-c2-	REM	-5	-0.900209
DL207_168_good	c1-c2-	REM	-2.5	-0.86558
DL207_168_good	c1-c2-	REM	0	-0.513951
DL207_168_good	c1-c2-	REM	2.5	-0.116791
DL207_168_good	c1-c2-	REM	5	0.103961
DL207_168_good	c1-c2-	REM	7.5	0.261549
DL207_168_good	c1-c2-	REM	10	0.553517
DL207_168_good	c1-c2-	REM	12.5	0.89549
DL207_168_good	c1-c2-	REM	15	1.05087
DL207_168_good	c1-c2-	REM	17.5	1.01638
DL207_168_good	c1-c2-	REM	20	0.935939
DL207_170_good	c1-c2-	REM	-60	-0.401173
DL207_170_good	c1-c2-	REM	-57.5	-0.388584
DL207_170_good	c1-c2-	REM	-55	-0.22832
DL207_170_good	c1-c2-	REM	-52.5	0.0255824
DL207_170_good	c1-c2-	REM	-50	0.216669
DL207_170_good	c1-c2-	REM	-47.5	0.226091
DL207_170_good	c1-c2-	REM	-45	0.109576
DL207_170_good	c1-c2-	REM	-42.5	0.0195892
DL207_170_good	c1-c2-	REM	-40	0.0365162
DL207_170_good	c1-c2-	REM	-37.5	0.103729
DL207_170_good	c1-c2-	REM	-35	0.120385
DL207_170_good	c1-c2-	REM	-32.5	0.0812856
DL207_170_good	c1-c2-	REM	-30	0.0525992
DL207_170_good	c1-c2-	REM	-27.5	0.0483164
DL207_170_good	c1-c2-	REM	-25	0.0158406
DL207_170_good	c1-c2-	REM	-22.5	-0.0652437
DL207_170_good	c1-c2-	REM	-20	-0.151734
DL207_170_good	c1-c2-	REM	-17.5	-0.213883
DL207_170_good	c1-c2-	REM	-15	-0.234887
DL207_170_good	c1-c2-	REM	-12.5	-0.189775
DL207_170_good	c1-c2-	REM	-10	-0.128925
DL207_170_good	c1-c2-	REM	-7.5	-0.165941
DL207_170_good	c1-c2-	REM	-5	-0.326906
DL207_170_good	c1-c2-	REM	-2.5	-0.522055
DL207_170_good	c1-c2-	REM	0	-0.661873
DL207_170_good	c1-c2-	REM	2.5	-0.711718
DL207_170_good	c1-c2-	REM	5	-0.662094
DL207_170_good	c1-c2-	REM	7.5	-0.53544
DL207_170_good	c1-c2-	REM	10	-0.414446
DL207_170_good	c1-c2-	REM	12.5	-0.379318
DL207_170_good	c1-c2-	REM	15	-0.422634
DL207_170_good	c1-c2-	REM	17.5	-0.484713
DL207_170_good	c1-c2-	REM	20	-0.50627
DL207_173_good	c1-c2-	REM	-60	-0.849089
DL207_173_good	c1-c2-	REM	-57.5	-0.839979
DL207_173_good	c1-c2-	REM	-55	-0.768704
DL207_173_good	c1-c2-	REM	-52.5	-0.670774
DL207_173_good	c1-c2-	REM	-50	-0.617965
DL207_173_good	c1-c2-	REM	-47.5	-0.652246
DL207_173_good	c1-c2-	REM	-45	-0.722335
DL207_173_good	c1-c2-	REM	-42.5	-0.737884
DL207_173_good	c1-c2-	REM	-40	-0.676847
DL207_173_good	c1-c2-	REM	-37.5	-0.602719
DL207_173_good	c1-c2-	REM	-35	-0.56124
DL207_173_good	c1-c2-	REM	-32.5	-0.4963
DL207_173_good	c1-c2-	REM	-30	-0.332636
DL207_173_good	c1-c2-	REM	-27.5	-0.0890757
DL207_173_good	c1-c2-	REM	-25	0.127497
DL207_173_good	c1-c2-	REM	-22.5	0.19961
DL207_173_good	c1-c2-	REM	-20	0.0919342
DL207_173_good	c1-c2-	REM	-17.5	-0.11451
DL207_173_good	c1-c2-	REM	-15	-0.284343
DL207_173_good	c1-c2-	REM	-12.5	-0.347879
DL207_173_good	c1-c2-	REM	-10	-0.365779
DL207_173_good	c1-c2-	REM	-7.5	-0.415902
DL207_173_good	c1-c2-	REM	-5	-0.463052
DL207_173_good	c1-c2-	REM	-2.5	-0.406225
DL207_173_good	c1-c2-	REM	0	-0.195892
DL207_173_good	c1-c2-	REM	2.5	0.102542
DL207_173_good	c1-c2-	REM	5	0.336987
DL207_173_good	c1-c2-	REM	7.5	0.346838
DL207_173_good	c1-c2-	REM	10	0.070656
DL207_173_good	c1-c2-	REM	12.5	-0.351787
DL207_173_good	c1-c2-	REM	15	-0.688693
DL207_173_good	c1-c2-	REM	17.5	-0.837253
DL207_173_good	c1-c2-	REM	20	-0.831847
DL207_178_good	c1-c2-	REM	-60	0.0776506
DL207_178_good	c1-c2-	REM	-57.5	-0.0632844
DL207_178_good	c1-c2-	REM	-55	-0.154136
DL207_178_good	c1-c2-	REM	-52.5	-0.204264
DL207_178_good	c1-c2-	REM	-50	-0.250959
DL207_178_good	c1-c2-	REM	-47.5	-0.308095
DL207_178_good	c1-c2-	REM	-45	-0.348111
DL207_178_good	c1-c2-	REM	-42.5	-0.319257
DL207_178_good	c1-c2-	REM	-40	-0.182237
DL207_178_good	c1-c2-	REM	-37.5	0.0525271
DL207_178_good	c1-c2-	REM	-35	0.32052
DL207_178_good	c1-c2-	REM	-32.5	0.533853
DL207_178_good	c1-c2-	REM	-30	0.630241
DL207_178_good	c1-c2-	REM	-27.5	0.614384
DL207_178_good	c1-c2-	REM	-25	0.539809
DL207_178_good	c1-c2-	REM	-22.5	0.45769
DL207_178_good	c1-c2-	REM	-20	0.393908
DL207_178_good	c1-c2-	REM	-17.5	0.346526
DL207_178_good	c1-c2-	REM	-15	0.309187
DL207_178_good	c1-c2-	REM	-12.5	0.294931
DL207_178_good	c1-c2-	REM	-10	0.299957
DL207_178_good	c1-c2-	REM	-7.5	0.285331
DL207_178_good	c1-c2-	REM	-5	0.23005
DL207_178_good	c1-c2-	REM	-2.5	0.156177
DL207_178_good	c1-c2-	REM	0	0.107883
DL207_178_good	c1-c2-	REM	2.5	0.135333
DL207_178_good	c1-c2-	REM	5	0.262982
DL207_178_good	c1-c2-	REM	7.5	0.448566
DL207_178_good	c1-c2-	REM	10	0.605992
DL207_178_good	c1-c2-	REM	12.5	0.679301
DL207_178_good	c1-c2-	REM	15	0.659849
DL207_178_good	c1-c2-	REM	17.5	0.565772
DL207_178_good	c1-c2-	REM	20	0.447538
DL207_180_good	c1-c2-	REM	-60	-0.170942
DL207_180_good	c1-c2-	REM	-57.5	-0.198682
DL207_180_good	c1-c2-	REM	-55	-0.107496
DL207_180_good	c1-c2-	REM	-52.5	-0.0258312
DL207_180_good	c1-c2-	REM	-50	-0.052162
DL207_180_good	c1-c2-	REM	-47.5	-0.196698
DL207_180_good	c1-c2-	REM	-45	-0.382598
DL207_180_good	c1-c2-	REM	-42.5	-0.484438
DL207_180_good	c1-c2-	REM	-40	-0.460834
DL207_180_good	c1-c2-	REM	-37.5	-0.387705
DL207_180_good	c1-c2-	REM	-35	-0.318758
DL207_180_good	c1-c2-	REM	-32.5	-0.23754
DL207_180_good	c1-c2-	REM	-30	-0.158825
DL207_180_good	c1-c2-	REM	-27.5	-0.143109
DL207_180_good	c1-c2-	REM	-25	-0.20129
DL207_180_good	c1-c2-	REM	-22.5	-0.294453
DL207_180_good	c1-c2-	REM	-20	-0.385317
DL207_180_good	c1-c2-	REM	-17.5	-0.449321
DL207_180_good	c1-c2-	REM	-15	-0.466115
DL207_180_good	c1-c2-	REM	-12.5	-0.417564
DL207_180_good	c1-c2-	REM	-10	-0.3616
DL207_180_good	c1-c2-	REM	-7.5	-0.398367
DL207_180_good	c1-c2-	REM	-5	-0.511556
DL207_180_good	c1-c2-	REM	-2.5	-0.598452
DL207_180_good	c1-c2-	REM	0	-0.598149
DL207_180_good	c1-c2-	REM	2.5	-0.524823
DL207_180_good	c1-c2-	REM	5	-0.43331
DL207_180_good	c1-c2-	REM	7.5	-0.340167
DL207_180_good	c1-c2-	REM	10	-0.235933
DL207_180_good	c1-c2-	REM	12.5	-0.17636
DL207_180_good	c1-c2-	REM	15	-0.211788
DL207_180_good	c1-c2-	REM	17.5	-0.272843
DL207_180_good	c1-c2-	REM	20	-0.269125
DL207_199_good	c1-c2-	REM	-60	-0.191116
DL207_199_good	c1-c2-	REM	-57.5	-0.210716
DL207_199_good	c1-c2-	REM	-55	-0.0965835
DL207_199_good	c1-c2-	REM	-52.5	0.0451046
DL207_199_good	c1-c2-	REM	-50	0.0784666
DL207_199_good	c1-c2-	REM	-47.5	0.00673544
DL207_199_good	c1-c2-	REM	-45	-0.0413184
DL207_199_good	c1-c2-	REM	-42.5	0.00540771
DL207_199_good	c1-c2-	REM	-40	0.115116
DL207_199_good	c1-c2-	REM	-37.5	0.24402
DL207_199_good	c1-c2-	REM	-35	0.346271
DL207_199_good	c1-c2-	REM	-32.5	0.377125
DL207_199_good	c1-c2-	REM	-30	0.394296
DL207_199_good	c1-c2-	REM	-27.5	0.497574
DL207_199_good	c1-c2-	REM	-25	0.618012
DL207_199_good	c1-c2-	REM	-22.5	0.595236
DL207_199_good	c1-c2-	REM	-20	0.462738
DL207_199_good	c1-c2-	REM	-17.5	0.420961
DL207_199_good	c1-c2-	REM	-15	0.542125
DL207_199_good	c1-c2-	REM	-12.5	0.666188
DL207_199_good	c1-c2-	REM	-10	0.584446
DL207_199_good	c1-c2-	REM	-7.5	0.26572
DL207_199_good	c1-c2-	REM	-5	-0.137584
DL207_199_good	c1-c2-	REM	-2.5	-0.508985
DL207_199_good	c1-c2-	REM	0	-0.85517
DL207_199_good	c1-c2-	REM	2.5	-1.14309
DL207_199_good	c1-c2-	REM	5	-1.28238
DL207_199_good	c1-c2-	REM	7.5	-1.31447
DL207_199_good	c1-c2-	REM	10	-1.35599
DL207_199_good	c1-c2-	REM	12.5	-1.4153
DL207_199_good	c1-c2-	REM	15	-1.46647
DL207_199_good	c1-c2-	REM	17.5	-1.53349
DL207_199_good	c1-c2-	REM	20	-1.60966
DL207_206_good	c1-c2-	REM	-60	-0.227119
DL207_206_good	c1-c2-	REM	-57.5	-0.343682
DL207_206_good	c1-c2-	REM	-55	-0.348203
DL207_206_good	c1-c2-	REM	-52.5	-0.239207
DL207_206_good	c1-c2-	REM	-50	-0.0613562
DL207_206_good	c1-c2-	REM	-47.5	0.0614783
DL207_206_good	c1-c2-	REM	-45	0.0185928
DL207_206_good	c1-c2-	REM	-42.5	-0.128667
DL207_206_good	c1-c2-	REM	-40	-0.190975
DL207_206_good	c1-c2-	REM	-37.5	-0.0834896
DL207_206_good	c1-c2-	REM	-35	0.13056
DL207_206_good	c1-c2-	REM	-32.5	0.376561
DL207_206_good	c1-c2-	REM	-30	0.574628
DL207_206_good	c1-c2-	REM	-27.5	0.623734
DL207_206_good	c1-c2-	REM	-25	0.508773
DL207_206_good	c1-c2-	REM	-22.5	0.34032
DL207_206_good	c1-c2-	REM	-20	0.245459
DL207_206_good	c1-c2-	REM	-17.5	0.248746
DL207_206_good	c1-c2-	REM	-15	0.275807
DL207_206_good	c1-c2-	REM	-12.5	0.263673
DL207_206_good	c1-c2-	REM	-10	0.236348
DL207_206_good	c1-c2-	REM	-7.5	0.253893
DL207_206_good	c1-c2-	REM	-5	0.340868
DL207_206_good	c1-c2-	REM	-2.5	0.486096
DL207_206_good	c1-c2-	REM	0	0.642139
DL207_206_good	c1-c2-	REM	2.5	0.743061
DL207_206_good	c1-c2-	REM	5	0.820181
DL207_206_good	c1-c2-	REM	7.5	1.061
DL207_206_good	c1-c2-	REM	10	1.5556
DL207_206_good	c1-c2-	REM	12.5	1.97123
DL207_206_good	c1-c2-	REM	15	1.81229
DL207_206_good	c1-c2-	REM	17.5	1.03797
DL207_206_good	c1-c2-	REM	20	0.0933173
DL207_208_good	c1-c2-	REM	-60	-0.243043
DL207_208_good	c1-c2-	REM	-57.5	-0.335008
DL207_208_good	c1-c2-	REM	-55	-0.26745
DL207_208_good	c1-c2-	REM	-52.5	-0.13099
DL207_208_good	c1-c2-	REM	-50	-0.0451845
DL207_208_good	c1-c2-	REM	-47.5	-0.101835
DL207_208_good	c1-c2-	REM	-45	-0.269799
DL207_208_good	c1-c2-	REM	-42.5	-0.405299
DL207_208_good	c1-c2-	REM	-40	-0.426892
DL207_208_good	c1-c2-	REM	-37.5	-0.356325
DL207_208_good	c1-c2-	REM	-35	-0.212713
DL207_208_good	c1-c2-	REM	-32.5	-0.0463995
DL207_208_good	c1-c2-	REM	-30	0.0656672
DL207_208_good	c1-c2-	REM	-27.5	0.158324
DL207_208_good	c1-c2-	REM	-25	0.271725
DL207_208_good	c1-c2-	REM	-22.5	0.319262
DL207_208_good	c1-c2-	REM	-20	0.26742
DL207_208_good	c1-c2-	REM	-17.5	0.216024
DL207_208_good	c1-c2-	REM	-15	0.271276
DL207_208_good	c1-c2-	REM	-12.5	0.442344
DL207_208_good	c1-c2-	REM	-10	0.546102
DL207_208_good	c1-c2-	REM	-7.5	0.338293
DL207_208_good	c1-c2-	REM	-5	-0.160219
DL207_208_good	c1-c2-	REM	-2.5	-0.691621
DL207_208_good	c1-c2-	REM	0	-1.07427
DL207_208_good	c1-c2-	REM	2.5	-1.27245
DL207_208_good	c1-c2-	REM	5	-1.28909
DL207_208_good	c1-c2-	REM	7.5	-1.20589
DL207_208_good	c1-c2-	REM	10	-1.19522
DL207_208_good	c1-c2-	REM	12.5	-1.2788
DL207_208_good	c1-c2-	REM	15	-1.27944
DL207_208_good	c1-c2-	REM	17.5	-1.13868
DL207_208_good	c1-c2-	REM	20	-0.975864
DL207_214_good	c1-c2-	REM	-60	-0.265362
DL207_214_good	c1-c2-	REM	-57.5	-0.35363
DL207_214_good	c1-c2-	REM	-55	-0.28
DL207_214_good	c1-c2-	REM	-52.5	-0.139653
DL207_214_good	c1-c2-	REM	-50	-0.0524437
DL207_214_good	c1-c2-	REM	-47.5	-0.108013
DL207_214_good	c1-c2-	REM	-45	-0.273296
DL207_214_good	c1-c2-	REM	-42.5	-0.403026
DL207_214_good	c1-c2-	REM	-40	-0.415501
DL207_214_good	c1-c2-	REM	-37.5	-0.335214
DL207_214_good	c1-c2-	REM	-35	-0.185959
DL207_214_good	c1-c2-	REM	-32.5	-0.0219176
DL207_214_good	c1-c2-	REM	-30	0.0801933
DL207_214_good	c1-c2-	REM	-27.5	0.161073
DL207_214_good	c1-c2-	REM	-25	0.266749
DL207_214_good	c1-c2-	REM	-22.5	0.311375
DL207_214_good	c1-c2-	REM	-20	0.25916
DL207_214_good	c1-c2-	REM	-17.5	0.207916
DL207_214_good	c1-c2-	REM	-15	0.262897
DL207_214_good	c1-c2-	REM	-12.5	0.433157
DL207_214_good	c1-c2-	REM	-10	0.536396
DL207_214_good	c1-c2-	REM	-7.5	0.329357
DL207_214_good	c1-c2-	REM	-5	-0.167693
DL207_214_good	c1-c2-	REM	-2.5	-0.698838
DL207_214_good	c1-c2-	REM	0	-1.08269
DL207_214_good	c1-c2-	REM	2.5	-1.2807
DL207_214_good	c1-c2-	REM	5	-1.29337
DL207_214_good	c1-c2-	REM	7.5	-1.20417
DL207_214_good	c1-c2-	REM	10	-1.18965
DL207_214_good	c1-c2-	REM	12.5	-1.27351
DL207_214_good	c1-c2-	REM	15	-1.27654
DL207_214_good	c1-c2-	REM	17.5	-1.13604
DL207_214_good	c1-c2-	REM	20	-0.96808
DL207_216_good	c1-c2-	REM	-60	-0.128578
DL207_216_good	c1-c2-	REM	-57.5	-0.12889
DL207_216_good	c1-c2-	REM	-55	-0.063624
DL207_216_good	c1-c2-	REM	-52.5	-0.0147281
DL207_216_good	c1-c2-	REM	-50	-0.0450064
DL207_216_good	c1-c2-	REM	-47.5	-0.144174
DL207_216_good	c1-c2-	REM	-45	-0.248417
DL207_216_good	c1-c2-	REM	-42.5	-0.320097
DL207_216_good	c1-c2-	REM	-40	-0.373311
DL207_216_good	c1-c2-	REM	-37.5	-0.417276
DL207_216_good	c1-c2-	REM	-35	-0.442258
DL207_216_good	c1-c2-	REM	-32.5	-0.443656
DL207_216_good	c1-c2-	REM	-30	-0.420857
DL207_216_good	c1-c2-	REM	-27.5	-0.373832
DL207_216_good	c1-c2-	REM	-25	-0.311645
DL207_216_good	c1-c2-	REM	-22.5	-0.25132
DL207_216_good	c1-c2-	REM	-20	-0.212082
DL207_216_good	c1-c2-	REM	-17.5	-0.198016
DL207_216_good	c1-c2-	REM	-15	-0.185846
DL207_216_good	c1-c2-	REM	-12.5	-0.158687
DL207_216_good	c1-c2-	REM	-10	-0.130281
DL207_216_good	c1-c2-	REM	-7.5	-0.113744
DL207_216_good	c1-c2-	REM	-5	-0.0987173
DL207_216_good	c1-c2-	REM	-2.5	-0.0721301
DL207_216_good	c1-c2-	REM	0	-0.0351918
DL207_216_good	c1-c2-	REM	2.5	0.0164731
DL207_216_good	c1-c2-	REM	5	0.106672
DL207_216_good	c1-c2-	REM	7.5	0.249045
DL207_216_good	c1-c2-	REM	10	0.405299
DL207_216_good	c1-c2-	REM	12.5	0.485307
DL207_216_good	c1-c2-	REM	15	0.418205
DL207_216_good	c1-c2-	REM	17.5	0.245168
DL207_216_good	c1-c2-	REM	20	0.112954
DL207_220_good	c1-c2-	REM	-60	-0.491374
DL207_220_good	c1-c2-	REM	-57.5	-0.284181
DL207_220_good	c1-c2-	REM	-55	0.0146077
DL207_220_good	c1-c2-	REM	-52.5	0.189445
DL207_220_good	c1-c2-	REM	-50	0.146749
DL207_220_good	c1-c2-	REM	-47.5	-0.071174
DL207_220_good	c1-c2-	REM	-45	-0.358107
DL207_220_good	c1-c2-	REM	-42.5	-0.616401
DL207_220_good	c1-c2-	REM	-40	-0.746105
DL207_220_good	c1-c2-	REM	-37.5	-0.641084
DL207_220_good	c1-c2-	REM	-35	-0.314456
DL207_220_good	c1-c2-	REM	-32.5	0.0250744
DL207_220_good	c1-c2-	REM	-30	0.171955
DL207_220_good	c1-c2-	REM	-27.5	0.173013
DL207_220_good	c1-c2-	REM	-25	0.203956
DL207_220_good	c1-c2-	REM	-22.5	0.287902
DL207_220_good	c1-c2-	REM	-20	0.31728
DL207_220_good	c1-c2-	REM	-17.5	0.235148
DL207_220_good	c1-c2-	REM	-15	0.136169
DL207_220_good	c1-c2-	REM	-12.5	0.175975
DL207_220_good	c1-c2-	REM	-10	0.287665
DL207_220_good	c1-c2-	REM	-7.5	0.200615
DL207_220_good	c1-c2-	REM	-5	-0.146373
DL207_220_good	c1-c2-	REM	-2.5	-0.522517
DL207_220_good	c1-c2-	REM	0	-0.73509
DL207_220_good	c1-c2-	REM	2.5	-0.755296
DL207_220_good	c1-c2-	REM	5	-0.579295
DL207_220_good	c1-c2-	REM	7.5	-0.243765
DL207_220_good	c1-c2-	REM	10	0.0450878
DL207_220_good	c1-c2-	REM	12.5	0.093018
DL207_220_good	c1-c2-	REM	15	-0.0454826
DL207_220_good	c1-c2-	REM	17.5	-0.241607
DL207_220_good	c1-c2-	REM	20	-0.461547
DL207_222_good	c1-c2-	REM	-60	-0.330425
DL207_222_good	c1-c2-	REM	-57.5	-0.27514
DL207_222_good	c1-c2-	REM	-55	-0.210117
DL207_222_good	c1-c2-	REM	-52.5	-0.180013
DL207_222_good	c1-c2-	REM	-50	-0.211884
DL207_222_good	c1-c2-	REM	-47.5	-0.308172
DL207_222_good	c1-c2-	REM	-45	-0.45126
DL207_222_good	c1-c2-	REM	-42.5	-0.594606
DL207_222_good	c1-c2-	REM	-40	-0.679941
DL207_222_good	c1-c2-	REM	-37.5	-0.645277
DL207_222_good	c1-c2-	REM	-35	-0.437818
DL207_222_good	c1-c2-	REM	-32.5	-0.109634
DL207_222_good	c1-c2-	REM	-30	0.157559
DL207_222_good	c1-c2-	REM	-27.5	0.22569
DL207_222_good	c1-c2-	REM	-25	0.126995
DL207_222_good	c1-c2-	REM	-22.5	0.00203426
DL207_222_good	c1-c2-	REM	-20	-0.00549065
DL207_222_good	c1-c2-	REM	-17.5	0.146706
DL207_222_good	c1-c2-	REM	-15	0.357145
DL207_222_good	c1-c2-	REM	-12.5	0.510944
DL207_222_good	c1-c2-	REM	-10	0.602039
DL207_222_good	c1-c2-	REM	-7.5	0.664302
DL207_222_good	c1-c2-	REM	-5	0.692578
DL207_222_good	c1-c2-	REM	-2.5	0.690355
DL207_222_good	c1-c2-	REM	0	0.679157
DL207_222_good	c1-c2-	REM	2.5	0.627002
DL207_222_good	c1-c2-	REM	5	0.481036
DL207_222_good	c1-c2-	REM	7.5	0.283512
DL207_222_good	c1-c2-	REM	10	0.135761
DL207_222_good	c1-c2-	REM	12.5	0.0316505
DL207_222_good	c1-c2-	REM	15	-0.137439
DL207_222_good	c1-c2-	REM	17.5	-0.390009
DL207_222_good	c1-c2-	REM	20	-0.609752
DL207_226_good	c1-c2-	REM	-60	-0.724865
DL207_226_good	c1-c2-	REM	-57.5	-0.70212
DL207_226_good	c1-c2-	REM	-55	-0.585625
DL207_226_good	c1-c2-	REM	-52.5	-0.474671
DL207_226_good	c1-c2-	REM	-50	-0.467414
DL207_226_good	c1-c2-	REM	-47.5	-0.537869
DL207_226_good	c1-c2-	REM	-45	-0.559976
DL207_226_good	c1-c2-	REM	-42.5	-0.456289
DL207_226_good	c1-c2-	REM	-40	-0.264197
DL207_226_good	c1-c2-	REM	-37.5	-0.0622739
DL207_226_good	c1-c2-	REM	-35	0.0937804
DL207_226_good	c1-c2-	REM	-32.5	0.17796
DL207_226_good	c1-c2-	REM	-30	0.218218
DL207_226_good	c1-c2-	REM	-27.5	0.264425
DL207_226_good	c1-c2-	REM	-25	0.295513
DL207_226_good	c1-c2-	REM	-22.5	0.240153
DL207_226_good	c1-c2-	REM	-20	0.0887742
DL207_226_good	c1-c2-	REM	-17.5	-0.0696859
DL207_226_good	c1-c2-	REM	-15	-0.134278
DL207_226_good	c1-c2-	REM	-12.5	-0.125183
DL207_226_good	c1-c2-	REM	-10	-0.187142
DL207_226_good	c1-c2-	REM	-7.5	-0.403899
DL207_226_good	c1-c2-	REM	-5	-0.693418
DL207_226_good	c1-c2-	REM	-2.5	-0.945516
DL207_226_good	c1-c2-	REM	0	-1.12854
DL207_226_good	c1-c2-	REM	2.5	-1.23061
DL207_226_good	c1-c2-	REM	5	-1.23351
DL207_226_good	c1-c2-	REM	7.5	-1.17164
DL207_226_good	c1-c2-	REM	10	-1.12351
DL207_226_good	c1-c2-	REM	12.5	-1.12063
DL207_226_good	c1-c2-	REM	15	-1.12835
DL207_226_good	c1-c2-	REM	17.5	-1.09986
DL207_226_good	c1-c2-	REM	20	-1.00069
DL207_229_good	c1-c2-	REM	-60	-0.500226
DL207_229_good	c1-c2-	REM	-57.5	-0.577149
DL207_229_good	c1-c2-	REM	-55	-0.543585
DL207_229_good	c1-c2-	REM	-52.5	-0.448227
DL207_229_good	c1-c2-	REM	-50	-0.432301
DL207_229_good	c1-c2-	REM	-47.5	-0.547447
DL207_229_good	c1-c2-	REM	-45	-0.688785
DL207_229_good	c1-c2-	REM	-42.5	-0.705662
DL207_229_good	c1-c2-	REM	-40	-0.516625
DL207_229_good	c1-c2-	REM	-37.5	-0.168714
DL207_229_good	c1-c2-	REM	-35	0.193618
DL207_229_good	c1-c2-	REM	-32.5	0.458236
DL207_229_good	c1-c2-	REM	-30	0.627833
DL207_229_good	c1-c2-	REM	-27.5	0.758325
DL207_229_good	c1-c2-	REM	-25	0.833129
DL207_229_good	c1-c2-	REM	-22.5	0.740995
DL207_229_good	c1-c2-	REM	-20	0.420752
DL207_229_good	c1-c2-	REM	-17.5	-0.00580442
DL207_229_good	c1-c2-	REM	-15	-0.313035
DL207_229_good	c1-c2-	REM	-12.5	-0.384476
DL207_229_good	c1-c2-	REM	-10	-0.33322
DL207_229_good	c1-c2-	REM	-7.5	-0.359933
DL207_229_good	c1-c2-	REM	-5	-0.488174
DL207_229_good	c1-c2-	REM	-2.5	-0.58002
DL207_229_good	c1-c2-	REM	0	-0.577563
DL207_229_good	c1-c2-	REM	2.5	-0.530237
DL207_229_good	c1-c2-	REM	5	-0.458164
DL207_229_good	c1-c2-	REM	7.5	-0.373794
DL207_229_good	c1-c2-	REM	10	-0.328539
DL207_229_good	c1-c2-	REM	12.5	-0.323561
DL207_229_good	c1-c2-	REM	15	-0.29828
DL207_229_good	c1-c2-	REM	17.5	-0.231278
DL207_229_good	c1-c2-	REM	20	-0.163602
DL207_246_good	c1-c2-	REM	-60	-0.334193
DL207_246_good	c1-c2-	REM	-57.5	-0.330568
DL207_246_good	c1-c2-	REM	-55	-0.292578
DL207_246_good	c1-c2-	REM	-52.5	-0.16433
DL207_246_good	c1-c2-	REM	-50	-0.0212435
DL207_246_good	c1-c2-	REM	-47.5	0.0134937
DL207_246_good	c1-c2-	REM	-45	-0.0552452
DL207_246_good	c1-c2-	REM	-42.5	-0.116737
DL207_246_good	c1-c2-	REM	-40	-0.117022
DL207_246_good	c1-c2-	REM	-37.5	-0.068096
DL207_246_good	c1-c2-	REM	-35	0.0220443
DL207_246_good	c1-c2-	REM	-32.5	0.114377
DL207_246_good	c1-c2-	REM	-30	0.176314
DL207_246_good	c1-c2-	REM	-27.5	0.242807
DL207_246_good	c1-c2-	REM	-25	0.325714
DL207_246_good	c1-c2-	REM	-22.5	0.390755
DL207_246_good	c1-c2-	REM	-20	0.419833
DL207_246_good	c1-c2-	REM	-17.5	0.406719
DL207_246_good	c1-c2-	REM	-15	0.343651
DL207_246_good	c1-c2-	REM	-12.5	0.221819
DL207_246_good	c1-c2-	REM	-10	0.0403033
DL207_246_good	c1-c2-	REM	-7.5	-0.160806
DL207_246_good	c1-c2-	REM	-5	-0.33498
DL207_246_good	c1-c2-	REM	-2.5	-0.513301
DL207_246_good	c1-c2-	REM	0	-0.757557
DL207_246_good	c1-c2-	REM	2.5	-1.04409
DL207_246_good	c1-c2-	REM	5	-1.27718
DL207_246_good	c1-c2-	REM	7.5	-1.3855
DL207_246_good	c1-c2-	REM	10	-1.36671
DL207_246_good	c1-c2-	REM	12.5	-1.28618
DL207_246_good	c1-c2-	REM	15	-1.23792
DL207_246_good	c1-c2-	REM	17.5	-1.25635
DL207_246_good	c1-c2-	REM	20	-1.25268
DL207_276_good	c1-c2-	REM	-60	-0.594134
DL207_276_good	c1-c2-	REM	-57.5	-0.579775
DL207_276_good	c1-c2-	REM	-55	-0.632839
DL207_276_good	c1-c2-	REM	-52.5	-0.737746
DL207_276_good	c1-c2-	REM	-50	-0.846893
DL207_276_good	c1-c2-	REM	-47.5	-0.927882
DL207_276_good	c1-c2-	REM	-45	-0.981817
DL207_276_good	c1-c2-	REM	-42.5	-0.997287
DL207_276_good	c1-c2-	REM	-40	-0.926146
DL207_276_good	c1-c2-	REM	-37.5	-0.735098
DL207_276_good	c1-c2-	REM	-35	-0.462509
DL207_276_good	c1-c2-	REM	-32.5	-0.212585
DL207_276_good	c1-c2-	REM	-30	-0.0725921
DL207_276_good	c1-c2-	REM	-27.5	-0.0265352
DL207_276_good	c1-c2-	REM	-25	0.0054182
DL207_276_good	c1-c2-	REM	-22.5	0.0585633
DL207_276_good	c1-c2-	REM	-20	0.118948
DL207_276_good	c1-c2-	REM	-17.5	0.194581
DL207_276_good	c1-c2-	REM	-15	0.328531
DL207_276_good	c1-c2-	REM	-12.5	0.501404
DL207_276_good	c1-c2-	REM	-10	0.557585
DL207_276_good	c1-c2-	REM	-7.5	0.39604
DL207_276_good	c1-c2-	REM	-5	0.185182
DL207_276_good	c1-c2-	REM	-2.5	0.109332
DL207_276_good	c1-c2-	REM	0	0.0349445
DL207_276_good	c1-c2-	REM	2.5	-0.239601
DL207_276_good	c1-c2-	REM	5	-0.628272
DL207_276_good	c1-c2-	REM	7.5	-0.922212
DL207_276_good	c1-c2-	REM	10	-1.04814
DL207_276_good	c1-c2-	REM	12.5	-1.04783
DL207_276_good	c1-c2-	REM	15	-0.980008
DL207_276_good	c1-c2-	REM	17.5	-0.880932
DL207_276_good	c1-c2-	REM	20	-0.782932
DL177_20_17_good	c1-c2-	REM	-60	-0.0915666
DL177_20_17_good	c1-c2-	REM	-57.5	0.179436
DL177_20_17_good	c1-c2-	REM	-55	0.49721
DL177_20_17_good	c1-c2-	REM	-52.5	0.765747
DL177_20_17_good	c1-c2-	REM	-50	0.898583
DL177_20_17_good	c1-c2-	REM	-47.5	0.889163
DL177_20_17_good	c1-c2-	REM	-45	0.811044
DL177_20_17_good	c1-c2-	REM	-42.5	0.742238
DL177_20_17_good	c1-c2-	REM	-40	0.705187
DL177_20_17_good	c1-c2-	REM	-37.5	0.681802
DL177_20_17_good	c1-c2-	REM	-35	0.658893
DL177_20_17_good	c1-c2-	REM	-32.5	0.62859
DL177_20_17_good	c1-c2-	REM	-30	0.5619
DL177_20_17_good	c1-c2-	REM	-27.5	0.436945
DL177_20_17_good	c1-c2-	REM	-25	0.288366
DL177_20_17_good	c1-c2-	REM	-22.5	0.174583
DL177_20_17_good	c1-c2-	REM	-20	0.113197
DL177_20_17_good	c1-c2-	REM	-17.5	0.0825977
DL177_20_17_good	c1-c2-	REM	-15	0.0628321
DL177_20_17_good	c1-c2-	REM	-12.5	0.054276
DL177_20_17_good	c1-c2-	REM	-10	0.0617411
DL177_20_17_good	c1-c2-	REM	-7.5	0.0646803
DL177_20_17_good	c1-c2-	REM	-5	0.0148707
DL177_20_17_good	c1-c2-	REM	-2.5	-0.135063
DL177_20_17_good	c1-c2-	REM	0	-0.399403
DL177_20_17_good	c1-c2-	REM	2.5	-0.731604
DL177_20_17_good	c1-c2-	REM	5	-1.03909
DL177_20_17_good	c1-c2-	REM	7.5	-1.25383
DL177_20_17_good	c1-c2-	REM	10	-1.37456
DL177_20_17_good	c1-c2-	REM	12.5	-1.43455
DL177_20_17_good	c1-c2-	REM	15	-1.45767
DL177_20_17_good	c1-c2-	REM	17.5	-1.4492
DL177_20_17_good	c1-c2-	REM	20	-1.41335
DL177_20_26_good	c1-c2-	REM	-60	0.437316
DL177_20_26_good	c1-c2-	REM	-57.5	0.954519
DL177_20_26_good	c1-c2-	REM	-55	1.33622
DL177_20_26_good	c1-c2-	REM	-52.5	1.396
DL177_20_26_good	c1-c2-	REM	-50	1.12352
DL177_20_26_good	c1-c2-	REM	-47.5	0.688435
DL177_20_26_good	c1-c2-	REM	-45	0.309833
DL177_20_26_good	c1-c2-	REM	-42.5	0.119718
DL177_20_26_good	c1-c2-	REM	-40	0.145002
DL177_20_26_good	c1-c2-	REM	-37.5	0.326446
DL177_20_26_good	c1-c2-	REM	-35	0.5141
DL177_20_26_good	c1-c2-	REM	-32.5	0.552274
DL177_20_26_good	c1-c2-	REM	-30	0.39305
DL177_20_26_good	c1-c2-	REM	-27.5	0.124954
DL177_20_26_good	c1-c2-	REM	-25	-0.101064
DL177_20_26_good	c1-c2-	REM	-22.5	-0.200276
DL177_20_26_good	c1-c2-	REM	-20	-0.185513
DL177_20_26_good	c1-c2-	REM	-17.5	-0.0923478
DL177_20_26_good	c1-c2-	REM	-15	0.0414938
DL177_20_26_good	c1-c2-	REM	-12.5	0.150957
DL177_20_26_good	c1-c2-	REM	-10	0.17324
DL177_20_26_good	c1-c2-	REM	-7.5	0.0973483
DL177_20_26_good	c1-c2-	REM	-5	-0.0392077
DL177_20_26_good	c1-c2-	REM	-2.5	-0.205543
DL177_20_26_good	c1-c2-	REM	0	-0.400485
DL177_20_26_good	c1-c2-	REM	2.5	-0.606718
DL177_20_26_good	c1-c2-	REM	5	-0.774114
DL177_20_26_good	c1-c2-	REM	7.5	-0.871751
DL177_20_26_good	c1-c2-	REM	10	-0.916262
DL177_20_26_good	c1-c2-	REM	12.5	-0.938264
DL177_20_26_good	c1-c2-	REM	15	-0.950347
DL177_20_26_good	c1-c2-	REM	17.5	-0.948181
DL177_20_26_good	c1-c2-	REM	20	-0.924452
DL177_20_30_good	c1-c2-	REM	-60	0.198025
DL177_20_30_good	c1-c2-	REM	-57.5	0.17413
DL177_20_30_good	c1-c2-	REM	-55	0.162988
DL177_20_30_good	c1-c2-	REM	-52.5	0.180471
DL177_20_30_good	c1-c2-	REM	-50	0.195934
DL177_20_30_good	c1-c2-	REM	-47.5	0.1518
DL177_20_30_good	c1-c2-	REM	-45	0.052278
DL177_20_30_good	c1-c2-	REM	-42.5	-0.022344
DL177_20_30_good	c1-c2-	REM	-40	-0.0336427
DL177_20_30_good	c1-c2-	REM	-37.5	-0.0366925
DL177_20_30_good	c1-c2-	REM	-35	-0.0925569
DL177_20_30_good	c1-c2-	REM	-32.5	-0.181082
DL177_20_30_good	c1-c2-	REM	-30	-0.232653
DL177_20_30_good	c1-c2-	REM	-27.5	-0.218746
DL177_20_30_good	c1-c2-	REM	-25	-0.176761
DL177_20_30_good	c1-c2-	REM	-22.5	-0.142739
DL177_20_30_good	c1-c2-	REM	-20	-0.102122
DL177_20_30_good	c1-c2-	REM	-17.5	-0.0343251
DL177_20_30_good	c1-c2-	REM	-15	0.0501926
DL177_20_30_good	c1-c2-	REM	-12.5	0.108692
DL177_20_30_good	c1-c2-	REM	-10	0.090715
DL177_20_30_good	c1-c2-	REM	-7.5	-0.00229501
DL177_20_30_good	c1-c2-	REM	-5	-0.120892
DL177_20_30_good	c1-c2-	REM	-2.5	-0.214564
DL177_20_30_good	c1-c2-	REM	0	-0.249024
DL177_20_30_good	c1-c2-	REM	2.5	-0.2455
DL177_20_30_good	c1-c2-	REM	5	-0.249743
DL177_20_30_good	c1-c2-	REM	7.5	-0.26629
DL177_20_30_good	c1-c2-	REM	10	-0.293372
DL177_20_30_good	c1-c2-	REM	12.5	-0.32771
DL177_20_30_good	c1-c2-	REM	15	-0.337019
DL177_20_30_good	c1-c2-	REM	17.5	-0.28697
DL177_20_30_good	c1-c2-	REM	20	-0.15185
DL177_20_41_good	c1-c2-	REM	-60	-0.35001
DL177_20_41_good	c1-c2-	REM	-57.5	-0.370385
DL177_20_41_good	c1-c2-	REM	-55	-0.34905
DL177_20_41_good	c1-c2-	REM	-52.5	-0.275041
DL177_20_41_good	c1-c2-	REM	-50	-0.151403
DL177_20_41_good	c1-c2-	REM	-47.5	-0.033013
DL177_20_41_good	c1-c2-	REM	-45	0.0144316
DL177_20_41_good	c1-c2-	REM	-42.5	-0.0330116
DL177_20_41_good	c1-c2-	REM	-40	-0.151405
DL177_20_41_good	c1-c2-	REM	-37.5	-0.27512
DL177_20_41_good	c1-c2-	REM	-35	-0.350007
DL177_20_41_good	c1-c2-	REM	-32.5	-0.377496
DL177_20_41_good	c1-c2-	REM	-30	-0.38373
DL177_20_41_good	c1-c2-	REM	-27.5	-0.384614
DL177_20_41_good	c1-c2-	REM	-25	-0.384692
DL177_20_41_good	c1-c2-	REM	-22.5	-0.384696
DL177_20_41_good	c1-c2-	REM	-20	-0.384695
DL177_20_41_good	c1-c2-	REM	-17.5	-0.384695
DL177_20_41_good	c1-c2-	REM	-15	-0.384694
DL177_20_41_good	c1-c2-	REM	-12.5	-0.384693
DL177_20_41_good	c1-c2-	REM	-10	-0.384692
DL177_20_41_good	c1-c2-	REM	-7.5	-0.384687
DL177_20_41_good	c1-c2-	REM	-5	-0.384607
DL177_20_41_good	c1-c2-	REM	-2.5	-0.383726
DL177_20_41_good	c1-c2-	REM	0	-0.37757
DL177_20_41_good	c1-c2-	REM	2.5	-0.350959
DL177_20_41_good	c1-c2-	REM	5	-0.282226
DL177_20_41_good	c1-c2-	REM	7.5	-0.185119
DL177_20_41_good	c1-c2-	REM	10	-0.135456
DL177_20_41_good	c1-c2-	REM	12.5	-0.185118
DL177_20_41_good	c1-c2-	REM	15	-0.282223
DL177_20_41_good	c1-c2-	REM	17.5	-0.350954
DL177_20_41_good	c1-c2-	REM	20	-0.377563
DL177_20_42_good	c1-c2-	REM	-60	-0.344799
DL177_20_42_good	c1-c2-	REM	-57.5	-0.2947
DL177_20_42_good	c1-c2-	REM	-55	-0.19174
DL177_20_42_good	c1-c2-	REM	-52.5	-0.0503418
DL177_20_42_good	c1-c2-	REM	-50	0.0908051
DL177_20_42_good	c1-c2-	REM	-47.5	0.156502
DL177_20_42_good	c1-c2-	REM	-45	0.0780436
DL177_20_42_good	c1-c2-	REM	-42.5	-0.101116
DL177_20_42_good	c1-c2-	REM	-40	-0.260572
DL177_20_42_good	c1-c2-	REM	-37.5	-0.341969
DL177_20_42_good	c1-c2-	REM	-35	-0.367859
DL177_20_42_good	c1-c2-	REM	-32.5	-0.373171
DL177_20_42_good	c1-c2-	REM	-30	-0.373922
DL177_20_42_good	c1-c2-	REM	-27.5	-0.37399
DL177_20_42_good	c1-c2-	REM	-25	-0.373373
DL177_20_42_good	c1-c2-	REM	-22.5	-0.3682
DL177_20_42_good	c1-c2-	REM	-20	-0.342497
DL177_20_42_good	c1-c2-	REM	-17.5	-0.261818
DL177_20_42_good	c1-c2-	REM	-15	-0.106573
DL177_20_42_good	c1-c2-	REM	-12.5	0.054833
DL177_20_42_good	c1-c2-	REM	-10	0.0876476
DL177_20_42_good	c1-c2-	REM	-7.5	-0.0424797
DL177_20_42_good	c1-c2-	REM	-5	-0.216647
DL177_20_42_good	c1-c2-	REM	-2.5	-0.32535
DL177_20_42_good	c1-c2-	REM	0	-0.364732
DL177_20_42_good	c1-c2-	REM	2.5	-0.373534
DL177_20_42_good	c1-c2-	REM	5	-0.374818
DL177_20_42_good	c1-c2-	REM	7.5	-0.37499
DL177_20_42_good	c1-c2-	REM	10	-0.375009
DL177_20_42_good	c1-c2-	REM	12.5	-0.374442
DL177_20_42_good	c1-c2-	REM	15	-0.369851
DL177_20_42_good	c1-c2-	REM	17.5	-0.348223
DL177_20_42_good	c1-c2-	REM	20	-0.285163
DL177_20_45_good	c1-c2-	REM	-60	-0.279842
DL177_20_45_good	c1-c2-	REM	-57.5	-0.264368
DL177_20_45_good	c1-c2-	REM	-55	-0.145636
DL177_20_45_good	c1-c2-	REM	-52.5	0.0356317
DL177_20_45_good	c1-c2-	REM	-50	0.132515
DL177_20_45_good	c1-c2-	REM	-47.5	0.0875109
DL177_20_45_good	c1-c2-	REM	-45	-0.0303769
DL177_20_45_good	c1-c2-	REM	-42.5	-0.12749
DL177_20_45_good	c1-c2-	REM	-40	-0.125119
DL177_20_45_good	c1-c2-	REM	-37.5	0.00725649
DL177_20_45_good	c1-c2-	REM	-35	0.196493
DL177_20_45_good	c1-c2-	REM	-32.5	0.31933
DL177_20_45_good	c1-c2-	REM	-30	0.327991
DL177_20_45_good	c1-c2-	REM	-27.5	0.278966
DL177_20_45_good	c1-c2-	REM	-25	0.256289
DL177_20_45_good	c1-c2-	REM	-22.5	0.291796
DL177_20_45_good	c1-c2-	REM	-20	0.335098
DL177_20_45_good	c1-c2-	REM	-17.5	0.314566
DL177_20_45_good	c1-c2-	REM	-15	0.245295
DL177_20_45_good	c1-c2-	REM	-12.5	0.210567
DL177_20_45_good	c1-c2-	REM	-10	0.232882
DL177_20_45_good	c1-c2-	REM	-7.5	0.248918
DL177_20_45_good	c1-c2-	REM	-5	0.212634
DL177_20_45_good	c1-c2-	REM	-2.5	0.147658
DL177_20_45_good	c1-c2-	REM	0	0.0877533
DL177_20_45_good	c1-c2-	REM	2.5	0.0288141
DL177_20_45_good	c1-c2-	REM	5	-0.0383715
DL177_20_45_good	c1-c2-	REM	7.5	-0.0960011
DL177_20_45_good	c1-c2-	REM	10	-0.138368
DL177_20_45_good	c1-c2-	REM	12.5	-0.192452
DL177_20_45_good	c1-c2-	REM	15	-0.263264
DL177_20_45_good	c1-c2-	REM	17.5	-0.327288
DL177_20_45_good	c1-c2-	REM	20	-0.380972
DL177_20_49_good	c1-c2-	REM	-60	-0.11075
DL177_20_49_good	c1-c2-	REM	-57.5	-0.0632874
DL177_20_49_good	c1-c2-	REM	-55	0.0301383
DL177_20_49_good	c1-c2-	REM	-52.5	0.123563
DL177_20_49_good	c1-c2-	REM	-50	0.171934
DL177_20_49_good	c1-c2-	REM	-47.5	0.17483
DL177_20_49_good	c1-c2-	REM	-45	0.170364
DL177_20_49_good	c1-c2-	REM	-42.5	0.1896
DL177_20_49_good	c1-c2-	REM	-40	0.233321
DL177_20_49_good	c1-c2-	REM	-37.5	0.279371
DL177_20_49_good	c1-c2-	REM	-35	0.300075
DL177_20_49_good	c1-c2-	REM	-32.5	0.285027
DL177_20_49_good	c1-c2-	REM	-30	0.251688
DL177_20_49_good	c1-c2-	REM	-27.5	0.223352
DL177_20_49_good	c1-c2-	REM	-25	0.200414
DL177_20_49_good	c1-c2-	REM	-22.5	0.16946
DL177_20_49_good	c1-c2-	REM	-20	0.128931
DL177_20_49_good	c1-c2-	REM	-17.5	0.0878843
DL177_20_49_good	c1-c2-	REM	-15	0.0472391
DL177_20_49_good	c1-c2-	REM	-12.5	-0.0081858
DL177_20_49_good	c1-c2-	REM	-10	-0.0890712
DL177_20_49_good	c1-c2-	REM	-7.5	-0.179149
DL177_20_49_good	c1-c2-	REM	-5	-0.250101
DL177_20_49_good	c1-c2-	REM	-2.5	-0.284528
DL177_20_49_good	c1-c2-	REM	0	-0.281715
DL177_20_49_good	c1-c2-	REM	2.5	-0.259808
DL177_20_49_good	c1-c2-	REM	5	-0.242333
DL177_20_49_good	c1-c2-	REM	7.5	-0.229846
DL177_20_49_good	c1-c2-	REM	10	-0.199974
DL177_20_49_good	c1-c2-	REM	12.5	-0.141507
DL177_20_49_good	c1-c2-	REM	15	-0.073729
DL177_20_49_good	c1-c2-	REM	17.5	-0.0270708
DL177_20_49_good	c1-c2-	REM	20	-0.0115683
DL177_20_52_good	c1-c2-	REM	-60	0.179346
DL177_20_52_good	c1-c2-	REM	-57.5	0.321548
DL177_20_52_good	c1-c2-	REM	-55	0.334567
DL177_20_52_good	c1-c2-	REM	-52.5	0.235022
DL177_20_52_good	c1-c2-	REM	-50	0.0759128
DL177_20_52_good	c1-c2-	REM	-47.5	-0.0478441
DL177_20_52_good	c1-c2-	REM	-45	-0.0848167
DL177_20_52_good	c1-c2-	REM	-42.5	-0.0717325
DL177_20_52_good	c1-c2-	REM	-40	-0.0334557
DL177_20_52_good	c1-c2-	REM	-37.5	0.0547469
DL177_20_52_good	c1-c2-	REM	-35	0.146976
DL177_20_52_good	c1-c2-	REM	-32.5	0.141879
DL177_20_52_good	c1-c2-	REM	-30	0.0328962
DL177_20_52_good	c1-c2-	REM	-27.5	-0.108052
DL177_20_52_good	c1-c2-	REM	-25	-0.229327
DL177_20_52_good	c1-c2-	REM	-22.5	-0.295944
DL177_20_52_good	c1-c2-	REM	-20	-0.271606
DL177_20_52_good	c1-c2-	REM	-17.5	-0.155434
DL177_20_52_good	c1-c2-	REM	-15	0.0158506
DL177_20_52_good	c1-c2-	REM	-12.5	0.2066
DL177_20_52_good	c1-c2-	REM	-10	0.349202
DL177_20_52_good	c1-c2-	REM	-7.5	0.338898
DL177_20_52_good	c1-c2-	REM	-5	0.179974
DL177_20_52_good	c1-c2-	REM	-2.5	-0.000519514
DL177_20_52_good	c1-c2-	REM	0	-0.141689
DL177_20_52_good	c1-c2-	REM	2.5	-0.27249
DL177_20_52_good	c1-c2-	REM	5	-0.392185
DL177_20_52_good	c1-c2-	REM	7.5	-0.470143
DL177_20_52_good	c1-c2-	REM	10	-0.503657
DL177_20_52_good	c1-c2-	REM	12.5	-0.51316
DL177_20_52_good	c1-c2-	REM	15	-0.514505
DL177_20_52_good	c1-c2-	REM	17.5	-0.512392
DL177_20_52_good	c1-c2-	REM	20	-0.506142
DL177_20_94_good	c1-c2-	REM	-60	-0.520423
DL177_20_94_good	c1-c2-	REM	-57.5	-0.56132
DL177_20_94_good	c1-c2-	REM	-55	-0.713788
DL177_20_94_good	c1-c2-	REM	-52.5	-0.761011
DL177_20_94_good	c1-c2-	REM	-50	-0.524413
DL177_20_94_good	c1-c2-	REM	-47.5	-0.0574285
DL177_20_94_good	c1-c2-	REM	-45	0.393808
DL177_20_94_good	c1-c2-	REM	-42.5	0.633018
DL177_20_94_good	c1-c2-	REM	-40	0.633318
DL177_20_94_good	c1-c2-	REM	-37.5	0.473574
DL177_20_94_good	c1-c2-	REM	-35	0.302653
DL177_20_94_good	c1-c2-	REM	-32.5	0.274579
DL177_20_94_good	c1-c2-	REM	-30	0.397084
DL177_20_94_good	c1-c2-	REM	-27.5	0.517084
DL177_20_94_good	c1-c2-	REM	-25	0.518092
DL177_20_94_good	c1-c2-	REM	-22.5	0.46897
DL177_20_94_good	c1-c2-	REM	-20	0.472037
DL177_20_94_good	c1-c2-	REM	-17.5	0.463775
DL177_20_94_good	c1-c2-	REM	-15	0.352152
DL177_20_94_good	c1-c2-	REM	-12.5	0.194747
DL177_20_94_good	c1-c2-	REM	-10	0.124861
DL177_20_94_good	c1-c2-	REM	-7.5	0.212547
DL177_20_94_good	c1-c2-	REM	-5	0.390045
DL177_20_94_good	c1-c2-	REM	-2.5	0.503014
DL177_20_94_good	c1-c2-	REM	0	0.461427
DL177_20_94_good	c1-c2-	REM	2.5	0.300898
DL177_20_94_good	c1-c2-	REM	5	0.0921437
DL177_20_94_good	c1-c2-	REM	7.5	-0.150427
DL177_20_94_good	c1-c2-	REM	10	-0.442113
DL177_20_94_good	c1-c2-	REM	12.5	-0.727562
DL177_20_94_good	c1-c2-	REM	15	-0.908623
DL177_20_94_good	c1-c2-	REM	17.5	-0.985305
DL177_20_94_good	c1-c2-	REM	20	-0.997835
DL177_20_104_good	c1-c2-	REM	-60	0.360709
DL177_20_104_good	c1-c2-	REM	-57.5	0.277185
DL177_20_104_good	c1-c2-	REM	-55	0.172062
DL177_20_104_good	c1-c2-	REM	-52.5	0.122776
DL177_20_104_good	c1-c2-	REM	-50	0.126864
DL177_20_104_good	c1-c2-	REM	-47.5	0.136187
DL177_20_104_good	c1-c2-	REM	-45	0.114208
DL177_20_104_good	c1-c2-	REM	-42.5	0.0529867
DL177_20_104_good	c1-c2-	REM	-40	-0.023574
DL177_20_104_good	c1-c2-	REM	-37.5	-0.0661716
DL177_20_104_good	c1-c2-	REM	-35	-0.0406664
DL177_20_104_good	c1-c2-	REM	-32.5	0.030528
DL177_20_104_good	c1-c2-	REM	-30	0.0920794
DL177_20_104_good	c1-c2-	REM	-27.5	0.112637
DL177_20_104_good	c1-c2-	REM	-25	0.100621
DL177_20_104_good	c1-c2-	REM	-22.5	0.078093
DL177_20_104_good	c1-c2-	REM	-20	0.0515914
DL177_20_104_good	c1-c2-	REM	-17.5	0.0139839
DL177_20_104_good	c1-c2-	REM	-15	-0.0208038
DL177_20_104_good	c1-c2-	REM	-12.5	-0.0200671
DL177_20_104_good	c1-c2-	REM	-10	0.011731
DL177_20_104_good	c1-c2-	REM	-7.5	0.0323862
DL177_20_104_good	c1-c2-	REM	-5	0.0184593
DL177_20_104_good	c1-c2-	REM	-2.5	-0.02455
DL177_20_104_good	c1-c2-	REM	0	-0.0729784
DL177_20_104_good	c1-c2-	REM	2.5	-0.0829382
DL177_20_104_good	c1-c2-	REM	5	-0.023078
DL177_20_104_good	c1-c2-	REM	7.5	0.0860505
DL177_20_104_good	c1-c2-	REM	10	0.181505
DL177_20_104_good	c1-c2-	REM	12.5	0.217458
DL177_20_104_good	c1-c2-	REM	15	0.221221
DL177_20_104_good	c1-c2-	REM	17.5	0.253763
DL177_20_104_good	c1-c2-	REM	20	0.316793
DL177_20_107_good	c1-c2-	REM	-60	-0.441927
DL177_20_107_good	c1-c2-	REM	-57.5	-0.475223
DL177_20_107_good	c1-c2-	REM	-55	-0.500183
DL177_20_107_good	c1-c2-	REM	-52.5	-0.503904
DL177_20_107_good	c1-c2-	REM	-50	-0.486929
DL177_20_107_good	c1-c2-	REM	-47.5	-0.468534
DL177_20_107_good	c1-c2-	REM	-45	-0.458023
DL177_20_107_good	c1-c2-	REM	-42.5	-0.435835
DL177_20_107_good	c1-c2-	REM	-40	-0.374496
DL177_20_107_good	c1-c2-	REM	-37.5	-0.281329
DL177_20_107_good	c1-c2-	REM	-35	-0.202166
DL177_20_107_good	c1-c2-	REM	-32.5	-0.171222
DL177_20_107_good	c1-c2-	REM	-30	-0.177952
DL177_20_107_good	c1-c2-	REM	-27.5	-0.191855
DL177_20_107_good	c1-c2-	REM	-25	-0.198233
DL177_20_107_good	c1-c2-	REM	-22.5	-0.197731
DL177_20_107_good	c1-c2-	REM	-20	-0.190064
DL177_20_107_good	c1-c2-	REM	-17.5	-0.172624
DL177_20_107_good	c1-c2-	REM	-15	-0.147008
DL177_20_107_good	c1-c2-	REM	-12.5	-0.118943
DL177_20_107_good	c1-c2-	REM	-10	-0.0926455
DL177_20_107_good	c1-c2-	REM	-7.5	-0.0690394
DL177_20_107_good	c1-c2-	REM	-5	-0.0491764
DL177_20_107_good	c1-c2-	REM	-2.5	-0.0384208
DL177_20_107_good	c1-c2-	REM	0	-0.0453833
DL177_20_107_good	c1-c2-	REM	2.5	-0.0698968
DL177_20_107_good	c1-c2-	REM	5	-0.101813
DL177_20_107_good	c1-c2-	REM	7.5	-0.136793
DL177_20_107_good	c1-c2-	REM	10	-0.171564
DL177_20_107_good	c1-c2-	REM	12.5	-0.187839
DL177_20_107_good	c1-c2-	REM	15	-0.166532
DL177_20_107_good	c1-c2-	REM	17.5	-0.113377
DL177_20_107_good	c1-c2-	REM	20	-0.0526904
DL177_20_116_good	c1-c2-	REM	-60	-0.178169
DL177_20_116_good	c1-c2-	REM	-57.5	-0.294946
DL177_20_116_good	c1-c2-	REM	-55	-0.289785
DL177_20_116_good	c1-c2-	REM	-52.5	-0.147377
DL177_20_116_good	c1-c2-	REM	-50	0.0276157
DL177_20_116_good	c1-c2-	REM	-47.5	0.140993
DL177_20_116_good	c1-c2-	REM	-45	0.183195
DL177_20_116_good	c1-c2-	REM	-42.5	0.18996
DL177_20_116_good	c1-c2-	REM	-40	0.191083
DL177_20_116_good	c1-c2-	REM	-37.5	0.196903
DL177_20_116_good	c1-c2-	REM	-35	0.205806
DL177_20_116_good	c1-c2-	REM	-32.5	0.213935
DL177_20_116_good	c1-c2-	REM	-30	0.217911
DL177_20_116_good	c1-c2-	REM	-27.5	0.213505
DL177_20_116_good	c1-c2-	REM	-25	0.198475
DL177_20_116_good	c1-c2-	REM	-22.5	0.173986
DL177_20_116_good	c1-c2-	REM	-20	0.136347
DL177_20_116_good	c1-c2-	REM	-17.5	0.0808723
DL177_20_116_good	c1-c2-	REM	-15	0.0198864
DL177_20_116_good	c1-c2-	REM	-12.5	-0.0221494
DL177_20_116_good	c1-c2-	REM	-10	-0.0294389
DL177_20_116_good	c1-c2-	REM	-7.5	-0.0117163
DL177_20_116_good	c1-c2-	REM	-5	-3.57153e-05
DL177_20_116_good	c1-c2-	REM	-2.5	-0.00788174
DL177_20_116_good	c1-c2-	REM	0	-0.0253693
DL177_20_116_good	c1-c2-	REM	2.5	-0.0555978
DL177_20_116_good	c1-c2-	REM	5	-0.111167
DL177_20_116_good	c1-c2-	REM	7.5	-0.173227
DL177_20_116_good	c1-c2-	REM	10	-0.195048
DL177_20_116_good	c1-c2-	REM	12.5	-0.168943
DL177_20_116_good	c1-c2-	REM	15	-0.148599
DL177_20_116_good	c1-c2-	REM	17.5	-0.18414
DL177_20_116_good	c1-c2-	REM	20	-0.286861
DL177_20_119_good	c1-c2-	REM	-60	-0.638065
DL177_20_119_good	c1-c2-	REM	-57.5	-0.562669
DL177_20_119_good	c1-c2-	REM	-55	-0.400218
DL177_20_119_good	c1-c2-	REM	-52.5	-0.165621
DL177_20_119_good	c1-c2-	REM	-50	0.0635392
DL177_20_119_good	c1-c2-	REM	-47.5	0.211828
DL177_20_119_good	c1-c2-	REM	-45	0.236996
DL177_20_119_good	c1-c2-	REM	-42.5	0.17012
DL177_20_119_good	c1-c2-	REM	-40	0.0912235
DL177_20_119_good	c1-c2-	REM	-37.5	0.0228915
DL177_20_119_good	c1-c2-	REM	-35	-0.058612
DL177_20_119_good	c1-c2-	REM	-32.5	-0.123913
DL177_20_119_good	c1-c2-	REM	-30	-0.096142
DL177_20_119_good	c1-c2-	REM	-27.5	0.0211712
DL177_20_119_good	c1-c2-	REM	-25	0.0777913
DL177_20_119_good	c1-c2-	REM	-22.5	-0.0466914
DL177_20_119_good	c1-c2-	REM	-20	-0.263777
DL177_20_119_good	c1-c2-	REM	-17.5	-0.394354
DL177_20_119_good	c1-c2-	REM	-15	-0.351099
DL177_20_119_good	c1-c2-	REM	-12.5	-0.164545
DL177_20_119_good	c1-c2-	REM	-10	0.0607359
DL177_20_119_good	c1-c2-	REM	-7.5	0.234612
DL177_20_119_good	c1-c2-	REM	-5	0.355227
DL177_20_119_good	c1-c2-	REM	-2.5	0.439003
DL177_20_119_good	c1-c2-	REM	0	0.438846
DL177_20_119_good	c1-c2-	REM	2.5	0.308386
DL177_20_119_good	c1-c2-	REM	5	0.0931698
DL177_20_119_good	c1-c2-	REM	7.5	-0.0980673
DL177_20_119_good	c1-c2-	REM	10	-0.211994
DL177_20_119_good	c1-c2-	REM	12.5	-0.276535
DL177_20_119_good	c1-c2-	REM	15	-0.312946
DL177_20_119_good	c1-c2-	REM	17.5	-0.30097
DL177_20_119_good	c1-c2-	REM	20	-0.229804
DL177_20_121_good	c1-c2-	REM	-60	-0.362164
DL177_20_121_good	c1-c2-	REM	-57.5	-0.362811
DL177_20_121_good	c1-c2-	REM	-55	-0.348459
DL177_20_121_good	c1-c2-	REM	-52.5	-0.329559
DL177_20_121_good	c1-c2-	REM	-50	-0.329478
DL177_20_121_good	c1-c2-	REM	-47.5	-0.359019
DL177_20_121_good	c1-c2-	REM	-45	-0.399006
DL177_20_121_good	c1-c2-	REM	-42.5	-0.40705
DL177_20_121_good	c1-c2-	REM	-40	-0.345442
DL177_20_121_good	c1-c2-	REM	-37.5	-0.216363
DL177_20_121_good	c1-c2-	REM	-35	-0.0634771
DL177_20_121_good	c1-c2-	REM	-32.5	0.0688102
DL177_20_121_good	c1-c2-	REM	-30	0.159612
DL177_20_121_good	c1-c2-	REM	-27.5	0.200961
DL177_20_121_good	c1-c2-	REM	-25	0.199985
DL177_20_121_good	c1-c2-	REM	-22.5	0.18089
DL177_20_121_good	c1-c2-	REM	-20	0.158192
DL177_20_121_good	c1-c2-	REM	-17.5	0.131411
DL177_20_121_good	c1-c2-	REM	-15	0.106248
DL177_20_121_good	c1-c2-	REM	-12.5	0.0904929
DL177_20_121_good	c1-c2-	REM	-10	0.0807544
DL177_20_121_good	c1-c2-	REM	-7.5	0.0702214
DL177_20_121_good	c1-c2-	REM	-5	0.0608073
DL177_20_121_good	c1-c2-	REM	-2.5	0.053641
DL177_20_121_good	c1-c2-	REM	0	0.0378106
DL177_20_121_good	c1-c2-	REM	2.5	0.0107645
DL177_20_121_good	c1-c2-	REM	5	-0.0128956
DL177_20_121_good	c1-c2-	REM	7.5	-0.0291536
DL177_20_121_good	c1-c2-	REM	10	-0.0478359
DL177_20_121_good	c1-c2-	REM	12.5	-0.0640995
DL177_20_121_good	c1-c2-	REM	15	-0.0655214
DL177_20_121_good	c1-c2-	REM	17.5	-0.065874
DL177_20_121_good	c1-c2-	REM	20	-0.0935815
DL177_20_135_good	c1-c2-	REM	-60	0.14321
DL177_20_135_good	c1-c2-	REM	-57.5	0.570376
DL177_20_135_good	c1-c2-	REM	-55	0.963741
DL177_20_135_good	c1-c2-	REM	-52.5	1.16654
DL177_20_135_good	c1-c2-	REM	-50	1.19393
DL177_20_135_good	c1-c2-	REM	-47.5	1.1683
DL177_20_135_good	c1-c2-	REM	-45	1.1242
DL177_20_135_good	c1-c2-	REM	-42.5	0.997688
DL177_20_135_good	c1-c2-	REM	-40	0.763253
DL177_20_135_good	c1-c2-	REM	-37.5	0.507378
DL177_20_135_good	c1-c2-	REM	-35	0.321174
DL177_20_135_good	c1-c2-	REM	-32.5	0.186523
DL177_20_135_good	c1-c2-	REM	-30	0.0464554
DL177_20_135_good	c1-c2-	REM	-27.5	-0.110448
DL177_20_135_good	c1-c2-	REM	-25	-0.278707
DL177_20_135_good	c1-c2-	REM	-22.5	-0.420373
DL177_20_135_good	c1-c2-	REM	-20	-0.440826
DL177_20_135_good	c1-c2-	REM	-17.5	-0.295103
DL177_20_135_good	c1-c2-	REM	-15	-0.0657108
DL177_20_135_good	c1-c2-	REM	-12.5	0.119784
DL177_20_135_good	c1-c2-	REM	-10	0.184942
DL177_20_135_good	c1-c2-	REM	-7.5	0.133167
DL177_20_135_good	c1-c2-	REM	-5	0.0194728
DL177_20_135_good	c1-c2-	REM	-2.5	-0.128095
DL177_20_135_good	c1-c2-	REM	0	-0.327613
DL177_20_135_good	c1-c2-	REM	2.5	-0.591375
DL177_20_135_good	c1-c2-	REM	5	-0.891295
DL177_20_135_good	c1-c2-	REM	7.5	-1.15689
DL177_20_135_good	c1-c2-	REM	10	-1.3091
DL177_20_135_good	c1-c2-	REM	12.5	-1.29639
DL177_20_135_good	c1-c2-	REM	15	-1.11632
DL177_20_135_good	c1-c2-	REM	17.5	-0.850031
DL177_20_135_good	c1-c2-	REM	20	-0.656304
DL177_20_137_good	c1-c2-	REM	-60	-0.065095
DL177_20_137_good	c1-c2-	REM	-57.5	0.27578
DL177_20_137_good	c1-c2-	REM	-55	0.579695
DL177_20_137_good	c1-c2-	REM	-52.5	0.70209
DL177_20_137_good	c1-c2-	REM	-50	0.601066
DL177_20_137_good	c1-c2-	REM	-47.5	0.367329
DL177_20_137_good	c1-c2-	REM	-45	0.129247
DL177_20_137_good	c1-c2-	REM	-42.5	-0.0404722
DL177_20_137_good	c1-c2-	REM	-40	-0.108159
DL177_20_137_good	c1-c2-	REM	-37.5	-0.0583202
DL177_20_137_good	c1-c2-	REM	-35	0.0511249
DL177_20_137_good	c1-c2-	REM	-32.5	0.102989
DL177_20_137_good	c1-c2-	REM	-30	0.0228361
DL177_20_137_good	c1-c2-	REM	-27.5	-0.156836
DL177_20_137_good	c1-c2-	REM	-25	-0.333442
DL177_20_137_good	c1-c2-	REM	-22.5	-0.43157
DL177_20_137_good	c1-c2-	REM	-20	-0.434462
DL177_20_137_good	c1-c2-	REM	-17.5	-0.355854
DL177_20_137_good	c1-c2-	REM	-15	-0.235948
DL177_20_137_good	c1-c2-	REM	-12.5	-0.125649
DL177_20_137_good	c1-c2-	REM	-10	-0.0695953
DL177_20_137_good	c1-c2-	REM	-7.5	-0.103472
DL177_20_137_good	c1-c2-	REM	-5	-0.217043
DL177_20_137_good	c1-c2-	REM	-2.5	-0.359743
DL177_20_137_good	c1-c2-	REM	0	-0.504757
DL177_20_137_good	c1-c2-	REM	2.5	-0.647336
DL177_20_137_good	c1-c2-	REM	5	-0.765143
DL177_20_137_good	c1-c2-	REM	7.5	-0.834632
DL177_20_137_good	c1-c2-	REM	10	-0.859866
DL177_20_137_good	c1-c2-	REM	12.5	-0.860649
DL177_20_137_good	c1-c2-	REM	15	-0.851428
DL177_20_137_good	c1-c2-	REM	17.5	-0.841079
DL177_20_137_good	c1-c2-	REM	20	-0.835384
DL177_20_138_good	c1-c2-	REM	-60	-0.531906
DL177_20_138_good	c1-c2-	REM	-57.5	-0.480897
DL177_20_138_good	c1-c2-	REM	-55	-0.404319
DL177_20_138_good	c1-c2-	REM	-52.5	-0.309626
DL177_20_138_good	c1-c2-	REM	-50	-0.219287
DL177_20_138_good	c1-c2-	REM	-47.5	-0.153417
DL177_20_138_good	c1-c2-	REM	-45	-0.103074
DL177_20_138_good	c1-c2-	REM	-42.5	-0.0424095
DL177_20_138_good	c1-c2-	REM	-40	0.0363137
DL177_20_138_good	c1-c2-	REM	-37.5	0.114382
DL177_20_138_good	c1-c2-	REM	-35	0.180608
DL177_20_138_good	c1-c2-	REM	-32.5	0.249857
DL177_20_138_good	c1-c2-	REM	-30	0.329335
DL177_20_138_good	c1-c2-	REM	-27.5	0.38638
DL177_20_138_good	c1-c2-	REM	-25	0.381718
DL177_20_138_good	c1-c2-	REM	-22.5	0.330558
DL177_20_138_good	c1-c2-	REM	-20	0.285578
DL177_20_138_good	c1-c2-	REM	-17.5	0.266319
DL177_20_138_good	c1-c2-	REM	-15	0.252826
DL177_20_138_good	c1-c2-	REM	-12.5	0.230504
DL177_20_138_good	c1-c2-	REM	-10	0.214998
DL177_20_138_good	c1-c2-	REM	-7.5	0.230825
DL177_20_138_good	c1-c2-	REM	-5	0.263231
DL177_20_138_good	c1-c2-	REM	-2.5	0.268612
DL177_20_138_good	c1-c2-	REM	0	0.231697
DL177_20_138_good	c1-c2-	REM	2.5	0.172399
DL177_20_138_good	c1-c2-	REM	5	0.115514
DL177_20_138_good	c1-c2-	REM	7.5	0.0778215
DL177_20_138_good	c1-c2-	REM	10	0.0688308
DL177_20_138_good	c1-c2-	REM	12.5	0.0801
DL177_20_138_good	c1-c2-	REM	15	0.0841205
DL177_20_138_good	c1-c2-	REM	17.5	0.0648936
DL177_20_138_good	c1-c2-	REM	20	0.0255386
DL177_20_140_good	c1-c2-	REM	-60	-0.447114
DL177_20_140_good	c1-c2-	REM	-57.5	-0.445856
DL177_20_140_good	c1-c2-	REM	-55	-0.450149
DL177_20_140_good	c1-c2-	REM	-52.5	-0.440105
DL177_20_140_good	c1-c2-	REM	-50	-0.416431
DL177_20_140_good	c1-c2-	REM	-47.5	-0.393726
DL177_20_140_good	c1-c2-	REM	-45	-0.382862
DL177_20_140_good	c1-c2-	REM	-42.5	-0.383607
DL177_20_140_good	c1-c2-	REM	-40	-0.379539
DL177_20_140_good	c1-c2-	REM	-37.5	-0.359736
DL177_20_140_good	c1-c2-	REM	-35	-0.334502
DL177_20_140_good	c1-c2-	REM	-32.5	-0.305857
DL177_20_140_good	c1-c2-	REM	-30	-0.258759
DL177_20_140_good	c1-c2-	REM	-27.5	-0.196652
DL177_20_140_good	c1-c2-	REM	-25	-0.143805
DL177_20_140_good	c1-c2-	REM	-22.5	-0.116994
DL177_20_140_good	c1-c2-	REM	-20	-0.12329
DL177_20_140_good	c1-c2-	REM	-17.5	-0.151833
DL177_20_140_good	c1-c2-	REM	-15	-0.154297
DL177_20_140_good	c1-c2-	REM	-12.5	-0.0847965
DL177_20_140_good	c1-c2-	REM	-10	0.0273523
DL177_20_140_good	c1-c2-	REM	-7.5	0.0935936
DL177_20_140_good	c1-c2-	REM	-5	0.0823054
DL177_20_140_good	c1-c2-	REM	-2.5	0.0568745
DL177_20_140_good	c1-c2-	REM	0	0.0672969
DL177_20_140_good	c1-c2-	REM	2.5	0.0882919
DL177_20_140_good	c1-c2-	REM	5	0.072441
DL177_20_140_good	c1-c2-	REM	7.5	0.00188936
DL177_20_140_good	c1-c2-	REM	10	-0.0866713
DL177_20_140_good	c1-c2-	REM	12.5	-0.125063
DL177_20_140_good	c1-c2-	REM	15	-0.0994355
DL177_20_140_good	c1-c2-	REM	17.5	-0.0789332
DL177_20_140_good	c1-c2-	REM	20	-0.131197
DL177_20_141_good	c1-c2-	REM	-60	-0.312458
DL177_20_141_good	c1-c2-	REM	-57.5	-0.140853
DL177_20_141_good	c1-c2-	REM	-55	0.013278
DL177_20_141_good	c1-c2-	REM	-52.5	0.128042
DL177_20_141_good	c1-c2-	REM	-50	0.206946
DL177_20_141_good	c1-c2-	REM	-47.5	0.254598
DL177_20_141_good	c1-c2-	REM	-45	0.254632
DL177_20_141_good	c1-c2-	REM	-42.5	0.20602
DL177_20_141_good	c1-c2-	REM	-40	0.171912
DL177_20_141_good	c1-c2-	REM	-37.5	0.226334
DL177_20_141_good	c1-c2-	REM	-35	0.348781
DL177_20_141_good	c1-c2-	REM	-32.5	0.435065
DL177_20_141_good	c1-c2-	REM	-30	0.40525
DL177_20_141_good	c1-c2-	REM	-27.5	0.268135
DL177_20_141_good	c1-c2-	REM	-25	0.10216
DL177_20_141_good	c1-c2-	REM	-22.5	0.00196981
DL177_20_141_good	c1-c2-	REM	-20	0.0233618
DL177_20_141_good	c1-c2-	REM	-17.5	0.138788
DL177_20_141_good	c1-c2-	REM	-15	0.247978
DL177_20_141_good	c1-c2-	REM	-12.5	0.267908
DL177_20_141_good	c1-c2-	REM	-10	0.201396
DL177_20_141_good	c1-c2-	REM	-7.5	0.103372
DL177_20_141_good	c1-c2-	REM	-5	0.0207983
DL177_20_141_good	c1-c2-	REM	-2.5	-0.0441877
DL177_20_141_good	c1-c2-	REM	0	-0.135985
DL177_20_141_good	c1-c2-	REM	2.5	-0.282444
DL177_20_141_good	c1-c2-	REM	5	-0.449447
DL177_20_141_good	c1-c2-	REM	7.5	-0.590706
DL177_20_141_good	c1-c2-	REM	10	-0.691306
DL177_20_141_good	c1-c2-	REM	12.5	-0.744997
DL177_20_141_good	c1-c2-	REM	15	-0.749355
DL177_20_141_good	c1-c2-	REM	17.5	-0.726209
DL177_20_141_good	c1-c2-	REM	20	-0.708734
DL177_20_151_good	c1-c2-	REM	-60	-0.67101
DL177_20_151_good	c1-c2-	REM	-57.5	-0.647215
DL177_20_151_good	c1-c2-	REM	-55	-0.599262
DL177_20_151_good	c1-c2-	REM	-52.5	-0.513156
DL177_20_151_good	c1-c2-	REM	-50	-0.419555
DL177_20_151_good	c1-c2-	REM	-47.5	-0.357525
DL177_20_151_good	c1-c2-	REM	-45	-0.34433
DL177_20_151_good	c1-c2-	REM	-42.5	-0.373465
DL177_20_151_good	c1-c2-	REM	-40	-0.412614
DL177_20_151_good	c1-c2-	REM	-37.5	-0.428932
DL177_20_151_good	c1-c2-	REM	-35	-0.426085
DL177_20_151_good	c1-c2-	REM	-32.5	-0.434011
DL177_20_151_good	c1-c2-	REM	-30	-0.470559
DL177_20_151_good	c1-c2-	REM	-27.5	-0.523672
DL177_20_151_good	c1-c2-	REM	-25	-0.561483
DL177_20_151_good	c1-c2-	REM	-22.5	-0.560949
DL177_20_151_good	c1-c2-	REM	-20	-0.52825
DL177_20_151_good	c1-c2-	REM	-17.5	-0.484158
DL177_20_151_good	c1-c2-	REM	-15	-0.439465
DL177_20_151_good	c1-c2-	REM	-12.5	-0.400603
DL177_20_151_good	c1-c2-	REM	-10	-0.38189
DL177_20_151_good	c1-c2-	REM	-7.5	-0.384918
DL177_20_151_good	c1-c2-	REM	-5	-0.38782
DL177_20_151_good	c1-c2-	REM	-2.5	-0.38057
DL177_20_151_good	c1-c2-	REM	0	-0.378208
DL177_20_151_good	c1-c2-	REM	2.5	-0.391457
DL177_20_151_good	c1-c2-	REM	5	-0.41918
DL177_20_151_good	c1-c2-	REM	7.5	-0.457387
DL177_20_151_good	c1-c2-	REM	10	-0.487143
DL177_20_151_good	c1-c2-	REM	12.5	-0.477251
DL177_20_151_good	c1-c2-	REM	15	-0.423515
DL177_20_151_good	c1-c2-	REM	17.5	-0.363406
DL177_20_151_good	c1-c2-	REM	20	-0.339124
DL177_20_153_good	c1-c2-	REM	-60	0.258044
DL177_20_153_good	c1-c2-	REM	-57.5	0.315554
DL177_20_153_good	c1-c2-	REM	-55	0.375501
DL177_20_153_good	c1-c2-	REM	-52.5	0.466531
DL177_20_153_good	c1-c2-	REM	-50	0.575255
DL177_20_153_good	c1-c2-	REM	-47.5	0.617593
DL177_20_153_good	c1-c2-	REM	-45	0.539753
DL177_20_153_good	c1-c2-	REM	-42.5	0.453957
DL177_20_153_good	c1-c2-	REM	-40	0.517614
DL177_20_153_good	c1-c2-	REM	-37.5	0.685103
DL177_20_153_good	c1-c2-	REM	-35	0.781762
DL177_20_153_good	c1-c2-	REM	-32.5	0.739168
DL177_20_153_good	c1-c2-	REM	-30	0.593304
DL177_20_153_good	c1-c2-	REM	-27.5	0.4209
DL177_20_153_good	c1-c2-	REM	-25	0.338169
DL177_20_153_good	c1-c2-	REM	-22.5	0.411469
DL177_20_153_good	c1-c2-	REM	-20	0.59789
DL177_20_153_good	c1-c2-	REM	-17.5	0.807824
DL177_20_153_good	c1-c2-	REM	-15	0.95158
DL177_20_153_good	c1-c2-	REM	-12.5	0.932912
DL177_20_153_good	c1-c2-	REM	-10	0.687778
DL177_20_153_good	c1-c2-	REM	-7.5	0.294679
DL177_20_153_good	c1-c2-	REM	-5	-0.0399957
DL177_20_153_good	c1-c2-	REM	-2.5	-0.205969
DL177_20_153_good	c1-c2-	REM	0	-0.294317
DL177_20_153_good	c1-c2-	REM	2.5	-0.432663
DL177_20_153_good	c1-c2-	REM	5	-0.643047
DL177_20_153_good	c1-c2-	REM	7.5	-0.872642
DL177_20_153_good	c1-c2-	REM	10	-1.05947
DL177_20_153_good	c1-c2-	REM	12.5	-1.15296
DL177_20_153_good	c1-c2-	REM	15	-1.13021
DL177_20_153_good	c1-c2-	REM	17.5	-1.00174
DL177_20_153_good	c1-c2-	REM	20	-0.807803
DL177_20_156_good	c1-c2-	REM	-60	0.0992574
DL177_20_156_good	c1-c2-	REM	-57.5	0.0789756
DL177_20_156_good	c1-c2-	REM	-55	0.166727
DL177_20_156_good	c1-c2-	REM	-52.5	0.299376
DL177_20_156_good	c1-c2-	REM	-50	0.376567
DL177_20_156_good	c1-c2-	REM	-47.5	0.349074
DL177_20_156_good	c1-c2-	REM	-45	0.234812
DL177_20_156_good	c1-c2-	REM	-42.5	0.0907115
DL177_20_156_good	c1-c2-	REM	-40	-0.0149801
DL177_20_156_good	c1-c2-	REM	-37.5	-0.0395844
DL177_20_156_good	c1-c2-	REM	-35	0.000621275
DL177_20_156_good	c1-c2-	REM	-32.5	0.0615232
DL177_20_156_good	c1-c2-	REM	-30	0.13361
DL177_20_156_good	c1-c2-	REM	-27.5	0.221989
DL177_20_156_good	c1-c2-	REM	-25	0.287125
DL177_20_156_good	c1-c2-	REM	-22.5	0.278662
DL177_20_156_good	c1-c2-	REM	-20	0.212602
DL177_20_156_good	c1-c2-	REM	-17.5	0.161777
DL177_20_156_good	c1-c2-	REM	-15	0.172237
DL177_20_156_good	c1-c2-	REM	-12.5	0.222184
DL177_20_156_good	c1-c2-	REM	-10	0.260119
DL177_20_156_good	c1-c2-	REM	-7.5	0.258193
DL177_20_156_good	c1-c2-	REM	-5	0.233392
DL177_20_156_good	c1-c2-	REM	-2.5	0.229972
DL177_20_156_good	c1-c2-	REM	0	0.274731
DL177_20_156_good	c1-c2-	REM	2.5	0.3493
DL177_20_156_good	c1-c2-	REM	5	0.412819
DL177_20_156_good	c1-c2-	REM	7.5	0.432998
DL177_20_156_good	c1-c2-	REM	10	0.410757
DL177_20_156_good	c1-c2-	REM	12.5	0.395138
DL177_20_156_good	c1-c2-	REM	15	0.426756
DL177_20_156_good	c1-c2-	REM	17.5	0.478342
DL177_20_156_good	c1-c2-	REM	20	0.483815
DL177_20_159_good	c1-c2-	REM	-60	0.537127
DL177_20_159_good	c1-c2-	REM	-57.5	0.586833
DL177_20_159_good	c1-c2-	REM	-55	0.604094
DL177_20_159_good	c1-c2-	REM	-52.5	0.562879
DL177_20_159_good	c1-c2-	REM	-50	0.466156
DL177_20_159_good	c1-c2-	REM	-47.5	0.362661
DL177_20_159_good	c1-c2-	REM	-45	0.318132
DL177_20_159_good	c1-c2-	REM	-42.5	0.34149
DL177_20_159_good	c1-c2-	REM	-40	0.384786
DL177_20_159_good	c1-c2-	REM	-37.5	0.407718
DL177_20_159_good	c1-c2-	REM	-35	0.408301
DL177_20_159_good	c1-c2-	REM	-32.5	0.396698
DL177_20_159_good	c1-c2-	REM	-30	0.373443
DL177_20_159_good	c1-c2-	REM	-27.5	0.350334
DL177_20_159_good	c1-c2-	REM	-25	0.341529
DL177_20_159_good	c1-c2-	REM	-22.5	0.332675
DL177_20_159_good	c1-c2-	REM	-20	0.319177
DL177_20_159_good	c1-c2-	REM	-17.5	0.327633
DL177_20_159_good	c1-c2-	REM	-15	0.360925
DL177_20_159_good	c1-c2-	REM	-12.5	0.398508
DL177_20_159_good	c1-c2-	REM	-10	0.443171
DL177_20_159_good	c1-c2-	REM	-7.5	0.49401
DL177_20_159_good	c1-c2-	REM	-5	0.518924
DL177_20_159_good	c1-c2-	REM	-2.5	0.494
DL177_20_159_good	c1-c2-	REM	0	0.413004
DL177_20_159_good	c1-c2-	REM	2.5	0.277118
DL177_20_159_good	c1-c2-	REM	5	0.130429
DL177_20_159_good	c1-c2-	REM	7.5	0.0454822
DL177_20_159_good	c1-c2-	REM	10	0.0356437
DL177_20_159_good	c1-c2-	REM	12.5	0.0367724
DL177_20_159_good	c1-c2-	REM	15	-0.0123855
DL177_20_159_good	c1-c2-	REM	17.5	-0.105194
DL177_20_159_good	c1-c2-	REM	20	-0.191095
DL177_20_180_good	c1-c2-	REM	-60	-0.384802
DL177_20_180_good	c1-c2-	REM	-57.5	-0.351103
DL177_20_180_good	c1-c2-	REM	-55	-0.307688
DL177_20_180_good	c1-c2-	REM	-52.5	-0.294819
DL177_20_180_good	c1-c2-	REM	-50	-0.312405
DL177_20_180_good	c1-c2-	REM	-47.5	-0.334486
DL177_20_180_good	c1-c2-	REM	-45	-0.344115
DL177_20_180_good	c1-c2-	REM	-42.5	-0.335236
DL177_20_180_good	c1-c2-	REM	-40	-0.311004
DL177_20_180_good	c1-c2-	REM	-37.5	-0.288369
DL177_20_180_good	c1-c2-	REM	-35	-0.285485
DL177_20_180_good	c1-c2-	REM	-32.5	-0.301523
DL177_20_180_good	c1-c2-	REM	-30	-0.319075
DL177_20_180_good	c1-c2-	REM	-27.5	-0.326839
DL177_20_180_good	c1-c2-	REM	-25	-0.332588
DL177_20_180_good	c1-c2-	REM	-22.5	-0.347107
DL177_20_180_good	c1-c2-	REM	-20	-0.364044
DL177_20_180_good	c1-c2-	REM	-17.5	-0.3704
DL177_20_180_good	c1-c2-	REM	-15	-0.362551
DL177_20_180_good	c1-c2-	REM	-12.5	-0.337447
DL177_20_180_good	c1-c2-	REM	-10	-0.294755
DL177_20_180_good	c1-c2-	REM	-7.5	-0.255261
DL177_20_180_good	c1-c2-	REM	-5	-0.242899
DL177_20_180_good	c1-c2-	REM	-2.5	-0.254685
DL177_20_180_good	c1-c2-	REM	0	-0.2757
DL177_20_180_good	c1-c2-	REM	2.5	-0.301252
DL177_20_180_good	c1-c2-	REM	5	-0.322552
DL177_20_180_good	c1-c2-	REM	7.5	-0.321204
DL177_20_180_good	c1-c2-	REM	10	-0.29742
DL177_20_180_good	c1-c2-	REM	12.5	-0.276909
DL177_20_180_good	c1-c2-	REM	15	-0.278374
DL177_20_180_good	c1-c2-	REM	17.5	-0.294265
DL177_20_180_good	c1-c2-	REM	20	-0.303921
DL177_20_199_good	c1-c2-	REM	-60	0.198368
DL177_20_199_good	c1-c2-	REM	-57.5	0.159579
DL177_20_199_good	c1-c2-	REM	-55	0.199137
DL177_20_199_good	c1-c2-	REM	-52.5	0.309281
DL177_20_199_good	c1-c2-	REM	-50	0.402099
DL177_20_199_good	c1-c2-	REM	-47.5	0.429934
DL177_20_199_good	c1-c2-	REM	-45	0.438288
DL177_20_199_good	c1-c2-	REM	-42.5	0.479967
DL177_20_199_good	c1-c2-	REM	-40	0.560785
DL177_20_199_good	c1-c2-	REM	-37.5	0.651219
DL177_20_199_good	c1-c2-	REM	-35	0.700509
DL177_20_199_good	c1-c2-	REM	-32.5	0.685464
DL177_20_199_good	c1-c2-	REM	-30	0.636469
DL177_20_199_good	c1-c2-	REM	-27.5	0.578986
DL177_20_199_good	c1-c2-	REM	-25	0.510362
DL177_20_199_good	c1-c2-	REM	-22.5	0.445016
DL177_20_199_good	c1-c2-	REM	-20	0.409749
DL177_20_199_good	c1-c2-	REM	-17.5	0.396983
DL177_20_199_good	c1-c2-	REM	-15	0.373589
DL177_20_199_good	c1-c2-	REM	-12.5	0.338109
DL177_20_199_good	c1-c2-	REM	-10	0.339365
DL177_20_199_good	c1-c2-	REM	-7.5	0.404637
DL177_20_199_good	c1-c2-	REM	-5	0.471471
DL177_20_199_good	c1-c2-	REM	-2.5	0.461139
DL177_20_199_good	c1-c2-	REM	0	0.379508
DL177_20_199_good	c1-c2-	REM	2.5	0.278294
DL177_20_199_good	c1-c2-	REM	5	0.186146
DL177_20_199_good	c1-c2-	REM	7.5	0.116518
DL177_20_199_good	c1-c2-	REM	10	0.0818289
DL177_20_199_good	c1-c2-	REM	12.5	0.0762156
DL177_20_199_good	c1-c2-	REM	15	0.078973
DL177_20_199_good	c1-c2-	REM	17.5	0.0892538
DL177_20_199_good	c1-c2-	REM	20	0.123841
DL177_20_210_good	c1-c2-	REM	-60	-0.118197
DL177_20_210_good	c1-c2-	REM	-57.5	-0.105043
DL177_20_210_good	c1-c2-	REM	-55	-0.0229817
DL177_20_210_good	c1-c2-	REM	-52.5	0.0902997
DL177_20_210_good	c1-c2-	REM	-50	0.167669
DL177_20_210_good	c1-c2-	REM	-47.5	0.175272
DL177_20_210_good	c1-c2-	REM	-45	0.132781
DL177_20_210_good	c1-c2-	REM	-42.5	0.0856376
DL177_20_210_good	c1-c2-	REM	-40	0.0736895
DL177_20_210_good	c1-c2-	REM	-37.5	0.105745
DL177_20_210_good	c1-c2-	REM	-35	0.154958
DL177_20_210_good	c1-c2-	REM	-32.5	0.18191
DL177_20_210_good	c1-c2-	REM	-30	0.158556
DL177_20_210_good	c1-c2-	REM	-27.5	0.0839209
DL177_20_210_good	c1-c2-	REM	-25	-0.0136694
DL177_20_210_good	c1-c2-	REM	-22.5	-0.0992623
DL177_20_210_good	c1-c2-	REM	-20	-0.158579
DL177_20_210_good	c1-c2-	REM	-17.5	-0.201334
DL177_20_210_good	c1-c2-	REM	-15	-0.23904
DL177_20_210_good	c1-c2-	REM	-12.5	-0.264321
DL177_20_210_good	c1-c2-	REM	-10	-0.262714
DL177_20_210_good	c1-c2-	REM	-7.5	-0.237276
DL177_20_210_good	c1-c2-	REM	-5	-0.200052
DL177_20_210_good	c1-c2-	REM	-2.5	-0.150948
DL177_20_210_good	c1-c2-	REM	0	-0.0879001
DL177_20_210_good	c1-c2-	REM	2.5	-0.0271073
DL177_20_210_good	c1-c2-	REM	5	-0.00012615
DL177_20_210_good	c1-c2-	REM	7.5	-0.0262719
DL177_20_210_good	c1-c2-	REM	10	-0.0903587
DL177_20_210_good	c1-c2-	REM	12.5	-0.156477
DL177_20_210_good	c1-c2-	REM	15	-0.194337
DL177_20_210_good	c1-c2-	REM	17.5	-0.197719
DL177_20_210_good	c1-c2-	REM	20	-0.198514
DL177_20_216_good	c1-c2-	REM	-60	-0.22286
DL177_20_216_good	c1-c2-	REM	-57.5	-0.256017
DL177_20_216_good	c1-c2-	REM	-55	-0.322515
DL177_20_216_good	c1-c2-	REM	-52.5	-0.370568
DL177_20_216_good	c1-c2-	REM	-50	-0.400329
DL177_20_216_good	c1-c2-	REM	-47.5	-0.429684
DL177_20_216_good	c1-c2-	REM	-45	-0.444371
DL177_20_216_good	c1-c2-	REM	-42.5	-0.410158
DL177_20_216_good	c1-c2-	REM	-40	-0.313191
DL177_20_216_good	c1-c2-	REM	-37.5	-0.174937
DL177_20_216_good	c1-c2-	REM	-35	-0.0381066
DL177_20_216_good	c1-c2-	REM	-32.5	0.0615085
DL177_20_216_good	c1-c2-	REM	-30	0.113138
DL177_20_216_good	c1-c2-	REM	-27.5	0.12741
DL177_20_216_good	c1-c2-	REM	-25	0.125426
DL177_20_216_good	c1-c2-	REM	-22.5	0.123941
DL177_20_216_good	c1-c2-	REM	-20	0.118494
DL177_20_216_good	c1-c2-	REM	-17.5	0.0957051
DL177_20_216_good	c1-c2-	REM	-15	0.056629
DL177_20_216_good	c1-c2-	REM	-12.5	0.00962178
DL177_20_216_good	c1-c2-	REM	-10	-0.0369448
DL177_20_216_good	c1-c2-	REM	-7.5	-0.0707566
DL177_20_216_good	c1-c2-	REM	-5	-0.0795464
DL177_20_216_good	c1-c2-	REM	-2.5	-0.0530847
DL177_20_216_good	c1-c2-	REM	0	0.00503665
DL177_20_216_good	c1-c2-	REM	2.5	0.0633248
DL177_20_216_good	c1-c2-	REM	5	0.0835909
DL177_20_216_good	c1-c2-	REM	7.5	0.057264
DL177_20_216_good	c1-c2-	REM	10	0.0134671
DL177_20_216_good	c1-c2-	REM	12.5	-0.0112065
DL177_20_216_good	c1-c2-	REM	15	-0.00928117
DL177_20_216_good	c1-c2-	REM	17.5	-0.00512943
DL177_20_216_good	c1-c2-	REM	20	-0.0208719
DL177_20_262_good	c1-c2-	REM	-60	-0.112521
DL177_20_262_good	c1-c2-	REM	-57.5	0.0268012
DL177_20_262_good	c1-c2-	REM	-55	0.14704
DL177_20_262_good	c1-c2-	REM	-52.5	0.197281
DL177_20_262_good	c1-c2-	REM	-50	0.164525
DL177_20_262_good	c1-c2-	REM	-47.5	0.0902432
DL177_20_262_good	c1-c2-	REM	-45	0.0228398
DL177_20_262_good	c1-c2-	REM	-42.5	-0.0106505
DL177_20_262_good	c1-c2-	REM	-40	-9.46095e-05
DL177_20_262_good	c1-c2-	REM	-37.5	0.0379955
DL177_20_262_good	c1-c2-	REM	-35	0.061073
DL177_20_262_good	c1-c2-	REM	-32.5	0.0431985
DL177_20_262_good	c1-c2-	REM	-30	-0.00188894
DL177_20_262_good	c1-c2-	REM	-27.5	-0.0492041
DL177_20_262_good	c1-c2-	REM	-25	-0.0856642
DL177_20_262_good	c1-c2-	REM	-22.5	-0.107207
DL177_20_262_good	c1-c2-	REM	-20	-0.113142
DL177_20_262_good	c1-c2-	REM	-17.5	-0.105905
DL177_20_262_good	c1-c2-	REM	-15	-0.0911262
DL177_20_262_good	c1-c2-	REM	-12.5	-0.0719346
DL177_20_262_good	c1-c2-	REM	-10	-0.0507404
DL177_20_262_good	c1-c2-	REM	-7.5	-0.0423688
DL177_20_262_good	c1-c2-	REM	-5	-0.0618504
DL177_20_262_good	c1-c2-	REM	-2.5	-0.0997832
DL177_20_262_good	c1-c2-	REM	0	-0.14243
DL177_20_262_good	c1-c2-	REM	2.5	-0.202012
DL177_20_262_good	c1-c2-	REM	5	-0.292942
DL177_20_262_good	c1-c2-	REM	7.5	-0.39973
DL177_20_262_good	c1-c2-	REM	10	-0.494732
DL177_20_262_good	c1-c2-	REM	12.5	-0.564325
DL177_20_262_good	c1-c2-	REM	15	-0.604997
DL177_20_262_good	c1-c2-	REM	17.5	-0.617862
DL177_20_262_good	c1-c2-	REM	20	-0.618331
DL177_20_273_good	c1-c2-	REM	-60	-0.4261
DL177_20_273_good	c1-c2-	REM	-57.5	-0.190356
DL177_20_273_good	c1-c2-	REM	-55	0.110501
DL177_20_273_good	c1-c2-	REM	-52.5	0.377998
DL177_20_273_good	c1-c2-	REM	-50	0.522295
DL177_20_273_good	c1-c2-	REM	-47.5	0.569678
DL177_20_273_good	c1-c2-	REM	-45	0.607757
DL177_20_273_good	c1-c2-	REM	-42.5	0.668266
DL177_20_273_good	c1-c2-	REM	-40	0.707666
DL177_20_273_good	c1-c2-	REM	-37.5	0.709916
DL177_20_273_good	c1-c2-	REM	-35	0.718323
DL177_20_273_good	c1-c2-	REM	-32.5	0.727763
DL177_20_273_good	c1-c2-	REM	-30	0.664917
DL177_20_273_good	c1-c2-	REM	-27.5	0.513248
DL177_20_273_good	c1-c2-	REM	-25	0.354722
DL177_20_273_good	c1-c2-	REM	-22.5	0.249713
DL177_20_273_good	c1-c2-	REM	-20	0.176155
DL177_20_273_good	c1-c2-	REM	-17.5	0.10901
DL177_20_273_good	c1-c2-	REM	-15	0.0528651
DL177_20_273_good	c1-c2-	REM	-12.5	0.0170397
DL177_20_273_good	c1-c2-	REM	-10	-0.000817923
DL177_20_273_good	c1-c2-	REM	-7.5	-0.0518829
DL177_20_273_good	c1-c2-	REM	-5	-0.19476
DL177_20_273_good	c1-c2-	REM	-2.5	-0.398839
DL177_20_273_good	c1-c2-	REM	0	-0.583251
DL177_20_273_good	c1-c2-	REM	2.5	-0.709019
DL177_20_273_good	c1-c2-	REM	5	-0.779998
DL177_20_273_good	c1-c2-	REM	7.5	-0.826534
DL177_20_273_good	c1-c2-	REM	10	-0.882941
DL177_20_273_good	c1-c2-	REM	12.5	-0.929612
DL177_20_273_good	c1-c2-	REM	15	-0.913206
DL177_20_273_good	c1-c2-	REM	17.5	-0.848899
DL177_20_273_good	c1-c2-	REM	20	-0.830057
DL177_20_275_good	c1-c2-	REM	-60	-0.0928728
DL177_20_275_good	c1-c2-	REM	-57.5	-0.0357753
DL177_20_275_good	c1-c2-	REM	-55	0.0515901
DL177_20_275_good	c1-c2-	REM	-52.5	0.135422
DL177_20_275_good	c1-c2-	REM	-50	0.139492
DL177_20_275_good	c1-c2-	REM	-47.5	0.033394
DL177_20_275_good	c1-c2-	REM	-45	-0.11966
DL177_20_275_good	c1-c2-	REM	-42.5	-0.226526
DL177_20_275_good	c1-c2-	REM	-40	-0.228387
DL177_20_275_good	c1-c2-	REM	-37.5	-0.130705
DL177_20_275_good	c1-c2-	REM	-35	-0.0138439
DL177_20_275_good	c1-c2-	REM	-32.5	0.0318768
DL177_20_275_good	c1-c2-	REM	-30	-0.0137331
DL177_20_275_good	c1-c2-	REM	-27.5	-0.111056
DL177_20_275_good	c1-c2-	REM	-25	-0.217525
DL177_20_275_good	c1-c2-	REM	-22.5	-0.314157
DL177_20_275_good	c1-c2-	REM	-20	-0.388613
DL177_20_275_good	c1-c2-	REM	-17.5	-0.412865
DL177_20_275_good	c1-c2-	REM	-15	-0.37414
DL177_20_275_good	c1-c2-	REM	-12.5	-0.314586
DL177_20_275_good	c1-c2-	REM	-10	-0.292226
DL177_20_275_good	c1-c2-	REM	-7.5	-0.316829
DL177_20_275_good	c1-c2-	REM	-5	-0.347663
DL177_20_275_good	c1-c2-	REM	-2.5	-0.344457
DL177_20_275_good	c1-c2-	REM	0	-0.32892
DL177_20_275_good	c1-c2-	REM	2.5	-0.367012
DL177_20_275_good	c1-c2-	REM	5	-0.468374
DL177_20_275_good	c1-c2-	REM	7.5	-0.569281
DL177_20_275_good	c1-c2-	REM	10	-0.616722
DL177_20_275_good	c1-c2-	REM	12.5	-0.608902
DL177_20_275_good	c1-c2-	REM	15	-0.573969
DL177_20_275_good	c1-c2-	REM	17.5	-0.550279
DL177_20_275_good	c1-c2-	REM	20	-0.563912
DL177_20_281_good	c1-c2-	REM	-60	-0.0442971
DL177_20_281_good	c1-c2-	REM	-57.5	0.19676
DL177_20_281_good	c1-c2-	REM	-55	0.512922
DL177_20_281_good	c1-c2-	REM	-52.5	0.784687
DL177_20_281_good	c1-c2-	REM	-50	0.879968
DL177_20_281_good	c1-c2-	REM	-47.5	0.775275
DL177_20_281_good	c1-c2-	REM	-45	0.54831
DL177_20_281_good	c1-c2-	REM	-42.5	0.292477
DL177_20_281_good	c1-c2-	REM	-40	0.0930246
DL177_20_281_good	c1-c2-	REM	-37.5	0.0182307
DL177_20_281_good	c1-c2-	REM	-35	0.0647948
DL177_20_281_good	c1-c2-	REM	-32.5	0.147235
DL177_20_281_good	c1-c2-	REM	-30	0.169229
DL177_20_281_good	c1-c2-	REM	-27.5	0.104882
DL177_20_281_good	c1-c2-	REM	-25	0.00808944
DL177_20_281_good	c1-c2-	REM	-22.5	-0.0609923
DL177_20_281_good	c1-c2-	REM	-20	-0.0969934
DL177_20_281_good	c1-c2-	REM	-17.5	-0.123576
DL177_20_281_good	c1-c2-	REM	-15	-0.138479
[truncated: 33,113 more rows]

## Sheet: Fig5i
mouse	ev	time	val	pc
JK482	JK482-0	-120	0.567329	pc1
JK482	JK482-0	-117.5	0.236195	pc1
JK482	JK482-0	-115	-1.29653	pc1
JK482	JK482-0	-112.5	-1.3998	pc1
JK482	JK482-0	-110	-0.872378	pc1
JK482	JK482-0	-107.5	-0.49046	pc1
JK482	JK482-0	-105	-0.688946	pc1
JK482	JK482-0	-102.5	0.332026	pc1
JK482	JK482-0	-100	-0.777739	pc1
JK482	JK482-0	-97.5	-0.320731	pc1
JK482	JK482-0	-95	-0.414194	pc1
JK482	JK482-0	-92.5	0.580163	pc1
JK482	JK482-0	-90	0.602386	pc1
JK482	JK482-0	-87.5	0.655945	pc1
JK482	JK482-0	-85	1.22367	pc1
JK482	JK482-0	-82.5	0.872165	pc1
JK482	JK482-0	-80	-0.46857	pc1
JK482	JK482-0	-77.5	-1.08351	pc1
JK482	JK482-0	-75	-0.679053	pc1
JK482	JK482-0	-72.5	-0.662349	pc1
JK482	JK482-0	-70	0.00896742	pc1
JK482	JK482-0	-67.5	0.243899	pc1
JK482	JK482-0	-65	0.733808	pc1
JK482	JK482-0	-62.5	-0.236685	pc1
JK482	JK482-0	-60	-1.23569	pc1
JK482	JK482-0	-57.5	-2.26285	pc1
JK482	JK482-0	-55	-1.87425	pc1
JK482	JK482-0	-52.5	-1.60152	pc1
JK482	JK482-0	-50	-1.56538	pc1
JK482	JK482-0	-47.5	-1.40913	pc1
JK482	JK482-0	-45	-1.38521	pc1
JK482	JK482-0	-42.5	-1.29034	pc1
JK482	JK482-0	-40	-1.11379	pc1
JK482	JK482-0	-37.5	-0.792269	pc1
JK482	JK482-0	-35	-0.252201	pc1
JK482	JK482-0	-32.5	-0.901574	pc1
JK482	JK482-0	-30	-0.482177	pc1
JK482	JK482-0	-27.5	0.115218	pc1
JK482	JK482-0	-25	0.305667	pc1
JK482	JK482-0	-22.5	-0.346157	pc1
JK482	JK482-0	-20	-0.460004	pc1
JK482	JK482-0	-17.5	-1.12245	pc1
JK482	JK482-0	-15	-1.51208	pc1
JK482	JK482-0	-12.5	-1.5994	pc1
JK482	JK482-0	-10	-0.547034	pc1
JK482	JK482-0	-7.5	-0.446543	pc1
JK482	JK482-0	-5	-0.986919	pc1
JK482	JK482-0	-2.5	-0.339614	pc1
JK482	JK482-0	0	-0.1708	pc1
JK482	JK482-0	2.5	-1.94546	pc1
JK482	JK482-0	5	-1.98818	pc1
JK482	JK482-0	7.5	-1.75103	pc1
JK482	JK482-0	10	-1.98343	pc1
JK482	JK482-0	12.5	-1.82309	pc1
JK482	JK482-0	15	-1.28504	pc1
JK482	JK482-0	17.5	-1.15548	pc1
JK482	JK482-0	20	-0.976121	pc1
JK482	JK482-0	22.5	-0.964504	pc1
JK482	JK482-0	25	-0.618063	pc1
JK482	JK482-0	27.5	-0.650692	pc1
JK482	JK482-0	30	-0.712972	pc1
JK482	JK482-0	32.5	-1.49819	pc1
JK482	JK482-0	35	-1.18378	pc1
JK482	JK482-0	37.5	-0.813435	pc1
JK482	JK482-0	40	-0.489255	pc1
JK482	JK482-0	42.5	0.164319	pc1
JK482	JK482-0	45	-0.39316	pc1
JK482	JK482-0	47.5	-0.381844	pc1
JK482	JK482-0	50	-0.525675	pc1
JK482	JK482-0	52.5	-0.249228	pc1
JK482	JK482-0	55	0.317074	pc1
JK482	JK482-0	57.5	0.661538	pc1
JK482	JK482-0	60	0.601677	pc1
JK482	JK482-0	62.5	-0.883569	pc1
JK482	JK482-0	65	-1.74799	pc1
JK482	JK482-0	67.5	-1.2921	pc1
JK482	JK482-0	70	-0.834115	pc1
JK482	JK482-0	72.5	-0.352589	pc1
JK482	JK482-0	75	-0.754078	pc1
JK482	JK482-0	77.5	-0.888171	pc1
JK482	JK482-0	80	0.0160238	pc1
JK482	JK482-0	82.5	0.169418	pc1
JK482	JK482-0	85	-0.446041	pc1
JK482	JK482-0	87.5	-1.3423	pc1
JK482	JK482-0	90	-0.874562	pc1
JK482	JK482-0	92.5	-1.21301	pc1
JK482	JK482-0	95	-0.837262	pc1
JK482	JK482-0	97.5	-0.477737	pc1
JK482	JK482-0	100	0.0898021	pc1
JK482	JK482-0	102.5	0.394455	pc1
JK482	JK482-0	105	0.10461	pc1
JK482	JK482-0	107.5	-0.0675937	pc1
JK482	JK482-0	110	0.533662	pc1
JK482	JK482-0	112.5	0.647133	pc1
JK482	JK482-0	115	0.833209	pc1
JK482	JK482-0	117.5	0.92285	pc1
JK482	JK482-0	120	1.12743	pc1
JK482	JK482-0	122.5	0.960918	pc1
JK482	JK482-0	125	1.12145	pc1
JK482	JK482-0	127.5	-1.13828	pc1
JK482	JK482-0	130	-1.82447	pc1
JK482	JK482-0	132.5	-1.93132	pc1
JK482	JK482-0	135	-1.08159	pc1
JK482	JK482-0	137.5	-1.14161	pc1
JK482	JK482-0	140	-0.736102	pc1
JK482	JK482-0	142.5	-0.294403	pc1
JK482	JK482-0	145	-0.424667	pc1
JK482	JK482-0	147.5	-0.122564	pc1
JK482	JK482-0	150	0.156763	pc1
JK482	JK482-0	152.5	-0.75657	pc1
JK482	JK482-0	155	0.0143441	pc1
JK482	JK482-0	157.5	0.853786	pc1
JK482	JK482-0	160	-0.299451	pc1
JK482	JK482-0	162.5	-1.19585	pc1
JK482	JK482-0	165	-0.993538	pc1
JK482	JK482-0	167.5	-0.777143	pc1
JK482	JK482-0	170	-0.437033	pc1
JK482	JK482-0	172.5	0.397686	pc1
JK482	JK482-0	175	0.955573	pc1
JK482	JK482-0	177.5	0.977747	pc1
JK482	JK482-0	-120	0.563491	pc2
JK482	JK482-0	-117.5	-0.305864	pc2
JK482	JK482-0	-115	-0.792229	pc2
JK482	JK482-0	-112.5	-0.516315	pc2
JK482	JK482-0	-110	0.336009	pc2
JK482	JK482-0	-107.5	0.449908	pc2
JK482	JK482-0	-105	0.370378	pc2
JK482	JK482-0	-102.5	0.324654	pc2
JK482	JK482-0	-100	-0.556589	pc2
JK482	JK482-0	-97.5	0.162167	pc2
JK482	JK482-0	-95	0.115779	pc2
JK482	JK482-0	-92.5	0.586183	pc2
JK482	JK482-0	-90	0.702562	pc2
JK482	JK482-0	-87.5	-0.0299818	pc2
JK482	JK482-0	-85	-0.203685	pc2
JK482	JK482-0	-82.5	0.577853	pc2
JK482	JK482-0	-80	-0.907603	pc2
JK482	JK482-0	-77.5	-0.660344	pc2
JK482	JK482-0	-75	0.0497464	pc2
JK482	JK482-0	-72.5	-0.0691252	pc2
JK482	JK482-0	-70	0.802572	pc2
JK482	JK482-0	-67.5	0.225734	pc2
JK482	JK482-0	-65	0.515123	pc2
JK482	JK482-0	-62.5	-0.167463	pc2
JK482	JK482-0	-60	-1.05765	pc2
JK482	JK482-0	-57.5	-1.76905	pc2
JK482	JK482-0	-55	-1.43422	pc2
JK482	JK482-0	-52.5	-1.19799	pc2
JK482	JK482-0	-50	-0.645278	pc2
JK482	JK482-0	-47.5	-0.203588	pc2
JK482	JK482-0	-45	-0.151167	pc2
JK482	JK482-0	-42.5	0.289698	pc2
JK482	JK482-0	-40	0.630214	pc2
JK482	JK482-0	-37.5	0.89365	pc2
JK482	JK482-0	-35	1.28868	pc2
JK482	JK482-0	-32.5	-0.0210139	pc2
JK482	JK482-0	-30	0.942611	pc2
JK482	JK482-0	-27.5	1.08029	pc2
JK482	JK482-0	-25	0.566898	pc2
JK482	JK482-0	-22.5	0.530922	pc2
JK482	JK482-0	-20	0.0687681	pc2
JK482	JK482-0	-17.5	-0.453684	pc2
JK482	JK482-0	-15	-0.368105	pc2
JK482	JK482-0	-12.5	-0.460747	pc2
JK482	JK482-0	-10	0.671997	pc2
JK482	JK482-0	-7.5	0.18719	pc2
JK482	JK482-0	-5	0.0366638	pc2
JK482	JK482-0	-2.5	0.475573	pc2
JK482	JK482-0	0	0.335174	pc2
JK482	JK482-0	2.5	-2.03212	pc2
JK482	JK482-0	5	-1.77845	pc2
JK482	JK482-0	7.5	-1.03984	pc2
JK482	JK482-0	10	-1.55752	pc2
JK482	JK482-0	12.5	-1.79708	pc2
JK482	JK482-0	15	-0.282298	pc2
JK482	JK482-0	17.5	0.0437461	pc2
JK482	JK482-0	20	0.340473	pc2
JK482	JK482-0	22.5	-0.0996434	pc2
JK482	JK482-0	25	0.671161	pc2
JK482	JK482-0	27.5	0.442917	pc2
JK482	JK482-0	30	-0.110008	pc2
JK482	JK482-0	32.5	-0.653066	pc2
JK482	JK482-0	35	-0.00210767	pc2
JK482	JK482-0	37.5	0.887962	pc2
JK482	JK482-0	40	0.784115	pc2
JK482	JK482-0	42.5	0.990508	pc2
JK482	JK482-0	45	0.0447239	pc2
JK482	JK482-0	47.5	0.767367	pc2
JK482	JK482-0	50	-0.0292124	pc2
JK482	JK482-0	52.5	0.476624	pc2
JK482	JK482-0	55	0.856808	pc2
JK482	JK482-0	57.5	0.786778	pc2
JK482	JK482-0	60	0.746893	pc2
JK482	JK482-0	62.5	-0.851207	pc2
JK482	JK482-0	65	-0.561218	pc2
JK482	JK482-0	67.5	-0.289283	pc2
JK482	JK482-0	70	0.246129	pc2
JK482	JK482-0	72.5	-0.138309	pc2
JK482	JK482-0	75	-0.350736	pc2
JK482	JK482-0	77.5	0.44703	pc2
JK482	JK482-0	80	0.517756	pc2
JK482	JK482-0	82.5	0.40849	pc2
JK482	JK482-0	85	0.232635	pc2
JK482	JK482-0	87.5	-0.624228	pc2
JK482	JK482-0	90	0.34977	pc2
JK482	JK482-0	92.5	-0.903415	pc2
JK482	JK482-0	95	0.0194423	pc2
JK482	JK482-0	97.5	0.533554	pc2
JK482	JK482-0	100	0.51477	pc2
JK482	JK482-0	102.5	1.01145	pc2
JK482	JK482-0	105	0.531833	pc2
JK482	JK482-0	107.5	-0.347899	pc2
JK482	JK482-0	110	0.36943	pc2
JK482	JK482-0	112.5	0.0226953	pc2
JK482	JK482-0	115	0.199234	pc2
JK482	JK482-0	117.5	-0.0998116	pc2
JK482	JK482-0	120	-0.641985	pc2
JK482	JK482-0	122.5	-0.606277	pc2
JK482	JK482-0	125	-0.615068	pc2
JK482	JK482-0	127.5	-1.69523	pc2
JK482	JK482-0	130	-1.18135	pc2
JK482	JK482-0	132.5	-0.76429	pc2
JK482	JK482-0	135	-0.401378	pc2
JK482	JK482-0	137.5	-0.164314	pc2
JK482	JK482-0	140	0.563508	pc2
JK482	JK482-0	142.5	0.448125	pc2
JK482	JK482-0	145	-0.122357	pc2
JK482	JK482-0	147.5	0.545991	pc2
JK482	JK482-0	150	0.221421	pc2
JK482	JK482-0	152.5	-0.593721	pc2
JK482	JK482-0	155	0.732212	pc2
JK482	JK482-0	157.5	0.541766	pc2
JK482	JK482-0	160	-0.711003	pc2
JK482	JK482-0	162.5	-0.47606	pc2
JK482	JK482-0	165	0.123562	pc2
JK482	JK482-0	167.5	-0.0574134	pc2
JK482	JK482-0	170	0.666783	pc2
JK482	JK482-0	172.5	0.59723	pc2
JK482	JK482-0	175	0.620799	pc2
JK482	JK482-0	177.5	0.152535	pc2
JK482	JK482-1	-120	1.01843	pc1
JK482	JK482-1	-117.5	1.15428	pc1
JK482	JK482-1	-115	-0.441018	pc1
JK482	JK482-1	-112.5	-1.58001	pc1
JK482	JK482-1	-110	-1.89193	pc1
JK482	JK482-1	-107.5	-1.45105	pc1
JK482	JK482-1	-105	-1.05146	pc1
JK482	JK482-1	-102.5	-0.517757	pc1
JK482	JK482-1	-100	-0.520905	pc1
JK482	JK482-1	-97.5	-0.107611	pc1
JK482	JK482-1	-95	-0.516105	pc1
JK482	JK482-1	-92.5	-0.478816	pc1
JK482	JK482-1	-90	0.126002	pc1
JK482	JK482-1	-87.5	-0.584332	pc1
JK482	JK482-1	-85	-0.358638	pc1
JK482	JK482-1	-82.5	0.434235	pc1
JK482	JK482-1	-80	0.384179	pc1
JK482	JK482-1	-77.5	0.559544	pc1
JK482	JK482-1	-75	0.673487	pc1
JK482	JK482-1	-72.5	1.04922	pc1
JK482	JK482-1	-70	0.709672	pc1
JK482	JK482-1	-67.5	0.987897	pc1
JK482	JK482-1	-65	0.785399	pc1
JK482	JK482-1	-62.5	1.29424	pc1
JK482	JK482-1	-60	1.29209	pc1
JK482	JK482-1	-57.5	1.6249	pc1
JK482	JK482-1	-55	1.48919	pc1
JK482	JK482-1	-52.5	1.34548	pc1
JK482	JK482-1	-50	0.600542	pc1
JK482	JK482-1	-47.5	-1.43382	pc1
JK482	JK482-1	-45	-1.79069	pc1
JK482	JK482-1	-42.5	-1.67083	pc1
JK482	JK482-1	-40	-0.844964	pc1
JK482	JK482-1	-37.5	-0.741085	pc1
JK482	JK482-1	-35	-0.6233	pc1
JK482	JK482-1	-32.5	0.0825356	pc1
JK482	JK482-1	-30	0.34085	pc1
JK482	JK482-1	-27.5	0.409299	pc1
JK482	JK482-1	-25	0.60844	pc1
JK482	JK482-1	-22.5	0.625798	pc1
JK482	JK482-1	-20	-0.345379	pc1
JK482	JK482-1	-17.5	-0.952573	pc1
JK482	JK482-1	-15	-0.468039	pc1
JK482	JK482-1	-12.5	-0.596842	pc1
JK482	JK482-1	-10	-0.0355749	pc1
JK482	JK482-1	-7.5	0.438147	pc1
JK482	JK482-1	-5	0.513852	pc1
JK482	JK482-1	-2.5	-0.485117	pc1
JK482	JK482-1	0	-0.989027	pc1
JK482	JK482-1	2.5	-1.93458	pc1
JK482	JK482-1	5	-1.89874	pc1
JK482	JK482-1	7.5	-1.7646	pc1
JK482	JK482-1	10	-1.60088	pc1
JK482	JK482-1	12.5	-1.88786	pc1
JK482	JK482-1	15	-1.30797	pc1
JK482	JK482-1	17.5	-1.28161	pc1
JK482	JK482-1	20	-1.05949	pc1
JK482	JK482-1	22.5	-0.74745	pc1
JK482	JK482-1	25	-0.576713	pc1
JK482	JK482-1	27.5	-0.703074	pc1
JK482	JK482-1	30	-0.677869	pc1
JK482	JK482-1	32.5	-0.757524	pc1
JK482	JK482-1	35	-0.898212	pc1
JK482	JK482-1	37.5	-0.469234	pc1
JK482	JK482-1	40	0.0752947	pc1
JK482	JK482-1	42.5	0.225807	pc1
JK482	JK482-1	45	0.359982	pc1
JK482	JK482-1	47.5	-0.146536	pc1
JK482	JK482-1	50	-0.674381	pc1
JK482	JK482-1	52.5	0.0178241	pc1
JK482	JK482-1	55	0.345116	pc1
JK482	JK482-1	57.5	0.835821	pc1
JK482	JK482-1	60	0.7331	pc1
JK482	JK482-1	62.5	0.817627	pc1
JK482	JK482-1	65	-0.254225	pc1
JK482	JK482-1	67.5	-0.812898	pc1
JK482	JK482-1	70	-0.037515	pc1
JK482	JK482-1	72.5	0.211901	pc1
JK482	JK482-1	75	0.554871	pc1
JK482	JK482-1	77.5	0.61497	pc1
JK482	JK482-1	80	0.735173	pc1
JK482	JK482-1	82.5	0.279406	pc1
JK482	JK482-1	85	-1.2977	pc1
JK482	JK482-1	87.5	-1.38475	pc1
JK482	JK482-1	90	-1.47613	pc1
JK482	JK482-1	92.5	-1.32454	pc1
JK482	JK482-1	95	-0.423539	pc1
JK482	JK482-1	97.5	-0.734132	pc1
JK482	JK482-1	100	-0.161741	pc1
JK482	JK482-1	102.5	0.496508	pc1
JK482	JK482-1	105	0.772009	pc1
JK482	JK482-1	107.5	0.565015	pc1
JK482	JK482-1	110	1.03115	pc1
JK482	JK482-1	112.5	0.902508	pc1
JK482	JK482-1	115	0.0216936	pc1
JK482	JK482-1	117.5	0.275048	pc1
JK482	JK482-1	120	0.636387	pc1
JK482	JK482-1	122.5	0.519887	pc1
JK482	JK482-1	125	0.929263	pc1
JK482	JK482-1	127.5	0.737618	pc1
JK482	JK482-1	130	-1.40831	pc1
JK482	JK482-1	132.5	-1.16951	pc1
JK482	JK482-1	135	-0.568364	pc1
JK482	JK482-1	137.5	-0.342458	pc1
JK482	JK482-1	140	-0.827868	pc1
JK482	JK482-1	142.5	-0.051848	pc1
JK482	JK482-1	145	0.200331	pc1
JK482	JK482-1	147.5	0.38788	pc1
JK482	JK482-1	150	-0.731374	pc1
JK482	JK482-1	152.5	0.100277	pc1
JK482	JK482-1	155	0.529466	pc1
JK482	JK482-1	157.5	0.832079	pc1
JK482	JK482-1	160	0.971366	pc1
JK482	JK482-1	162.5	1.32752	pc1
JK482	JK482-1	165	1.08833	pc1
JK482	JK482-1	167.5	1.11307	pc1
JK482	JK482-1	170	1.1288	pc1
JK482	JK482-1	172.5	0.00484576	pc1
JK482	JK482-1	175	-0.846083	pc1
JK482	JK482-1	177.5	-0.638483	pc1
JK482	JK482-1	-120	0.232931	pc2
JK482	JK482-1	-117.5	-0.147266	pc2
JK482	JK482-1	-115	-0.962934	pc2
JK482	JK482-1	-112.5	-1.12226	pc2
JK482	JK482-1	-110	-0.854865	pc2
JK482	JK482-1	-107.5	-0.482701	pc2
JK482	JK482-1	-105	0.0246727	pc2
JK482	JK482-1	-102.5	0.867337	pc2
JK482	JK482-1	-100	0.443226	pc2
JK482	JK482-1	-97.5	0.804054	pc2
JK482	JK482-1	-95	-0.590562	pc2
JK482	JK482-1	-92.5	0.692771	pc2
JK482	JK482-1	-90	0.842758	pc2
JK482	JK482-1	-87.5	-0.478912	pc2
JK482	JK482-1	-85	0.409031	pc2
JK482	JK482-1	-82.5	1.19987	pc2
JK482	JK482-1	-80	0.161453	pc2
JK482	JK482-1	-77.5	0.567046	pc2
JK482	JK482-1	-75	-0.0224049	pc2
JK482	JK482-1	-72.5	0.171808	pc2
JK482	JK482-1	-70	0.50549	pc2
JK482	JK482-1	-67.5	0.064735	pc2
JK482	JK482-1	-65	0.166044	pc2
JK482	JK482-1	-62.5	-0.491247	pc2
JK482	JK482-1	-60	-0.848546	pc2
JK482	JK482-1	-57.5	-0.971461	pc2
JK482	JK482-1	-55	-0.992854	pc2
JK482	JK482-1	-52.5	-1.18281	pc2
JK482	JK482-1	-50	-1.85483	pc2
JK482	JK482-1	-47.5	-1.35259	pc2
JK482	JK482-1	-45	-1.19573	pc2
JK482	JK482-1	-42.5	-0.719912	pc2
JK482	JK482-1	-40	0.341407	pc2
JK482	JK482-1	-37.5	0.547563	pc2
JK482	JK482-1	-35	0.631127	pc2
JK482	JK482-1	-32.5	0.69114	pc2
JK482	JK482-1	-30	0.481845	pc2
JK482	JK482-1	-27.5	0.928917	pc2
JK482	JK482-1	-25	0.612837	pc2
JK482	JK482-1	-22.5	0.499169	pc2
JK482	JK482-1	-20	-0.5601	pc2
JK482	JK482-1	-17.5	-0.229206	pc2
JK482	JK482-1	-15	0.191716	pc2
JK482	JK482-1	-12.5	0.341129	pc2
JK482	JK482-1	-10	0.983744	pc2
JK482	JK482-1	-7.5	0.37024	pc2
JK482	JK482-1	-5	0.413236	pc2
JK482	JK482-1	-2.5	-0.376458	pc2
JK482	JK482-1	0	-0.532453	pc2
JK482	JK482-1	2.5	-1.93109	pc2
JK482	JK482-1	5	-1.19633	pc2
JK482	JK482-1	7.5	-0.821819	pc2
JK482	JK482-1	10	-0.806003	pc2
JK482	JK482-1	12.5	-1.25387	pc2
JK482	JK482-1	15	-0.156542	pc2
JK482	JK482-1	17.5	0.0852707	pc2
JK482	JK482-1	20	0.377805	pc2
JK482	JK482-1	22.5	0.603571	pc2
JK482	JK482-1	25	0.761527	pc2
JK482	JK482-1	27.5	0.291271	pc2
JK482	JK482-1	30	1.13722	pc2
JK482	JK482-1	32.5	0.0334093	pc2
JK482	JK482-1	35	0.18245	pc2
JK482	JK482-1	37.5	0.870404	pc2
JK482	JK482-1	40	0.893305	pc2
JK482	JK482-1	42.5	0.821314	pc2
JK482	JK482-1	45	1.08398	pc2
JK482	JK482-1	47.5	-0.347673	pc2
JK482	JK482-1	50	0.291031	pc2
JK482	JK482-1	52.5	0.920911	pc2
JK482	JK482-1	55	0.637829	pc2
JK482	JK482-1	57.5	0.391266	pc2
JK482	JK482-1	60	0.27391	pc2
JK482	JK482-1	62.5	0.203541	pc2
JK482	JK482-1	65	-0.668803	pc2
JK482	JK482-1	67.5	0.145097	pc2
JK482	JK482-1	70	0.57506	pc2
JK482	JK482-1	72.5	0.408801	pc2
JK482	JK482-1	75	0.683406	pc2
JK482	JK482-1	77.5	0.888103	pc2
JK482	JK482-1	80	0.954844	pc2
JK482	JK482-1	82.5	0.250545	pc2
JK482	JK482-1	85	-1.13308	pc2
JK482	JK482-1	87.5	-0.649226	pc2
JK482	JK482-1	90	-0.180137	pc2
JK482	JK482-1	92.5	-0.166338	pc2
JK482	JK482-1	95	0.675432	pc2
JK482	JK482-1	97.5	0.356744	pc2
JK482	JK482-1	100	1.06975	pc2
JK482	JK482-1	102.5	0.855748	pc2
JK482	JK482-1	105	0.905308	pc2
JK482	JK482-1	107.5	0.734139	pc2
JK482	JK482-1	110	0.643909	pc2
JK482	JK482-1	112.5	-0.109531	pc2
JK482	JK482-1	115	-0.161956	pc2
JK482	JK482-1	117.5	-0.0227145	pc2
JK482	JK482-1	120	0.71072	pc2
JK482	JK482-1	122.5	0.854757	pc2
JK482	JK482-1	125	0.645622	pc2
JK482	JK482-1	127.5	0.360058	pc2
JK482	JK482-1	130	-1.23114	pc2
JK482	JK482-1	132.5	-0.247184	pc2
JK482	JK482-1	135	0.48959	pc2
JK482	JK482-1	137.5	0.652472	pc2
JK482	JK482-1	140	-0.0266952	pc2
JK482	JK482-1	142.5	0.765487	pc2
JK482	JK482-1	145	0.999019	pc2
JK482	JK482-1	147.5	0.931766	pc2
JK482	JK482-1	150	-0.297323	pc2
JK482	JK482-1	152.5	1.09837	pc2
JK482	JK482-1	155	1.07187	pc2
JK482	JK482-1	157.5	0.591283	pc2
JK482	JK482-1	160	0.594265	pc2
JK482	JK482-1	162.5	-0.372413	pc2
JK482	JK482-1	165	0.337746	pc2
JK482	JK482-1	167.5	-0.125768	pc2
JK482	JK482-1	170	-0.241963	pc2
JK482	JK482-1	172.5	-1.01854	pc2
JK482	JK482-1	175	-0.181308	pc2
JK482	JK482-1	177.5	-0.252407	pc2
JK482	JK482-2	-120	0.0314565	pc1
JK482	JK482-2	-117.5	0.386548	pc1
JK482	JK482-2	-115	0.33052	pc1
JK482	JK482-2	-112.5	-0.00961175	pc1
JK482	JK482-2	-110	-1.29484	pc1
JK482	JK482-2	-107.5	-1.42553	pc1
JK482	JK482-2	-105	-1.09989	pc1
JK482	JK482-2	-102.5	-1.21422	pc1
JK482	JK482-2	-100	-1.22608	pc1
JK482	JK482-2	-97.5	-0.510695	pc1
JK482	JK482-2	-95	-0.972954	pc1
JK482	JK482-2	-92.5	-0.64939	pc1
JK482	JK482-2	-90	0.0388046	pc1
JK482	JK482-2	-87.5	0.403457	pc1
JK482	JK482-2	-85	0.346283	pc1
JK482	JK482-2	-82.5	-0.917915	pc1
JK482	JK482-2	-80	-0.216415	pc1
JK482	JK482-2	-77.5	0.294426	pc1
JK482	JK482-2	-75	0.29188	pc1
JK482	JK482-2	-72.5	-0.505071	pc1
JK482	JK482-2	-70	-0.104084	pc1
JK482	JK482-2	-67.5	0.633635	pc1
JK482	JK482-2	-65	0.854099	pc1
JK482	JK482-2	-62.5	0.842869	pc1
JK482	JK482-2	-60	0.630723	pc1
JK482	JK482-2	-57.5	0.933207	pc1
JK482	JK482-2	-55	1.20953	pc1
JK482	JK482-2	-52.5	1.2656	pc1
JK482	JK482-2	-50	1.05868	pc1
JK482	JK482-2	-47.5	0.916492	pc1
JK482	JK482-2	-45	0.822508	pc1
JK482	JK482-2	-42.5	-1.38626	pc1
JK482	JK482-2	-40	-1.77451	pc1
JK482	JK482-2	-37.5	-1.43426	pc1
JK482	JK482-2	-35	-0.804411	pc1
JK482	JK482-2	-32.5	-0.532046	pc1
JK482	JK482-2	-30	-0.34548	pc1
JK482	JK482-2	-27.5	-0.671429	pc1
JK482	JK482-2	-25	-0.883646	pc1
JK482	JK482-2	-22.5	-0.468493	pc1
JK482	JK482-2	-20	0.217786	pc1
JK482	JK482-2	-17.5	0.0907419	pc1
JK482	JK482-2	-15	0.709722	pc1
JK482	JK482-2	-12.5	0.713678	pc1
JK482	JK482-2	-10	0.467295	pc1
JK482	JK482-2	-7.5	-1.00662	pc1
JK482	JK482-2	-5	-0.961091	pc1
JK482	JK482-2	-2.5	-0.543375	pc1
JK482	JK482-2	0	0.237601	pc1
JK482	JK482-2	2.5	-1.92389	pc1
JK482	JK482-2	5	-1.92165	pc1
JK482	JK482-2	7.5	-1.70818	pc1
JK482	JK482-2	10	-1.80329	pc1
JK482	JK482-2	12.5	-1.93653	pc1
JK482	JK482-2	15	-1.38834	pc1
JK482	JK482-2	17.5	-1.26944	pc1
JK482	JK482-2	20	-1.41087	pc1
JK482	JK482-2	22.5	-1.91107	pc1
JK482	JK482-2	25	-1.61299	pc1
JK482	JK482-2	27.5	-1.18224	pc1
JK482	JK482-2	30	-1.2033	pc1
JK482	JK482-2	32.5	-1.0453	pc1
JK482	JK482-2	35	-0.80694	pc1
JK482	JK482-2	37.5	-1.08087	pc1
JK482	JK482-2	40	-0.79964	pc1
JK482	JK482-2	42.5	-0.568968	pc1
JK482	JK482-2	45	-1.03384	pc1
JK482	JK482-2	47.5	-0.499304	pc1
JK482	JK482-2	50	0.0823767	pc1
JK482	JK482-2	52.5	0.121288	pc1
JK482	JK482-2	55	-1.07114	pc1
JK482	JK482-2	57.5	-0.832208	pc1
JK482	JK482-2	60	-0.361455	pc1
JK482	JK482-2	62.5	0.265086	pc1
JK482	JK482-2	65	0.436463	pc1
JK482	JK482-2	67.5	-0.248459	pc1
JK482	JK482-2	70	-1.10064	pc1
JK482	JK482-2	72.5	-1.03334	pc1
JK482	JK482-2	75	-0.909052	pc1
JK482	JK482-2	77.5	-0.683639	pc1
JK482	JK482-2	80	-1.00712	pc1
JK482	JK482-2	82.5	-0.439451	pc1
JK482	JK482-2	85	0.000925004	pc1
JK482	JK482-2	87.5	0.640937	pc1
JK482	JK482-2	90	0.519186	pc1
JK482	JK482-2	92.5	0.807417	pc1
JK482	JK482-2	95	-0.729258	pc1
JK482	JK482-2	97.5	-0.755683	pc1
JK482	JK482-2	100	-0.87482	pc1
JK482	JK482-2	102.5	-0.481717	pc1
JK482	JK482-2	105	0.245924	pc1
JK482	JK482-2	107.5	-0.141484	pc1
JK482	JK482-2	110	-0.37232	pc1
JK482	JK482-2	112.5	0.193261	pc1
JK482	JK482-2	115	0.618703	pc1
JK482	JK482-2	117.5	0.766507	pc1
JK482	JK482-2	120	0.497868	pc1
JK482	JK482-2	122.5	0.187123	pc1
JK482	JK482-2	125	0.751547	pc1
JK482	JK482-2	127.5	0.732641	pc1
JK482	JK482-2	130	0.982412	pc1
JK482	JK482-2	132.5	1.04442	pc1
JK482	JK482-2	135	1.05038	pc1
JK482	JK482-2	137.5	0.95292	pc1
JK482	JK482-2	140	0.741885	pc1
JK482	JK482-2	142.5	-1.46699	pc1
JK482	JK482-2	145	-1.09638	pc1
JK482	JK482-2	147.5	-1.54522	pc1
JK482	JK482-2	150	-0.893143	pc1
JK482	JK482-2	152.5	-0.792621	pc1
JK482	JK482-2	155	-0.582583	pc1
JK482	JK482-2	157.5	-0.631856	pc1
JK482	JK482-2	160	0.12903	pc1
JK482	JK482-2	162.5	0.117047	pc1
JK482	JK482-2	165	0.674323	pc1
JK482	JK482-2	167.5	0.586836	pc1
JK482	JK482-2	170	0.265881	pc1
JK482	JK482-2	172.5	0.687689	pc1
JK482	JK482-2	175	1.05731	pc1
JK482	JK482-2	177.5	0.537631	pc1
JK482	JK482-2	-120	1.18883	pc2
JK482	JK482-2	-117.5	0.85729	pc2
JK482	JK482-2	-115	1.19009	pc2
JK482	JK482-2	-112.5	-0.346724	pc2
JK482	JK482-2	-110	-0.199988	pc2
JK482	JK482-2	-107.5	-0.108679	pc2
JK482	JK482-2	-105	0.0259994	pc2
JK482	JK482-2	-102.5	0.0939674	pc2
JK482	JK482-2	-100	0.19116	pc2
JK482	JK482-2	-97.5	0.983751	pc2
JK482	JK482-2	-95	0.325444	pc2
JK482	JK482-2	-92.5	0.905566	pc2
JK482	JK482-2	-90	1.45627	pc2
JK482	JK482-2	-87.5	1.42601	pc2
JK482	JK482-2	-85	0.723428	pc2
JK482	JK482-2	-82.5	-0.558022	pc2
JK482	JK482-2	-80	0.867174	pc2
JK482	JK482-2	-77.5	1.00053	pc2
JK482	JK482-2	-75	1.02934	pc2
JK482	JK482-2	-72.5	-0.140155	pc2
JK482	JK482-2	-70	0.612341	pc2
JK482	JK482-2	-67.5	0.899034	pc2
JK482	JK482-2	-65	0.654785	pc2
JK482	JK482-2	-62.5	0.751125	pc2
JK482	JK482-2	-60	0.951455	pc2
JK482	JK482-2	-57.5	0.509857	pc2
JK482	JK482-2	-55	0.281781	pc2
JK482	JK482-2	-52.5	-0.444996	pc2
JK482	JK482-2	-50	-0.202907	pc2
JK482	JK482-2	-47.5	0.535539	pc2
JK482	JK482-2	-45	-0.0393974	pc2
JK482	JK482-2	-42.5	-0.930362	pc2
JK482	JK482-2	-40	-0.793633	pc2
JK482	JK482-2	-37.5	-0.0737659	pc2
JK482	JK482-2	-35	0.409697	pc2
JK482	JK482-2	-32.5	0.865434	pc2
JK482	JK482-2	-30	1.20052	pc2
JK482	JK482-2	-27.5	-0.449197	pc2
JK482	JK482-2	-25	0.0522349	pc2
JK482	JK482-2	-22.5	0.885476	pc2
JK482	JK482-2	-20	0.901913	pc2
JK482	JK482-2	-17.5	1.02746	pc2
JK482	JK482-2	-15	0.906936	pc2
JK482	JK482-2	-12.5	1.1641	pc2
JK482	JK482-2	-10	0.0150167	pc2
JK482	JK482-2	-7.5	-0.669297	pc2
JK482	JK482-2	-5	0.0767223	pc2
JK482	JK482-2	-2.5	0.737167	pc2
JK482	JK482-2	0	0.558207	pc2
JK482	JK482-2	2.5	-2.00108	pc2
JK482	JK482-2	5	-1.24631	pc2
JK482	JK482-2	7.5	-0.357039	pc2
JK482	JK482-2	10	-0.943315	pc2
JK482	JK482-2	12.5	-0.989374	pc2
JK482	JK482-2	15	-0.618861	pc2
JK482	JK482-2	17.5	0.151157	pc2
JK482	JK482-2	20	-0.296407	pc2
JK482	JK482-2	22.5	-0.988807	pc2
JK482	JK482-2	25	-0.859597	pc2
JK482	JK482-2	27.5	0.144394	pc2
JK482	JK482-2	30	0.426967	pc2
JK482	JK482-2	32.5	0.540579	pc2
JK482	JK482-2	35	0.805407	pc2
JK482	JK482-2	37.5	0.619503	pc2
JK482	JK482-2	40	0.896532	pc2
JK482	JK482-2	42.5	0.845269	pc2
JK482	JK482-2	45	0.251635	pc2
JK482	JK482-2	47.5	1.11772	pc2
JK482	JK482-2	50	1.23168	pc2
JK482	JK482-2	52.5	0.454824	pc2
JK482	JK482-2	55	-0.640541	pc2
JK482	JK482-2	57.5	0.268672	pc2
JK482	JK482-2	60	0.970033	pc2
JK482	JK482-2	62.5	1.00213	pc2
JK482	JK482-2	65	1.19802	pc2
JK482	JK482-2	67.5	0.418331	pc2
JK482	JK482-2	70	-0.259928	pc2
JK482	JK482-2	72.5	-0.02842	pc2
JK482	JK482-2	75	0.417179	pc2
JK482	JK482-2	77.5	0.600862	pc2
JK482	JK482-2	80	-0.171158	pc2
JK482	JK482-2	82.5	0.889238	pc2
JK482	JK482-2	85	1.16746	pc2
JK482	JK482-2	87.5	1.1678	pc2
JK482	JK482-2	90	1.33094	pc2
JK482	JK482-2	92.5	0.561054	pc2
JK482	JK482-2	95	-0.662381	pc2
JK482	JK482-2	97.5	0.0907926	pc2
JK482	JK482-2	100	0.143341	pc2
JK482	JK482-2	102.5	0.771148	pc2
JK482	JK482-2	105	1.08175	pc2
JK482	JK482-2	107.5	0.466636	pc2
JK482	JK482-2	110	0.575838	pc2
JK482	JK482-2	112.5	1.45727	pc2
JK482	JK482-2	115	1.3142	pc2
JK482	JK482-2	117.5	1.04249	pc2
JK482	JK482-2	120	0.412542	pc2
JK482	JK482-2	122.5	0.239509	pc2
JK482	JK482-2	125	0.842862	pc2
JK482	JK482-2	127.5	-0.208632	pc2
JK482	JK482-2	130	-0.236037	pc2
JK482	JK482-2	132.5	-0.528659	pc2
JK482	JK482-2	135	-0.0845598	pc2
JK482	JK482-2	137.5	0.30787	pc2
JK482	JK482-2	140	-0.711816	pc2
JK482	JK482-2	142.5	-1.32198	pc2
JK482	JK482-2	145	-0.470091	pc2
JK482	JK482-2	147.5	-0.703875	pc2
JK482	JK482-2	150	0.290488	pc2
JK482	JK482-2	152.5	0.415698	pc2
JK482	JK482-2	155	0.433046	pc2
JK482	JK482-2	157.5	0.826851	pc2
JK482	JK482-2	160	1.09536	pc2
JK482	JK482-2	162.5	1.15047	pc2
JK482	JK482-2	165	0.640082	pc2
JK482	JK482-2	167.5	0.518009	pc2
JK482	JK482-2	170	0.364852	pc2
JK482	JK482-2	172.5	0.487933	pc2
JK482	JK482-2	175	0.335825	pc2
JK482	JK482-2	177.5	0.814046	pc2
JK482	JK482-3	-120	0.486565	pc1
JK482	JK482-3	-117.5	0.03928	pc1
JK482	JK482-3	-115	-0.945832	pc1
JK482	JK482-3	-112.5	-0.265765	pc1
JK482	JK482-3	-110	0.302788	pc1
JK482	JK482-3	-107.5	0.609282	pc1
JK482	JK482-3	-105	0.762445	pc1
JK482	JK482-3	-102.5	1.04521	pc1
JK482	JK482-3	-100	0.808705	pc1
JK482	JK482-3	-97.5	1.11214	pc1
JK482	JK482-3	-95	1.01634	pc1
JK482	JK482-3	-92.5	1.47192	pc1
JK482	JK482-3	-90	1.22863	pc1
JK482	JK482-3	-87.5	1.10898	pc1
JK482	JK482-3	-85	1.22581	pc1
JK482	JK482-3	-82.5	1.3379	pc1
JK482	JK482-3	-80	1.24591	pc1
JK482	JK482-3	-77.5	1.47054	pc1
JK482	JK482-3	-75	1.20306	pc1
JK482	JK482-3	-72.5	1.027	pc1
JK482	JK482-3	-70	1.25352	pc1
JK482	JK482-3	-67.5	1.52749	pc1
JK482	JK482-3	-65	1.42721	pc1
JK482	JK482-3	-62.5	0.350449	pc1
JK482	JK482-3	-60	-0.865869	pc1
JK482	JK482-3	-57.5	-1.68819	pc1
JK482	JK482-3	-55	-1.38396	pc1
JK482	JK482-3	-52.5	-0.87535	pc1
JK482	JK482-3	-50	-0.614502	pc1
JK482	JK482-3	-47.5	0.134987	pc1
JK482	JK482-3	-45	0.56717	pc1
JK482	JK482-3	-42.5	0.600169	pc1
JK482	JK482-3	-40	-0.828422	pc1
JK482	JK482-3	-37.5	-0.682029	pc1
JK482	JK482-3	-35	-0.753083	pc1
JK482	JK482-3	-32.5	-0.195014	pc1
JK482	JK482-3	-30	0.140871	pc1
JK482	JK482-3	-27.5	0.650265	pc1
JK482	JK482-3	-25	0.540209	pc1
JK482	JK482-3	-22.5	0.941961	pc1
JK482	JK482-3	-20	0.815328	pc1
JK482	JK482-3	-17.5	0.930184	pc1
JK482	JK482-3	-15	1.21797	pc1
JK482	JK482-3	-12.5	1.02444	pc1
JK482	JK482-3	-10	1.25304	pc1
JK482	JK482-3	-7.5	1.16512	pc1
JK482	JK482-3	-5	0.74614	pc1
JK482	JK482-3	-2.5	1.22423	pc1
JK482	JK482-3	0	-0.9934	pc1
JK482	JK482-3	2.5	-1.69434	pc1
JK482	JK482-3	5	-1.63888	pc1
JK482	JK482-3	7.5	-1.71858	pc1
JK482	JK482-3	10	-1.77769	pc1
JK482	JK482-3	12.5	-1.2859	pc1
JK482	JK482-3	15	-1.38094	pc1
JK482	JK482-3	17.5	-1.1088	pc1
JK482	JK482-3	20	-0.902233	pc1
JK482	JK482-3	22.5	-1.2512	pc1
JK482	JK482-3	25	-1.04844	pc1
JK482	JK482-3	27.5	-0.899605	pc1
JK482	JK482-3	30	-0.800148	pc1
JK482	JK482-3	32.5	-0.450709	pc1
JK482	JK482-3	35	-1.07354	pc1
JK482	JK482-3	37.5	-0.61833	pc1
JK482	JK482-3	40	-0.139517	pc1
JK482	JK482-3	42.5	0.13815	pc1
JK482	JK482-3	45	0.0457636	pc1
JK482	JK482-3	47.5	-1.21173	pc1
JK482	JK482-3	50	-0.830316	pc1
JK482	JK482-3	52.5	-0.409162	pc1
JK482	JK482-3	55	0.141101	pc1
JK482	JK482-3	57.5	0.212096	pc1
JK482	JK482-3	60	0.365242	pc1
JK482	JK482-3	62.5	0.431087	pc1
JK482	JK482-3	65	0.4576	pc1
JK482	JK482-3	67.5	0.628994	pc1
JK482	JK482-3	70	-0.773472	pc1
JK482	JK482-3	72.5	-0.970411	pc1
JK482	JK482-3	75	0.0285691	pc1
JK482	JK482-3	77.5	0.379249	pc1
JK482	JK482-3	80	0.804587	pc1
JK482	JK482-3	82.5	0.862805	pc1
JK482	JK482-3	85	0.878533	pc1
JK482	JK482-3	87.5	0.631427	pc1
JK482	JK482-3	90	0.578254	pc1
JK482	JK482-3	92.5	0.725697	pc1
JK482	JK482-3	95	0.896436	pc1
JK482	JK482-3	97.5	0.890779	pc1
JK482	JK482-3	100	0.758184	pc1
JK482	JK482-3	102.5	1.11133	pc1
JK482	JK482-3	105	1.02475	pc1
JK482	JK482-3	107.5	0.839044	pc1
JK482	JK482-3	110	0.988985	pc1
JK482	JK482-3	112.5	0.966654	pc1
JK482	JK482-3	115	0.903153	pc1
JK482	JK482-3	117.5	1.21466	pc1
JK482	JK482-3	120	1.46922	pc1
JK482	JK482-3	122.5	1.36463	pc1
JK482	JK482-3	125	1.64467	pc1
JK482	JK482-3	127.5	1.75528	pc1
JK482	JK482-3	130	1.96353	pc1
JK482	JK482-3	132.5	-0.503229	pc1
JK482	JK482-3	135	-1.20756	pc1
JK482	JK482-3	137.5	-1.66901	pc1
JK482	JK482-3	140	-1.43721	pc1
JK482	JK482-3	142.5	-1.17087	pc1
JK482	JK482-3	145	-1.01461	pc1
JK482	JK482-3	147.5	-0.692656	pc1
JK482	JK482-3	150	-0.989669	pc1
JK482	JK482-3	152.5	-0.735926	pc1
JK482	JK482-3	155	-0.382473	pc1
JK482	JK482-3	157.5	0.170543	pc1
JK482	JK482-3	160	-0.115752	pc1
JK482	JK482-3	162.5	0.0936099	pc1
JK482	JK482-3	165	0.430396	pc1
JK482	JK482-3	167.5	0.543762	pc1
JK482	JK482-3	170	0.705072	pc1
JK482	JK482-3	172.5	0.832444	pc1
JK482	JK482-3	175	0.843599	pc1
JK482	JK482-3	177.5	0.814153	pc1
JK482	JK482-3	-120	-0.0364919	pc2
JK482	JK482-3	-117.5	-0.540356	pc2
JK482	JK482-3	-115	-0.0219333	pc2
JK482	JK482-3	-112.5	0.880993	pc2
JK482	JK482-3	-110	1.21056	pc2
JK482	JK482-3	-107.5	1.06921	pc2
JK482	JK482-3	-105	0.797617	pc2
JK482	JK482-3	-102.5	0.421301	pc2
JK482	JK482-3	-100	0.897532	pc2
JK482	JK482-3	-97.5	0.531762	pc2
JK482	JK482-3	-95	0.297516	pc2
JK482	JK482-3	-92.5	-0.282103	pc2
JK482	JK482-3	-90	0.564665	pc2
JK482	JK482-3	-87.5	0.529033	pc2
JK482	JK482-3	-85	0.122999	pc2
JK482	JK482-3	-82.5	-0.368035	pc2
JK482	JK482-3	-80	-0.745879	pc2
JK482	JK482-3	-77.5	-0.495526	pc2
JK482	JK482-3	-75	-1.29925	pc2
JK482	JK482-3	-72.5	-0.038325	pc2
JK482	JK482-3	-70	-0.170616	pc2
JK482	JK482-3	-67.5	-0.314006	pc2
JK482	JK482-3	-65	-1.13807	pc2
JK482	JK482-3	-62.5	-1.2837	pc2
JK482	JK482-3	-60	-0.535901	pc2
JK482	JK482-3	-57.5	-1.03082	pc2
JK482	JK482-3	-55	-0.260577	pc2
JK482	JK482-3	-52.5	0.623053	pc2
JK482	JK482-3	-50	0.887996	pc2
JK482	JK482-3	-47.5	1.34751	pc2
JK482	JK482-3	-45	1.05376	pc2
JK482	JK482-3	-42.5	0.820601	pc2
JK482	JK482-3	-40	-0.561809	pc2
JK482	JK482-3	-37.5	0.35739	pc2
JK482	JK482-3	-35	0.329802	pc2
JK482	JK482-3	-32.5	0.649004	pc2
JK482	JK482-3	-30	0.899965	pc2
JK482	JK482-3	-27.5	0.657136	pc2
JK482	JK482-3	-25	1.1676	pc2
JK482	JK482-3	-22.5	0.853506	pc2
JK482	JK482-3	-20	0.75846	pc2
JK482	JK482-3	-17.5	0.0951158	pc2
JK482	JK482-3	-15	0.469422	pc2
JK482	JK482-3	-12.5	-0.365898	pc2
JK482	JK482-3	-10	0.518799	pc2
JK482	JK482-3	-7.5	0.311819	pc2
JK482	JK482-3	-5	0.309854	pc2
JK482	JK482-3	-2.5	0.371267	pc2
JK482	JK482-3	0	-1.86198	pc2
JK482	JK482-3	2.5	-0.838685	pc2
JK482	JK482-3	5	-0.236778	pc2
JK482	JK482-3	7.5	-0.715905	pc2
JK482	JK482-3	10	-0.722167	pc2
JK482	JK482-3	12.5	-0.346806	pc2
JK482	JK482-3	15	0.0147125	pc2
JK482	JK482-3	17.5	0.501059	pc2
JK482	JK482-3	20	0.51943	pc2
JK482	JK482-3	22.5	0.237853	pc2
JK482	JK482-3	25	0.501215	pc2
JK482	JK482-3	27.5	0.8087	pc2
JK482	JK482-3	30	0.778755	pc2
JK482	JK482-3	32.5	0.364807	pc2
JK482	JK482-3	35	0.0831227	pc2
JK482	JK482-3	37.5	0.932858	pc2
JK482	JK482-3	40	1.55528	pc2
JK482	JK482-3	42.5	1.45109	pc2
JK482	JK482-3	45	0.700792	pc2
JK482	JK482-3	47.5	-0.55653	pc2
JK482	JK482-3	50	0.583233	pc2
JK482	JK482-3	52.5	0.994702	pc2
JK482	JK482-3	55	0.986157	pc2
JK482	JK482-3	57.5	0.694611	pc2
JK482	JK482-3	60	1.11507	pc2
JK482	JK482-3	62.5	1.33314	pc2
JK482	JK482-3	65	1.33383	pc2
JK482	JK482-3	67.5	0.0368842	pc2
JK482	JK482-3	70	-1.34466	pc2
JK482	JK482-3	72.5	-0.0949992	pc2
JK482	JK482-3	75	1.2215	pc2
JK482	JK482-3	77.5	1.303	pc2
JK482	JK482-3	80	1.23844	pc2
JK482	JK482-3	82.5	0.993229	pc2
JK482	JK482-3	85	0.0532065	pc2
JK482	JK482-3	87.5	0.377471	pc2
JK482	JK482-3	90	0.785625	pc2
JK482	JK482-3	92.5	0.66577	pc2
JK482	JK482-3	95	0.7358	pc2
JK482	JK482-3	97.5	0.822193	pc2
JK482	JK482-3	100	0.750245	pc2
JK482	JK482-3	102.5	0.661456	pc2
JK482	JK482-3	105	-0.27896	pc2
JK482	JK482-3	107.5	0.344202	pc2
JK482	JK482-3	110	0.501336	pc2
JK482	JK482-3	112.5	0.491122	pc2
JK482	JK482-3	115	0.042458	pc2
JK482	JK482-3	117.5	0.196822	pc2
JK482	JK482-3	120	-0.389482	pc2
JK482	JK482-3	122.5	-0.416405	pc2
JK482	JK482-3	125	-0.933514	pc2
JK482	JK482-3	127.5	-0.889773	pc2
JK482	JK482-3	130	-2.10143	pc2
JK482	JK482-3	132.5	-1.98714	pc2
JK482	JK482-3	135	-0.488384	pc2
JK482	JK482-3	137.5	-0.733835	pc2
JK482	JK482-3	140	-0.265776	pc2
JK482	JK482-3	142.5	0.17451	pc2
JK482	JK482-3	145	0.312344	pc2
JK482	JK482-3	147.5	0.471806	pc2
JK482	JK482-3	150	0.00112324	pc2
JK482	JK482-3	152.5	0.727461	pc2
JK482	JK482-3	155	1.05722	pc2
JK482	JK482-3	157.5	1.42195	pc2
JK482	JK482-3	160	0.862965	pc2
JK482	JK482-3	162.5	0.869516	pc2
JK482	JK482-3	165	0.733191	pc2
JK482	JK482-3	167.5	1.09178	pc2
JK482	JK482-3	170	1.21151	pc2
JK482	JK482-3	172.5	0.706826	pc2
JK482	JK482-3	175	0.795228	pc2
JK482	JK482-3	177.5	0.63006	pc2
JK482	JK482-5	-120	0.758915	pc1
JK482	JK482-5	-117.5	0.939537	pc1
JK482	JK482-5	-115	0.961037	pc1
JK482	JK482-5	-112.5	0.862373	pc1
JK482	JK482-5	-110	0.994382	pc1
JK482	JK482-5	-107.5	1.37324	pc1
JK482	JK482-5	-105	1.04412	pc1
JK482	JK482-5	-102.5	1.25847	pc1
JK482	JK482-5	-100	1.19455	pc1
JK482	JK482-5	-97.5	1.26214	pc1
JK482	JK482-5	-95	1.50501	pc1
JK482	JK482-5	-92.5	1.39737	pc1
JK482	JK482-5	-90	1.69333	pc1
JK482	JK482-5	-87.5	1.56908	pc1
JK482	JK482-5	-85	1.80119	pc1
JK482	JK482-5	-82.5	1.78956	pc1
JK482	JK482-5	-80	2.58113	pc1
JK482	JK482-5	-77.5	2.44352	pc1
JK482	JK482-5	-75	1.87805	pc1
JK482	JK482-5	-72.5	1.85986	pc1
JK482	JK482-5	-70	1.92533	pc1
JK482	JK482-5	-67.5	1.43678	pc1
JK482	JK482-5	-65	0.6041	pc1
JK482	JK482-5	-62.5	-0.860459	pc1
JK482	JK482-5	-60	-0.51411	pc1
JK482	JK482-5	-57.5	-0.180085	pc1
JK482	JK482-5	-55	0.499319	pc1
JK482	JK482-5	-52.5	0.78379	pc1
JK482	JK482-5	-50	0.109193	pc1
JK482	JK482-5	-47.5	-1.11843	pc1
JK482	JK482-5	-45	-0.664734	pc1
JK482	JK482-5	-42.5	0.101921	pc1
JK482	JK482-5	-40	0.573586	pc1
JK482	JK482-5	-37.5	0.963245	pc1
JK482	JK482-5	-35	0.919089	pc1
JK482	JK482-5	-32.5	1.31573	pc1
JK482	JK482-5	-30	1.32339	pc1
JK482	JK482-5	-27.5	2.13057	pc1
JK482	JK482-5	-25	1.67886	pc1
JK482	JK482-5	-22.5	1.34579	pc1
JK482	JK482-5	-20	1.42497	pc1
JK482	JK482-5	-17.5	0.0759367	pc1
JK482	JK482-5	-15	-0.843196	pc1
JK482	JK482-5	-12.5	0.121161	pc1
JK482	JK482-5	-10	0.671121	pc1
JK482	JK482-5	-7.5	0.781942	pc1
JK482	JK482-5	-5	-0.0763975	pc1
JK482	JK482-5	-2.5	-1.23525	pc1
JK482	JK482-5	0	-1.18028	pc1
JK482	JK482-5	2.5	-1.74974	pc1
JK482	JK482-5	5	-1.72128	pc1
JK482	JK482-5	7.5	-1.71646	pc1
JK482	JK482-5	10	-1.72608	pc1
JK482	JK482-5	12.5	-1.64395	pc1
JK482	JK482-5	15	-1.06046	pc1
JK482	JK482-5	17.5	-1.06659	pc1
JK482	JK482-5	20	-1.14391	pc1
JK482	JK482-5	22.5	-1.16038	pc1
JK482	JK482-5	25	-1.22896	pc1
JK482	JK482-5	27.5	-0.895208	pc1
JK482	JK482-5	30	-0.893644	pc1
JK482	JK482-5	32.5	-0.733806	pc1
JK482	JK482-5	35	-0.941256	pc1
JK482	JK482-5	37.5	-0.410818	pc1
JK482	JK482-5	40	-0.0878321	pc1
JK482	JK482-5	42.5	-1.05796	pc1
JK482	JK482-5	45	-0.413845	pc1
JK482	JK482-5	47.5	0.27037	pc1
JK482	JK482-5	50	-0.148555	pc1
JK482	JK482-5	52.5	-0.983783	pc1
JK482	JK482-5	55	-0.093326	pc1
JK482	JK482-5	57.5	-0.0410408	pc1
JK482	JK482-5	60	0.451826	pc1
JK482	JK482-5	62.5	0.521009	pc1
JK482	JK482-5	65	0.871482	pc1
JK482	JK482-5	67.5	0.843126	pc1
JK482	JK482-5	70	0.945214	pc1
JK482	JK482-5	72.5	0.250051	pc1
JK482	JK482-5	75	-1.08386	pc1
JK482	JK482-5	77.5	-1.08072	pc1
JK482	JK482-5	80	-0.196485	pc1
JK482	JK482-5	82.5	-0.00737268	pc1
JK482	JK482-5	85	0.602496	pc1
JK482	JK482-5	87.5	0.6062	pc1
JK482	JK482-5	90	0.717265	pc1
JK482	JK482-5	92.5	0.798612	pc1
JK482	JK482-5	95	-0.311887	pc1
JK482	JK482-5	97.5	-0.921853	pc1
JK482	JK482-5	100	-0.334479	pc1
JK482	JK482-5	102.5	0.269403	pc1
JK482	JK482-5	105	0.61178	pc1
JK482	JK482-5	107.5	0.7525	pc1
JK482	JK482-5	110	-0.299282	pc1
JK482	JK482-5	112.5	-0.27945	pc1
JK482	JK482-5	115	0.692784	pc1
JK482	JK482-5	117.5	0.846326	pc1
JK482	JK482-5	120	0.798844	pc1
JK482	JK482-5	122.5	-0.547765	pc1
JK482	JK482-5	125	-0.635189	pc1
JK482	JK482-5	127.5	0.34226	pc1
JK482	JK482-5	130	0.653962	pc1
JK482	JK482-5	132.5	0.668851	pc1
JK482	JK482-5	135	0.923642	pc1
JK482	JK482-5	137.5	1.05905	pc1
JK482	JK482-5	140	1.25421	pc1
JK482	JK482-5	142.5	1.24344	pc1
JK482	JK482-5	145	1.40193	pc1
JK482	JK482-5	147.5	1.07791	pc1
JK482	JK482-5	150	1.02162	pc1
JK482	JK482-5	152.5	1.01502	pc1
JK482	JK482-5	155	1.01563	pc1
JK482	JK482-5	157.5	1.20261	pc1
JK482	JK482-5	160	1.2718	pc1
JK482	JK482-5	162.5	1.57163	pc1
JK482	JK482-5	165	1.26703	pc1
JK482	JK482-5	167.5	1.29525	pc1
JK482	JK482-5	170	1.51712	pc1
JK482	JK482-5	172.5	1.51035	pc1
JK482	JK482-5	175	1.90757	pc1
JK482	JK482-5	177.5	1.43249	pc1
JK482	JK482-5	-120	1.40337	pc2
JK482	JK482-5	-117.5	1.25928	pc2
JK482	JK482-5	-115	1.16551	pc2
JK482	JK482-5	-112.5	1.01746	pc2
JK482	JK482-5	-110	0.518847	pc2
JK482	JK482-5	-107.5	-0.462678	pc2
JK482	JK482-5	-105	0.372298	pc2
JK482	JK482-5	-102.5	-0.0808966	pc2
JK482	JK482-5	-100	0.229367	pc2
JK482	JK482-5	-97.5	-1.21708	pc2
JK482	JK482-5	-95	-0.671974	pc2
JK482	JK482-5	-92.5	-0.351312	pc2
JK482	JK482-5	-90	-0.582059	pc2
JK482	JK482-5	-87.5	-0.543662	pc2
JK482	JK482-5	-85	-0.666284	pc2
JK482	JK482-5	-82.5	-1.46023	pc2
JK482	JK482-5	-80	-3.28747	pc2
JK482	JK482-5	-77.5	-2.31352	pc2
JK482	JK482-5	-75	-0.962583	pc2
JK482	JK482-5	-72.5	-1.2081	pc2
JK482	JK482-5	-70	-1.92206	pc2
JK482	JK482-5	-67.5	-1.86977	pc2
JK482	JK482-5	-65	-0.959091	pc2
JK482	JK482-5	-62.5	-1.22665	pc2
JK482	JK482-5	-60	0.257504	pc2
JK482	JK482-5	-57.5	0.511203	pc2
JK482	JK482-5	-55	0.84163	pc2
JK482	JK482-5	-52.5	0.603317	pc2
JK482	JK482-5	-50	0.503326	pc2
JK482	JK482-5	-47.5	-0.696997	pc2
JK482	JK482-5	-45	0.366631	pc2
JK482	JK482-5	-42.5	1.08788	pc2
JK482	JK482-5	-40	0.903312	pc2
JK482	JK482-5	-37.5	0.821503	pc2
JK482	JK482-5	-35	0.912968	pc2
JK482	JK482-5	-32.5	0.562377	pc2
JK482	JK482-5	-30	-0.0155892	pc2
JK482	JK482-5	-27.5	-1.85414	pc2
JK482	JK482-5	-25	-0.571367	pc2
JK482	JK482-5	-22.5	0.704548	pc2
JK482	JK482-5	-20	0.0326018	pc2
JK482	JK482-5	-17.5	-1.36771	pc2
JK482	JK482-5	-15	-0.422902	pc2
JK482	JK482-5	-12.5	1.01447	pc2
JK482	JK482-5	-10	0.563579	pc2
JK482	JK482-5	-7.5	0.892919	pc2
JK482	JK482-5	-5	-0.493372	pc2
JK482	JK482-5	-2.5	-0.857174	pc2
JK482	JK482-5	0	-0.268824	pc2
JK482	JK482-5	2.5	-1.30618	pc2
JK482	JK482-5	5	-0.74262	pc2
JK482	JK482-5	7.5	-0.793758	pc2
JK482	JK482-5	10	-1.36937	pc2
JK482	JK482-5	12.5	-0.82794	pc2
JK482	JK482-5	15	-0.291283	pc2
JK482	JK482-5	17.5	0.346912	pc2
JK482	JK482-5	20	0.427951	pc2
JK482	JK482-5	22.5	0.29172	pc2
JK482	JK482-5	25	0.145021	pc2
JK482	JK482-5	27.5	0.633395	pc2
JK482	JK482-5	30	0.650505	pc2
JK482	JK482-5	32.5	1.12377	pc2
JK482	JK482-5	35	0.533166	pc2
JK482	JK482-5	37.5	1.40439	pc2
JK482	JK482-5	40	0.86107	pc2
JK482	JK482-5	42.5	-0.0212514	pc2
JK482	JK482-5	45	1.17751	pc2
JK482	JK482-5	47.5	1.08758	pc2
JK482	JK482-5	50	0.0290179	pc2
JK482	JK482-5	52.5	0.11094	pc2
JK482	JK482-5	55	1.11471	pc2
JK482	JK482-5	57.5	0.871116	pc2
JK482	JK482-5	60	1.31572	pc2
JK482	JK482-5	62.5	1.27373	pc2
JK482	JK482-5	65	1.20606	pc2
JK482	JK482-5	67.5	0.915336	pc2
JK482	JK482-5	70	0.937662	pc2
JK482	JK482-5	72.5	-0.198169	pc2
JK482	JK482-5	75	-0.395269	pc2
JK482	JK482-5	77.5	-0.207935	pc2
JK482	JK482-5	80	1.20903	pc2
JK482	JK482-5	82.5	0.372796	pc2
JK482	JK482-5	85	1.2997	pc2
JK482	JK482-5	87.5	1.16775	pc2
JK482	JK482-5	90	1.00815	pc2
JK482	JK482-5	92.5	0.897703	pc2
JK482	JK482-5	95	-0.826472	pc2
JK482	JK482-5	97.5	-0.117174	pc2
JK482	JK482-5	100	0.722041	pc2
JK482	JK482-5	102.5	1.06347	pc2
JK482	JK482-5	105	0.791858	pc2
JK482	JK482-5	107.5	0.623522	pc2
JK482	JK482-5	110	-0.544203	pc2
JK482	JK482-5	112.5	0.510428	pc2
JK482	JK482-5	115	1.23077	pc2
JK482	JK482-5	117.5	1.20343	pc2
JK482	JK482-5	120	1.02042	pc2
JK482	JK482-5	122.5	-1.20214	pc2
JK482	JK482-5	125	-0.118889	pc2
JK482	JK482-5	127.5	1.30328	pc2
JK482	JK482-5	130	1.1652	pc2
JK482	JK482-5	132.5	1.25457	pc2
JK482	JK482-5	135	0.544768	pc2
JK482	JK482-5	137.5	0.70526	pc2
JK482	JK482-5	140	0.622255	pc2
JK482	JK482-5	142.5	0.488485	pc2
JK482	JK482-5	145	0.422513	pc2
JK482	JK482-5	147.5	0.72471	pc2
JK482	JK482-5	150	0.139079	pc2
JK482	JK482-5	152.5	-0.684037	pc2
JK482	JK482-5	155	0.0190393	pc2
JK482	JK482-5	157.5	-0.029615	pc2
JK482	JK482-5	160	-0.0195835	pc2
JK482	JK482-5	162.5	-0.790456	pc2
JK482	JK482-5	165	-0.461692	pc2
JK482	JK482-5	167.5	-0.390476	pc2
JK482	JK482-5	170	-0.614485	pc2
JK482	JK482-5	172.5	-0.710527	pc2
JK482	JK482-5	175	-2.08671	pc2
JK482	JK482-5	177.5	-1.56139	pc2
JK482	JK482-6	-120	0.679417	pc1
JK482	JK482-6	-117.5	0.929013	pc1
JK482	JK482-6	-115	-0.455572	pc1
JK482	JK482-6	-112.5	-1.26341	pc1
JK482	JK482-6	-110	-1.55118	pc1
JK482	JK482-6	-107.5	-1.5685	pc1
JK482	JK482-6	-105	-1.32724	pc1
JK482	JK482-6	-102.5	-1.30609	pc1
JK482	JK482-6	-100	-0.705564	pc1
JK482	JK482-6	-97.5	-0.628292	pc1
JK482	JK482-6	-95	-0.242868	pc1
JK482	JK482-6	-92.5	0.248615	pc1
JK482	JK482-6	-90	0.572182	pc1
JK482	JK482-6	-87.5	0.318096	pc1
JK482	JK482-6	-85	0.320879	pc1
JK482	JK482-6	-82.5	-0.580527	pc1
JK482	JK482-6	-80	0.148797	pc1
JK482	JK482-6	-77.5	0.360898	pc1
JK482	JK482-6	-75	0.468458	pc1
JK482	JK482-6	-72.5	0.729591	pc1
JK482	JK482-6	-70	0.788209	pc1
JK482	JK482-6	-67.5	1.00133	pc1
JK482	JK482-6	-65	0.833891	pc1
JK482	JK482-6	-62.5	0.547617	pc1
JK482	JK482-6	-60	-0.915668	pc1
JK482	JK482-6	-57.5	-1.24865	pc1
JK482	JK482-6	-55	-1.21434	pc1
JK482	JK482-6	-52.5	-0.507104	pc1
JK482	JK482-6	-50	0.237404	pc1
JK482	JK482-6	-47.5	0.563653	pc1
JK482	JK482-6	-45	0.648789	pc1
JK482	JK482-6	-42.5	0.846089	pc1
JK482	JK482-6	-40	-0.0940107	pc1
JK482	JK482-6	-37.5	-0.77205	pc1
JK482	JK482-6	-35	-0.631466	pc1
JK482	JK482-6	-32.5	-0.673633	pc1
JK482	JK482-6	-30	0.117231	pc1
JK482	JK482-6	-27.5	0.425088	pc1
JK482	JK482-6	-25	0.944516	pc1
JK482	JK482-6	-22.5	0.804035	pc1
JK482	JK482-6	-20	0.875322	pc1
JK482	JK482-6	-17.5	1.00162	pc1
JK482	JK482-6	-15	1.13249	pc1
JK482	JK482-6	-12.5	1.28078	pc1
JK482	JK482-6	-10	1.01228	pc1
JK482	JK482-6	-7.5	1.14412	pc1
JK482	JK482-6	-5	1.03362	pc1
JK482	JK482-6	-2.5	0.919813	pc1
JK482	JK482-6	0	-0.737207	pc1
JK482	JK482-6	2.5	-1.74392	pc1
JK482	JK482-6	5	-1.7598	pc1
JK482	JK482-6	7.5	-1.68346	pc1
JK482	JK482-6	10	-1.71156	pc1
JK482	JK482-6	12.5	-1.54562	pc1
JK482	JK482-6	15	-1.08396	pc1
JK482	JK482-6	17.5	-1.2155	pc1
JK482	JK482-6	20	-1.21886	pc1
JK482	JK482-6	22.5	-1.35764	pc1
JK482	JK482-6	25	-0.999525	pc1
JK482	JK482-6	27.5	-0.93104	pc1
JK482	JK482-6	30	-0.728599	pc1
JK482	JK482-6	32.5	-0.78789	pc1
JK482	JK482-6	35	-0.719063	pc1
JK482	JK482-6	37.5	-0.669305	pc1
JK482	JK482-6	40	-0.084292	pc1
JK482	JK482-6	42.5	-0.363459	pc1
JK482	JK482-6	45	-0.521615	pc1
JK482	JK482-6	47.5	-0.181503	pc1
JK482	JK482-6	50	-0.909088	pc1
JK482	JK482-6	52.5	-0.238252	pc1
JK482	JK482-6	55	0.0918643	pc1
JK482	JK482-6	57.5	0.0326148	pc1
JK482	JK482-6	60	-0.608246	pc1
JK482	JK482-6	62.5	-0.0209949	pc1
JK482	JK482-6	65	0.508128	pc1
JK482	JK482-6	67.5	0.678469	pc1
JK482	JK482-6	70	0.608677	pc1
JK482	JK482-6	72.5	0.798686	pc1
JK482	JK482-6	75	0.802088	pc1
JK482	JK482-6	77.5	-0.0333587	pc1
JK482	JK482-6	80	-1.08656	pc1
JK482	JK482-6	82.5	-0.743908	pc1
JK482	JK482-6	85	-0.902542	pc1
JK482	JK482-6	87.5	-0.694768	pc1
JK482	JK482-6	90	-0.196603	pc1
JK482	JK482-6	92.5	0.234762	pc1
JK482	JK482-6	95	0.6165	pc1
JK482	JK482-6	97.5	0.567681	pc1
JK482	JK482-6	100	0.309379	pc1
JK482	JK482-6	102.5	0.922586	pc1
JK482	JK482-6	105	0.889611	pc1
JK482	JK482-6	107.5	0.933225	pc1
JK482	JK482-6	110	0.939411	pc1
JK482	JK482-6	112.5	0.68316	pc1
JK482	JK482-6	115	0.897058	pc1
JK482	JK482-6	117.5	0.76392	pc1
JK482	JK482-6	120	1.02152	pc1
JK482	JK482-6	122.5	1.4874	pc1
JK482	JK482-6	125	-0.122481	pc1
JK482	JK482-6	127.5	-0.893372	pc1
JK482	JK482-6	130	-1.32706	pc1
JK482	JK482-6	132.5	-0.331757	pc1
JK482	JK482-6	135	0.048086	pc1
JK482	JK482-6	137.5	-0.339386	pc1
JK482	JK482-6	140	0.192136	pc1
JK482	JK482-6	142.5	0.735619	pc1
JK482	JK482-6	145	0.933861	pc1
JK482	JK482-6	147.5	0.995717	pc1
JK482	JK482-6	150	0.902437	pc1
JK482	JK482-6	152.5	1.08752	pc1
JK482	JK482-6	155	1.16827	pc1
JK482	JK482-6	157.5	1.09655	pc1
JK482	JK482-6	160	1.10829	pc1
JK482	JK482-6	162.5	1.31322	pc1
JK482	JK482-6	165	1.35507	pc1
JK482	JK482-6	167.5	1.67461	pc1
JK482	JK482-6	170	1.19191	pc1
JK482	JK482-6	172.5	0.924271	pc1
JK482	JK482-6	175	1.06314	pc1
JK482	JK482-6	177.5	1.31655	pc1
JK482	JK482-6	-120	0.971343	pc2
JK482	JK482-6	-117.5	0.915872	pc2
JK482	JK482-6	-115	-1.03722	pc2
JK482	JK482-6	-112.5	-0.162241	pc2
JK482	JK482-6	-110	-0.431093	pc2
JK482	JK482-6	-107.5	-0.382725	pc2
JK482	JK482-6	-105	0.206755	pc2
JK482	JK482-6	-102.5	0.289978	pc2
JK482	JK482-6	-100	1.11292	pc2
JK482	JK482-6	-97.5	1.20148	pc2
JK482	JK482-6	-95	1.12845	pc2
JK482	JK482-6	-92.5	1.41362	pc2
JK482	JK482-6	-90	1.39605	pc2
JK482	JK482-6	-87.5	1.23021	pc2
JK482	JK482-6	-85	0.447938	pc2
JK482	JK482-6	-82.5	0.63785	pc2
JK482	JK482-6	-80	1.54732	pc2
JK482	JK482-6	-77.5	1.46608	pc2
JK482	JK482-6	-75	1.03411	pc2
JK482	JK482-6	-72.5	0.518967	pc2
JK482	JK482-6	-70	1.05769	pc2
JK482	JK482-6	-67.5	0.523791	pc2
JK482	JK482-6	-65	1.11576	pc2
JK482	JK482-6	-62.5	0.00228617	pc2
JK482	JK482-6	-60	-0.650463	pc2
JK482	JK482-6	-57.5	-0.376402	pc2
JK482	JK482-6	-55	-0.0941	pc2
JK482	JK482-6	-52.5	0.840989	pc2
JK482	JK482-6	-50	1.11933	pc2
JK482	JK482-6	-47.5	1.53204	pc2
JK482	JK482-6	-45	1.30395	pc2
JK482	JK482-6	-42.5	1.15203	pc2
JK482	JK482-6	-40	-0.298697	pc2
JK482	JK482-6	-37.5	0.0659112	pc2
JK482	JK482-6	-35	0.607175	pc2
JK482	JK482-6	-32.5	0.123094	pc2
JK482	JK482-6	-30	0.847085	pc2
JK482	JK482-6	-27.5	1.19899	pc2
JK482	JK482-6	-25	1.28863	pc2
JK482	JK482-6	-22.5	1.20442	pc2
JK482	JK482-6	-20	0.940753	pc2
JK482	JK482-6	-17.5	0.710561	pc2
JK482	JK482-6	-15	0.539394	pc2
JK482	JK482-6	-12.5	0.651208	pc2
JK482	JK482-6	-10	0.807918	pc2
JK482	JK482-6	-7.5	0.959908	pc2
JK482	JK482-6	-5	1.01412	pc2
JK482	JK482-6	-2.5	0.990148	pc2
JK482	JK482-6	0	-1.70495	pc2
JK482	JK482-6	2.5	-0.924364	pc2
JK482	JK482-6	5	-0.539244	pc2
JK482	JK482-6	7.5	-0.276057	pc2
JK482	JK482-6	10	-0.37989	pc2
JK482	JK482-6	12.5	-0.634588	pc2
JK482	JK482-6	15	0.185255	pc2
JK482	JK482-6	17.5	0.142234	pc2
JK482	JK482-6	20	0.288038	pc2
JK482	JK482-6	22.5	0.0804355	pc2
JK482	JK482-6	25	0.604189	pc2
JK482	JK482-6	27.5	0.848717	pc2
JK482	JK482-6	30	1.16561	pc2
JK482	JK482-6	32.5	0.954133	pc2
JK482	JK482-6	35	0.329888	pc2
JK482	JK482-6	37.5	0.859195	pc2
JK482	JK482-6	40	1.30003	pc2
JK482	JK482-6	42.5	0.918727	pc2
JK482	JK482-6	45	0.694537	pc2
JK482	JK482-6	47.5	0.354114	pc2
JK482	JK482-6	50	0.00718495	pc2
JK482	JK482-6	52.5	0.518189	pc2
JK482	JK482-6	55	1.26409	pc2
JK482	JK482-6	57.5	0.816528	pc2
JK482	JK482-6	60	0.345325	pc2
JK482	JK482-6	62.5	1.13308	pc2
JK482	JK482-6	65	1.4608	pc2
JK482	JK482-6	67.5	0.550787	pc2
JK482	JK482-6	70	0.677299	pc2
JK482	JK482-6	72.5	1.23771	pc2
JK482	JK482-6	75	0.704114	pc2
JK482	JK482-6	77.5	-0.265831	pc2
JK482	JK482-6	80	-0.813642	pc2
JK482	JK482-6	82.5	0.0982065	pc2
JK482	JK482-6	85	0.0613471	pc2
JK482	JK482-6	87.5	0.757793	pc2
JK482	JK482-6	90	1.00958	pc2
JK482	JK482-6	92.5	1.56048	pc2
JK482	JK482-6	95	1.11271	pc2
JK482	JK482-6	97.5	0.926812	pc2
JK482	JK482-6	100	1.00744	pc2
JK482	JK482-6	102.5	0.437763	pc2
JK482	JK482-6	105	1.02745	pc2
JK482	JK482-6	107.5	0.978801	pc2
JK482	JK482-6	110	0.269165	pc2
JK482	JK482-6	112.5	0.859663	pc2
JK482	JK482-6	115	0.80632	pc2
JK482	JK482-6	117.5	0.647992	pc2
JK482	JK482-6	120	0.431876	pc2
JK482	JK482-6	122.5	0.445272	pc2
JK482	JK482-6	125	-1.12497	pc2
JK482	JK482-6	127.5	-0.299386	pc2
JK482	JK482-6	130	-0.744546	pc2
JK482	JK482-6	132.5	0.901983	pc2
JK482	JK482-6	135	1.06651	pc2
JK482	JK482-6	137.5	0.814968	pc2
JK482	JK482-6	140	1.22171	pc2
JK482	JK482-6	142.5	1.0363	pc2
JK482	JK482-6	145	1.12917	pc2
JK482	JK482-6	147.5	0.583173	pc2
JK482	JK482-6	150	0.792229	pc2
JK482	JK482-6	152.5	0.820972	pc2
JK482	JK482-6	155	0.70461	pc2
JK482	JK482-6	157.5	0.642605	pc2
JK482	JK482-6	160	-0.14565	pc2
JK482	JK482-6	162.5	-0.133044	pc2
JK482	JK482-6	165	-0.0788525	pc2
JK482	JK482-6	167.5	0.0801481	pc2
JK482	JK482-6	170	0.676903	pc2
JK482	JK482-6	172.5	-0.573792	pc2
JK482	JK482-6	175	0.000413534	pc2
JK482	JK482-6	177.5	0.122371	pc2
JK482	JK482-7	-120	0.313093	pc1
JK482	JK482-7	-117.5	0.533759	pc1
JK482	JK482-7	-115	0.918028	pc1
JK482	JK482-7	-112.5	0.774504	pc1
JK482	JK482-7	-110	1.0312	pc1
JK482	JK482-7	-107.5	0.879152	pc1
JK482	JK482-7	-105	0.962888	pc1
JK482	JK482-7	-102.5	0.925687	pc1
JK482	JK482-7	-100	1.27193	pc1
JK482	JK482-7	-97.5	1.26298	pc1
JK482	JK482-7	-95	1.31639	pc1
JK482	JK482-7	-92.5	1.71352	pc1
JK482	JK482-7	-90	1.28051	pc1
JK482	JK482-7	-87.5	1.02439	pc1
JK482	JK482-7	-85	1.19107	pc1
JK482	JK482-7	-82.5	1.22051	pc1
JK482	JK482-7	-80	1.36175	pc1
JK482	JK482-7	-77.5	1.5319	pc1
JK482	JK482-7	-75	1.78133	pc1
JK482	JK482-7	-72.5	1.61308	pc1
JK482	JK482-7	-70	1.19577	pc1
JK482	JK482-7	-67.5	1.70367	pc1
JK482	JK482-7	-65	1.77829	pc1
JK482	JK482-7	-62.5	0.968822	pc1
JK482	JK482-7	-60	-0.620413	pc1
JK482	JK482-7	-57.5	-1.29404	pc1
JK482	JK482-7	-55	-1.33787	pc1
JK482	JK482-7	-52.5	-1.52875	pc1
JK482	JK482-7	-50	-1.40914	pc1
JK482	JK482-7	-47.5	-0.848643	pc1
JK482	JK482-7	-45	-0.692283	pc1
JK482	JK482-7	-42.5	-0.424791	pc1
JK482	JK482-7	-40	-0.508146	pc1
JK482	JK482-7	-37.5	-0.206603	pc1
JK482	JK482-7	-35	0.225942	pc1
JK482	JK482-7	-32.5	0.490757	pc1
JK482	JK482-7	-30	0.861184	pc1
JK482	JK482-7	-27.5	0.472142	pc1
JK482	JK482-7	-25	0.635071	pc1
JK482	JK482-7	-22.5	0.745028	pc1
JK482	JK482-7	-20	-1.00312	pc1
JK482	JK482-7	-17.5	-0.886137	pc1
JK482	JK482-7	-15	0.118581	pc1
JK482	JK482-7	-12.5	0.536204	pc1
JK482	JK482-7	-10	0.729663	pc1
JK482	JK482-7	-7.5	0.835059	pc1
JK482	JK482-7	-5	0.694894	pc1
JK482	JK482-7	-2.5	0.45078	pc1
JK482	JK482-7	0	0.587369	pc1
JK482	JK482-7	2.5	-1.90992	pc1
JK482	JK482-7	5	-1.58977	pc1
JK482	JK482-7	7.5	-1.53363	pc1
JK482	JK482-7	10	-1.4469	pc1
JK482	JK482-7	12.5	-1.45435	pc1
JK482	JK482-7	15	-0.776751	pc1
JK482	JK482-7	17.5	-0.826772	pc1
JK482	JK482-7	20	-1.06829	pc1
JK482	JK482-7	22.5	-0.783807	pc1
JK482	JK482-7	25	-0.714098	pc1
JK482	JK482-7	27.5	-0.574827	pc1
JK482	JK482-7	30	-0.456964	pc1
JK482	JK482-7	32.5	-0.703519	pc1
JK482	JK482-7	35	-1.00247	pc1
JK482	JK482-7	37.5	-0.736406	pc1
JK482	JK482-7	40	-0.52299	pc1
JK482	JK482-7	42.5	-0.360889	pc1
JK482	JK482-7	45	0.0419438	pc1
JK482	JK482-7	47.5	0.113646	pc1
JK482	JK482-7	50	-0.799025	pc1
JK482	JK482-7	52.5	-0.0313043	pc1
JK482	JK482-7	55	0.120789	pc1
JK482	JK482-7	57.5	0.110074	pc1
JK482	JK482-7	60	0.0106394	pc1
JK482	JK482-7	62.5	-0.58925	pc1
JK482	JK482-7	65	-0.0824678	pc1
JK482	JK482-7	67.5	0.455234	pc1
JK482	JK482-7	70	0.714626	pc1
JK482	JK482-7	72.5	0.593485	pc1
JK482	JK482-7	75	0.918724	pc1
JK482	JK482-7	77.5	0.525114	pc1
JK482	JK482-7	80	0.808698	pc1
JK482	JK482-7	82.5	0.938733	pc1
JK482	JK482-7	85	0.934263	pc1
JK482	JK482-7	87.5	0.913766	pc1
JK482	JK482-7	90	1.04271	pc1
JK482	JK482-7	92.5	0.509667	pc1
JK482	JK482-7	95	-1.01577	pc1
JK482	JK482-7	97.5	-1.40429	pc1
JK482	JK482-7	100	-1.15259	pc1
JK482	JK482-7	102.5	-0.743969	pc1
JK482	JK482-7	105	-0.668132	pc1
JK482	JK482-7	107.5	-0.184715	pc1
JK482	JK482-7	110	0.039763	pc1
JK482	JK482-7	112.5	0.393886	pc1
JK482	JK482-7	115	0.438936	pc1
JK482	JK482-7	117.5	0.862425	pc1
JK482	JK482-7	120	0.705458	pc1
JK482	JK482-7	122.5	-0.37533	pc1
JK482	JK482-7	125	-0.975891	pc1
JK482	JK482-7	127.5	-0.418938	pc1
JK482	JK482-7	130	0.258665	pc1
JK482	JK482-7	132.5	0.519282	pc1
JK482	JK482-7	135	0.690425	pc1
JK482	JK482-7	137.5	0.474341	pc1
JK482	JK482-7	140	-0.901091	pc1
JK482	JK482-7	142.5	-0.0437401	pc1
JK482	JK482-7	145	0.557709	pc1
JK482	JK482-7	147.5	0.650188	pc1
JK482	JK482-7	150	0.874807	pc1
JK482	JK482-7	152.5	0.954429	pc1
JK482	JK482-7	155	0.663312	pc1
JK482	JK482-7	157.5	-0.333716	pc1
JK482	JK482-7	160	-1.1061	pc1
JK482	JK482-7	162.5	-0.370728	pc1
JK482	JK482-7	165	-0.134012	pc1
JK482	JK482-7	167.5	0.496976	pc1
JK482	JK482-7	170	0.652701	pc1
JK482	JK482-7	172.5	1.02138	pc1
JK482	JK482-7	175	0.624423	pc1
JK482	JK482-7	177.5	0.518895	pc1
JK482	JK482-7	-120	1.40062	pc2
JK482	JK482-7	-117.5	1.25799	pc2
JK482	JK482-7	-115	1.1905	pc2
JK482	JK482-7	-112.5	1.1741	pc2
JK482	JK482-7	-110	0.821169	pc2
JK482	JK482-7	-107.5	-0.758236	pc2
JK482	JK482-7	-105	0.925679	pc2
JK482	JK482-7	-102.5	1.04238	pc2
JK482	JK482-7	-100	0.0527563	pc2
JK482	JK482-7	-97.5	0.57091	pc2
JK482	JK482-7	-95	0.35545	pc2
JK482	JK482-7	-92.5	-0.391851	pc2
JK482	JK482-7	-90	0.40472	pc2
JK482	JK482-7	-87.5	0.566188	pc2
JK482	JK482-7	-85	0.0848542	pc2
JK482	JK482-7	-82.5	-0.0813107	pc2
JK482	JK482-7	-80	-0.0362574	pc2
JK482	JK482-7	-77.5	-0.828881	pc2
JK482	JK482-7	-75	-0.945861	pc2
JK482	JK482-7	-72.5	-0.557115	pc2
JK482	JK482-7	-70	-0.10722	pc2
JK482	JK482-7	-67.5	-0.991399	pc2
JK482	JK482-7	-65	-0.557529	pc2
JK482	JK482-7	-62.5	-0.735725	pc2
JK482	JK482-7	-60	-0.704284	pc2
JK482	JK482-7	-57.5	-0.904168	pc2
JK482	JK482-7	-55	-0.473627	pc2
JK482	JK482-7	-52.5	-0.446916	pc2
JK482	JK482-7	-50	0.126457	pc2
JK482	JK482-7	-47.5	0.663653	pc2
JK482	JK482-7	-45	0.965612	pc2
JK482	JK482-7	-42.5	1.28085	pc2
JK482	JK482-7	-40	0.669581	pc2
JK482	JK482-7	-37.5	1.26799	pc2
JK482	JK482-7	-35	1.14234	pc2
JK482	JK482-7	-32.5	0.641426	pc2
JK482	JK482-7	-30	0.752725	pc2
JK482	JK482-7	-27.5	1.2944	pc2
JK482	JK482-7	-25	1.09891	pc2
JK482	JK482-7	-22.5	0.641499	pc2
JK482	JK482-7	-20	-0.521211	pc2
JK482	JK482-7	-17.5	0.0570376	pc2
JK482	JK482-7	-15	1.44163	pc2
JK482	JK482-7	-12.5	1.20715	pc2
JK482	JK482-7	-10	1.15451	pc2
JK482	JK482-7	-7.5	0.919644	pc2
JK482	JK482-7	-5	1.08598	pc2
JK482	JK482-7	-2.5	0.0875897	pc2
JK482	JK482-7	0	0.24364	pc2
JK482	JK482-7	2.5	-1.63888	pc2
JK482	JK482-7	5	-0.431874	pc2
JK482	JK482-7	7.5	-0.645592	pc2
JK482	JK482-7	10	-0.53542	pc2
JK482	JK482-7	12.5	-0.9727	pc2
JK482	JK482-7	15	-0.156377	pc2
JK482	JK482-7	17.5	0.219066	pc2
JK482	JK482-7	20	-0.542564	pc2
JK482	JK482-7	22.5	0.215825	pc2
JK482	JK482-7	25	0.664776	pc2
JK482	JK482-7	27.5	0.868408	pc2
JK482	JK482-7	30	0.930995	pc2
JK482	JK482-7	32.5	-0.140505	pc2
JK482	JK482-7	35	-0.263207	pc2
JK482	JK482-7	37.5	0.377036	pc2
JK482	JK482-7	40	0.557274	pc2
JK482	JK482-7	42.5	0.62158	pc2
JK482	JK482-7	45	1.07911	pc2
JK482	JK482-7	47.5	0.303037	pc2
JK482	JK482-7	50	0.100934	pc2
JK482	JK482-7	52.5	0.92656	pc2
JK482	JK482-7	55	1.14323	pc2
JK482	JK482-7	57.5	0.826921	pc2
JK482	JK482-7	60	0.45695	pc2
JK482	JK482-7	62.5	0.264757	pc2
JK482	JK482-7	65	1.18466	pc2
JK482	JK482-7	67.5	1.53475	pc2
JK482	JK482-7	70	1.35174	pc2
JK482	JK482-7	72.5	0.95666	pc2
JK482	JK482-7	75	1.31129	pc2
JK482	JK482-7	77.5	0.459244	pc2
JK482	JK482-7	80	0.58222	pc2
JK482	JK482-7	82.5	0.809769	pc2
JK482	JK482-7	85	1.0579	pc2
JK482	JK482-7	87.5	0.928467	pc2
JK482	JK482-7	90	0.975346	pc2
JK482	JK482-7	92.5	0.0711002	pc2
JK482	JK482-7	95	-1.01964	pc2
JK482	JK482-7	97.5	-0.489864	pc2
JK482	JK482-7	100	0.0045777	pc2
JK482	JK482-7	102.5	0.742679	pc2
JK482	JK482-7	105	1.0515	pc2
JK482	JK482-7	107.5	1.19782	pc2
JK482	JK482-7	110	1.41194	pc2
JK482	JK482-7	112.5	0.666479	pc2
JK482	JK482-7	115	1.10308	pc2
JK482	JK482-7	117.5	1.17991	pc2
JK482	JK482-7	120	0.48555	pc2
JK482	JK482-7	122.5	-0.361191	pc2
JK482	JK482-7	125	-0.282675	pc2
JK482	JK482-7	127.5	1.00971	pc2
JK482	JK482-7	130	1.41642	pc2
JK482	JK482-7	132.5	1.35395	pc2
JK482	JK482-7	135	1.03734	pc2
JK482	JK482-7	137.5	-0.358265	pc2
JK482	JK482-7	140	-0.42573	pc2
JK482	JK482-7	142.5	1.17848	pc2
JK482	JK482-7	145	1.4266	pc2
JK482	JK482-7	147.5	1.12864	pc2
JK482	JK482-7	150	0.906534	pc2
JK482	JK482-7	152.5	0.938594	pc2
JK482	JK482-7	155	0.310723	pc2
JK482	JK482-7	157.5	-0.162544	pc2
JK482	JK482-7	160	-0.746315	pc2
JK482	JK482-7	162.5	0.620462	pc2
JK482	JK482-7	165	0.852214	pc2
JK482	JK482-7	167.5	1.26479	pc2
JK482	JK482-7	170	1.57769	pc2
JK482	JK482-7	172.5	1.12115	pc2
JK482	JK482-7	175	0.132299	pc2
JK482	JK482-7	177.5	0.284783	pc2
JK482	JK482-8	-120	1.0922	pc1
JK482	JK482-8	-117.5	1.10697	pc1
JK482	JK482-8	-115	1.05703	pc1
JK482	JK482-8	-112.5	1.45073	pc1
JK482	JK482-8	-110	1.37426	pc1
JK482	JK482-8	-107.5	1.3936	pc1
JK482	JK482-8	-105	1.6608	pc1
JK482	JK482-8	-102.5	1.6399	pc1
JK482	JK482-8	-100	1.81399	pc1
JK482	JK482-8	-97.5	1.90492	pc1
JK482	JK482-8	-95	2.10286	pc1
JK482	JK482-8	-92.5	1.83404	pc1
JK482	JK482-8	-90	1.88319	pc1
JK482	JK482-8	-87.5	1.80123	pc1
JK482	JK482-8	-85	1.37438	pc1
JK482	JK482-8	-82.5	1.88385	pc1
JK482	JK482-8	-80	2.14117	pc1
JK482	JK482-8	-77.5	2.01388	pc1
JK482	JK482-8	-75	1.47224	pc1
JK482	JK482-8	-72.5	-0.267323	pc1
JK482	JK482-8	-70	-0.864226	pc1
JK482	JK482-8	-67.5	-0.9352	pc1
JK482	JK482-8	-65	-0.278283	pc1
JK482	JK482-8	-62.5	-0.530583	pc1
JK482	JK482-8	-60	0.200051	pc1
JK482	JK482-8	-57.5	0.679465	pc1
JK482	JK482-8	-55	-0.796774	pc1
JK482	JK482-8	-52.5	-1.43825	pc1
JK482	JK482-8	-50	-1.31341	pc1
JK482	JK482-8	-47.5	-1.1786	pc1
JK482	JK482-8	-45	-1.08559	pc1
JK482	JK482-8	-42.5	-1.4869	pc1
JK482	JK482-8	-40	-1.70964	pc1
JK482	JK482-8	-37.5	-1.53197	pc1
JK482	JK482-8	-35	-0.987643	pc1
JK482	JK482-8	-32.5	-0.830775	pc1
JK482	JK482-8	-30	-0.966746	pc1
JK482	JK482-8	-27.5	-0.858702	pc1
JK482	JK482-8	-25	-0.413906	pc1
JK482	JK482-8	-22.5	-0.631886	pc1
JK482	JK482-8	-20	-0.34014	pc1
JK482	JK482-8	-17.5	-1.34373	pc1
JK482	JK482-8	-15	-0.632388	pc1
JK482	JK482-8	-12.5	0.0625032	pc1
JK482	JK482-8	-10	0.512968	pc1
JK482	JK482-8	-7.5	-0.339174	pc1
JK482	JK482-8	-5	0.115031	pc1
JK482	JK482-8	-2.5	0.330226	pc1
JK482	JK482-8	0	-0.970215	pc1
JK482	JK482-8	2.5	-1.63187	pc1
JK482	JK482-8	5	-1.36574	pc1
JK482	JK482-8	7.5	-1.45004	pc1
JK482	JK482-8	10	-1.41341	pc1
JK482	JK482-8	12.5	-1.26649	pc1
JK482	JK482-8	15	-1.75425	pc1
JK482	JK482-8	17.5	-1.29999	pc1
JK482	JK482-8	20	-1.80567	pc1
JK482	JK482-8	22.5	-1.5325	pc1
JK482	JK482-8	25	-1.15326	pc1
JK482	JK482-8	27.5	-1.23507	pc1
JK482	JK482-8	30	-1.29233	pc1
JK482	JK482-8	32.5	-0.988628	pc1
JK482	JK482-8	35	-1.10567	pc1
JK482	JK482-8	37.5	-1.10646	pc1
JK482	JK482-8	40	-1.22624	pc1
JK482	JK482-8	42.5	-0.916124	pc1
JK482	JK482-8	45	-0.882921	pc1
JK482	JK482-8	47.5	-1.02662	pc1
JK482	JK482-8	50	-1.02713	pc1
JK482	JK482-8	52.5	-0.672389	pc1
JK482	JK482-8	55	-0.632748	pc1
JK482	JK482-8	57.5	-0.50626	pc1
JK482	JK482-8	60	-0.667518	pc1
JK482	JK482-8	62.5	-0.322854	pc1
JK482	JK482-8	65	-0.310558	pc1
JK482	JK482-8	67.5	-0.26808	pc1
JK482	JK482-8	70	-0.402729	pc1
JK482	JK482-8	72.5	-0.364303	pc1
JK482	JK482-8	75	-0.632723	pc1
JK482	JK482-8	77.5	-0.351118	pc1
JK482	JK482-8	80	-0.400728	pc1
JK482	JK482-8	82.5	-0.193786	pc1
JK482	JK482-8	85	0.17995	pc1
JK482	JK482-8	87.5	0.556756	pc1
JK482	JK482-8	90	0.613706	pc1
JK482	JK482-8	92.5	0.507549	pc1
JK482	JK482-8	95	0.800157	pc1
JK482	JK482-8	97.5	-0.446914	pc1
JK482	JK482-8	100	-0.903305	pc1
JK482	JK482-8	102.5	-0.998839	pc1
JK482	JK482-8	105	-1.01568	pc1
JK482	JK482-8	107.5	-0.533417	pc1
JK482	JK482-8	110	-0.366447	pc1
JK482	JK482-8	112.5	-0.433805	pc1
JK482	JK482-8	115	-0.417069	pc1
JK482	JK482-8	117.5	0.0478563	pc1
JK482	JK482-8	120	0.30609	pc1
JK482	JK482-8	122.5	0.531695	pc1
JK482	JK482-8	125	-0.66416	pc1
JK482	JK482-8	127.5	-0.327355	pc1
JK482	JK482-8	130	0.574552	pc1
JK482	JK482-8	132.5	0.662742	pc1
JK482	JK482-8	135	0.290156	pc1
JK482	JK482-8	137.5	-0.928539	pc1
JK482	JK482-8	140	-0.724096	pc1
JK482	JK482-8	142.5	-0.199005	pc1
JK482	JK482-8	145	0.413714	pc1
JK482	JK482-8	147.5	0.697735	pc1
JK482	JK482-8	150	0.524389	pc1
JK482	JK482-8	152.5	-0.948666	pc1
JK482	JK482-8	155	-0.428721	pc1
JK482	JK482-8	157.5	-0.186654	pc1
JK482	JK482-8	160	0.559903	pc1
JK482	JK482-8	162.5	0.830887	pc1
JK482	JK482-8	165	0.761251	pc1
JK482	JK482-8	167.5	0.954503	pc1
JK482	JK482-8	170	0.968908	pc1
JK482	JK482-8	172.5	1.00154	pc1
JK482	JK482-8	175	1.19345	pc1
JK482	JK482-8	177.5	1.06214	pc1
JK482	JK482-8	-120	0.16923	pc2
JK482	JK482-8	-117.5	0.666716	pc2
JK482	JK482-8	-115	0.577256	pc2
JK482	JK482-8	-112.5	0.359652	pc2
JK482	JK482-8	-110	0.79153	pc2
JK482	JK482-8	-107.5	-0.0666328	pc2
JK482	JK482-8	-105	-0.762876	pc2
JK482	JK482-8	-102.5	-0.614354	pc2
JK482	JK482-8	-100	-1.46962	pc2
JK482	JK482-8	-97.5	-1.39823	pc2
JK482	JK482-8	-95	-1.89824	pc2
JK482	JK482-8	-92.5	-2.40803	pc2
JK482	JK482-8	-90	-3.18942	pc2
JK482	JK482-8	-87.5	-4.03164	pc2
JK482	JK482-8	-85	-3.7278	pc2
JK482	JK482-8	-82.5	-2.87331	pc2
JK482	JK482-8	-80	-3.17794	pc2
JK482	JK482-8	-77.5	-4.30682	pc2
JK482	JK482-8	-75	-2.14035	pc2
JK482	JK482-8	-72.5	-3.78391	pc2
JK482	JK482-8	-70	-1.18639	pc2
JK482	JK482-8	-67.5	-0.894885	pc2
JK482	JK482-8	-65	-0.581315	pc2
JK482	JK482-8	-62.5	-0.239837	pc2
JK482	JK482-8	-60	0.428636	pc2
JK482	JK482-8	-57.5	0.0127493	pc2
JK482	JK482-8	-55	-0.392106	pc2
JK482	JK482-8	-52.5	-0.888362	pc2
JK482	JK482-8	-50	-0.528967	pc2
JK482	JK482-8	-47.5	-0.104453	pc2
JK482	JK482-8	-45	0.356782	pc2
JK482	JK482-8	-42.5	-0.280105	pc2
JK482	JK482-8	-40	-0.904695	pc2
JK482	JK482-8	-37.5	-0.514693	pc2
JK482	JK482-8	-35	0.584577	pc2
JK482	JK482-8	-32.5	0.891266	pc2
JK482	JK482-8	-30	0.48214	pc2
JK482	JK482-8	-27.5	0.832389	pc2
JK482	JK482-8	-25	1.30964	pc2
JK482	JK482-8	-22.5	0.795322	pc2
JK482	JK482-8	-20	1.48167	pc2
JK482	JK482-8	-17.5	-0.252023	pc2
JK482	JK482-8	-15	0.953611	pc2
JK482	JK482-8	-12.5	1.16786	pc2
JK482	JK482-8	-10	0.737851	pc2
JK482	JK482-8	-7.5	0.603734	pc2
JK482	JK482-8	-5	0.733809	pc2
JK482	JK482-8	-2.5	1.13388	pc2
JK482	JK482-8	0	-1.29975	pc2
JK482	JK482-8	2.5	-1.40762	pc2
JK482	JK482-8	5	-0.281284	pc2
JK482	JK482-8	7.5	-0.906951	pc2
JK482	JK482-8	10	-0.631112	pc2
JK482	JK482-8	12.5	-0.943426	pc2
JK482	JK482-8	15	-1.70835	pc2
JK482	JK482-8	17.5	-1.02998	pc2
JK482	JK482-8	20	-1.46469	pc2
JK482	JK482-8	22.5	-1.23065	pc2
JK482	JK482-8	25	-0.436433	pc2
JK482	JK482-8	27.5	-0.298564	pc2
JK482	JK482-8	30	-0.759453	pc2
JK482	JK482-8	32.5	0.129004	pc2
JK482	JK482-8	35	0.0742103	pc2
JK482	JK482-8	37.5	-0.0104894	pc2
JK482	JK482-8	40	-0.788448	pc2
JK482	JK482-8	42.5	0.378192	pc2
JK482	JK482-8	45	0.255031	pc2
JK482	JK482-8	47.5	-0.6067	pc2
JK482	JK482-8	50	-0.0374501	pc2
JK482	JK482-8	52.5	0.716619	pc2
JK482	JK482-8	55	0.440855	pc2
JK482	JK482-8	57.5	0.706465	pc2
JK482	JK482-8	60	0.2045	pc2
JK482	JK482-8	62.5	1.01721	pc2
JK482	JK482-8	65	0.745666	pc2
JK482	JK482-8	67.5	0.765407	pc2
JK482	JK482-8	70	0.611395	pc2
JK482	JK482-8	72.5	1.05008	pc2
JK482	JK482-8	75	0.28172	pc2
JK482	JK482-8	77.5	1.09899	pc2
JK482	JK482-8	80	0.753203	pc2
JK482	JK482-8	82.5	1.00307	pc2
JK482	JK482-8	85	0.701017	pc2
JK482	JK482-8	87.5	0.526345	pc2
JK482	JK482-8	90	0.989409	pc2
JK482	JK482-8	92.5	0.728062	pc2
JK482	JK482-8	95	0.47761	pc2
JK482	JK482-8	97.5	-0.934705	pc2
JK482	JK482-8	100	-0.468527	pc2
JK482	JK482-8	102.5	-0.522305	pc2
JK482	JK482-8	105	-0.266753	pc2
JK482	JK482-8	107.5	0.560643	pc2
JK482	JK482-8	110	0.706093	pc2
JK482	JK482-8	112.5	0.451345	pc2
JK482	JK482-8	115	0.736074	pc2
JK482	JK482-8	117.5	0.601673	pc2
JK482	JK482-8	120	1.06787	pc2
JK482	JK482-8	122.5	1.10413	pc2
JK482	JK482-8	125	0.181847	pc2
JK482	JK482-8	127.5	0.539065	pc2
JK482	JK482-8	130	0.910892	pc2
JK482	JK482-8	132.5	0.686727	pc2
JK482	JK482-8	135	-0.554613	pc2
JK482	JK482-8	137.5	-1.30673	pc2
JK482	JK482-8	140	0.261561	pc2
JK482	JK482-8	142.5	0.896091	pc2
JK482	JK482-8	145	1.08622	pc2
JK482	JK482-8	147.5	0.897338	pc2
JK482	JK482-8	150	0.867558	pc2
JK482	JK482-8	152.5	-1.0145	pc2
JK482	JK482-8	155	0.191159	pc2
JK482	JK482-8	157.5	0.688795	pc2
JK482	JK482-8	160	1.58635	pc2
JK482	JK482-8	162.5	1.31073	pc2
JK482	JK482-8	165	1.28944	pc2
JK482	JK482-8	167.5	1.03119	pc2
JK482	JK482-8	170	0.8008	pc2
JK482	JK482-8	172.5	0.276306	pc2
JK482	JK482-8	175	-0.182671	pc2
JK482	JK482-8	177.5	0.828822	pc2
JK482	JK482-9	-120	-0.178745	pc1
JK482	JK482-9	-117.5	0.591444	pc1
JK482	JK482-9	-115	0.608598	pc1
JK482	JK482-9	-112.5	0.989541	pc1
JK482	JK482-9	-110	1.00961	pc1
JK482	JK482-9	-107.5	1.16626	pc1
JK482	JK482-9	-105	1.27172	pc1
JK482	JK482-9	-102.5	1.09494	pc1
JK482	JK482-9	-100	1.06381	pc1
JK482	JK482-9	-97.5	1.5314	pc1
JK482	JK482-9	-95	1.19461	pc1
JK482	JK482-9	-92.5	1.5938	pc1
JK482	JK482-9	-90	1.5982	pc1
JK482	JK482-9	-87.5	1.88642	pc1
JK482	JK482-9	-85	1.60049	pc1
JK482	JK482-9	-82.5	1.46764	pc1
JK482	JK482-9	-80	1.48513	pc1
JK482	JK482-9	-77.5	1.57675	pc1
JK482	JK482-9	-75	1.82285	pc1
JK482	JK482-9	-72.5	1.63519	pc1
JK482	JK482-9	-70	1.57304	pc1
JK482	JK482-9	-67.5	1.91097	pc1
JK482	JK482-9	-65	1.7957	pc1
JK482	JK482-9	-62.5	1.71828	pc1
JK482	JK482-9	-60	2.17564	pc1
JK482	JK482-9	-57.5	1.72987	pc1
JK482	JK482-9	-55	2.15515	pc1
JK482	JK482-9	-52.5	0.0911286	pc1
JK482	JK482-9	-50	-0.845893	pc1
JK482	JK482-9	-47.5	-0.410791	pc1
JK482	JK482-9	-45	0.312612	pc1
JK482	JK482-9	-42.5	0.747142	pc1
JK482	JK482-9	-40	1.1771	pc1
JK482	JK482-9	-37.5	1.26699	pc1
JK482	JK482-9	-35	1.36126	pc1
JK482	JK482-9	-32.5	1.53983	pc1
JK482	JK482-9	-30	1.55044	pc1
JK482	JK482-9	-27.5	1.77385	pc1
JK482	JK482-9	-25	1.88329	pc1
JK482	JK482-9	-22.5	1.4894	pc1
JK482	JK482-9	-20	1.87634	pc1
JK482	JK482-9	-17.5	2.25252	pc1
JK482	JK482-9	-15	0.264227	pc1
JK482	JK482-9	-12.5	-0.36616	pc1
JK482	JK482-9	-10	0.469075	pc1
JK482	JK482-9	-7.5	0.0701469	pc1
JK482	JK482-9	-5	0.838226	pc1
JK482	JK482-9	-2.5	1.15327	pc1
JK482	JK482-9	0	0.0879732	pc1
JK482	JK482-9	2.5	-1.89655	pc1
JK482	JK482-9	5	-1.62558	pc1
JK482	JK482-9	7.5	-1.53422	pc1
JK482	JK482-9	10	-1.78559	pc1
JK482	JK482-9	12.5	-1.48091	pc1
JK482	JK482-9	15	-1.54399	pc1
JK482	JK482-9	17.5	-1.21884	pc1
JK482	JK482-9	20	-1.12694	pc1
JK482	JK482-9	22.5	-1.24355	pc1
JK482	JK482-9	25	-1.06348	pc1
JK482	JK482-9	27.5	-0.859411	pc1
JK482	JK482-9	30	-1.05205	pc1
JK482	JK482-9	32.5	-0.537961	pc1
JK482	JK482-9	35	-0.656935	pc1
JK482	JK482-9	37.5	-0.60174	pc1
JK482	JK482-9	40	-1.35253	pc1
JK482	JK482-9	42.5	-1.11505	pc1
JK482	JK482-9	45	-0.600553	pc1
JK482	JK482-9	47.5	-0.175575	pc1
JK482	JK482-9	50	0.23128	pc1
JK482	JK482-9	52.5	0.554524	pc1
JK482	JK482-9	55	0.672691	pc1
JK482	JK482-9	57.5	0.59486	pc1
JK482	JK482-9	60	0.937306	pc1
JK482	JK482-9	62.5	0.704159	pc1
JK482	JK482-9	65	0.765759	pc1
JK482	JK482-9	67.5	-0.896252	pc1
JK482	JK482-9	70	-0.39615	pc1
JK482	JK482-9	72.5	0.476756	pc1
JK482	JK482-9	75	0.541788	pc1
[truncated: 8,321 more rows]
