# Supplementary material for: Low-dimensional population dynamics in the brainstem gate REM sleep
Source: Nat Neurosci. 2026 May 25;29(7):1625–37. doi: 10.1038/s41593-026-02314-z (PMC13270127; doi:10.1038/s41593-026-02314-z)
Supplement: Supplementary file 10 — Source data for Fig. 6. [file 41593_2026_2314_MOESM10_ESM.xlsx]

## Sheet: Mouse_info
Panel	Species	Strain	Virus	# of mice	# of males	# of females	Age
a	-	-	-	-	-	-	-
b	-	-	-	-	-	-
c	-	-	-	-	-	-
d	Mus musculus	GAD2-IRES-Cre	AAV1-EF1a-DIO-hChR2-eYFP-WPRE-hGH	5	5	-	8-14 wks
e	Mus musculus	GAD2-IRES-Cre	AAV1-EF1a-DIO-hChR2-eYFP-WPRE-hGH	5	5	-	8-14 wks
f	Mus musculus	GAD2-IRES-Cre	AAV1-EF1a-DIO-hChR2-eYFP-WPRE-hGH	5	5	-	8-14 wks

## Sheet: Fig6d
c1	c2	type
0.00414469	-0.0110693	all
0.11635	0.0231025	all
0.12932	0.0730053	all
-0.0534952	-0.104351	all
-0.00495278	-0.107346	all
-0.0648363	0.0122465	all
0.060784	-0.126467	all
0.116063	-0.127249	all
-0.0797592	-0.14657	all
0.143618	-0.106349	all
0.17898	0.00459007	all
0.149156	-0.109724	all
0.109082	-0.140644	all
-0.0568527	-0.0372044	all
-0.100059	0.0764629	all
-0.0549865	-0.190669	all
0.060601	0.0651768	all
0.0613861	0.00239883	all
0.0727332	-0.0389873	all
-0.0549503	-0.191133	all
0.143125	-0.0164945	all
-0.139509	-0.036385	all
-0.0212486	-0.162175	all
-0.0945194	-0.026614	all
-0.0485126	0.0088524	all
0.138186	-0.0248294	all
-0.0426864	-0.201856	all
0.0199386	0.0699496	all
0.0625448	0.0241785	all
-0.0226275	-0.145678	all
0.0109362	0.0052604	all
0.11198	0.0280666	all
0.0335648	-0.0291862	all
-0.0152377	-0.00421122	all
0.132173	-0.00656874	all
0.112145	-0.00173234	all
0.150079	0.0378146	all
-0.0292798	-0.194846	all
0.142694	0.0738793	all
0.0920387	0.0326587	all
0.178645	0.026592	all
0.0515526	0.108182	all
0.0383417	-0.0563742	all
0.0117296	0.040226	all
0.0691298	0.0987766	all
-0.0759655	-0.227636	all
0.164489	0.0439618	all
0.151305	-0.015165	all
0.0846832	-0.163604	all
0.153705	0.0283995	all
0.0441734	-0.147793	all
-0.0482914	-0.210229	all
-0.022257	-0.069078	all
0.124929	-0.0997104	all
0.160858	-0.107144	all
0.0286471	0.0757506	all
0.0603007	-0.1427	all
0.168035	-0.0353024	all
-0.0139136	-0.0827886	all
-0.0166694	-0.0900625	all
0.0995649	-0.00680186	all
-0.0773723	-0.0155763	all
0.141265	0.0513619	all
-0.0822157	-0.0376132	all
0.0860803	0.0183119	all
-0.0315936	-0.134669	all
-0.050145	0.00175954	all
-0.120012	0.0471482	all
-0.091534	0.0149538	all
-0.0620385	0.0783908	all
0.135928	-0.0946946	all
0.0250402	0.080879	all
0.116798	0.0375216	all
0.0133356	-0.0656493	all
0.144959	-0.0502271	all
-0.0230197	-0.00373863	all
0.148505	-0.124164	all
0.055702	-0.0798794	all
0.173679	0.0250391	all
-0.00228877	-0.0858679	all
-0.0260912	0.13088	all
-0.00652282	0.0289849	all
0.0652782	0.0410603	all
0.067781	0.0140441	all
0.0741711	0.0442597	all
0.0267561	-0.048254	all
0.0658101	0.000527479	all
-0.0429792	0.0197999	all
0.024039	0.0660296	all
0.014264	-0.0644605	all
0.0796237	-0.0306319	all
0.120019	-0.109361	all
-0.077593	-0.0252943	all
0.108867	-0.0507835	all
-0.0509708	0.0344084	all
-0.0184731	-0.00692174	all
-0.0177418	0.0511762	all
0.11738	-0.0751853	all
0.04711	0.0926119	all
0.0881723	-0.0292056	all
-0.0619933	-0.0168744	all
-0.0895457	-0.0198729	all
-0.0314332	0.052915	all
-0.0532733	-0.0414249	all
0.148187	0.00555855	all
0.0331613	-0.0159288	all
-0.0936846	-0.0288966	all
-0.137396	-0.0377023	all
0.00237828	-0.0624425	all
-0.0105164	-0.119212	all
0.181433	-0.0144076	all
-0.0178018	-0.192202	all
-0.144277	-0.0443318	all
-0.0691416	-0.0268947	all
-0.12522	-0.140078	all
0.155461	0.0050543	all
-0.0305655	0.0559728	all
-0.0128103	-0.00704799	all
0.00721602	0.0124785	all
-0.0142991	-0.022942	all
0.0182186	0.00132307	all
-0.0778971	-0.100096	all
-0.0338884	-0.0117146	all
-0.0262949	-0.014803	all
0.149711	-0.024525	all
0.112993	0.145123	all
0.109584	0.0059888	all
0.0833233	0.0756065	all
0.0919299	-0.00223547	all
0.11925	-0.0417316	all
-0.0198177	-0.0311487	all
0.0144965	0.0055291	all
0.0937329	0.0170692	all
0.116141	-0.0390932	all
0.105613	-0.0518564	all
0.0763048	0.0302512	all
-0.0470625	-0.0448146	all
0.134285	-0.0327797	all
0.131139	-0.0287617	all
0.0209425	-0.0728738	all
0.0300746	-0.0462646	all
-0.0869976	-0.0703608	all
-0.0853945	-0.0200066	all
0.160767	-0.0415924	all
0.118865	0.0633244	all
0.0276176	-0.0340458	all
0.0314325	-0.250978	all
0.00813924	-0.251282	all
0.131027	-0.0534116	all
0.0192069	-0.2007	all
0.0145167	-0.0529984	all
0.00323329	-0.0390208	all
-0.00301264	-0.0767453	all
0.0144444	-0.0355102	all
-0.122164	0.059449	all
0.0243575	-0.218875	all
0.163989	0.0365543	all
0.00255952	-0.258094	all
-0.0298867	-0.128434	all
-0.0731724	-0.182696	all
-0.0181278	-0.111548	all
0.107838	0.0650982	all
0.108063	-0.149036	all
-0.05509	-0.229246	all
0.089103	0.036399	all
-0.0770295	-0.033341	all
0.019065	0.00694941	all
0.127327	0.0710141	all
-0.00471985	0.0226583	all
-0.0319676	-0.00408259	all
0.172179	-0.00357601	all
0.090953	0.0193412	all
0.0724331	0.144758	all
0.0290377	0.0347422	all
0.108975	-0.0256698	all
0.0577246	-0.00818735	all
0.123731	-0.00424988	all
0.0819016	0.0523027	all
0.0336959	-0.00143194	all
0.0736918	-0.0299882	all
0.122596	0.026631	all
0.121899	-0.0137789	all
0.0623516	0.0911352	all
0.066973	0.0287331	all
0.0732858	-0.0360867	all
0.0107044	-0.0763673	all
0.132304	-0.000255558	all
0.0228692	-0.182334	all
0.098548	0.0537151	all
-0.0353699	-0.0114403	all
0.0710658	0.0785256	all
0.0489491	0.00916122	all
0.0634273	0.0624722	all
0.00355826	0.0274002	all
-0.00062349	-0.144189	all
-0.0133344	-0.144595	all
0.103581	0.0992041	all
0.100327	-0.0310467	all
0.129495	0.00320835	all
0.104713	0.0522029	all
0.0317358	0.00995805	all
-0.0193651	-0.0104962	all
0.0175457	-0.0816539	all
-0.00444402	0.0629974	all
0.0112299	-0.0784251	all
0.0947097	0.126606	all
0.112779	2.5346e-05	all
0.0466544	0.0940376	all
0.0659764	0.174392	all
0.0392419	-0.0471829	all
0.0721476	-0.00208845	all
0.0660446	-0.0883045	all
0.0761941	0.179499	all
0.00751677	-0.0980526	all
0.0731384	-0.0601987	all
0.0081666	0.109826	all
0.109557	-0.000360567	all
0.0636391	0.153093	all
0.0497218	-0.0394453	all
0.089528	0.0148153	all
0.135417	0.016914	all
0.0794109	-0.0354533	all
0.131445	0.040976	all
0.0454216	0.0906099	all
0.0922872	0.0587594	all
0.123073	0.090861	all
0.067624	0.121227	all
0.0695274	-0.0744083	all
0.0765204	0.0350386	all
0.00765142	-0.0298728	all
0.0675735	-0.00373812	all
0.0642528	0.00342041	all
0.0218978	-0.00908999	all
0.0896819	-0.0375408	all
0.101222	0.0152769	all
0.101737	-0.0138508	all
0.00546411	-0.0432989	all
0.106235	0.0217386	all
0.0423897	0.0611442	all
0.0462774	-0.0822241	all
0.123537	0.00064869	all
0.0858279	-0.0547131	all
0.0862814	-0.0109384	all
0.0966357	0.00593051	all
0.104493	0.033343	all
0.131909	0.0454099	all
0.128566	0.0352847	all
0.0835638	-0.0802396	all
0.0235053	-0.0406367	all
0.0382581	-0.0924309	all
0.0903493	-0.00588775	all
0.0371448	-0.1795	all
0.0471883	0.00898479	all
0.0697618	-0.0992714	all
0.0508994	-0.0970397	all
0.0805602	-0.0842885	all
0.0525029	-0.171166	all
0.0336435	-0.147339	all
0.0826592	-0.0817528	all
0.0603584	-0.111033	all
0.063397	-0.116047	all
0.0942324	-0.0475336	all
0.112426	-0.0780069	all
-0.0369183	-0.0372778	all
0.0837573	0.0877018	all
0.0998821	0.0481399	all
0.0790898	-0.00547354	all
0.0584679	0.00943596	all
0.116936	0.0350429	all
0.0118135	-0.140627	all
0.113193	-0.0301655	all
-0.0446509	-0.0376624	all
0.104781	-0.0757218	all
0.104987	-0.117288	all
0.0433221	-0.142017	all
-0.00478175	-0.0690445	all
0.0551154	-0.012724	all
0.0139668	-0.0228708	all
0.00476125	-0.11468	all
-0.0472206	-0.118148	all
0.0635282	-0.0430918	all
-0.00153493	-0.0812458	all
0.0212133	-0.064468	all
0.0978687	-0.00643381	all
0.137325	0.0088568	all
0.0193947	-0.0277074	all
0.00270931	-0.0995642	all
0.108337	0.0369625	all
0.0659241	-0.0750399	all
0.0173116	-0.0325036	all
-0.0227879	0.0442198	all
0.0361901	0.0997995	all
0.118163	-0.012287	all
0.130378	0.0213348	all
0.0624387	0.14337	all
0.0697486	0.133699	all
-0.0655849	-0.117866	all
0.0402558	-0.186254	all
-0.0185821	-0.191585	all
-0.00445926	-0.156428	all
-0.0183628	-0.150027	all
-0.0245778	-0.159879	all
-0.0257531	0.102859	all
0.0550764	0.032167	all
0.0198858	-0.131695	all
0.0734024	-0.116001	all
0.0680595	-0.0514175	all
0.00651541	0.0417051	all
-0.0318642	-0.162867	all
0.044921	-0.115805	all
0.105391	0.0658619	all
-0.0029487	-0.158129	all
-0.0279825	-0.106019	all
0.0630055	-0.00813976	all
0.00746958	-0.0680128	all
0.098924	-0.052167	all
0.0991398	0.00426788	all
0.0805616	-0.00454799	all
0.040604	0.0104529	all
0.116978	0.0867364	all
0.115056	-0.00590218	all
0.102747	0.0606251	all
0.124446	0.04509	all
0.0767584	-0.0924024	all
0.0300875	-0.155174	all
0.125772	0.0985463	all
0.0178303	-0.131447	all
0.0927814	-0.0809712	all
0.0487213	-0.0701319	all
0.0374364	-0.0694295	all
0.0881637	0.0646304	all
0.0393942	-0.0462893	all
0.108821	-0.0119127	all
-0.0158179	-0.0885913	all
0.107211	0.031207	all
0.102589	0.0880289	all
0.110641	0.0963904	all
-0.0364162	-0.0453135	all
0.00976224	-0.0571183	all
0.120568	0.014493	all
0.0833992	0.000134129	all
0.00049832	-0.0654733	all
-0.0187881	-0.167246	all
0.163605	-0.0861696	all
0.205255	-0.0366402	all
-0.0783692	-0.097748	all
0.00783669	-0.0345761	all
-0.0182878	-0.0920618	all
0.0663832	-0.135079	all
-0.0538105	-0.170071	all
0.0897861	-0.0451521	all
0.174341	-0.097627	all
0.206547	-0.0451044	all
0.0231841	-0.176114	all
0.158044	-0.0880557	all
0.108669	-0.132142	all
-0.0325248	-0.177616	all
0.0385417	-0.0828294	all
0.204769	-0.0377339	all
0.181468	-0.0756382	all
0.0800671	-0.0532073	all
-0.00921155	0.0198932	all
0.184539	-0.0304335	all
0.177835	-0.092838	all
0.0427603	-0.151777	all
0.0859587	0.061378	all
0.081404	-0.0239142	all
0.144967	-0.0100805	all
-0.00127352	-0.159378	all
0.178065	-0.0161615	all
0.120912	-0.0430351	all
0.123137	0.030701	all
0.0173256	-0.123611	all
0.139369	-0.0852743	all
0.162081	-0.0803408	all
0.183519	-0.0642759	all
0.105489	-0.122847	all
-0.00596936	-0.0859695	all
0.0438825	-0.0471579	all
-0.0553355	-0.0763468	all
0.127548	-0.103894	all
0.134894	-0.0849423	all
-0.146661	-0.096886	all
-0.0460933	-0.125561	all
0.0664914	-0.134711	all
-0.053542	-0.144219	all
0.010704	-0.109093	all
-0.0481314	-0.0605825	all
-0.0319578	-0.181907	all
0.00175434	-0.0169261	all
0.0839387	-0.0576002	all
0.0723366	0.055319	all
-0.00755938	-0.0498393	all
-0.096965	-0.118173	all
-0.0841986	-0.178071	all
-0.111519	-0.13306	all
0.146653	0.0870073	all
-0.0705975	-0.0464854	all
-0.120847	-0.0365164	all
-0.0842064	-0.122879	all
0.0292233	-0.164224	all
0.00804444	-0.114511	all
-0.0558	-0.199323	all
-0.0306734	0.0201272	all
-0.0377713	-0.156768	all
-0.04208	-0.123244	all
0.0485164	-0.0501375	all
-0.0747264	-0.116881	all
0.0528263	0.171231	all
0.0242441	-0.0289416	all
-0.0288193	0.00462195	all
0.142194	-0.159779	all
0.104258	-0.127215	all
-0.0845231	-7.01881e-05	all
-0.0139751	0.00106027	all
-0.0143974	0.0545718	all
-0.0675921	0.024923	all
0.038568	0.0467156	all
0.0656187	-0.0659062	all
-0.1035	-0.120998	all
-0.0766057	-0.138684	all
-0.101029	-0.151528	all
0.19434	-0.0865512	all
0.068481	-0.148211	all
0.148146	-0.0246306	all
-0.0826271	-0.0754635	all
-0.139689	-0.149764	all
-0.158218	-0.0910267	all
-0.0545636	-0.0361425	all
-0.102901	-0.119876	all
-0.108088	-0.0653977	all
-0.164545	-0.0743277	all
-0.090719	-0.14634	all
-0.0893947	-0.00530194	all
0.0328154	-0.0692776	all
-0.122144	-0.148812	all
0.0567226	-0.149788	inhibited
0.156974	-0.106376	inhibited
-0.0426846	-0.134585	inhibited
-0.044206	-0.111045	inhibited
-0.00495278	-0.107346	inhibited
-0.0797592	-0.14657	inhibited
-0.0568527	-0.0372044	inhibited
-0.0426864	-0.201856	inhibited
-0.0759655	-0.227636	inhibited
0.0846832	-0.163604	inhibited
-0.0482914	-0.210229	inhibited
-0.0178018	-0.192202	inhibited
-0.12522	-0.140078	inhibited
0.0290377	0.0347422	inhibited
-0.0269557	-0.175504	inhibited
0.00662525	-0.160019	inhibited
0.0860018	-0.0474974	inhibited
0.0112299	-0.0784251	inhibited
0.0081666	0.109826	inhibited
-0.0369183	-0.0372778	inhibited
0.030775	-0.0104443	inhibited
-0.0472206	-0.118148	inhibited
-0.0227879	0.0442198	inhibited
-0.0655849	-0.117866	inhibited
0.00651541	0.0417051	inhibited
-0.146661	-0.096886	inhibited
-0.04208	-0.123244	inhibited

## Sheet: Fig6e
subclass	n_neurons
X	1
c1+c2+	3
c1+c2-	7
c1-c2-	16

## Sheet: Fig6f
brain_region	n_neurons
DR	2
MRN	3
PAG	3
PRN	9
RPO	6
mP	4
