# Supplementary material for: Low-dimensional population dynamics in the brainstem gate REM sleep
Source: Nat Neurosci. 2026 May 25;29(7):1625–37. doi: 10.1038/s41593-026-02314-z (PMC13270127; doi:10.1038/s41593-026-02314-z)
Supplement: Supplementary file 11 — Source data for Extended Data Fig. 1. [file 41593_2026_2314_MOESM11_ESM.xlsx]

## Sheet: Mouse_info
Panel	Species	Strain	Virus	# of mice	# of males	# of females	Age
a	-	-	-	-	-	-	-
b	Mus musculus	C57BL6	-	6	6	-	8-14 wks
c	-	-	-	-	-	-	-
d	Mus musculus	C57BL6	-	6	6	-	8-14 wks
e	Mus musculus	C57BL6	-	6	6	-	8-14 wks
f	Mus musculus	C57BL6	-	6	6	-	8-14 wks
g	Mus musculus	C57BL6	-	6	6	-	8-14 wks

## Sheet: ExtData1b
mouse	ID	fr	ms_id	brain_region
DL159	0_good	12.6043	DL159-0_good	RPO
DL159	2_good	19.8576	DL159-2_good	RPO
DL159	10_good	19.5591	DL159-10_good	RPO
DL159	11_good	5.4802	DL159-11_good	RPO
DL159	15_good	3.7133	DL159-15_good	RPO
DL159	17_good	28.529	DL159-17_good	RPO
DL159	18_good	9.07015	DL159-18_good	mP
DL159	20_good	27.6839	DL159-20_good	mP
DL159	24_good	0.680788	DL159-24_good	RPO
DL159	26_good	12.3704	DL159-26_good	mP
DL159	27_good	14.4698	DL159-27_good	mP
DL159	29_good	4.62621	DL159-29_good	mP
DL159	30_good	19.3949	DL159-30_good	mP
DL159	32_good	9.14739	DL159-32_good	mP
DL159	34_good	8.93803	DL159-34_good	mP
DL159	35_good	1.98177	DL159-35_good	mP
DL159	36_good	0.565123	DL159-36_good	vmMB
DL159	40_good	1.97291	DL159-40_good	vmMB
DL159	41_good	4.18906	DL159-41_good	vmMB
DL159	43_good	1.67941	DL159-43_good	vmMB
DL159	46_good	3.0868	DL159-46_good	vmMB
DL159	47_good	2.73586	DL159-47_good	vmMB
DL159	48_good	27.6798	DL159-48_good	vmMB
DL159	54_good	2.70453	DL159-54_good	vmMB
DL159	55_good	2.43123	DL159-55_good	vmMB
DL159	57_good	7.33635	DL159-57_good	vmMB
DL159	59_good	3.45409	DL159-59_good	vmMB
DL159	62_good	2.26995	DL159-62_good	vmMB
DL159	63_good	1.89901	DL159-63_good	vmMB
DL159	64_good	3.32739	DL159-64_good	vmMB
DL159	65_good	37.0063	DL159-65_good	vmMB
DL159	67_good	14.7857	DL159-67_good	vmMB
DL159	69_good	13.2693	DL159-69_good	vmMB
DL159	70_good	11.027	DL159-70_good	vmMB
DL159	71_good	4.18404	DL159-71_good	vmMB
DL159	75_good	1.72621	DL159-75_good	vmMB
DL159	76_good	12.6055	DL159-76_good	vmMB
DL159	78_good	9.61153	DL159-78_good	vmMB
DL159	79_good	3.89557	DL159-79_good	vmMB
DL159	81_good	26.1073	DL159-81_good	vmMB
DL159	82_good	20.7689	DL159-82_good	vmMB
DL159	85_good	2.11517	DL159-85_good	vmMB
DL159	88_good	12.6149	DL159-88_good	vmMB
DL159	89_good	0.782857	DL159-89_good	vmMB
DL159	90_good	6.36621	DL159-90_good	vmMB
DL159	91_good	10.5596	DL159-91_good	vmMB
DL159	94_good	5.35704	DL159-94_good	vmMB
DL159	97_good	4.9733	DL159-97_good	vmMB
DL159	104_good	6.88227	DL159-104_good	vmMB
DL159	105_good	6.96611	DL159-105_good	vmMB
DL159	106_good	21.31	DL159-106_good	vmMB
DL159	107_good	2.95557	DL159-107_good	vmMB
DL159	110_good	14.077	DL159-110_good	vmMB
DL159	116_good	10.3636	DL159-116_good	vmMB
DL159	117_good	3.09941	DL159-117_good	vmMB
DL159	118_good	1.30414	DL159-118_good	vmMB
DL159	119_good	7.8868	DL159-119_good	vmMB
DL159	120_good	8.30483	DL159-120_good	vmMB
DL159	123_good	10.8747	DL159-123_good	vmMB
DL159	126_good	1.92483	DL159-126_good	vmMB
DL159	127_good	9.10246	DL159-127_good	vmMB
DL159	129_good	11.4912	DL159-129_good	vmMB
DL159	130_good	6.24325	DL159-130_good	vmMB
DL159	131_good	3.50877	DL159-131_good	vmMB
DL159	135_good	52.9964	DL159-135_good	vmMB
DL159	140_good	1.97547	DL159-140_good	vmMB
DL159	142_good	5.14325	DL159-142_good	vmMB
DL159	143_good	2.43389	DL159-143_good	vmMB
DL159	144_good	0.127882	DL159-144_good	vmMB
DL159	150_good	11.8489	DL159-150_good	vmMB
DL159	152_good	2.12049	DL159-152_good	vmMB
DL159	154_good	1.64315	DL159-154_good	vmMB
DL159	155_good	2.10079	DL159-155_good	vmMB
DL159	160_good	1.33458	DL159-160_good	vmMB
DL159	161_good	5.01655	DL159-161_good	vmMB
DL159	162_good	9.01458	DL159-162_good	vmMB
DL159	163_good	1.64611	DL159-163_good	vmMB
DL159	164_good	20.8352	DL159-164_good	DR
DL159	165_good	21.1567	DL159-165_good	DR
DL159	166_good	1.88108	DL159-166_good	DR
DL159	175_good	16.0437	DL159-175_good	PAG
DL159	180_good	5.83448	DL159-180_good	PAG
DL159	181_good	2.63862	DL159-181_good	PAG
DL159	182_good	5.58158	DL159-182_good	PAG
DL159	183_good	5.80798	DL159-183_good	PAG
DL159	184_good	8.67074	DL159-184_good	PAG
DL159	185_good	26.6624	DL159-185_good	PAG
DL159	186_good	14.6625	DL159-186_good	PAG
DL159	187_good	48.3841	DL159-187_good	PAG
DL159	188_good	11.2408	DL159-188_good	PAG
DL159	190_good	22.5951	DL159-190_good	PAG
DL159	191_good	23.177	DL159-191_good	PAG
DL159	192_good	26.2056	DL159-192_good	PAG
DL159	193_good	3.80463	DL159-193_good	PAG
DL159	194_good	40.6725	DL159-194_good	PAG
DL159	195_good	23.7057	DL159-195_good	PAG
DL159	196_good	3.11704	DL159-196_good	PAG
DL159	200_good	1.36532	DL159-200_good	PAG
DL159	206_good	16.1749	DL159-206_good	PAG
DL159	207_good	13.5342	DL159-207_good	PAG
DL159	209_good	14.9815	DL159-209_good	PAG
DL159	211_good	22.34	DL159-211_good	PAG
DL159	214_good	9.61616	DL159-214_good	PAG
DL159	215_good	15.1107	DL159-215_good	PAG
DL159	218_good	3.74956	DL159-218_good	PAG
DL159	219_good	0.871034	DL159-219_good	PAG
DL159	223_good	6.00197	DL159-223_good	PAG
DL159	226_good	8.08621	DL159-226_good	PAG
DL159	231_good	2.49872	DL159-231_good	PAG
DL159	233_good	2.11921	DL159-233_good	PAG
DL159	234_good	1.47064	DL159-234_good	PAG
DL159	235_good	10.179	DL159-235_good	PAG
DL159	236_good	14.8542	DL159-236_good	PAG
DL159	237_good	7.48089	DL159-237_good	PAG
DL159	239_good	14.4225	DL159-239_good	DR
DL159	242_good	1.41931	DL159-242_good	DR
DL159	245_good	1.52207	DL159-245_good	DR
DL159	247_good	13.4864	DL159-247_good	DR
DL159	250_good	13.705	DL159-250_good	DR
DL159	251_good	14.8257	DL159-251_good	DR
DL159	252_good	8.93734	DL159-252_good	DR
DL159	254_good	3.6133	DL159-254_good	DR
DL159	263_good	11.8922	DL159-263_good	PAG
DL159	264_good	8.75163	DL159-264_good	PAG
DL159	270_good	14.5262	DL159-270_good	PAG
DL159	271_good	14.295	DL159-271_good	PAG
DL159	274_good	8.98433	DL159-274_good	PAG
DL159	275_good	7.77547	DL159-275_good	PAG
DL159	279_good	4.62877	DL159-279_good	PAG
DL159	281_good	2.02995	DL159-281_good	PAG
DL159	282_good	1.38217	DL159-282_good	PAG
DL159	284_good	2.17793	DL159-284_good	PAG
DL159	285_good	5.67872	DL159-285_good	PAG
DL159	286_good	1.6268	DL159-286_good	PAG
DL159	288_good	10.3708	DL159-288_good	PAG
DL159	292_good	2.93567	DL159-292_good	PAG
DL159	294_good	3.94197	DL159-294_good	PAG
DL159	295_good	0.821182	DL159-295_good	PAG
DL159	296_good	13.1293	DL159-296_good	PAG
DL159	298_good	1.99488	DL159-298_good	PAG
DL159	299_good	4.42345	DL159-299_good	PAG
DL159	301_good	0.52798	DL159-301_good	PAG
DL159	302_good	3.41192	DL159-302_good	PAG
DL159	309_good	2.09823	DL159-309_good	PAG
DL159	310_good	2.25754	DL159-310_good	PAG
DL159	313_good	1.33488	DL159-313_good	PAG
DL159	314_good	3.4069	DL159-314_good	PAG
DL159	316_good	1.2336	DL159-316_good	PAG
DL159	317_good	3.50502	DL159-317_good	PAG
DL159	321_good	2.80138	DL159-321_good	PAG
DL159	323_good	0.857044	DL159-323_good	PAG
DL159	324_good	1.74217	DL159-324_good	PAG
DL159	325_good	2.86571	DL159-325_good	PAG
DL159	326_good	0.814187	DL159-326_good	PAG
DL159	329_good	2.58719	DL159-329_good	PAG
DL159	333_good	13.0096	DL159-333_good	PAG
DL159	335_good	3.60158	DL159-335_good	PAG
DL159	341_good	5.31261	DL159-341_good	PAG
DL159	344_good	1.08177	DL159-344_good	PAG
DL159	345_good	0.596552	DL159-345_good	PAG
DL159	347_good	11.058	DL159-347_good	PAG
DL159	348_good	0.881872	DL159-348_good	PAG
DL159	349_good	3.2131	DL159-349_good	PAG
DL159	350_good	7.99901	DL159-350_good	PAG
DL159	351_good	4.11803	DL159-351_good	PAG
DL159	352_good	1.18887	DL159-352_good	PAG
DL159	353_good	9.95537	DL159-353_good	PAG
DL159	354_good	0.27931	DL159-354_good	PAG
DL159	355_good	0.24	DL159-355_good	PAG
DL159	357_good	3.08108	DL159-357_good	PAG
DL159	363_good	3.89389	DL159-363_good	PAG
DL159	365_good	9.73379	DL159-365_good	PAG
DL159	368_good	5.68345	DL159-368_good	PAG
DL159	369_good	8.67212	DL159-369_good	PAG
DL159	370_good	5.16828	DL159-370_good	PAG
DL159	372_good	8.61241	DL159-372_good	PAG
DL159	373_good	5.63823	DL159-373_good	PAG
DL159	374_good	9.4736	DL159-374_good	PAG
DL159	376_good	0.804828	DL159-376_good	PAG
DL159	385_good	3.55241	DL159-385_good	PAG
DL159	390_good	11.9708	DL159-390_good	PAG
DL159	391_good	5.70266	DL159-391_good	PAG
DL159	393_good	7.69172	DL159-393_good	PAG
DL159	395_good	7.58355	DL159-395_good	PAG
DL159	399_good	12.142	DL159-399_good	PAG
DL159	402_good	1.08138	DL159-402_good	PAG
DL159	403_good	11.7595	DL159-403_good	PAG
DL159	404_good	17.1799	DL159-404_good	PAG
DL159	405_good	8.3198	DL159-405_good	PAG
DL159	406_good	2.5799	DL159-406_good	PAG
DL159	407_good	4.16118	DL159-407_good	PAG
DL159	412_good	6.35015	DL159-412_good	PAG
DL159	413_good	2.82631	DL159-413_good	PAG
DL159	418_good	1.34916	DL159-418_good	mP
DL159	429_good	9.11488	DL159-429_good	PAG
DL159	434_good	5.27823	DL159-434_good	PAG
DL159	437_good	11.3091	DL159-437_good	PAG
DL159	445_good	1.0465	DL159-445_good	PAG
DL159	457_good	13.9325	DL159-457_good	vmMB
DL159	461_good	22.1812	DL159-461_good	vmMB
DL159	462_good	0.467488	DL159-462_good	PAG
DL159	463_good	40.2445	DL159-463_good	PAG
DL159	468_good	2.36808	DL159-468_good	DR
DL159	471_good	5.24808	DL159-471_good	PAG
DL159	473_good	15.3224	DL159-473_good	PAG
DL159	484_good	8.94926	DL159-484_good	PAG
DL159	486_good	38.5036	DL159-486_good	PAG
DL158	0_good	3.99477	DL158-0_good	dlP
DL158	1_good	32.8306	DL158-1_good	dlP
DL158	2_good	43.1335	DL158-2_good	dlP
DL158	4_good	27.8425	DL158-4_good	dlP
DL158	5_good	5.53159	DL158-5_good	dlP
DL158	6_good	63.2701	DL158-6_good	dlP
DL158	8_good	14.8289	DL158-8_good	dlP
DL158	9_good	9.89682	DL158-9_good	dlP
DL158	10_good	4.73761	DL158-10_good	dlP
DL158	11_good	1.49034	DL158-11_good	dlP
DL158	12_good	21.6924	DL158-12_good	dlP
DL158	14_good	48.8058	DL158-14_good	dlP
DL158	15_good	7.79886	DL158-15_good	dlP
DL158	16_good	27.1112	DL158-16_good	dlP
DL158	17_good	21.2881	DL158-17_good	dlP
DL158	18_good	4.47989	DL158-18_good	dlP
DL158	19_good	17.2123	DL158-19_good	dlP
DL158	22_good	31.334	DL158-22_good	dlP
DL158	23_good	7.18114	DL158-23_good	dlP
DL158	24_good	31.6774	DL158-24_good	dlP
DL158	25_good	11.3014	DL158-25_good	dlP
DL158	26_good	7.68341	DL158-26_good	dlP
DL158	27_good	23.0516	DL158-27_good	dlP
DL158	28_good	19.153	DL158-28_good	dlP
DL158	29_good	12.5625	DL158-29_good	dlP
DL158	30_good	17.2875	DL158-30_good	dlP
DL158	31_good	46.026	DL158-31_good	dlP
DL158	33_good	5.07784	DL158-33_good	dlP
DL158	34_good	3.6367	DL158-34_good	dlP
DL158	35_good	5.53989	DL158-35_good	dlP
DL158	36_good	3.14545	DL158-36_good	dlP
DL158	37_good	2.70352	DL158-37_good	dlP
DL158	38_good	3.9283	DL158-38_good	dlP
DL158	40_good	4.81852	DL158-40_good	dlP
DL158	41_good	67.5461	DL158-41_good	dlP
DL158	43_good	2.24295	DL158-43_good	dlP
DL158	44_good	7.72955	DL158-44_good	dlP
DL158	46_good	0.703182	DL158-46_good	dlP
DL158	51_good	28.4155	DL158-51_good	dlP
DL158	52_good	4.33318	DL158-52_good	dlP
DL158	59_good	12.0167	DL158-59_good	dlP
DL158	60_good	0.914432	DL158-60_good	dlP
DL158	61_good	0.744091	DL158-61_good	dlP
DL158	62_good	2.95352	DL158-62_good	dlP
DL158	63_good	3.75625	DL158-63_good	dlP
DL158	64_good	94.5026	DL158-64_good	dlP
DL158	65_good	3.88068	DL158-65_good	dlP
DL158	70_good	6.4833	DL158-70_good	dlP
DL158	71_good	53.7198	DL158-71_good	dlP
DL158	83_good	1.28511	DL158-83_good	dlP
DL158	84_good	36.2081	DL158-84_good	dlP
DL158	88_good	6.85852	DL158-88_good	dlP
DL158	91_good	1.86932	DL158-91_good	dlP
DL158	100_good	1.84364	DL158-100_good	dlP
DL158	101_good	52.3035	DL158-101_good	dlP
DL158	103_good	1.05455	DL158-103_good	dlP
DL158	108_good	3.26057	DL158-108_good	dlP
DL158	109_good	45.01	DL158-109_good	dlP
DL158	113_good	22.5202	DL158-113_good	dlP
DL158	114_good	2.8775	DL158-114_good	dlP
DL158	119_good	30.7814	DL158-119_good	dlP
DL158	123_good	1.02636	DL158-123_good	dlP
DL158	125_good	51.1976	DL158-125_good	dlP
DL158	130_good	35.422	DL158-130_good	dlP
DL158	132_good	0.969545	DL158-132_good	dlP
DL158	133_good	33.2337	DL158-133_good	dlP
DL158	137_good	48.1698	DL158-137_good	dlP
DL158	139_good	1.92682	DL158-139_good	dlP
DL158	140_good	19.807	DL158-140_good	dlP
DL158	141_good	38.6406	DL158-141_good	dlP
DL158	142_good	0.5925	DL158-142_good	dlP
DL158	143_good	31.9701	DL158-143_good	dlP
DL158	144_good	48.2673	DL158-144_good	dlP
DL158	145_good	0.86625	DL158-145_good	dlP
DL158	147_good	4.25	DL158-147_good	dlP
DL158	148_good	72.7666	DL158-148_good	dlP
DL158	149_good	47.9559	DL158-149_good	dlP
DL158	150_good	2.02284	DL158-150_good	dlP
DL158	151_good	3.05023	DL158-151_good	dlP
DL158	152_good	4.53557	DL158-152_good	dlP
DL158	153_good	4.30648	DL158-153_good	dlP
DL158	154_good	1.00659	DL158-154_good	dlP
DL158	155_good	0.863864	DL158-155_good	dlP
DL158	156_good	64.8631	DL158-156_good	dlP
DL158	158_good	2.88261	DL158-158_good	dlP
DL158	159_good	0.646932	DL158-159_good	dlP
DL158	160_good	0.925341	DL158-160_good	dlP
DL158	161_good	0.851705	DL158-161_good	dlP
DL158	164_good	5.25909	DL158-164_good	dlP
DL158	166_good	1.53841	DL158-166_good	dlP
DL158	167_good	21.0402	DL158-167_good	dlP
DL158	168_good	47.7201	DL158-168_good	dlP
DL158	169_good	1.23386	DL158-169_good	PAG
DL158	170_good	87.2583	DL158-170_good	PAG
DL158	172_good	2.6833	DL158-172_good	PAG
DL158	174_good	27.2936	DL158-174_good	PAG
DL158	175_good	14.3853	DL158-175_good	PAG
DL158	182_good	4.58659	DL158-182_good	PAG
DL158	183_good	6.6817	DL158-183_good	PAG
DL158	185_good	1.4167	DL158-185_good	PAG
DL158	186_good	3.95591	DL158-186_good	PAG
DL158	187_good	47.6152	DL158-187_good	PAG
DL158	188_good	1.33455	DL158-188_good	PAG
DL158	189_good	3.93659	DL158-189_good	PAG
DL158	190_good	13.1759	DL158-190_good	PAG
DL158	191_good	5.57227	DL158-191_good	PAG
DL158	192_good	58.0815	DL158-192_good	PAG
DL158	194_good	10.3581	DL158-194_good	PAG
DL158	195_good	14.5677	DL158-195_good	PAG
DL158	196_good	0.80375	DL158-196_good	PAG
DL158	197_good	21.4845	DL158-197_good	PAG
DL158	199_good	1.34261	DL158-199_good	PAG
DL158	200_good	20.1759	DL158-200_good	PAG
DL158	201_good	38.0061	DL158-201_good	PAG
DL158	202_good	0.165909	DL158-202_good	PAG
DL158	203_good	4.40557	DL158-203_good	PAG
DL158	205_good	6.28398	DL158-205_good	PAG
DL158	207_good	3.52	DL158-207_good	PAG
DL158	209_good	3.62398	DL158-209_good	PAG
DL158	210_good	19.1297	DL158-210_good	PAG
DL158	212_good	1.13102	DL158-212_good	PAG
DL158	215_good	6.23136	DL158-215_good	PAG
DL158	218_good	2.10716	DL158-218_good	PAG
DL158	220_good	17.9499	DL158-220_good	PAG
DL158	227_good	2.1342	DL158-227_good	PAG
DL158	228_good	2.9492	DL158-228_good	PAG
DL158	230_good	0.579205	DL158-230_good	PAG
DL158	232_good	19.0689	DL158-232_good	PAG
DL158	234_good	2.12102	DL158-234_good	PAG
DL158	235_good	2.65909	DL158-235_good	PAG
DL158	236_good	11.67	DL158-236_good	PAG
DL158	237_good	4.81716	DL158-237_good	PAG
DL158	238_good	15.5366	DL158-238_good	PAG
DL158	240_good	0.342386	DL158-240_good	PAG
DL158	242_good	9.04068	DL158-242_good	PAG
DL158	243_good	1.4933	DL158-243_good	PAG
DL158	253_good	2.13739	DL158-253_good	PAG
DL158	254_good	0.19875	DL158-254_good	PAG
DL158	255_good	2.04773	DL158-255_good	PAG
DL158	260_good	7.00818	DL158-260_good	PAG
DL158	262_good	1.64852	DL158-262_good	PAG
DL158	263_good	1.0325	DL158-263_good	PAG
DL158	268_good	4.6983	DL158-268_good	PAG
DL158	269_good	17.0944	DL158-269_good	PAG
DL158	271_good	0.0640909	DL158-271_good	PAG
DL158	276_good	8.30136	DL158-276_good	PAG
DL158	277_good	22.2547	DL158-277_good	PAG
DL158	278_good	10.4307	DL158-278_good	PAG
DL158	279_good	0.358864	DL158-279_good	PAG
DL158	280_good	23.5592	DL158-280_good	PAG
DL158	283_good	0.124659	DL158-283_good	PAG
DL158	286_good	3.80739	DL158-286_good	PAG
DL158	288_good	1.06909	DL158-288_good	PAG
DL158	290_good	20.4108	DL158-290_good	PAG
DL158	291_good	1.775	DL158-291_good	PAG
DL158	292_good	1.81977	DL158-292_good	PAG
DL158	300_good	6.82511	DL158-300_good	PAG
DL158	301_good	0.41125	DL158-301_good	PAG
DL158	310_good	7.77682	DL158-310_good	PAG
DL158	311_good	13.2383	DL158-311_good	PAG
DL158	407_good	4.39966	DL158-407_good	dlP
DL158	414_good	1.31614	DL158-414_good	dlP
DL158	417_good	0.862273	DL158-417_good	dlP
DL158	425_good	0.179205	DL158-425_good	PAG
DL158	426_good	1.33205	DL158-426_good	PAG
DL158	459_good	0.459318	DL158-459_good	PAG
DL158	464_good	64.4622	DL158-464_good	dlP
DL158	468_good	22.7544	DL158-468_good	dlP
DL158	470_good	20.2233	DL158-470_good	dlP
DL158	477_good	7.64864	DL158-477_good	PAG
DL158	480_good	4.63943	DL158-480_good	PAG
DL158	486_good	2.13716	DL158-486_good	PAG
DL158	488_good	1.69261	DL158-488_good	dlP
DL158	490_good	1.56693	DL158-490_good	PAG
DL158	491_good	1.43523	DL158-491_good	PAG
DL158	497_good	1.1317	DL158-497_good	PAG
DL158	502_good	0.620227	DL158-502_good	PAG
DL158	506_good	50.6489	DL158-506_good	dlP
DL158	510_good	43.1985	DL158-510_good	dlP
DL158	511_good	0.363182	DL158-511_good	dlP
DL158	515_good	0.436932	DL158-515_good	PAG
DL158	521_good	1.03375	DL158-521_good	PAG
DL161	1_good	9.83492	DL161-1_good	PRN
DL161	3_good	1.15085	DL161-3_good	PRN
DL161	4_good	7.44206	DL161-4_good	PRN
DL161	5_good	10.7331	DL161-5_good	PRN
DL161	7_good	20.9736	DL161-7_good	PRN
DL161	8_good	3.3299	DL161-8_good	PRN
DL161	9_good	9.70421	DL161-9_good	PRN
DL161	10_good	3.49671	DL161-10_good	PRN
DL161	12_good	12.1099	DL161-12_good	PRN
DL161	14_good	24.2358	DL161-14_good	PRN
DL161	16_good	5.6884	DL161-16_good	PRN
DL161	19_good	13.3627	DL161-19_good	PRN
DL161	22_good	13.8029	DL161-22_good	PRN
DL161	23_good	3.57155	DL161-23_good	PRN
DL161	25_good	13.4938	DL161-25_good	PRN
DL161	27_good	5.12842	DL161-27_good	PRN
DL161	30_good	12.3704	DL161-30_good	PRN
DL161	31_good	3.07051	DL161-31_good	PRN
DL161	34_good	1.62386	DL161-34_good	PRN
DL161	35_good	4.29692	DL161-35_good	PRN
DL161	39_good	0.545603	DL161-39_good	PRN
DL161	47_good	5.86368	DL161-47_good	PRN
DL161	49_good	9.70105	DL161-49_good	PRN
DL161	50_good	10.5806	DL161-50_good	PRN
DL161	52_good	46.4647	DL161-52_good	PRN
DL161	53_good	6.82284	DL161-53_good	PRN
DL161	55_good	14.5133	DL161-55_good	PRN
DL161	56_good	2.98058	DL161-56_good	PRN
DL161	61_good	2.54407	DL161-61_good	PRN
DL161	62_good	0.15376	DL161-62_good	PRN
DL161	64_good	4.00999	DL161-64_good	PRN
DL161	65_good	5.58889	DL161-65_good	PRN
DL161	68_good	27.6313	DL161-68_good	PRN
DL161	69_good	4.84517	DL161-69_good	PRN
DL161	70_good	18.9627	DL161-70_good	PRN
DL161	72_good	3.36243	DL161-72_good	PRN
DL161	74_good	15.5767	DL161-74_good	PRN
DL161	76_good	33.1936	DL161-76_good	PRN
DL161	79_good	4.4726	DL161-79_good	PRN
DL161	80_good	19.4315	DL161-80_good	PRN
DL161	82_good	15.9893	DL161-82_good	PRN
DL161	85_good	3.60326	DL161-85_good	PRN
DL161	89_good	52.2002	DL161-89_good	PRN
DL161	99_good	2.46913	DL161-99_good	PRN
DL161	100_good	2.3535	DL161-100_good	PRN
DL161	105_good	4.59373	DL161-105_good	PRN
DL161	109_good	2.21116	DL161-109_good	PRN
DL161	110_good	6.76023	DL161-110_good	PRN
DL161	111_good	10.1365	DL161-111_good	PRN
DL161	112_good	5.93158	DL161-112_good	PRN
DL161	114_good	1.0545	DL161-114_good	PRN
DL161	115_good	4.12419	DL161-115_good	PRN
DL161	117_good	6.77573	DL161-117_good	PRN
DL161	118_good	7.64904	DL161-118_good	PRN
DL161	119_good	1.73316	DL161-119_good	PRN
DL161	121_good	9.18012	DL161-121_good	PRN
DL161	128_good	2.62605	DL161-128_good	PRN
DL161	130_good	4.86261	DL161-130_good	PRN
DL161	134_good	16.7191	DL161-134_good	PRN
DL161	136_good	1.94932	DL161-136_good	PRN
DL161	137_good	2.99934	DL161-137_good	PRN
DL161	141_good	0.268876	DL161-141_good	PRN
DL161	142_good	0.246852	DL161-142_good	PRN
DL161	145_good	1.72908	DL161-145_good	PRN
DL161	147_good	0.519806	DL161-147_good	PRN
DL161	148_good	26.6145	DL161-148_good	PRN
DL161	149_good	7.33123	DL161-149_good	PRN
DL161	150_good	4.18884	DL161-150_good	PRN
DL161	155_good	2.13072	DL161-155_good	PRN
DL161	156_good	3.56666	DL161-156_good	PRN
DL161	157_good	2.93775	DL161-157_good	PRN
DL161	158_good	5.20795	DL161-158_good	PRN
DL161	159_good	24.6683	DL161-159_good	PRN
DL161	161_good	8.98027	DL161-161_good	PRN
DL161	162_good	8.43854	DL161-162_good	PRN
DL161	163_good	13.2609	DL161-163_good	PRN
DL161	164_good	8.21922	DL161-164_good	PRN
DL161	165_good	4.54448	DL161-165_good	PRN
DL161	176_good	5.444	DL161-176_good	PRN
DL161	177_good	3.8336	DL161-177_good	PRN
DL161	179_good	6.87739	DL161-179_good	PRN
DL161	181_good	0.917257	DL161-181_good	PRN
DL161	182_good	3.38211	DL161-182_good	PRN
DL161	183_good	13.8763	DL161-183_good	PRN
DL161	186_good	12.9361	DL161-186_good	PRN
DL161	192_good	11.781	DL161-192_good	PRN
DL161	194_good	3.12027	DL161-194_good	PRN
DL161	195_good	71.2904	DL161-195_good	PRN
DL161	199_good	30.2774	DL161-199_good	PRN
DL161	202_good	1.1742	DL161-202_good	PRN
DL161	204_good	9.03033	DL161-204_good	PRN
DL161	205_good	7.86724	DL161-205_good	PRN
DL161	207_good	3.34479	DL161-207_good	PRN
DL161	208_good	2.67897	DL161-208_good	dlP
DL161	209_good	43.0606	DL161-209_good	dlP
DL161	211_good	2.02284	DL161-211_good	dlP
DL161	213_good	16.677	DL161-213_good	dlP
DL161	214_good	14.4412	DL161-214_good	dlP
DL161	221_good	1.74071	DL161-221_good	dlP
DL161	222_good	13.3572	DL161-222_good	dlP
DL161	223_good	0.892072	DL161-223_good	dlP
DL161	225_good	30.4918	DL161-225_good	dlP
DL161	226_good	1.88631	DL161-226_good	dlP
DL161	227_good	2.00846	DL161-227_good	dlP
DL161	228_good	5.09121	DL161-228_good	dlP
DL161	229_good	2.04986	DL161-229_good	dlP
DL161	230_good	14.3527	DL161-230_good	dlP
DL161	231_good	14.5366	DL161-231_good	dlP
DL161	232_good	2.70599	DL161-232_good	dlP
DL161	236_good	11.7365	DL161-236_good	MRN
DL161	237_good	13.3795	DL161-237_good	MRN
DL161	241_good	14.2691	DL161-241_good	MRN
DL161	246_good	14.8609	DL161-246_good	MRN
DL161	247_good	2.19618	DL161-247_good	MRN
DL161	252_good	12.0227	DL161-252_good	MRN
DL161	255_good	11.0055	DL161-255_good	MRN
DL161	256_good	1.19939	DL161-256_good	MRN
DL161	257_good	3.89702	DL161-257_good	MRN
DL161	258_good	50.1471	DL161-258_good	MRN
DL161	265_good	4.77594	DL161-265_good	MRN
DL161	267_good	1.26291	DL161-267_good	MRN
DL161	271_good	14.6681	DL161-271_good	MRN
DL161	272_good	0.854856	DL161-272_good	MRN
DL161	274_good	11.6345	DL161-274_good	MRN
DL161	275_good	8.99964	DL161-275_good	MRN
DL161	276_good	7.2779	DL161-276_good	MRN
DL161	277_good	8.4725	DL161-277_good	MRN
DL161	280_good	10.727	DL161-280_good	MRN
DL161	281_good	1.13903	DL161-281_good	MRN
DL161	282_good	3.01891	DL161-282_good	MRN
DL161	283_good	2.36921	DL161-283_good	MRN
DL161	284_good	0.411726	DL161-284_good	MRN
DL161	285_good	3.69432	DL161-285_good	MRN
DL161	289_good	1.33296	DL161-289_good	MRN
DL161	291_good	0.635942	DL161-291_good	MRN
DL161	293_good	26.4274	DL161-293_good	MRN
DL161	296_good	2.84823	DL161-296_good	MRN
DL161	299_good	6.69671	DL161-299_good	MRN
DL161	300_good	30.303	DL161-300_good	MRN
DL161	303_good	0.718328	DL161-303_good	MRN
DL161	304_good	1.16462	DL161-304_good	MRN
DL161	305_good	3.33785	DL161-305_good	MRN
DL161	306_good	3.37527	DL161-306_good	MRN
DL161	307_good	23.5298	DL161-307_good	MRN
DL161	321_good	6.44252	DL161-321_good	PAG
DL161	322_good	5.35356	DL161-322_good	PAG
DL161	326_good	6.10043	DL161-326_good	PAG
DL161	330_good	8.67173	DL161-330_good	PAG
DL161	331_good	1.82177	DL161-331_good	PAG
DL161	332_good	10.1111	DL161-332_good	PAG
DL161	334_good	5.60632	DL161-334_good	PAG
DL161	335_good	2.76401	DL161-335_good	PAG
DL161	337_good	4.30905	DL161-337_good	PAG
DL161	338_good	4.57874	DL161-338_good	PAG
DL161	339_good	4.85822	DL161-339_good	PAG
DL161	340_good	6.51257	DL161-340_good	PAG
DL161	342_good	0.606271	DL161-342_good	PAG
DL161	344_good	3.40454	DL161-344_good	PAG
DL161	346_good	2.70823	DL161-346_good	PAG
DL161	353_good	4.57793	DL161-353_good	PAG
DL161	355_good	3.82391	DL161-355_good	PAG
DL161	357_good	4.75432	DL161-357_good	PAG
DL161	359_good	41.2525	DL161-359_good	PAG
DL161	365_good	1.70553	DL161-365_good	PAG
DL161	366_good	6.54938	DL161-366_good	PAG
DL161	367_good	16.1594	DL161-367_good	PAG
DL161	368_good	6.97854	DL161-368_good	PAG
DL161	369_good	30.4722	DL161-369_good	PAG
DL161	371_good	6.65246	DL161-371_good	PAG
DL161	373_good	18.1628	DL161-373_good	PAG
DL161	375_good	1.57267	DL161-375_good	PAG
DL161	377_good	6.10105	DL161-377_good	PAG
DL161	378_good	5.89987	DL161-378_good	PAG
DL161	379_good	6.2077	DL161-379_good	PAG
DL161	380_good	12.5304	DL161-380_good	PAG
DL161	381_good	16.3804	DL161-381_good	PAG
DL161	382_good	3.91241	DL161-382_good	PAG
DL161	391_good	4.26979	DL161-391_good	PAG
DL161	396_good	17.3376	DL161-396_good	PAG
DL161	398_good	7.72929	DL161-398_good	PAG
DL161	399_good	16.7392	DL161-399_good	PAG
DL161	402_good	24.8255	DL161-402_good	PAG
DL161	409_good	7.60102	DL161-409_good	PAG
DL161	410_good	7.28432	DL161-410_good	PAG
DL161	412_good	1.93362	DL161-412_good	PAG
DL161	426_good	1.5011	DL161-426_good	PRN
DL161	435_good	4.28866	DL161-435_good	PRN
DL161	437_good	0.142442	DL161-437_good	PRN
DL161	442_good	4.23197	DL161-442_good	PRN
DL161	453_good	3.97247	DL161-453_good	MRN
DL161	466_good	7.33663	DL161-466_good	PAG
DL161	468_good	6.23635	DL161-468_good	PAG
DL161	476_good	0.639715	DL161-476_good	PAG
DL161	479_good	0.797145	DL161-479_good	PRN
DL161	481_good	1.18889	DL161-481_good	PRN
DL161	484_good	18.6861	DL161-484_good	PRN
DL161	485_good	10.8711	DL161-485_good	dlP
DL161	486_good	7.72674	DL161-486_good	dlP
DL161	491_good	5.57533	DL161-491_good	PAG
DL161	493_good	6.08228	DL161-493_good	PAG
DL161	496_good	7.69421	DL161-496_good	PRN
DL161	500_good	19.2603	DL161-500_good	PRN
DL161	503_good	14.2462	DL161-503_good	PRN
DL161	504_good	23.1543	DL161-504_good	MRN
DL161	505_good	4.62371	DL161-505_good	PAG
DL161	507_good	18.0458	DL161-507_good	PRN
DL161	510_good	2.22411	DL161-510_good	MRN
DL161	511_good	3.64629	DL161-511_good	MRN
DL161	514_good	1.77945	DL161-514_good	PRN
DL161	516_good	1.82646	DL161-516_good	dlP
DL161	517_good	2.03242	DL161-517_good	PAG
DL161	519_good	2.43293	DL161-519_good	PRN
DL161	522_good	2.58629	DL161-522_good	PRN
DL161	523_good	1.80168	DL161-523_good	PAG
DL161	526_good	1.45511	DL161-526_good	PRN
DL161	528_good	1.4492	DL161-528_good	PRN
DL161	531_good	1.52883	DL161-531_good	PRN
DL161	533_good	8.4829	DL161-533_good	PRN
DL161	534_good	1.02228	DL161-534_good	MRN
DL161	535_good	0.718226	DL161-535_good	PRN
DL161	536_good	0.694265	DL161-536_good	MRN
DL161	537_good	0.661127	DL161-537_good	PRN
DL161	550_good	1.22549	DL161-550_good	PRN
DL161	555_good	1.09131	DL161-555_good	PRN
DL161	561_good	2.88952	DL161-561_good	PRN
DL161	562_good	2.75391	DL161-562_good	PAG
DL108	1_good	7.33545	DL108-1_good	PRN
DL108	5_good	4.67787	DL108-5_good	PRN
DL108	6_good	10.0366	DL108-6_good	PRN
DL108	8_good	8.28335	DL108-8_good	PRN
DL108	10_good	0.919227	DL108-10_good	PRN
DL108	17_good	1.13469	DL108-17_good	PRN
DL108	22_good	5.04339	DL108-22_good	PRN
DL108	23_good	7.86617	DL108-23_good	PRN
DL108	24_good	2.13093	DL108-24_good	PRN
DL108	25_good	2.10494	DL108-25_good	PRN
DL108	31_good	92.4322	DL108-31_good	PRN
DL108	32_good	2.02191	DL108-32_good	PRN
DL108	34_good	3.85489	DL108-34_good	PRN
DL108	35_good	29.8889	DL108-35_good	PRN
DL108	37_good	8.46337	DL108-37_good	PRN
DL108	39_good	3.59538	DL108-39_good	PRN
DL108	40_good	2.56316	DL108-40_good	PRN
DL108	42_good	6.80644	DL108-42_good	PRN
DL108	44_good	7.44791	DL108-44_good	PRN
DL108	45_good	3.86627	DL108-45_good	PRN
DL108	46_good	7.44447	DL108-46_good	PRN
DL108	47_good	32.9286	DL108-47_good	PRN
DL108	48_good	4.71557	DL108-48_good	PRN
DL108	49_good	22.2464	DL108-49_good	PRN
DL108	50_good	35.6792	DL108-50_good	PRN
DL108	51_good	4.01923	DL108-51_good	PRN
DL108	52_good	4.51847	DL108-52_good	PRN
DL108	53_good	13.9029	DL108-53_good	PRN
DL108	63_good	8.31665	DL108-63_good	PRN
DL108	66_good	11.2328	DL108-66_good	PRN
DL108	71_good	1.51826	DL108-71_good	PRN
DL108	72_good	32.8792	DL108-72_good	PRN
DL108	73_good	7.34296	DL108-73_good	PRN
DL108	75_good	38.6321	DL108-75_good	PRN
DL108	79_good	7.20226	DL108-79_good	PRN
DL108	88_good	8.4855	DL108-88_good	PRN
DL108	90_good	14.8395	DL108-90_good	dlP
DL108	93_good	1.66874	DL108-93_good	dlP
DL108	94_good	7.23298	DL108-94_good	dlP
DL108	96_good	6.11042	DL108-96_good	dlP
DL108	98_good	20.0229	DL108-98_good	dlP
DL108	100_good	2.94275	DL108-100_good	dlP
DL108	102_good	2.66982	DL108-102_good	dlP
DL108	103_good	9.43942	DL108-103_good	dlP
DL108	104_good	6.63512	DL108-104_good	dlP
DL108	105_good	15.5849	DL108-105_good	dlP
DL108	106_good	1.76692	DL108-106_good	dlP
DL108	107_good	2.25671	DL108-107_good	dlP
DL108	108_good	1.78045	DL108-108_good	dlP
DL108	109_good	5.61858	DL108-109_good	dlP
DL108	110_good	2.92202	DL108-110_good	dlP
DL108	111_good	1.87959	DL108-111_good	dlP
DL108	112_good	5.56939	DL108-112_good	dlP
DL108	114_good	2.02223	DL108-114_good	dlP
DL108	125_good	13.2684	DL108-125_good	dlP
DL108	126_good	2.78818	DL108-126_good	dlP
DL108	128_good	14.2166	DL108-128_good	MRN
DL108	129_good	2.05811	DL108-129_good	MRN
DL108	130_good	2.26831	DL108-130_good	MRN
DL108	139_good	1.55897	DL108-139_good	MRN
DL108	140_good	4.27852	DL108-140_good	MRN
DL108	141_good	2.28238	DL108-141_good	MRN
DL108	142_good	7.90333	DL108-142_good	MRN
DL108	144_good	7.17315	DL108-144_good	MRN
DL108	149_good	9.40322	DL108-149_good	MRN
DL108	150_good	2.19044	DL108-150_good	MRN
DL108	153_good	7.68131	DL108-153_good	MRN
DL108	154_good	14.3637	DL108-154_good	MRN
DL108	158_good	2.46423	DL108-158_good	MRN
DL108	159_good	47.2071	DL108-159_good	MRN
DL108	160_good	10.4038	DL108-160_good	MRN
DL108	162_good	18.8568	DL108-162_good	MRN
DL108	163_good	4.46069	DL108-163_good	MRN
DL108	165_good	21.9821	DL108-165_good	MRN
DL108	166_good	0.850698	DL108-166_good	MRN
DL108	167_good	2.71396	DL108-167_good	MRN
DL108	168_good	14.5968	DL108-168_good	MRN
DL108	169_good	1.4739	DL108-169_good	MRN
DL108	170_good	1.87358	DL108-170_good	MRN
DL108	172_good	1.25489	DL108-172_good	MRN
DL108	173_good	1.22685	DL108-173_good	MRN
DL108	174_good	3.25908	DL108-174_good	MRN
DL108	175_good	3.36112	DL108-175_good	MRN
DL108	180_good	0.680666	DL108-180_good	dlP
DL108	216_good	2.91375	DL108-216_good	PAG
DL108	219_good	2.158	DL108-219_good	PAG
DL108	222_good	5.40902	DL108-222_good	PAG
DL108	223_good	0.157573	DL108-223_good	PAG
DL108	224_good	3.34576	DL108-224_good	PAG
DL108	227_good	0.899893	DL108-227_good	PAG
DL108	228_good	1.8334	DL108-228_good	PAG
DL108	231_good	7.56595	DL108-231_good	PAG
DL108	232_good	0.531042	DL108-232_good	PAG
DL108	233_good	3.19903	DL108-233_good	PAG
DL108	235_good	16.0555	DL108-235_good	PAG
DL108	236_good	1.28153	DL108-236_good	PAG
DL108	237_good	6.86713	DL108-237_good	PAG
DL108	238_good	0.619012	DL108-238_good	PAG
DL108	249_good	8.6695	DL108-249_good	PAG
DL108	250_good	17.3557	DL108-250_good	PAG
DL108	251_good	36.6677	DL108-251_good	PAG
DL108	253_good	1.7696	DL108-253_good	PAG
DL108	254_good	1.34748	DL108-254_good	PAG
DL108	256_good	11.6666	DL108-256_good	PAG
DL108	257_good	5.76992	DL108-257_good	PAG
DL108	260_good	9.98851	DL108-260_good	PAG
DL108	261_good	8.89979	DL108-261_good	PAG
DL108	263_good	5.26327	DL108-263_good	PAG
DL108	269_good	1.88024	DL108-269_good	PAG
DL108	271_good	0.968421	DL108-271_good	PAG
DL108	273_good	16.9026	DL108-273_good	PAG
DL108	274_good	26.1648	DL108-274_good	PAG
DL108	275_good	5.8681	DL108-275_good	PAG
DL108	276_good	21.2165	DL108-276_good	PAG
DL108	277_good	15.128	DL108-277_good	PAG
DL108	278_good	0.84189	DL108-278_good	PAG
DL108	279_good	6.88453	DL108-279_good	PAG
DL108	290_good	3.66015	DL108-290_good	PAG
DL108	291_good	7.78378	DL108-291_good	PAG
DL108	295_good	34.5166	DL108-295_good	PAG
DL108	297_good	2.53008	DL108-297_good	PAG
DL108	299_good	5.82041	DL108-299_good	PAG
DL108	307_good	12.044	DL108-307_good	PAG
DL108	308_good	1.19925	DL108-308_good	PAG
DL108	310_good	34.2853	DL108-310_good	PAG
DL108	313_good	1.4131	DL108-313_good	PAG
DL108	314_good	26.893	DL108-314_good	PAG
DL108	315_good	1.02019	DL108-315_good	PAG
DL108	317_good	6.43061	DL108-317_good	PAG
DL108	320_good	0.803974	DL108-320_good	PAG
DL108	321_good	24.8075	DL108-321_good	PAG
DL108	323_good	6.48185	DL108-323_good	PAG
DL108	324_good	7.85832	DL108-324_good	PAG
DL108	326_good	4.60408	DL108-326_good	PAG
DL108	329_good	1.81321	DL108-329_good	PAG
DL108	332_good	45.9075	DL108-332_good	PAG
DL108	337_good	4.03083	DL108-337_good	PAG
DL108	341_good	0.846079	DL108-341_good	PAG
DL108	348_good	12.9985	DL108-348_good	PAG
DL108	349_good	22.6516	DL108-349_good	PAG
DL108	350_good	31.9046	DL108-350_good	PAG
DL108	355_good	55.3455	DL108-355_good	PAG
DL108	356_good	22.01	DL108-356_good	PAG
DL108	357_good	28.9847	DL108-357_good	PAG
DL108	358_good	1.34211	DL108-358_good	PAG
DL108	362_good	3.72589	DL108-362_good	PAG
DL108	380_good	0.479484	DL108-380_good	MRN
DL108	428_good	24.1919	DL108-428_good	MRN
DL108	429_good	14.066	DL108-429_good	MRN
DL108	431_good	57.3595	DL108-431_good	MRN
DL108	446_good	57.4374	DL108-446_good	PRN
DL108	461_good	83.6595	DL108-461_good	PRN
DL108	474_good	0.722234	DL108-474_good	PAG
DL108	475_good	0.381525	DL108-475_good	PAG
DL108	478_good	2.48969	DL108-478_good	PAG
DL108	480_good	35.822	DL108-480_good	PAG
DL108	487_good	10.2347	DL108-487_good	PAG
DL108	489_good	2.513	DL108-489_good	PAG
DL108	490_good	20.8462	DL108-490_good	PRN
DL108	492_good	1.80322	DL108-492_good	PAG
DL108	504_good	5.47336	DL108-504_good	dlP
DL108	508_good	4.25295	DL108-508_good	PAG
DL194	4_good	9.58957	DL194-4_good	CS
DL194	6_good	10.8745	DL194-6_good	CS
DL194	7_good	5.03566	DL194-7_good	CS
DL194	14_good	5.17472	DL194-14_good	CS
DL194	27_good	7.20137	DL194-27_good	RPO
DL194	29_good	2.97835	DL194-29_good	CS
DL194	34_good	0.805583	DL194-34_good	RPO
DL194	35_good	0.777561	DL194-35_good	RPO
DL194	36_good	2.18794	DL194-36_good	RPO
DL194	37_good	3.12236	DL194-37_good	RPO
DL194	39_good	28.4591	DL194-39_good	mP
DL194	40_good	3.13405	DL194-40_good	mP
DL194	41_good	2.87638	DL194-41_good	mP
DL194	44_good	32.3912	DL194-44_good	mP
DL194	45_good	6.07848	DL194-45_good	mP
DL194	52_good	1.24888	DL194-52_good	mP
DL194	56_good	5.2748	DL194-56_good	mP
DL194	59_good	1.82807	DL194-59_good	mP
DL194	60_good	4.49892	DL194-60_good	mP
DL194	62_good	2.45162	DL194-62_good	mP
DL194	63_good	6.1576	DL194-63_good	mP
DL194	64_good	2.00864	DL194-64_good	mP
DL194	65_good	1.28902	DL194-65_good	mP
DL194	74_good	2.44962	DL194-74_good	mP
DL194	75_good	5.73179	DL194-75_good	mP
DL194	76_good	0.864156	DL194-76_good	mP
DL194	83_good	1.05294	DL194-83_good	CS
DL194	84_good	0.988886	DL194-84_good	CS
DL194	93_good	3.13953	DL194-93_good	CS
DL194	98_good	5.4996	DL194-98_good	RPO
DL194	103_good	0.562655	DL194-103_good	RPO
DL194	109_good	7.95523	DL194-109_good	RPO
DL194	112_good	9.38773	DL194-112_good	RPO
DL194	113_good	3.24741	DL194-113_good	RPO
DL194	114_good	2.98604	DL194-114_good	RPO
DL194	117_good	0.697182	DL194-117_good	RPO
DL194	119_good	1.0187	DL194-119_good	RPO
DL194	123_good	5.94975	DL194-123_good	RPO
DL194	125_good	1.38446	DL194-125_good	RPO
DL194	129_good	5.46916	DL194-129_good	RPO
DL194	130_good	9.66742	DL194-130_good	RPO
DL194	134_good	28.0663	DL194-134_good	RPO
DL194	135_good	6.5498	DL194-135_good	RPO
DL194	136_good	7.14111	DL194-136_good	RPO
DL194	140_good	2.81043	DL194-140_good	RPO
DL194	141_good	1.53869	DL194-141_good	RPO
DL194	143_good	4.538	DL194-143_good	RPO
DL194	144_good	6.87364	DL194-144_good	RPO
DL194	146_good	1.41828	DL194-146_good	RPO
DL194	148_good	2.50356	DL194-148_good	RPO
DL194	150_good	5.11794	DL194-150_good	RPO
DL194	166_good	8.64567	DL194-166_good	RPO
DL194	169_good	4.33574	DL194-169_good	RPO
DL194	170_good	40.2853	DL194-170_good	RPO
DL194	173_good	9.1822	DL194-173_good	CS
DL194	174_good	2.74269	DL194-174_good	CS
DL194	175_good	17.7528	DL194-175_good	CS
DL194	180_good	34.3853	DL194-180_good	vmMB
DL194	183_good	1.41322	DL194-183_good	vmMB
DL194	187_good	8.77893	DL194-187_good	vmMB
DL194	188_good	15.9523	DL194-188_good	vmMB
DL194	190_good	6.934	DL194-190_good	vmMB
DL194	192_good	2.60469	DL194-192_good	vmMB
DL194	197_good	7.02228	DL194-197_good	vmMB
DL194	199_good	5.45568	DL194-199_good	vmMB
DL194	208_good	2.51388	DL194-208_good	vmMB
DL194	209_good	1.02196	DL194-209_good	vmMB
DL194	211_good	5.54058	DL194-211_good	vmMB
DL194	215_good	14.0125	DL194-215_good	vmMB
DL194	216_good	14.1077	DL194-216_good	vmMB
DL194	220_good	5.15249	DL194-220_good	vmMB
DL194	221_good	4.81222	DL194-221_good	vmMB
DL194	222_good	3.36898	DL194-222_good	vmMB
DL194	244_good	1.96281	DL194-244_good	vmMB
DL194	248_good	5.08549	DL194-248_good	vmMB
DL194	251_good	16.1919	DL194-251_good	vmMB
DL194	254_good	9.84472	DL194-254_good	vmMB
DL194	265_good	18.4688	DL194-265_good	vmMB
DL194	283_good	6.07164	DL194-283_good	DR
DL194	297_good	10.0398	DL194-297_good	DR
DL194	301_good	9.17651	DL194-301_good	DR
DL194	306_good	1.4482	DL194-306_good	DR
DL194	309_good	42.4033	DL194-309_good	DR
DL194	312_good	23.7638	DL194-312_good	DR
DL194	315_good	47.6773	DL194-315_good	DR
DL194	326_good	4.8985	DL194-326_good	DR
DL194	329_good	11.0123	DL194-329_good	DR
DL194	332_good	7.06073	DL194-332_good	DR
DL194	334_good	1.31556	DL194-334_good	DR
DL194	337_good	7.9133	DL194-337_good	DR
DL194	339_good	26.4787	DL194-339_good	DR
DL194	341_good	64.6594	DL194-341_good	DR
DL194	343_good	12.3606	DL194-343_good	DR
DL194	344_good	20.6298	DL194-344_good	DR
DL194	345_good	50.0229	DL194-345_good	DR
DL194	346_good	49.9506	DL194-346_good	DR
DL194	349_good	6.02086	DL194-349_good	DR
DL194	350_good	5.74854	DL194-350_good	DR
DL194	351_good	10.2413	DL194-351_good	DR
DL194	353_good	0.917777	DL194-353_good	DR
DL194	356_good	4.49755	DL194-356_good	DR
DL194	359_good	3.73569	DL194-359_good	DR
DL194	360_good	1.98704	DL194-360_good	DR
DL194	361_good	4.26094	DL194-361_good	DR
DL194	363_good	18.7158	DL194-363_good	DR
DL194	366_good	0.683698	DL194-366_good	DR
DL194	367_good	1.36402	DL194-367_good	DR
DL194	373_good	1.9153	DL194-373_good	DR
DL194	376_good	15.1709	DL194-376_good	DR
DL194	381_good	7.66289	DL194-381_good	DR
DL194	384_good	3.71567	DL194-384_good	DR
DL194	385_good	2.48143	DL194-385_good	DR
DL194	387_good	1.07969	DL194-387_good	DR
DL194	388_good	14.7198	DL194-388_good	DR
DL194	391_good	0.846879	DL194-391_good	DR
DL194	392_good	1.26437	DL194-392_good	DR
DL194	397_good	8.75165	DL194-397_good	DR
DL194	399_good	2.44741	DL194-399_good	DR
DL194	400_good	2.79231	DL194-400_good	DR
DL194	401_good	0.29044	DL194-401_good	DR
DL194	402_good	13.4528	DL194-402_good	DR
DL194	404_good	3.51983	DL194-404_good	DR
DL194	405_good	3.3753	DL194-405_good	PAG
DL194	406_good	3.03292	DL194-406_good	DR
DL194	421_good	1.56734	DL194-421_good	PAG
DL194	424_good	7.94996	DL194-424_good	PAG
DL194	425_good	9.16998	DL194-425_good	PAG
DL194	426_good	4.20901	DL194-426_good	PAG
DL194	432_good	3.28206	DL194-432_good	PAG
DL194	433_good	4.34311	DL194-433_good	PAG
DL194	434_good	6.01643	DL194-434_good	PAG
DL194	435_good	2.37187	DL194-435_good	PAG
DL194	442_good	0.222175	DL194-442_good	PAG
DL194	445_good	2.08501	DL194-445_good	PAG
DL194	448_good	1.06568	DL194-448_good	PAG
DL194	449_good	3.29776	DL194-449_good	PAG
DL194	451_good	0.587727	DL194-451_good	PAG
DL194	452_good	5.91119	DL194-452_good	PAG
DL194	454_good	0.69339	DL194-454_good	PAG
DL194	458_good	0.308875	DL194-458_good	PAG
DL194	460_good	3.88317	DL194-460_good	PAG
DL194	466_good	2.19247	DL194-466_good	PAG
DL194	471_good	2.68117	DL194-471_good	PAG
DL194	477_good	1.00764	DL194-477_good	PAG
DL194	482_good	1.79247	DL194-482_good	PAG
DL194	485_good	3.10824	DL194-485_good	PAG
DL194	488_good	12.0824	DL194-488_good	PAG
DL194	490_good	1.97967	DL194-490_good	PAG
DL194	492_good	13.2863	DL194-492_good	PAG
DL194	497_good	0.95665	DL194-497_good	PAG
DL194	501_good	3.3241	DL194-501_good	PAG
DL194	503_good	1.25267	DL194-503_good	PAG
DL194	508_good	8.03055	DL194-508_good	PAG
DL194	509_good	0.917566	DL194-509_good	PAG
DL194	510_good	0.268738	DL194-510_good	PAG
DL194	511_good	4.81496	DL194-511_good	PAG
DL194	513_good	5.34022	DL194-513_good	PAG
DL194	514_good	6.22376	DL194-514_good	PAG
DL194	516_good	8.61248	DL194-516_good	PAG
DL194	517_good	3.89002	DL194-517_good	PAG
DL194	519_good	4.72605	DL194-519_good	PAG
DL194	523_good	4.89176	DL194-523_good	PAG
DL194	524_good	22.1582	DL194-524_good	PAG
DL194	526_good	14.3728	DL194-526_good	PAG
DL194	528_good	3.22002	DL194-528_good	PAG
DL194	529_good	5.36908	DL194-529_good	PAG
DL194	530_good	18.8129	DL194-530_good	PAG
DL194	535_good	27.6355	DL194-535_good	PAG
DL194	536_good	5.31809	DL194-536_good	PAG
DL194	542_good	1.49802	DL194-542_good	PAG
DL194	548_good	32.6929	DL194-548_good	PAG
DL194	570_good	2.35797	DL194-570_good	RPO
DL194	575_good	0.243666	DL194-575_good	DR
DL194	576_good	2.14253	DL194-576_good	PAG
DL194	582_good	11.0081	DL194-582_good	CS
DL194	585_good	7.66595	DL194-585_good	vmMB
DL194	589_good	3.75065	DL194-589_good	PAG
DL194	590_good	5.99442	DL194-590_good	PAG
DL172	2_good	4.20468	DL172-2_good	mP
DL172	3_good	2.99455	DL172-3_good	mP
DL172	4_good	3.34779	DL172-4_good	mP
DL172	5_good	8.15416	DL172-5_good	mP
DL172	6_good	6.5426	DL172-6_good	mP
DL172	7_good	5.83545	DL172-7_good	mP
DL172	8_good	7.6874	DL172-8_good	mP
DL172	9_good	4.53584	DL172-9_good	mP
DL172	10_good	4.90844	DL172-10_good	mP
DL172	11_good	4.06026	DL172-11_good	mP
DL172	13_good	38.6104	DL172-13_good	mP
DL172	15_good	12.2004	DL172-15_good	mP
DL172	16_good	2.75779	DL172-16_good	mP
DL172	24_good	28.0445	DL172-24_good	mP
DL172	27_good	20.3582	DL172-27_good	mP
DL172	28_good	4.77234	DL172-28_good	mP
DL172	29_good	27.7992	DL172-29_good	mP
DL172	30_good	3.19156	DL172-30_good	mP
DL172	33_good	7.80961	DL172-33_good	mP
DL172	34_good	4.58597	DL172-34_good	mP
DL172	39_good	16.5945	DL172-39_good	mP
DL172	41_good	1.39468	DL172-41_good	mP
DL172	55_good	11.6599	DL172-55_good	mP
DL172	68_good	15.5009	DL172-68_good	mP
DL172	72_good	30.3194	DL172-72_good	mP
DL172	73_good	9.00636	DL172-73_good	mP
DL172	82_good	22.8019	DL172-82_good	mP
DL172	84_good	12.6665	DL172-84_good	mP
DL172	86_good	8.09961	DL172-86_good	mP
DL172	88_good	3.64844	DL172-88_good	mP
DL172	90_good	2.11286	DL172-90_good	mP
DL172	91_good	5.16896	DL172-91_good	mP
DL172	96_good	30.9983	DL172-96_good	CS
DL172	98_good	27.1838	DL172-98_good	CS
DL172	102_good	21.9153	DL172-102_good	CS
DL172	104_good	2.28416	DL172-104_good	CS
DL172	105_good	16.9909	DL172-105_good	CS
DL172	107_good	22.2916	DL172-107_good	CS
DL172	112_good	3.13026	DL172-112_good	CS
DL172	115_good	14.1864	DL172-115_good	CS
DL172	117_good	7.38948	DL172-117_good	CS
DL172	121_good	8.41052	DL172-121_good	CS
DL172	123_good	15.7121	DL172-123_good	CS
DL172	125_good	2.28883	DL172-125_good	CS
DL172	126_good	6.85364	DL172-126_good	CS
DL172	129_good	3.91922	DL172-129_good	CS
DL172	133_good	2.63104	DL172-133_good	CS
DL172	134_good	1.96766	DL172-134_good	CS
DL172	135_good	39.0931	DL172-135_good	CS
DL172	136_good	4.53065	DL172-136_good	RPO
DL172	141_good	6.04442	DL172-141_good	RPO
DL172	142_good	1.24169	DL172-142_good	RPO
DL172	144_good	12.0913	DL172-144_good	RPO
DL172	145_good	5.74896	DL172-145_good	RPO
DL172	146_good	4.38922	DL172-146_good	RPO
DL172	147_good	16.9187	DL172-147_good	RPO
DL172	151_good	11.0596	DL172-151_good	RPO
DL172	153_good	51.0214	DL172-153_good	RPO
DL172	154_good	8.85481	DL172-154_good	RPO
DL172	156_good	5.69351	DL172-156_good	RPO
DL172	157_good	3.74169	DL172-157_good	RPO
DL172	159_good	1.00416	DL172-159_good	RPO
DL172	160_good	3.51727	DL172-160_good	RPO
DL172	161_good	34.2005	DL172-161_good	RPO
DL172	162_good	5.49455	DL172-162_good	RPO
DL172	163_good	1.05325	DL172-163_good	RPO
DL172	169_good	43.5819	DL172-169_good	RPO
DL172	178_good	7.18026	DL172-178_good	RPO
DL172	179_good	2.76571	DL172-179_good	RPO
DL172	180_good	3.91273	DL172-180_good	RPO
DL172	181_good	9.91935	DL172-181_good	RPO
DL172	186_good	2.63636	DL172-186_good	RPO
DL172	187_good	27.8521	DL172-187_good	RPO
DL172	190_good	4.73052	DL172-190_good	RPO
DL172	191_good	10.2129	DL172-191_good	RPO
DL172	192_good	32.3469	DL172-192_good	RPO
DL172	193_good	8.23065	DL172-193_good	RPO
DL172	196_good	25.1538	DL172-196_good	RPO
DL172	197_good	2.20558	DL172-197_good	RPO
DL172	210_good	18.2335	DL172-210_good	CS
DL172	211_good	10.9221	DL172-211_good	CS
DL172	226_good	11.4912	DL172-226_good	vmMB
DL172	227_good	4.54558	DL172-227_good	vmMB
DL172	232_good	32.6434	DL172-232_good	vmMB
DL172	241_good	21.4375	DL172-241_good	vmMB
DL172	242_good	38.9297	DL172-242_good	vmMB
DL172	243_good	3.6126	DL172-243_good	vmMB
DL172	244_good	7.14273	DL172-244_good	vmMB
DL172	245_good	14.1436	DL172-245_good	vmMB
DL172	254_good	8.14364	DL172-254_good	vmMB
DL172	255_good	49.5174	DL172-255_good	vmMB
DL172	257_good	38.3606	DL172-257_good	vmMB
DL172	260_good	57.8669	DL172-260_good	vmMB
DL172	262_good	63.346	DL172-262_good	vmMB
DL172	263_good	19.3486	DL172-263_good	vmMB
DL172	264_good	27.7506	DL172-264_good	vmMB
DL172	265_good	29.7651	DL172-265_good	vmMB
DL172	270_good	72.6712	DL172-270_good	vmMB
DL172	271_good	2.04481	DL172-271_good	vmMB
DL172	273_good	35.6595	DL172-273_good	vmMB
DL172	275_good	9.26442	DL172-275_good	vmMB
DL172	277_good	36.6047	DL172-277_good	vmMB
DL172	280_good	30.8875	DL172-280_good	vmMB
DL172	281_good	38.3592	DL172-281_good	vmMB
DL172	285_good	22.0077	DL172-285_good	vmMB
DL172	293_good	12.6591	DL172-293_good	vmMB
DL172	294_good	2.85091	DL172-294_good	vmMB
DL172	296_good	1.06455	DL172-296_good	vmMB
DL172	297_good	3.93545	DL172-297_good	vmMB
DL172	300_good	1.96208	DL172-300_good	vmMB
DL172	303_good	1.92714	DL172-303_good	DR
DL172	311_good	5.92104	DL172-311_good	DR
DL172	326_good	1.16805	DL172-326_good	DR
DL172	336_good	7.52182	DL172-336_good	DR
DL172	338_good	2.99039	DL172-338_good	DR
DL172	341_good	1.99662	DL172-341_good	DR
DL172	344_good	1.58935	DL172-344_good	DR
DL172	352_good	0.799091	DL172-352_good	DR
DL172	353_good	1.06935	DL172-353_good	DR
DL172	355_good	0.917403	DL172-355_good	DR
DL172	356_good	0.993247	DL172-356_good	DR
DL172	357_good	1.78688	DL172-357_good	DR
DL172	358_good	3.26208	DL172-358_good	DR
DL172	360_good	1.04623	DL172-360_good	DR
DL172	361_good	0.794545	DL172-361_good	DR
DL172	362_good	8.01987	DL172-362_good	DR
DL172	364_good	1.52221	DL172-364_good	DR
DL172	365_good	1.36468	DL172-365_good	DR
DL172	368_good	0.539221	DL172-368_good	DR
DL172	375_good	2.09468	DL172-375_good	DR
DL172	378_good	3.6874	DL172-378_good	DR
DL172	380_good	0.973766	DL172-380_good	DR
DL172	382_good	1.29753	DL172-382_good	DR
DL172	383_good	0.267922	DL172-383_good	DR
DL172	384_good	1.55948	DL172-384_good	DR
DL172	388_good	2.76766	DL172-388_good	DR
DL172	392_good	0.746623	DL172-392_good	DR
DL172	394_good	1.05377	DL172-394_good	DR
DL172	400_good	0.765195	DL172-400_good	DR
DL172	402_good	1.80169	DL172-402_good	DR
DL172	404_good	3.30468	DL172-404_good	DR
DL172	406_good	0.401558	DL172-406_good	DR
DL172	408_good	0.493247	DL172-408_good	DR
DL172	411_good	1.57286	DL172-411_good	DR
DL172	419_good	1.54714	DL172-419_good	DR
DL172	421_good	0.769481	DL172-421_good	DR
DL172	423_good	0.754935	DL172-423_good	DR
DL172	424_good	0.69961	DL172-424_good	DR
DL172	427_good	0.823377	DL172-427_good	DR
DL172	428_good	2.50753	DL172-428_good	DR
DL172	429_good	2.48987	DL172-429_good	DR
DL172	430_good	0.762727	DL172-430_good	DR
DL172	431_good	2.88623	DL172-431_good	DR
DL172	432_good	2.02623	DL172-432_good	DR
DL172	433_good	0.721039	DL172-433_good	DR
DL172	436_good	7.34286	DL172-436_good	DR
DL172	437_good	2.44117	DL172-437_good	DR
DL172	438_good	0.338961	DL172-438_good	DR
DL172	439_good	1.35039	DL172-439_good	DR
DL172	440_good	1.82519	DL172-440_good	DR
DL172	441_good	2.60662	DL172-441_good	DR
DL172	442_good	2.35442	DL172-442_good	DR
DL172	444_good	3.23364	DL172-444_good	DR
DL172	445_good	3.77039	DL172-445_good	DR
DL172	446_good	3.28545	DL172-446_good	DR
DL172	447_good	2.15455	DL172-447_good	DR
DL172	448_good	6.74805	DL172-448_good	DR
DL172	449_good	1.75519	DL172-449_good	DR
DL172	450_good	0.572338	DL172-450_good	DR
DL172	453_good	1.48545	DL172-453_good	DR
DL172	455_good	2.63701	DL172-455_good	DR
DL172	458_good	0.815065	DL172-458_good	DR
DL172	459_good	2.62623	DL172-459_good	DR
DL172	464_good	3.10143	DL172-464_good	DR
DL172	474_good	3.74818	DL172-474_good	DR
DL172	475_good	5.02169	DL172-475_good	DR
DL172	478_good	5.73	DL172-478_good	DR
DL172	481_good	1.00468	DL172-481_good	PAG
DL172	483_good	4.62909	DL172-483_good	PAG
DL172	485_good	0.333766	DL172-485_good	PAG
DL172	486_good	6.09013	DL172-486_good	PAG
DL172	500_good	4.12623	DL172-500_good	PAG
DL172	503_good	3.13844	DL172-503_good	PAG
DL172	514_good	0.761429	DL172-514_good	PAG
DL172	517_good	0.94013	DL172-517_good	PAG
DL172	519_good	0.290779	DL172-519_good	PAG
DL172	520_good	1.40442	DL172-520_good	PAG
DL172	522_good	1.5313	DL172-522_good	PAG
DL172	523_good	1.87597	DL172-523_good	PAG
DL172	534_good	15.0144	DL172-534_good	PAG
DL172	535_good	17.9492	DL172-535_good	PAG
DL172	547_good	9.46532	DL172-547_good	PAG
DL172	557_good	10.3992	DL172-557_good	CS
DL172	560_good	5.78506	DL172-560_good	RPO
DL172	564_good	1.93766	DL172-564_good	DR
DL172	566_good	1.54091	DL172-566_good	DR
DL172	567_good	1.76026	DL172-567_good	DR
DL172	569_good	1.66312	DL172-569_good	DR
DL172	571_good	1.17714	DL172-571_good	DR
DL172	573_good	1.56727	DL172-573_good	DR
DL172	574_good	3.92974	DL172-574_good	DR
DL172	575_good	0.395065	DL172-575_good	DR
DL172	580_good	1.41455	DL172-580_good	DR
DL172	582_good	1.14416	DL172-582_good	mP
DL172	584_good	105.195	DL172-584_good	mP

## Sheet: ExtData1d
mouse	dim	iter	var
DL108	1	49.5	0.352342
DL108	2	49.5	0.489628
DL108	3	49.5	0.519783
DL108	4	49.5	0.546774
DL108	5	49.5	0.563101
DL108	6	49.5	0.580912
DL108	7	49.5	0.598929
DL108	8	49.5	0.607001
DL108	9	49.5	0.611184
DL108	10	49.5	0.616932
DL108	11	49.5	0.62797
DL108	12	49.5	0.632186
DL108	13	49.5	0.629875
DL108	14	49.5	0.627032
DL108	15	49.5	0.63582
DL108	16	49.5	0.635763
DL108	17	49.5	0.637399
DL108	18	49.5	0.634539
DL108	19	49.5	0.635059
DL108	20	49.5	0.638365
DL108	21	49.5	0.631438
DL108	22	49.5	0.626929
DL108	23	49.5	0.626903
DL108	24	49.5	0.614546
DL108	25	49.5	0.607659
DL108	26	49.5	0.611235
DL108	27	49.5	0.596175
DL108	28	49.5	0.599602
DL108	29	49.5	0.581304
DL108	30	49.5	0.571632
DL108	31	49.5	0.55654
DL108	32	49.5	0.559174
DL108	33	49.5	0.554629
DL108	34	49.5	0.535251
DL108	35	49.5	0.539287
DL108	36	49.5	0.514564
DL108	37	49.5	0.5095
DL108	38	49.5	0.502293
DL108	39	49.5	0.488316
DL108	40	49.5	0.468297
DL108	41	49.5	0.45152
DL108	42	49.5	0.437881
DL108	43	49.5	0.429842
DL108	44	49.5	0.411101
DL108	45	49.5	0.408421
DL108	46	49.5	0.37485
DL108	47	49.5	0.345441
DL108	48	49.5	0.329772
DL108	49	49.5	0.314922
DL158	1	49.5	0.252218
DL158	2	49.5	0.363408
DL158	3	49.5	0.422002
DL158	4	49.5	0.460014
DL158	5	49.5	0.501029
DL158	6	49.5	0.526317
DL158	7	49.5	0.54671
DL158	8	49.5	0.563249
DL158	9	49.5	0.577214
DL158	10	49.5	0.581503
DL158	11	49.5	0.59864
DL158	12	49.5	0.60525
DL158	13	49.5	0.608732
DL158	14	49.5	0.610052
DL158	15	49.5	0.615057
DL158	16	49.5	0.618255
DL158	17	49.5	0.621962
DL158	18	49.5	0.624314
DL158	19	49.5	0.623238
DL158	20	49.5	0.619797
DL158	21	49.5	0.620068
DL158	22	49.5	0.621047
DL158	23	49.5	0.616715
DL158	24	49.5	0.609351
DL158	25	49.5	0.608858
DL158	26	49.5	0.607985
DL158	27	49.5	0.607131
DL158	28	49.5	0.599433
DL158	29	49.5	0.590459
DL158	30	49.5	0.58507
DL158	31	49.5	0.585819
DL158	32	49.5	0.588483
DL158	33	49.5	0.573098
DL158	34	49.5	0.577308
DL158	35	49.5	0.553359
DL158	36	49.5	0.552891
DL158	37	49.5	0.551002
DL158	38	49.5	0.540645
DL158	39	49.5	0.526083
DL158	40	49.5	0.522977
DL158	41	49.5	0.517562
DL158	42	49.5	0.503772
DL158	43	49.5	0.496583
DL158	44	49.5	0.491995
DL158	45	49.5	0.467886
DL158	46	49.5	0.470944
DL158	47	49.5	0.458586
DL158	48	49.5	0.436737
DL158	49	49.5	0.424606
DL159	1	49.5	0.242893
DL159	2	49.5	0.408546
DL159	3	49.5	0.467332
DL159	4	49.5	0.500225
DL159	5	49.5	0.522606
DL159	6	49.5	0.546191
DL159	7	49.5	0.562121
DL159	8	49.5	0.57476
DL159	9	49.5	0.586076
DL159	10	49.5	0.598754
DL159	11	49.5	0.60931
DL159	12	49.5	0.614856
DL159	13	49.5	0.621894
DL159	14	49.5	0.628313
DL159	15	49.5	0.634086
DL159	16	49.5	0.635533
DL159	17	49.5	0.638494
DL159	18	49.5	0.642995
DL159	19	49.5	0.642635
DL159	20	49.5	0.648384
DL159	21	49.5	0.648113
DL159	22	49.5	0.646118
DL159	23	49.5	0.647539
DL159	24	49.5	0.648906
DL159	25	49.5	0.651199
DL159	26	49.5	0.649421
DL159	27	49.5	0.651923
DL159	28	49.5	0.647911
DL159	29	49.5	0.645701
DL159	30	49.5	0.643085
DL159	31	49.5	0.639617
DL159	32	49.5	0.641059
DL159	33	49.5	0.641425
DL159	34	49.5	0.639631
DL159	35	49.5	0.633296
DL159	36	49.5	0.634913
DL159	37	49.5	0.634956
DL159	38	49.5	0.630771
DL159	39	49.5	0.630098
DL159	40	49.5	0.621428
DL159	41	49.5	0.624248
DL159	42	49.5	0.615485
DL159	43	49.5	0.622009
DL159	44	49.5	0.608505
DL159	45	49.5	0.596044
DL159	46	49.5	0.602795
DL159	47	49.5	0.58857
DL159	48	49.5	0.59211
DL159	49	49.5	0.58551
DL161	1	49.5	0.402019
DL161	2	49.5	0.50583
DL161	3	49.5	0.546199
DL161	4	49.5	0.571918
DL161	5	49.5	0.593848
DL161	6	49.5	0.608119
DL161	7	49.5	0.621547
DL161	8	49.5	0.633238
DL161	9	49.5	0.63549
DL161	10	49.5	0.647402
DL161	11	49.5	0.654158
DL161	12	49.5	0.659606
DL161	13	49.5	0.662862
DL161	14	49.5	0.666892
DL161	15	49.5	0.671456
DL161	16	49.5	0.675318
DL161	17	49.5	0.676466
DL161	18	49.5	0.67546
DL161	19	49.5	0.681214
DL161	20	49.5	0.680669
DL161	21	49.5	0.675791
DL161	22	49.5	0.675307
DL161	23	49.5	0.676999
DL161	24	49.5	0.677288
DL161	25	49.5	0.675427
DL161	26	49.5	0.675277
DL161	27	49.5	0.675073
DL161	28	49.5	0.673893
DL161	29	49.5	0.666571
DL161	30	49.5	0.664202
DL161	31	49.5	0.665127
DL161	32	49.5	0.661971
DL161	33	49.5	0.655576
DL161	34	49.5	0.656636
DL161	35	49.5	0.651995
DL161	36	49.5	0.647749
DL161	37	49.5	0.640598
DL161	38	49.5	0.638084
DL161	39	49.5	0.634628
DL161	40	49.5	0.644029
DL161	41	49.5	0.62792
DL161	42	49.5	0.62547
DL161	43	49.5	0.620686
DL161	44	49.5	0.614582
DL161	45	49.5	0.614639
DL161	46	49.5	0.603079
DL161	47	49.5	0.600504
DL161	48	49.5	0.588364
DL161	49	49.5	0.586771
DL172	1	49.5	0.303596
DL172	2	49.5	0.51436
DL172	3	49.5	0.563835
DL172	4	49.5	0.587404
DL172	5	49.5	0.61191
DL172	6	49.5	0.634083
DL172	7	49.5	0.647374
DL172	8	49.5	0.658625
DL172	9	49.5	0.664765
DL172	10	49.5	0.670119
DL172	11	49.5	0.678924
DL172	12	49.5	0.683009
DL172	13	49.5	0.685423
DL172	14	49.5	0.690919
DL172	15	49.5	0.6943
DL172	16	49.5	0.695509
DL172	17	49.5	0.69838
DL172	18	49.5	0.695289
DL172	19	49.5	0.697709
DL172	20	49.5	0.699337
DL172	21	49.5	0.701921
DL172	22	49.5	0.702469
DL172	23	49.5	0.706715
DL172	24	49.5	0.704042
DL172	25	49.5	0.700537
DL172	26	49.5	0.700263
DL172	27	49.5	0.696491
DL172	28	49.5	0.695026
DL172	29	49.5	0.6956
DL172	30	49.5	0.696364
DL172	31	49.5	0.685992
DL172	32	49.5	0.685467
DL172	33	49.5	0.692277
DL172	34	49.5	0.686897
DL172	35	49.5	0.679152
DL172	36	49.5	0.670588
DL172	37	49.5	0.671051
DL172	38	49.5	0.669246
DL172	39	49.5	0.662675
DL172	40	49.5	0.653623
DL172	41	49.5	0.660753
DL172	42	49.5	0.64734
DL172	43	49.5	0.644475
DL172	44	49.5	0.635704
DL172	45	49.5	0.637293
DL172	46	49.5	0.62816
DL172	47	49.5	0.619001
DL172	48	49.5	0.612926
DL172	49	49.5	0.617031
DL194	1	49.5	0.235988
DL194	2	49.5	0.394486
DL194	3	49.5	0.425081
DL194	4	49.5	0.453576
DL194	5	49.5	0.48488
DL194	6	49.5	0.503988
DL194	7	49.5	0.523435
DL194	8	49.5	0.5387
DL194	9	49.5	0.554487
DL194	10	49.5	0.564308
DL194	11	49.5	0.573289
DL194	12	49.5	0.578631
DL194	13	49.5	0.591623
DL194	14	49.5	0.594553
DL194	15	49.5	0.594786
DL194	16	49.5	0.6019
DL194	17	49.5	0.604146
DL194	18	49.5	0.603589
DL194	19	49.5	0.602292
DL194	20	49.5	0.609634
DL194	21	49.5	0.604572
DL194	22	49.5	0.607281
DL194	23	49.5	0.613868
DL194	24	49.5	0.610588
DL194	25	49.5	0.607174
DL194	26	49.5	0.599015
DL194	27	49.5	0.606514
DL194	28	49.5	0.598455
DL194	29	49.5	0.598409
DL194	30	49.5	0.595529
DL194	31	49.5	0.592317
DL194	32	49.5	0.58489
DL194	33	49.5	0.583781
DL194	34	49.5	0.576124
DL194	35	49.5	0.57361
DL194	36	49.5	0.567827
DL194	37	49.5	0.557957
DL194	38	49.5	0.552375
DL194	39	49.5	0.543528
DL194	40	49.5	0.534558
DL194	41	49.5	0.534455
DL194	42	49.5	0.529613
DL194	43	49.5	0.522784
DL194	44	49.5	0.519625
DL194	45	49.5	0.501205
DL194	46	49.5	0.495698
DL194	47	49.5	0.4878
DL194	48	49.5	0.468429
DL194	49	49.5	0.456759

## Sheet: ExtData1e
freq	pow	typ
0	0.303622	Spec
0.00333333	1.33627	Spec
0.00666667	6.65493	Spec
0.01	10.2128	Spec
0.0133333	3.60687	Spec
0.0166667	5.73706	Spec
0.02	8.36615	Spec
0.0233333	4.17812	Spec
0.0266667	2.8451	Spec
0.03	3.8734	Spec
0.0333333	5.34259	Spec
0.0366667	4.00083	Spec
0.04	2.21466	Spec
0.0433333	2.06956	Spec
0.0466667	1.50288	Spec
0.05	1.15025	Spec
0.0533333	1.28741	Spec
0.0566667	0.576356	Spec
0.06	1.20311	Spec
0.0633333	1.25421	Spec
0.0666667	0.622086	Spec
0.07	0.478029	Spec
0.0733333	0.420914	Spec
0.0766667	0.50866	Spec
0.08	0.500361	Spec
0.0833333	0.21993	Spec
0.0866667	0.100515	Spec
0.09	0.0714984	Spec
0.0933333	0.125943	Spec
0.0966667	0.107596	Spec
0.1	0.0540683	Spec
0.103333	0.0527324	Spec
0.106667	0.0522115	Spec
0.11	0.0521235	Spec
0.113333	0.0438871	Spec
0.116667	0.0185254	Spec
0.12	0.00895095	Spec
0.123333	0.0044878	Spec
0.126667	0.00240485	Spec
0.13	0.000443144	Spec
0.133333	8.46997e-05	Spec
0.136667	0.000732988	Spec
0.14	0.00178951	Spec
0.143333	0.00316761	Spec
0.146667	0.00386128	Spec
0.15	0.00522127	Spec
0.153333	0.0108284	Spec
0.156667	0.0109528	Spec
0.16	0.00969305	Spec
0.163333	0.0156027	Spec
0.166667	0.0166173	Spec
0.17	0.013125	Spec
0.173333	0.0118226	Spec
0.176667	0.0198523	Spec
0.18	0.0198618	Spec
0.183333	0.0311433	Spec
0.186667	0.0219719	Spec
0.19	0.014217	Spec
0.193333	0.0160613	Spec
0.196667	0.0133554	Spec
0.2	0.00832712	Spec
0	39.3323	PC1
0.00333333	76.7521	PC1
0.00666667	237.65	PC1
0.01	449.137	PC1
0.0133333	209.872	PC1
0.0166667	227.575	PC1
0.02	333.816	PC1
0.0233333	206.635	PC1
0.0266667	89.0839	PC1
0.03	84.1364	PC1
0.0333333	86.6765	PC1
0.0366667	31.3481	PC1
0.04	13.8133	PC1
0.0433333	15.8809	PC1
0.0466667	23.5471	PC1
0.05	26.301	PC1
0.0533333	12.2599	PC1
0.0566667	4.52679	PC1
0.06	8.44394	PC1
0.0633333	6.31625	PC1
0.0666667	2.58346	PC1
0.07	2.07869	PC1
0.0733333	1.58205	PC1
0.0766667	0.663013	PC1
0.08	0.921058	PC1
0.0833333	0.534014	PC1
0.0866667	0.19985	PC1
0.09	0.171063	PC1
0.0933333	0.153396	PC1
0.0966667	0.0798641	PC1
0.1	0.0440062	PC1
0.103333	0.0302322	PC1
0.106667	0.0124687	PC1
0.11	0.0157066	PC1
0.113333	0.0162507	PC1
0.116667	0.00703005	PC1
0.12	0.00320205	PC1
0.123333	0.00268521	PC1
0.126667	0.00245473	PC1
0.13	0.000864617	PC1
0.133333	0.000479901	PC1
0.136667	0.000433606	PC1
0.14	9.7284e-05	PC1
0.143333	6.88672e-05	PC1
0.146667	5.04337e-05	PC1
0.15	2.1875e-05	PC1
0.153333	1.43042e-05	PC1
0.156667	5.60862e-06	PC1
0.16	5.50512e-06	PC1
0.163333	4.0495e-06	PC1
0.166667	1.27187e-06	PC1
0.17	7.58854e-07	PC1
0.173333	3.80455e-07	PC1
0.176667	1.2811e-07	PC1
0.18	8.15962e-08	PC1
0.183333	4.90661e-08	PC1
0.186667	2.05306e-08	PC1
0.19	9.4573e-09	PC1
0.193333	8.44203e-09	PC1
0.196667	5.09748e-09	PC1
0.2	3.61843e-09	PC1
0	47.4422	PC2
0.00333333	157.474	PC2
0.00666667	719.519	PC2
0.01	1189.23	PC2
0.0133333	551.721	PC2
0.0166667	820.389	PC2
0.02	1119.19	PC2
0.0233333	680.731	PC2
0.0266667	275.287	PC2
0.03	229.633	PC2
0.0333333	367.945	PC2
0.0366667	211.778	PC2
0.04	95.702	PC2
0.0433333	95.8848	PC2
0.0466667	87.85	PC2
0.05	71.26	PC2
0.0533333	59.8284	PC2
0.0566667	20.0902	PC2
0.06	15.6622	PC2
0.0633333	16.4907	PC2
0.0666667	8.74061	PC2
0.07	11.2265	PC2
0.0733333	8.9175	PC2
0.0766667	3.86162	PC2
0.08	3.27124	PC2
0.0833333	2.29035	PC2
0.0866667	0.976721	PC2
0.09	0.906706	PC2
0.0933333	0.534422	PC2
0.0966667	0.346819	PC2
0.1	0.25337	PC2
0.103333	0.171493	PC2
0.106667	0.054701	PC2
0.11	0.0394125	PC2
0.113333	0.0362666	PC2
0.116667	0.0307161	PC2
0.12	0.015336	PC2
0.123333	0.00859588	PC2
0.126667	0.00542831	PC2
0.13	0.00185529	PC2
0.133333	0.00199953	PC2
0.136667	0.00109029	PC2
0.14	0.000671659	PC2
0.143333	0.000295431	PC2
0.146667	0.000208504	PC2
0.15	0.00011763	PC2
0.153333	2.78379e-05	PC2
0.156667	2.24499e-05	PC2
0.16	1.17094e-05	PC2
0.163333	1.03125e-05	PC2
0.166667	9.66934e-06	PC2
0.17	3.50346e-06	PC2
0.173333	1.67988e-06	PC2
0.176667	5.6193e-07	PC2
0.18	1.50478e-07	PC2
0.183333	1.88373e-07	PC2
0.186667	8.82457e-08	PC2
0.19	3.17719e-08	PC2
0.193333	2.85312e-08	PC2
0.196667	2.17853e-08	PC2
0.2	2.06171e-08	PC2
0	13.1173	PC3
0.00333333	32.9414	PC3
0.00666667	40.5991	PC3
0.01	50.6419	PC3
0.0133333	31.4913	PC3
0.0166667	32.251	PC3
0.02	32.4211	PC3
0.0233333	19.8206	PC3
0.0266667	7.62897	PC3
0.03	6.37498	PC3
0.0333333	7.21674	PC3
0.0366667	4.89196	PC3
0.04	4.63669	PC3
0.0433333	4.32359	PC3
0.0466667	4.11795	PC3
0.05	2.47408	PC3
0.0533333	1.14354	PC3
0.0566667	0.725543	PC3
0.06	1.01952	PC3
0.0633333	0.553955	PC3
0.0666667	0.346351	PC3
0.07	0.376759	PC3
0.0733333	0.362341	PC3
0.0766667	0.181757	PC3
0.08	0.121301	PC3
0.0833333	0.119622	PC3
0.0866667	0.0798839	PC3
0.09	0.0478004	PC3
0.0933333	0.0629389	PC3
0.0966667	0.0265906	PC3
0.1	0.0205246	PC3
0.103333	0.00900206	PC3
0.106667	0.0035732	PC3
0.11	0.00239219	PC3
0.113333	0.00153013	PC3
0.116667	0.00128425	PC3
0.12	0.0016206	PC3
0.123333	0.00121059	PC3
0.126667	0.000623473	PC3
0.13	0.000191582	PC3
0.133333	0.000111366	PC3
0.136667	7.76784e-05	PC3
0.14	6.62007e-05	PC3
0.143333	4.69521e-05	PC3
0.146667	2.37018e-05	PC3
0.15	1.41646e-05	PC3
0.153333	5.58445e-06	PC3
0.156667	1.88368e-06	PC3
0.16	1.17545e-06	PC3
0.163333	1.02863e-06	PC3
0.166667	9.30483e-07	PC3
0.17	4.47813e-07	PC3
0.173333	9.62515e-08	PC3
0.176667	5.49869e-08	PC3
0.18	5.43753e-08	PC3
0.183333	3.69302e-08	PC3
0.186667	1.68582e-08	PC3
0.19	3.17341e-09	PC3
0.193333	3.44929e-09	PC3
0.196667	3.34512e-09	PC3
0.2	1.69758e-09	PC3
0	11.5897	PC4
0.00333333	28.88	PC4
0.00666667	75.6297	PC4
0.01	165.248	PC4
0.0133333	108.751	PC4
0.0166667	96.7918	PC4
0.02	105.216	PC4
0.0233333	76.2308	PC4
0.0266667	53.3364	PC4
0.03	32.0874	PC4
0.0333333	29.0221	PC4
0.0366667	14.4337	PC4
0.04	4.51865	PC4
0.0433333	7.43772	PC4
0.0466667	8.42322	PC4
0.05	11.4021	PC4
0.0533333	8.36234	PC4
0.0566667	4.72918	PC4
0.06	3.87512	PC4
0.0633333	2.10763	PC4
0.0666667	1.18512	PC4
0.07	0.854114	PC4
0.0733333	0.599457	PC4
0.0766667	0.471671	PC4
0.08	0.300716	PC4
0.0833333	0.245234	PC4
0.0866667	0.25622	PC4
0.09	0.207456	PC4
0.0933333	0.0954581	PC4
0.0966667	0.0775921	PC4
0.1	0.0417714	PC4
0.103333	0.0269287	PC4
0.106667	0.00758391	PC4
0.11	0.00864334	PC4
0.113333	0.00394388	PC4
0.116667	0.00424834	PC4
0.12	0.00425585	PC4
0.123333	0.00352696	PC4
0.126667	0.00191288	PC4
0.13	0.0007994	PC4
0.133333	0.000426409	PC4
0.136667	0.000317238	PC4
0.14	0.000175608	PC4
0.143333	0.00010831	PC4
0.146667	5.71244e-05	PC4
0.15	2.45454e-05	PC4
0.153333	1.4641e-05	PC4
0.156667	8.72112e-06	PC4
0.16	4.60758e-06	PC4
0.163333	3.50841e-06	PC4
0.166667	3.64487e-06	PC4
0.17	1.48666e-06	PC4
0.173333	3.61558e-07	PC4
0.176667	2.48511e-07	PC4
0.18	1.15822e-07	PC4
0.183333	7.95856e-08	PC4
0.186667	8.49186e-08	PC4
0.19	2.16389e-08	PC4
0.193333	7.68611e-09	PC4
0.196667	8.93453e-09	PC4
0.2	7.67551e-09	PC4
0	13.9427	PC5
0.00333333	37.892	PC5
0.00666667	29.6041	PC5
0.01	75.6861	PC5
0.0133333	41.2144	PC5
0.0166667	26.2926	PC5
0.02	32.3661	PC5
0.0233333	19.1116	PC5
0.0266667	11.9038	PC5
0.03	12.8501	PC5
0.0333333	9.11589	PC5
0.0366667	10.0451	PC5
0.04	5.96701	PC5
0.0433333	6.05121	PC5
0.0466667	5.04408	PC5
0.05	2.86501	PC5
0.0533333	1.71891	PC5
0.0566667	1.08235	PC5
0.06	0.725982	PC5
0.0633333	1.19762	PC5
0.0666667	0.705264	PC5
0.07	0.423876	PC5
0.0733333	0.489766	PC5
0.0766667	0.275947	PC5
0.08	0.158978	PC5
0.0833333	0.197937	PC5
0.0866667	0.0919244	PC5
0.09	0.0884367	PC5
0.0933333	0.0327027	PC5
0.0966667	0.0353345	PC5
0.1	0.022918	PC5
0.103333	0.0215992	PC5
0.106667	0.00952102	PC5
0.11	0.00624029	PC5
0.113333	0.00369767	PC5
0.116667	0.00226355	PC5
0.12	0.00108913	PC5
0.123333	0.000863712	PC5
0.126667	0.000590802	PC5
0.13	0.000159473	PC5
0.133333	0.000177398	PC5
0.136667	0.000104549	PC5
0.14	4.88723e-05	PC5
0.143333	4.15293e-05	PC5
0.146667	2.95445e-05	PC5
0.15	1.7738e-05	PC5
0.153333	4.41414e-06	PC5
0.156667	4.32111e-06	PC5
0.16	1.46198e-06	PC5
0.163333	1.36382e-06	PC5
0.166667	1.29821e-06	PC5
0.17	4.88863e-07	PC5
0.173333	2.33167e-07	PC5
0.176667	9.32414e-08	PC5
0.18	7.13918e-08	PC5
0.183333	3.69362e-08	PC5
0.186667	1.8471e-08	PC5
0.19	1.58846e-08	PC5
0.193333	3.00967e-09	PC5
0.196667	3.38955e-09	PC5
0.2	1.30501e-09	PC5
0	4.59921	PC6
0.00333333	15.279	PC6
0.00666667	16.0544	PC6
0.01	12.7156	PC6
0.0133333	30.4434	PC6
0.0166667	44.8496	PC6
0.02	34.7219	PC6
0.0233333	20.8802	PC6
0.0266667	16.3716	PC6
0.03	10.8174	PC6
0.0333333	9.57315	PC6
0.0366667	7.65219	PC6
0.04	6.79422	PC6
0.0433333	7.03866	PC6
0.0466667	8.13211	PC6
0.05	6.33679	PC6
0.0533333	4.78868	PC6
0.0566667	3.83561	PC6
0.06	2.55051	PC6
0.0633333	1.91505	PC6
0.0666667	1.66558	PC6
0.07	0.741057	PC6
0.0733333	0.308889	PC6
0.0766667	0.458164	PC6
0.08	0.643452	PC6
0.0833333	0.444181	PC6
0.0866667	0.166238	PC6
0.09	0.168844	PC6
0.0933333	0.103117	PC6
0.0966667	0.0656845	PC6
0.1	0.0498861	PC6
0.103333	0.0306809	PC6
0.106667	0.0172128	PC6
0.11	0.0113891	PC6
0.113333	0.00695819	PC6
0.116667	0.00178871	PC6
0.12	0.00212233	PC6
0.123333	0.00305403	PC6
0.126667	0.0014457	PC6
0.13	0.000625608	PC6
0.133333	0.000338652	PC6
0.136667	0.000248442	PC6
0.14	0.00013502	PC6
0.143333	6.76203e-05	PC6
0.146667	2.55071e-05	PC6
0.15	1.69235e-05	PC6
0.153333	1.08421e-05	PC6
0.156667	9.0801e-06	PC6
0.16	3.47935e-06	PC6
0.163333	2.39748e-06	PC6
0.166667	1.18443e-06	PC6
0.17	3.49396e-07	PC6
0.173333	2.74668e-07	PC6
0.176667	2.20611e-07	PC6
0.18	1.46254e-07	PC6
0.183333	4.45982e-08	PC6
0.186667	3.72069e-08	PC6
0.19	1.63534e-08	PC6
0.193333	7.79852e-09	PC6
0.196667	1.05411e-08	PC6
0.2	7.66083e-09	PC6
0	3.72291	PC7
0.00333333	20.5821	PC7
0.00666667	28.3795	PC7
0.01	59.3867	PC7
0.0133333	33.7032	PC7
0.0166667	33.9421	PC7
0.02	26.5018	PC7
0.0233333	23.3111	PC7
0.0266667	26.2255	PC7
0.03	14.9296	PC7
0.0333333	15.1207	PC7
0.0366667	6.87335	PC7
0.04	3.91288	PC7
0.0433333	4.72974	PC7
0.0466667	5.45621	PC7
0.05	5.6126	PC7
0.0533333	5.65066	PC7
0.0566667	2.54498	PC7
0.06	1.28011	PC7
0.0633333	1.02863	PC7
0.0666667	0.721645	PC7
0.07	0.638179	PC7
0.0733333	0.379232	PC7
0.0766667	0.262939	PC7
0.08	0.277307	PC7
0.0833333	0.308633	PC7
0.0866667	0.145207	PC7
0.09	0.103425	PC7
0.0933333	0.102587	PC7
0.0966667	0.0605856	PC7
0.1	0.0261135	PC7
0.103333	0.0169912	PC7
0.106667	0.0126769	PC7
0.11	0.0127378	PC7
0.113333	0.0076634	PC7
0.116667	0.00125059	PC7
0.12	0.00133172	PC7
0.123333	0.00126956	PC7
0.126667	0.000486772	PC7
0.13	0.000494656	PC7
0.133333	0.00017906	PC7
0.136667	9.20068e-05	PC7
0.14	7.54486e-05	PC7
0.143333	4.50074e-05	PC7
0.146667	2.08751e-05	PC7
0.15	7.62995e-06	PC7
0.153333	4.38648e-06	PC7
0.156667	4.90247e-06	PC7
0.16	2.06836e-06	PC7
0.163333	1.31695e-06	PC7
0.166667	9.92533e-07	PC7
0.17	3.27285e-07	PC7
0.173333	1.49083e-07	PC7
0.176667	8.2402e-08	PC7
0.18	2.56795e-08	PC7
0.183333	2.71336e-08	PC7
0.186667	2.67167e-08	PC7
0.19	1.73575e-08	PC7
0.193333	7.34388e-09	PC7
0.196667	3.40692e-09	PC7
0.2	1.53785e-09	PC7
0	5.12468	PC8
0.00333333	16.2342	PC8
0.00666667	55.0148	PC8
0.01	97.3308	PC8
0.0133333	52.2219	PC8
0.0166667	36.737	PC8
0.02	35.6874	PC8
0.0233333	27.7128	PC8
0.0266667	21.4294	PC8
0.03	26.2176	PC8
0.0333333	19.0443	PC8
0.0366667	11.6208	PC8
0.04	6.68954	PC8
0.0433333	8.36784	PC8
0.0466667	10.4493	PC8
0.05	7.95231	PC8
0.0533333	5.62637	PC8
0.0566667	1.93975	PC8
0.06	1.03577	PC8
0.0633333	1.72291	PC8
0.0666667	1.1911	PC8
0.07	0.726647	PC8
0.0733333	0.988162	PC8
0.0766667	0.423716	PC8
0.08	0.191668	PC8
0.0833333	0.230416	PC8
0.0866667	0.122108	PC8
0.09	0.132883	PC8
0.0933333	0.0989164	PC8
0.0966667	0.0475071	PC8
0.1	0.0356085	PC8
0.103333	0.0285366	PC8
0.106667	0.015459	PC8
0.11	0.0114549	PC8
0.113333	0.00898865	PC8
0.116667	0.00362722	PC8
0.12	0.00149241	PC8
0.123333	0.00235284	PC8
0.126667	0.00113267	PC8
0.13	0.000324499	PC8
0.133333	0.000208497	PC8
0.136667	0.000165124	PC8
0.14	0.000116383	PC8
0.143333	0.000110772	PC8
0.146667	5.49527e-05	PC8
0.15	2.46771e-05	PC8
0.153333	1.08585e-05	PC8
0.156667	1.01093e-05	PC8
0.16	3.9305e-06	PC8
0.163333	2.83778e-06	PC8
0.166667	2.5036e-06	PC8
0.17	9.66267e-07	PC8
0.173333	2.80844e-07	PC8
0.176667	1.45284e-07	PC8
0.18	1.33275e-07	PC8
0.183333	4.61689e-08	PC8
0.186667	2.81273e-08	PC8
0.19	1.4799e-08	PC8
0.193333	7.01795e-09	PC8
0.196667	4.47457e-09	PC8
0.2	1.43519e-09	PC8
0	12.0618	PC9
0.00333333	32.6483	PC9
0.00666667	14.6665	PC9
0.01	12.4305	PC9
0.0133333	17.6569	PC9
0.0166667	14.744	PC9
0.02	11.1633	PC9
0.0233333	5.77343	PC9
0.0266667	8.37255	PC9
0.03	9.05261	PC9
0.0333333	9.96863	PC9
0.0366667	4.57795	PC9
0.04	2.27104	PC9
0.0433333	2.84319	PC9
0.0466667	3.47269	PC9
0.05	2.28696	PC9
0.0533333	1.60184	PC9
0.0566667	0.742312	PC9
0.06	0.257332	PC9
0.0633333	0.438216	PC9
0.0666667	0.50733	PC9
0.07	0.315232	PC9
0.0733333	0.204991	PC9
0.0766667	0.129387	PC9
0.08	0.0791556	PC9
0.0833333	0.0704189	PC9
0.0866667	0.0800239	PC9
0.09	0.0352714	PC9
0.0933333	0.0281776	PC9
0.0966667	0.0157525	PC9
0.1	0.0092931	PC9
0.103333	0.00942299	PC9
0.106667	0.00536048	PC9
0.11	0.00435114	PC9
0.113333	0.00368834	PC9
0.116667	0.000816099	PC9
0.12	0.000357011	PC9
0.123333	0.000604087	PC9
0.126667	0.000366493	PC9
0.13	0.000201968	PC9
0.133333	0.000130421	PC9
0.136667	0.000119534	PC9
0.14	4.80618e-05	PC9
0.143333	3.63945e-05	PC9
0.146667	2.08263e-05	PC9
0.15	7.53797e-06	PC9
0.153333	4.36795e-06	PC9
0.156667	2.56036e-06	PC9
0.16	1.05505e-06	PC9
0.163333	8.76696e-07	PC9
0.166667	8.74003e-07	PC9
0.17	2.2109e-07	PC9
0.173333	1.3172e-07	PC9
0.176667	3.05427e-08	PC9
0.18	3.32506e-08	PC9
0.183333	1.13228e-08	PC9
0.186667	1.28061e-08	PC9
0.19	3.82961e-09	PC9
0.193333	3.78403e-09	PC9
0.196667	1.15214e-09	PC9
0.2	5.42989e-10	PC9
0	7.57331	PC10
0.00333333	35.3831	PC10
0.00666667	35.3971	PC10
0.01	37.0443	PC10
0.0133333	12.7839	PC10
0.0166667	18.426	PC10
0.02	27.8119	PC10
0.0233333	16.0913	PC10
0.0266667	7.54928	PC10
0.03	6.37604	PC10
0.0333333	9.61346	PC10
0.0366667	7.15478	PC10
0.04	3.34472	PC10
0.0433333	3.59692	PC10
0.0466667	3.25433	PC10
0.05	2.93208	PC10
0.0533333	3.63788	PC10
0.0566667	1.81821	PC10
0.06	0.924477	PC10
0.0633333	0.76263	PC10
0.0666667	0.507809	PC10
0.07	0.388402	PC10
0.0733333	0.364977	PC10
0.0766667	0.138037	PC10
0.08	0.207018	PC10
0.0833333	0.173456	PC10
0.0866667	0.112395	PC10
0.09	0.0988611	PC10
0.0933333	0.0449401	PC10
0.0966667	0.0193537	PC10
0.1	0.017621	PC10
0.103333	0.0154444	PC10
0.106667	0.007323	PC10
0.11	0.00619106	PC10
0.113333	0.0050129	PC10
0.116667	0.00230073	PC10
0.12	0.00172427	PC10
0.123333	0.00124751	PC10
0.126667	0.000588207	PC10
0.13	0.000257922	PC10
0.133333	0.000107016	PC10
0.136667	7.87773e-05	PC10
0.14	6.95044e-05	PC10
0.143333	4.65418e-05	PC10
0.146667	1.62295e-05	PC10
0.15	5.53429e-06	PC10
0.153333	3.83274e-06	PC10
0.156667	3.68146e-06	PC10
0.16	1.61828e-06	PC10
0.163333	1.11415e-06	PC10
0.166667	4.11281e-07	PC10
0.17	4.80329e-07	PC10
0.173333	4.58706e-07	PC10
0.176667	1.78473e-07	PC10
0.18	4.93146e-08	PC10
0.183333	1.20698e-08	PC10
0.186667	1.06864e-08	PC10
0.19	7.67875e-09	PC10
0.193333	3.57796e-09	PC10
0.196667	3.28842e-09	PC10
0.2	4.74644e-10	PC10
0	8.85955	PC11
0.00333333	32.026	PC11
0.00666667	32.1109	PC11
0.01	21.1597	PC11
0.0133333	28.1452	PC11
0.0166667	47.8741	PC11
0.02	52.7762	PC11
0.0233333	24.3312	PC11
0.0266667	31.8277	PC11
0.03	37.4919	PC11
0.0333333	26.1806	PC11
0.0366667	8.52725	PC11
0.04	9.41817	PC11
0.0433333	7.66042	PC11
0.0466667	7.68412	PC11
0.05	5.52262	PC11
0.0533333	3.27494	PC11
0.0566667	2.17675	PC11
0.06	1.88159	PC11
0.0633333	1.46925	PC11
0.0666667	1.02472	PC11
0.07	0.730492	PC11
0.0733333	0.658748	PC11
0.0766667	0.337781	PC11
0.08	0.32831	PC11
0.0833333	0.222279	PC11
0.0866667	0.15183	PC11
0.09	0.0955867	PC11
0.0933333	0.0749407	PC11
0.0966667	0.0426532	PC11
0.1	0.0245183	PC11
0.103333	0.0314913	PC11
0.106667	0.02024	PC11
0.11	0.0201722	PC11
0.113333	0.0104149	PC11
0.116667	0.00401199	PC11
0.12	0.00193736	PC11
0.123333	0.00183026	PC11
0.126667	0.000709774	PC11
0.13	0.000594445	PC11
0.133333	0.000265784	PC11
0.136667	8.96359e-05	PC11
0.14	7.21164e-05	PC11
0.143333	4.78443e-05	PC11
0.146667	1.84939e-05	PC11
0.15	6.81452e-06	PC11
0.153333	1.11343e-05	PC11
0.156667	4.35648e-06	PC11
0.16	2.53471e-06	PC11
0.163333	1.04831e-06	PC11
0.166667	4.49599e-07	PC11
0.17	5.46196e-07	PC11
0.173333	2.29011e-07	PC11
0.176667	1.00225e-07	PC11
0.18	8.0517e-08	PC11
0.183333	4.0168e-08	PC11
0.186667	3.04764e-08	PC11
0.19	1.60967e-08	PC11
0.193333	5.46626e-09	PC11
0.196667	2.79255e-09	PC11
0.2	1.11636e-09	PC11
0	4.57282	PC12
0.00333333	24.7765	PC12
0.00666667	35.3853	PC12
0.01	47.5113	PC12
0.0133333	23.8042	PC12
0.0166667	17.1883	PC12
0.02	34.6439	PC12
0.0233333	24.7385	PC12
0.0266667	18.606	PC12
0.03	16.5013	PC12
0.0333333	6.03765	PC12
0.0366667	4.22684	PC12
0.04	4.4092	PC12
0.0433333	6.47655	PC12
0.0466667	3.84061	PC12
0.05	2.40206	PC12
0.0533333	3.96605	PC12
0.0566667	2.59696	PC12
0.06	1.75635	PC12
0.0633333	0.900403	PC12
0.0666667	0.206302	PC12
0.07	0.480801	PC12
0.0733333	0.39641	PC12
0.0766667	0.242092	PC12
0.08	0.182826	PC12
0.0833333	0.127772	PC12
0.0866667	0.0714225	PC12
0.09	0.0692264	PC12
0.0933333	0.054719	PC12
0.0966667	0.0247996	PC12
0.1	0.0111634	PC12
0.103333	0.00919775	PC12
0.106667	0.0086988	PC12
0.11	0.00379103	PC12
0.113333	0.00341226	PC12
0.116667	0.00320266	PC12
0.12	0.00122499	PC12
0.123333	0.00085919	PC12
0.126667	0.000471202	PC12
0.13	0.000279885	PC12
0.133333	0.000135771	PC12
0.136667	0.000157254	PC12
0.14	0.000124164	PC12
0.143333	7.61981e-05	PC12
0.146667	2.21627e-05	PC12
0.15	1.03871e-05	PC12
0.153333	5.96179e-06	PC12
0.156667	2.56765e-06	PC12
0.16	3.24768e-06	PC12
0.163333	1.86814e-06	PC12
0.166667	1.10756e-06	PC12
0.17	3.55858e-07	PC12
0.173333	2.09769e-07	PC12
0.176667	1.23484e-07	PC12
0.18	8.67032e-08	PC12
0.183333	1.70258e-08	PC12
0.186667	7.29566e-09	PC12
0.19	2.98856e-09	PC12
0.193333	3.02144e-09	PC12
0.196667	5.00153e-09	PC12
0.2	2.5083e-09	PC12
0	8.22055	PC13
0.00333333	25.0719	PC13
0.00666667	24.6633	PC13
0.01	25.3251	PC13
0.0133333	18.1445	PC13
0.0166667	18.8014	PC13
0.02	30.5118	PC13
0.0233333	33.1529	PC13
0.0266667	24.7574	PC13
0.03	21.3681	PC13
0.0333333	15.8107	PC13
0.0366667	9.34323	PC13
0.04	11.3416	PC13
0.0433333	10.7035	PC13
0.0466667	6.01925	PC13
0.05	4.29617	PC13
0.0533333	4.92475	PC13
0.0566667	2.40974	PC13
0.06	2.66427	PC13
0.0633333	2.05894	PC13
0.0666667	1.13997	PC13
0.07	1.19098	PC13
0.0733333	0.622677	PC13
0.0766667	0.165468	PC13
0.08	0.274288	PC13
0.0833333	0.194783	PC13
0.0866667	0.0976388	PC13
0.09	0.133998	PC13
0.0933333	0.133135	PC13
0.0966667	0.0498187	PC13
0.1	0.0212868	PC13
0.103333	0.0125598	PC13
0.106667	0.00820339	PC13
0.11	0.0103797	PC13
0.113333	0.00305471	PC13
0.116667	0.003341	PC13
0.12	0.00324444	PC13
0.123333	0.0022062	PC13
0.126667	0.00102629	PC13
0.13	0.00071566	PC13
0.133333	0.000414656	PC13
0.136667	0.000219912	PC13
0.14	8.96526e-05	PC13
0.143333	3.59804e-05	PC13
0.146667	3.04169e-05	PC13
0.15	2.98638e-05	PC13
0.153333	9.20065e-06	PC13
0.156667	3.62296e-06	PC13
0.16	1.73792e-06	PC13
0.163333	8.19668e-07	PC13
0.166667	8.78548e-07	PC13
0.17	5.91231e-07	PC13
0.173333	1.43245e-07	PC13
0.176667	9.2736e-08	PC13
0.18	7.32243e-08	PC13
0.183333	4.97049e-08	PC13
0.186667	3.08397e-08	PC13
0.19	5.2441e-09	PC13
0.193333	4.56056e-09	PC13
0.196667	4.22288e-09	PC13
0.2	2.97484e-09	PC13
0	4.92483	PC14
0.00333333	30.0739	PC14
0.00666667	30.615	PC14
0.01	18.973	PC14
0.0133333	26.4234	PC14
0.0166667	35.184	PC14
0.02	30.3362	PC14
0.0233333	13.2119	PC14
0.0266667	12.1399	PC14
0.03	6.13572	PC14
0.0333333	3.37004	PC14
0.0366667	4.25721	PC14
0.04	4.91718	PC14
0.0433333	3.78093	PC14
0.0466667	3.20575	PC14
0.05	2.89844	PC14
0.0533333	1.67731	PC14
0.0566667	1.89899	PC14
0.06	1.58793	PC14
0.0633333	0.890885	PC14
0.0666667	0.287996	PC14
0.07	0.221542	PC14
0.0733333	0.222343	PC14
0.0766667	0.215445	PC14
0.08	0.235849	PC14
0.0833333	0.092705	PC14
0.0866667	0.0499722	PC14
0.09	0.0375492	PC14
0.0933333	0.0277193	PC14
0.0966667	0.0268651	PC14
0.1	0.0128804	PC14
0.103333	0.0153345	PC14
0.106667	0.0061302	PC14
0.11	0.00302387	PC14
0.113333	0.00329504	PC14
0.116667	0.00153877	PC14
0.12	0.000733804	PC14
0.123333	0.000706586	PC14
0.126667	0.000443272	PC14
0.13	0.000398091	PC14
0.133333	0.00019297	PC14
0.136667	4.49396e-05	PC14
0.14	3.2993e-05	PC14
0.143333	3.63471e-05	PC14
0.146667	1.10485e-05	PC14
0.15	5.9466e-06	PC14
0.153333	5.31255e-06	PC14
0.156667	4.21196e-06	PC14
0.16	3.68766e-06	PC14
0.163333	2.6707e-06	PC14
0.166667	8.30479e-07	PC14
0.17	2.27912e-07	PC14
0.173333	7.31802e-08	PC14
0.176667	4.51423e-08	PC14
0.18	3.43862e-08	PC14
0.183333	2.40532e-08	PC14
0.186667	1.77668e-08	PC14
0.19	8.49768e-09	PC14
0.193333	4.93181e-09	PC14
0.196667	1.07882e-09	PC14
0.2	3.37815e-10	PC14
0	2.80633	PC15
0.00333333	18.261	PC15
0.00666667	23.5165	PC15
0.01	12.517	PC15
0.0133333	14.3011	PC15
0.0166667	13.4011	PC15
0.02	16.809	PC15
0.0233333	24.1309	PC15
0.0266667	26.6628	PC15
0.03	13.9974	PC15
0.0333333	18.6002	PC15
0.0366667	7.75891	PC15
0.04	9.03285	PC15
0.0433333	10.4241	PC15
0.0466667	5.4388	PC15
0.05	2.70164	PC15
0.0533333	3.93912	PC15
0.0566667	2.16692	PC15
0.06	1.58395	PC15
0.0633333	2.17964	PC15
0.0666667	1.35385	PC15
0.07	0.610308	PC15
0.0733333	0.441476	PC15
0.0766667	0.543989	PC15
0.08	0.349825	PC15
0.0833333	0.292533	PC15
0.0866667	0.195929	PC15
0.09	0.124624	PC15
0.0933333	0.091603	PC15
0.0966667	0.0410708	PC15
0.1	0.0294587	PC15
0.103333	0.0227912	PC15
0.106667	0.0125866	PC15
0.11	0.0060016	PC15
0.113333	0.00289649	PC15
0.116667	0.00345813	PC15
0.12	0.0022155	PC15
0.123333	0.000721704	PC15
0.126667	0.000479156	PC15
0.13	0.000160513	PC15
0.133333	0.000107059	PC15
0.136667	0.000159244	PC15
0.14	0.00012125	PC15
0.143333	4.83343e-05	PC15
0.146667	2.6786e-05	PC15
0.15	1.36029e-05	PC15
0.153333	8.79004e-06	PC15
0.156667	8.75204e-06	PC15
0.16	4.75587e-06	PC15
0.163333	2.17586e-06	PC15
0.166667	1.50342e-06	PC15
0.17	6.8015e-07	PC15
0.173333	2.87532e-07	PC15
0.176667	8.61585e-08	PC15
0.18	7.93876e-08	PC15
0.183333	3.35541e-08	PC15
0.186667	2.70976e-08	PC15
0.19	1.49336e-08	PC15
0.193333	9.39903e-09	PC15
0.196667	5.67106e-09	PC15
0.2	3.02207e-09	PC15
0	13.5231	PC16
0.00333333	38.1061	PC16
0.00666667	51.3017	PC16
0.01	56.2089	PC16
0.0133333	43.4928	PC16
0.0166667	38.0633	PC16
0.02	33.8592	PC16
0.0233333	25.8227	PC16
0.0266667	13.0104	PC16
0.03	17.0384	PC16
0.0333333	17.593	PC16
0.0366667	10.8726	PC16
0.04	5.53483	PC16
0.0433333	3.97057	PC16
0.0466667	4.89036	PC16
0.05	4.61866	PC16
0.0533333	3.2124	PC16
0.0566667	2.23053	PC16
0.06	2.09797	PC16
0.0633333	1.321	PC16
0.0666667	0.57099	PC16
0.07	0.274878	PC16
0.0733333	0.23404	PC16
0.0766667	0.255638	PC16
0.08	0.199389	PC16
0.0833333	0.182027	PC16
0.0866667	0.128628	PC16
0.09	0.102245	PC16
0.0933333	0.0543472	PC16
0.0966667	0.030259	PC16
0.1	0.0224617	PC16
0.103333	0.018821	PC16
0.106667	0.00775973	PC16
0.11	0.00694925	PC16
0.113333	0.00564684	PC16
0.116667	0.00329401	PC16
0.12	0.00273254	PC16
0.123333	0.00122141	PC16
0.126667	0.000431567	PC16
0.13	0.000138768	PC16
0.133333	0.000118793	PC16
0.136667	7.7443e-05	PC16
0.14	6.37112e-05	PC16
0.143333	6.12398e-05	PC16
0.146667	2.87355e-05	PC16
0.15	1.51023e-05	PC16
0.153333	5.66437e-06	PC16
0.156667	4.75111e-06	PC16
0.16	1.93917e-06	PC16
0.163333	9.99473e-07	PC16
0.166667	4.09678e-07	PC16
0.17	2.62374e-07	PC16
0.173333	1.56499e-07	PC16
0.176667	6.50605e-08	PC16
0.18	3.55269e-08	PC16
0.183333	9.98796e-09	PC16
0.186667	4.60789e-09	PC16
0.19	4.81539e-09	PC16
0.193333	7.55912e-09	PC16
0.196667	7.23927e-09	PC16
0.2	3.55015e-09	PC16
0	3.87809	PC17
0.00333333	23.6007	PC17
0.00666667	26.5929	PC17
0.01	13.6817	PC17
0.0133333	15.8335	PC17
0.0166667	19.7829	PC17
0.02	18.5388	PC17
0.0233333	11.6563	PC17
0.0266667	9.21897	PC17
0.03	8.75321	PC17
0.0333333	4.33463	PC17
0.0366667	1.36146	PC17
0.04	1.42158	PC17
0.0433333	1.73501	PC17
0.0466667	2.83332	PC17
0.05	2.72964	PC17
0.0533333	1.9019	PC17
0.0566667	1.28969	PC17
0.06	0.599903	PC17
0.0633333	0.873218	PC17
0.0666667	0.916044	PC17
0.07	0.220747	PC17
0.0733333	0.256495	PC17
0.0766667	0.180601	PC17
0.08	0.231401	PC17
0.0833333	0.214943	PC17
0.0866667	0.161099	PC17
0.09	0.10707	PC17
0.0933333	0.0397539	PC17
0.0966667	0.0212824	PC17
0.1	0.0281532	PC17
0.103333	0.0205736	PC17
0.106667	0.0127815	PC17
0.11	0.00765022	PC17
0.113333	0.00367456	PC17
0.116667	0.00220122	PC17
0.12	0.00187821	PC17
0.123333	0.00128341	PC17
0.126667	0.000750769	PC17
0.13	0.000420775	PC17
0.133333	0.000262615	PC17
0.136667	0.000277199	PC17
0.14	9.54491e-05	PC17
0.143333	2.97066e-05	PC17
0.146667	1.91494e-05	PC17
0.15	1.87975e-05	PC17
0.153333	1.10508e-05	PC17
0.156667	6.04863e-06	PC17
0.16	5.6574e-06	PC17
0.163333	2.69111e-06	PC17
0.166667	9.16076e-07	PC17
0.17	4.90352e-07	PC17
0.173333	1.88624e-07	PC17
0.176667	1.87343e-07	PC17
0.18	1.21894e-07	PC17
0.183333	3.78807e-08	PC17
0.186667	3.07759e-08	PC17
0.19	1.45267e-08	PC17
0.193333	1.29586e-08	PC17
0.196667	3.3606e-09	PC17
0.2	3.24453e-09	PC17
0	15.8619	PC18
0.00333333	64.9374	PC18
0.00666667	36.3889	PC18
0.01	36.8558	PC18
0.0133333	21.657	PC18
0.0166667	15.1642	PC18
0.02	37.1667	PC18
0.0233333	18.231	PC18
0.0266667	8.74347	PC18
0.03	12.7828	PC18
0.0333333	13.0398	PC18
0.0366667	4.86765	PC18
0.04	7.17759	PC18
0.0433333	5.58337	PC18
0.0466667	6.44768	PC18
0.05	4.27288	PC18
0.0533333	1.69885	PC18
0.0566667	1.03247	PC18
0.06	1.34128	PC18
0.0633333	1.45817	PC18
0.0666667	1.05292	PC18
0.07	0.692953	PC18
0.0733333	0.643191	PC18
0.0766667	0.541591	PC18
0.08	0.241019	PC18
0.0833333	0.12441	PC18
0.0866667	0.0877604	PC18
0.09	0.0772153	PC18
0.0933333	0.0429941	PC18
0.0966667	0.034081	PC18
0.1	0.0359932	PC18
0.103333	0.018808	PC18
0.106667	0.011345	PC18
0.11	0.00613187	PC18
0.113333	0.00326519	PC18
0.116667	0.00218344	PC18
0.12	0.00169169	PC18
0.123333	0.00179409	PC18
0.126667	0.0008095	PC18
0.13	0.000227434	PC18
0.133333	0.000205702	PC18
0.136667	0.000112457	PC18
0.14	6.25192e-05	PC18
0.143333	4.22342e-05	PC18
0.146667	2.38271e-05	PC18
0.15	1.38928e-05	PC18
0.153333	1.2376e-05	PC18
0.156667	7.55925e-06	PC18
0.16	2.18697e-06	PC18
0.163333	8.41293e-07	PC18
0.166667	4.54719e-07	PC18
0.17	2.73334e-07	PC18
0.173333	2.1851e-07	PC18
0.176667	1.08215e-07	PC18
0.18	5.58704e-08	PC18
0.183333	2.29481e-08	PC18
0.186667	1.90251e-08	PC18
0.19	9.31878e-09	PC18
0.193333	5.86392e-09	PC18
0.196667	2.08938e-09	PC18
0.2	1.33849e-09	PC18
0	5.10164	PC19
0.00333333	23.7375	PC19
0.00666667	22.6583	PC19
0.01	17.6077	PC19
0.0133333	10.5346	PC19
0.0166667	14.2236	PC19
0.02	7.90872	PC19
0.0233333	5.43135	PC19
0.0266667	5.77671	PC19
0.03	7.10501	PC19
0.0333333	6.25748	PC19
0.0366667	4.52401	PC19
0.04	2.14816	PC19
0.0433333	1.36529	PC19
0.0466667	1.14033	PC19
0.05	1.43576	PC19
0.0533333	1.34487	PC19
0.0566667	0.418273	PC19
0.06	0.646272	PC19
0.0633333	0.639383	PC19
0.0666667	0.302323	PC19
0.07	0.213547	PC19
0.0733333	0.223508	PC19
0.0766667	0.278965	PC19
0.08	0.185753	PC19
0.0833333	0.0651931	PC19
0.0866667	0.0628769	PC19
0.09	0.0642793	PC19
0.0933333	0.032121	PC19
0.0966667	0.0187664	PC19
0.1	0.012447	PC19
0.103333	0.00532609	PC19
0.106667	0.00262002	PC19
0.11	0.00249303	PC19
0.113333	0.00171804	PC19
0.116667	0.000833964	PC19
0.12	0.000425252	PC19
0.123333	0.000722415	PC19
0.126667	0.000371327	PC19
0.13	0.000245439	PC19
0.133333	0.000131497	PC19
0.136667	6.0318e-05	PC19
0.14	4.10098e-05	PC19
0.143333	2.30392e-05	PC19
0.146667	1.50676e-05	PC19
0.15	7.46061e-06	PC19
0.153333	4.64714e-06	PC19
0.156667	2.00096e-06	PC19
0.16	1.32323e-06	PC19
0.163333	8.3608e-07	PC19
0.166667	5.73803e-07	PC19
0.17	4.89112e-07	PC19
0.173333	1.58189e-07	PC19
0.176667	5.47535e-08	PC19
0.18	6.48316e-08	PC19
0.183333	3.05484e-08	PC19
0.186667	1.27141e-08	PC19
0.19	5.26129e-09	PC19
0.193333	4.99736e-09	PC19
0.196667	2.6457e-09	PC19
0.2	4.90606e-10	PC19
0	10.9276	PC20
0.00333333	38.5903	PC20
0.00666667	30.966	PC20
0.01	26.0776	PC20
0.0133333	24.5424	PC20
0.0166667	22.4958	PC20
0.02	24.9569	PC20
0.0233333	13.4855	PC20
0.0266667	5.82993	PC20
0.03	3.19548	PC20
0.0333333	8.21643	PC20
0.0366667	4.0288	PC20
0.04	2.02435	PC20
0.0433333	3.04145	PC20
0.0466667	2.49321	PC20
0.05	2.10618	PC20
0.0533333	1.90322	PC20
0.0566667	2.23899	PC20
0.06	1.65341	PC20
0.0633333	0.812347	PC20
0.0666667	0.416619	PC20
0.07	0.474995	PC20
0.0733333	0.378144	PC20
0.0766667	0.187045	PC20
0.08	0.237808	PC20
0.0833333	0.17089	PC20
0.0866667	0.0726485	PC20
0.09	0.0325895	PC20
0.0933333	0.0320415	PC20
0.0966667	0.0220889	PC20
0.1	0.0237379	PC20
0.103333	0.00919226	PC20
0.106667	0.00284473	PC20
0.11	0.00267472	PC20
0.113333	0.00198701	PC20
0.116667	0.00131833	PC20
0.12	0.00162439	PC20
0.123333	0.000696517	PC20
0.126667	0.000339099	PC20
0.13	0.000218878	PC20
0.133333	9.65099e-05	PC20
0.136667	6.81037e-05	PC20
0.14	7.81001e-05	PC20
0.143333	3.96434e-05	PC20
0.146667	2.47739e-05	PC20
0.15	1.41973e-05	PC20
0.153333	5.73912e-06	PC20
0.156667	2.76494e-06	PC20
0.16	1.8613e-06	PC20
0.163333	5.29679e-07	PC20
0.166667	4.71809e-07	PC20
0.17	2.79047e-07	PC20
0.173333	6.59134e-08	PC20
0.176667	1.06887e-07	PC20
0.18	3.05597e-08	PC20
0.183333	1.43257e-08	PC20
0.186667	1.6444e-08	PC20
0.19	5.64854e-09	PC20
0.193333	2.48857e-09	PC20
0.196667	3.2404e-09	PC20
0.2	2.02006e-09	PC20
0	4.73201	PC21
0.00333333	16.2249	PC21
0.00666667	12.7331	PC21
0.01	19.8358	PC21
0.0133333	19.7795	PC21
0.0166667	13.2832	PC21
0.02	12.3089	PC21
0.0233333	7.04348	PC21
0.0266667	4.37466	PC21
0.03	3.48127	PC21
0.0333333	5.07914	PC21
0.0366667	4.17503	PC21
0.04	2.28245	PC21
0.0433333	2.36057	PC21
0.0466667	1.1575	PC21
0.05	1.27975	PC21
0.0533333	2.0535	PC21
0.0566667	1.56074	PC21
0.06	0.854014	PC21
0.0633333	0.802382	PC21
0.0666667	0.352954	PC21
0.07	0.254718	PC21
0.0733333	0.220392	PC21
0.0766667	0.147758	PC21
0.08	0.238152	PC21
0.0833333	0.1908	PC21
0.0866667	0.0982031	PC21
0.09	0.0531729	PC21
0.0933333	0.0391509	PC21
0.0966667	0.0229303	PC21
0.1	0.0240005	PC21
0.103333	0.0132618	PC21
0.106667	0.00716806	PC21
0.11	0.00347608	PC21
0.113333	0.00279905	PC21
0.116667	0.00237132	PC21
0.12	0.0010023	PC21
0.123333	0.000651939	PC21
0.126667	0.000222064	PC21
0.13	0.000225992	PC21
0.133333	0.000131253	PC21
0.136667	8.90453e-05	PC21
0.14	5.0978e-05	PC21
0.143333	3.56846e-05	PC21
0.146667	2.06843e-05	PC21
0.15	1.34056e-05	PC21
0.153333	7.1604e-06	PC21
0.156667	4.48537e-06	PC21
0.16	1.85234e-06	PC21
0.163333	9.50985e-07	PC21
0.166667	6.2582e-07	PC21
0.17	4.16934e-07	PC21
0.173333	1.78616e-07	PC21
0.176667	9.89976e-08	PC21
0.18	2.83145e-08	PC21
0.183333	2.89852e-08	PC21
0.186667	2.68787e-08	PC21
0.19	1.08217e-08	PC21
0.193333	7.08014e-09	PC21
0.196667	4.71038e-09	PC21
0.2	2.48394e-09	PC21
0	4.50972	PC22
0.00333333	27.3414	PC22
0.00666667	11.5944	PC22
0.01	17.4837	PC22
0.0133333	18.638	PC22
0.0166667	20.2503	PC22
0.02	14.1826	PC22
0.0233333	7.19588	PC22
0.0266667	5.62382	PC22
0.03	4.42379	PC22
0.0333333	4.7975	PC22
0.0366667	3.3921	PC22
0.04	4.44422	PC22
0.0433333	2.86851	PC22
0.0466667	3.01536	PC22
0.05	1.78124	PC22
0.0533333	1.98317	PC22
0.0566667	1.32571	PC22
0.06	0.970799	PC22
0.0633333	0.64758	PC22
0.0666667	0.3298	PC22
0.07	0.313356	PC22
0.0733333	0.213877	PC22
0.0766667	0.177539	PC22
0.08	0.149506	PC22
0.0833333	0.0842936	PC22
0.0866667	0.0658941	PC22
0.09	0.0413884	PC22
0.0933333	0.022345	PC22
0.0966667	0.027654	PC22
0.1	0.0204024	PC22
0.103333	0.008475	PC22
0.106667	0.00636486	PC22
0.11	0.00583092	PC22
0.113333	0.0048166	PC22
0.116667	0.00263193	PC22
0.12	0.00242674	PC22
0.123333	0.00113694	PC22
0.126667	0.000647414	PC22
0.13	0.000153438	PC22
0.133333	7.96222e-05	PC22
0.136667	0.000104816	PC22
0.14	8.40506e-05	PC22
0.143333	3.85949e-05	PC22
0.146667	2.36743e-05	PC22
0.15	1.42819e-05	PC22
0.153333	6.66585e-06	PC22
0.156667	4.5223e-06	PC22
0.16	2.23151e-06	PC22
0.163333	1.2394e-06	PC22
0.166667	6.41377e-07	PC22
0.17	3.57534e-07	PC22
0.173333	2.38143e-07	PC22
0.176667	1.13768e-07	PC22
0.18	5.39879e-08	PC22
0.183333	2.03389e-08	PC22
0.186667	2.14455e-08	PC22
0.19	8.90864e-09	PC22
0.193333	3.44097e-09	PC22
0.196667	6.67039e-09	PC22
0.2	4.87441e-09	PC22

## Sheet: ExtData1f
time	cc	mouse	pc	state	signal
-110	0.0169915	DL159	pc1	NREM	sigma
-107.5	0.0299568	DL159	pc1	NREM	sigma
-105	0.0458258	DL159	pc1	NREM	sigma
-102.5	0.0630571	DL159	pc1	NREM	sigma
-100	0.0752934	DL159	pc1	NREM	sigma
-97.5	0.0787765	DL159	pc1	NREM	sigma
-95	0.0700366	DL159	pc1	NREM	sigma
-92.5	0.0528145	DL159	pc1	NREM	sigma
-90	0.0352196	DL159	pc1	NREM	sigma
-87.5	0.0204608	DL159	pc1	NREM	sigma
-85	0.0126012	DL159	pc1	NREM	sigma
-82.5	0.011478	DL159	pc1	NREM	sigma
-80	0.0169022	DL159	pc1	NREM	sigma
-77.5	-0.00014333	DL159	pc1	NREM	sigma
-75	-0.0364578	DL159	pc1	NREM	sigma
-72.5	-0.0708366	DL159	pc1	NREM	sigma
-70	-0.0797136	DL159	pc1	NREM	sigma
-67.5	-0.0715329	DL159	pc1	NREM	sigma
-65	-0.0690428	DL159	pc1	NREM	sigma
-62.5	-0.0697517	DL159	pc1	NREM	sigma
-60	-0.0700858	DL159	pc1	NREM	sigma
-57.5	-0.0678141	DL159	pc1	NREM	sigma
-55	-0.0653633	DL159	pc1	NREM	sigma
-52.5	-0.0657885	DL159	pc1	NREM	sigma
-50	-0.0710985	DL159	pc1	NREM	sigma
-47.5	-0.0869368	DL159	pc1	NREM	sigma
-45	-0.114535	DL159	pc1	NREM	sigma
-42.5	-0.157663	DL159	pc1	NREM	sigma
-40	-0.209518	DL159	pc1	NREM	sigma
-37.5	-0.26631	DL159	pc1	NREM	sigma
-35	-0.316604	DL159	pc1	NREM	sigma
-32.5	-0.35307	DL159	pc1	NREM	sigma
-30	-0.374007	DL159	pc1	NREM	sigma
-27.5	-0.380706	DL159	pc1	NREM	sigma
-25	-0.374045	DL159	pc1	NREM	sigma
-22.5	-0.34663	DL159	pc1	NREM	sigma
-20	-0.290952	DL159	pc1	NREM	sigma
-17.5	-0.202053	DL159	pc1	NREM	sigma
-15	-0.0798186	DL159	pc1	NREM	sigma
-12.5	0.0674309	DL159	pc1	NREM	sigma
-10	0.233128	DL159	pc1	NREM	sigma
-7.5	0.413879	DL159	pc1	NREM	sigma
-5	0.605046	DL159	pc1	NREM	sigma
-2.5	0.78617	DL159	pc1	NREM	sigma
0	0.919341	DL159	pc1	NREM	sigma
2.5	0.958543	DL159	pc1	NREM	sigma
5	0.905522	DL159	pc1	NREM	sigma
7.5	0.790664	DL159	pc1	NREM	sigma
10	0.642846	DL159	pc1	NREM	sigma
12.5	0.48448	DL159	pc1	NREM	sigma
15	0.333609	DL159	pc1	NREM	sigma
17.5	0.197788	DL159	pc1	NREM	sigma
20	0.0747774	DL159	pc1	NREM	sigma
22.5	-0.043117	DL159	pc1	NREM	sigma
25	-0.154804	DL159	pc1	NREM	sigma
27.5	-0.257129	DL159	pc1	NREM	sigma
30	-0.337727	DL159	pc1	NREM	sigma
32.5	-0.384788	DL159	pc1	NREM	sigma
35	-0.397804	DL159	pc1	NREM	sigma
37.5	-0.383731	DL159	pc1	NREM	sigma
40	-0.350283	DL159	pc1	NREM	sigma
42.5	-0.299311	DL159	pc1	NREM	sigma
45	-0.229483	DL159	pc1	NREM	sigma
47.5	-0.152218	DL159	pc1	NREM	sigma
50	-0.0771591	DL159	pc1	NREM	sigma
52.5	-0.0130626	DL159	pc1	NREM	sigma
55	0.0384699	DL159	pc1	NREM	sigma
57.5	0.0782104	DL159	pc1	NREM	sigma
60	0.10718	DL159	pc1	NREM	sigma
62.5	0.126332	DL159	pc1	NREM	sigma
65	0.141547	DL159	pc1	NREM	sigma
67.5	0.160788	DL159	pc1	NREM	sigma
70	0.186826	DL159	pc1	NREM	sigma
72.5	0.214934	DL159	pc1	NREM	sigma
75	0.232904	DL159	pc1	NREM	sigma
77.5	0.234731	DL159	pc1	NREM	sigma
80	0.211627	DL159	pc1	NREM	sigma
82.5	0.162882	DL159	pc1	NREM	sigma
85	0.0937453	DL159	pc1	NREM	sigma
87.5	0.016915	DL159	pc1	NREM	sigma
90	-0.047987	DL159	pc1	NREM	sigma
92.5	-0.0887751	DL159	pc1	NREM	sigma
95	-0.109409	DL159	pc1	NREM	sigma
97.5	-0.125734	DL159	pc1	NREM	sigma
100	-0.146233	DL159	pc1	NREM	sigma
102.5	-0.161238	DL159	pc1	NREM	sigma
105	-0.165927	DL159	pc1	NREM	sigma
107.5	-0.166037	DL159	pc1	NREM	sigma
110	-0.164578	DL159	pc1	NREM	sigma
-110	0.0217235	DL159	pc2	NREM	sigma
-107.5	0.0461048	DL159	pc2	NREM	sigma
-105	0.081946	DL159	pc2	NREM	sigma
-102.5	0.118095	DL159	pc2	NREM	sigma
-100	0.135734	DL159	pc2	NREM	sigma
-97.5	0.123235	DL159	pc2	NREM	sigma
-95	0.0785833	DL159	pc2	NREM	sigma
-92.5	0.0177919	DL159	pc2	NREM	sigma
-90	-0.0335182	DL159	pc2	NREM	sigma
-87.5	-0.0587457	DL159	pc2	NREM	sigma
-85	-0.0501777	DL159	pc2	NREM	sigma
-82.5	-0.0158677	DL159	pc2	NREM	sigma
-80	0.0286625	DL159	pc2	NREM	sigma
-77.5	0.0325231	DL159	pc2	NREM	sigma
-75	-0.00365884	DL159	pc2	NREM	sigma
-72.5	-0.0451271	DL159	pc2	NREM	sigma
-70	-0.0570976	DL159	pc2	NREM	sigma
-67.5	-0.0509047	DL159	pc2	NREM	sigma
-65	-0.0536905	DL159	pc2	NREM	sigma
-62.5	-0.0504127	DL159	pc2	NREM	sigma
-60	-0.02961	DL159	pc2	NREM	sigma
-57.5	0.00475844	DL159	pc2	NREM	sigma
-55	0.0329306	DL159	pc2	NREM	sigma
-52.5	0.0383314	DL159	pc2	NREM	sigma
-50	0.0150675	DL159	pc2	NREM	sigma
-47.5	-0.0405003	DL159	pc2	NREM	sigma
-45	-0.123225	DL159	pc2	NREM	sigma
-42.5	-0.224733	DL159	pc2	NREM	sigma
-40	-0.318755	DL159	pc2	NREM	sigma
-37.5	-0.389247	DL159	pc2	NREM	sigma
-35	-0.427822	DL159	pc2	NREM	sigma
-32.5	-0.43871	DL159	pc2	NREM	sigma
-30	-0.424946	DL159	pc2	NREM	sigma
-27.5	-0.386728	DL159	pc2	NREM	sigma
-25	-0.320378	DL159	pc2	NREM	sigma
-22.5	-0.2161	DL159	pc2	NREM	sigma
-20	-0.060777	DL159	pc2	NREM	sigma
-17.5	0.151317	DL159	pc2	NREM	sigma
-15	0.412337	DL159	pc2	NREM	sigma
-12.5	0.699038	DL159	pc2	NREM	sigma
-10	0.99872	DL159	pc2	NREM	sigma
-7.5	1.30744	DL159	pc2	NREM	sigma
-5	1.60019	DL159	pc2	NREM	sigma
-2.5	1.80461	DL159	pc2	NREM	sigma
0	1.83312	DL159	pc2	NREM	sigma
2.5	1.6217	DL159	pc2	NREM	sigma
5	1.26825	DL159	pc2	NREM	sigma
7.5	0.873646	DL159	pc2	NREM	sigma
10	0.498356	DL159	pc2	NREM	sigma
12.5	0.170647	DL159	pc2	NREM	sigma
15	-0.0922075	DL159	pc2	NREM	sigma
17.5	-0.285894	DL159	pc2	NREM	sigma
20	-0.418264	DL159	pc2	NREM	sigma
22.5	-0.51969	DL159	pc2	NREM	sigma
25	-0.606935	DL159	pc2	NREM	sigma
27.5	-0.684148	DL159	pc2	NREM	sigma
30	-0.723569	DL159	pc2	NREM	sigma
32.5	-0.694856	DL159	pc2	NREM	sigma
35	-0.595064	DL159	pc2	NREM	sigma
37.5	-0.450501	DL159	pc2	NREM	sigma
40	-0.299931	DL159	pc2	NREM	sigma
42.5	-0.162928	DL159	pc2	NREM	sigma
45	-0.0466359	DL159	pc2	NREM	sigma
47.5	0.0447301	DL159	pc2	NREM	sigma
50	0.108094	DL159	pc2	NREM	sigma
52.5	0.144716	DL159	pc2	NREM	sigma
55	0.159268	DL159	pc2	NREM	sigma
57.5	0.156764	DL159	pc2	NREM	sigma
60	0.145691	DL159	pc2	NREM	sigma
62.5	0.13172	DL159	pc2	NREM	sigma
65	0.121966	DL159	pc2	NREM	sigma
67.5	0.117648	DL159	pc2	NREM	sigma
70	0.118667	DL159	pc2	NREM	sigma
72.5	0.120037	DL159	pc2	NREM	sigma
75	0.112936	DL159	pc2	NREM	sigma
77.5	0.0863862	DL159	pc2	NREM	sigma
80	0.0297438	DL159	pc2	NREM	sigma
82.5	-0.0493592	DL159	pc2	NREM	sigma
85	-0.126303	DL159	pc2	NREM	sigma
87.5	-0.184677	DL159	pc2	NREM	sigma
90	-0.220634	DL159	pc2	NREM	sigma
92.5	-0.241362	DL159	pc2	NREM	sigma
95	-0.24535	DL159	pc2	NREM	sigma
97.5	-0.225603	DL159	pc2	NREM	sigma
100	-0.18731	DL159	pc2	NREM	sigma
102.5	-0.140011	DL159	pc2	NREM	sigma
105	-0.100789	DL159	pc2	NREM	sigma
107.5	-0.0714253	DL159	pc2	NREM	sigma
110	-0.0468475	DL159	pc2	NREM	sigma
-110	-0.00628455	DL161	pc1	NREM	sigma
-107.5	-0.0174359	DL161	pc1	NREM	sigma
-105	-0.0215885	DL161	pc1	NREM	sigma
-102.5	-0.0153758	DL161	pc1	NREM	sigma
-100	-0.00175066	DL161	pc1	NREM	sigma
-97.5	0.0112411	DL161	pc1	NREM	sigma
-95	0.0160805	DL161	pc1	NREM	sigma
-92.5	0.0109045	DL161	pc1	NREM	sigma
-90	-0.000338045	DL161	pc1	NREM	sigma
-87.5	-0.0134002	DL161	pc1	NREM	sigma
-85	-0.025832	DL161	pc1	NREM	sigma
-82.5	-0.0361883	DL161	pc1	NREM	sigma
-80	-0.0409679	DL161	pc1	NREM	sigma
-77.5	-0.0351469	DL161	pc1	NREM	sigma
-75	-0.0161766	DL161	pc1	NREM	sigma
-72.5	0.0125717	DL161	pc1	NREM	sigma
-70	0.0412409	DL161	pc1	NREM	sigma
-67.5	0.0585172	DL161	pc1	NREM	sigma
-65	0.0585006	DL161	pc1	NREM	sigma
-62.5	0.0440781	DL161	pc1	NREM	sigma
-60	0.0257108	DL161	pc1	NREM	sigma
-57.5	0.0148346	DL161	pc1	NREM	sigma
-55	0.017748	DL161	pc1	NREM	sigma
-52.5	0.0320276	DL161	pc1	NREM	sigma
-50	0.0498183	DL161	pc1	NREM	sigma
-47.5	0.0628022	DL161	pc1	NREM	sigma
-45	0.0669923	DL161	pc1	NREM	sigma
-42.5	0.0617181	DL161	pc1	NREM	sigma
-40	0.0491223	DL161	pc1	NREM	sigma
-37.5	0.0313043	DL161	pc1	NREM	sigma
-35	0.0104068	DL161	pc1	NREM	sigma
-32.5	-0.0113849	DL161	pc1	NREM	sigma
-30	-0.0311531	DL161	pc1	NREM	sigma
-27.5	-0.0477266	DL161	pc1	NREM	sigma
-25	-0.0636468	DL161	pc1	NREM	sigma
-22.5	-0.0840385	DL161	pc1	NREM	sigma
-20	-0.112771	DL161	pc1	NREM	sigma
-17.5	-0.151328	DL161	pc1	NREM	sigma
-15	-0.200305	DL161	pc1	NREM	sigma
-12.5	-0.260757	DL161	pc1	NREM	sigma
-10	-0.331225	DL161	pc1	NREM	sigma
-7.5	-0.402705	DL161	pc1	NREM	sigma
-5	-0.455808	DL161	pc1	NREM	sigma
-2.5	-0.466835	DL161	pc1	NREM	sigma
0	-0.421204	DL161	pc1	NREM	sigma
2.5	-0.313602	DL161	pc1	NREM	sigma
5	-0.183545	DL161	pc1	NREM	sigma
7.5	-0.0624307	DL161	pc1	NREM	sigma
10	0.0285682	DL161	pc1	NREM	sigma
12.5	0.0809785	DL161	pc1	NREM	sigma
15	0.103468	DL161	pc1	NREM	sigma
17.5	0.108445	DL161	pc1	NREM	sigma
20	0.106738	DL161	pc1	NREM	sigma
22.5	0.0984547	DL161	pc1	NREM	sigma
25	0.0859903	DL161	pc1	NREM	sigma
27.5	0.0768872	DL161	pc1	NREM	sigma
30	0.077618	DL161	pc1	NREM	sigma
32.5	0.0841332	DL161	pc1	NREM	sigma
35	0.0901953	DL161	pc1	NREM	sigma
37.5	0.0844334	DL161	pc1	NREM	sigma
40	0.0679005	DL161	pc1	NREM	sigma
42.5	0.0439383	DL161	pc1	NREM	sigma
45	0.0263001	DL161	pc1	NREM	sigma
47.5	0.0178658	DL161	pc1	NREM	sigma
50	0.0180884	DL161	pc1	NREM	sigma
52.5	0.0213039	DL161	pc1	NREM	sigma
55	0.0223872	DL161	pc1	NREM	sigma
57.5	0.0147893	DL161	pc1	NREM	sigma
60	-0.000205214	DL161	pc1	NREM	sigma
62.5	-0.0161372	DL161	pc1	NREM	sigma
65	-0.0271101	DL161	pc1	NREM	sigma
67.5	-0.0331535	DL161	pc1	NREM	sigma
70	-0.0382436	DL161	pc1	NREM	sigma
72.5	-0.0436447	DL161	pc1	NREM	sigma
75	-0.0478628	DL161	pc1	NREM	sigma
77.5	-0.0495686	DL161	pc1	NREM	sigma
80	-0.0461448	DL161	pc1	NREM	sigma
82.5	-0.0377908	DL161	pc1	NREM	sigma
85	-0.0249215	DL161	pc1	NREM	sigma
87.5	-0.0115066	DL161	pc1	NREM	sigma
90	-0.000169118	DL161	pc1	NREM	sigma
92.5	0.00976891	DL161	pc1	NREM	sigma
95	0.0183663	DL161	pc1	NREM	sigma
97.5	0.0219302	DL161	pc1	NREM	sigma
100	0.0173448	DL161	pc1	NREM	sigma
102.5	0.00243869	DL161	pc1	NREM	sigma
105	-0.0152692	DL161	pc1	NREM	sigma
107.5	-0.0279918	DL161	pc1	NREM	sigma
110	-0.0325682	DL161	pc1	NREM	sigma
-110	0.098175	DL161	pc2	NREM	sigma
-107.5	0.0894606	DL161	pc2	NREM	sigma
-105	0.0535122	DL161	pc2	NREM	sigma
-102.5	-0.00646552	DL161	pc2	NREM	sigma
-100	-0.0769527	DL161	pc2	NREM	sigma
-97.5	-0.136533	DL161	pc2	NREM	sigma
-95	-0.169449	DL161	pc2	NREM	sigma
-92.5	-0.169565	DL161	pc2	NREM	sigma
-90	-0.141293	DL161	pc2	NREM	sigma
-87.5	-0.09177	DL161	pc2	NREM	sigma
-85	-0.0298472	DL161	pc2	NREM	sigma
-82.5	0.029513	DL161	pc2	NREM	sigma
-80	0.0693677	DL161	pc2	NREM	sigma
-77.5	0.076874	DL161	pc2	NREM	sigma
-75	0.0534962	DL161	pc2	NREM	sigma
-72.5	0.0104726	DL161	pc2	NREM	sigma
-70	-0.0341178	DL161	pc2	NREM	sigma
-67.5	-0.0618454	DL161	pc2	NREM	sigma
-65	-0.0613656	DL161	pc2	NREM	sigma
-62.5	-0.0376955	DL161	pc2	NREM	sigma
-60	-0.0101949	DL161	pc2	NREM	sigma
-57.5	0.00151544	DL161	pc2	NREM	sigma
-55	-0.0139011	DL161	pc2	NREM	sigma
-52.5	-0.0566466	DL161	pc2	NREM	sigma
-50	-0.121809	DL161	pc2	NREM	sigma
-47.5	-0.196644	DL161	pc2	NREM	sigma
-45	-0.270076	DL161	pc2	NREM	sigma
-42.5	-0.329918	DL161	pc2	NREM	sigma
-40	-0.373582	DL161	pc2	NREM	sigma
-37.5	-0.401031	DL161	pc2	NREM	sigma
-35	-0.420501	DL161	pc2	NREM	sigma
-32.5	-0.439324	DL161	pc2	NREM	sigma
-30	-0.461517	DL161	pc2	NREM	sigma
-27.5	-0.486317	DL161	pc2	NREM	sigma
-25	-0.50928	DL161	pc2	NREM	sigma
-22.5	-0.519176	DL161	pc2	NREM	sigma
-20	-0.503598	DL161	pc2	NREM	sigma
-17.5	-0.449797	DL161	pc2	NREM	sigma
-15	-0.345255	DL161	pc2	NREM	sigma
-12.5	-0.167909	DL161	pc2	NREM	sigma
-10	0.100031	DL161	pc2	NREM	sigma
-7.5	0.449849	DL161	pc2	NREM	sigma
-5	0.829694	DL161	pc2	NREM	sigma
-2.5	1.15538	DL161	pc2	NREM	sigma
0	1.34027	DL161	pc2	NREM	sigma
2.5	1.32272	DL161	pc2	NREM	sigma
5	1.13986	DL161	pc2	NREM	sigma
7.5	0.870375	DL161	pc2	NREM	sigma
10	0.595194	DL161	pc2	NREM	sigma
12.5	0.358572	DL161	pc2	NREM	sigma
15	0.173239	DL161	pc2	NREM	sigma
17.5	0.0343748	DL161	pc2	NREM	sigma
20	-0.0626667	DL161	pc2	NREM	sigma
22.5	-0.123223	DL161	pc2	NREM	sigma
25	-0.153482	DL161	pc2	NREM	sigma
27.5	-0.165023	DL161	pc2	NREM	sigma
30	-0.170637	DL161	pc2	NREM	sigma
32.5	-0.177161	DL161	pc2	NREM	sigma
35	-0.181364	DL161	pc2	NREM	sigma
37.5	-0.179037	DL161	pc2	NREM	sigma
40	-0.163182	DL161	pc2	NREM	sigma
42.5	-0.133047	DL161	pc2	NREM	sigma
45	-0.0916095	DL161	pc2	NREM	sigma
47.5	-0.0516604	DL161	pc2	NREM	sigma
50	-0.0256826	DL161	pc2	NREM	sigma
52.5	-0.0205075	DL161	pc2	NREM	sigma
55	-0.0324619	DL161	pc2	NREM	sigma
57.5	-0.052506	DL161	pc2	NREM	sigma
60	-0.068745	DL161	pc2	NREM	sigma
62.5	-0.0741718	DL161	pc2	NREM	sigma
65	-0.0650716	DL161	pc2	NREM	sigma
67.5	-0.0400069	DL161	pc2	NREM	sigma
70	-0.000545689	DL161	pc2	NREM	sigma
72.5	0.0453122	DL161	pc2	NREM	sigma
75	0.0864557	DL161	pc2	NREM	sigma
77.5	0.107948	DL161	pc2	NREM	sigma
80	0.10209	DL161	pc2	NREM	sigma
82.5	0.0688152	DL161	pc2	NREM	sigma
85	0.020083	DL161	pc2	NREM	sigma
87.5	-0.0307761	DL161	pc2	NREM	sigma
90	-0.0732599	DL161	pc2	NREM	sigma
92.5	-0.103275	DL161	pc2	NREM	sigma
95	-0.116767	DL161	pc2	NREM	sigma
97.5	-0.113649	DL161	pc2	NREM	sigma
100	-0.0948955	DL161	pc2	NREM	sigma
102.5	-0.0669917	DL161	pc2	NREM	sigma
105	-0.0337825	DL161	pc2	NREM	sigma
107.5	0.000675575	DL161	pc2	NREM	sigma
110	0.0327805	DL161	pc2	NREM	sigma
-110	0.0448498	DL108	pc1	NREM	sigma
-107.5	0.0630591	DL108	pc1	NREM	sigma
-105	0.0832378	DL108	pc1	NREM	sigma
-102.5	0.10201	DL108	pc1	NREM	sigma
-100	0.115113	DL108	pc1	NREM	sigma
-97.5	0.118991	DL108	pc1	NREM	sigma
-95	0.109695	DL108	pc1	NREM	sigma
-92.5	0.0878752	DL108	pc1	NREM	sigma
-90	0.0560295	DL108	pc1	NREM	sigma
-87.5	0.0215961	DL108	pc1	NREM	sigma
-85	-0.0040573	DL108	pc1	NREM	sigma
-82.5	-0.0147093	DL108	pc1	NREM	sigma
-80	-0.00871895	DL108	pc1	NREM	sigma
-77.5	0.0121963	DL108	pc1	NREM	sigma
-75	0.0442135	DL108	pc1	NREM	sigma
-72.5	0.0789192	DL108	pc1	NREM	sigma
-70	0.104093	DL108	pc1	NREM	sigma
-67.5	0.112918	DL108	pc1	NREM	sigma
-65	0.104548	DL108	pc1	NREM	sigma
-62.5	0.0816164	DL108	pc1	NREM	sigma
-60	0.0509204	DL108	pc1	NREM	sigma
-57.5	0.0218119	DL108	pc1	NREM	sigma
-55	-0.00131384	DL108	pc1	NREM	sigma
-52.5	-0.0243796	DL108	pc1	NREM	sigma
-50	-0.0576825	DL108	pc1	NREM	sigma
-47.5	-0.0980273	DL108	pc1	NREM	sigma
-45	-0.13683	DL108	pc1	NREM	sigma
-42.5	-0.164205	DL108	pc1	NREM	sigma
-40	-0.184718	DL108	pc1	NREM	sigma
-37.5	-0.203075	DL108	pc1	NREM	sigma
-35	-0.218301	DL108	pc1	NREM	sigma
-32.5	-0.223726	DL108	pc1	NREM	sigma
-30	-0.215275	DL108	pc1	NREM	sigma
-27.5	-0.199426	DL108	pc1	NREM	sigma
-25	-0.186279	DL108	pc1	NREM	sigma
-22.5	-0.179134	DL108	pc1	NREM	sigma
-20	-0.178861	DL108	pc1	NREM	sigma
-17.5	-0.184714	DL108	pc1	NREM	sigma
-15	-0.189435	DL108	pc1	NREM	sigma
-12.5	-0.182575	DL108	pc1	NREM	sigma
-10	-0.153055	DL108	pc1	NREM	sigma
-7.5	-0.0980386	DL108	pc1	NREM	sigma
-5	-0.0189435	DL108	pc1	NREM	sigma
-2.5	0.077083	DL108	pc1	NREM	sigma
0	0.175302	DL108	pc1	NREM	sigma
2.5	0.274859	DL108	pc1	NREM	sigma
5	0.332064	DL108	pc1	NREM	sigma
7.5	0.338223	DL108	pc1	NREM	sigma
10	0.310293	DL108	pc1	NREM	sigma
12.5	0.279393	DL108	pc1	NREM	sigma
15	0.265827	DL108	pc1	NREM	sigma
17.5	0.279408	DL108	pc1	NREM	sigma
20	0.294746	DL108	pc1	NREM	sigma
22.5	0.301127	DL108	pc1	NREM	sigma
25	0.294836	DL108	pc1	NREM	sigma
27.5	0.269084	DL108	pc1	NREM	sigma
30	0.241242	DL108	pc1	NREM	sigma
32.5	0.207655	DL108	pc1	NREM	sigma
35	0.18681	DL108	pc1	NREM	sigma
37.5	0.132566	DL108	pc1	NREM	sigma
40	0.0527643	DL108	pc1	NREM	sigma
42.5	-0.0399762	DL108	pc1	NREM	sigma
45	-0.0886118	DL108	pc1	NREM	sigma
47.5	-0.0865497	DL108	pc1	NREM	sigma
50	-0.0646687	DL108	pc1	NREM	sigma
52.5	-0.0465657	DL108	pc1	NREM	sigma
55	-0.0764124	DL108	pc1	NREM	sigma
57.5	-0.124352	DL108	pc1	NREM	sigma
60	-0.184001	DL108	pc1	NREM	sigma
62.5	-0.215617	DL108	pc1	NREM	sigma
65	-0.229133	DL108	pc1	NREM	sigma
67.5	-0.226665	DL108	pc1	NREM	sigma
70	-0.213525	DL108	pc1	NREM	sigma
72.5	-0.19148	DL108	pc1	NREM	sigma
75	-0.173617	DL108	pc1	NREM	sigma
77.5	-0.163773	DL108	pc1	NREM	sigma
80	-0.163908	DL108	pc1	NREM	sigma
82.5	-0.163095	DL108	pc1	NREM	sigma
85	-0.158284	DL108	pc1	NREM	sigma
87.5	-0.147973	DL108	pc1	NREM	sigma
90	-0.14551	DL108	pc1	NREM	sigma
92.5	-0.15711	DL108	pc1	NREM	sigma
95	-0.174962	DL108	pc1	NREM	sigma
97.5	-0.182123	DL108	pc1	NREM	sigma
100	-0.169008	DL108	pc1	NREM	sigma
102.5	-0.143609	DL108	pc1	NREM	sigma
105	-0.118097	DL108	pc1	NREM	sigma
107.5	-0.106909	DL108	pc1	NREM	sigma
110	-0.111454	DL108	pc1	NREM	sigma
-110	0.20922	DL108	pc2	NREM	sigma
-107.5	0.181775	DL108	pc2	NREM	sigma
-105	0.126231	DL108	pc2	NREM	sigma
-102.5	0.0573367	DL108	pc2	NREM	sigma
-100	-0.00774401	DL108	pc2	NREM	sigma
-97.5	-0.0509884	DL108	pc2	NREM	sigma
-95	-0.0613986	DL108	pc2	NREM	sigma
-92.5	-0.0404709	DL108	pc2	NREM	sigma
-90	0.00152214	DL108	pc2	NREM	sigma
-87.5	0.0580774	DL108	pc2	NREM	sigma
-85	0.128728	DL108	pc2	NREM	sigma
-82.5	0.20188	DL108	pc2	NREM	sigma
-80	0.251279	DL108	pc2	NREM	sigma
-77.5	0.247499	DL108	pc2	NREM	sigma
-75	0.172358	DL108	pc2	NREM	sigma
-72.5	0.0351423	DL108	pc2	NREM	sigma
-70	-0.146328	DL108	pc2	NREM	sigma
-67.5	-0.339524	DL108	pc2	NREM	sigma
-65	-0.520726	DL108	pc2	NREM	sigma
-62.5	-0.667939	DL108	pc2	NREM	sigma
-60	-0.770126	DL108	pc2	NREM	sigma
-57.5	-0.829449	DL108	pc2	NREM	sigma
-55	-0.860804	DL108	pc2	NREM	sigma
-52.5	-0.875168	DL108	pc2	NREM	sigma
-50	-0.86749	DL108	pc2	NREM	sigma
-47.5	-0.814878	DL108	pc2	NREM	sigma
-45	-0.717635	DL108	pc2	NREM	sigma
-42.5	-0.592535	DL108	pc2	NREM	sigma
-40	-0.476469	DL108	pc2	NREM	sigma
-37.5	-0.381933	DL108	pc2	NREM	sigma
-35	-0.300797	DL108	pc2	NREM	sigma
-32.5	-0.2216	DL108	pc2	NREM	sigma
-30	-0.136187	DL108	pc2	NREM	sigma
-27.5	-0.0434232	DL108	pc2	NREM	sigma
-25	0.0638774	DL108	pc2	NREM	sigma
-22.5	0.187132	DL108	pc2	NREM	sigma
-20	0.330807	DL108	pc2	NREM	sigma
-17.5	0.515327	DL108	pc2	NREM	sigma
-15	0.76158	DL108	pc2	NREM	sigma
-12.5	1.08236	DL108	pc2	NREM	sigma
-10	1.45647	DL108	pc2	NREM	sigma
-7.5	1.84286	DL108	pc2	NREM	sigma
-5	2.16899	DL108	pc2	NREM	sigma
-2.5	2.34572	DL108	pc2	NREM	sigma
0	2.28539	DL108	pc2	NREM	sigma
2.5	1.95131	DL108	pc2	NREM	sigma
5	1.44896	DL108	pc2	NREM	sigma
7.5	0.930743	DL108	pc2	NREM	sigma
10	0.518111	DL108	pc2	NREM	sigma
12.5	0.256719	DL108	pc2	NREM	sigma
15	0.112316	DL108	pc2	NREM	sigma
17.5	0.0268676	DL108	pc2	NREM	sigma
20	-0.0651589	DL108	pc2	NREM	sigma
22.5	-0.187994	DL108	pc2	NREM	sigma
25	-0.329202	DL108	pc2	NREM	sigma
27.5	-0.469918	DL108	pc2	NREM	sigma
30	-0.601723	DL108	pc2	NREM	sigma
32.5	-0.73154	DL108	pc2	NREM	sigma
35	-0.85939	DL108	pc2	NREM	sigma
37.5	-0.973385	DL108	pc2	NREM	sigma
40	-1.05382	DL108	pc2	NREM	sigma
42.5	-1.07808	DL108	pc2	NREM	sigma
45	-1.03963	DL108	pc2	NREM	sigma
47.5	-0.959395	DL108	pc2	NREM	sigma
50	-0.863854	DL108	pc2	NREM	sigma
52.5	-0.768786	DL108	pc2	NREM	sigma
55	-0.690579	DL108	pc2	NREM	sigma
57.5	-0.619666	DL108	pc2	NREM	sigma
60	-0.542368	DL108	pc2	NREM	sigma
62.5	-0.434885	DL108	pc2	NREM	sigma
65	-0.299894	DL108	pc2	NREM	sigma
67.5	-0.151561	DL108	pc2	NREM	sigma
70	-0.00819391	DL108	pc2	NREM	sigma
72.5	0.110194	DL108	pc2	NREM	sigma
75	0.181898	DL108	pc2	NREM	sigma
77.5	0.207074	DL108	pc2	NREM	sigma
80	0.193869	DL108	pc2	NREM	sigma
82.5	0.159779	DL108	pc2	NREM	sigma
85	0.11207	DL108	pc2	NREM	sigma
87.5	0.0615442	DL108	pc2	NREM	sigma
90	0.0159424	DL108	pc2	NREM	sigma
92.5	-0.0112388	DL108	pc2	NREM	sigma
95	-0.0137119	DL108	pc2	NREM	sigma
97.5	0.00716513	DL108	pc2	NREM	sigma
100	0.0365813	DL108	pc2	NREM	sigma
102.5	0.0482349	DL108	pc2	NREM	sigma
105	0.0361338	DL108	pc2	NREM	sigma
107.5	0.0131475	DL108	pc2	NREM	sigma
110	0.0138289	DL108	pc2	NREM	sigma
-110	-0.275714	DL172	pc1	NREM	sigma
-107.5	-0.196958	DL172	pc1	NREM	sigma
-105	-0.10929	DL172	pc1	NREM	sigma
-102.5	-0.0241715	DL172	pc1	NREM	sigma
-100	0.0400673	DL172	pc1	NREM	sigma
-97.5	0.0651006	DL172	pc1	NREM	sigma
-95	0.0483398	DL172	pc1	NREM	sigma
-92.5	0.000314943	DL172	pc1	NREM	sigma
-90	-0.0605451	DL172	pc1	NREM	sigma
-87.5	-0.118453	DL172	pc1	NREM	sigma
-85	-0.157135	DL172	pc1	NREM	sigma
-82.5	-0.154704	DL172	pc1	NREM	sigma
-80	-0.0973576	DL172	pc1	NREM	sigma
-77.5	0.0168267	DL172	pc1	NREM	sigma
-75	0.157595	DL172	pc1	NREM	sigma
-72.5	0.290438	DL172	pc1	NREM	sigma
-70	0.379917	DL172	pc1	NREM	sigma
-67.5	0.407767	DL172	pc1	NREM	sigma
-65	0.372234	DL172	pc1	NREM	sigma
-62.5	0.288824	DL172	pc1	NREM	sigma
-60	0.177727	DL172	pc1	NREM	sigma
-57.5	0.0540296	DL172	pc1	NREM	sigma
-55	-0.067334	DL172	pc1	NREM	sigma
-52.5	-0.173114	DL172	pc1	NREM	sigma
-50	-0.255736	DL172	pc1	NREM	sigma
-47.5	-0.303475	DL172	pc1	NREM	sigma
-45	-0.307971	DL172	pc1	NREM	sigma
-42.5	-0.270324	DL172	pc1	NREM	sigma
-40	-0.217175	DL172	pc1	NREM	sigma
-37.5	-0.171859	DL172	pc1	NREM	sigma
-35	-0.153561	DL172	pc1	NREM	sigma
-32.5	-0.170578	DL172	pc1	NREM	sigma
-30	-0.236577	DL172	pc1	NREM	sigma
-27.5	-0.362183	DL172	pc1	NREM	sigma
-25	-0.534173	DL172	pc1	NREM	sigma
-22.5	-0.700772	DL172	pc1	NREM	sigma
-20	-0.782539	DL172	pc1	NREM	sigma
-17.5	-0.727116	DL172	pc1	NREM	sigma
-15	-0.535968	DL172	pc1	NREM	sigma
-12.5	-0.243494	DL172	pc1	NREM	sigma
-10	0.117781	DL172	pc1	NREM	sigma
-7.5	0.535833	DL172	pc1	NREM	sigma
-5	0.983744	DL172	pc1	NREM	sigma
-2.5	1.39691	DL172	pc1	NREM	sigma
0	1.67346	DL172	pc1	NREM	sigma
2.5	1.71756	DL172	pc1	NREM	sigma
5	1.54113	DL172	pc1	NREM	sigma
7.5	1.23519	DL172	pc1	NREM	sigma
10	0.905453	DL172	pc1	NREM	sigma
12.5	0.622705	DL172	pc1	NREM	sigma
15	0.412217	DL172	pc1	NREM	sigma
17.5	0.274662	DL172	pc1	NREM	sigma
20	0.203075	DL172	pc1	NREM	sigma
22.5	0.194547	DL172	pc1	NREM	sigma
25	0.237334	DL172	pc1	NREM	sigma
27.5	0.300751	DL172	pc1	NREM	sigma
30	0.340204	DL172	pc1	NREM	sigma
32.5	0.317433	DL172	pc1	NREM	sigma
35	0.213957	DL172	pc1	NREM	sigma
37.5	0.0398121	DL172	pc1	NREM	sigma
40	-0.16705	DL172	pc1	NREM	sigma
42.5	-0.358563	DL172	pc1	NREM	sigma
45	-0.499116	DL172	pc1	NREM	sigma
47.5	-0.579013	DL172	pc1	NREM	sigma
50	-0.6034	DL172	pc1	NREM	sigma
52.5	-0.576638	DL172	pc1	NREM	sigma
55	-0.4907	DL172	pc1	NREM	sigma
57.5	-0.347337	DL172	pc1	NREM	sigma
60	-0.170604	DL172	pc1	NREM	sigma
62.5	-0.00136607	DL172	pc1	NREM	sigma
65	0.129468	DL172	pc1	NREM	sigma
67.5	0.205682	DL172	pc1	NREM	sigma
70	0.220588	DL172	pc1	NREM	sigma
72.5	0.179426	DL172	pc1	NREM	sigma
75	0.10024	DL172	pc1	NREM	sigma
77.5	0.0143773	DL172	pc1	NREM	sigma
80	-0.045459	DL172	pc1	NREM	sigma
82.5	-0.0593749	DL172	pc1	NREM	sigma
85	-0.0292353	DL172	pc1	NREM	sigma
87.5	0.0298025	DL172	pc1	NREM	sigma
90	0.107896	DL172	pc1	NREM	sigma
92.5	0.201371	DL172	pc1	NREM	sigma
95	0.302148	DL172	pc1	NREM	sigma
97.5	0.389857	DL172	pc1	NREM	sigma
100	0.440627	DL172	pc1	NREM	sigma
102.5	0.439107	DL172	pc1	NREM	sigma
105	0.386396	DL172	pc1	NREM	sigma
107.5	0.293544	DL172	pc1	NREM	sigma
110	0.169711	DL172	pc1	NREM	sigma
-110	-0.369235	DL172	pc2	NREM	sigma
-107.5	-0.222128	DL172	pc2	NREM	sigma
-105	-0.078107	DL172	pc2	NREM	sigma
-102.5	0.0447692	DL172	pc2	NREM	sigma
-100	0.122999	DL172	pc2	NREM	sigma
-97.5	0.138947	DL172	pc2	NREM	sigma
-95	0.0934435	DL172	pc2	NREM	sigma
-92.5	0.00923952	DL172	pc2	NREM	sigma
-90	-0.0853509	DL172	pc2	NREM	sigma
-87.5	-0.162063	DL172	pc2	NREM	sigma
-85	-0.193922	DL172	pc2	NREM	sigma
-82.5	-0.15858	DL172	pc2	NREM	sigma
-80	-0.0552081	DL172	pc2	NREM	sigma
-77.5	0.0949305	DL172	pc2	NREM	sigma
-75	0.245586	DL172	pc2	NREM	sigma
-72.5	0.357014	DL172	pc2	NREM	sigma
-70	0.402083	DL172	pc2	NREM	sigma
-67.5	0.376541	DL172	pc2	NREM	sigma
-65	0.288747	DL172	pc2	NREM	sigma
-62.5	0.153823	DL172	pc2	NREM	sigma
-60	-0.0105067	DL172	pc2	NREM	sigma
-57.5	-0.181496	DL172	pc2	NREM	sigma
-55	-0.333131	DL172	pc2	NREM	sigma
-52.5	-0.444319	DL172	pc2	NREM	sigma
-50	-0.507684	DL172	pc2	NREM	sigma
-47.5	-0.514615	DL172	pc2	NREM	sigma
-45	-0.460335	DL172	pc2	NREM	sigma
-42.5	-0.358711	DL172	pc2	NREM	sigma
-40	-0.251447	DL172	pc2	NREM	sigma
-37.5	-0.176925	DL172	pc2	NREM	sigma
-35	-0.154002	DL172	pc2	NREM	sigma
-32.5	-0.184467	DL172	pc2	NREM	sigma
-30	-0.277295	DL172	pc2	NREM	sigma
-27.5	-0.444214	DL172	pc2	NREM	sigma
-25	-0.662446	DL172	pc2	NREM	sigma
-22.5	-0.849805	DL172	pc2	NREM	sigma
-20	-0.890518	DL172	pc2	NREM	sigma
-17.5	-0.718957	DL172	pc2	NREM	sigma
-15	-0.361647	DL172	pc2	NREM	sigma
-12.5	0.0992809	DL172	pc2	NREM	sigma
-10	0.601426	DL172	pc2	NREM	sigma
-7.5	1.12987	DL172	pc2	NREM	sigma
-5	1.66122	DL172	pc2	NREM	sigma
-2.5	2.10172	DL172	pc2	NREM	sigma
0	2.30431	DL172	pc2	NREM	sigma
2.5	2.14506	DL172	pc2	NREM	sigma
5	1.6983	DL172	pc2	NREM	sigma
7.5	1.1172	DL172	pc2	NREM	sigma
10	0.566917	DL172	pc2	NREM	sigma
12.5	0.143412	DL172	pc2	NREM	sigma
15	-0.125321	DL172	pc2	NREM	sigma
17.5	-0.258159	DL172	pc2	NREM	sigma
20	-0.287578	DL172	pc2	NREM	sigma
22.5	-0.227849	DL172	pc2	NREM	sigma
25	-0.108226	DL172	pc2	NREM	sigma
27.5	0.0278804	DL172	pc2	NREM	sigma
30	0.127339	DL172	pc2	NREM	sigma
32.5	0.143858	DL172	pc2	NREM	sigma
35	0.0565109	DL172	pc2	NREM	sigma
37.5	-0.128817	DL172	pc2	NREM	sigma
40	-0.354746	DL172	pc2	NREM	sigma
42.5	-0.550539	DL172	pc2	NREM	sigma
45	-0.662833	DL172	pc2	NREM	sigma
47.5	-0.694248	DL172	pc2	NREM	sigma
50	-0.664844	DL172	pc2	NREM	sigma
52.5	-0.584959	DL172	pc2	NREM	sigma
55	-0.419706	DL172	pc2	NREM	sigma
57.5	-0.189146	DL172	pc2	NREM	sigma
60	0.0636542	DL172	pc2	NREM	sigma
62.5	0.260535	DL172	pc2	NREM	sigma
65	0.375264	DL172	pc2	NREM	sigma
67.5	0.394037	DL172	pc2	NREM	sigma
70	0.325016	DL172	pc2	NREM	sigma
72.5	0.193265	DL172	pc2	NREM	sigma
75	0.0287721	DL172	pc2	NREM	sigma
77.5	-0.114225	DL172	pc2	NREM	sigma
80	-0.194822	DL172	pc2	NREM	sigma
82.5	-0.181047	DL172	pc2	NREM	sigma
85	-0.0901813	DL172	pc2	NREM	sigma
87.5	0.0471661	DL172	pc2	NREM	sigma
90	0.195774	DL172	pc2	NREM	sigma
92.5	0.335631	DL172	pc2	NREM	sigma
95	0.444183	DL172	pc2	NREM	sigma
97.5	0.496265	DL172	pc2	NREM	sigma
100	0.46271	DL172	pc2	NREM	sigma
102.5	0.34224	DL172	pc2	NREM	sigma
105	0.167213	DL172	pc2	NREM	sigma
107.5	-0.0138924	DL172	pc2	NREM	sigma
110	-0.182551	DL172	pc2	NREM	sigma
-110	0.0189561	DL194	pc1	NREM	sigma
-107.5	0.046659	DL194	pc1	NREM	sigma
-105	0.073257	DL194	pc1	NREM	sigma
-102.5	0.0950176	DL194	pc1	NREM	sigma
-100	0.109545	DL194	pc1	NREM	sigma
-97.5	0.119021	DL194	pc1	NREM	sigma
-95	0.124316	DL194	pc1	NREM	sigma
-92.5	0.126629	DL194	pc1	NREM	sigma
-90	0.127848	DL194	pc1	NREM	sigma
-87.5	0.127777	DL194	pc1	NREM	sigma
-85	0.125246	DL194	pc1	NREM	sigma
-82.5	0.114532	DL194	pc1	NREM	sigma
-80	0.0934959	DL194	pc1	NREM	sigma
-77.5	0.0658958	DL194	pc1	NREM	sigma
-75	0.0385433	DL194	pc1	NREM	sigma
-72.5	0.0210993	DL194	pc1	NREM	sigma
-70	0.0178307	DL194	pc1	NREM	sigma
-67.5	0.0270192	DL194	pc1	NREM	sigma
-65	0.0415745	DL194	pc1	NREM	sigma
-62.5	0.0496772	DL194	pc1	NREM	sigma
-60	0.0443684	DL194	pc1	NREM	sigma
-57.5	0.0249735	DL194	pc1	NREM	sigma
-55	-0.00743366	DL194	pc1	NREM	sigma
-52.5	-0.0495633	DL194	pc1	NREM	sigma
-50	-0.100302	DL194	pc1	NREM	sigma
-47.5	-0.153017	DL194	pc1	NREM	sigma
-45	-0.200618	DL194	pc1	NREM	sigma
-42.5	-0.239388	DL194	pc1	NREM	sigma
-40	-0.266612	DL194	pc1	NREM	sigma
-37.5	-0.284369	DL194	pc1	NREM	sigma
-35	-0.296138	DL194	pc1	NREM	sigma
-32.5	-0.305786	DL194	pc1	NREM	sigma
-30	-0.312507	DL194	pc1	NREM	sigma
-27.5	-0.315226	DL194	pc1	NREM	sigma
-25	-0.312843	DL194	pc1	NREM	sigma
-22.5	-0.301135	DL194	pc1	NREM	sigma
-20	-0.272699	DL194	pc1	NREM	sigma
-17.5	-0.218464	DL194	pc1	NREM	sigma
-15	-0.13516	DL194	pc1	NREM	sigma
-12.5	-0.0165429	DL194	pc1	NREM	sigma
-10	0.145449	DL194	pc1	NREM	sigma
-7.5	0.352083	DL194	pc1	NREM	sigma
-5	0.589073	DL194	pc1	NREM	sigma
-2.5	0.815771	DL194	pc1	NREM	sigma
0	0.97847	DL194	pc1	NREM	sigma
2.5	1.02386	DL194	pc1	NREM	sigma
5	0.959846	DL194	pc1	NREM	sigma
7.5	0.831296	DL194	pc1	NREM	sigma
10	0.684161	DL194	pc1	NREM	sigma
12.5	0.542678	DL194	pc1	NREM	sigma
15	0.4149	DL194	pc1	NREM	sigma
17.5	0.299536	DL194	pc1	NREM	sigma
20	0.19612	DL194	pc1	NREM	sigma
22.5	0.106976	DL194	pc1	NREM	sigma
25	0.0346561	DL194	pc1	NREM	sigma
27.5	-0.0182403	DL194	pc1	NREM	sigma
30	-0.0561954	DL194	pc1	NREM	sigma
32.5	-0.0829982	DL194	pc1	NREM	sigma
35	-0.107349	DL194	pc1	NREM	sigma
37.5	-0.132123	DL194	pc1	NREM	sigma
40	-0.159123	DL194	pc1	NREM	sigma
42.5	-0.183864	DL194	pc1	NREM	sigma
45	-0.200803	DL194	pc1	NREM	sigma
47.5	-0.201836	DL194	pc1	NREM	sigma
50	-0.18478	DL194	pc1	NREM	sigma
52.5	-0.155427	DL194	pc1	NREM	sigma
55	-0.122298	DL194	pc1	NREM	sigma
57.5	-0.0866389	DL194	pc1	NREM	sigma
60	-0.0516985	DL194	pc1	NREM	sigma
62.5	-0.0241873	DL194	pc1	NREM	sigma
65	-0.0126689	DL194	pc1	NREM	sigma
67.5	-0.0146672	DL194	pc1	NREM	sigma
70	-0.0219009	DL194	pc1	NREM	sigma
72.5	-0.0255659	DL194	pc1	NREM	sigma
75	-0.0242352	DL194	pc1	NREM	sigma
77.5	-0.0178546	DL194	pc1	NREM	sigma
80	-0.00736665	DL194	pc1	NREM	sigma
82.5	0.0091189	DL194	pc1	NREM	sigma
85	0.0327372	DL194	pc1	NREM	sigma
87.5	0.0618965	DL194	pc1	NREM	sigma
90	0.092379	DL194	pc1	NREM	sigma
92.5	0.11876	DL194	pc1	NREM	sigma
95	0.13514	DL194	pc1	NREM	sigma
97.5	0.139002	DL194	pc1	NREM	sigma
100	0.131543	DL194	pc1	NREM	sigma
102.5	0.11723	DL194	pc1	NREM	sigma
105	0.102602	DL194	pc1	NREM	sigma
107.5	0.0902914	DL194	pc1	NREM	sigma
110	0.0793115	DL194	pc1	NREM	sigma
-110	0.0819675	DL194	pc2	NREM	sigma
-107.5	0.114299	DL194	pc2	NREM	sigma
-105	0.146054	DL194	pc2	NREM	sigma
-102.5	0.174534	DL194	pc2	NREM	sigma
-100	0.200517	DL194	pc2	NREM	sigma
-97.5	0.222617	DL194	pc2	NREM	sigma
-95	0.238286	DL194	pc2	NREM	sigma
-92.5	0.241966	DL194	pc2	NREM	sigma
-90	0.233799	DL194	pc2	NREM	sigma
-87.5	0.213207	DL194	pc2	NREM	sigma
-85	0.179098	DL194	pc2	NREM	sigma
-82.5	0.126351	DL194	pc2	NREM	sigma
-80	0.0569743	DL194	pc2	NREM	sigma
-77.5	-0.0164539	DL194	pc2	NREM	sigma
-75	-0.0784557	DL194	pc2	NREM	sigma
-72.5	-0.113145	DL194	pc2	NREM	sigma
-70	-0.116391	DL194	pc2	NREM	sigma
-67.5	-0.0943136	DL194	pc2	NREM	sigma
-65	-0.0675985	DL194	pc2	NREM	sigma
-62.5	-0.0590023	DL194	pc2	NREM	sigma
-60	-0.0807423	DL194	pc2	NREM	sigma
-57.5	-0.128593	DL194	pc2	NREM	sigma
-55	-0.197736	DL194	pc2	NREM	sigma
-52.5	-0.278707	DL194	pc2	NREM	sigma
-50	-0.363107	DL194	pc2	NREM	sigma
-47.5	-0.432741	DL194	pc2	NREM	sigma
-45	-0.472474	DL194	pc2	NREM	sigma
-42.5	-0.482148	DL194	pc2	NREM	sigma
-40	-0.474443	DL194	pc2	NREM	sigma
-37.5	-0.468072	DL194	pc2	NREM	sigma
-35	-0.468802	DL194	pc2	NREM	sigma
-32.5	-0.471973	DL194	pc2	NREM	sigma
-30	-0.46453	DL194	pc2	NREM	sigma
-27.5	-0.438723	DL194	pc2	NREM	sigma
-25	-0.396003	DL194	pc2	NREM	sigma
-22.5	-0.337956	DL194	pc2	NREM	sigma
-20	-0.259243	DL194	pc2	NREM	sigma
-17.5	-0.143589	DL194	pc2	NREM	sigma
-15	0.0235002	DL194	pc2	NREM	sigma
-12.5	0.257635	DL194	pc2	NREM	sigma
-10	0.566076	DL194	pc2	NREM	sigma
-7.5	0.936379	DL194	pc2	NREM	sigma
-5	1.31962	DL194	pc2	NREM	sigma
-2.5	1.62427	DL194	pc2	NREM	sigma
0	1.75019	DL194	pc2	NREM	sigma
2.5	1.62115	DL194	pc2	NREM	sigma
5	1.31145	DL194	pc2	NREM	sigma
7.5	0.931901	DL194	pc2	NREM	sigma
10	0.580076	DL194	pc2	NREM	sigma
12.5	0.294789	DL194	pc2	NREM	sigma
15	0.0770662	DL194	pc2	NREM	sigma
17.5	-0.0882272	DL194	pc2	NREM	sigma
20	-0.207717	DL194	pc2	NREM	sigma
22.5	-0.279531	DL194	pc2	NREM	sigma
25	-0.311084	DL194	pc2	NREM	sigma
27.5	-0.31496	DL194	pc2	NREM	sigma
30	-0.315422	DL194	pc2	NREM	sigma
32.5	-0.32236	DL194	pc2	NREM	sigma
35	-0.336072	DL194	pc2	NREM	sigma
37.5	-0.353915	DL194	pc2	NREM	sigma
40	-0.369388	DL194	pc2	NREM	sigma
42.5	-0.374797	DL194	pc2	NREM	sigma
45	-0.357197	DL194	pc2	NREM	sigma
47.5	-0.310213	DL194	pc2	NREM	sigma
50	-0.244008	DL194	pc2	NREM	sigma
52.5	-0.174359	DL194	pc2	NREM	sigma
55	-0.113054	DL194	pc2	NREM	sigma
57.5	-0.0624776	DL194	pc2	NREM	sigma
60	-0.0241583	DL194	pc2	NREM	sigma
62.5	-0.0085209	DL194	pc2	NREM	sigma
65	-0.0187826	DL194	pc2	NREM	sigma
67.5	-0.0483314	DL194	pc2	NREM	sigma
70	-0.0792888	DL194	pc2	NREM	sigma
72.5	-0.094144	DL194	pc2	NREM	sigma
75	-0.0870136	DL194	pc2	NREM	sigma
77.5	-0.057437	DL194	pc2	NREM	sigma
80	-0.010702	DL194	pc2	NREM	sigma
82.5	0.0527131	DL194	pc2	NREM	sigma
85	0.124929	DL194	pc2	NREM	sigma
87.5	0.194296	DL194	pc2	NREM	sigma
90	0.243712	DL194	pc2	NREM	sigma
92.5	0.266353	DL194	pc2	NREM	sigma
95	0.262943	DL194	pc2	NREM	sigma
97.5	0.242374	DL194	pc2	NREM	sigma
100	0.209079	DL194	pc2	NREM	sigma
102.5	0.175	DL194	pc2	NREM	sigma
105	0.148122	DL194	pc2	NREM	sigma
107.5	0.133505	DL194	pc2	NREM	sigma
110	0.120828	DL194	pc2	NREM	sigma
-110	0.00554188	DL158	pc1	NREM	sigma
-107.5	0.0219345	DL158	pc1	NREM	sigma
-105	0.040779	DL158	pc1	NREM	sigma
-102.5	0.0561413	DL158	pc1	NREM	sigma
-100	0.066556	DL158	pc1	NREM	sigma
-97.5	0.0739836	DL158	pc1	NREM	sigma
-95	0.0806861	DL158	pc1	NREM	sigma
-92.5	0.0863448	DL158	pc1	NREM	sigma
-90	0.0862904	DL158	pc1	NREM	sigma
-87.5	0.0773079	DL158	pc1	NREM	sigma
-85	0.0609332	DL158	pc1	NREM	sigma
-82.5	0.0399877	DL158	pc1	NREM	sigma
-80	0.0194051	DL158	pc1	NREM	sigma
-77.5	0.00115377	DL158	pc1	NREM	sigma
-75	-0.0116221	DL158	pc1	NREM	sigma
-72.5	-0.02002	DL158	pc1	NREM	sigma
-70	-0.0276246	DL158	pc1	NREM	sigma
-67.5	-0.0392612	DL158	pc1	NREM	sigma
-65	-0.0546642	DL158	pc1	NREM	sigma
-62.5	-0.0688931	DL158	pc1	NREM	sigma
-60	-0.0742711	DL158	pc1	NREM	sigma
-57.5	-0.0696036	DL158	pc1	NREM	sigma
-55	-0.0596561	DL158	pc1	NREM	sigma
-52.5	-0.0510878	DL158	pc1	NREM	sigma
-50	-0.0488763	DL158	pc1	NREM	sigma
-47.5	-0.0541935	DL158	pc1	NREM	sigma
-45	-0.0657804	DL158	pc1	NREM	sigma
-42.5	-0.0791109	DL158	pc1	NREM	sigma
-40	-0.0896671	DL158	pc1	NREM	sigma
-37.5	-0.0980615	DL158	pc1	NREM	sigma
-35	-0.109146	DL158	pc1	NREM	sigma
-32.5	-0.127021	DL158	pc1	NREM	sigma
-30	-0.146327	DL158	pc1	NREM	sigma
-27.5	-0.157585	DL158	pc1	NREM	sigma
-25	-0.150798	DL158	pc1	NREM	sigma
-22.5	-0.125068	DL158	pc1	NREM	sigma
-20	-0.0838483	DL158	pc1	NREM	sigma
-17.5	-0.0304052	DL158	pc1	NREM	sigma
-15	0.0347598	DL158	pc1	NREM	sigma
-12.5	0.113414	DL158	pc1	NREM	sigma
-10	0.20656	DL158	pc1	NREM	sigma
-7.5	0.314076	DL158	pc1	NREM	sigma
-5	0.431897	DL158	pc1	NREM	sigma
-2.5	0.545211	DL158	pc1	NREM	sigma
0	0.630589	DL158	pc1	NREM	sigma
2.5	0.653412	DL158	pc1	NREM	sigma
5	0.616324	DL158	pc1	NREM	sigma
7.5	0.535146	DL158	pc1	NREM	sigma
10	0.431474	DL158	pc1	NREM	sigma
12.5	0.328228	DL158	pc1	NREM	sigma
15	0.238871	DL158	pc1	NREM	sigma
17.5	0.164989	DL158	pc1	NREM	sigma
20	0.0986162	DL158	pc1	NREM	sigma
22.5	0.0401812	DL158	pc1	NREM	sigma
25	-0.00512887	DL158	pc1	NREM	sigma
27.5	-0.0390937	DL158	pc1	NREM	sigma
30	-0.0634024	DL158	pc1	NREM	sigma
32.5	-0.0801556	DL158	pc1	NREM	sigma
35	-0.0904097	DL158	pc1	NREM	sigma
37.5	-0.0940674	DL158	pc1	NREM	sigma
40	-0.0940374	DL158	pc1	NREM	sigma
42.5	-0.0845936	DL158	pc1	NREM	sigma
45	-0.0659929	DL158	pc1	NREM	sigma
47.5	-0.0425695	DL158	pc1	NREM	sigma
50	-0.0256129	DL158	pc1	NREM	sigma
52.5	-0.0189402	DL158	pc1	NREM	sigma
55	-0.0236777	DL158	pc1	NREM	sigma
57.5	-0.0366522	DL158	pc1	NREM	sigma
60	-0.0536316	DL158	pc1	NREM	sigma
62.5	-0.0659556	DL158	pc1	NREM	sigma
65	-0.0686393	DL158	pc1	NREM	sigma
67.5	-0.0661958	DL158	pc1	NREM	sigma
70	-0.0643255	DL158	pc1	NREM	sigma
72.5	-0.0595927	DL158	pc1	NREM	sigma
75	-0.0505825	DL158	pc1	NREM	sigma
77.5	-0.0406711	DL158	pc1	NREM	sigma
80	-0.0335266	DL158	pc1	NREM	sigma
82.5	-0.0229755	DL158	pc1	NREM	sigma
85	-0.00376734	DL158	pc1	NREM	sigma
87.5	0.0209884	DL158	pc1	NREM	sigma
90	0.0453864	DL158	pc1	NREM	sigma
92.5	0.0634857	DL158	pc1	NREM	sigma
95	0.0706724	DL158	pc1	NREM	sigma
97.5	0.0650783	DL158	pc1	NREM	sigma
100	0.0520793	DL158	pc1	NREM	sigma
102.5	0.0374429	DL158	pc1	NREM	sigma
105	0.0217979	DL158	pc1	NREM	sigma
107.5	0.00375396	DL158	pc1	NREM	sigma
110	-0.014814	DL158	pc1	NREM	sigma
-110	-0.00313839	DL158	pc2	NREM	sigma
-107.5	0.0376789	DL158	pc2	NREM	sigma
-105	0.0801261	DL158	pc2	NREM	sigma
-102.5	0.11661	DL158	pc2	NREM	sigma
-100	0.144091	DL158	pc2	NREM	sigma
-97.5	0.161644	DL158	pc2	NREM	sigma
-95	0.166977	DL158	pc2	NREM	sigma
-92.5	0.160338	DL158	pc2	NREM	sigma
-90	0.137696	DL158	pc2	NREM	sigma
-87.5	0.100366	DL158	pc2	NREM	sigma
-85	0.0579633	DL158	pc2	NREM	sigma
-82.5	0.0192752	DL158	pc2	NREM	sigma
-80	-0.00529152	DL158	pc2	NREM	sigma
-77.5	-0.0221964	DL158	pc2	NREM	sigma
-75	-0.0389803	DL158	pc2	NREM	sigma
-72.5	-0.0613515	DL158	pc2	NREM	sigma
-70	-0.0877968	DL158	pc2	NREM	sigma
-67.5	-0.117442	DL158	pc2	NREM	sigma
-65	-0.145243	DL158	pc2	NREM	sigma
-62.5	-0.164249	DL158	pc2	NREM	sigma
-60	-0.164034	DL158	pc2	NREM	sigma
-57.5	-0.149597	DL158	pc2	NREM	sigma
-55	-0.132592	DL158	pc2	NREM	sigma
-52.5	-0.120144	DL158	pc2	NREM	sigma
-50	-0.112379	DL158	pc2	NREM	sigma
-47.5	-0.102659	DL158	pc2	NREM	sigma
-45	-0.0894404	DL158	pc2	NREM	sigma
-42.5	-0.0728207	DL158	pc2	NREM	sigma
-40	-0.0556929	DL158	pc2	NREM	sigma
-37.5	-0.0442094	DL158	pc2	NREM	sigma
-35	-0.0434069	DL158	pc2	NREM	sigma
-32.5	-0.0524541	DL158	pc2	NREM	sigma
-30	-0.053554	DL158	pc2	NREM	sigma
-27.5	-0.033807	DL158	pc2	NREM	sigma
-25	0.0181333	DL158	pc2	NREM	sigma
-22.5	0.098681	DL158	pc2	NREM	sigma
-20	0.204555	DL158	pc2	NREM	sigma
-17.5	0.331232	DL158	pc2	NREM	sigma
-15	0.476402	DL158	pc2	NREM	sigma
-12.5	0.637303	DL158	pc2	NREM	sigma
-10	0.811333	DL158	pc2	NREM	sigma
-7.5	0.993557	DL158	pc2	NREM	sigma
-5	1.16927	DL158	pc2	NREM	sigma
-2.5	1.30061	DL158	pc2	NREM	sigma
0	1.33775	DL158	pc2	NREM	sigma
2.5	1.2253	DL158	pc2	NREM	sigma
5	1.01126	DL158	pc2	NREM	sigma
7.5	0.754048	DL158	pc2	NREM	sigma
10	0.512311	DL158	pc2	NREM	sigma
12.5	0.32288	DL158	pc2	NREM	sigma
15	0.189121	DL158	pc2	NREM	sigma
17.5	0.0950772	DL158	pc2	NREM	sigma
20	0.0221092	DL158	pc2	NREM	sigma
22.5	-0.0341169	DL158	pc2	NREM	sigma
25	-0.0735975	DL158	pc2	NREM	sigma
27.5	-0.0966385	DL158	pc2	NREM	sigma
30	-0.106814	DL158	pc2	NREM	sigma
32.5	-0.105502	DL158	pc2	NREM	sigma
35	-0.0952839	DL158	pc2	NREM	sigma
37.5	-0.0754516	DL158	pc2	NREM	sigma
40	-0.0436433	DL158	pc2	NREM	sigma
42.5	0.00132854	DL158	pc2	NREM	sigma
45	0.0516197	DL158	pc2	NREM	sigma
47.5	0.0922091	DL158	pc2	NREM	sigma
50	0.111012	DL158	pc2	NREM	sigma
52.5	0.109335	DL158	pc2	NREM	sigma
55	0.0938452	DL158	pc2	NREM	sigma
57.5	0.071428	DL158	pc2	NREM	sigma
60	0.049444	DL158	pc2	NREM	sigma
62.5	0.0319503	DL158	pc2	NREM	sigma
65	0.020483	DL158	pc2	NREM	sigma
67.5	0.00897048	DL158	pc2	NREM	sigma
70	-0.002151	DL158	pc2	NREM	sigma
72.5	-0.00714742	DL158	pc2	NREM	sigma
75	-0.00520812	DL158	pc2	NREM	sigma
77.5	-0.00239693	DL158	pc2	NREM	sigma
80	-0.00287468	DL158	pc2	NREM	sigma
82.5	-0.00179629	DL158	pc2	NREM	sigma
85	0.00730334	DL158	pc2	NREM	sigma
87.5	0.0242223	DL158	pc2	NREM	sigma
90	0.0440038	DL158	pc2	NREM	sigma
92.5	0.0572197	DL158	pc2	NREM	sigma
95	0.0556064	DL158	pc2	NREM	sigma
97.5	0.0351391	DL158	pc2	NREM	sigma
100	-0.00163959	DL158	pc2	NREM	sigma
102.5	-0.0473846	DL158	pc2	NREM	sigma
105	-0.0931288	DL158	pc2	NREM	sigma
107.5	-0.124921	DL158	pc2	NREM	sigma
110	-0.138041	DL158	pc2	NREM	sigma

## Sheet: ExtData1g
mouse	pc	time	cc
DL159	pc1	-110	-3.5099
DL159	pc1	-107.5	-4.26394
DL159	pc1	-105	-4.8871
DL159	pc1	-102.5	-5.21786
DL159	pc1	-100	-5.29635
DL159	pc1	-97.5	-5.26411
DL159	pc1	-95	-5.29397
DL159	pc1	-92.5	-5.49375
DL159	pc1	-90	-5.85616
DL159	pc1	-87.5	-6.31867
DL159	pc1	-85	-6.87241
DL159	pc1	-82.5	-7.41851
DL159	pc1	-80	-7.88031
DL159	pc1	-77.5	-8.17546
DL159	pc1	-75	-8.21307
DL159	pc1	-72.5	-8.00991
DL159	pc1	-70	-7.69141
DL159	pc1	-67.5	-7.4411
DL159	pc1	-65	-7.38465
DL159	pc1	-62.5	-7.51342
DL159	pc1	-60	-7.70963
DL159	pc1	-57.5	-7.86333
DL159	pc1	-55	-7.9235
DL159	pc1	-52.5	-7.88297
DL159	pc1	-50	-7.79665
DL159	pc1	-47.5	-7.78965
DL159	pc1	-45	-7.96961
DL159	pc1	-42.5	-8.29468
DL159	pc1	-40	-8.61524
DL159	pc1	-37.5	-8.78324
DL159	pc1	-35	-8.7363
DL159	pc1	-32.5	-8.49084
DL159	pc1	-30	-8.09563
DL159	pc1	-27.5	-7.71479
DL159	pc1	-25	-7.53591
DL159	pc1	-22.5	-7.66476
DL159	pc1	-20	-8.10092
DL159	pc1	-17.5	-8.80162
DL159	pc1	-15	-9.77922
DL159	pc1	-12.5	-11.0732
DL159	pc1	-10	-12.6327
DL159	pc1	-7.5	-14.129
DL159	pc1	-5	-15.1084
DL159	pc1	-2.5	-15.5443
DL159	pc1	0	-16.2756
DL159	pc1	2.5	-18.249
DL159	pc1	5	-21.2958
DL159	pc1	7.5	-24.1623
DL159	pc1	10	-25.8753
DL159	pc1	12.5	-26.3987
DL159	pc1	15	-26.2126
DL159	pc1	17.5	-25.7549
DL159	pc1	20	-25.2215
DL159	pc1	22.5	-24.6359
DL159	pc1	25	-24.0091
DL159	pc1	27.5	-23.4351
DL159	pc1	30	-23.0273
DL159	pc1	32.5	-22.8254
DL159	pc1	35	-22.7748
DL159	pc1	37.5	-22.733
DL159	pc1	40	-22.5512
DL159	pc1	42.5	-22.1857
DL159	pc1	45	-21.7088
DL159	pc1	47.5	-21.2412
DL159	pc1	50	-20.8607
DL159	pc1	52.5	-20.5216
DL159	pc1	55	-20.1045
DL159	pc1	57.5	-19.599
DL159	pc1	60	-19.132
DL159	pc1	62.5	-18.8326
DL159	pc1	65	-18.7593
DL159	pc1	67.5	-18.9236
DL159	pc1	70	-19.3062
DL159	pc1	72.5	-19.7771
DL159	pc1	75	-20.1475
DL159	pc1	77.5	-20.2843
DL159	pc1	80	-20.1524
DL159	pc1	82.5	-19.804
DL159	pc1	85	-19.3457
DL159	pc1	87.5	-18.9209
DL159	pc1	90	-18.686
DL159	pc1	92.5	-18.735
DL159	pc1	95	-19.0487
DL159	pc1	97.5	-19.5025
DL159	pc1	100	-19.9287
DL159	pc1	102.5	-20.2139
DL159	pc1	105	-20.3378
DL159	pc1	107.5	-20.2718
DL159	pc1	110	-19.9754
DL159	pc2	-110	-14.1529
DL159	pc2	-107.5	-14.1365
DL159	pc2	-105	-14.1704
DL159	pc2	-102.5	-14.2442
DL159	pc2	-100	-14.3495
DL159	pc2	-97.5	-14.6222
DL159	pc2	-95	-15.2447
DL159	pc2	-92.5	-16.2795
DL159	pc2	-90	-17.5227
DL159	pc2	-87.5	-18.6426
DL159	pc2	-85	-19.3156
DL159	pc2	-82.5	-19.7679
DL159	pc2	-80	-20.0965
DL159	pc2	-77.5	-20.2771
DL159	pc2	-75	-20.4658
DL159	pc2	-72.5	-20.8426
DL159	pc2	-70	-21.4726
DL159	pc2	-67.5	-22.1981
DL159	pc2	-65	-22.8253
DL159	pc2	-62.5	-23.2168
DL159	pc2	-60	-23.3319
DL159	pc2	-57.5	-23.2277
DL159	pc2	-55	-23.0126
DL159	pc2	-52.5	-22.7076
DL159	pc2	-50	-22.1965
DL159	pc2	-47.5	-21.4036
DL159	pc2	-45	-20.4511
DL159	pc2	-42.5	-19.6552
DL159	pc2	-40	-19.2799
DL159	pc2	-37.5	-19.5188
DL159	pc2	-35	-20.3288
DL159	pc2	-32.5	-21.3704
DL159	pc2	-30	-22.4478
DL159	pc2	-27.5	-23.3688
DL159	pc2	-25	-23.9283
DL159	pc2	-22.5	-24.1197
DL159	pc2	-20	-24.3172
DL159	pc2	-17.5	-24.9729
DL159	pc2	-15	-26.2223
DL159	pc2	-12.5	-28.2027
DL159	pc2	-10	-31.578
DL159	pc2	-7.5	-37.6203
DL159	pc2	-5	-46.7091
DL159	pc2	-2.5	-56.6224
DL159	pc2	0	-62.7926
DL159	pc2	2.5	-61.7997
DL159	pc2	5	-54.8677
DL159	pc2	7.5	-46.5592
DL159	pc2	10	-40.4171
DL159	pc2	12.5	-36.9514
DL159	pc2	15	-34.9879
DL159	pc2	17.5	-33.5189
DL159	pc2	20	-32.2953
DL159	pc2	22.5	-31.3993
DL159	pc2	25	-30.7181
DL159	pc2	27.5	-29.9229
DL159	pc2	30	-28.7984
DL159	pc2	32.5	-27.4061
DL159	pc2	35	-25.966
DL159	pc2	37.5	-24.7214
DL159	pc2	40	-23.8869
DL159	pc2	42.5	-23.5815
DL159	pc2	45	-23.7629
DL159	pc2	47.5	-24.2067
DL159	pc2	50	-24.56
DL159	pc2	52.5	-24.5749
DL159	pc2	55	-24.3609
DL159	pc2	57.5	-24.2414
DL159	pc2	60	-24.3584
DL159	pc2	62.5	-24.5988
DL159	pc2	65	-24.8325
DL159	pc2	67.5	-24.9986
DL159	pc2	70	-25.0226
DL159	pc2	72.5	-24.8754
DL159	pc2	75	-24.6665
DL159	pc2	77.5	-24.5739
DL159	pc2	80	-24.6677
DL159	pc2	82.5	-24.8238
DL159	pc2	85	-24.8311
DL159	pc2	87.5	-24.5503
DL159	pc2	90	-24.0005
DL159	pc2	92.5	-23.3827
DL159	pc2	95	-22.9544
DL159	pc2	97.5	-22.795
DL159	pc2	100	-22.7654
DL159	pc2	102.5	-22.7267
DL159	pc2	105	-22.7144
DL159	pc2	107.5	-22.9015
DL159	pc2	110	-23.3702
DL161	pc1	-110	3.00973
DL161	pc1	-107.5	2.93442
DL161	pc1	-105	3.24233
DL161	pc1	-102.5	3.73414
DL161	pc1	-100	4.29502
DL161	pc1	-97.5	4.83438
DL161	pc1	-95	5.245
DL161	pc1	-92.5	5.48076
DL161	pc1	-90	5.55035
DL161	pc1	-87.5	5.50483
DL161	pc1	-85	5.44333
DL161	pc1	-82.5	5.437
DL161	pc1	-80	5.48247
DL161	pc1	-77.5	5.49959
DL161	pc1	-75	5.35196
DL161	pc1	-72.5	4.99825
DL161	pc1	-70	4.60614
DL161	pc1	-67.5	4.40432
DL161	pc1	-65	4.46706
DL161	pc1	-62.5	4.6992
DL161	pc1	-60	4.99265
DL161	pc1	-57.5	5.28834
DL161	pc1	-55	5.50484
DL161	pc1	-52.5	5.56874
DL161	pc1	-50	5.50741
DL161	pc1	-47.5	5.40511
DL161	pc1	-45	5.37584
DL161	pc1	-42.5	5.51323
DL161	pc1	-40	5.87206
DL161	pc1	-37.5	6.44911
DL161	pc1	-35	7.1223
DL161	pc1	-32.5	7.73962
DL161	pc1	-30	8.27304
DL161	pc1	-27.5	8.76899
DL161	pc1	-25	9.1888
DL161	pc1	-22.5	9.44825
DL161	pc1	-20	9.58844
DL161	pc1	-17.5	9.76034
DL161	pc1	-15	10.0229
DL161	pc1	-12.5	10.3317
DL161	pc1	-10	10.8494
DL161	pc1	-7.5	12.1809
DL161	pc1	-5	14.9199
DL161	pc1	-2.5	18.393
DL161	pc1	0	20.117
DL161	pc1	2.5	17.945
DL161	pc1	5	12.5875
DL161	pc1	7.5	6.92653
DL161	pc1	10	3.17153
DL161	pc1	12.5	1.52194
DL161	pc1	15	1.04258
DL161	pc1	17.5	0.920809
DL161	pc1	20	0.83529
DL161	pc1	22.5	0.678187
DL161	pc1	25	0.433764
DL161	pc1	27.5	0.121873
DL161	pc1	30	-0.275404
DL161	pc1	32.5	-0.797929
DL161	pc1	35	-1.40942
DL161	pc1	37.5	-1.9481
DL161	pc1	40	-2.33142
DL161	pc1	42.5	-2.63275
DL161	pc1	45	-3.01457
DL161	pc1	47.5	-3.60358
DL161	pc1	50	-4.26322
DL161	pc1	52.5	-4.66834
DL161	pc1	55	-4.67558
DL161	pc1	57.5	-4.48021
DL161	pc1	60	-4.39484
DL161	pc1	62.5	-4.55512
DL161	pc1	65	-4.87356
DL161	pc1	67.5	-5.14659
DL161	pc1	70	-5.1772
DL161	pc1	72.5	-4.93002
DL161	pc1	75	-4.56852
DL161	pc1	77.5	-4.32225
DL161	pc1	80	-4.24327
DL161	pc1	82.5	-4.23561
DL161	pc1	85	-4.22192
DL161	pc1	87.5	-4.19495
DL161	pc1	90	-4.16937
DL161	pc1	92.5	-4.12289
DL161	pc1	95	-4.02136
DL161	pc1	97.5	-3.91353
DL161	pc1	100	-3.88192
DL161	pc1	102.5	-3.91918
DL161	pc1	105	-3.87278
DL161	pc1	107.5	-3.55093
DL161	pc1	110	-2.94804
DL161	pc2	-110	-12.4358
DL161	pc2	-107.5	-12.4904
DL161	pc2	-105	-12.6871
DL161	pc2	-102.5	-12.785
DL161	pc2	-100	-12.6676
DL161	pc2	-97.5	-12.4455
DL161	pc2	-95	-12.3656
DL161	pc2	-92.5	-12.557
DL161	pc2	-90	-12.8837
DL161	pc2	-87.5	-13.131
DL161	pc2	-85	-13.2751
DL161	pc2	-82.5	-13.4308
DL161	pc2	-80	-13.6066
DL161	pc2	-77.5	-13.6467
DL161	pc2	-75	-13.4102
DL161	pc2	-72.5	-12.9558
DL161	pc2	-70	-12.5213
DL161	pc2	-67.5	-12.3202
DL161	pc2	-65	-12.352
DL161	pc2	-62.5	-12.4221
DL161	pc2	-60	-12.3678
DL161	pc2	-57.5	-12.225
DL161	pc2	-55	-12.128
DL161	pc2	-52.5	-12.1624
DL161	pc2	-50	-12.3795
DL161	pc2	-47.5	-12.8013
DL161	pc2	-45	-13.3202
DL161	pc2	-42.5	-13.7845
DL161	pc2	-40	-14.1214
DL161	pc2	-37.5	-14.4165
DL161	pc2	-35	-14.8256
DL161	pc2	-32.5	-15.4032
DL161	pc2	-30	-16.1002
DL161	pc2	-27.5	-16.8409
DL161	pc2	-25	-17.5509
DL161	pc2	-22.5	-18.1602
DL161	pc2	-20	-18.6622
DL161	pc2	-17.5	-19.1785
DL161	pc2	-15	-19.9491
DL161	pc2	-12.5	-21.3369
DL161	pc2	-10	-23.9389
DL161	pc2	-7.5	-28.5327
DL161	pc2	-5	-35.3598
DL161	pc2	-2.5	-42.9224
DL161	pc2	0	-47.9179
DL161	pc2	2.5	-47.6634
DL161	pc2	5	-42.8474
DL161	pc2	7.5	-36.5652
DL161	pc2	10	-31.4049
DL161	pc2	12.5	-28.1265
DL161	pc2	15	-26.2898
DL161	pc2	17.5	-25.2156
DL161	pc2	20	-24.4014
DL161	pc2	22.5	-23.5056
DL161	pc2	25	-22.4067
DL161	pc2	27.5	-21.289
DL161	pc2	30	-20.2904
DL161	pc2	32.5	-19.4069
DL161	pc2	35	-18.638
DL161	pc2	37.5	-18.0318
DL161	pc2	40	-17.6199
DL161	pc2	42.5	-17.2642
DL161	pc2	45	-16.7886
DL161	pc2	47.5	-16.1039
DL161	pc2	50	-15.3576
DL161	pc2	52.5	-14.887
DL161	pc2	55	-14.7811
DL161	pc2	57.5	-14.7723
DL161	pc2	60	-14.5634
DL161	pc2	62.5	-14.0921
DL161	pc2	65	-13.5582
DL161	pc2	67.5	-13.2463
DL161	pc2	70	-13.3255
DL161	pc2	72.5	-13.7354
DL161	pc2	75	-14.2158
DL161	pc2	77.5	-14.4961
DL161	pc2	80	-14.4425
DL161	pc2	82.5	-14.1568
DL161	pc2	85	-13.7708
DL161	pc2	87.5	-13.3442
DL161	pc2	90	-12.8655
DL161	pc2	92.5	-12.3692
DL161	pc2	95	-12.039
DL161	pc2	97.5	-12.0538
DL161	pc2	100	-12.3538
DL161	pc2	102.5	-12.7256
DL161	pc2	105	-12.9937
DL161	pc2	107.5	-13.1579
DL161	pc2	110	-13.3329
DL108	pc1	-110	11.1144
DL108	pc1	-107.5	10.7995
DL108	pc1	-105	10.2185
DL108	pc1	-102.5	9.55083
DL108	pc1	-100	9.04872
DL108	pc1	-97.5	8.73443
DL108	pc1	-95	8.45425
DL108	pc1	-92.5	8.19526
DL108	pc1	-90	8.01443
DL108	pc1	-87.5	7.83732
DL108	pc1	-85	7.55289
DL108	pc1	-82.5	7.1672
DL108	pc1	-80	6.74506
DL108	pc1	-77.5	6.35405
DL108	pc1	-75	6.0062
DL108	pc1	-72.5	5.61646
DL108	pc1	-70	5.03074
DL108	pc1	-67.5	4.23399
DL108	pc1	-65	3.47458
DL108	pc1	-62.5	2.92503
DL108	pc1	-60	2.53062
DL108	pc1	-57.5	2.12732
DL108	pc1	-55	1.672
DL108	pc1	-52.5	1.26628
DL108	pc1	-50	0.989147
DL108	pc1	-47.5	0.766001
DL108	pc1	-45	0.567111
DL108	pc1	-42.5	0.399121
DL108	pc1	-40	0.256576
DL108	pc1	-37.5	0.125454
DL108	pc1	-35	-0.0334867
DL108	pc1	-32.5	-0.284425
DL108	pc1	-30	-0.673982
DL108	pc1	-27.5	-1.17472
DL108	pc1	-25	-1.66118
DL108	pc1	-22.5	-2.02253
DL108	pc1	-20	-2.32891
DL108	pc1	-17.5	-2.75756
DL108	pc1	-15	-3.31643
DL108	pc1	-12.5	-3.81249
DL108	pc1	-10	-4.14504
DL108	pc1	-7.5	-4.2728
DL108	pc1	-5	-4.16226
DL108	pc1	-2.5	-3.95377
DL108	pc1	0	-4.31839
DL108	pc1	2.5	-5.89091
DL108	pc1	5	-8.09311
DL108	pc1	7.5	-9.77739
DL108	pc1	10	-10.6692
DL108	pc1	12.5	-11.0021
DL108	pc1	15	-10.9395
DL108	pc1	17.5	-10.7914
DL108	pc1	20	-10.8099
DL108	pc1	22.5	-10.9277
DL108	pc1	25	-11.0014
DL108	pc1	27.5	-10.9345
DL108	pc1	30	-10.7777
DL108	pc1	32.5	-10.6397
DL108	pc1	35	-10.5624
DL108	pc1	37.5	-10.5185
DL108	pc1	40	-10.4398
DL108	pc1	42.5	-10.2906
DL108	pc1	45	-10.0628
DL108	pc1	47.5	-9.80227
DL108	pc1	50	-9.58682
DL108	pc1	52.5	-9.47596
DL108	pc1	55	-9.42199
DL108	pc1	57.5	-9.32843
DL108	pc1	60	-9.21916
DL108	pc1	62.5	-9.13952
DL108	pc1	65	-9.08364
DL108	pc1	67.5	-8.96781
DL108	pc1	70	-8.80534
DL108	pc1	72.5	-8.72071
DL108	pc1	75	-8.76011
DL108	pc1	77.5	-8.7826
DL108	pc1	80	-8.72019
DL108	pc1	82.5	-8.58192
DL108	pc1	85	-8.44885
DL108	pc1	87.5	-8.37858
DL108	pc1	90	-8.36988
DL108	pc1	92.5	-8.41233
DL108	pc1	95	-8.32325
DL108	pc1	97.5	-8.07164
DL108	pc1	100	-7.84059
DL108	pc1	102.5	-7.82113
DL108	pc1	105	-7.88158
DL108	pc1	107.5	-7.79087
DL108	pc1	110	-7.6747
DL108	pc2	-110	-4.9111
DL108	pc2	-107.5	-4.7916
DL108	pc2	-105	-4.64148
DL108	pc2	-102.5	-4.52803
DL108	pc2	-100	-4.55387
DL108	pc2	-97.5	-4.6618
DL108	pc2	-95	-4.70078
DL108	pc2	-92.5	-4.67241
DL108	pc2	-90	-4.64563
DL108	pc2	-87.5	-4.60724
DL108	pc2	-85	-4.57675
DL108	pc2	-82.5	-4.67266
DL108	pc2	-80	-4.94928
DL108	pc2	-77.5	-5.33202
DL108	pc2	-75	-5.70307
DL108	pc2	-72.5	-5.98912
DL108	pc2	-70	-6.15656
DL108	pc2	-67.5	-6.24804
DL108	pc2	-65	-6.39647
DL108	pc2	-62.5	-6.60951
DL108	pc2	-60	-6.75416
DL108	pc2	-57.5	-6.72258
DL108	pc2	-55	-6.54518
DL108	pc2	-52.5	-6.3234
DL108	pc2	-50	-6.12979
DL108	pc2	-47.5	-5.99519
DL108	pc2	-45	-6.05884
DL108	pc2	-42.5	-6.44448
DL108	pc2	-40	-7.06751
DL108	pc2	-37.5	-7.68266
DL108	pc2	-35	-8.09572
DL108	pc2	-32.5	-8.29491
DL108	pc2	-30	-8.40518
DL108	pc2	-27.5	-8.56892
DL108	pc2	-25	-8.90596
DL108	pc2	-22.5	-9.47861
DL108	pc2	-20	-10.1925
DL108	pc2	-17.5	-10.8674
DL108	pc2	-15	-11.5159
DL108	pc2	-12.5	-12.428
DL108	pc2	-10	-13.937
DL108	pc2	-7.5	-16.3214
DL108	pc2	-5	-19.5867
DL108	pc2	-2.5	-22.9712
DL108	pc2	0	-24.7824
DL108	pc2	2.5	-23.742
DL108	pc2	5	-20.52
DL108	pc2	7.5	-16.9787
DL108	pc2	10	-14.292
DL108	pc2	12.5	-12.5353
DL108	pc2	15	-11.4399
DL108	pc2	17.5	-10.7395
DL108	pc2	20	-10.1635
DL108	pc2	22.5	-9.56922
DL108	pc2	25	-8.99187
DL108	pc2	27.5	-8.49853
DL108	pc2	30	-8.09277
DL108	pc2	32.5	-7.73654
DL108	pc2	35	-7.35787
DL108	pc2	37.5	-6.87186
DL108	pc2	40	-6.30013
DL108	pc2	42.5	-5.79238
DL108	pc2	45	-5.46086
DL108	pc2	47.5	-5.26915
DL108	pc2	50	-5.09033
DL108	pc2	52.5	-4.8383
DL108	pc2	55	-4.54389
DL108	pc2	57.5	-4.26644
DL108	pc2	60	-3.96286
DL108	pc2	62.5	-3.57518
DL108	pc2	65	-3.20189
DL108	pc2	67.5	-3.02024
DL108	pc2	70	-3.05884
DL108	pc2	72.5	-3.19958
DL108	pc2	75	-3.37112
DL108	pc2	77.5	-3.59986
DL108	pc2	80	-3.89471
DL108	pc2	82.5	-4.19175
DL108	pc2	85	-4.40568
DL108	pc2	87.5	-4.47985
DL108	pc2	90	-4.41844
DL108	pc2	92.5	-4.30586
DL108	pc2	95	-4.27843
DL108	pc2	97.5	-4.3839
DL108	pc2	100	-4.50423
DL108	pc2	102.5	-4.50428
DL108	pc2	105	-4.4059
DL108	pc2	107.5	-4.34066
DL108	pc2	110	-4.34638
DL172	pc1	-110	14.2527
DL172	pc1	-107.5	12.991
DL172	pc1	-105	11.7805
DL172	pc1	-102.5	10.6668
DL172	pc1	-100	9.37842
DL172	pc1	-97.5	7.65747
DL172	pc1	-95	5.62862
DL172	pc1	-92.5	3.62395
DL172	pc1	-90	1.72734
DL172	pc1	-87.5	-0.264653
DL172	pc1	-85	-2.46103
DL172	pc1	-82.5	-4.70681
DL172	pc1	-80	-6.79215
DL172	pc1	-77.5	-8.60121
DL172	pc1	-75	-10.0757
DL172	pc1	-72.5	-11.2124
DL172	pc1	-70	-12.043
DL172	pc1	-67.5	-12.5831
DL172	pc1	-65	-12.851
DL172	pc1	-62.5	-12.9087
DL172	pc1	-60	-12.8296
DL172	pc1	-57.5	-12.6558
DL172	pc1	-55	-12.4104
DL172	pc1	-52.5	-12.1641
DL172	pc1	-50	-12.0976
DL172	pc1	-47.5	-12.4149
DL172	pc1	-45	-13.1377
DL172	pc1	-42.5	-14.0434
DL172	pc1	-40	-14.8737
DL172	pc1	-37.5	-15.5831
DL172	pc1	-35	-16.3397
DL172	pc1	-32.5	-17.2524
DL172	pc1	-30	-18.1866
DL172	pc1	-27.5	-18.9341
DL172	pc1	-25	-19.5006
DL172	pc1	-22.5	-20.1206
DL172	pc1	-20	-20.9836
DL172	pc1	-17.5	-22.164
DL172	pc1	-15	-23.8982
DL172	pc1	-12.5	-26.8443
DL172	pc1	-10	-31.8885
DL172	pc1	-7.5	-39.4907
DL172	pc1	-5	-48.916
DL172	pc1	-2.5	-58.1267
DL172	pc1	0	-64.6975
DL172	pc1	2.5	-67.2334
DL172	pc1	5	-66.2112
DL172	pc1	7.5	-63.211
DL172	pc1	10	-59.6829
DL172	pc1	12.5	-56.343
DL172	pc1	15	-53.435
DL172	pc1	17.5	-51.0953
DL172	pc1	20	-49.3738
DL172	pc1	22.5	-48.1211
DL172	pc1	25	-47.0608
DL172	pc1	27.5	-45.9278
DL172	pc1	30	-44.4721
DL172	pc1	32.5	-42.6541
DL172	pc1	35	-40.6324
DL172	pc1	37.5	-38.6278
DL172	pc1	40	-36.5733
DL172	pc1	42.5	-34.4439
DL172	pc1	45	-32.4455
DL172	pc1	47.5	-30.8931
DL172	pc1	50	-30.0931
DL172	pc1	52.5	-29.884
DL172	pc1	55	-29.695
DL172	pc1	57.5	-29.5796
DL172	pc1	60	-29.6635
DL172	pc1	62.5	-30.0369
DL172	pc1	65	-30.6727
DL172	pc1	67.5	-31.2785
DL172	pc1	70	-31.6372
DL172	pc1	72.5	-31.7863
DL172	pc1	75	-31.8672
DL172	pc1	77.5	-32.0297
DL172	pc1	80	-32.3114
DL172	pc1	82.5	-32.4166
DL172	pc1	85	-32.2391
DL172	pc1	87.5	-31.6758
DL172	pc1	90	-30.8514
DL172	pc1	92.5	-30.0781
DL172	pc1	95	-29.5305
DL172	pc1	97.5	-29.1565
DL172	pc1	100	-28.7014
DL172	pc1	102.5	-28.0375
DL172	pc1	105	-27.2316
DL172	pc1	107.5	-26.4466
DL172	pc1	110	-25.7337
DL172	pc2	-110	-8.97912
DL172	pc2	-107.5	-8.38538
DL172	pc2	-105	-8.44378
DL172	pc2	-102.5	-9.46075
DL172	pc2	-100	-11.2762
DL172	pc2	-97.5	-13.3218
DL172	pc2	-95	-14.7953
DL172	pc2	-92.5	-15.3058
DL172	pc2	-90	-15.2672
DL172	pc2	-87.5	-15.4045
DL172	pc2	-85	-15.9835
DL172	pc2	-82.5	-16.7405
DL172	pc2	-80	-17.4034
DL172	pc2	-77.5	-17.9345
DL172	pc2	-75	-18.2179
DL172	pc2	-72.5	-18.0316
DL172	pc2	-70	-17.2287
DL172	pc2	-67.5	-15.8506
DL172	pc2	-65	-13.9365
DL172	pc2	-62.5	-11.579
DL172	pc2	-60	-9.15462
DL172	pc2	-57.5	-7.14359
DL172	pc2	-55	-5.74668
DL172	pc2	-52.5	-4.78715
DL172	pc2	-50	-4.14073
DL172	pc2	-47.5	-3.89205
DL172	pc2	-45	-4.01423
DL172	pc2	-42.5	-4.21761
DL172	pc2	-40	-4.24905
DL172	pc2	-37.5	-4.15722
DL172	pc2	-35	-4.19556
DL172	pc2	-32.5	-4.47694
DL172	pc2	-30	-4.71802
DL172	pc2	-27.5	-4.72552
DL172	pc2	-25	-4.6546
DL172	pc2	-22.5	-5.00181
DL172	pc2	-20	-6.06734
DL172	pc2	-17.5	-8.01846
DL172	pc2	-15	-11.1203
DL172	pc2	-12.5	-16.1165
DL172	pc2	-10	-24.0864
DL172	pc2	-7.5	-35.987
DL172	pc2	-5	-50.9875
DL172	pc2	-2.5	-65.1557
DL172	pc2	0	-72.8372
DL172	pc2	2.5	-70.4899
DL172	pc2	5	-60.331
DL172	pc2	7.5	-47.9498
DL172	pc2	10	-37.3827
DL172	pc2	12.5	-29.4887
DL172	pc2	15	-23.7369
DL172	pc2	17.5	-19.7552
DL172	pc2	20	-17.3622
DL172	pc2	22.5	-16.0871
DL172	pc2	25	-15.1782
DL172	pc2	27.5	-13.973
DL172	pc2	30	-12.047
DL172	pc2	32.5	-9.42434
DL172	pc2	35	-6.48243
DL172	pc2	37.5	-3.70375
DL172	pc2	40	-1.13318
DL172	pc2	42.5	1.28013
DL172	pc2	45	3.37433
DL172	pc2	47.5	4.76005
DL172	pc2	50	4.98371
DL172	pc2	52.5	4.2915
DL172	pc2	55	3.57945
DL172	pc2	57.5	2.91399
DL172	pc2	60	2.08187
DL172	pc2	62.5	0.794512
DL172	pc2	65	-1.00033
DL172	pc2	67.5	-2.84355
DL172	pc2	70	-4.32339
DL172	pc2	72.5	-5.43802
DL172	pc2	75	-6.33335
DL172	pc2	77.5	-7.0639
DL172	pc2	80	-7.53856
DL172	pc2	82.5	-7.42177
DL172	pc2	85	-6.78414
DL172	pc2	87.5	-5.77157
DL172	pc2	90	-4.82774
DL172	pc2	92.5	-4.48086
DL172	pc2	95	-4.71954
DL172	pc2	97.5	-5.00559
DL172	pc2	100	-4.78286
DL172	pc2	102.5	-4.07739
DL172	pc2	105	-3.25661
DL172	pc2	107.5	-2.63986
DL172	pc2	110	-2.29193
DL194	pc1	-110	1.58468
DL194	pc1	-107.5	1.5007
DL194	pc1	-105	1.39199
DL194	pc1	-102.5	1.24614
DL194	pc1	-100	1.02862
DL194	pc1	-97.5	0.737687
DL194	pc1	-95	0.387142
DL194	pc1	-92.5	0.00118211
DL194	pc1	-90	-0.374252
DL194	pc1	-87.5	-0.670492
DL194	pc1	-85	-0.877265
DL194	pc1	-82.5	-1.07306
DL194	pc1	-80	-1.33148
DL194	pc1	-77.5	-1.67393
DL194	pc1	-75	-2.0684
DL194	pc1	-72.5	-2.40311
DL194	pc1	-70	-2.64021
DL194	pc1	-67.5	-2.82494
DL194	pc1	-65	-2.94953
DL194	pc1	-62.5	-2.99352
DL194	pc1	-60	-2.98845
DL194	pc1	-57.5	-2.98879
DL194	pc1	-55	-3.04675
DL194	pc1	-52.5	-3.1687
DL194	pc1	-50	-3.34254
DL194	pc1	-47.5	-3.54524
DL194	pc1	-45	-3.71916
DL194	pc1	-42.5	-3.81552
DL194	pc1	-40	-3.83982
DL194	pc1	-37.5	-3.84343
DL194	pc1	-35	-3.84568
DL194	pc1	-32.5	-3.8332
DL194	pc1	-30	-3.79971
DL194	pc1	-27.5	-3.75303
DL194	pc1	-25	-3.68495
DL194	pc1	-22.5	-3.60326
DL194	pc1	-20	-3.57905
DL194	pc1	-17.5	-3.64028
DL194	pc1	-15	-3.83527
DL194	pc1	-12.5	-4.25241
DL194	pc1	-10	-4.98015
DL194	pc1	-7.5	-6.07416
DL194	pc1	-5	-7.42788
DL194	pc1	-2.5	-8.74893
DL194	pc1	0	-9.72384
DL194	pc1	2.5	-10.25
DL194	pc1	5	-10.4225
DL194	pc1	7.5	-10.4168
DL194	pc1	10	-10.262
DL194	pc1	12.5	-9.9489
DL194	pc1	15	-9.52276
DL194	pc1	17.5	-9.07681
DL194	pc1	20	-8.71206
DL194	pc1	22.5	-8.46028
DL194	pc1	25	-8.28446
DL194	pc1	27.5	-8.11159
DL194	pc1	30	-7.89344
DL194	pc1	32.5	-7.62757
DL194	pc1	35	-7.36068
DL194	pc1	37.5	-7.16539
DL194	pc1	40	-7.06732
DL194	pc1	42.5	-7.04266
DL194	pc1	45	-6.97529
DL194	pc1	47.5	-6.87212
DL194	pc1	50	-6.7841
DL194	pc1	52.5	-6.7154
DL194	pc1	55	-6.64446
DL194	pc1	57.5	-6.5543
DL194	pc1	60	-6.46294
DL194	pc1	62.5	-6.38409
DL194	pc1	65	-6.31322
DL194	pc1	67.5	-6.23905
DL194	pc1	70	-6.15928
DL194	pc1	72.5	-6.09221
DL194	pc1	75	-6.04551
DL194	pc1	77.5	-6.03307
DL194	pc1	80	-6.03476
DL194	pc1	82.5	-6.03622
DL194	pc1	85	-6.04228
DL194	pc1	87.5	-6.06033
DL194	pc1	90	-6.17938
DL194	pc1	92.5	-6.32297
DL194	pc1	95	-6.40595
DL194	pc1	97.5	-6.37779
DL194	pc1	100	-6.28007
DL194	pc1	102.5	-6.19492
DL194	pc1	105	-6.12971
DL194	pc1	107.5	-6.03394
DL194	pc1	110	-5.88105
DL194	pc2	-110	0.585206
DL194	pc2	-107.5	0.627379
DL194	pc2	-105	0.588503
DL194	pc2	-102.5	0.417128
DL194	pc2	-100	0.140409
DL194	pc2	-97.5	-0.166352
DL194	pc2	-95	-0.417073
DL194	pc2	-92.5	-0.593127
DL194	pc2	-90	-0.720064
DL194	pc2	-87.5	-0.802904
DL194	pc2	-85	-0.804833
DL194	pc2	-82.5	-0.716153
DL194	pc2	-80	-0.617306
DL194	pc2	-77.5	-0.549593
DL194	pc2	-75	-0.452071
DL194	pc2	-72.5	-0.359964
DL194	pc2	-70	-0.29182
DL194	pc2	-67.5	-0.207972
DL194	pc2	-65	-0.0936059
DL194	pc2	-62.5	0.0821176
DL194	pc2	-60	0.353551
DL194	pc2	-57.5	0.63887
DL194	pc2	-55	0.867874
DL194	pc2	-52.5	1.01788
DL194	pc2	-50	1.08111
DL194	pc2	-47.5	1.09634
DL194	pc2	-45	1.13517
DL194	pc2	-42.5	1.20426
DL194	pc2	-40	1.2072
DL194	pc2	-37.5	1.09721
DL194	pc2	-35	0.994948
DL194	pc2	-32.5	1.09057
DL194	pc2	-30	1.42574
DL194	pc2	-27.5	1.90714
DL194	pc2	-25	2.40754
DL194	pc2	-22.5	2.82349
DL194	pc2	-20	3.10397
DL194	pc2	-17.5	3.09511
DL194	pc2	-15	2.64988
DL194	pc2	-12.5	1.72877
DL194	pc2	-10	0.227656
DL194	pc2	-7.5	-2.03174
DL194	pc2	-5	-5.09589
DL194	pc2	-2.5	-8.44788
DL194	pc2	0	-10.9464
DL194	pc2	2.5	-11.5122
DL194	pc2	5	-10.2289
DL194	pc2	7.5	-7.95583
DL194	pc2	10	-5.5591
DL194	pc2	12.5	-3.38141
DL194	pc2	15	-1.53688
DL194	pc2	17.5	-0.159276
DL194	pc2	20	0.685803
DL194	pc2	22.5	1.08418
DL194	pc2	25	1.27808
DL194	pc2	27.5	1.47838
DL194	pc2	30	1.745
DL194	pc2	32.5	2.01681
DL194	pc2	35	2.168
DL194	pc2	37.5	2.11717
DL194	pc2	40	1.87192
DL194	pc2	42.5	1.65915
DL194	pc2	45	1.48084
DL194	pc2	47.5	1.36349
DL194	pc2	50	1.28398
DL194	pc2	52.5	1.21996
DL194	pc2	55	1.23564
DL194	pc2	57.5	1.39974
DL194	pc2	60	1.7248
DL194	pc2	62.5	2.0913
DL194	pc2	65	2.33565
DL194	pc2	67.5	2.41736
DL194	pc2	70	2.39463
DL194	pc2	72.5	2.32637
DL194	pc2	75	2.21625
DL194	pc2	77.5	2.11863
DL194	pc2	80	2.02071
DL194	pc2	82.5	1.8387
DL194	pc2	85	1.49076
DL194	pc2	87.5	0.994559
DL194	pc2	90	0.614913
DL194	pc2	92.5	0.421231
DL194	pc2	95	0.449102
DL194	pc2	97.5	0.623948
DL194	pc2	100	0.828681
DL194	pc2	102.5	1.03651
DL194	pc2	105	1.27394
DL194	pc2	107.5	1.57125
DL194	pc2	110	1.93846
DL158	pc1	-110	8.55976
DL158	pc1	-107.5	8.55719
DL158	pc1	-105	8.67826
DL158	pc1	-102.5	8.84875
DL158	pc1	-100	8.97208
DL158	pc1	-97.5	8.98952
DL158	pc1	-95	8.8768
DL158	pc1	-92.5	8.6652
DL158	pc1	-90	8.42553
DL158	pc1	-87.5	8.22741
DL158	pc1	-85	8.09881
DL158	pc1	-82.5	8.02444
DL158	pc1	-80	7.94662
DL158	pc1	-77.5	7.79545
DL158	pc1	-75	7.52716
DL158	pc1	-72.5	7.1539
DL158	pc1	-70	6.76373
DL158	pc1	-67.5	6.46325
DL158	pc1	-65	6.24856
DL158	pc1	-62.5	6.0368
DL158	pc1	-60	5.79992
DL158	pc1	-57.5	5.58183
DL158	pc1	-55	5.40383
DL158	pc1	-52.5	5.25838
DL158	pc1	-50	5.15056
DL158	pc1	-47.5	5.11602
DL158	pc1	-45	5.16145
DL158	pc1	-42.5	5.24902
DL158	pc1	-40	5.34306
DL158	pc1	-37.5	5.26912
DL158	pc1	-35	4.97013
DL158	pc1	-32.5	4.4918
DL158	pc1	-30	3.92788
DL158	pc1	-27.5	3.32232
DL158	pc1	-25	2.66226
DL158	pc1	-22.5	1.98103
DL158	pc1	-20	1.40619
DL158	pc1	-17.5	1.02399
DL158	pc1	-15	0.715694
DL158	pc1	-12.5	0.405967
DL158	pc1	-10	-0.0567634
DL158	pc1	-7.5	-0.821325
DL158	pc1	-5	-1.94924
DL158	pc1	-2.5	-3.46784
DL158	pc1	0	-5.37895
DL158	pc1	2.5	-7.54604
DL158	pc1	5	-9.5585
DL158	pc1	7.5	-10.9843
DL158	pc1	10	-11.7317
DL158	pc1	12.5	-11.9828
DL158	pc1	15	-11.919
DL158	pc1	17.5	-11.6574
DL158	pc1	20	-11.2754
DL158	pc1	22.5	-10.8092
DL158	pc1	25	-10.3017
DL158	pc1	27.5	-9.88267
DL158	pc1	30	-9.6824
DL158	pc1	32.5	-9.68453
DL158	pc1	35	-9.75182
DL158	pc1	37.5	-9.77706
DL158	pc1	40	-9.75359
DL158	pc1	42.5	-9.70322
DL158	pc1	45	-9.59997
DL158	pc1	47.5	-9.40018
DL158	pc1	50	-9.1095
DL158	pc1	52.5	-8.78432
DL158	pc1	55	-8.50838
DL158	pc1	57.5	-8.35697
DL158	pc1	60	-8.33527
DL158	pc1	62.5	-8.35471
DL158	pc1	65	-8.30759
DL158	pc1	67.5	-8.17154
DL158	pc1	70	-7.99749
DL158	pc1	72.5	-7.83587
DL158	pc1	75	-7.68038
DL158	pc1	77.5	-7.489
DL158	pc1	80	-7.25804
DL158	pc1	82.5	-7.0567
DL158	pc1	85	-6.96186
DL158	pc1	87.5	-6.98692
DL158	pc1	90	-7.08814
DL158	pc1	92.5	-7.18322
DL158	pc1	95	-7.18453
DL158	pc1	97.5	-7.05089
DL158	pc1	100	-6.78675
DL158	pc1	102.5	-6.42593
DL158	pc1	105	-6.03338
DL158	pc1	107.5	-5.67122
DL158	pc1	110	-5.33798
DL158	pc2	-110	-2.94289
DL158	pc2	-107.5	-2.95837
DL158	pc2	-105	-3.13346
DL158	pc2	-102.5	-3.38522
DL158	pc2	-100	-3.67928
DL158	pc2	-97.5	-4.02597
DL158	pc2	-95	-4.40654
DL158	pc2	-92.5	-4.79054
DL158	pc2	-90	-5.18523
DL158	pc2	-87.5	-5.61927
DL158	pc2	-85	-6.06885
DL158	pc2	-82.5	-6.46715
DL158	pc2	-80	-6.78564
DL158	pc2	-77.5	-7.0761
DL158	pc2	-75	-7.39061
DL158	pc2	-72.5	-7.68178
DL158	pc2	-70	-7.84163
DL158	pc2	-67.5	-7.83929
DL158	pc2	-65	-7.76008
DL158	pc2	-62.5	-7.72973
DL158	pc2	-60	-7.81425
DL158	pc2	-57.5	-7.96893
DL158	pc2	-55	-8.04931
DL158	pc2	-52.5	-7.93568
DL158	pc2	-50	-7.6562
DL158	pc2	-47.5	-7.35731
DL158	pc2	-45	-7.14263
DL158	pc2	-42.5	-7.04086
DL158	pc2	-40	-7.08136
DL158	pc2	-37.5	-7.18875
DL158	pc2	-35	-7.32183
DL158	pc2	-32.5	-7.46663
DL158	pc2	-30	-7.63076
DL158	pc2	-27.5	-7.7894
DL158	pc2	-25	-7.89315
DL158	pc2	-22.5	-7.93242
DL158	pc2	-20	-7.96689
DL158	pc2	-17.5	-8.10812
DL158	pc2	-15	-8.49288
DL158	pc2	-12.5	-9.37654
DL158	pc2	-10	-10.958
DL158	pc2	-7.5	-13.4984
DL158	pc2	-5	-17.2063
DL158	pc2	-2.5	-21.5358
DL158	pc2	0	-24.8598
DL158	pc2	2.5	-25.5466
DL158	pc2	5	-23.5457
DL158	pc2	7.5	-20.3288
DL158	pc2	10	-17.3768
DL158	pc2	12.5	-15.2223
DL158	pc2	15	-13.7459
DL158	pc2	17.5	-12.7238
DL158	pc2	20	-12.0211
DL158	pc2	22.5	-11.5422
DL158	pc2	25	-11.2082
DL158	pc2	27.5	-10.9261
DL158	pc2	30	-10.5945
DL158	pc2	32.5	-10.1262
DL158	pc2	35	-9.49458
DL158	pc2	37.5	-8.77956
DL158	pc2	40	-8.09474
DL158	pc2	42.5	-7.47782
DL158	pc2	45	-6.90185
DL158	pc2	47.5	-6.37377
DL158	pc2	50	-5.96386
DL158	pc2	52.5	-5.72842
DL158	pc2	55	-5.61682
DL158	pc2	57.5	-5.51853
DL158	pc2	60	-5.38003
DL158	pc2	62.5	-5.23819
DL158	pc2	65	-5.16359
DL158	pc2	67.5	-5.17472
DL158	pc2	70	-5.24172
DL158	pc2	72.5	-5.30022
DL158	pc2	75	-5.28669
DL158	pc2	77.5	-5.17141
DL158	pc2	80	-4.98674
DL158	pc2	82.5	-4.8074
DL158	pc2	85	-4.69666
DL158	pc2	87.5	-4.66889
DL158	pc2	90	-4.65681
DL158	pc2	92.5	-4.56213
DL158	pc2	95	-4.34465
DL158	pc2	97.5	-4.02869
DL158	pc2	100	-3.6914
DL158	pc2	102.5	-3.43195
DL158	pc2	105	-3.2813
DL158	pc2	107.5	-3.19086
DL158	pc2	110	-3.19838
