# Supplementary material for: Low-dimensional population dynamics in the brainstem gate REM sleep
Source: Nat Neurosci. 2026 May 25;29(7):1625–37. doi: 10.1038/s41593-026-02314-z (PMC13270127; doi:10.1038/s41593-026-02314-z)
Supplement: Supplementary file 12 — Source data for Extended Data Fig. 3. [file 41593_2026_2314_MOESM12_ESM.xlsx]

## Sheet: Mouse_info
Panel	Species	Strain	Virus	# of mice	# of males	# of females	Age
a	Mus musculus	C57BL6	-	6	6	-	8-14 wks
b	Mus musculus	C57BL6	-	6	6	-	8-14 wks
c	Mus musculus	C57BL6	-	6	6	-	8-14 wks

## Sheet: ExtData3a
mouse	cond	pc	val
DL108	return_to_nrem	PC1	-2.99771
DL108	return_to_nrem	PC2	-4.43189
DL108	exit_from_nrem	PC1	1.57195
DL108	exit_from_nrem	PC2	6.34932
DL158	return_to_nrem	PC1	-4.06396
DL158	return_to_nrem	PC2	-4.36833
DL158	exit_from_nrem	PC1	0.986185
DL158	exit_from_nrem	PC2	6.3674
DL159	return_to_nrem	PC1	-4.68021
DL159	return_to_nrem	PC2	-5.22639
DL159	exit_from_nrem	PC1	4.46029
DL159	exit_from_nrem	PC2	7.60367
DL161	return_to_nrem	PC1	-2.314
DL161	return_to_nrem	PC2	-5.79881
DL161	exit_from_nrem	PC1	-0.31981
DL161	exit_from_nrem	PC2	4.96326
DL172	return_to_nrem	PC1	-2.81533
DL172	return_to_nrem	PC2	-2.45377
DL172	exit_from_nrem	PC1	3.45815
DL172	exit_from_nrem	PC2	10.1625
DL194	return_to_nrem	PC1	-3.3955
DL194	return_to_nrem	PC2	-4.24689
DL194	exit_from_nrem	PC1	2.62566
DL194	exit_from_nrem	PC2	6.84971

## Sheet: ExtData3b
time	fr	pc
-120	-0.251009	PC1
-117.5	-0.210038	PC1
-115	-0.172192	PC1
-112.5	-0.172683	PC1
-110	-0.193962	PC1
-107.5	-0.181646	PC1
-105	-0.0978642	PC1
-102.5	0.0373119	PC1
-100	0.174187	PC1
-97.5	0.29171	PC1
-95	0.38768	PC1
-92.5	0.437846	PC1
-90	0.394603	PC1
-87.5	0.228298	PC1
-85	-0.0164497	PC1
-82.5	-0.240875	PC1
-80	-0.385328	PC1
-77.5	-0.451705	PC1
-75	-0.457141	PC1
-72.5	-0.404932	PC1
-70	-0.296524	PC1
-67.5	-0.181899	PC1
-65	-0.149045	PC1
-62.5	-0.214796	PC1
-60	-0.300123	PC1
-57.5	-0.341239	PC1
-55	-0.344091	PC1
-52.5	-0.343474	PC1
-50	-0.370507	PC1
-47.5	-0.426974	PC1
-45	-0.478631	PC1
-42.5	-0.492589	PC1
-40	-0.459824	PC1
-37.5	-0.380872	PC1
-35	-0.252566	PC1
-32.5	-0.0795397	PC1
-30	0.112583	PC1
-27.5	0.29855	PC1
-25	0.468798	PC1
-22.5	0.605452	PC1
-20	0.689942	PC1
-17.5	0.745129	PC1
-15	0.815468	PC1
-12.5	0.912598	PC1
-10	1.03504	PC1
-7.5	1.20476	PC1
-5	1.4246	PC1
-2.5	1.65378	PC1
0	1.85366	PC1
2.5	2.00973	PC1
5	2.1325	PC1
7.5	2.24834	PC1
10	2.35564	PC1
12.5	2.43755	PC1
15	2.51994	PC1
17.5	2.63232	PC1
20	2.76526	PC1
22.5	2.91579	PC1
25	3.08461	PC1
27.5	3.25177	PC1
-120	-0.176514	PC1
-117.5	-0.14549	PC1
-115	-0.0741984	PC1
-112.5	0.025739	PC1
-110	0.0953415	PC1
-107.5	0.0712657	PC1
-105	-0.0439921	PC1
-102.5	-0.181762	PC1
-100	-0.280738	PC1
-97.5	-0.31889	PC1
-95	-0.296179	PC1
-92.5	-0.23986	PC1
-90	-0.202147	PC1
-87.5	-0.209808	PC1
-85	-0.233833	PC1
-82.5	-0.223164	PC1
-80	-0.156769	PC1
-77.5	-0.0655592	PC1
-75	-0.0018106	PC1
-72.5	0.00135524	PC1
-70	-0.0558717	PC1
-67.5	-0.130084	PC1
-65	-0.161745	PC1
-62.5	-0.130951	PC1
-60	-0.0551819	PC1
-57.5	0.0356927	PC1
-55	0.107186	PC1
-52.5	0.153687	PC1
-50	0.203781	PC1
-47.5	0.275944	PC1
-45	0.372952	PC1
-42.5	0.502004	PC1
-40	0.659071	PC1
-37.5	0.821283	PC1
-35	0.965573	PC1
-32.5	1.09203	PC1
-30	1.22995	PC1
-27.5	1.38306	PC1
-25	1.50841	PC1
-22.5	1.59193	PC1
-20	1.67727	PC1
-17.5	1.80088	PC1
-15	1.94268	PC1
-12.5	2.05049	PC1
-10	2.09452	PC1
-7.5	2.08917	PC1
-5	2.07707	PC1
-2.5	2.10237	PC1
0	2.17072	PC1
2.5	2.24089	PC1
5	2.29841	PC1
7.5	2.39474	PC1
10	2.60572	PC1
12.5	2.99934	PC1
15	3.54609	PC1
17.5	4.00107	PC1
20	4.06364	PC1
22.5	3.7387	PC1
25	3.293	PC1
27.5	2.80771	PC1
-120	0.350482	PC1
-117.5	-0.0767956	PC1
-115	-0.368656	PC1
-112.5	-0.499272	PC1
-110	-0.550895	PC1
-107.5	-0.593062	PC1
-105	-0.61796	PC1
-102.5	-0.564877	PC1
-100	-0.397449	PC1
-97.5	-0.158125	PC1
-95	0.0610387	PC1
-92.5	0.198907	PC1
-90	0.26508	PC1
-87.5	0.313065	PC1
-85	0.379465	PC1
-82.5	0.447118	PC1
-80	0.472833	PC1
-77.5	0.432562	PC1
-75	0.306837	PC1
-72.5	0.0748951	PC1
-70	-0.214064	PC1
-67.5	-0.449449	PC1
-65	-0.582904	PC1
-62.5	-0.652546	PC1
-60	-0.689191	PC1
-57.5	-0.688256	PC1
-55	-0.660438	PC1
-52.5	-0.638045	PC1
-50	-0.634992	PC1
-47.5	-0.629676	PC1
-45	-0.574039	PC1
-42.5	-0.43009	PC1
-40	-0.215655	PC1
-37.5	0.00249199	PC1
-35	0.164995	PC1
-32.5	0.269344	PC1
-30	0.353064	PC1
-27.5	0.43507	PC1
-25	0.519609	PC1
-22.5	0.614729	PC1
-20	0.699001	PC1
-17.5	0.75587	PC1
-15	0.830368	PC1
-12.5	0.955455	PC1
-10	1.10303	PC1
-7.5	1.25809	PC1
-5	1.44134	PC1
-2.5	1.65486	PC1
0	1.8654	PC1
2.5	2.03952	PC1
5	2.174	PC1
7.5	2.28071	PC1
10	2.35637	PC1
12.5	2.41216	PC1
15	2.51407	PC1
17.5	2.72064	PC1
20	3.01232	PC1
22.5	3.33274	PC1
25	3.61097	PC1
27.5	3.74917	PC1
-120	0.356707	PC1
-117.5	0.404121	PC1
-115	0.400656	PC1
-112.5	0.389878	PC1
-110	0.404394	PC1
-107.5	0.425179	PC1
-105	0.389157	PC1
-102.5	0.24387	PC1
-100	-0.00532869	PC1
-97.5	-0.282597	PC1
-95	-0.491102	PC1
-92.5	-0.592217	PC1
-90	-0.609023	PC1
-87.5	-0.57237	PC1
-85	-0.496635	PC1
-82.5	-0.390991	PC1
-80	-0.27109	PC1
-77.5	-0.150909	PC1
-75	-0.0317033	PC1
-72.5	0.0897782	PC1
-70	0.202699	PC1
-67.5	0.279067	PC1
-65	0.297084	PC1
-62.5	0.275562	PC1
-60	0.271397	PC1
-57.5	0.320317	PC1
-55	0.406895	PC1
-52.5	0.499074	PC1
-50	0.56576	PC1
-47.5	0.588505	PC1
-45	0.590478	PC1
-42.5	0.621872	PC1
-40	0.70964	PC1
-37.5	0.828109	PC1
-35	0.935045	PC1
-32.5	1.02838	PC1
-30	1.11493	PC1
-27.5	1.17478	PC1
-25	1.22205	PC1
-22.5	1.30982	PC1
-20	1.42528	PC1
-17.5	1.49717	PC1
-15	1.52191	PC1
-12.5	1.55396	PC1
-10	1.60327	PC1
-7.5	1.64481	PC1
-5	1.67647	PC1
-2.5	1.70989	PC1
0	1.75358	PC1
2.5	1.84329	PC1
5	2.02989	PC1
7.5	2.28981	PC1
10	2.51156	PC1
12.5	2.66318	PC1
15	2.88275	PC1
17.5	3.26076	PC1
20	3.67531	PC1
22.5	3.95927	PC1
25	4.05722	PC1
27.5	3.95991	PC1
-120	-0.678625	PC1
-117.5	-0.635131	PC1
-115	-0.645373	PC1
-112.5	-0.695317	PC1
-110	-0.739341	PC1
-107.5	-0.743045	PC1
-105	-0.706144	PC1
-102.5	-0.63317	PC1
-100	-0.546535	PC1
-97.5	-0.518677	PC1
-95	-0.587243	PC1
-92.5	-0.673119	PC1
-90	-0.675027	PC1
-87.5	-0.586629	PC1
-85	-0.458732	PC1
-82.5	-0.31208	PC1
-80	-0.150318	PC1
-77.5	-0.0257957	PC1
-75	-0.0238337	PC1
-72.5	-0.151328	PC1
-70	-0.299117	PC1
-67.5	-0.372287	PC1
-65	-0.391225	PC1
-62.5	-0.42441	PC1
-60	-0.490766	PC1
-57.5	-0.561608	PC1
-55	-0.614958	PC1
-52.5	-0.637484	PC1
-50	-0.611918	PC1
-47.5	-0.538319	PC1
-45	-0.436547	PC1
-42.5	-0.334149	PC1
-40	-0.248317	PC1
-37.5	-0.165759	PC1
-35	-0.0713649	PC1
-32.5	0.0215035	PC1
-30	0.0954412	PC1
-27.5	0.145714	PC1
-25	0.175479	PC1
-22.5	0.210565	PC1
-20	0.297852	PC1
-17.5	0.456531	PC1
-15	0.646391	PC1
-12.5	0.809045	PC1
-10	0.931357	PC1
-7.5	1.05264	PC1
-5	1.22174	PC1
-2.5	1.45144	PC1
0	1.6997	PC1
2.5	1.91314	PC1
5	2.10127	PC1
7.5	2.321	PC1
10	2.56964	PC1
12.5	2.77816	PC1
15	2.93372	PC1
17.5	3.05902	PC1
20	3.07537	PC1
22.5	2.90699	PC1
25	2.69796	PC1
27.5	2.68705	PC1
-120	-0.650653	PC1
-117.5	-0.572786	PC1
-115	-0.487308	PC1
-112.5	-0.415284	PC1
-110	-0.382334	PC1
-107.5	-0.41056	PC1
-105	-0.477105	PC1
-102.5	-0.503275	PC1
-100	-0.438171	PC1
-97.5	-0.318702	PC1
-95	-0.201749	PC1
-92.5	-0.106541	PC1
-90	-0.0588601	PC1
-87.5	-0.107602	PC1
-85	-0.265858	PC1
-82.5	-0.468605	PC1
-80	-0.624761	PC1
-77.5	-0.71177	PC1
-75	-0.760732	PC1
-72.5	-0.779428	PC1
-70	-0.754961	PC1
-67.5	-0.68387	PC1
-65	-0.570342	PC1
-62.5	-0.425203	PC1
-60	-0.269902	PC1
-57.5	-0.128411	PC1
-55	-0.0135976	PC1
-52.5	0.0718637	PC1
-50	0.122883	PC1
-47.5	0.133058	PC1
-45	0.119408	PC1
-42.5	0.132242	PC1
-40	0.208239	PC1
-37.5	0.322455	PC1
-35	0.430127	PC1
-32.5	0.534249	PC1
-30	0.670411	PC1
-27.5	0.845708	PC1
-25	1.01854	PC1
-22.5	1.13849	PC1
-20	1.19132	PC1
-17.5	1.18939	PC1
-15	1.15117	PC1
-12.5	1.11875	PC1
-10	1.14498	PC1
-7.5	1.24134	PC1
-5	1.37823	PC1
-2.5	1.53136	PC1
0	1.69933	PC1
2.5	1.88799	PC1
5	2.10573	PC1
7.5	2.35816	PC1
10	2.62428	PC1
12.5	2.86961	PC1
15	3.0502	PC1
17.5	3.11992	PC1
20	3.12803	PC1
22.5	3.22506	PC1
25	3.46612	PC1
27.5	3.70207	PC1
-120	-0.0992222	PC1
-117.5	-0.221628	PC1
-115	-0.38993	PC1
-112.5	-0.457933	PC1
-110	-0.39586	PC1
-107.5	-0.282344	PC1
-105	-0.161833	PC1
-102.5	-0.02392	PC1
-100	0.129488	PC1
-97.5	0.27862	PC1
-95	0.413865	PC1
-92.5	0.512132	PC1
-90	0.502234	PC1
-87.5	0.31646	PC1
-85	-0.00564189	PC1
-82.5	-0.321386	PC1
-80	-0.519576	PC1
-77.5	-0.589217	PC1
-75	-0.559938	PC1
-72.5	-0.468396	PC1
-70	-0.383495	PC1
-67.5	-0.377364	PC1
-65	-0.457028	PC1
-62.5	-0.565406	PC1
-60	-0.625721	PC1
-57.5	-0.575418	PC1
-55	-0.417209	PC1
-52.5	-0.227563	PC1
-50	-0.0816828	PC1
-47.5	-0.0176834	PC1
-45	-0.04899	PC1
-42.5	-0.134416	PC1
-40	-0.178479	PC1
-37.5	-0.122947	PC1
-35	0.00319404	PC1
-32.5	0.152997	PC1
-30	0.314331	PC1
-27.5	0.480103	PC1
-25	0.625037	PC1
-22.5	0.723853	PC1
-20	0.791125	PC1
-17.5	0.885356	PC1
-15	1.03414	PC1
-12.5	1.19752	PC1
-10	1.34876	PC1
-7.5	1.50663	PC1
-5	1.66806	PC1
-2.5	1.82497	PC1
0	2.02803	PC1
2.5	2.31669	PC1
5	2.63382	PC1
7.5	2.87563	PC1
10	3.00318	PC1
12.5	3.10054	PC1
15	3.28671	PC1
17.5	3.54993	PC1
20	3.77316	PC1
22.5	3.92525	PC1
25	4.05016	PC1
27.5	4.13625	PC1
-120	0.116861	PC1
-117.5	0.186198	PC1
-115	0.155072	PC1
-112.5	0.00310379	PC1
-110	-0.257247	PC1
-107.5	-0.540738	PC1
-105	-0.7418	PC1
-102.5	-0.830842	PC1
-100	-0.842835	PC1
-97.5	-0.792915	PC1
-95	-0.670718	PC1
-92.5	-0.51006	PC1
-90	-0.380947	PC1
-87.5	-0.313371	PC1
-85	-0.289065	PC1
-82.5	-0.275415	PC1
-80	-0.238007	PC1
-77.5	-0.153841	PC1
-75	-0.0268603	PC1
-72.5	0.11646	PC1
-70	0.240245	PC1
-67.5	0.31509	PC1
-65	0.341974	PC1
-62.5	0.351371	PC1
-60	0.369835	PC1
-57.5	0.397664	PC1
-55	0.410897	PC1
-52.5	0.372199	PC1
-50	0.246291	PC1
-47.5	0.0222548	PC1
-45	-0.249031	PC1
-42.5	-0.461491	PC1
-40	-0.547312	PC1
-37.5	-0.524829	PC1
-35	-0.434371	PC1
-32.5	-0.295027	PC1
-30	-0.131429	PC1
-27.5	0.0179294	PC1
-25	0.135968	PC1
-22.5	0.248091	PC1
-20	0.392638	PC1
-17.5	0.573379	PC1
-15	0.754897	PC1
-12.5	0.904699	PC1
-10	1.02392	PC1
-7.5	1.12758	PC1
-5	1.22028	PC1
-2.5	1.33484	PC1
0	1.55162	PC1
2.5	1.88992	PC1
5	2.24221	PC1
7.5	2.50444	PC1
10	2.68914	PC1
12.5	2.84104	PC1
15	2.96005	PC1
17.5	3.05879	PC1
20	3.17641	PC1
22.5	3.33631	PC1
25	3.53354	PC1
27.5	3.67934	PC1
-120	-0.655527	PC1
-117.5	-0.619505	PC1
-115	-0.545123	PC1
-112.5	-0.436326	PC1
-110	-0.329262	PC1
-107.5	-0.233949	PC1
-105	-0.123967	PC1
-102.5	0.0197174	PC1
-100	0.192493	PC1
-97.5	0.372901	PC1
-95	0.529455	PC1
-92.5	0.651068	PC1
-90	0.771913	PC1
-87.5	0.925533	PC1
-85	1.09499	PC1
-82.5	1.24375	PC1
-80	1.36662	PC1
-77.5	1.48637	PC1
-75	1.63044	PC1
-72.5	1.81489	PC1
-70	2.04286	PC1
-67.5	2.33651	PC1
-65	2.68626	PC1
-62.5	2.88511	PC1
-60	2.59869	PC1
-57.5	1.77026	PC1
-55	0.76626	PC1
-52.5	-0.00547106	PC1
-50	-0.428418	PC1
-47.5	-0.605718	PC1
-45	-0.659036	PC1
-42.5	-0.654032	PC1
-40	-0.625336	PC1
-37.5	-0.594292	PC1
-35	-0.562151	PC1
-32.5	-0.516064	PC1
-30	-0.446638	PC1
-27.5	-0.347213	PC1
-25	-0.207339	PC1
-22.5	-0.0258823	PC1
-20	0.163259	PC1
-17.5	0.30423	PC1
-15	0.391096	PC1
-12.5	0.487326	PC1
-10	0.645658	PC1
-7.5	0.839518	PC1
-5	0.992902	PC1
-2.5	1.07711	PC1
0	1.13975	PC1
2.5	1.23026	PC1
5	1.35607	PC1
7.5	1.53199	PC1
10	1.81881	PC1
12.5	2.25131	PC1
15	2.72711	PC1
17.5	3.03598	PC1
20	3.0214	PC1
22.5	2.71209	PC1
25	2.34598	PC1
27.5	2.22514	PC1
-120	0.1698	PC2
-117.5	0.252019	PC2
-115	0.399167	PC2
-112.5	0.454717	PC2
-110	0.423744	PC2
-107.5	0.488118	PC2
-105	0.752022	PC2
-102.5	1.10718	PC2
-100	1.37912	PC2
-97.5	1.51492	PC2
-95	1.57294	PC2
-92.5	1.55446	PC2
-90	1.32532	PC2
-87.5	0.782776	PC2
-85	0.087104	PC2
-82.5	-0.41025	PC2
-80	-0.522116	PC2
-77.5	-0.371517	PC2
-75	-0.145897	PC2
-72.5	0.108627	PC2
-70	0.384246	PC2
-67.5	0.572096	PC2
-65	0.539959	PC2
-62.5	0.309382	PC2
-60	0.069216	PC2
-57.5	-0.0157724	PC2
-55	0.0401996	PC2
-52.5	0.0710166	PC2
-50	-0.0537956	PC2
-47.5	-0.2431	PC2
-45	-0.295699	PC2
-42.5	-0.166915	PC2
-40	0.0498762	PC2
-37.5	0.318885	PC2
-35	0.654985	PC2
-32.5	1.01182	PC2
-30	1.32587	PC2
-27.5	1.57798	PC2
-25	1.75026	PC2
-22.5	1.82336	PC2
-20	1.82025	PC2
-17.5	1.79683	PC2
-15	1.7897	PC2
-12.5	1.78519	PC2
-10	1.74912	PC2
-7.5	1.68128	PC2
-5	1.62374	PC2
-2.5	1.62256	PC2
0	1.67141	PC2
2.5	1.69447	PC2
5	1.63227	PC2
7.5	1.50486	PC2
10	1.35301	PC2
12.5	1.19109	PC2
15	1.02717	PC2
17.5	0.876987	PC2
20	0.748032	PC2
22.5	0.600236	PC2
25	0.378002	PC2
27.5	0.127743	PC2
-120	0.301769	PC2
-117.5	0.490307	PC2
-115	0.82952	PC2
-112.5	1.10719	PC2
-110	1.12246	PC2
-107.5	0.762497	PC2
-105	0.113214	PC2
-102.5	-0.492374	PC2
-100	-0.725476	PC2
-97.5	-0.542676	PC2
-95	-0.147695	PC2
-92.5	0.178314	PC2
-90	0.208252	PC2
-87.5	-0.0411182	PC2
-85	-0.277001	PC2
-82.5	-0.232589	PC2
-80	0.090899	PC2
-77.5	0.494463	PC2
-75	0.735594	PC2
-72.5	0.66157	PC2
-70	0.350272	PC2
-67.5	0.0862553	PC2
-65	0.112286	PC2
-62.5	0.422264	PC2
-60	0.808823	PC2
-57.5	1.05176	PC2
-55	1.05583	PC2
-52.5	0.921126	PC2
-50	0.878816	PC2
-47.5	1.05854	PC2
-45	1.36794	PC2
-42.5	1.63801	PC2
-40	1.79244	PC2
-37.5	1.85759	PC2
-35	1.88976	PC2
-32.5	1.92661	PC2
-30	1.96916	PC2
-27.5	1.98472	PC2
-25	1.95142	PC2
-22.5	1.89613	PC2
-20	1.85902	PC2
-17.5	1.84972	PC2
-15	1.84664	PC2
-12.5	1.82563	PC2
-10	1.79803	PC2
-7.5	1.78023	PC2
-5	1.73753	PC2
-2.5	1.61712	PC2
0	1.41011	PC2
2.5	1.17256	PC2
5	0.994403	PC2
7.5	0.895436	PC2
10	0.746958	PC2
12.5	0.369746	PC2
15	-0.241509	PC2
17.5	-0.838888	PC2
20	-1.13356	PC2
22.5	-1.08869	PC2
25	-0.96065	PC2
27.5	-1.01544	PC2
-120	0.440117	PC2
-117.5	-0.0785196	PC2
-115	-0.276103	PC2
-112.5	-0.187685	PC2
-110	-0.0700284	PC2
-107.5	-0.0946032	PC2
-105	-0.133816	PC2
-102.5	0.0584164	PC2
-100	0.505675	PC2
-97.5	0.988814	PC2
-95	1.32617	PC2
-92.5	1.51919	PC2
-90	1.63943	PC2
-87.5	1.70165	PC2
-85	1.68524	PC2
-82.5	1.62367	PC2
-80	1.58349	PC2
-77.5	1.53092	PC2
-75	1.28092	PC2
-72.5	0.675878	PC2
-70	-0.16129	PC2
-67.5	-0.868815	PC2
-65	-1.16336	PC2
-62.5	-1.0332	PC2
-60	-0.676478	PC2
-57.5	-0.325747	PC2
-55	-0.115106	PC2
-52.5	-0.0590802	PC2
-50	-0.0675141	PC2
-47.5	0.0164255	PC2
-45	0.282027	PC2
-42.5	0.654963	PC2
-40	1.00092	PC2
-37.5	1.26033	PC2
-35	1.45192	PC2
-32.5	1.6105	PC2
-30	1.73444	PC2
-27.5	1.78582	PC2
-25	1.74381	PC2
-22.5	1.63782	PC2
-20	1.54185	PC2
-17.5	1.54039	PC2
-15	1.64744	PC2
-12.5	1.78409	PC2
-10	1.87701	PC2
-7.5	1.91876	PC2
-5	1.92449	PC2
-2.5	1.90235	PC2
0	1.85533	PC2
2.5	1.74229	PC2
5	1.48426	PC2
7.5	1.0942	PC2
10	0.716789	PC2
12.5	0.44006	PC2
15	0.197571	PC2
17.5	-0.0553994	PC2
20	-0.264648	PC2
22.5	-0.412793	PC2
25	-0.520411	PC2
27.5	-0.541531	PC2
-120	1.87786	PC2
-117.5	1.91959	PC2
-115	1.91445	PC2
-112.5	1.86846	PC2
-110	1.8032	PC2
-107.5	1.74172	PC2
-105	1.64127	PC2
-102.5	1.37853	PC2
-100	0.897287	PC2
-97.5	0.347534	PC2
-95	-0.0382343	PC2
-92.5	-0.151101	PC2
-90	-0.0180671	PC2
-87.5	0.258309	PC2
-85	0.544733	PC2
-82.5	0.767458	PC2
-80	0.955745	PC2
-77.5	1.17347	PC2
-75	1.43653	PC2
-72.5	1.69122	PC2
-70	1.85145	PC2
-67.5	1.86175	PC2
-65	1.74447	PC2
-62.5	1.60631	PC2
-60	1.56372	PC2
-57.5	1.62412	PC2
-55	1.69707	PC2
-52.5	1.73979	PC2
-50	1.7882	PC2
-47.5	1.8438	PC2
-45	1.85272	PC2
-42.5	1.79943	PC2
-40	1.73423	PC2
-37.5	1.71617	PC2
-35	1.76905	PC2
-32.5	1.85883	PC2
-30	1.90071	PC2
-27.5	1.84092	PC2
-25	1.73416	PC2
-22.5	1.67671	PC2
-20	1.68402	PC2
-17.5	1.71228	PC2
-15	1.7422	PC2
-12.5	1.75521	PC2
-10	1.70101	PC2
-7.5	1.54507	PC2
-5	1.31255	PC2
-2.5	1.08935	PC2
0	0.946871	PC2
2.5	0.846519	PC2
5	0.71783	PC2
7.5	0.600973	PC2
10	0.570634	PC2
12.5	0.568083	PC2
15	0.466261	PC2
17.5	0.267418	PC2
20	0.0692556	PC2
22.5	-0.102203	PC2
25	-0.257349	PC2
27.5	-0.339666	PC2
-120	-0.459863	PC2
-117.5	-0.411301	PC2
-115	-0.557081	PC2
-112.5	-0.777312	PC2
-110	-0.879743	PC2
-107.5	-0.772346	PC2
-105	-0.490005	PC2
-102.5	-0.152956	PC2
-100	0.0559873	PC2
-97.5	0.0236204	PC2
-95	-0.138571	PC2
-92.5	-0.176723	PC2
-90	0.0479162	PC2
-87.5	0.437387	PC2
-85	0.790831	PC2
-82.5	0.996992	PC2
-80	1.04627	PC2
-77.5	0.925964	PC2
-75	0.657497	PC2
-72.5	0.420053	PC2
-70	0.392707	PC2
-67.5	0.465317	PC2
-65	0.350659	PC2
-62.5	-0.0581295	PC2
-60	-0.584453	PC2
-57.5	-0.946534	PC2
-55	-0.954352	PC2
-52.5	-0.613097	PC2
-50	-0.103086	PC2
-47.5	0.378031	PC2
-45	0.726519	PC2
-42.5	0.927108	PC2
-40	1.0239	PC2
-37.5	1.08014	PC2
-35	1.12713	PC2
-32.5	1.15165	PC2
-30	1.14127	PC2
-27.5	1.11295	PC2
-25	1.09182	PC2
-22.5	1.10353	PC2
-20	1.16737	PC2
-17.5	1.26456	PC2
-15	1.34998	PC2
-12.5	1.39822	PC2
-10	1.4032	PC2
-7.5	1.33997	PC2
-5	1.1779	PC2
-2.5	0.946625	PC2
0	0.705534	PC2
2.5	0.454179	PC2
5	0.171224	PC2
7.5	-0.077372	PC2
10	-0.174764	PC2
12.5	-0.150952	PC2
15	-0.195828	PC2
17.5	-0.347543	PC2
20	-0.410905	PC2
22.5	-0.293036	PC2
25	-0.156225	PC2
27.5	-0.1666	PC2
-120	0.0794515	PC2
-117.5	0.331343	PC2
-115	0.537231	PC2
-112.5	0.592524	PC2
-110	0.440066	PC2
-107.5	0.163192	PC2
-105	-0.0262372	PC2
-102.5	0.0498539	PC2
-100	0.380602	PC2
-97.5	0.793976	PC2
-95	1.11226	PC2
-92.5	1.2333	PC2
-90	1.10119	PC2
-87.5	0.697729	PC2
-85	0.0996249	PC2
-82.5	-0.50444	PC2
-80	-0.913833	PC2
-77.5	-1.02471	PC2
-75	-0.877781	PC2
-72.5	-0.633687	PC2
-70	-0.409042	PC2
-67.5	-0.165084	PC2
-65	0.164408	PC2
-62.5	0.536775	PC2
-60	0.858819	PC2
-57.5	1.08854	PC2
-55	1.23767	PC2
-52.5	1.32828	PC2
-50	1.37512	PC2
-47.5	1.39128	PC2
-45	1.39879	PC2
-42.5	1.43026	PC2
-40	1.48952	PC2
-37.5	1.53335	PC2
-35	1.53798	PC2
-32.5	1.5329	PC2
-30	1.54856	PC2
-27.5	1.57649	PC2
-25	1.58785	PC2
-22.5	1.57708	PC2
-20	1.54967	PC2
-17.5	1.46877	PC2
-15	1.29182	PC2
-12.5	1.06467	PC2
-10	0.894323	PC2
-7.5	0.819683	PC2
-5	0.787132	PC2
-2.5	0.744585	PC2
0	0.677531	PC2
2.5	0.545502	PC2
5	0.27717	PC2
7.5	-0.0879047	PC2
10	-0.373687	PC2
12.5	-0.503693	PC2
15	-0.579003	PC2
17.5	-0.667511	PC2
20	-0.740176	PC2
22.5	-0.795156	PC2
25	-0.852469	PC2
27.5	-0.876074	PC2
-120	0.694329	PC2
-117.5	0.362535	PC2
-115	0.125153	PC2
-112.5	0.146822	PC2
-110	0.425645	PC2
-107.5	0.784156	PC2
-105	1.04851	PC2
-102.5	1.19769	PC2
-100	1.29721	PC2
-97.5	1.36901	PC2
-95	1.38947	PC2
-92.5	1.31981	PC2
-90	1.07778	PC2
-87.5	0.58865	PC2
-85	-0.0557745	PC2
-82.5	-0.608411	PC2
-80	-0.863043	PC2
-77.5	-0.738164	PC2
-75	-0.308379	PC2
-72.5	0.180102	PC2
-70	0.461453	PC2
-67.5	0.400059	PC2
-65	0.0518574	PC2
-62.5	-0.307439	PC2
-60	-0.349517	PC2
-57.5	-0.0120864	PC2
-55	0.461045	PC2
-52.5	0.824135	PC2
-50	1.00523	PC2
-47.5	1.00568	PC2
-45	0.837125	PC2
-42.5	0.601823	PC2
-40	0.484999	PC2
-37.5	0.592185	PC2
-35	0.867037	PC2
-32.5	1.16658	PC2
-30	1.3614	PC2
-27.5	1.41209	PC2
-25	1.37975	PC2
-22.5	1.3451	PC2
-20	1.34533	PC2
-17.5	1.37906	PC2
-15	1.41891	PC2
-12.5	1.42377	PC2
-10	1.3722	PC2
-7.5	1.27756	PC2
-5	1.15484	PC2
-2.5	0.993319	PC2
0	0.771905	PC2
2.5	0.480172	PC2
5	0.143755	PC2
7.5	-0.150743	PC2
10	-0.334855	PC2
12.5	-0.498034	PC2
15	-0.794775	PC2
17.5	-1.1726	PC2
20	-1.41033	PC2
22.5	-1.4425	PC2
25	-1.40796	PC2
27.5	-1.41411	PC2
-120	1.32168	PC2
-117.5	1.3062	PC2
-115	1.12866	PC2
-112.5	0.71357	PC2
-110	0.134578	PC2
-107.5	-0.321049	PC2
-105	-0.4493	PC2
-102.5	-0.368365	PC2
-100	-0.26733	PC2
-97.5	-0.119487	PC2
-95	0.175164	PC2
-92.5	0.557243	PC2
-90	0.879004	PC2
-87.5	1.07272	PC2
-85	1.14901	PC2
-82.5	1.14071	PC2
-80	1.11177	PC2
-77.5	1.14274	PC2
-75	1.2596	PC2
-72.5	1.41721	PC2
-70	1.55266	PC2
-67.5	1.61888	PC2
-65	1.59694	PC2
-62.5	1.51593	PC2
-60	1.44586	PC2
-57.5	1.42575	PC2
-55	1.40877	PC2
-52.5	1.31301	PC2
-50	1.09675	PC2
-47.5	0.786488	PC2
-45	0.485982	PC2
-42.5	0.329888	PC2
-40	0.377607	PC2
-37.5	0.58225	PC2
-35	0.846778	PC2
-32.5	1.07998	PC2
-30	1.23675	PC2
-27.5	1.32282	PC2
-25	1.37343	PC2
-22.5	1.4301	PC2
-20	1.49903	PC2
-17.5	1.54377	PC2
-15	1.5382	PC2
-12.5	1.47873	PC2
-10	1.35168	PC2
-7.5	1.15482	PC2
-5	0.925324	PC2
-2.5	0.655423	PC2
0	0.260448	PC2
2.5	-0.218009	PC2
5	-0.522116	PC2
7.5	-0.492189	PC2
10	-0.310304	PC2
12.5	-0.233803	PC2
15	-0.292085	PC2
17.5	-0.394633	PC2
20	-0.511328	PC2
22.5	-0.675606	PC2
25	-0.911861	PC2
27.5	-1.10977	PC2
-120	-0.675541	PC2
-117.5	-0.409008	PC2
-115	-0.0721196	PC2
-112.5	0.274494	PC2
-110	0.550702	PC2
-107.5	0.730842	PC2
-105	0.832827	PC2
-102.5	0.883215	PC2
-100	0.91538	PC2
-97.5	0.954792	PC2
-95	1.00943	PC2
-92.5	1.09125	PC2
-90	1.20125	PC2
-87.5	1.30119	PC2
-85	1.34785	PC2
-82.5	1.33002	PC2
-80	1.25127	PC2
-77.5	1.10255	PC2
-75	0.881698	PC2
-72.5	0.622031	PC2
-70	0.337847	PC2
-67.5	-0.0384787	PC2
-65	-0.551282	PC2
-62.5	-1.06726	PC2
-60	-1.39737	PC2
-57.5	-1.52975	PC2
-55	-1.55228	PC2
-52.5	-1.47551	PC2
-50	-1.30248	PC2
-47.5	-1.10634	PC2
-45	-0.936246	PC2
-42.5	-0.77654	PC2
-40	-0.619593	PC2
-37.5	-0.482949	PC2
-35	-0.354074	PC2
-32.5	-0.168536	PC2
-30	0.116919	PC2
-27.5	0.449202	PC2
-25	0.73172	PC2
-22.5	0.906214	PC2
-20	0.964514	PC2
-17.5	0.953728	PC2
-15	0.957704	PC2
-12.5	1.01438	PC2
-10	1.07641	PC2
-7.5	1.08419	PC2
-5	1.04203	PC2
-2.5	0.993396	PC2
0	0.957275	PC2
2.5	0.918029	PC2
5	0.847498	PC2
7.5	0.710007	PC2
10	0.457468	PC2
12.5	0.0735853	PC2
15	-0.346023	PC2
17.5	-0.617521	PC2
20	-0.61767	PC2
22.5	-0.40914	PC2
25	-0.213629	PC2
27.5	-0.254562	PC2
-120	-0.580305	PC1
-117.5	-0.459448	PC1
-115	-0.351893	PC1
-112.5	-0.348166	PC1
-110	-0.442841	PC1
-107.5	-0.533573	PC1
-105	-0.523538	PC1
-102.5	-0.384977	PC1
-100	-0.178375	PC1
-97.5	-0.0504911	PC1
-95	-0.108438	PC1
-92.5	-0.29089	PC1
-90	-0.45649	PC1
-87.5	-0.536351	PC1
-85	-0.54727	PC1
-82.5	-0.533735	PC1
-80	-0.526071	PC1
-77.5	-0.525571	PC1
-75	-0.517026	PC1
-72.5	-0.492339	PC1
-70	-0.46203	PC1
-67.5	-0.442522	PC1
-65	-0.427922	PC1
-62.5	-0.387027	PC1
-60	-0.306609	PC1
-57.5	-0.223311	PC1
-55	-0.196584	PC1
-52.5	-0.258189	PC1
-50	-0.385461	PC1
-47.5	-0.513135	PC1
-45	-0.575912	PC1
-42.5	-0.551988	PC1
-40	-0.472634	PC1
-37.5	-0.397423	PC1
-35	-0.368093	PC1
-32.5	-0.372719	PC1
-30	-0.368503	PC1
-27.5	-0.339105	PC1
-25	-0.303133	PC1
-22.5	-0.26939	PC1
-20	-0.23111	PC1
-17.5	-0.192958	PC1
-15	-0.140241	PC1
-12.5	-0.00691035	PC1
-10	0.247495	PC1
-7.5	0.552463	PC1
-5	0.783502	PC1
-2.5	0.874589	PC1
0	0.835901	PC1
2.5	0.730126	PC1
5	0.691078	PC1
7.5	0.922105	PC1
10	1.58044	PC1
12.5	2.54375	PC1
15	3.3665	PC1
17.5	3.67736	PC1
20	3.50908	PC1
22.5	3.12344	PC1
25	2.79066	PC1
27.5	2.75232	PC1
-120	-0.666394	PC1
-117.5	-0.64046	PC1
-115	-0.601756	PC1
-112.5	-0.573154	PC1
-110	-0.566591	PC1
-107.5	-0.567758	PC1
-105	-0.55607	PC1
-102.5	-0.524986	PC1
-100	-0.474963	PC1
-97.5	-0.423407	PC1
-95	-0.416991	PC1
-92.5	-0.490345	PC1
-90	-0.610159	PC1
-87.5	-0.700066	PC1
-85	-0.725103	PC1
-82.5	-0.70949	PC1
-80	-0.675446	PC1
-77.5	-0.617188	PC1
-75	-0.537082	PC1
-72.5	-0.467568	PC1
-70	-0.451824	PC1
-67.5	-0.496142	PC1
-65	-0.543323	PC1
-62.5	-0.533309	PC1
-60	-0.47355	PC1
-57.5	-0.414947	PC1
-55	-0.382369	PC1
-52.5	-0.362061	PC1
-50	-0.342659	PC1
-47.5	-0.326203	PC1
-45	-0.307184	PC1
-42.5	-0.273379	PC1
-40	-0.22188	PC1
-37.5	-0.160429	PC1
-35	-0.1024	PC1
-32.5	-0.0631847	PC1
-30	-0.0381727	PC1
-27.5	0.0124363	PC1
-25	0.118758	PC1
-22.5	0.238618	PC1
-20	0.288677	PC1
-17.5	0.243015	PC1
-15	0.152416	PC1
-12.5	0.0877001	PC1
-10	0.099373	PC1
-7.5	0.202002	PC1
-5	0.4038	PC1
-2.5	0.749115	PC1
0	1.27971	PC1
2.5	1.96023	PC1
5	2.65254	PC1
7.5	3.14701	PC1
10	3.28554	PC1
12.5	3.10822	PC1
15	2.82746	PC1
17.5	2.65795	PC1
20	2.70496	PC1
22.5	2.92373	PC1
25	3.14475	PC1
27.5	3.22899	PC1
-120	-0.536388	PC1
-117.5	-0.537037	PC1
-115	-0.533607	PC1
-112.5	-0.500714	PC1
-110	-0.441503	PC1
-107.5	-0.392843	PC1
-105	-0.382605	PC1
-102.5	-0.39527	PC1
-100	-0.407698	PC1
-97.5	-0.422132	PC1
-95	-0.437716	PC1
-92.5	-0.444078	PC1
-90	-0.444458	PC1
-87.5	-0.446041	PC1
-85	-0.444175	PC1
-82.5	-0.425198	PC1
-80	-0.37339	PC1
-77.5	-0.290279	PC1
-75	-0.225753	PC1
-72.5	-0.255655	PC1
-70	-0.388734	PC1
-67.5	-0.545973	PC1
-65	-0.6499	PC1
-62.5	-0.674352	PC1
-60	-0.632951	PC1
-57.5	-0.566324	PC1
-55	-0.520985	PC1
-52.5	-0.517453	PC1
-50	-0.537283	PC1
-47.5	-0.543295	PC1
-45	-0.518696	PC1
-42.5	-0.4897	PC1
-40	-0.489364	PC1
-37.5	-0.508932	PC1
-35	-0.518463	PC1
-32.5	-0.510531	PC1
-30	-0.49212	PC1
-27.5	-0.45777	PC1
-25	-0.399404	PC1
-22.5	-0.323619	PC1
-20	-0.244527	PC1
-17.5	-0.185449	PC1
-15	-0.162894	PC1
-12.5	-0.151458	PC1
-10	-0.107795	PC1
-7.5	-0.00843777	PC1
-5	0.153201	PC1
-2.5	0.353705	PC1
0	0.537422	PC1
2.5	0.689492	PC1
5	0.88155	PC1
7.5	1.1637	PC1
10	1.42706	PC1
12.5	1.49136	PC1
15	1.34612	PC1
17.5	1.16218	PC1
20	1.03667	PC1
22.5	0.904492	PC1
25	0.755304	PC1
27.5	0.754407	PC1
-120	-0.118463	PC1
-117.5	-0.160204	PC1
-115	-0.304662	PC1
-112.5	-0.463373	PC1
-110	-0.55492	PC1
-107.5	-0.568188	PC1
-105	-0.536184	PC1
-102.5	-0.49141	PC1
-100	-0.446017	PC1
-97.5	-0.394296	PC1
-95	-0.333596	PC1
-92.5	-0.276636	PC1
-90	-0.23363	PC1
-87.5	-0.194033	PC1
-85	-0.144849	PC1
-82.5	-0.0867836	PC1
-80	-0.0215597	PC1
-77.5	0.0440497	PC1
-75	0.0938551	PC1
-72.5	0.123765	PC1
-70	0.15788	PC1
-67.5	0.228025	PC1
-65	0.297875	PC1
-62.5	0.248895	PC1
-60	0.022535	PC1
-57.5	-0.283711	PC1
-55	-0.520052	PC1
-52.5	-0.626177	PC1
-50	-0.642451	PC1
-47.5	-0.632936	PC1
-45	-0.631675	PC1
-42.5	-0.638106	PC1
-40	-0.631213	PC1
-37.5	-0.587442	PC1
-35	-0.510173	PC1
-32.5	-0.448782	PC1
-30	-0.455946	PC1
-27.5	-0.525018	PC1
-25	-0.603723	PC1
-22.5	-0.656411	PC1
-20	-0.676167	PC1
-17.5	-0.656151	PC1
-15	-0.591945	PC1
-12.5	-0.4939	PC1
-10	-0.3662	PC1
-7.5	-0.198159	PC1
-5	0.00872155	PC1
-2.5	0.227486	PC1
0	0.422298	PC1
2.5	0.593011	PC1
5	0.839444	PC1
7.5	1.33795	PC1
10	2.12031	PC1
12.5	2.86652	PC1
15	3.11583	PC1
17.5	2.76045	PC1
20	2.19069	PC1
22.5	1.92363	PC1
25	2.1539	PC1
27.5	2.6236	PC1
-120	-0.452913	PC1
-117.5	-0.53353	PC1
-115	-0.524024	PC1
-112.5	-0.425419	PC1
-110	-0.305752	PC1
-107.5	-0.257179	PC1
-105	-0.306672	PC1
-102.5	-0.405971	PC1
-100	-0.4974	PC1
-97.5	-0.546121	PC1
-95	-0.542612	PC1
-92.5	-0.506981	PC1
-90	-0.464168	PC1
-87.5	-0.41439	PC1
-85	-0.353431	PC1
-82.5	-0.301333	PC1
-80	-0.277825	PC1
-77.5	-0.259798	PC1
-75	-0.186632	PC1
-72.5	-0.0226159	PC1
-70	0.154622	PC1
-67.5	0.173131	PC1
-65	-0.020051	PC1
-62.5	-0.27167	PC1
-60	-0.43335	PC1
-57.5	-0.49342	PC1
-55	-0.498349	PC1
-52.5	-0.487627	PC1
-50	-0.481477	PC1
-47.5	-0.478335	PC1
-45	-0.472572	PC1
-42.5	-0.46396	PC1
-40	-0.447668	PC1
-37.5	-0.416842	PC1
-35	-0.378582	PC1
-32.5	-0.347217	PC1
-30	-0.320696	PC1
-27.5	-0.285621	PC1
-25	-0.244445	PC1
-22.5	-0.204541	PC1
-20	-0.153845	PC1
-17.5	-0.102408	PC1
-15	-0.1101	PC1
-12.5	-0.201444	PC1
-10	-0.287387	PC1
-7.5	-0.244147	PC1
-5	-0.0489795	PC1
-2.5	0.207024	PC1
0	0.42757	PC1
2.5	0.620589	PC1
5	0.901043	PC1
7.5	1.37716	PC1
10	2.02088	PC1
12.5	2.63202	PC1
15	2.93918	PC1
17.5	2.80938	PC1
20	2.41546	PC1
22.5	2.15967	PC1
25	2.3252	PC1
27.5	2.7365	PC1
-120	-0.610623	PC1
-117.5	-0.647746	PC1
-115	-0.65779	PC1
-112.5	-0.652833	PC1
-110	-0.644221	PC1
-107.5	-0.640294	PC1
-105	-0.630108	PC1
-102.5	-0.596684	PC1
-100	-0.548041	PC1
-97.5	-0.509749	PC1
-95	-0.485579	PC1
-92.5	-0.464355	PC1
-90	-0.457134	PC1
-87.5	-0.482188	PC1
-85	-0.522052	PC1
-82.5	-0.539206	PC1
-80	-0.526803	PC1
-77.5	-0.501496	PC1
-75	-0.460948	PC1
-72.5	-0.385729	PC1
-70	-0.277658	PC1
-67.5	-0.181811	PC1
-65	-0.144831	PC1
-62.5	-0.152755	PC1
-60	-0.157963	PC1
-57.5	-0.15884	PC1
-55	-0.209815	PC1
-52.5	-0.342645	PC1
-50	-0.510132	PC1
-47.5	-0.636649	PC1
-45	-0.686145	PC1
-42.5	-0.65707	PC1
-40	-0.561876	PC1
-37.5	-0.43873	PC1
-35	-0.333894	PC1
-32.5	-0.255284	PC1
-30	-0.187949	PC1
-27.5	-0.131327	PC1
-25	-0.0813289	PC1
-22.5	-0.01143	PC1
-20	0.110082	PC1
-17.5	0.277701	PC1
-15	0.440987	PC1
-12.5	0.56998	PC1
-10	0.674562	PC1
-7.5	0.76786	PC1
-5	0.867405	PC1
-2.5	0.980446	PC1
0	1.07401	PC1
2.5	1.1103	PC1
5	1.10321	PC1
7.5	1.1072	PC1
10	1.18217	PC1
12.5	1.40757	PC1
15	1.82158	PC1
17.5	2.27961	PC1
20	2.57439	PC1
22.5	2.71669	PC1
25	2.86881	PC1
27.5	3.08481	PC1
-120	-0.406859	PC1
-117.5	-0.409697	PC1
-115	-0.456056	PC1
-112.5	-0.547293	PC1
-110	-0.636746	PC1
-107.5	-0.68652	PC1
-105	-0.688666	PC1
-102.5	-0.641057	PC1
-100	-0.562626	PC1
-97.5	-0.505181	PC1
-95	-0.502882	PC1
-92.5	-0.533843	PC1
-90	-0.554582	PC1
-87.5	-0.550661	PC1
-85	-0.546026	PC1
-82.5	-0.559487	PC1
-80	-0.561714	PC1
-77.5	-0.497182	PC1
-75	-0.349602	PC1
-72.5	-0.192143	PC1
-70	-0.1506	PC1
-67.5	-0.271391	PC1
-65	-0.452631	PC1
-62.5	-0.563494	PC1
-60	-0.598507	PC1
-57.5	-0.642248	PC1
-55	-0.717593	PC1
-52.5	-0.764485	PC1
-50	-0.742731	PC1
-47.5	-0.673697	PC1
-45	-0.604831	PC1
-42.5	-0.570457	PC1
-40	-0.569375	PC1
-37.5	-0.575451	PC1
-35	-0.565459	PC1
-32.5	-0.529196	PC1
-30	-0.466965	PC1
-27.5	-0.387786	PC1
-25	-0.31014	PC1
-22.5	-0.260123	PC1
-20	-0.252401	PC1
-17.5	-0.269851	PC1
-15	-0.273529	PC1
-12.5	-0.226419	PC1
-10	-0.107442	PC1
-7.5	0.0657231	PC1
-5	0.229044	PC1
-2.5	0.331914	PC1
0	0.402905	PC1
2.5	0.523596	PC1
5	0.752159	PC1
7.5	1.08691	PC1
10	1.47399	PC1
12.5	1.85814	PC1
15	2.26763	PC1
17.5	2.75404	PC1
20	3.19678	PC1
22.5	3.36967	PC1
25	3.26138	PC1
27.5	3.10776	PC1
-120	-0.00634307	PC2
-117.5	-0.374005	PC2
-115	-0.776434	PC2
-112.5	-0.938439	PC2
-110	-0.738582	PC2
-107.5	-0.383011	PC2
-105	-0.240787	PC2
-102.5	-0.533495	PC2
-100	-1.13504	PC2
-97.5	-1.59658	PC2
-95	-1.5247	PC2
-92.5	-0.976827	PC2
-90	-0.324832	PC2
-87.5	0.156836	PC2
-85	0.428284	PC2
-82.5	0.577404	PC2
-80	0.694322	PC2
-77.5	0.805848	PC2
-75	0.896291	PC2
-72.5	0.962655	PC2
-70	1.01722	PC2
-67.5	1.05797	PC2
-65	1.04743	PC2
-62.5	0.885265	PC2
-60	0.446355	PC2
-57.5	-0.246625	PC2
-55	-0.899131	PC2
-52.5	-1.13372	PC2
-50	-0.851201	PC2
-47.5	-0.310699	PC2
-45	0.149208	PC2
-42.5	0.378864	PC2
-40	0.426369	PC2
-37.5	0.428592	PC2
-35	0.518274	PC2
-32.5	0.713328	PC2
-30	0.904031	PC2
-27.5	0.99184	PC2
-25	0.972321	PC2
-22.5	0.890837	PC2
-20	0.789107	PC2
-17.5	0.695151	PC2
-15	0.623199	PC2
-12.5	0.546939	PC2
-10	0.417241	PC2
-7.5	0.265992	PC2
-5	0.216258	PC2
-2.5	0.331681	PC2
0	0.544322	PC2
2.5	0.745724	PC2
5	0.851234	PC2
7.5	0.785124	PC2
10	0.503124	PC2
12.5	0.0935128	PC2
15	-0.238298	PC2
17.5	-0.391258	PC2
20	-0.443178	PC2
22.5	-0.45089	PC2
25	-0.345215	PC2
27.5	-0.0869171	PC2
-120	0.424041	PC2
-117.5	0.503564	PC2
-115	0.554178	PC2
-112.5	0.596609	PC2
-110	0.631953	PC2
-107.5	0.661895	PC2
-105	0.652117	PC2
-102.5	0.50251	PC2
-100	0.122608	PC2
-97.5	-0.400058	PC2
-95	-0.772502	PC2
-92.5	-0.757699	PC2
-90	-0.416194	PC2
-87.5	0.00785136	PC2
-85	0.349011	PC2
-82.5	0.582262	PC2
-80	0.729401	PC2
-77.5	0.801772	PC2
-75	0.804909	PC2
-72.5	0.767151	PC2
-70	0.745828	PC2
-67.5	0.775765	PC2
-65	0.845634	PC2
-62.5	0.940334	PC2
-60	1.04685	PC2
-57.5	1.13842	PC2
-55	1.2088	PC2
-52.5	1.27959	PC2
-50	1.34861	PC2
-47.5	1.38805	PC2
-45	1.38574	PC2
-42.5	1.34964	PC2
-40	1.30855	PC2
-37.5	1.29977	PC2
-35	1.30824	PC2
-32.5	1.26468	PC2
-30	1.13744	PC2
-27.5	0.987968	PC2
-25	0.916492	PC2
-22.5	0.947239	PC2
-20	0.979473	PC2
-17.5	0.906366	PC2
-15	0.754967	PC2
-12.5	0.617462	PC2
-10	0.51662	PC2
-7.5	0.442982	PC2
-5	0.437193	PC2
-2.5	0.509452	PC2
0	0.543348	PC2
2.5	0.432186	PC2
5	0.228765	PC2
7.5	0.0307823	PC2
10	-0.117719	PC2
12.5	-0.144625	PC2
15	0.0154353	PC2
17.5	0.288959	PC2
20	0.510039	PC2
22.5	0.598133	PC2
25	0.628995	PC2
27.5	0.724496	PC2
-120	0.786493	PC2
-117.5	0.886652	PC2
-115	0.922715	PC2
-112.5	0.973839	PC2
-110	1.06924	PC2
-107.5	1.14195	PC2
-105	1.11658	PC2
-102.5	1.00664	PC2
-100	0.878723	PC2
-97.5	0.779057	PC2
-95	0.722842	PC2
-92.5	0.708597	PC2
-90	0.724033	PC2
-87.5	0.70279	PC2
-85	0.49931	PC2
-82.5	0.0316634	PC2
-80	-0.572319	PC2
-77.5	-1.08206	PC2
-75	-1.33448	PC2
-72.5	-1.25792	PC2
-70	-0.910899	PC2
-67.5	-0.476951	PC2
-65	-0.101675	PC2
-62.5	0.171562	PC2
-60	0.331132	PC2
-57.5	0.370692	PC2
-55	0.334975	PC2
-52.5	0.333569	PC2
-50	0.431634	PC2
-47.5	0.576493	PC2
-45	0.705446	PC2
-42.5	0.833844	PC2
-40	0.984539	PC2
-37.5	1.12097	PC2
-35	1.17761	PC2
-32.5	1.12646	PC2
-30	1.01099	PC2
-27.5	0.903995	PC2
-25	0.834047	PC2
-22.5	0.781176	PC2
-20	0.737217	PC2
-17.5	0.727367	PC2
-15	0.766362	PC2
-12.5	0.841795	PC2
-10	0.942703	PC2
-7.5	1.05499	PC2
-5	1.14902	PC2
-2.5	1.18341	PC2
0	1.09982	PC2
2.5	0.899719	PC2
5	0.707252	PC2
7.5	0.624212	PC2
10	0.643872	PC2
12.5	0.739094	PC2
15	0.858835	PC2
17.5	0.924975	PC2
20	0.924212	PC2
22.5	0.906266	PC2
25	0.913215	PC2
27.5	0.920929	PC2
-120	0.329454	PC2
-117.5	-0.16849	PC2
-115	-0.358902	PC2
-112.5	-0.170531	PC2
-110	0.176035	PC2
-107.5	0.467958	PC2
-105	0.675647	PC2
-102.5	0.861831	PC2
-100	1.05582	PC2
-97.5	1.22324	PC2
-95	1.30733	PC2
-92.5	1.2821	PC2
-90	1.17967	PC2
-87.5	1.0738	PC2
-85	1.0033	PC2
-82.5	0.934395	PC2
-80	0.857177	PC2
-77.5	0.831283	PC2
-75	0.816016	PC2
-72.5	0.555571	PC2
-70	-0.175203	PC2
-67.5	-1.22412	PC2
-65	-2.10005	PC2
-62.5	-2.38599	PC2
-60	-2.04895	PC2
-57.5	-1.37143	PC2
-55	-0.69078	PC2
-52.5	-0.206203	PC2
-50	0.0651952	PC2
-47.5	0.21626	PC2
-45	0.336884	PC2
-42.5	0.455641	PC2
-40	0.562659	PC2
-37.5	0.632286	PC2
-35	0.61721	PC2
-32.5	0.499953	PC2
-30	0.378408	PC2
-27.5	0.388843	PC2
-25	0.534476	PC2
-22.5	0.713434	PC2
-20	0.860249	PC2
-17.5	0.964059	PC2
-15	1.02789	PC2
-12.5	1.06601	PC2
-10	1.09662	PC2
-7.5	1.13365	PC2
-5	1.1939	PC2
-2.5	1.27233	PC2
0	1.3067	PC2
2.5	1.23624	PC2
5	1.07053	PC2
7.5	0.817356	PC2
10	0.466462	PC2
12.5	0.122451	PC2
15	-0.0254543	PC2
17.5	0.0658858	PC2
20	0.222284	PC2
22.5	0.246685	PC2
25	0.114937	PC2
27.5	-0.017582	PC2
-120	-0.53745	PC2
-117.5	-0.192134	PC2
-115	-0.065969	PC2
-112.5	-0.241407	PC2
-110	-0.579392	PC2
-107.5	-0.742008	PC2
-105	-0.524324	PC2
-102.5	-0.0628482	PC2
-100	0.370275	PC2
-97.5	0.644383	PC2
-95	0.792343	PC2
-92.5	0.885551	PC2
-90	0.964165	PC2
-87.5	1.04786	PC2
-85	1.15341	PC2
-82.5	1.26183	PC2
-80	1.24948	PC2
-77.5	0.922774	PC2
-75	0.182789	PC2
-72.5	-0.839152	PC2
-70	-1.73504	PC2
-67.5	-2.01577	PC2
-65	-1.58295	PC2
-62.5	-0.84299	PC2
-60	-0.206484	PC2
-57.5	0.229893	PC2
-55	0.505303	PC2
-52.5	0.657035	PC2
-50	0.750831	PC2
-47.5	0.854256	PC2
-45	0.973111	PC2
-42.5	1.06296	PC2
-40	1.12148	PC2
-37.5	1.20921	PC2
-35	1.33945	PC2
-32.5	1.43719	PC2
-30	1.41825	PC2
-27.5	1.2667	PC2
-25	1.0595	PC2
-22.5	0.891767	PC2
-20	0.783952	PC2
-17.5	0.705493	PC2
-15	0.658417	PC2
-12.5	0.680007	PC2
-10	0.76724	PC2
-7.5	0.859265	PC2
-5	0.905225	PC2
-2.5	0.916601	PC2
0	0.936273	PC2
2.5	0.9411	PC2
5	0.828672	PC2
7.5	0.576207	PC2
10	0.33767	PC2
12.5	0.274261	PC2
15	0.35962	PC2
17.5	0.459503	PC2
20	0.516552	PC2
22.5	0.562087	PC2
25	0.595556	PC2
27.5	0.539027	PC2
-120	0.195452	PC2
-117.5	0.527601	PC2
-115	0.710675	PC2
-112.5	0.830903	PC2
-110	0.938751	PC2
-107.5	1.03494	PC2
-105	1.08295	PC2
-102.5	1.07764	PC2
-100	1.06792	PC2
-97.5	1.09955	PC2
-95	1.16753	PC2
-92.5	1.21559	PC2
-90	1.19311	PC2
-87.5	1.11965	PC2
-85	1.0631	PC2
-82.5	1.07236	PC2
-80	1.15458	PC2
-77.5	1.27802	PC2
-75	1.3805	PC2
-72.5	1.41558	PC2
-70	1.38905	PC2
-67.5	1.32569	PC2
-65	1.2478	PC2
-62.5	1.16399	PC2
-60	0.999562	PC2
-57.5	0.634695	PC2
-55	0.130838	PC2
-52.5	-0.204677	PC2
-50	-0.144141	PC2
-47.5	0.198766	PC2
-45	0.558033	PC2
-42.5	0.795428	PC2
-40	0.925999	PC2
-37.5	1.01902	PC2
-35	1.1234	PC2
-32.5	1.22937	PC2
-30	1.2845	PC2
-27.5	1.25945	PC2
-25	1.18331	PC2
-22.5	1.10626	PC2
-20	1.04144	PC2
-17.5	0.950249	PC2
-15	0.789531	PC2
-12.5	0.56814	PC2
-10	0.341823	PC2
-7.5	0.157442	PC2
-5	0.0518725	PC2
-2.5	0.0753357	PC2
0	0.215099	PC2
2.5	0.355734	PC2
5	0.412373	PC2
7.5	0.429731	PC2
10	0.479996	PC2
12.5	0.550416	PC2
15	0.593572	PC2
17.5	0.599823	PC2
20	0.576606	PC2
22.5	0.51846	PC2
25	0.413493	PC2
27.5	0.280423	PC2
-120	-0.672204	PC2
-117.5	-0.662818	PC2
-115	-0.508697	PC2
-112.5	-0.199624	PC2
-110	0.168025	PC2
-107.5	0.452805	PC2
-105	0.597199	PC2
-102.5	0.625693	PC2
-100	0.600016	PC2
-97.5	0.606504	PC2
-95	0.701351	PC2
-92.5	0.846137	PC2
-90	0.95332	PC2
-87.5	0.988294	PC2
-85	0.993798	PC2
-82.5	1.00389	PC2
-80	0.941104	PC2
-77.5	0.631389	PC2
-75	-0.0170699	PC2
-72.5	-0.798188	PC2
-70	-1.28355	PC2
-67.5	-1.24071	PC2
-65	-0.871878	PC2
-62.5	-0.543401	PC2
-60	-0.363593	PC2
-57.5	-0.161186	PC2
-55	0.158228	PC2
-52.5	0.470545	PC2
-50	0.646368	PC2
-47.5	0.696109	PC2
-45	0.71859	PC2
-42.5	0.793168	PC2
-40	0.913266	PC2
-37.5	1.02867	PC2
-35	1.12418	PC2
-32.5	1.21362	PC2
-30	1.28109	PC2
-27.5	1.28202	PC2
-25	1.22316	PC2
-22.5	1.1855	PC2
-20	1.22214	PC2
-17.5	1.29866	PC2
-15	1.35263	PC2
-12.5	1.34801	PC2
-10	1.28184	PC2
-7.5	1.18612	PC2
-5	1.11137	PC2
-2.5	1.10051	PC2
0	1.16815	PC2
2.5	1.2693	PC2
5	1.31571	PC2
7.5	1.24737	PC2
10	1.05002	PC2
12.5	0.748923	PC2
15	0.439898	PC2
17.5	0.235538	PC2
20	0.173303	PC2
22.5	0.219627	PC2
25	0.303855	PC2
27.5	0.377565	PC2
-120	-0.370476	PC1
-117.5	-0.316471	PC1
-115	-0.269072	PC1
-112.5	-0.229801	PC1
-110	-0.174503	PC1
-107.5	-0.0941571	PC1
-105	-0.012042	PC1
-102.5	0.0252999	PC1
-100	-0.0177598	PC1
-97.5	-0.117377	PC1
-95	-0.205018	PC1
-92.5	-0.261137	PC1
-90	-0.319756	PC1
-87.5	-0.377413	PC1
-85	-0.387446	PC1
-82.5	-0.329824	PC1
-80	-0.235081	PC1
-77.5	-0.150055	PC1
-75	-0.0980267	PC1
-72.5	-0.0844064	PC1
-70	-0.134095	PC1
-67.5	-0.257769	PC1
-65	-0.387819	PC1
-62.5	-0.438513	PC1
-60	-0.405637	PC1
-57.5	-0.35469	PC1
-55	-0.341454	PC1
-52.5	-0.365146	PC1
-50	-0.383767	PC1
-47.5	-0.357709	PC1
-45	-0.279798	PC1
-42.5	-0.186103	PC1
-40	-0.12749	PC1
-37.5	-0.115165	PC1
-35	-0.130466	PC1
-32.5	-0.158542	PC1
-30	-0.165015	PC1
-27.5	-0.116522	PC1
-25	-0.0439686	PC1
-22.5	-0.01072	PC1
-20	-0.0172638	PC1
-17.5	-9.37413e-06	PC1
-15	0.0715332	PC1
-12.5	0.17414	PC1
-10	0.297315	PC1
-7.5	0.449609	PC1
-5	0.636126	PC1
-2.5	0.871762	PC1
0	1.15209	PC1
2.5	1.40704	PC1
5	1.58996	PC1
7.5	1.82566	PC1
10	2.29403	PC1
12.5	2.91935	PC1
15	3.37549	PC1
17.5	3.47134	PC1
20	3.37956	PC1
22.5	3.33853	PC1
25	3.22733	PC1
27.5	2.73795	PC1
-120	-0.316462	PC1
-117.5	-0.318395	PC1
-115	-0.283186	PC1
-112.5	-0.238824	PC1
-110	-0.216483	PC1
-107.5	-0.205593	PC1
-105	-0.176685	PC1
-102.5	-0.133933	PC1
-100	-0.107094	PC1
-97.5	-0.0996954	PC1
-95	-0.0927609	PC1
-92.5	-0.0936857	PC1
-90	-0.119279	PC1
-87.5	-0.150783	PC1
-85	-0.166763	PC1
-82.5	-0.186201	PC1
-80	-0.23331	PC1
-77.5	-0.285028	PC1
-75	-0.288255	PC1
[truncated: 3,281 more rows]

## Sheet: ExtData3c
event	pc	time	fr	trans	mouse
185	pc1	-120	-0.257062	NR	DL159
185	pc1	-117.5	-0.219726	NR	DL159
185	pc1	-115	-0.18378	NR	DL159
185	pc1	-112.5	-0.183188	NR	DL159
185	pc1	-110	-0.202386	NR	DL159
185	pc1	-107.5	-0.190379	NR	DL159
185	pc1	-105	-0.109632	NR	DL159
185	pc1	-102.5	0.0223212	NR	DL159
185	pc1	-100	0.156959	NR	DL159
185	pc1	-97.5	0.272437	NR	DL159
185	pc1	-95	0.367305	NR	DL159
185	pc1	-92.5	0.419359	NR	DL159
185	pc1	-90	0.380936	NR	DL159
185	pc1	-87.5	0.220672	NR	DL159
185	pc1	-85	-0.018292	NR	DL159
185	pc1	-82.5	-0.238899	NR	DL159
185	pc1	-80	-0.383097	NR	DL159
185	pc1	-77.5	-0.45251	NR	DL159
185	pc1	-75	-0.462456	NR	DL159
185	pc1	-72.5	-0.41461	NR	DL159
185	pc1	-70	-0.309193	NR	DL159
185	pc1	-67.5	-0.194626	NR	DL159
185	pc1	-65	-0.158734	NR	DL159
185	pc1	-62.5	-0.221601	NR	DL159
185	pc1	-60	-0.307255	NR	DL159
185	pc1	-57.5	-0.35038	NR	DL159
185	pc1	-55	-0.352908	NR	DL159
185	pc1	-52.5	-0.347759	NR	DL159
185	pc1	-50	-0.367999	NR	DL159
185	pc1	-47.5	-0.419309	NR	DL159
185	pc1	-45	-0.469705	NR	DL159
185	pc1	-42.5	-0.485752	NR	DL159
185	pc1	-40	-0.45712	NR	DL159
185	pc1	-37.5	-0.38356	NR	DL159
185	pc1	-35	-0.260982	NR	DL159
185	pc1	-32.5	-0.0927621	NR	DL159
185	pc1	-30	0.095315	NR	DL159
185	pc1	-27.5	0.276469	NR	DL159
185	pc1	-25	0.441474	NR	DL159
185	pc1	-22.5	0.574571	NR	DL159
185	pc1	-20	0.657566	NR	DL159
185	pc1	-17.5	0.711639	NR	DL159
185	pc1	-15	0.779832	NR	DL159
185	pc1	-12.5	0.874158	NR	DL159
185	pc1	-10	0.994549	NR	DL159
185	pc1	-7.5	1.16347	NR	DL159
185	pc1	-5	1.38336	NR	DL159
185	pc1	-2.5	1.61308	NR	DL159
185	pc1	0	1.81386	NR	DL159
185	pc1	2.5	1.97082	NR	DL159
185	pc1	5	2.09364	NR	DL159
185	pc1	7.5	2.20837	NR	DL159
185	pc1	10	2.3144	NR	DL159
185	pc1	12.5	2.39655	NR	DL159
185	pc1	15	2.48218	NR	DL159
185	pc1	17.5	2.60108	NR	DL159
185	pc1	20	2.74258	NR	DL159
185	pc1	22.5	2.90344	NR	DL159
185	pc1	25	3.08539	NR	DL159
185	pc1	27.5	3.26753	NR	DL159
912	pc1	-120	-0.188941	NR	DL159
912	pc1	-117.5	-0.163966	NR	DL159
912	pc1	-115	-0.0982577	NR	DL159
912	pc1	-112.5	0.000305658	NR	DL159
912	pc1	-110	0.0730518	NR	DL159
912	pc1	-107.5	0.055374	NR	DL159
912	pc1	-105	-0.0520657	NR	DL159
912	pc1	-102.5	-0.183695	NR	DL159
912	pc1	-100	-0.281271	NR	DL159
912	pc1	-97.5	-0.322991	NR	DL159
912	pc1	-95	-0.305992	NR	DL159
912	pc1	-92.5	-0.253096	NR	DL159
912	pc1	-90	-0.213246	NR	DL159
912	pc1	-87.5	-0.215768	NR	DL159
912	pc1	-85	-0.237989	NR	DL159
912	pc1	-82.5	-0.23056	NR	DL159
912	pc1	-80	-0.168546	NR	DL159
912	pc1	-77.5	-0.0788502	NR	DL159
912	pc1	-75	-0.012477	NR	DL159
912	pc1	-72.5	-0.00438206	NR	DL159
912	pc1	-70	-0.0579864	NR	DL159
912	pc1	-67.5	-0.132234	NR	DL159
912	pc1	-65	-0.167265	NR	DL159
912	pc1	-62.5	-0.141175	NR	DL159
912	pc1	-60	-0.0689995	NR	DL159
912	pc1	-57.5	0.021177	NR	DL159
912	pc1	-55	0.0949558	NR	DL159
912	pc1	-52.5	0.143816	NR	DL159
912	pc1	-50	0.191602	NR	DL159
912	pc1	-47.5	0.255802	NR	DL159
912	pc1	-45	0.343431	NR	DL159
912	pc1	-42.5	0.465818	NR	DL159
912	pc1	-40	0.619733	NR	DL159
912	pc1	-37.5	0.781326	NR	DL159
912	pc1	-35	0.926401	NR	DL159
912	pc1	-32.5	1.05405	NR	DL159
912	pc1	-30	1.19309	NR	DL159
912	pc1	-27.5	1.34786	NR	DL159
912	pc1	-25	1.47577	NR	DL159
912	pc1	-22.5	1.56086	NR	DL159
912	pc1	-20	1.64515	NR	DL159
912	pc1	-17.5	1.76682	NR	DL159
912	pc1	-15	1.90807	NR	DL159
912	pc1	-12.5	2.01621	NR	DL159
912	pc1	-10	2.05945	NR	DL159
912	pc1	-7.5	2.05147	NR	DL159
912	pc1	-5	2.03703	NR	DL159
912	pc1	-2.5	2.0636	NR	DL159
912	pc1	0	2.13782	NR	DL159
912	pc1	2.5	2.21551	NR	DL159
912	pc1	5	2.27845	NR	DL159
912	pc1	7.5	2.37828	NR	DL159
912	pc1	10	2.59782	NR	DL159
912	pc1	12.5	3.01563	NR	DL159
912	pc1	15	3.60253	NR	DL159
912	pc1	17.5	4.09275	NR	DL159
912	pc1	20	4.16072	NR	DL159
912	pc1	22.5	3.8123	NR	DL159
912	pc1	25	3.33891	NR	DL159
912	pc1	27.5	2.83968	NR	DL159
1154	pc1	-120	0.325806	NR	DL159
1154	pc1	-117.5	-0.097165	NR	DL159
1154	pc1	-115	-0.386465	NR	DL159
1154	pc1	-112.5	-0.513932	NR	DL159
1154	pc1	-110	-0.56034	NR	DL159
1154	pc1	-107.5	-0.596848	NR	DL159
1154	pc1	-105	-0.61967	NR	DL159
1154	pc1	-102.5	-0.571534	NR	DL159
1154	pc1	-100	-0.415025	NR	DL159
1154	pc1	-97.5	-0.186122	NR	DL159
1154	pc1	-95	0.0290852	NR	DL159
1154	pc1	-92.5	0.168783	NR	DL159
1154	pc1	-90	0.237592	NR	DL159
1154	pc1	-87.5	0.285698	NR	DL159
1154	pc1	-85	0.349614	NR	DL159
1154	pc1	-82.5	0.413148	NR	DL159
1154	pc1	-80	0.433872	NR	DL159
1154	pc1	-77.5	0.390351	NR	DL159
1154	pc1	-75	0.268055	NR	DL159
1154	pc1	-72.5	0.0483129	NR	DL159
1154	pc1	-70	-0.224314	NR	DL159
1154	pc1	-67.5	-0.446845	NR	DL159
1154	pc1	-65	-0.575285	NR	DL159
1154	pc1	-62.5	-0.647159	NR	DL159
1154	pc1	-60	-0.689519	NR	DL159
1154	pc1	-57.5	-0.693767	NR	DL159
1154	pc1	-55	-0.668679	NR	DL159
1154	pc1	-52.5	-0.646894	NR	DL159
1154	pc1	-50	-0.644178	NR	DL159
1154	pc1	-47.5	-0.640847	NR	DL159
1154	pc1	-45	-0.588738	NR	DL159
1154	pc1	-42.5	-0.447992	NR	DL159
1154	pc1	-40	-0.235518	NR	DL159
1154	pc1	-37.5	-0.0191574	NR	DL159
1154	pc1	-35	0.140254	NR	DL159
1154	pc1	-32.5	0.24045	NR	DL159
1154	pc1	-30	0.320595	NR	DL159
1154	pc1	-27.5	0.39999	NR	DL159
1154	pc1	-25	0.481624	NR	DL159
1154	pc1	-22.5	0.572574	NR	DL159
1154	pc1	-20	0.65152	NR	DL159
1154	pc1	-17.5	0.703034	NR	DL159
1154	pc1	-15	0.773839	NR	DL159
1154	pc1	-12.5	0.897389	NR	DL159
1154	pc1	-10	1.04478	NR	DL159
1154	pc1	-7.5	1.20067	NR	DL159
1154	pc1	-5	1.38574	NR	DL159
1154	pc1	-2.5	1.60155	NR	DL159
1154	pc1	0	1.81515	NR	DL159
1154	pc1	2.5	1.99402	NR	DL159
1154	pc1	5	2.13455	NR	DL159
1154	pc1	7.5	2.24727	NR	DL159
1154	pc1	10	2.32946	NR	DL159
1154	pc1	12.5	2.39539	NR	DL159
1154	pc1	15	2.51268	NR	DL159
1154	pc1	17.5	2.73654	NR	DL159
1154	pc1	20	3.04211	NR	DL159
1154	pc1	22.5	3.37257	NR	DL159
1154	pc1	25	3.65949	NR	DL159
1154	pc1	27.5	3.80192	NR	DL159
1464	pc1	-120	0.306891	NR	DL159
1464	pc1	-117.5	0.354695	NR	DL159
1464	pc1	-115	0.353049	NR	DL159
1464	pc1	-112.5	0.346955	NR	DL159
1464	pc1	-110	0.367159	NR	DL159
1464	pc1	-107.5	0.390778	NR	DL159
1464	pc1	-105	0.353942	NR	DL159
1464	pc1	-102.5	0.207661	NR	DL159
1464	pc1	-100	-0.039414	NR	DL159
1464	pc1	-97.5	-0.312232	NR	DL159
1464	pc1	-95	-0.516888	NR	DL159
1464	pc1	-92.5	-0.616412	NR	DL159
1464	pc1	-90	-0.633592	NR	DL159
1464	pc1	-87.5	-0.597308	NR	DL159
1464	pc1	-85	-0.520741	NR	DL159
1464	pc1	-82.5	-0.414881	NR	DL159
1464	pc1	-80	-0.297363	NR	DL159
1464	pc1	-77.5	-0.181726	NR	DL159
1464	pc1	-75	-0.0680912	NR	DL159
1464	pc1	-72.5	0.0482154	NR	DL159
1464	pc1	-70	0.158503	NR	DL159
1464	pc1	-67.5	0.235418	NR	DL159
1464	pc1	-65	0.255158	NR	DL159
1464	pc1	-62.5	0.234071	NR	DL159
1464	pc1	-60	0.229331	NR	DL159
1464	pc1	-57.5	0.279187	NR	DL159
1464	pc1	-55	0.368703	NR	DL159
1464	pc1	-52.5	0.462919	NR	DL159
1464	pc1	-50	0.527797	NR	DL159
1464	pc1	-47.5	0.54582	NR	DL159
1464	pc1	-45	0.544923	NR	DL159
1464	pc1	-42.5	0.579267	NR	DL159
1464	pc1	-40	0.674546	NR	DL159
1464	pc1	-37.5	0.798729	NR	DL159
1464	pc1	-35	0.904501	NR	DL159
1464	pc1	-32.5	0.991606	NR	DL159
1464	pc1	-30	1.07176	NR	DL159
1464	pc1	-27.5	1.12745	NR	DL159
1464	pc1	-25	1.17393	NR	DL159
1464	pc1	-22.5	1.26508	NR	DL159
1464	pc1	-20	1.38569	NR	DL159
1464	pc1	-17.5	1.45929	NR	DL159
1464	pc1	-15	1.48003	NR	DL159
1464	pc1	-12.5	1.50555	NR	DL159
1464	pc1	-10	1.5493	NR	DL159
1464	pc1	-7.5	1.58763	NR	DL159
1464	pc1	-5	1.62034	NR	DL159
1464	pc1	-2.5	1.66011	NR	DL159
1464	pc1	0	1.71256	NR	DL159
1464	pc1	2.5	1.80947	NR	DL159
1464	pc1	5	1.99977	NR	DL159
1464	pc1	7.5	2.25954	NR	DL159
1464	pc1	10	2.4797	NR	DL159
1464	pc1	12.5	2.63435	NR	DL159
1464	pc1	15	2.86589	NR	DL159
1464	pc1	17.5	3.2615	NR	DL159
1464	pc1	20	3.69301	NR	DL159
1464	pc1	22.5	3.99179	NR	DL159
1464	pc1	25	4.10244	NR	DL159
1464	pc1	27.5	4.00942	NR	DL159
2675	pc1	-120	-0.66609	NR	DL159
2675	pc1	-117.5	-0.621583	NR	DL159
2675	pc1	-115	-0.625537	NR	DL159
2675	pc1	-112.5	-0.668089	NR	DL159
2675	pc1	-110	-0.709273	NR	DL159
2675	pc1	-107.5	-0.71575	NR	DL159
2675	pc1	-105	-0.68439	NR	DL159
2675	pc1	-102.5	-0.616402	NR	DL159
2675	pc1	-100	-0.531336	NR	DL159
2675	pc1	-97.5	-0.50037	NR	DL159
2675	pc1	-95	-0.564236	NR	DL159
2675	pc1	-92.5	-0.650536	NR	DL159
2675	pc1	-90	-0.661152	NR	DL159
2675	pc1	-87.5	-0.584517	NR	DL159
2675	pc1	-85	-0.463999	NR	DL159
2675	pc1	-82.5	-0.318746	NR	DL159
2675	pc1	-80	-0.154965	NR	DL159
2675	pc1	-77.5	-0.02654	NR	DL159
2675	pc1	-75	-0.0202532	NR	DL159
2675	pc1	-72.5	-0.146722	NR	DL159
2675	pc1	-70	-0.297783	NR	DL159
2675	pc1	-67.5	-0.373109	NR	DL159
2675	pc1	-65	-0.388342	NR	DL159
2675	pc1	-62.5	-0.413325	NR	DL159
2675	pc1	-60	-0.470839	NR	DL159
2675	pc1	-57.5	-0.535329	NR	DL159
2675	pc1	-55	-0.587265	NR	DL159
2675	pc1	-52.5	-0.613707	NR	DL159
2675	pc1	-50	-0.595476	NR	DL159
2675	pc1	-47.5	-0.530049	NR	DL159
2675	pc1	-45	-0.434374	NR	DL159
2675	pc1	-42.5	-0.334793	NR	DL159
2675	pc1	-40	-0.250377	NR	DL159
2675	pc1	-37.5	-0.169653	NR	DL159
2675	pc1	-35	-0.0770642	NR	DL159
2675	pc1	-32.5	0.0148655	NR	DL159
2675	pc1	-30	0.0877632	NR	DL159
2675	pc1	-27.5	0.134926	NR	DL159
2675	pc1	-25	0.159005	NR	DL159
2675	pc1	-22.5	0.187792	NR	DL159
2675	pc1	-20	0.271243	NR	DL159
2675	pc1	-17.5	0.430344	NR	DL159
2675	pc1	-15	0.623935	NR	DL159
2675	pc1	-12.5	0.790826	NR	DL159
2675	pc1	-10	0.915297	NR	DL159
2675	pc1	-7.5	1.03647	NR	DL159
2675	pc1	-5	1.20608	NR	DL159
2675	pc1	-2.5	1.43947	NR	DL159
2675	pc1	0	1.69474	NR	DL159
2675	pc1	2.5	1.91805	NR	DL159
2675	pc1	5	2.11761	NR	DL159
2675	pc1	7.5	2.3464	NR	DL159
2675	pc1	10	2.59794	NR	DL159
2675	pc1	12.5	2.80479	NR	DL159
2675	pc1	15	2.95959	NR	DL159
2675	pc1	17.5	3.08583	NR	DL159
2675	pc1	20	3.09899	NR	DL159
2675	pc1	22.5	2.92088	NR	DL159
2675	pc1	25	2.70306	NR	DL159
2675	pc1	27.5	2.69225	NR	DL159
2788	pc1	-120	-0.656943	NR	DL159
2788	pc1	-117.5	-0.583414	NR	DL159
2788	pc1	-115	-0.502515	NR	DL159
2788	pc1	-112.5	-0.43321	NR	DL159
2788	pc1	-110	-0.399472	NR	DL159
2788	pc1	-107.5	-0.423193	NR	DL159
2788	pc1	-105	-0.484427	NR	DL159
2788	pc1	-102.5	-0.50866	NR	DL159
2788	pc1	-100	-0.445968	NR	DL159
2788	pc1	-97.5	-0.33013	NR	DL159
2788	pc1	-95	-0.214679	NR	DL159
2788	pc1	-92.5	-0.118674	NR	DL159
2788	pc1	-90	-0.0692088	NR	DL159
2788	pc1	-87.5	-0.114919	NR	DL159
2788	pc1	-85	-0.268851	NR	DL159
2788	pc1	-82.5	-0.468005	NR	DL159
2788	pc1	-80	-0.622292	NR	DL159
2788	pc1	-77.5	-0.708395	NR	DL159
2788	pc1	-75	-0.757975	NR	DL159
2788	pc1	-72.5	-0.779615	NR	DL159
2788	pc1	-70	-0.759196	NR	DL159
2788	pc1	-67.5	-0.691473	NR	DL159
2788	pc1	-65	-0.580327	NR	DL159
2788	pc1	-62.5	-0.438274	NR	DL159
2788	pc1	-60	-0.288539	NR	DL159
2788	pc1	-57.5	-0.154174	NR	DL159
2788	pc1	-55	-0.0452377	NR	DL159
2788	pc1	-52.5	0.0371007	NR	DL159
2788	pc1	-50	0.0873486	NR	DL159
2788	pc1	-47.5	0.0985247	NR	DL159
2788	pc1	-45	0.0872767	NR	DL159
2788	pc1	-42.5	0.102121	NR	DL159
2788	pc1	-40	0.17729	NR	DL159
2788	pc1	-37.5	0.288238	NR	DL159
2788	pc1	-35	0.392904	NR	DL159
2788	pc1	-32.5	0.495436	NR	DL159
2788	pc1	-30	0.630901	NR	DL159
2788	pc1	-27.5	0.806416	NR	DL159
2788	pc1	-25	0.980313	NR	DL159
2788	pc1	-22.5	1.10089	NR	DL159
2788	pc1	-20	1.15363	NR	DL159
2788	pc1	-17.5	1.15218	NR	DL159
2788	pc1	-15	1.1151	NR	DL159
2788	pc1	-12.5	1.08333	NR	DL159
2788	pc1	-10	1.11004	NR	DL159
2788	pc1	-7.5	1.2084	NR	DL159
2788	pc1	-5	1.34922	NR	DL159
2788	pc1	-2.5	1.50703	NR	DL159
2788	pc1	0	1.67934	NR	DL159
2788	pc1	2.5	1.87184	NR	DL159
2788	pc1	5	2.09336	NR	DL159
2788	pc1	7.5	2.3505	NR	DL159
2788	pc1	10	2.62446	NR	DL159
2788	pc1	12.5	2.88304	NR	DL159
2788	pc1	15	3.0808	NR	DL159
2788	pc1	17.5	3.16631	NR	DL159
2788	pc1	20	3.18652	NR	DL159
2788	pc1	22.5	3.29365	NR	DL159
2788	pc1	25	3.54092	NR	DL159
2788	pc1	27.5	3.77451	NR	DL159
3127	pc1	-120	-0.115269	NR	DL159
3127	pc1	-117.5	-0.229383	NR	DL159
3127	pc1	-115	-0.39173	NR	DL159
3127	pc1	-112.5	-0.459047	NR	DL159
3127	pc1	-110	-0.402692	NR	DL159
3127	pc1	-107.5	-0.297938	NR	DL159
3127	pc1	-105	-0.184069	NR	DL159
3127	pc1	-102.5	-0.0498994	NR	DL159
3127	pc1	-100	0.0992481	NR	DL159
3127	pc1	-97.5	0.242522	NR	DL159
3127	pc1	-95	0.373346	NR	DL159
3127	pc1	-92.5	0.47075	NR	DL159
3127	pc1	-90	0.463343	NR	DL159
3127	pc1	-87.5	0.283592	NR	DL159
3127	pc1	-85	-0.0300692	NR	DL159
3127	pc1	-82.5	-0.338534	NR	DL159
3127	pc1	-80	-0.533183	NR	DL159
3127	pc1	-77.5	-0.603571	NR	DL159
3127	pc1	-75	-0.577583	NR	DL159
3127	pc1	-72.5	-0.488007	NR	DL159
3127	pc1	-70	-0.401915	NR	DL159
3127	pc1	-67.5	-0.392169	NR	DL159
3127	pc1	-65	-0.466645	NR	DL159
3127	pc1	-62.5	-0.570951	NR	DL159
3127	pc1	-60	-0.632425	NR	DL159
3127	pc1	-57.5	-0.588403	NR	DL159
3127	pc1	-55	-0.436767	NR	DL159
3127	pc1	-52.5	-0.250164	NR	DL159
3127	pc1	-50	-0.102812	NR	DL159
3127	pc1	-47.5	-0.0335646	NR	DL159
3127	pc1	-45	-0.0589534	NR	DL159
3127	pc1	-42.5	-0.142285	NR	DL159
3127	pc1	-40	-0.189984	NR	DL159
3127	pc1	-37.5	-0.141106	NR	DL159
3127	pc1	-35	-0.0200668	NR	DL159
3127	pc1	-32.5	0.128779	NR	DL159
3127	pc1	-30	0.292421	NR	DL159
3127	pc1	-27.5	0.46074	NR	DL159
3127	pc1	-25	0.605401	NR	DL159
3127	pc1	-22.5	0.699746	NR	DL159
3127	pc1	-20	0.760383	NR	DL159
3127	pc1	-17.5	0.849949	NR	DL159
3127	pc1	-15	0.998138	NR	DL159
3127	pc1	-12.5	1.16415	NR	DL159
3127	pc1	-10	1.32032	NR	DL159
3127	pc1	-7.5	1.48522	NR	DL159
3127	pc1	-5	1.65383	NR	DL159
3127	pc1	-2.5	1.81414	NR	DL159
3127	pc1	0	2.01531	NR	DL159
3127	pc1	2.5	2.30035	NR	DL159
3127	pc1	5	2.61761	NR	DL159
3127	pc1	7.5	2.86593	NR	DL159
3127	pc1	10	3.00631	NR	DL159
3127	pc1	12.5	3.12377	NR	DL159
3127	pc1	15	3.33695	NR	DL159
3127	pc1	17.5	3.62676	NR	DL159
3127	pc1	20	3.86634	NR	DL159
3127	pc1	22.5	4.02179	NR	DL159
3127	pc1	25	4.13981	NR	DL159
3127	pc1	27.5	4.21179	NR	DL159
3276	pc1	-120	0.0854645	NR	DL159
3276	pc1	-117.5	0.155014	NR	DL159
3276	pc1	-115	0.126779	NR	DL159
3276	pc1	-112.5	-0.0182895	NR	DL159
3276	pc1	-110	-0.270137	NR	DL159
3276	pc1	-107.5	-0.548528	NR	DL159
3276	pc1	-105	-0.748836	NR	DL159
3276	pc1	-102.5	-0.837597	NR	DL159
3276	pc1	-100	-0.848581	NR	DL159
3276	pc1	-97.5	-0.800052	NR	DL159
3276	pc1	-95	-0.682722	NR	DL159
3276	pc1	-92.5	-0.527283	NR	DL159
3276	pc1	-90	-0.40125	NR	DL159
3276	pc1	-87.5	-0.335534	NR	DL159
3276	pc1	-85	-0.313417	NR	DL159
3276	pc1	-82.5	-0.302144	NR	DL159
3276	pc1	-80	-0.266302	NR	DL159
3276	pc1	-77.5	-0.182525	NR	DL159
3276	pc1	-75	-0.0563766	NR	DL159
3276	pc1	-72.5	0.0833232	NR	DL159
3276	pc1	-70	0.201855	NR	DL159
3276	pc1	-67.5	0.274238	NR	DL159
3276	pc1	-65	0.303096	NR	DL159
3276	pc1	-62.5	0.31513	NR	DL159
3276	pc1	-60	0.332842	NR	DL159
3276	pc1	-57.5	0.35781	NR	DL159
3276	pc1	-55	0.370763	NR	DL159
3276	pc1	-52.5	0.336706	NR	DL159
3276	pc1	-50	0.218832	NR	DL159
3276	pc1	-47.5	0.0025996	NR	DL159
3276	pc1	-45	-0.264759	NR	DL159
3276	pc1	-42.5	-0.478014	NR	DL159
3276	pc1	-40	-0.566908	NR	DL159
3276	pc1	-37.5	-0.547578	NR	DL159
3276	pc1	-35	-0.460096	NR	DL159
3276	pc1	-32.5	-0.323309	NR	DL159
3276	pc1	-30	-0.160778	NR	DL159
3276	pc1	-27.5	-0.0104317	NR	DL159
3276	pc1	-25	0.10924	NR	DL159
3276	pc1	-22.5	0.221191	NR	DL159
3276	pc1	-20	0.362889	NR	DL159
3276	pc1	-17.5	0.539155	NR	DL159
3276	pc1	-15	0.716355	NR	DL159
3276	pc1	-12.5	0.863629	NR	DL159
3276	pc1	-10	0.982138	NR	DL159
3276	pc1	-7.5	1.08545	NR	DL159
3276	pc1	-5	1.17835	NR	DL159
3276	pc1	-2.5	1.29781	NR	DL159
3276	pc1	0	1.52878	NR	DL159
3276	pc1	2.5	1.8882	NR	DL159
3276	pc1	5	2.2587	NR	DL159
3276	pc1	7.5	2.52959	NR	DL159
3276	pc1	10	2.71635	NR	DL159
3276	pc1	12.5	2.86825	NR	DL159
3276	pc1	15	2.98544	NR	DL159
3276	pc1	17.5	3.08226	NR	DL159
3276	pc1	20	3.20302	NR	DL159
3276	pc1	22.5	3.3738	NR	DL159
3276	pc1	25	3.58576	NR	DL159
3276	pc1	27.5	3.73997	NR	DL159
4022	pc1	-120	-0.666364	NR	DL159
4022	pc1	-117.5	-0.630746	NR	DL159
4022	pc1	-115	-0.555431	NR	DL159
4022	pc1	-112.5	-0.446205	NR	DL159
4022	pc1	-110	-0.339772	NR	DL159
4022	pc1	-107.5	-0.245111	NR	DL159
4022	pc1	-105	-0.134133	NR	DL159
4022	pc1	-102.5	0.011832	NR	DL159
4022	pc1	-100	0.184988	NR	DL159
4022	pc1	-97.5	0.361615	NR	DL159
4022	pc1	-95	0.511678	NR	DL159
4022	pc1	-92.5	0.626945	NR	DL159
4022	pc1	-90	0.743389	NR	DL159
4022	pc1	-87.5	0.894794	NR	DL159
4022	pc1	-85	1.06311	NR	DL159
4022	pc1	-82.5	1.21148	NR	DL159
4022	pc1	-80	1.33604	NR	DL159
4022	pc1	-77.5	1.46021	NR	DL159
4022	pc1	-75	1.61085	NR	DL159
4022	pc1	-72.5	1.80415	NR	DL159
4022	pc1	-70	2.04348	NR	DL159
4022	pc1	-67.5	2.35315	NR	DL159
4022	pc1	-65	2.72709	NR	DL159
4022	pc1	-62.5	2.95144	NR	DL159
4022	pc1	-60	2.67331	NR	DL159
4022	pc1	-57.5	1.82874	NR	DL159
4022	pc1	-55	0.798739	NR	DL159
4022	pc1	-52.5	0.0069069	NR	DL159
4022	pc1	-50	-0.427636	NR	DL159
4022	pc1	-47.5	-0.611481	NR	DL159
4022	pc1	-45	-0.668623	NR	DL159
4022	pc1	-42.5	-0.665761	NR	DL159
4022	pc1	-40	-0.638132	NR	DL159
4022	pc1	-37.5	-0.607366	NR	DL159
4022	pc1	-35	-0.574901	NR	DL159
4022	pc1	-32.5	-0.529067	NR	DL159
4022	pc1	-30	-0.461205	NR	DL159
4022	pc1	-27.5	-0.362467	NR	DL159
4022	pc1	-25	-0.219777	NR	DL159
4022	pc1	-22.5	-0.0327825	NR	DL159
4022	pc1	-20	0.16118	NR	DL159
4022	pc1	-17.5	0.304161	NR	DL159
4022	pc1	-15	0.390634	NR	DL159
4022	pc1	-12.5	0.484188	NR	DL159
4022	pc1	-10	0.637094	NR	DL159
4022	pc1	-7.5	0.82411	NR	DL159
4022	pc1	-5	0.971742	NR	DL159
4022	pc1	-2.5	1.05254	NR	DL159
4022	pc1	0	1.11409	NR	DL159
4022	pc1	2.5	1.20605	NR	DL159
4022	pc1	5	1.33605	NR	DL159
4022	pc1	7.5	1.51837	NR	DL159
4022	pc1	10	1.81471	NR	DL159
4022	pc1	12.5	2.26203	NR	DL159
4022	pc1	15	2.75524	NR	DL159
4022	pc1	17.5	3.07457	NR	DL159
4022	pc1	20	3.05532	NR	DL159
4022	pc1	22.5	2.72827	NR	DL159
4022	pc1	25	2.34362	NR	DL159
4022	pc1	27.5	2.21639	NR	DL159
43	pc1	-120	-0.011745	NW	DL159
43	pc1	-117.5	-0.0210803	NW	DL159
43	pc1	-115	-0.0747062	NW	DL159
43	pc1	-112.5	-0.152433	NW	DL159
43	pc1	-110	-0.226946	NW	DL159
43	pc1	-107.5	-0.282847	NW	DL159
43	pc1	-105	-0.313506	NW	DL159
43	pc1	-102.5	-0.315402	NW	DL159
43	pc1	-100	-0.293071	NW	DL159
43	pc1	-97.5	-0.272318	NW	DL159
43	pc1	-95	-0.282709	NW	DL159
43	pc1	-92.5	-0.313857	NW	DL159
43	pc1	-90	-0.316258	NW	DL159
43	pc1	-87.5	-0.258447	NW	DL159
43	pc1	-85	-0.163434	NW	DL159
43	pc1	-82.5	-0.0730571	NW	DL159
43	pc1	-80	-0.0132574	NW	DL159
43	pc1	-77.5	-0.0152928	NW	DL159
43	pc1	-75	-0.0954783	NW	DL159
43	pc1	-72.5	-0.201899	NW	DL159
43	pc1	-70	-0.261397	NW	DL159
43	pc1	-67.5	-0.252358	NW	DL159
43	pc1	-65	-0.176571	NW	DL159
43	pc1	-62.5	-0.033577	NW	DL159
43	pc1	-60	0.125974	NW	DL159
43	pc1	-57.5	0.194725	NW	DL159
43	pc1	-55	0.109794	NW	DL159
43	pc1	-52.5	-0.0692591	NW	DL159
43	pc1	-50	-0.222532	NW	DL159
43	pc1	-47.5	-0.299136	NW	DL159
43	pc1	-45	-0.34165	NW	DL159
43	pc1	-42.5	-0.382714	NW	DL159
43	pc1	-40	-0.374131	NW	DL159
43	pc1	-37.5	-0.248962	NW	DL159
43	pc1	-35	-0.0185201	NW	DL159
43	pc1	-32.5	0.23081	NW	DL159
43	pc1	-30	0.434143	NW	DL159
43	pc1	-27.5	0.589554	NW	DL159
43	pc1	-25	0.715948	NW	DL159
43	pc1	-22.5	0.84218	NW	DL159
43	pc1	-20	0.9974	NW	DL159
43	pc1	-17.5	1.17561	NW	DL159
43	pc1	-15	1.34066	NW	DL159
43	pc1	-12.5	1.45903	NW	DL159
43	pc1	-10	1.51754	NW	DL159
43	pc1	-7.5	1.49949	NW	DL159
43	pc1	-5	1.35395	NW	DL159
43	pc1	-2.5	1.05583	NW	DL159
43	pc1	0	0.713039	NW	DL159
43	pc1	2.5	0.479321	NW	DL159
43	pc1	5	0.337373	NW	DL159
43	pc1	7.5	0.15663	NW	DL159
43	pc1	10	-0.069495	NW	DL159
43	pc1	12.5	-0.230083	NW	DL159
43	pc1	15	-0.271602	NW	DL159
43	pc1	17.5	-0.239965	NW	DL159
43	pc1	20	-0.211402	NW	DL159
43	pc1	22.5	-0.237558	NW	DL159
43	pc1	25	-0.30618	NW	DL159
43	pc1	27.5	-0.3397	NW	DL159
102	pc1	-120	-0.252358	NW	DL159
102	pc1	-117.5	-0.176571	NW	DL159
102	pc1	-115	-0.033577	NW	DL159
102	pc1	-112.5	0.125974	NW	DL159
102	pc1	-110	0.194725	NW	DL159
102	pc1	-107.5	0.109794	NW	DL159
102	pc1	-105	-0.0692591	NW	DL159
102	pc1	-102.5	-0.222532	NW	DL159
102	pc1	-100	-0.299136	NW	DL159
102	pc1	-97.5	-0.34165	NW	DL159
102	pc1	-95	-0.382714	NW	DL159
102	pc1	-92.5	-0.374131	NW	DL159
102	pc1	-90	-0.248962	NW	DL159
102	pc1	-87.5	-0.0185201	NW	DL159
102	pc1	-85	0.23081	NW	DL159
102	pc1	-82.5	0.434143	NW	DL159
102	pc1	-80	0.589554	NW	DL159
102	pc1	-77.5	0.715948	NW	DL159
102	pc1	-75	0.84218	NW	DL159
102	pc1	-72.5	0.9974	NW	DL159
102	pc1	-70	1.17561	NW	DL159
102	pc1	-67.5	1.34066	NW	DL159
102	pc1	-65	1.45903	NW	DL159
102	pc1	-62.5	1.51754	NW	DL159
102	pc1	-60	1.49949	NW	DL159
102	pc1	-57.5	1.35395	NW	DL159
102	pc1	-55	1.05583	NW	DL159
102	pc1	-52.5	0.713039	NW	DL159
102	pc1	-50	0.479321	NW	DL159
102	pc1	-47.5	0.337373	NW	DL159
102	pc1	-45	0.15663	NW	DL159
102	pc1	-42.5	-0.069495	NW	DL159
102	pc1	-40	-0.230083	NW	DL159
102	pc1	-37.5	-0.271602	NW	DL159
102	pc1	-35	-0.239965	NW	DL159
102	pc1	-32.5	-0.211402	NW	DL159
102	pc1	-30	-0.237558	NW	DL159
102	pc1	-27.5	-0.30618	NW	DL159
102	pc1	-25	-0.3397	NW	DL159
102	pc1	-22.5	-0.257892	NW	DL159
102	pc1	-20	-0.059379	NW	DL159
102	pc1	-17.5	0.139133	NW	DL159
102	pc1	-15	0.176032	NW	DL159
102	pc1	-12.5	-0.00085965	NW	DL159
102	pc1	-10	-0.277326	NW	DL159
102	pc1	-7.5	-0.494511	NW	DL159
102	pc1	-5	-0.592683	NW	DL159
102	pc1	-2.5	-0.60357	NW	DL159
102	pc1	0	-0.56229	NW	DL159
102	pc1	2.5	-0.471527	NW	DL159
102	pc1	5	-0.311474	NW	DL159
102	pc1	7.5	-0.0840424	NW	DL159
102	pc1	10	0.128733	NW	DL159
102	pc1	12.5	0.190708	NW	DL159
102	pc1	15	0.0410971	NW	DL159
102	pc1	17.5	-0.221844	NW	DL159
102	pc1	20	-0.436469	NW	DL159
102	pc1	22.5	-0.53047	NW	DL159
102	pc1	25	-0.530131	NW	DL159
102	pc1	27.5	-0.477754	NW	DL159
168	pc1	-120	-0.65326	NW	DL159
168	pc1	-117.5	-0.630417	NW	DL159
168	pc1	-115	-0.602917	NW	DL159
168	pc1	-112.5	-0.582307	NW	DL159
168	pc1	-110	-0.576036	NW	DL159
168	pc1	-107.5	-0.578936	NW	DL159
168	pc1	-105	-0.577866	NW	DL159
168	pc1	-102.5	-0.569644	NW	DL159
168	pc1	-100	-0.565477	NW	DL159
168	pc1	-97.5	-0.574205	NW	DL159
168	pc1	-95	-0.586799	NW	DL159
168	pc1	-92.5	-0.587716	NW	DL159
168	pc1	-90	-0.575492	NW	DL159
168	pc1	-87.5	-0.556379	NW	DL159
168	pc1	-85	-0.530468	NW	DL159
168	pc1	-82.5	-0.501329	NW	DL159
168	pc1	-80	-0.483287	NW	DL159
168	pc1	-77.5	-0.481168	NW	DL159
168	pc1	-75	-0.48098	NW	DL159
168	pc1	-72.5	-0.47294	NW	DL159
168	pc1	-70	-0.461448	NW	DL159
168	pc1	-67.5	-0.4578	NW	DL159
168	pc1	-65	-0.481971	NW	DL159
168	pc1	-62.5	-0.542984	NW	DL159
168	pc1	-60	-0.609204	NW	DL159
168	pc1	-57.5	-0.633503	NW	DL159
168	pc1	-55	-0.594526	NW	DL159
168	pc1	-52.5	-0.493706	NW	DL159
168	pc1	-50	-0.356554	NW	DL159
168	pc1	-47.5	-0.254226	NW	DL159
168	pc1	-45	-0.250651	NW	DL159
168	pc1	-42.5	-0.321601	NW	DL159
168	pc1	-40	-0.393068	NW	DL159
168	pc1	-37.5	-0.429609	NW	DL159
168	pc1	-35	-0.444721	NW	DL159
168	pc1	-32.5	-0.459023	NW	DL159
168	pc1	-30	-0.473506	NW	DL159
168	pc1	-27.5	-0.478032	NW	DL159
168	pc1	-25	-0.473162	NW	DL159
168	pc1	-22.5	-0.474607	NW	DL159
168	pc1	-20	-0.494848	NW	DL159
168	pc1	-17.5	-0.527217	NW	DL159
168	pc1	-15	-0.555913	NW	DL159
168	pc1	-12.5	-0.575275	NW	DL159
168	pc1	-10	-0.58801	NW	DL159
168	pc1	-7.5	-0.586525	NW	DL159
168	pc1	-5	-0.559431	NW	DL159
168	pc1	-2.5	-0.518425	NW	DL159
168	pc1	0	-0.485526	NW	DL159
168	pc1	2.5	-0.46398	NW	DL159
168	pc1	5	-0.444696	NW	DL159
168	pc1	7.5	-0.428537	NW	DL159
168	pc1	10	-0.428269	NW	DL159
168	pc1	12.5	-0.446719	NW	DL159
168	pc1	15	-0.465979	NW	DL159
168	pc1	17.5	-0.466826	NW	DL159
168	pc1	20	-0.444122	NW	DL159
168	pc1	22.5	-0.404858	NW	DL159
168	pc1	25	-0.373066	NW	DL159
168	pc1	27.5	-0.375743	NW	DL159
332	pc1	-120	2.48218	NW	DL159
332	pc1	-117.5	2.60108	NW	DL159
332	pc1	-115	2.74258	NW	DL159
332	pc1	-112.5	2.90344	NW	DL159
332	pc1	-110	3.08539	NW	DL159
332	pc1	-107.5	3.26753	NW	DL159
332	pc1	-105	3.43594	NW	DL159
332	pc1	-102.5	3.58087	NW	DL159
332	pc1	-100	3.69896	NW	DL159
332	pc1	-97.5	3.80921	NW	DL159
332	pc1	-95	3.88828	NW	DL159
332	pc1	-92.5	3.83702	NW	DL159
332	pc1	-90	3.52282	NW	DL159
332	pc1	-87.5	2.84451	NW	DL159
332	pc1	-85	1.88039	NW	DL159
332	pc1	-82.5	0.932982	NW	DL159
332	pc1	-80	0.266734	NW	DL159
332	pc1	-77.5	-0.10878	NW	DL159
332	pc1	-75	-0.320434	NW	DL159
332	pc1	-72.5	-0.456446	NW	DL159
332	pc1	-70	-0.548431	NW	DL159
332	pc1	-67.5	-0.605184	NW	DL159
332	pc1	-65	-0.624665	NW	DL159
332	pc1	-62.5	-0.606873	NW	DL159
332	pc1	-60	-0.568945	NW	DL159
332	pc1	-57.5	-0.537675	NW	DL159
332	pc1	-55	-0.521774	NW	DL159
332	pc1	-52.5	-0.500242	NW	DL159
332	pc1	-50	-0.452848	NW	DL159
332	pc1	-47.5	-0.395075	NW	DL159
332	pc1	-45	-0.364772	NW	DL159
332	pc1	-42.5	-0.380118	NW	DL159
332	pc1	-40	-0.423017	NW	DL159
332	pc1	-37.5	-0.462342	NW	DL159
332	pc1	-35	-0.48931	NW	DL159
332	pc1	-32.5	-0.520166	NW	DL159
332	pc1	-30	-0.561935	NW	DL159
332	pc1	-27.5	-0.594397	NW	DL159
332	pc1	-25	-0.59295	NW	DL159
332	pc1	-22.5	-0.549021	NW	DL159
332	pc1	-20	-0.471708	NW	DL159
332	pc1	-17.5	-0.388168	NW	DL159
332	pc1	-15	-0.325439	NW	DL159
332	pc1	-12.5	-0.29549	NW	DL159
332	pc1	-10	-0.304552	NW	DL159
332	pc1	-7.5	-0.343483	NW	DL159
332	pc1	-5	-0.373899	NW	DL159
332	pc1	-2.5	-0.345611	NW	DL159
332	pc1	0	-0.239325	NW	DL159
332	pc1	2.5	-0.0966846	NW	DL159
332	pc1	5	0.0019076	NW	DL159
332	pc1	7.5	-0.0152308	NW	DL159
332	pc1	10	-0.156916	NW	DL159
332	pc1	12.5	-0.344202	NW	DL159
332	pc1	15	-0.484524	NW	DL159
332	pc1	17.5	-0.55334	NW	DL159
332	pc1	20	-0.57364	NW	DL159
332	pc1	22.5	-0.569791	NW	DL159
332	pc1	25	-0.557634	NW	DL159
332	pc1	27.5	-0.537987	NW	DL159
643	pc1	-120	-0.461118	NW	DL159
643	pc1	-117.5	-0.415887	NW	DL159
643	pc1	-115	-0.347587	NW	DL159
643	pc1	-112.5	-0.273607	NW	DL159
643	pc1	-110	-0.196986	NW	DL159
643	pc1	-107.5	-0.120646	NW	DL159
643	pc1	-105	-0.0688856	NW	DL159
643	pc1	-102.5	-0.0690822	NW	DL159
643	pc1	-100	-0.13644	NW	DL159
643	pc1	-97.5	-0.253294	NW	DL159
643	pc1	-95	-0.356265	NW	DL159
643	pc1	-92.5	-0.397778	NW	DL159
643	pc1	-90	-0.391302	NW	DL159
643	pc1	-87.5	-0.368367	NW	DL159
643	pc1	-85	-0.339	NW	DL159
643	pc1	-82.5	-0.310731	NW	DL159
643	pc1	-80	-0.300758	NW	DL159
643	pc1	-77.5	-0.311447	NW	DL159
643	pc1	-75	-0.324518	NW	DL159
643	pc1	-72.5	-0.322137	NW	DL159
643	pc1	-70	-0.297205	NW	DL159
643	pc1	-67.5	-0.263361	NW	DL159
643	pc1	-65	-0.258979	NW	DL159
643	pc1	-62.5	-0.298792	NW	DL159
643	pc1	-60	-0.341153	NW	DL159
643	pc1	-57.5	-0.351877	NW	DL159
643	pc1	-55	-0.348497	NW	DL159
643	pc1	-52.5	-0.346747	NW	DL159
643	pc1	-50	-0.332034	NW	DL159
643	pc1	-47.5	-0.30692	NW	DL159
643	pc1	-45	-0.305081	NW	DL159
643	pc1	-42.5	-0.337082	NW	DL159
643	pc1	-40	-0.3713	NW	DL159
643	pc1	-37.5	-0.376039	NW	DL159
643	pc1	-35	-0.348136	NW	DL159
643	pc1	-32.5	-0.312682	NW	DL159
643	pc1	-30	-0.303204	NW	DL159
643	pc1	-27.5	-0.332295	NW	DL159
643	pc1	-25	-0.381503	NW	DL159
643	pc1	-22.5	-0.423251	NW	DL159
643	pc1	-20	-0.445921	NW	DL159
643	pc1	-17.5	-0.446929	NW	DL159
643	pc1	-15	-0.422985	NW	DL159
643	pc1	-12.5	-0.384938	NW	DL159
643	pc1	-10	-0.361315	NW	DL159
643	pc1	-7.5	-0.363835	NW	DL159
643	pc1	-5	-0.367615	NW	DL159
643	pc1	-2.5	-0.348144	NW	DL159
643	pc1	0	-0.317839	NW	DL159
643	pc1	2.5	-0.312694	NW	DL159
643	pc1	5	-0.350591	NW	DL159
643	pc1	7.5	-0.408816	NW	DL159
643	pc1	10	-0.446942	NW	DL159
643	pc1	12.5	-0.440695	NW	DL159
643	pc1	15	-0.398913	NW	DL159
643	pc1	17.5	-0.361824	NW	DL159
643	pc1	20	-0.357014	NW	DL159
643	pc1	22.5	-0.364219	NW	DL159
643	pc1	25	-0.358146	NW	DL159
643	pc1	27.5	-0.354256	NW	DL159
666	pc1	-120	-0.204298	NW	DL159
666	pc1	-117.5	-0.173526	NW	DL159
666	pc1	-115	-0.103998	NW	DL159
666	pc1	-112.5	0.0164169	NW	DL159
666	pc1	-110	0.139618	NW	DL159
666	pc1	-107.5	0.171665	NW	DL159
666	pc1	-105	0.0605593	NW	DL159
666	pc1	-102.5	-0.112255	NW	DL159
666	pc1	-100	-0.198099	NW	DL159
666	pc1	-97.5	-0.136117	NW	DL159
666	pc1	-95	0.00050529	NW	DL159
666	pc1	-92.5	0.0782972	NW	DL159
666	pc1	-90	0.0238428	NW	DL159
666	pc1	-87.5	-0.101852	NW	DL159
666	pc1	-85	-0.19456	NW	DL159
666	pc1	-82.5	-0.242599	NW	DL159
666	pc1	-80	-0.284818	NW	DL159
666	pc1	-77.5	-0.321211	NW	DL159
666	pc1	-75	-0.342772	NW	DL159
666	pc1	-72.5	-0.345466	NW	DL159
666	pc1	-70	-0.296743	NW	DL159
666	pc1	-67.5	-0.189728	NW	DL159
666	pc1	-65	-0.100762	NW	DL159
666	pc1	-62.5	-0.104546	NW	DL159
666	pc1	-60	-0.179213	NW	DL159
666	pc1	-57.5	-0.254838	NW	DL159
666	pc1	-55	-0.296129	NW	DL159
666	pc1	-52.5	-0.29918	NW	DL159
666	pc1	-50	-0.270723	NW	DL159
666	pc1	-47.5	-0.238431	NW	DL159
666	pc1	-45	-0.236085	NW	DL159
666	pc1	-42.5	-0.255536	NW	DL159
666	pc1	-40	-0.244298	NW	DL159
666	pc1	-37.5	-0.162271	NW	DL159
666	pc1	-35	-0.0106454	NW	DL159
666	pc1	-32.5	0.180416	NW	DL159
666	pc1	-30	0.366804	NW	DL159
666	pc1	-27.5	0.507795	NW	DL159
666	pc1	-25	0.589043	NW	DL159
666	pc1	-22.5	0.64009	NW	DL159
666	pc1	-20	0.706403	NW	DL159
666	pc1	-17.5	0.803921	NW	DL159
666	pc1	-15	0.927756	NW	DL159
666	pc1	-12.5	1.06911	NW	DL159
666	pc1	-10	1.19367	NW	DL159
666	pc1	-7.5	1.23377	NW	DL159
666	pc1	-5	1.10997	NW	DL159
666	pc1	-2.5	0.802028	NW	DL159
666	pc1	0	0.431383	NW	DL159
666	pc1	2.5	0.161451	NW	DL159
666	pc1	5	0.0112071	NW	DL159
666	pc1	7.5	-0.100133	NW	DL159
666	pc1	10	-0.213516	NW	DL159
666	pc1	12.5	-0.33856	NW	DL159
666	pc1	15	-0.474796	NW	DL159
666	pc1	17.5	-0.587703	NW	DL159
666	pc1	20	-0.644749	NW	DL159
666	pc1	22.5	-0.649633	NW	DL159
666	pc1	25	-0.624611	NW	DL159
666	pc1	27.5	-0.59438	NW	DL159
790	pc1	-120	-0.360033	NW	DL159
790	pc1	-117.5	-0.277371	NW	DL159
790	pc1	-115	-0.178107	NW	DL159
790	pc1	-112.5	-0.0938587	NW	DL159
790	pc1	-110	-0.0227836	NW	DL159
790	pc1	-107.5	0.0630255	NW	DL159
790	pc1	-105	0.168086	NW	DL159
790	pc1	-102.5	0.230024	NW	DL159
790	pc1	-100	0.174988	NW	DL159
790	pc1	-97.5	0.0298436	NW	DL159
790	pc1	-95	-0.106011	NW	DL159
790	pc1	-92.5	-0.200805	NW	DL159
790	pc1	-90	-0.27886	NW	DL159
790	pc1	-87.5	-0.314903	NW	DL159
790	pc1	-85	-0.256514	NW	DL159
790	pc1	-82.5	-0.102684	NW	DL159
790	pc1	-80	0.0965726	NW	DL159
790	pc1	-77.5	0.288969	NW	DL159
790	pc1	-75	0.428997	NW	DL159
790	pc1	-72.5	0.447012	NW	DL159
790	pc1	-70	0.289042	NW	DL159
790	pc1	-67.5	0.0176477	NW	DL159
790	pc1	-65	-0.220035	NW	DL159
790	pc1	-62.5	-0.345356	NW	DL159
790	pc1	-60	-0.38032	NW	DL159
790	pc1	-57.5	-0.365205	NW	DL159
790	pc1	-55	-0.332616	NW	DL159
790	pc1	-52.5	-0.30805	NW	DL159
790	pc1	-50	-0.266182	NW	DL159
790	pc1	-47.5	-0.144001	NW	DL159
790	pc1	-45	0.055843	NW	DL159
790	pc1	-42.5	0.246414	NW	DL159
790	pc1	-40	0.381862	NW	DL159
790	pc1	-37.5	0.51743	NW	DL159
790	pc1	-35	0.705812	NW	DL159
790	pc1	-32.5	0.920413	NW	DL159
790	pc1	-30	1.11548	NW	DL159
790	pc1	-27.5	1.29358	NW	DL159
790	pc1	-25	1.47839	NW	DL159
790	pc1	-22.5	1.64883	NW	DL159
790	pc1	-20	1.75362	NW	DL159
790	pc1	-17.5	1.7922	NW	DL159
790	pc1	-15	1.812	NW	DL159
790	pc1	-12.5	1.83772	NW	DL159
790	pc1	-10	1.86015	NW	DL159
790	pc1	-7.5	1.84875	NW	DL159
790	pc1	-5	1.73064	NW	DL159
790	pc1	-2.5	1.40921	NW	DL159
790	pc1	0	0.872178	NW	DL159
790	pc1	2.5	0.268839	NW	DL159
790	pc1	5	-0.194172	NW	DL159
790	pc1	7.5	-0.42672	NW	DL159
790	pc1	10	-0.481432	NW	DL159
790	pc1	12.5	-0.461378	NW	DL159
790	pc1	15	-0.442429	NW	DL159
790	pc1	17.5	-0.442137	NW	DL159
790	pc1	20	-0.431913	NW	DL159
790	pc1	22.5	-0.378776	NW	DL159
790	pc1	25	-0.295569	NW	DL159
790	pc1	27.5	-0.248775	NW	DL159
869	pc1	-120	1.86015	NW	DL159
869	pc1	-117.5	1.84875	NW	DL159
869	pc1	-115	1.73064	NW	DL159
869	pc1	-112.5	1.40921	NW	DL159
869	pc1	-110	0.872178	NW	DL159
869	pc1	-107.5	0.268839	NW	DL159
869	pc1	-105	-0.194172	NW	DL159
869	pc1	-102.5	-0.42672	NW	DL159
869	pc1	-100	-0.481432	NW	DL159
869	pc1	-97.5	-0.461378	NW	DL159
869	pc1	-95	-0.442429	NW	DL159
869	pc1	-92.5	-0.442137	NW	DL159
869	pc1	-90	-0.431913	NW	DL159
869	pc1	-87.5	-0.378776	NW	DL159
869	pc1	-85	-0.295569	NW	DL159
869	pc1	-82.5	-0.248775	NW	DL159
869	pc1	-80	-0.273247	NW	DL159
869	pc1	-77.5	-0.306754	NW	DL159
869	pc1	-75	-0.264822	NW	DL159
869	pc1	-72.5	-0.13342	NW	DL159
869	pc1	-70	0.0329187	NW	DL159
869	pc1	-67.5	0.171788	NW	DL159
869	pc1	-65	0.274983	NW	DL159
869	pc1	-62.5	0.378878	NW	DL159
869	pc1	-60	0.507811	NW	DL159
869	pc1	-57.5	0.653014	NW	DL159
869	pc1	-55	0.778779	NW	DL159
869	pc1	-52.5	0.837383	NW	DL159
869	pc1	-50	0.78973	NW	DL159
869	pc1	-47.5	0.6111	NW	DL159
869	pc1	-45	0.312323	NW	DL159
869	pc1	-42.5	-0.0251482	NW	DL159
869	pc1	-40	-0.292151	NW	DL159
869	pc1	-37.5	-0.44088	NW	DL159
869	pc1	-35	-0.49184	NW	DL159
869	pc1	-32.5	-0.483144	NW	DL159
869	pc1	-30	-0.437478	NW	DL159
869	pc1	-27.5	-0.372393	NW	DL159
869	pc1	-25	-0.319793	NW	DL159
869	pc1	-22.5	-0.287875	NW	DL159
869	pc1	-20	-0.24989	NW	DL159
869	pc1	-17.5	-0.209685	NW	DL159
869	pc1	-15	-0.188941	NW	DL159
869	pc1	-12.5	-0.163966	NW	DL159
869	pc1	-10	-0.0982577	NW	DL159
869	pc1	-7.5	0.000305658	NW	DL159
869	pc1	-5	0.0730518	NW	DL159
869	pc1	-2.5	0.055374	NW	DL159
869	pc1	0	-0.0520657	NW	DL159
869	pc1	2.5	-0.183695	NW	DL159
869	pc1	5	-0.281271	NW	DL159
869	pc1	7.5	-0.322991	NW	DL159
869	pc1	10	-0.305992	NW	DL159
869	pc1	12.5	-0.253096	NW	DL159
869	pc1	15	-0.213246	NW	DL159
869	pc1	17.5	-0.215768	NW	DL159
869	pc1	20	-0.237989	NW	DL159
869	pc1	22.5	-0.23056	NW	DL159
869	pc1	25	-0.168546	NW	DL159
869	pc1	27.5	-0.0788502	NW	DL159
982	pc1	-120	-0.118051	NW	DL159
982	pc1	-117.5	-0.179164	NW	DL159
982	pc1	-115	-0.136713	NW	DL159
982	pc1	-112.5	-0.0752307	NW	DL159
982	pc1	-110	-0.0564133	NW	DL159
982	pc1	-107.5	-0.107669	NW	DL159
982	pc1	-105	-0.210173	NW	DL159
982	pc1	-102.5	-0.294918	NW	DL159
982	pc1	-100	-0.291146	NW	DL159
982	pc1	-97.5	-0.176566	NW	DL159
982	pc1	-95	0.0124095	NW	DL159
982	pc1	-92.5	0.214178	NW	DL159
982	pc1	-90	0.385066	NW	DL159
982	pc1	-87.5	0.511823	NW	DL159
982	pc1	-85	0.602638	NW	DL159
982	pc1	-82.5	0.66562	NW	DL159
982	pc1	-80	0.682931	NW	DL159
982	pc1	-77.5	0.606552	NW	DL159
982	pc1	-75	0.390619	NW	DL159
982	pc1	-72.5	0.0596239	NW	DL159
982	pc1	-70	-0.271587	NW	DL159
982	pc1	-67.5	-0.491728	NW	DL159
982	pc1	-65	-0.577304	NW	DL159
982	pc1	-62.5	-0.559949	NW	DL159
982	pc1	-60	-0.460844	NW	DL159
982	pc1	-57.5	-0.312568	NW	DL159
982	pc1	-55	-0.205581	NW	DL159
982	pc1	-52.5	-0.219455	NW	DL159
982	pc1	-50	-0.332519	NW	DL159
982	pc1	-47.5	-0.446233	NW	DL159
982	pc1	-45	-0.459559	NW	DL159
982	pc1	-42.5	-0.335378	NW	DL159
982	pc1	-40	-0.122159	NW	DL159
982	pc1	-37.5	0.108873	NW	DL159
982	pc1	-35	0.326577	NW	DL159
982	pc1	-32.5	0.523273	NW	DL159
982	pc1	-30	0.691865	NW	DL159
982	pc1	-27.5	0.849095	NW	DL159
982	pc1	-25	1.02617	NW	DL159
982	pc1	-22.5	1.21	NW	DL159
982	pc1	-20	1.34237	NW	DL159
982	pc1	-17.5	1.40124	NW	DL159
982	pc1	-15	1.44396	NW	DL159
982	pc1	-12.5	1.53447	NW	DL159
982	pc1	-10	1.6479	NW	DL159
982	pc1	-7.5	1.6745	NW	DL159
982	pc1	-5	1.48357	NW	DL159
982	pc1	-2.5	1.01619	NW	DL159
982	pc1	0	0.398774	NW	DL159
982	pc1	2.5	-0.125403	NW	DL159
982	pc1	5	-0.442497	NW	DL159
982	pc1	7.5	-0.620027	NW	DL159
982	pc1	10	-0.734865	NW	DL159
982	pc1	12.5	-0.7953	NW	DL159
982	pc1	15	-0.792924	NW	DL159
982	pc1	17.5	-0.728418	NW	DL159
982	pc1	20	-0.603065	NW	DL159
982	pc1	22.5	-0.432737	NW	DL159
982	pc1	25	-0.256876	NW	DL159
982	pc1	27.5	-0.0987964	NW	DL159
1340	pc1	-120	0.100875	NW	DL159
1340	pc1	-117.5	0.243943	NW	DL159
1340	pc1	-115	0.373227	NW	DL159
1340	pc1	-112.5	0.393884	NW	DL159
1340	pc1	-110	0.264838	NW	DL159
1340	pc1	-107.5	0.0309683	NW	DL159
1340	pc1	-105	-0.232536	NW	DL159
1340	pc1	-102.5	-0.456727	NW	DL159
1340	pc1	-100	-0.576402	NW	DL159
1340	pc1	-97.5	-0.56832	NW	DL159
1340	pc1	-95	-0.502775	NW	DL159
1340	pc1	-92.5	-0.490935	NW	DL159
1340	pc1	-90	-0.553002	NW	DL159
1340	pc1	-87.5	-0.612565	NW	DL159
1340	pc1	-85	-0.624982	NW	DL159
1340	pc1	-82.5	-0.603797	NW	DL159
1340	pc1	-80	-0.541407	NW	DL159
1340	pc1	-77.5	-0.416782	NW	DL159
1340	pc1	-75	-0.25477	NW	DL159
1340	pc1	-72.5	-0.115079	NW	DL159
1340	pc1	-70	-0.0454091	NW	DL159
1340	pc1	-67.5	-0.0402977	NW	DL159
1340	pc1	-65	-0.0363927	NW	DL159
1340	pc1	-62.5	0.0154636	NW	DL159
1340	pc1	-60	0.099966	NW	DL159
1340	pc1	-57.5	0.178889	NW	DL159
1340	pc1	-55	0.215624	NW	DL159
1340	pc1	-52.5	0.159833	NW	DL159
1340	pc1	-50	-0.0134135	NW	DL159
1340	pc1	-47.5	-0.234603	NW	DL159
1340	pc1	-45	-0.37118	NW	DL159
1340	pc1	-42.5	-0.343269	NW	DL159
1340	pc1	-40	-0.182912	NW	DL159
1340	pc1	-37.5	0.00736806	NW	DL159
1340	pc1	-35	0.147964	NW	DL159
1340	pc1	-32.5	0.231017	NW	DL159
1340	pc1	-30	0.275287	NW	DL159
1340	pc1	-27.5	0.289369	NW	DL159
1340	pc1	-25	0.295189	NW	DL159
1340	pc1	-22.5	0.325877	NW	DL159
1340	pc1	-20	0.383413	NW	DL159
1340	pc1	-17.5	0.430347	NW	DL159
1340	pc1	-15	0.445871	NW	DL159
1340	pc1	-12.5	0.457344	NW	DL159
1340	pc1	-10	0.47005	NW	DL159
1340	pc1	-7.5	0.412827	NW	DL159
1340	pc1	-5	0.215852	NW	DL159
1340	pc1	-2.5	-0.0898549	NW	DL159
1340	pc1	0	-0.388343	NW	DL159
1340	pc1	2.5	-0.58478	NW	DL159
1340	pc1	5	-0.675337	NW	DL159
1340	pc1	7.5	-0.705857	NW	DL159
1340	pc1	10	-0.710835	NW	DL159
1340	pc1	12.5	-0.708159	NW	DL159
1340	pc1	15	-0.694798	NW	DL159
1340	pc1	17.5	-0.646674	NW	DL159
1340	pc1	20	-0.557358	NW	DL159
1340	pc1	22.5	-0.445593	NW	DL159
1340	pc1	25	-0.315281	NW	DL159
1340	pc1	27.5	-0.162312	NW	DL159
1661	pc1	-120	-0.621138	NW	DL159
1661	pc1	-117.5	-0.634218	NW	DL159
1661	pc1	-115	-0.622778	NW	DL159
1661	pc1	-112.5	-0.550795	NW	DL159
1661	pc1	-110	-0.46371	NW	DL159
1661	pc1	-107.5	-0.445077	NW	DL159
1661	pc1	-105	-0.506826	NW	DL159
1661	pc1	-102.5	-0.570616	NW	DL159
1661	pc1	-100	-0.563405	NW	DL159
1661	pc1	-97.5	-0.487256	NW	DL159
1661	pc1	-95	-0.402055	NW	DL159
1661	pc1	-92.5	-0.368604	NW	DL159
1661	pc1	-90	-0.394234	NW	DL159
1661	pc1	-87.5	-0.42092	NW	DL159
1661	pc1	-85	-0.385451	NW	DL159
1661	pc1	-82.5	-0.286863	NW	DL159
1661	pc1	-80	-0.169932	NW	DL159
1661	pc1	-77.5	-0.0773154	NW	DL159
1661	pc1	-75	-0.0370218	NW	DL159
1661	pc1	-72.5	-0.0527543	NW	DL159
1661	pc1	-70	-0.110099	NW	DL159
1661	pc1	-67.5	-0.195954	NW	DL159
1661	pc1	-65	-0.276359	NW	DL159
1661	pc1	-62.5	-0.307586	NW	DL159
1661	pc1	-60	-0.296692	NW	DL159
1661	pc1	-57.5	-0.291616	NW	DL159
1661	pc1	-55	-0.332132	NW	DL159
1661	pc1	-52.5	-0.416844	NW	DL159
1661	pc1	-50	-0.4899	NW	DL159
1661	pc1	-47.5	-0.491221	NW	DL159
1661	pc1	-45	-0.410765	NW	DL159
1661	pc1	-42.5	-0.27321	NW	DL159
1661	pc1	-40	-0.106143	NW	DL159
1661	pc1	-37.5	0.0724744	NW	DL159
1661	pc1	-35	0.246291	NW	DL159
1661	pc1	-32.5	0.3841	NW	DL159
1661	pc1	-30	0.462927	NW	DL159
1661	pc1	-27.5	0.507719	NW	DL159
1661	pc1	-25	0.567655	NW	DL159
1661	pc1	-22.5	0.657725	NW	DL159
1661	pc1	-20	0.757168	NW	DL159
1661	pc1	-17.5	0.835672	NW	DL159
1661	pc1	-15	0.865771	NW	DL159
1661	pc1	-12.5	0.855739	NW	DL159
1661	pc1	-10	0.868642	NW	DL159
1661	pc1	-7.5	0.970424	NW	DL159
1661	pc1	-5	1.13279	NW	DL159
1661	pc1	-2.5	1.20004	NW	DL159
1661	pc1	0	1.01234	NW	DL159
1661	pc1	2.5	0.591265	NW	DL159
1661	pc1	5	0.141322	NW	DL159
1661	pc1	7.5	-0.165903	NW	DL159
1661	pc1	10	-0.327409	NW	DL159
1661	pc1	12.5	-0.411843	NW	DL159
1661	pc1	15	-0.439333	NW	DL159
1661	pc1	17.5	-0.410559	NW	DL159
1661	pc1	20	-0.377096	NW	DL159
1661	pc1	22.5	-0.400931	NW	DL159
1661	pc1	25	-0.473857	NW	DL159
1661	pc1	27.5	-0.54983	NW	DL159
2188	pc1	-120	-0.56638	NW	DL159
2188	pc1	-117.5	-0.563945	NW	DL159
2188	pc1	-115	-0.55812	NW	DL159
2188	pc1	-112.5	-0.560993	NW	DL159
2188	pc1	-110	-0.577257	NW	DL159
2188	pc1	-107.5	-0.604944	NW	DL159
2188	pc1	-105	-0.638575	NW	DL159
2188	pc1	-102.5	-0.666785	NW	DL159
2188	pc1	-100	-0.66629	NW	DL159
2188	pc1	-97.5	-0.628511	NW	DL159
2188	pc1	-95	-0.590707	NW	DL159
2188	pc1	-92.5	-0.594206	NW	DL159
2188	pc1	-90	-0.627557	NW	DL159
2188	pc1	-87.5	-0.639924	NW	DL159
2188	pc1	-85	-0.594238	NW	DL159
2188	pc1	-82.5	-0.508546	NW	DL159
2188	pc1	-80	-0.444663	NW	DL159
2188	pc1	-77.5	-0.421023	NW	DL159
2188	pc1	-75	-0.366767	NW	DL159
2188	pc1	-72.5	-0.239992	NW	DL159
2188	pc1	-70	-0.137436	NW	DL159
2188	pc1	-67.5	-0.177873	NW	DL159
2188	pc1	-65	-0.329913	NW	DL159
2188	pc1	-62.5	-0.472349	NW	DL159
2188	pc1	-60	-0.554172	NW	DL159
2188	pc1	-57.5	-0.591883	NW	DL159
2188	pc1	-55	-0.593728	NW	DL159
2188	pc1	-52.5	-0.563814	NW	DL159
2188	pc1	-50	-0.527487	NW	DL159
2188	pc1	-47.5	-0.511567	NW	DL159
2188	pc1	-45	-0.517368	NW	DL159
2188	pc1	-42.5	-0.527969	NW	DL159
2188	pc1	-40	-0.529248	NW	DL159
2188	pc1	-37.5	-0.514152	NW	DL159
2188	pc1	-35	-0.484779	NW	DL159
2188	pc1	-32.5	-0.459921	NW	DL159
2188	pc1	-30	-0.459353	NW	DL159
2188	pc1	-27.5	-0.469945	NW	DL159
2188	pc1	-25	-0.447669	NW	DL159
2188	pc1	-22.5	-0.375986	NW	DL159
2188	pc1	-20	-0.315567	NW	DL159
2188	pc1	-17.5	-0.349701	NW	DL159
2188	pc1	-15	-0.47048	NW	DL159
2188	pc1	-12.5	-0.587101	NW	DL159
2188	pc1	-10	-0.639981	NW	DL159
2188	pc1	-7.5	-0.630877	NW	DL159
2188	pc1	-5	-0.585518	NW	DL159
2188	pc1	-2.5	-0.546878	NW	DL159
2188	pc1	0	-0.552419	NW	DL159
2188	pc1	2.5	-0.592089	NW	DL159
2188	pc1	5	-0.623918	NW	DL159
2188	pc1	7.5	-0.629091	NW	DL159
2188	pc1	10	-0.622064	NW	DL159
2188	pc1	12.5	-0.618371	NW	DL159
2188	pc1	15	-0.619818	NW	DL159
2188	pc1	17.5	-0.617201	NW	DL159
2188	pc1	20	-0.599144	NW	DL159
2188	pc1	22.5	-0.553365	NW	DL159
2188	pc1	25	-0.465902	NW	DL159
2188	pc1	27.5	-0.361199	NW	DL159
2213	pc1	-120	-0.137049	NW	DL159
2213	pc1	-117.5	-0.228434	NW	DL159
2213	pc1	-115	-0.33067	NW	DL159
2213	pc1	-112.5	-0.346022	NW	DL159
2213	pc1	-110	-0.268816	NW	DL159
2213	pc1	-107.5	-0.20059	NW	DL159
2213	pc1	-105	-0.229084	NW	DL159
2213	pc1	-102.5	-0.334252	NW	DL159
2213	pc1	-100	-0.402507	NW	DL159
2213	pc1	-97.5	-0.346466	NW	DL159
2213	pc1	-95	-0.223174	NW	DL159
2213	pc1	-92.5	-0.16591	NW	DL159
2213	pc1	-90	-0.213464	NW	DL159
2213	pc1	-87.5	-0.288436	NW	DL159
2213	pc1	-85	-0.325136	NW	DL159
2213	pc1	-82.5	-0.352144	NW	DL159
2213	pc1	-80	-0.419689	NW	DL159
2213	pc1	-77.5	-0.498688	NW	DL159
2213	pc1	-75	-0.522353	NW	DL159
2213	pc1	-72.5	-0.478996	NW	DL159
2213	pc1	-70	-0.406454	NW	DL159
2213	pc1	-67.5	-0.343319	NW	DL159
2213	pc1	-65	-0.316079	NW	DL159
2213	pc1	-62.5	-0.333325	NW	DL159
2213	pc1	-60	-0.364746	NW	DL159
2213	pc1	-57.5	-0.342324	NW	DL159
2213	pc1	-55	-0.221543	NW	DL159
2213	pc1	-52.5	-0.051164	NW	DL159
2213	pc1	-50	0.0585106	NW	DL159
2213	pc1	-47.5	0.0549263	NW	DL159
2213	pc1	-45	-0.000737679	NW	DL159
2213	pc1	-42.5	-0.0201245	NW	DL159
2213	pc1	-40	0.00979101	NW	DL159
2213	pc1	-37.5	0.0428123	NW	DL159
2213	pc1	-35	0.0264993	NW	DL159
2213	pc1	-32.5	-0.0807227	NW	DL159
2213	pc1	-30	-0.259715	NW	DL159
2213	pc1	-27.5	-0.411353	NW	DL159
2213	pc1	-25	-0.46952	NW	DL159
2213	pc1	-22.5	-0.485039	NW	DL159
2213	pc1	-20	-0.534662	NW	DL159
2213	pc1	-17.5	-0.607282	NW	DL159
2213	pc1	-15	-0.643094	NW	DL159
2213	pc1	-12.5	-0.631978	NW	DL159
2213	pc1	-10	-0.606694	NW	DL159
2213	pc1	-7.5	-0.575565	NW	DL159
2213	pc1	-5	-0.524818	NW	DL159
2213	pc1	-2.5	-0.472054	NW	DL159
2213	pc1	0	-0.458123	NW	DL159
2213	pc1	2.5	-0.484483	NW	DL159
2213	pc1	5	-0.507881	NW	DL159
2213	pc1	7.5	-0.508438	NW	DL159
2213	pc1	10	-0.514848	NW	DL159
2213	pc1	12.5	-0.538352	NW	DL159
2213	pc1	15	-0.54928	NW	DL159
2213	pc1	17.5	-0.539058	NW	DL159
2213	pc1	20	-0.5237	NW	DL159
2213	pc1	22.5	-0.500439	NW	DL159
2213	pc1	25	-0.457969	NW	DL159
2213	pc1	27.5	-0.39356	NW	DL159
2293	pc1	-120	-0.000737679	NW	DL159
2293	pc1	-117.5	-0.0201245	NW	DL159
2293	pc1	-115	0.00979101	NW	DL159
2293	pc1	-112.5	0.0428123	NW	DL159
2293	pc1	-110	0.0264993	NW	DL159
2293	pc1	-107.5	-0.0807227	NW	DL159
2293	pc1	-105	-0.259715	NW	DL159
2293	pc1	-102.5	-0.411353	NW	DL159
2293	pc1	-100	-0.46952	NW	DL159
2293	pc1	-97.5	-0.485039	NW	DL159
2293	pc1	-95	-0.534662	NW	DL159
2293	pc1	-92.5	-0.607282	NW	DL159
2293	pc1	-90	-0.643094	NW	DL159
2293	pc1	-87.5	-0.631978	NW	DL159
2293	pc1	-85	-0.606694	NW	DL159
2293	pc1	-82.5	-0.575565	NW	DL159
2293	pc1	-80	-0.524818	NW	DL159
2293	pc1	-77.5	-0.472054	NW	DL159
2293	pc1	-75	-0.458123	NW	DL159
2293	pc1	-72.5	-0.484483	NW	DL159
2293	pc1	-70	-0.507881	NW	DL159
2293	pc1	-67.5	-0.508438	NW	DL159
2293	pc1	-65	-0.514848	NW	DL159
2293	pc1	-62.5	-0.538352	NW	DL159
2293	pc1	-60	-0.54928	NW	DL159
2293	pc1	-57.5	-0.539058	NW	DL159
2293	pc1	-55	-0.5237	NW	DL159
2293	pc1	-52.5	-0.500439	NW	DL159
2293	pc1	-50	-0.457969	NW	DL159
2293	pc1	-47.5	-0.39356	NW	DL159
2293	pc1	-45	-0.305262	NW	DL159
2293	pc1	-42.5	-0.2024	NW	DL159
2293	pc1	-40	-0.118845	NW	DL159
2293	pc1	-37.5	-0.0719888	NW	DL159
2293	pc1	-35	-0.0282767	NW	DL159
2293	pc1	-32.5	0.0379768	NW	DL159
2293	pc1	-30	0.112699	NW	DL159
2293	pc1	-27.5	0.208153	NW	DL159
2293	pc1	-25	0.369013	NW	DL159
2293	pc1	-22.5	0.590482	NW	DL159
2293	pc1	-20	0.802601	NW	DL159
2293	pc1	-17.5	0.946094	NW	DL159
2293	pc1	-15	1.02682	NW	DL159
2293	pc1	-12.5	1.08903	NW	DL159
2293	pc1	-10	1.1417	NW	DL159
2293	pc1	-7.5	1.12091	NW	DL159
2293	pc1	-5	0.93644	NW	DL159
2293	pc1	-2.5	0.569569	NW	DL159
2293	pc1	0	0.158495	NW	DL159
2293	pc1	2.5	-0.0917185	NW	DL159
2293	pc1	5	-0.141389	NW	DL159
2293	pc1	7.5	-0.126112	NW	DL159
2293	pc1	10	-0.126726	NW	DL159
2293	pc1	12.5	-0.101595	NW	DL159
2293	pc1	15	-0.0695447	NW	DL159
2293	pc1	17.5	-0.144026	NW	DL159
2293	pc1	20	-0.333891	NW	DL159
2293	pc1	22.5	-0.521286	NW	DL159
2293	pc1	25	-0.64416	NW	DL159
2293	pc1	27.5	-0.728157	NW	DL159
2338	pc1	-120	0.369013	NW	DL159
2338	pc1	-117.5	0.590482	NW	DL159
2338	pc1	-115	0.802601	NW	DL159
2338	pc1	-112.5	0.946094	NW	DL159
2338	pc1	-110	1.02682	NW	DL159
2338	pc1	-107.5	1.08903	NW	DL159
2338	pc1	-105	1.1417	NW	DL159
2338	pc1	-102.5	1.12091	NW	DL159
2338	pc1	-100	0.93644	NW	DL159
2338	pc1	-97.5	0.569569	NW	DL159
2338	pc1	-95	0.158495	NW	DL159
2338	pc1	-92.5	-0.0917185	NW	DL159
2338	pc1	-90	-0.141389	NW	DL159
2338	pc1	-87.5	-0.126112	NW	DL159
2338	pc1	-85	-0.126726	NW	DL159
2338	pc1	-82.5	-0.101595	NW	DL159
2338	pc1	-80	-0.0695447	NW	DL159
2338	pc1	-77.5	-0.144026	NW	DL159
2338	pc1	-75	-0.333891	NW	DL159
2338	pc1	-72.5	-0.521286	NW	DL159
2338	pc1	-70	-0.64416	NW	DL159
2338	pc1	-67.5	-0.728157	NW	DL159
2338	pc1	-65	-0.778578	NW	DL159
2338	pc1	-62.5	-0.773335	NW	DL159
2338	pc1	-60	-0.731832	NW	DL159
2338	pc1	-57.5	-0.707098	NW	DL159
2338	pc1	-55	-0.720449	NW	DL159
2338	pc1	-52.5	-0.750518	NW	DL159
2338	pc1	-50	-0.769604	NW	DL159
2338	pc1	-47.5	-0.762634	NW	DL159
2338	pc1	-45	-0.738414	NW	DL159
2338	pc1	-42.5	-0.722195	NW	DL159
2338	pc1	-40	-0.717104	NW	DL159
2338	pc1	-37.5	-0.703656	NW	DL159
2338	pc1	-35	-0.670103	NW	DL159
2338	pc1	-32.5	-0.605891	NW	DL159
2338	pc1	-30	-0.508363	NW	DL159
2338	pc1	-27.5	-0.413529	NW	DL159
2338	pc1	-25	-0.376048	NW	DL159
2338	pc1	-22.5	-0.420951	NW	DL159
2338	pc1	-20	-0.5209	NW	DL159
2338	pc1	-17.5	-0.619069	NW	DL159
2338	pc1	-15	-0.673861	NW	DL159
2338	pc1	-12.5	-0.672383	NW	DL159
2338	pc1	-10	-0.631334	NW	DL159
2338	pc1	-7.5	-0.582975	NW	DL159
2338	pc1	-5	-0.541493	NW	DL159
2338	pc1	-2.5	-0.510819	NW	DL159
2338	pc1	0	-0.49089	NW	DL159
2338	pc1	2.5	-0.448083	NW	DL159
2338	pc1	5	-0.33636	NW	DL159
2338	pc1	7.5	-0.172859	NW	DL159
2338	pc1	10	-0.0692337	NW	DL159
2338	pc1	12.5	-0.135666	NW	DL159
2338	pc1	15	-0.339473	NW	DL159
2338	pc1	17.5	-0.540143	NW	DL159
2338	pc1	20	-0.659703	NW	DL159
2338	pc1	22.5	-0.719349	NW	DL159
2338	pc1	25	-0.742832	NW	DL159
2338	pc1	27.5	-0.716942	NW	DL159
2432	pc1	-120	-0.815664	NW	DL159
2432	pc1	-117.5	-0.787183	NW	DL159
2432	pc1	-115	-0.757737	NW	DL159
2432	pc1	-112.5	-0.745961	NW	DL159
2432	pc1	-110	-0.755775	NW	DL159
2432	pc1	-107.5	-0.77613	NW	DL159
2432	pc1	-105	-0.785679	NW	DL159
2432	pc1	-102.5	-0.772211	NW	DL159
2432	pc1	-100	-0.748116	NW	DL159
2432	pc1	-97.5	-0.737155	NW	DL159
2432	pc1	-95	-0.746852	NW	DL159
2432	pc1	-92.5	-0.768847	NW	DL159
2432	pc1	-90	-0.79429	NW	DL159
2432	pc1	-87.5	-0.809018	NW	DL159
2432	pc1	-85	-0.791875	NW	DL159
2432	pc1	-82.5	-0.740231	NW	DL159
2432	pc1	-80	-0.687522	NW	DL159
2432	pc1	-77.5	-0.668955	NW	DL159
2432	pc1	-75	-0.680345	NW	DL159
2432	pc1	-72.5	-0.698332	NW	DL159
2432	pc1	-70	-0.712672	NW	DL159
2432	pc1	-67.5	-0.718068	NW	DL159
2432	pc1	-65	-0.707825	NW	DL159
2432	pc1	-62.5	-0.686186	NW	DL159
2432	pc1	-60	-0.662524	NW	DL159
2432	pc1	-57.5	-0.632102	NW	DL159
2432	pc1	-55	-0.591297	NW	DL159
2432	pc1	-52.5	-0.561534	NW	DL159
2432	pc1	-50	-0.566923	NW	DL159
2432	pc1	-47.5	-0.601943	NW	DL159
2432	pc1	-45	-0.638485	NW	DL159
2432	pc1	-42.5	-0.654416	NW	DL159
2432	pc1	-40	-0.650598	NW	DL159
2432	pc1	-37.5	-0.647758	NW	DL159
2432	pc1	-35	-0.656805	NW	DL159
2432	pc1	-32.5	-0.658642	NW	DL159
2432	pc1	-30	-0.627255	NW	DL159
2432	pc1	-27.5	-0.571469	NW	DL159
2432	pc1	-25	-0.544105	NW	DL159
2432	pc1	-22.5	-0.584701	NW	DL159
2432	pc1	-20	-0.663766	NW	DL159
2432	pc1	-17.5	-0.713878	NW	DL159
2432	pc1	-15	-0.69476	NW	DL159
2432	pc1	-12.5	-0.614572	NW	DL159
2432	pc1	-10	-0.513564	NW	DL159
2432	pc1	-7.5	-0.441286	NW	DL159
2432	pc1	-5	-0.430577	NW	DL159
2432	pc1	-2.5	-0.455319	NW	DL159
2432	pc1	0	-0.433366	NW	DL159
2432	pc1	2.5	-0.3174	NW	DL159
2432	pc1	5	-0.164276	NW	DL159
2432	pc1	7.5	-0.0853855	NW	DL159
2432	pc1	10	-0.150488	NW	DL159
2432	pc1	12.5	-0.338616	NW	DL159
2432	pc1	15	-0.550434	NW	DL159
2432	pc1	17.5	-0.688351	NW	DL159
2432	pc1	20	-0.712223	NW	DL159
2432	pc1	22.5	-0.608576	NW	DL159
2432	pc1	25	-0.390006	NW	DL159
2432	pc1	27.5	-0.142138	NW	DL159
2538	pc1	-120	-0.566056	NW	DL159
2538	pc1	-117.5	-0.607247	NW	DL159
2538	pc1	-115	-0.654298	NW	DL159
2538	pc1	-112.5	-0.688354	NW	DL159
2538	pc1	-110	-0.694563	NW	DL159
2538	pc1	-107.5	-0.666371	NW	DL159
2538	pc1	-105	-0.61925	NW	DL159
2538	pc1	-102.5	-0.583714	NW	DL159
2538	pc1	-100	-0.573479	NW	DL159
2538	pc1	-97.5	-0.57985	NW	DL159
2538	pc1	-95	-0.581148	NW	DL159
2538	pc1	-92.5	-0.566508	NW	DL159
2538	pc1	-90	-0.562643	NW	DL159
2538	pc1	-87.5	-0.592753	NW	DL159
2538	pc1	-85	-0.618378	NW	DL159
2538	pc1	-82.5	-0.590824	NW	DL159
2538	pc1	-80	-0.532823	NW	DL159
2538	pc1	-77.5	-0.498568	NW	DL159
2538	pc1	-75	-0.49875	NW	DL159
2538	pc1	-72.5	-0.508201	NW	DL159
2538	pc1	-70	-0.499776	NW	DL159
2538	pc1	-67.5	-0.466667	NW	DL159
2538	pc1	-65	-0.431646	NW	DL159
2538	pc1	-62.5	-0.414582	NW	DL159
2538	pc1	-60	-0.404125	NW	DL159
2538	pc1	-57.5	-0.3812	NW	DL159
2538	pc1	-55	-0.341418	NW	DL159
2538	pc1	-52.5	-0.305564	NW	DL159
2538	pc1	-50	-0.316251	NW	DL159
2538	pc1	-47.5	-0.386341	NW	DL159
2538	pc1	-45	-0.468663	NW	DL159
2538	pc1	-42.5	-0.513899	NW	DL159
2538	pc1	-40	-0.527356	NW	DL159
2538	pc1	-37.5	-0.520869	NW	DL159
2538	pc1	-35	-0.455826	NW	DL159
2538	pc1	-32.5	-0.300168	NW	DL159
2538	pc1	-30	-0.0955709	NW	DL159
2538	pc1	-27.5	0.0884021	NW	DL159
2538	pc1	-25	0.233519	NW	DL159
2538	pc1	-22.5	0.367705	NW	DL159
2538	pc1	-20	0.498343	NW	DL159
2538	pc1	-17.5	0.575432	NW	DL159
2538	pc1	-15	0.52973	NW	DL159
2538	pc1	-12.5	0.342422	NW	DL159
2538	pc1	-10	0.0599051	NW	DL159
2538	pc1	-7.5	-0.242255	NW	DL159
2538	pc1	-5	-0.482443	NW	DL159
2538	pc1	-2.5	-0.596154	NW	DL159
2538	pc1	0	-0.580876	NW	DL159
2538	pc1	2.5	-0.517518	NW	DL159
2538	pc1	5	-0.519346	NW	DL159
2538	pc1	7.5	-0.626447	NW	DL159
2538	pc1	10	-0.766026	NW	DL159
2538	pc1	12.5	-0.830627	NW	DL159
2538	pc1	15	-0.767791	NW	DL159
2538	pc1	17.5	-0.61062	NW	DL159
2538	pc1	20	-0.462483	NW	DL159
2538	pc1	22.5	-0.435723	NW	DL159
2538	pc1	25	-0.551631	NW	DL159
2538	pc1	27.5	-0.711151	NW	DL159
2597	pc1	-120	-0.585275	NW	DL159
2597	pc1	-117.5	-0.581491	NW	DL159
2597	pc1	-115	-0.532546	NW	DL159
2597	pc1	-112.5	-0.473307	NW	DL159
2597	pc1	-110	-0.414024	NW	DL159
2597	pc1	-107.5	-0.315046	NW	DL159
2597	pc1	-105	-0.17029	NW	DL159
2597	pc1	-102.5	-0.0625865	NW	DL159
2597	pc1	-100	-0.079404	NW	DL159
2597	pc1	-97.5	-0.219776	NW	DL159
2597	pc1	-95	-0.403809	NW	DL159
2597	pc1	-92.5	-0.541575	NW	DL159
2597	pc1	-90	-0.595303	NW	DL159
2597	pc1	-87.5	-0.59401	NW	DL159
2597	pc1	-85	-0.598862	NW	DL159
2597	pc1	-82.5	-0.631035	NW	DL159
2597	pc1	-80	-0.644429	NW	DL159
2597	pc1	-77.5	-0.60503	NW	DL159
2597	pc1	-75	-0.543627	NW	DL159
2597	pc1	-72.5	-0.494835	NW	DL159
2597	pc1	-70	-0.444573	NW	DL159
2597	pc1	-67.5	-0.376926	NW	DL159
2597	pc1	-65	-0.325823	NW	DL159
2597	pc1	-62.5	-0.338819	NW	DL159
2597	pc1	-60	-0.415971	NW	DL159
2597	pc1	-57.5	-0.505296	NW	DL159
2597	pc1	-55	-0.55756	NW	DL159
2597	pc1	-52.5	-0.576911	NW	DL159
2597	pc1	-50	-0.603284	NW	DL159
2597	pc1	-47.5	-0.648579	NW	DL159
2597	pc1	-45	-0.680907	NW	DL159
2597	pc1	-42.5	-0.674418	NW	DL159
2597	pc1	-40	-0.638695	NW	DL159
2597	pc1	-37.5	-0.609251	NW	DL159
2597	pc1	-35	-0.611703	NW	DL159
2597	pc1	-32.5	-0.617378	NW	DL159
2597	pc1	-30	-0.566818	NW	DL159
2597	pc1	-27.5	-0.439667	NW	DL159
2597	pc1	-25	-0.267545	NW	DL159
2597	pc1	-22.5	-0.0861115	NW	DL159
2597	pc1	-20	0.104514	NW	DL159
2597	pc1	-17.5	0.32262	NW	DL159
2597	pc1	-15	0.560898	NW	DL159
2597	pc1	-12.5	0.777948	NW	DL159
2597	pc1	-10	0.929062	NW	DL159
2597	pc1	-7.5	0.998249	NW	DL159
2597	pc1	-5	0.97203	NW	DL159
2597	pc1	-2.5	0.784334	NW	DL159
2597	pc1	0	0.395215	NW	DL159
2597	pc1	2.5	-0.0784076	NW	DL159
2597	pc1	5	-0.460352	NW	DL159
2597	pc1	7.5	-0.691424	NW	DL159
2597	pc1	10	-0.806573	NW	DL159
2597	pc1	12.5	-0.846098	NW	DL159
2597	pc1	15	-0.838938	NW	DL159
2597	pc1	17.5	-0.800902	NW	DL159
2597	pc1	20	-0.737142	NW	DL159
2597	pc1	22.5	-0.66609	NW	DL159
2597	pc1	25	-0.621583	NW	DL159
2597	pc1	27.5	-0.625537	NW	DL159
2742	pc1	-120	2.92088	NW	DL159
2742	pc1	-117.5	2.70306	NW	DL159
2742	pc1	-115	2.69225	NW	DL159
2742	pc1	-112.5	2.88088	NW	DL159
2742	pc1	-110	3.01037	NW	DL159
2742	pc1	-107.5	2.94291	NW	DL159
2742	pc1	-105	2.84043	NW	DL159
2742	pc1	-102.5	2.91112	NW	DL159
2742	pc1	-100	3.12538	NW	DL159
2742	pc1	-97.5	3.28832	NW	DL159
2742	pc1	-95	3.27357	NW	DL159
2742	pc1	-92.5	3.12233	NW	DL159
2742	pc1	-90	3.01039	NW	DL159
2742	pc1	-87.5	3.03063	NW	DL159
2742	pc1	-85	2.95274	NW	DL159
2742	pc1	-82.5	2.42006	NW	DL159
2742	pc1	-80	1.44383	NW	DL159
2742	pc1	-77.5	0.444361	NW	DL159
2742	pc1	-75	-0.22661	NW	DL159
2742	pc1	-72.5	-0.54198	NW	DL159
2742	pc1	-70	-0.633941	NW	DL159
2742	pc1	-67.5	-0.620109	NW	DL159
2742	pc1	-65	-0.578237	NW	DL159
2742	pc1	-62.5	-0.558231	NW	DL159
2742	pc1	-60	-0.579969	NW	DL159
2742	pc1	-57.5	-0.631588	NW	DL159
2742	pc1	-55	-0.679115	NW	DL159
2742	pc1	-52.5	-0.691518	NW	DL159
2742	pc1	-50	-0.648919	NW	DL159
2742	pc1	-47.5	-0.545517	NW	DL159
2742	pc1	-45	-0.428578	NW	DL159
2742	pc1	-42.5	-0.377518	NW	DL159
2742	pc1	-40	-0.391436	NW	DL159
2742	pc1	-37.5	-0.377574	NW	DL159
2742	pc1	-35	-0.272549	NW	DL159
2742	pc1	-32.5	-0.0999693	NW	DL159
2742	pc1	-30	0.0796429	NW	DL159
2742	pc1	-27.5	0.232182	NW	DL159
2742	pc1	-25	0.347585	NW	DL159
2742	pc1	-22.5	0.403143	NW	DL159
2742	pc1	-20	0.396341	NW	DL159
2742	pc1	-17.5	0.370218	NW	DL159
2742	pc1	-15	0.361531	NW	DL159
2742	pc1	-12.5	0.375919	NW	DL159
2742	pc1	-10	0.398963	NW	DL159
2742	pc1	-7.5	0.389805	NW	DL159
2742	pc1	-5	0.284337	NW	DL159
2742	pc1	-2.5	0.0483185	NW	DL159
2742	pc1	0	-0.25031	NW	DL159
2742	pc1	2.5	-0.491326	NW	DL159
2742	pc1	5	-0.63637	NW	DL159
2742	pc1	7.5	-0.724726	NW	DL159
2742	pc1	10	-0.784457	NW	DL159
2742	pc1	12.5	-0.820753	NW	DL159
2742	pc1	15	-0.833463	NW	DL159
2742	pc1	17.5	-0.811397	NW	DL159
2742	pc1	20	-0.743812	NW	DL159
2742	pc1	22.5	-0.659027	NW	DL159
2742	pc1	25	-0.613194	NW	DL159
2742	pc1	27.5	-0.617495	NW	DL159
2911	pc1	-120	-0.258789	NW	DL159
2911	pc1	-117.5	-0.453807	NW	DL159
2911	pc1	-115	-0.614282	NW	DL159
2911	pc1	-112.5	-0.680718	NW	DL159
2911	pc1	-110	-0.658692	NW	DL159
2911	pc1	-107.5	-0.575907	NW	DL159
2911	pc1	-105	-0.453575	NW	DL159
2911	pc1	-102.5	-0.316987	NW	DL159
2911	pc1	-100	-0.198946	NW	DL159
2911	pc1	-97.5	-0.108529	NW	DL159
2911	pc1	-95	-0.0205225	NW	DL159
2911	pc1	-92.5	0.0792847	NW	DL159
2911	pc1	-90	0.165474	NW	DL159
2911	pc1	-87.5	0.216814	NW	DL159
2911	pc1	-85	0.256083	NW	DL159
2911	pc1	-82.5	0.305125	NW	DL159
2911	pc1	-80	0.348629	NW	DL159
2911	pc1	-77.5	0.381924	NW	DL159
2911	pc1	-75	0.435991	NW	DL159
2911	pc1	-72.5	0.510956	NW	DL159
2911	pc1	-70	0.515137	NW	DL159
2911	pc1	-67.5	0.329565	NW	DL159
2911	pc1	-65	-0.0343124	NW	DL159
2911	pc1	-62.5	-0.410055	NW	DL159
2911	pc1	-60	-0.64835	NW	DL159
2911	pc1	-57.5	-0.735337	NW	DL159
2911	pc1	-55	-0.738285	NW	DL159
2911	pc1	-52.5	-0.698119	NW	DL159
2911	pc1	-50	-0.598687	NW	DL159
2911	pc1	-47.5	-0.445117	NW	DL159
2911	pc1	-45	-0.316143	NW	DL159
2911	pc1	-42.5	-0.288562	NW	DL159
2911	pc1	-40	-0.349866	NW	DL159
2911	pc1	-37.5	-0.402254	NW	DL159
2911	pc1	-35	-0.348627	NW	DL159
2911	pc1	-32.5	-0.194714	NW	DL159
2911	pc1	-30	-0.0196575	NW	DL159
2911	pc1	-27.5	0.139463	NW	DL159
2911	pc1	-25	0.282515	NW	DL159
2911	pc1	-22.5	0.400439	NW	DL159
2911	pc1	-20	0.511078	NW	DL159
2911	pc1	-17.5	0.646559	NW	DL159
2911	pc1	-15	0.779463	NW	DL159
2911	pc1	-12.5	0.855963	NW	DL159
2911	pc1	-10	0.897629	NW	DL159
2911	pc1	-7.5	0.971412	NW	DL159
2911	pc1	-5	1.05304	NW	DL159
2911	pc1	-2.5	1.00904	NW	DL159
2911	pc1	0	0.736654	NW	DL159
2911	pc1	2.5	0.287801	NW	DL159
2911	pc1	5	-0.147007	NW	DL159
2911	pc1	7.5	-0.408521	NW	DL159
2911	pc1	10	-0.511631	NW	DL159
2911	pc1	12.5	-0.555559	NW	DL159
2911	pc1	15	-0.589813	NW	DL159
2911	pc1	17.5	-0.636714	NW	DL159
2911	pc1	20	-0.709191	NW	DL159
2911	pc1	22.5	-0.777643	NW	DL159
2911	pc1	25	-0.791511	NW	DL159
2911	pc1	27.5	-0.719319	NW	DL159
3020	pc1	-120	-0.884008	NW	DL159
3020	pc1	-117.5	-0.842715	NW	DL159
3020	pc1	-115	-0.759976	NW	DL159
3020	pc1	-112.5	-0.67601	NW	DL159
3020	pc1	-110	-0.595581	NW	DL159
3020	pc1	-107.5	-0.492221	NW	DL159
3020	pc1	-105	-0.361412	NW	DL159
3020	pc1	-102.5	-0.225063	NW	DL159
3020	pc1	-100	-0.109717	NW	DL159
3020	pc1	-97.5	-0.0476353	NW	DL159
3020	pc1	-95	-0.0478034	NW	DL159
3020	pc1	-92.5	-0.0780488	NW	DL159
3020	pc1	-90	-0.121393	NW	DL159
3020	pc1	-87.5	-0.203395	NW	DL159
3020	pc1	-85	-0.343426	NW	DL159
3020	pc1	-82.5	-0.506757	NW	DL159
3020	pc1	-80	-0.62303	NW	DL159
3020	pc1	-77.5	-0.661292	NW	DL159
3020	pc1	-75	-0.660346	NW	DL159
3020	pc1	-72.5	-0.662577	NW	DL159
3020	pc1	-70	-0.645312	NW	DL159
3020	pc1	-67.5	-0.557469	NW	DL159
3020	pc1	-65	-0.392031	NW	DL159
3020	pc1	-62.5	-0.174565	NW	DL159
3020	pc1	-60	0.0724195	NW	DL159
3020	pc1	-57.5	0.312241	NW	DL159
3020	pc1	-55	0.493018	NW	DL159
3020	pc1	-52.5	0.603791	NW	DL159
3020	pc1	-50	0.68126	NW	DL159
3020	pc1	-47.5	0.733395	NW	DL159
3020	pc1	-45	0.726211	NW	DL159
3020	pc1	-42.5	0.679408	NW	DL159
3020	pc1	-40	0.677621	NW	DL159
3020	pc1	-37.5	0.752313	NW	DL159
3020	pc1	-35	0.858559	NW	DL159
3020	pc1	-32.5	0.966961	NW	DL159
3020	pc1	-30	1.07462	NW	DL159
3020	pc1	-27.5	1.16015	NW	DL159
3020	pc1	-25	1.21342	NW	DL159
3020	pc1	-22.5	1.27144	NW	DL159
3020	pc1	-20	1.37043	NW	DL159
3020	pc1	-17.5	1.51228	NW	DL159
3020	pc1	-15	1.687	NW	DL159
3020	pc1	-12.5	1.8437	NW	DL159
3020	pc1	-10	1.84041	NW	DL159
3020	pc1	-7.5	1.51956	NW	DL159
3020	pc1	-5	0.88595	NW	DL159
3020	pc1	-2.5	0.168062	NW	DL159
3020	pc1	0	-0.376826	NW	DL159
3020	pc1	2.5	-0.685	NW	DL159
3020	pc1	5	-0.833873	NW	DL159
3020	pc1	7.5	-0.880444	NW	DL159
3020	pc1	10	-0.839805	NW	DL159
3020	pc1	12.5	-0.733568	NW	DL159
3020	pc1	15	-0.613237	NW	DL159
3020	pc1	17.5	-0.550085	NW	DL159
3020	pc1	20	-0.580588	NW	DL159
3020	pc1	22.5	-0.655077	NW	DL159
3020	pc1	25	-0.677152	NW	DL159
3020	pc1	27.5	-0.605865	NW	DL159
3214	pc1	-120	-0.457752	NW	DL159
3214	pc1	-117.5	-0.328768	NW	DL159
3214	pc1	-115	-0.243239	NW	DL159
3214	pc1	-112.5	-0.221432	NW	DL159
3214	pc1	-110	-0.227375	NW	DL159
3214	pc1	-107.5	-0.20937	NW	DL159
3214	pc1	-105	-0.182712	NW	DL159
3214	pc1	-102.5	-0.2216	NW	DL159
3214	pc1	-100	-0.353243	NW	DL159
3214	pc1	-97.5	-0.511208	NW	DL159
3214	pc1	-95	-0.616429	NW	DL159
3214	pc1	-92.5	-0.656948	NW	DL159
3214	pc1	-90	-0.659284	NW	DL159
3214	pc1	-87.5	-0.623183	NW	DL159
3214	pc1	-85	-0.539916	NW	DL159
3214	pc1	-82.5	-0.440127	NW	DL159
3214	pc1	-80	-0.346244	NW	DL159
3214	pc1	-77.5	-0.228656	NW	DL159
3214	pc1	-75	-0.0841535	NW	DL159
3214	pc1	-72.5	-0.000508495	NW	DL159
3214	pc1	-70	-0.0729156	NW	DL159
3214	pc1	-67.5	-0.274247	NW	DL159
3214	pc1	-65	-0.475267	NW	DL159
3214	pc1	-62.5	-0.588072	NW	DL159
3214	pc1	-60	-0.605656	NW	DL159
3214	pc1	-57.5	-0.530485	NW	DL159
3214	pc1	-55	-0.374072	NW	DL159
3214	pc1	-52.5	-0.198399	NW	DL159
3214	pc1	-50	-0.0660907	NW	DL159
3214	pc1	-47.5	0.0288468	NW	DL159
3214	pc1	-45	0.12538	NW	DL159
3214	pc1	-42.5	0.229904	NW	DL159
3214	pc1	-40	0.325584	NW	DL159
3214	pc1	-37.5	0.416132	NW	DL159
3214	pc1	-35	0.52639	NW	DL159
3214	pc1	-32.5	0.659877	NW	DL159
3214	pc1	-30	0.782268	NW	DL159
3214	pc1	-27.5	0.866732	NW	DL159
3214	pc1	-25	0.939593	NW	DL159
3214	pc1	-22.5	1.04569	NW	DL159
3214	pc1	-20	1.17527	NW	DL159
3214	pc1	-17.5	1.27	NW	DL159
3214	pc1	-15	1.28377	NW	DL159
3214	pc1	-12.5	1.20975	NW	DL159
3214	pc1	-10	1.07786	NW	DL159
3214	pc1	-7.5	0.91437	NW	DL159
3214	pc1	-5	0.687661	NW	DL159
3214	pc1	-2.5	0.344482	NW	DL159
3214	pc1	0	-0.07411	NW	DL159
3214	pc1	2.5	-0.430707	NW	DL159
3214	pc1	5	-0.647627	NW	DL159
3214	pc1	7.5	-0.769836	NW	DL159
3214	pc1	10	-0.855824	NW	DL159
3214	pc1	12.5	-0.908167	NW	DL159
3214	pc1	15	-0.916842	NW	DL159
3214	pc1	17.5	-0.894508	NW	DL159
3214	pc1	20	-0.867873	NW	DL159
3214	pc1	22.5	-0.861417	NW	DL159
3214	pc1	25	-0.866916	NW	DL159
3214	pc1	27.5	-0.83571	NW	DL159
3429	pc1	-120	-0.112849	NW	DL159
3429	pc1	-117.5	-0.0748951	NW	DL159
3429	pc1	-115	-0.0277865	NW	DL159
3429	pc1	-112.5	0.0125134	NW	DL159
3429	pc1	-110	0.0474622	NW	DL159
3429	pc1	-107.5	0.0734197	NW	DL159
3429	pc1	-105	0.0440143	NW	DL159
3429	pc1	-102.5	-0.0873677	NW	DL159
3429	pc1	-100	-0.277017	NW	DL159
3429	pc1	-97.5	-0.419707	NW	DL159
3429	pc1	-95	-0.45888	NW	DL159
3429	pc1	-92.5	-0.404642	NW	DL159
3429	pc1	-90	-0.280364	NW	DL159
3429	pc1	-87.5	-0.118563	NW	DL159
3429	pc1	-85	-0.00847315	NW	DL159
3429	pc1	-82.5	-0.065558	NW	DL159
3429	pc1	-80	-0.299137	NW	DL159
3429	pc1	-77.5	-0.582084	NW	DL159
3429	pc1	-75	-0.788663	NW	DL159
3429	pc1	-72.5	-0.888834	NW	DL159
3429	pc1	-70	-0.915307	NW	DL159
3429	pc1	-67.5	-0.91282	NW	DL159
3429	pc1	-65	-0.906516	NW	DL159
3429	pc1	-62.5	-0.887136	NW	DL159
3429	pc1	-60	-0.842136	NW	DL159
3429	pc1	-57.5	-0.780862	NW	DL159
3429	pc1	-55	-0.702169	NW	DL159
3429	pc1	-52.5	-0.585992	NW	DL159
3429	pc1	-50	-0.443721	NW	DL159
3429	pc1	-47.5	-0.32226	NW	DL159
3429	pc1	-45	-0.239017	NW	DL159
3429	pc1	-42.5	-0.161247	NW	DL159
3429	pc1	-40	-0.0663573	NW	DL159
3429	pc1	-37.5	0.017075	NW	DL159
3429	pc1	-35	0.0471456	NW	DL159
3429	pc1	-32.5	0.0357225	NW	DL159
3429	pc1	-30	0.0475815	NW	DL159
3429	pc1	-27.5	0.120801	NW	DL159
3429	pc1	-25	0.222511	NW	DL159
3429	pc1	-22.5	0.280804	NW	DL159
3429	pc1	-20	0.254649	NW	DL159
3429	pc1	-17.5	0.18235	NW	DL159
3429	pc1	-15	0.144363	NW	DL159
3429	pc1	-12.5	0.172267	NW	DL159
3429	pc1	-10	0.199176	NW	DL159
3429	pc1	-7.5	0.112737	NW	DL159
3429	pc1	-5	-0.119146	NW	DL159
3429	pc1	-2.5	-0.393244	NW	DL159
3429	pc1	0	-0.581673	NW	DL159
3429	pc1	2.5	-0.658379	NW	DL159
3429	pc1	5	-0.667617	NW	DL159
3429	pc1	7.5	-0.63019	NW	DL159
3429	pc1	10	-0.551295	NW	DL159
3429	pc1	12.5	-0.47834	NW	DL159
3429	pc1	15	-0.474902	NW	DL159
3429	pc1	17.5	-0.551271	NW	DL159
3429	pc1	20	-0.65868	NW	DL159
3429	pc1	22.5	-0.738905	NW	DL159
3429	pc1	25	-0.765262	NW	DL159
3429	pc1	27.5	-0.759082	NW	DL159
3608	pc1	-120	0.0357225	NW	DL159
3608	pc1	-117.5	0.0475815	NW	DL159
3608	pc1	-115	0.120801	NW	DL159
3608	pc1	-112.5	0.222511	NW	DL159
3608	pc1	-110	0.280804	NW	DL159
3608	pc1	-107.5	0.254649	NW	DL159
3608	pc1	-105	0.18235	NW	DL159
3608	pc1	-102.5	0.144363	NW	DL159
3608	pc1	-100	0.172267	NW	DL159
3608	pc1	-97.5	0.199176	NW	DL159
3608	pc1	-95	0.112737	NW	DL159
3608	pc1	-92.5	-0.119146	NW	DL159
3608	pc1	-90	-0.393244	NW	DL159
3608	pc1	-87.5	-0.581673	NW	DL159
3608	pc1	-85	-0.658379	NW	DL159
3608	pc1	-82.5	-0.667617	NW	DL159
3608	pc1	-80	-0.63019	NW	DL159
3608	pc1	-77.5	-0.551295	NW	DL159
3608	pc1	-75	-0.47834	NW	DL159
3608	pc1	-72.5	-0.474902	NW	DL159
3608	pc1	-70	-0.551271	NW	DL159
3608	pc1	-67.5	-0.65868	NW	DL159
3608	pc1	-65	-0.738905	NW	DL159
3608	pc1	-62.5	-0.765262	NW	DL159
3608	pc1	-60	-0.759082	NW	DL159
3608	pc1	-57.5	-0.77488	NW	DL159
3608	pc1	-55	-0.837939	NW	DL159
3608	pc1	-52.5	-0.90834	NW	DL159
3608	pc1	-50	-0.935327	NW	DL159
3608	pc1	-47.5	-0.915604	NW	DL159
3608	pc1	-45	-0.881871	NW	DL159
3608	pc1	-42.5	-0.861451	NW	DL159
3608	pc1	-40	-0.85701	NW	DL159
3608	pc1	-37.5	-0.861474	NW	DL159
3608	pc1	-35	-0.873019	NW	DL159
3608	pc1	-32.5	-0.883862	NW	DL159
3608	pc1	-30	-0.8783	NW	DL159
3608	pc1	-27.5	-0.856273	NW	DL159
3608	pc1	-25	-0.842082	NW	DL159
3608	pc1	-22.5	-0.854461	NW	DL159
3608	pc1	-20	-0.873999	NW	DL159
3608	pc1	-17.5	-0.869622	NW	DL159
3608	pc1	-15	-0.848428	NW	DL159
3608	pc1	-12.5	-0.843565	NW	DL159
3608	pc1	-10	-0.860952	NW	DL159
3608	pc1	-7.5	-0.868578	NW	DL159
3608	pc1	-5	-0.830879	NW	DL159
3608	pc1	-2.5	-0.738224	NW	DL159
3608	pc1	0	-0.614463	NW	DL159
3608	pc1	2.5	-0.493766	NW	DL159
3608	pc1	5	-0.398364	NW	DL159
3608	pc1	7.5	-0.331697	NW	DL159
3608	pc1	10	-0.290392	NW	DL159
3608	pc1	12.5	-0.310051	NW	DL159
3608	pc1	15	-0.442041	NW	DL159
3608	pc1	17.5	-0.653331	NW	DL159
3608	pc1	20	-0.834686	NW	DL159
3608	pc1	22.5	-0.919144	NW	DL159
3608	pc1	25	-0.921289	NW	DL159
3608	pc1	27.5	-0.880787	NW	DL159
3658	pc1	-120	-0.834686	NW	DL159
3658	pc1	-117.5	-0.919144	NW	DL159
3658	pc1	-115	-0.921289	NW	DL159
3658	pc1	-112.5	-0.880787	NW	DL159
3658	pc1	-110	-0.826799	NW	DL159
3658	pc1	-107.5	-0.779715	NW	DL159
3658	pc1	-105	-0.752748	NW	DL159
3658	pc1	-102.5	-0.750968	NW	DL159
3658	pc1	-100	-0.755221	NW	DL159
3658	pc1	-97.5	-0.720583	NW	DL159
3658	pc1	-95	-0.65059	NW	DL159
3658	pc1	-92.5	-0.627429	NW	DL159
3658	pc1	-90	-0.694098	NW	DL159
3658	pc1	-87.5	-0.785369	NW	DL159
3658	pc1	-85	-0.826396	NW	DL159
3658	pc1	-82.5	-0.824589	NW	DL159
3658	pc1	-80	-0.8294	NW	DL159
3658	pc1	-77.5	-0.861265	NW	DL159
3658	pc1	-75	-0.908001	NW	DL159
[truncated: 164,317 more rows]
