# Supplementary material for: Low-dimensional population dynamics in the brainstem gate REM sleep
Source: Nat Neurosci. 2026 May 25;29(7):1625–37. doi: 10.1038/s41593-026-02314-z (PMC13270127; doi:10.1038/s41593-026-02314-z)
Supplement: Supplementary file 13 — Source data for Extended Data Fig. 4. [file 41593_2026_2314_MOESM13_ESM.xlsx]

## Sheet: Mouse_info
Panel	Species	Strain	Virus	# of mice	# of males	# of females	Age
a	-	-	-	-	-	-	-
b	-	-	-	-	-	-	-
c	-	-	-	-	-	-	-
d	Mus musculus	C57BL6	-	6	6	-	8-14 wks
	Mus musculus	GAD2-IRES-Cre	AAV1-EF1a-DIO-hChR2-eYFP-WPRE-hGH	5	5	-	8-14 wks
	Mus musculus	GAD2-IRES-Cre	AAV2-EF1-α-DIO-eYFP-WPRE-hGH	4	3	1	8-14 wks
	Mus musculus	VGLUT2-IRES-Cre	AAV5-EF1α-DIO-hChR2-eYFP-WPRE-hGH	4	3	1	8-14 wks
	Mus musculus	C57BL6	AAVrg-Ef1a-mCherry-IRES-Cre	5	5	-	8-14 wks
			AAV2-EF1a-DIO-hChR2(H124R)-eYFP
e	Mus musculus	C57BL6		6	6	-	8-14 wks
	Mus musculus	GAD2-IRES-Cre	AAV1-EF1a-DIO-hChR2-eYFP-WPRE-hGH	5	5	-	8-14 wks
	Mus musculus	GAD2-IRES-Cre	AAV2-EF1-α-DIO-eYFP-WPRE-hGH	4	3	1	8-14 wks
	Mus musculus	VGLUT2-IRES-Cre	AAV5-EF1α-DIO-hChR2-eYFP-WPRE-hGH	4	3	1	8-14 wks
	Mus musculus	C57BL6	AAVrg-Ef1a-mCherry-IRES-Cre	5	5	-	8-14 wks
			AAV2-EF1a-DIO-hChR2(H124R)-eYFP
f	Mus musculus	C57BL6		6	6	-	8-14 wks
	Mus musculus	GAD2-IRES-Cre	AAV1-EF1a-DIO-hChR2-eYFP-WPRE-hGH	5	5	-	8-14 wks
	Mus musculus	GAD2-IRES-Cre	AAV2-EF1-α-DIO-eYFP-WPRE-hGH	4	3	1	8-14 wks
	Mus musculus	VGLUT2-IRES-Cre	AAV5-EF1α-DIO-hChR2-eYFP-WPRE-hGH	4	3	1	8-14 wks
	Mus musculus	C57BL6	AAVrg-Ef1a-mCherry-IRES-Cre	5	5	-	8-14 wks
			AAV2-EF1a-DIO-hChR2(H124R)-eYFP
g	Mus musculus	C57BL6		6	6	-	8-14 wks
	Mus musculus	GAD2-IRES-Cre	AAV1-EF1a-DIO-hChR2-eYFP-WPRE-hGH	5	5	-	8-14 wks
	Mus musculus	GAD2-IRES-Cre	AAV2-EF1-α-DIO-eYFP-WPRE-hGH	4	3	1	8-14 wks
	Mus musculus	VGLUT2-IRES-Cre	AAV5-EF1α-DIO-hChR2-eYFP-WPRE-hGH	4	3	1	8-14 wks
	Mus musculus	C57BL6	AAVrg-Ef1a-mCherry-IRES-Cre	5	5	-	8-14 wks
			AAV2-EF1a-DIO-hChR2(H124R)-eYFP
f	Mus musculus	C57BL6		6	6	-	8-14 wks
	Mus musculus	GAD2-IRES-Cre	AAV1-EF1a-DIO-hChR2-eYFP-WPRE-hGH	5	5	-	8-14 wks
	Mus musculus	GAD2-IRES-Cre	AAV2-EF1-α-DIO-eYFP-WPRE-hGH	4	3	1	8-14 wks
	Mus musculus	VGLUT2-IRES-Cre	AAV5-EF1α-DIO-hChR2-eYFP-WPRE-hGH	4	3	1	8-14 wks
	Mus musculus	C57BL6	AAVrg-Ef1a-mCherry-IRES-Cre	5	5	-	8-14 wks
			AAV2-EF1a-DIO-hChR2(H124R)-eYFP
g	Mus musculus	C57BL6		6	6	-	8-14 wks
	Mus musculus	GAD2-IRES-Cre	AAV1-EF1a-DIO-hChR2-eYFP-WPRE-hGH	5	5	-	8-14 wks
	Mus musculus	GAD2-IRES-Cre	AAV2-EF1-α-DIO-eYFP-WPRE-hGH	4	3	1	8-14 wks
	Mus musculus	VGLUT2-IRES-Cre	AAV5-EF1α-DIO-hChR2-eYFP-WPRE-hGH	4	3	1	8-14 wks
	Mus musculus	C57BL6	AAVrg-Ef1a-mCherry-IRES-Cre	5	5	-	8-14 wks
			AAV2-EF1a-DIO-hChR2(H124R)-eYFP

## Sheet: ExtData4d
conn	t_ms
exc	3
exc	6
exc	2
exc	1
exc	1
exc	1
exc	1
exc	1
exc	3
exc	2
exc	1
exc	1
exc	1
exc	3
exc	1
exc	2
exc	2
exc	5
exc	3
exc	1
exc	5
exc	5
exc	9
exc	2
exc	4
exc	3
exc	6
exc	9
exc	3
exc	2
exc	3
exc	2
exc	6
exc	3
exc	2
exc	2
exc	1
exc	3
exc	4
exc	3
exc	3
exc	4
exc	4
exc	3
exc	3
exc	4
exc	3
exc	6
exc	3
exc	6
exc	1
exc	1
exc	3
exc	4
exc	5
exc	3
exc	2
exc	2
exc	2
exc	1
exc	1
exc	1
exc	2
exc	3
exc	5
exc	1
exc	1
exc	1
exc	2
exc	1
exc	1
exc	1
exc	1
exc	2
exc	2
exc	2
exc	1
exc	2
exc	1
exc	2
exc	3
exc	1
exc	2
exc	10
exc	5
exc	2
exc	7
exc	10
exc	2
exc	2
exc	2
exc	3
exc	1
exc	2
exc	4
exc	2
exc	1
exc	1
exc	1
exc	2
exc	1
exc	1
exc	1
exc	1
exc	2
exc	2
exc	2
exc	2
exc	2
exc	1
exc	2
exc	6
exc	11
exc	1
exc	1
exc	3
exc	5
exc	1
exc	1
exc	1
exc	2
exc	3
exc	5
exc	4
exc	3
exc	3
exc	2
exc	3
exc	1
exc	2
exc	1
exc	8
exc	2
exc	9
exc	7
exc	9
exc	3
exc	3
exc	7
exc	14
exc	10
exc	15
exc	1
exc	2
exc	5
exc	7
exc	4
exc	6
exc	5
exc	5
exc	4
exc	3
exc	3
exc	2
exc	3
exc	2
exc	3
exc	3
exc	3
exc	1
exc	3
exc	1
exc	2
exc	2
exc	1
exc	2
exc	2
exc	1
exc	2
exc	2
exc	3
exc	2
exc	2
exc	1
exc	1
exc	1
exc	1
exc	2
exc	8
exc	4
exc	1
exc	1
exc	1
exc	1
exc	2
exc	3
exc	2
exc	3
inh	5
inh	3
inh	3
inh	3
inh	9
inh	7
inh	11
inh	2
inh	7
inh	5
inh	3
inh	2
inh	6
inh	3
inh	4
inh	5
inh	10
inh	2
inh	5
inh	5
inh	5
inh	7
inh	2
inh	2
inh	2
inh	3
inh	4
inh	4
inh	3
inh	2
inh	1
inh	2
inh	10
inh	6
inh	3
inh	2
inh	6
inh	1
inh	2
inh	3
inh	3
inh	2
inh	1
inh	3
inh	1
inh	2
inh	5
inh	2
inh	4
inh	1
inh	3
inh	3
inh	1
inh	3
inh	3
inh	3
inh	1
inh	2
inh	2
inh	3
inh	2
inh	2
inh	3
inh	2
inh	5
inh	4
inh	1
inh	2
inh	3
inh	4
inh	3
inh	2
inh	4
inh	2
inh	2
inh	2
inh	3
inh	2
inh	2
inh	2
inh	2
inh	2
inh	3
inh	2
inh	2
inh	2
inh	3
inh	1
inh	2
inh	3
inh	4
inh	2
inh	3
inh	2
inh	2
inh	1
inh	3
inh	5
inh	4
inh	7
inh	13
inh	4
inh	5
inh	3
inh	11
inh	3
inh	3
inh	1
inh	3
inh	1
inh	1
inh	2
inh	2
inh	2
inh	2
inh	5
inh	3
inh	5
inh	4
inh	4
inh	4
inh	3
inh	4
inh	4
inh	3
inh	4
inh	2
inh	3
inh	2
inh	5
inh	2
inh	2
inh	2
inh	3
inh	2
inh	4
inh	3
inh	2
inh	2
inh	2
inh	7
inh	5
inh	5
inh	2
inh	4
inh	3
inh	3
inh	1
inh	2
inh	3
inh	2
inh	1
inh	3
inh	3
inh	2
inh	2
inh	8
inh	2
inh	2
inh	3
inh	3
inh	2
inh	2
inh	1
inh	2
inh	2
inh	2
inh	2
inh	2
inh	2
inh	2
inh	1
inh	2
inh	2
inh	2
inh	6
inh	3
inh	4
inh	1
inh	3
inh	1
inh	2
inh	2
inh	2
inh	3
inh	5
inh	5
inh	5
inh	4
inh	9
inh	6
inh	3
inh	2
inh	2
inh	2
inh	2
inh	4
inh	3
inh	2

## Sheet: ExtData4e
dist	cond
327.694	exc
758.038	exc
72.8016	exc
75.4862	exc
74.7719	exc
968.547	exc
1202.45	exc
306.827	exc
1655.33	exc
491.674	exc
669.83	exc
117.577	exc
231.289	exc
877.013	exc
197.274	exc
863.152	exc
1987.7	exc
477.849	exc
170.423	exc
1509.64	exc
1388.56	exc
1405.26	exc
1387.91	exc
1299.97	exc
1150.02	exc
1231.89	exc
890.417	exc
339.881	exc
549.143	exc
85.8201	exc
354.794	exc
1437.16	exc
1619.17	exc
2436.52	exc
1010.77	exc
400.448	exc
56.1506	exc
150.767	exc
169.89	exc
380.714	exc
344.166	exc
95.3754	exc
324.916	exc
75.7146	exc
305.168	exc
230.167	exc
56.1506	exc
1558.9	exc
366.416	exc
106.165	exc
106.736	exc
145.398	exc
52.1672	exc
109.712	exc
781.399	exc
741.413	exc
138.315	exc
138.315	exc
178.831	exc
60	exc
2818.9	exc
1030.79	exc
2730.91	exc
197.015	exc
249.619	exc
357.821	exc
430.109	exc
500.077	exc
624.651	exc
643.186	exc
52.7691	exc
1093	exc
1074.45	exc
1055.91	exc
659.668	exc
844.808	exc
336.209	exc
1448.9	exc
1041.71	exc
73.2704	exc
103.555	exc
1864.14	exc
573.766	exc
518.286	exc
257.232	exc
306.955	exc
209.647	exc
274.102	exc
226.054	exc
535.769	exc
287.301	exc
207.229	exc
3569.98	exc
479.467	exc
99.485	exc
158.976	exc
58.5915	exc
57.7736	exc
147.561	exc
3144.77	exc
145.946	exc
269.276	exc
379.064	exc
396.494	exc
61.8663	exc
82.4883	exc
79.6402	exc
73.0968	exc
368.872	exc
1217.87	exc
2395.03	exc
295.946	exc
129.518	exc
588.584	exc
1108	exc
1806.45	exc
2285.17	exc
2265.53	exc
386.163	exc
221.306	exc
849.383	exc
778.435	exc
223.693	exc
297.841	exc
827.124	exc
571.191	exc
2305.55	exc
1790.87	exc
1829.4	exc
113.492	exc
490.335	exc
487.442	exc
156.362	exc
436.241	exc
313.812	exc
348.512	exc
263.042	exc
105.669	exc
121.161	exc
51.5064	exc
68.282	exc
68.282	exc
51.5064	exc
69.8845	exc
236.711	exc
1786.54	exc
342.056	exc
936.085	exc
305.075	exc
477.875	exc
497.766	exc
192.756	exc
116.289	exc
96.3781	exc
76.5142	exc
76.5142	exc
76.5142	exc
200	exc
520	exc
560	exc
180	exc
580	exc
204.299	exc
186.137	exc
94.7039	exc
75.2776	exc
55.9586	exc
76.0022	exc
116.289	exc
156.178	exc
627.363	exc
96.3781	exc
493.001	inh
432.546	inh
463.816	inh
238.859	inh
300.201	inh
179.361	inh
285.403	inh
224.929	inh
416.937	inh
164.702	inh
164.702	inh
179.361	inh
285.403	inh
104.172	inh
104.172	inh
221.577	inh
136.319	inh
60.4058	inh
224.929	inh
385.905	inh
113.937	inh
154.728	inh
347.108	inh
865.159	inh
563.166	inh
53.4312	inh
229.742	inh
84.5903	inh
125.295	inh
83.9775	inh
206.569	inh
286.243	inh
269.636	inh
286.079	inh
191.857	inh
243.118	inh
54.9424	inh
199.102	inh
977.867	inh
1388.22	inh
136.407	inh
751.559	inh
231.445	inh
1071.18	inh
1052.63	inh
70.6233	inh
268.477	inh
750.844	inh
769.39	inh
698.829	inh
769.94	inh
609.171	inh
590.615	inh
390.837	inh
321.684	inh
538.083	inh
429.875	inh
803.113	inh
306.126	inh
106.393	inh
250.5	inh
287.57	inh
235.04	inh
361.788	inh
68.0256	inh
222.179	inh
380.608	inh
278.037	inh
601.041	inh
230.454	inh
164.217	inh
112.809	inh
453.758	inh
81.4272	inh
81.4272	inh
50.3563	inh
67.3409	inh
389.253	inh
355.482	inh
159.059	inh
434.762	inh
209.694	inh
205.34	inh
160.8	inh
143.61	inh
122.612	inh
105.288	inh
357.684	inh
229.927	inh
585.942	inh
241.727	inh
384.696	inh
472.874	inh
456.269	inh
456.269	inh
527.113	inh
313.435	inh
296.805	inh
296.805	inh
61.8739	inh
120.023	inh
71.4338	inh
90.0059	inh
273.221	inh
239.403	inh
273.221	inh
363.178	inh
325.27	inh
435.083	inh
452.492	inh
385.927	inh
147.052	inh
164.445	inh
239.213	inh
416.718	inh
396.269	inh
634.444	inh
558.454	inh
597.266	inh
498.597	inh
558.454	inh
597.266	inh
148.814	inh
249.22	inh
131.443	inh
231.845	inh
431.201	inh
356.47	inh
299.79	inh
338.618	inh
217.856	inh
139.539	inh
199.397	inh
58.5839	inh
132.473	inh
922.953	inh
453.968	inh
303.437	inh
320.808	inh
377.551	inh
320.808	inh
209.73	inh
226.984	inh
283.73	inh
227.476	inh
129.518	inh
646.089	inh
220.559	inh
275.411	inh
202.525	inh
146.487	inh
167.564	inh
1013.33	inh
534.903	inh
830.01	inh
221.634	inh
865.069	inh
112.284	inh
128.619	inh
109.873	inh
57.5075	inh
190.397	inh
115.099	inh
334.556	inh
105.669	inh
84.0285	inh
134.861	inh
136.336	inh
191.313	inh
666.707	inh
96.3781	inh
68.212	inh
580.026	inh
152.878	inh
56.7459	inh
56.7459	inh
147.378	inh
260.192	inh
151.716	inh
113.492	inh
226.984	inh
223.247	inh
438.523	inh
441.22	inh
329.578	inh
55.1525	inh

## Sheet: ExtData4f
subclass	cond	n_targets
c2+	exc	1
c2-	exc	1
c2-	exc	1
c2-	exc	6
c2-	inh	1
c2-	exc	2
c2+	exc	1
c2+	exc	1
c2+	exc	1
c2-	exc	1
c2-	inh	2
c2-	exc	1
c2+	exc	1
c2-	exc	1
c2-	inh	1
c2-	inh	1
c2-	inh	6
c2-	inh	2
c2-	exc	1
c2-	inh	2
c2-	inh	1
c2+	inh	1
c2-	inh	1
c2+	inh	1
c2+	inh	1
c2+	exc	1
c2-	exc	1
c2-	exc	1
c2-	inh	3
c2-	exc	1
c2+	exc	1
c2+	exc	1
c2+	exc	1
c2+	inh	1
c2-	inh	1
c2+	exc	1
c2-	inh	1
c2-	inh	1
c2-	exc	1
c2-	inh	2
c2-	exc	4
c2-	inh	1
c2-	exc	2
c2-	inh	2
c2-	inh	1
c2-	exc	3
c2-	exc	1
c2-	exc	1
c2-	exc	1
c2-	exc	5
c2+	exc	1
c2-	exc	1
c2-	inh	1
c2-	inh	1
c2+	exc	1
c2-	inh	1
c2+	exc	2
c2-	inh	1
c2-	exc	5
c2+	exc	1
c2+	exc	3
c2-	exc	2
c2-	inh	1
c2-	inh	1
c2-	inh	1
c2-	inh	1
c2+	exc	1
c2-	exc	2
c2-	exc	2
c2-	exc	2
c2-	inh	1
c2-	exc	1
c2-	exc	1
c2+	exc	1
c2-	exc	4
c2-	exc	2
c2-	exc	1
c2-	exc	1
c2-	exc	2
c2-	exc	1
c2-	inh	1
c2-	inh	1
c2-	inh	1
c2-	exc	1
c2-	exc	1
c2-	inh	1
c2-	inh	1
c2-	inh	1
c2-	exc	1
c2-	inh	1
c2-	inh	1
c2-	inh	1
c2+	inh	1
c2-	inh	1
c2-	inh	1
c2+	inh	1
c2-	inh	2
c2+	exc	2
c2+	inh	4
c2+	inh	1
c2-	exc	1
c2-	exc	1
c2-	exc	1
c2-	inh	1
c2-	inh	1
c2+	exc	1
c2-	inh	1
c2-	inh	1
c2-	exc	1
c2-	exc	1
c2+	exc	3
c2-	inh	1
c2-	exc	3
c2-	exc	1
c2-	inh	1
c2-	exc	5
c2-	inh	4
c2-	exc	3
c2+	inh	1
c2+	exc	1
c2-	exc	1
c2-	inh	1
c2-	exc	1
c2+	exc	2
c2-	inh	4
c2-	inh	1
c2+	exc	1
c2+	inh	1
c2-	exc	2
c2-	inh	2
c2-	inh	3
c2-	exc	1
c2-	inh	1
c2+	inh	1
c2-	inh	1
c2+	exc	1
c2-	inh	1
c2-	inh	1
c2-	inh	1
c2+	inh	2
c2-	exc	5
c2-	inh	1
c2-	inh	1
c2-	inh	2
c2+	inh	3
c2-	inh	1
c2-	exc	4
c2-	inh	1
c2+	inh	5
c2-	inh	2
c2-	inh	2
c2-	inh	2
c2-	inh	3
c2-	inh	1
c2-	inh	3
c2-	inh	1
c2-	inh	2
c2-	inh	2
c2-	exc	1
c2+	exc	1
c2+	exc	1
c2-	inh	1
c2-	exc	1
c2+	inh	1
c2+	inh	1
c2+	exc	1
c2+	inh	1
c2+	inh	1
c2+	inh	1
c2-	inh	2
c2-	inh	2
c2-	inh	1
c2-	inh	1
c2-	inh	1
c2-	inh	1
c2-	inh	1
c2-	inh	3
c2-	inh	2
c2-	inh	3
c2-	exc	1
c2+	inh	1
c2+	inh	1
c2-	inh	2
c2-	inh	1
c2-	exc	2
c2+	exc	1
c2-	exc	1
c2+	inh	1
c2-	exc	3
c2+	inh	1
c2-	inh	1
c2-	inh	1
c2-	inh	1
c2-	exc	3
c2+	exc	1
c2+	exc	4
c2+	inh	1
c2-	inh	1
c2+	inh	1
c2+	inh	1
c2+	inh	2
c2-	inh	1
c2-	inh	2
c2-	exc	1
c2-	exc	1
c2-	exc	2
c2-	inh	2
c2+	exc	1
c2+	exc	1
c2+	exc	1
c2-	inh	1
c2-	inh	2
c2-	inh	1
c2-	inh	1
c2+	exc	1
c2-	inh	1
c2+	exc	1
c2+	exc	1
c2-	exc	1
c2+	exc	1
c2+	inh	1
c2-	exc	1
c2+	inh	1
c2-	inh	1
c2+	inh	1

## Sheet: ExtData4g
mouse	reg_a	reg_b	cond	dist	change
DL159	DR	vmMB	inh	493.001	5.7737
DL159	vmMB	vmMB	inh	432.546	5.36149
DL159	DR	vmMB	inh	463.816	6.73515
DL159	vmMB	vmMB	inh	238.859	7.3027
DL159	DR	vmMB	inh	300.201	10.3672
DL159	vmMB	vmMB	inh	179.361	6.66611
DL159	DR	vmMB	inh	285.403	5.93649
DL159	vmMB	vmMB	inh	224.929	5.94526
DL159	PAG	vmMB	inh	416.937	5.4742
DL159	PAG	vmMB	inh	164.702	5.44513
DL159	PAG	vmMB	inh	164.702	8.13347
DL159	PAG	vmMB	inh	179.361	5.57859
DL159	DR	vmMB	inh	285.403	10.7388
DL159	PAG	PAG	inh	104.172	5.595
DL159	PAG	PAG	inh	104.172	6.2663
DL159	PAG	PAG	inh	221.577	7.35744
DL159	PAG	PAG	inh	136.319	7.41799
DL159	PAG	PAG	inh	60.4058	5.37424
DL159	vmMB	vmMB	inh	224.929	9.04172
DL161	PRN	PRN	inh	385.905	6.32893
DL161	PRN	PRN	inh	113.937	5.25217
DL161	PRN	PRN	inh	154.728	5.34501
DL161	PRN	PRN	inh	347.108	5.27373
DL161	MRN	PRN	inh	865.159	5.24722
DL161	PRN	PRN	inh	563.166	5.58789
DL108	PAG	PAG	inh	53.4312	5.02414
DL194	vmMB	RPO	inh	229.742	6.19864
DL194	RPO	RPO	inh	84.5903	5.25577
DL194	RPO	CS	inh	125.295	5.28817
DL194	vmMB	CS	inh	83.9775	6.03474
DL172	CS	mP	inh	206.569	5.34068
DL172	RPO	CS	inh	286.243	5.72533
DL172	RPO	CS	inh	269.636	6.00501
DL172	RPO	RPO	inh	286.079	8.51123
DL158	dlP	dlP	inh	191.857	6.33001
DL158	dlP	dlP	inh	243.118	11.4985
J977Red	PAG	PAG	inh	54.9424	6.33128
J978Red	MRN	MRN	inh	199.102	10.6458
J978Green	PRN	PRN	inh	977.867	10.1558
J978Green	PRN	PRN	inh	1388.22	7.37956
J978Green	PRN	PRN	inh	136.407	5.78618
J978Green	PRN	PRN	inh	751.559	5.56864
J978Green	PRN	PRN	inh	231.445	6.42163
J978Green	PRN	PRN	inh	1071.18	5.99456
J978Green	PRN	PRN	inh	1052.63	26.4742
J978Green	PRN	PRN	inh	70.6233	5.39711
J978Green	PRN	PRN	inh	268.477	5.02166
J978Green	PRN	PRN	inh	750.844	5.96267
J978Green	PRN	PRN	inh	769.39	8.5968
J978Green	PRN	PRN	inh	698.829	9.59173
J978Green	PRN	PRN	inh	769.94	5.55279
J978Green	PRN	PRN	inh	609.171	5.21739
J978Green	PRN	PRN	inh	590.615	7.28084
J978Green	PRN	PRN	inh	390.837	5.98733
J978Green	PRN	PRN	inh	321.684	6.87954
J978Green	PRN	PRN	inh	538.083	6.72058
J978Green	PRN	PRN	inh	429.875	5.06027
J978Green	PRN	PRN	inh	803.113	5.30088
J978Green	PRN	PRN	inh	306.126	7.07958
J978Green	PRN	PRN	inh	106.393	5.75496
J978Green	PRN	PRN	inh	250.5	5.66717
J978Green	PRN	PRN	inh	287.57	6.9595
J978Green	PRN	PRN	inh	235.04	5.28812
J978Green	PRN	MRN	inh	361.788	17.3855
J978Green	MRN	MRN	inh	68.0256	5.91052
J980Green	mP	mP	inh	222.179	5.60926
J980Green	mP	mP	inh	380.608	6.18689
J980Red	PRN	PRN	inh	278.037	5.03946
J980Red	mP	PRN	inh	601.041	5.73289
J980Red	PRN	PRN	inh	230.454	5.50342
J980Red	PRN	PRN	inh	164.217	8.4114
J980Red	PRN	PRN	inh	112.809	12.2719
J980Red	mP	PRN	inh	453.758	7.36998
J980Red	PRN	PRN	inh	81.4272	5.99162
J980Red	PRN	PRN	inh	81.4272	14.7833
J980Red	PRN	PRN	inh	50.3563	11.7293
J980Red	PRN	PRN	inh	67.3409	6.23279
J980Red	mP	PRN	inh	389.253	11.9377
J980Red	mP	PRN	inh	355.482	5.07533
J980Red	mP	mP	inh	159.059	7.82291
J986Red	mP	mP	inh	434.762	6.1334
J986Red	mP	mP	inh	209.694	5.38031
J986Red	CS	CS	inh	205.34	5.14013
J986Red	CS	CS	inh	160.8	6.74733
J986Red	CS	CS	inh	143.61	17.8874
J986Red	CS	CS	inh	122.612	8.01206
J986Red	CS	CS	inh	105.288	5.36979
J998Red	mP	mP	inh	357.684	6.31493
J998Red	mP	mP	inh	229.927	5.87277
J998Red	mP	mP	inh	585.942	5.45915
J998Red	CS	CS	inh	241.727	6.28127
J998Red	CS	CS	inh	384.696	5.88927
J998Red	CS	vmMB	inh	472.874	6.96887
J998Red	CS	vmMB	inh	456.269	6.18828
J998Red	CS	vmMB	inh	456.269	8.14718
J998Red	CS	vmMB	inh	527.113	5.54109
J998Red	CS	vmMB	inh	313.435	16.4536
J998Red	CS	vmMB	inh	296.805	6.69935
J998Red	vmMB	CS	inh	296.805	7.74421
J998Green	mP	mP	inh	61.8739	11.4774
J998Green	mP	mP	inh	120.023	5.61696
J998Green	CS	CS	inh	71.4338	5.68809
J998Green	mP	CS	inh	90.0059	5.83033
J998Green	CS	CS	inh	273.221	7.86966
J998Green	CS	CS	inh	239.403	5.2393
J998Green	CS	CS	inh	273.221	8.73165
J998Green	CS	CS	inh	363.178	5.98305
J998Green	CS	CS	inh	325.27	6.68338
J998Green	CS	CS	inh	435.083	6.83446
J998Green	CS	CS	inh	452.492	5.63096
J998Green	vmMB	CS	inh	385.927	5.27149
J998Green	CS	CS	inh	147.052	18.1402
J998Green	CS	CS	inh	164.445	13.1211
J998Green	CS	CS	inh	239.213	7.16846
J998Green	CS	vmMB	inh	416.718	12.1634
J998Green	vmMB	CS	inh	396.269	5.27547
J998Green	CS	MRN	inh	634.444	7.7073
J998Green	CS	MRN	inh	558.454	6.20204
J998Green	CS	MRN	inh	597.266	5.05912
J998Green	MRN	CS	inh	498.597	5.26338
J998Green	CS	MRN	inh	558.454	17.0465
J998Green	CS	MRN	inh	597.266	7.44368
J998Green	CS	vmMB	inh	148.814	37.6329
J998Green	CS	vmMB	inh	249.22	13.4148
J998Green	CS	vmMB	inh	131.443	22.5558
J998Green	CS	vmMB	inh	231.845	6.17453
J998Green	CS	MRN	inh	431.201	7.38763
J998Green	CS	MRN	inh	356.47	9.09463
J998Green	vmMB	MRN	inh	299.79	7.17805
J998Green	vmMB	MRN	inh	338.618	6.16855
J998Green	vmMB	MRN	inh	217.856	5.95301
J998Green	MRN	vmMB	inh	139.539	6.45805
J998Green	vmMB	MRN	inh	199.397	6.35231
J998Green	PAG	PAG	inh	58.5839	9.66505
JK459	vmMB	vmMB	inh	132.473	5.06008
JK459	PAG	vmMB	inh	922.953	7.64556
JK460	dlP	MRN	inh	453.968	5.54838
JK460	MRN	dlP	inh	303.437	9.05828
JK460	MRN	dlP	inh	320.808	11.9835
JK460	MRN	dlP	inh	377.551	9.37506
JK460	MRN	dlP	inh	320.808	6.29387
JK460	MRN	dlP	inh	209.73	9.00332
JK460	MRN	dlP	inh	226.984	11.2389
JK460	MRN	dlP	inh	283.73	11.0175
JK460	MRN	dlP	inh	227.476	7.08407
JK461	PRN	PRN	inh	129.518	5.28179
JK461	PRN	PRN	inh	646.089	5.26471
JK461	PRN	PRN	inh	220.559	5.81355
JK461	PRN	PRN	inh	275.411	5.30318
JK461	PRN	PRN	inh	202.525	10.9558
JK461	PRN	PRN	inh	146.487	7.29817
JK461	PRN	PRN	inh	167.564	6.99363
JK461	MRN	PRN	inh	1013.33	5.47051
JK461	PRN	MRN	inh	534.903	6.76644
JK461	PRN	MRN	inh	830.01	11.5279
JK461	dlP	MRN	inh	221.634	7.26242
JK461	MRN	PAG	inh	865.069	13.5127
JK461	MRN	MRN	inh	112.284	6.338
JK461	MRN	MRN	inh	128.619	10.5915
JK461	MRN	MRN	inh	109.873	15.1755
JK462	vmMB	vmMB	inh	57.5075	5.62414
JK462	vmMB	vmMB	inh	190.397	7.02539
JK462	vmMB	vmMB	inh	115.099	6.11789
DL177_20	mP	CS	inh	334.556	7.99166
DL177_20	CS	CS	inh	105.669	6.08429
DL177_20	CS	vmMB	inh	84.0285	6.32579
DL177_20	MRN	vmMB	inh	134.861	8.3347
DL231_10	PRN	PRN	inh	136.336	6.89319
DL231_10	PRN	PRN	inh	191.313	5.52687
DL231_10	PRN	PRN	inh	666.707	5.77596
DL231_10	vmMB	MRN	inh	96.3781	5.25823
DL249	CS	mP	inh	68.212	7.60054
DL249	RPO	vmMB	inh	580.026	6.45222
DL249	vmMB	vmMB	inh	152.878	6.04389
JK482_bas	CS	CS	inh	56.7459	8.97003
JK482_bas	CS	CS	inh	56.7459	8.46553
JK482_bas	CS	CS	inh	147.378	5.60584
JK482_bas	CS	CS	inh	260.192	5.85226
JK482_bas	PAG	PAG	inh	151.716	10.221
JK482_bas	PAG	PAG	inh	113.492	6.54289
JK482_bas	PAG	PAG	inh	226.984	5.93343
JK487	PRN	PRN	inh	223.247	7.41202
JK493b	mP	RPO	inh	438.523	5.17076
JK493b	RPO	RPO	inh	441.22	5.31253
JK496	PRN	PRN	inh	329.578	5.96212
JK496	PRN	PRN	inh	55.1525	11.7805
DL159	DR	vmMB	exc	327.694	8.40852
DL159	PAG	PAG	exc	758.038	8.53105
DL159	DR	PAG	exc	72.8016	14.7214
DL159	PAG	PAG	exc	75.4862	21.0404
DL159	PAG	PAG	exc	74.7719	20.1637
DL161	PRN	PRN	exc	968.547	9.95486
DL161	PRN	dlP	exc	1202.45	16.6625
DL161	PRN	PRN	exc	306.827	23.4886
DL161	PRN	MRN	exc	1655.33	10.1439
DL161	PRN	PRN	exc	491.674	12.7268
DL161	PRN	PRN	exc	669.83	17.4658
DL161	PRN	PRN	exc	117.577	7.53127
DL161	PRN	PRN	exc	231.289	7.21099
DL161	PRN	MRN	exc	877.013	15.944
DL161	PRN	PRN	exc	197.274	8.69665
DL161	MRN	dlP	exc	863.152	8.05107
DL108	PRN	PAG	exc	1987.7	9.02497
DL108	PRN	dlP	exc	477.849	7.09875
DL108	PRN	dlP	exc	170.423	10.2851
DL108	PAG	dlP	exc	1509.64	8.26168
DL108	PAG	dlP	exc	1388.56	7.30621
DL108	PAG	dlP	exc	1405.26	11.9102
DL108	PAG	dlP	exc	1387.91	8.20366
DL108	PAG	MRN	exc	1299.97	11.4663
DL108	PAG	MRN	exc	1150.02	8.20949
DL108	PAG	MRN	exc	1231.89	7.19943
DL108	PAG	MRN	exc	890.417	8.85254
DL108	PAG	PAG	exc	339.881	9.85422
DL108	PAG	PAG	exc	549.143	7.61323
DL108	PAG	PAG	exc	85.8201	7.33914
DL194	vmMB	RPO	exc	354.794	7.24169
DL194	DR	PAG	exc	1437.16	14.9206
DL194	DR	PAG	exc	1619.17	11.4831
DL172	mP	PAG	exc	2436.52	12.8665
DL172	vmMB	mP	exc	1010.77	8.70172
DL172	RPO	CS	exc	400.448	12.7253
DL172	CS	CS	exc	56.1506	10.7617
DL172	RPO	CS	exc	150.767	31.1402
DL172	RPO	CS	exc	169.89	8.09509
DL172	RPO	CS	exc	380.714	15.9358
DL172	RPO	CS	exc	344.166	10.9987
DL172	RPO	CS	exc	95.3754	15.5797
DL172	RPO	CS	exc	324.916	10.5632
DL172	CS	RPO	exc	75.7146	11.0599
DL172	RPO	RPO	exc	305.168	25.2321
DL172	RPO	RPO	exc	230.167	7.64494
DL172	RPO	RPO	exc	56.1506	7.74427
DL172	PAG	DR	exc	1558.9	10.3394
DL158	dlP	dlP	exc	366.416	7.79969
DL158	dlP	dlP	exc	106.165	7.84378
DL158	dlP	dlP	exc	106.736	9.04481
DL158	PAG	PAG	exc	145.398	8.98377
J977Red	CS	CS	exc	52.1672	12.1327
J977Red	PAG	PAG	exc	109.712	11.7982
J978Red	PRN	mP	exc	781.399	20.0779
J978Red	PRN	mP	exc	741.413	64.2476
J978Red	PRN	PRN	exc	138.315	11.8323
J978Red	PRN	PRN	exc	138.315	12.4482
J978Red	PRN	PRN	exc	178.831	38.8491
J978Red	PAG	PAG	exc	60	17.7662
J978Green	PAG	PRN	exc	2818.9	15.1608
J978Green	PRN	PRN	exc	1030.79	7.74042
J978Green	PRN	PAG	exc	2730.91	10.4413
J978Green	PRN	PRN	exc	197.015	8.04433
J978Green	PRN	PRN	exc	249.619	9.24534
J978Green	PRN	PRN	exc	357.821	11.1529
J978Green	PRN	PRN	exc	430.109	7.84054
J978Green	PRN	PRN	exc	500.077	16.5737
J978Green	PRN	PRN	exc	624.651	7.42799
J978Green	PRN	PRN	exc	643.186	21.3112
J978Green	PRN	PRN	exc	52.7691	11.1025
J978Green	MRN	PRN	exc	1093	12.878
J978Green	MRN	PRN	exc	1074.45	17.082
J978Green	MRN	PRN	exc	1055.91	10.9077
J978Green	PRN	PRN	exc	659.668	10.426
J978Green	MRN	PRN	exc	844.808	17.7181
J978Green	PRN	PRN	exc	336.209	10.288
J978Green	PRN	PAG	exc	1448.9	8.09417
J978Green	PAG	MRN	exc	1041.71	9.78468
J978Green	PAG	PAG	exc	73.2704	10.4401
J978Green	PAG	PAG	exc	103.555	7.24199
J980Green	mP	vmMB	exc	1864.14	7.59533
J980Green	mP	RPO	exc	573.766	7.07328
J980Red	PRN	mP	exc	518.286	8.40024
J980Red	PRN	mP	exc	257.232	35.9665
J980Red	PRN	mP	exc	306.955	19.6454
J980Red	mP	PRN	exc	209.647	8.93231
J980Red	mP	PRN	exc	274.102	18.1797
J980Red	mP	PRN	exc	226.054	15.8841
J980Red	RPO	mP	exc	535.769	15.4969
J986Red	mP	mP	exc	287.301	7.59958
J998Red	CS	mP	exc	207.229	20.9568
J998Green	mP	PAG	exc	3569.98	7.93133
J998Green	mP	mP	exc	479.467	10.9563
J998Green	mP	mP	exc	99.485	7.72803
J998Green	mP	mP	exc	158.976	8.96485
J998Green	mP	mP	exc	58.5915	17.3477
J998Green	mP	CS	exc	57.7736	19.5541
J998Green	mP	CS	exc	147.561	51.2433
J998Green	mP	PAG	exc	3144.77	7.22205
J998Green	CS	CS	exc	145.946	8.67666
J998Green	CS	CS	exc	269.276	10.4624
J998Green	CS	CS	exc	379.064	30.8586
J998Green	CS	CS	exc	396.494	11.7828
J998Green	PAG	PAG	exc	61.8663	17.1892
J998Green	PAG	PAG	exc	82.4883	27.5664
J998Green	PAG	PAG	exc	79.6402	11.8942
JK461	PRN	PRN	exc	73.0968	15.0503
JK461	PRN	PRN	exc	368.872	8.39606
JK461	PRN	MRN	exc	1217.87	8.85111
JK461	PRN	PAG	exc	2395.03	9.07796
JK461	PRN	PRN	exc	295.946	12.2419
JK461	PRN	PRN	exc	129.518	18.0983
JK461	PRN	PRN	exc	588.584	8.8955
JK461	PRN	MRN	exc	1108	22.8331
JK461	PRN	PAG	exc	1806.45	8.2538
JK461	PRN	PAG	exc	2285.17	15.4985
JK461	PRN	PAG	exc	2265.53	9.6647
JK461	PRN	PRN	exc	386.163	9.33465
JK461	PRN	PRN	exc	221.306	7.88056
JK461	MRN	PRN	exc	849.383	15.1623
JK461	MRN	PRN	exc	778.435	14.2068
JK461	PRN	PRN	exc	223.693	8.66367
JK461	MRN	dlP	exc	297.841	15.9832
JK461	MRN	PAG	exc	827.124	13.0544
JK462	vmMB	CS	exc	571.191	9.26782
JK462	PAG	CS	exc	2305.55	7.04673
JK462	PAG	vmMB	exc	1790.87	8.45558
JK462	PAG	vmMB	exc	1829.4	7.50015
JK462	DR	DR	exc	113.492	15.2147
DL177_20	mP	mP	exc	490.335	7.80355
DL177_20	vmMB	mP	exc	487.442	7.14979
DL177_20	CS	mP	exc	156.362	10.3502
DL177_20	vmMB	mP	exc	436.241	7.28206
DL177_20	mP	mP	exc	313.812	8.16117
DL177_20	mP	mP	exc	348.512	8.1858
DL177_20	mP	CS	exc	263.042	20.8657
DL177_20	CS	CS	exc	105.669	19.1376
DL177_20	mP	CS	exc	121.161	28.7369
DL177_20	CS	mP	exc	51.5064	7.78247
DL177_20	mP	vmMB	exc	68.282	9.19036
DL177_20	mP	vmMB	exc	68.282	22.0422
DL177_20	mP	vmMB	exc	51.5064	19.4411
DL177_20	mP	vmMB	exc	69.8845	23.5777
DL231_10	PRN	PRN	exc	236.711	7.62162
DL231_10	MRN	PRN	exc	1786.54	18.6337
DL231_10	PRN	PRN	exc	342.056	10.5833
DL231_10	PRN	vmMB	exc	936.085	16.7628
DL231_10	PRN	PRN	exc	305.075	8.79132
DL231_10	PRN	PRN	exc	477.875	9.55906
DL231_10	PAG	PAG	exc	497.766	8.19707
DL231_10	PAG	PAG	exc	192.756	10.037
DL231_10	PAG	PAG	exc	116.289	39.2589
DL231_10	PAG	PAG	exc	96.3781	39.1343
DL231_10	PAG	PAG	exc	76.5142	8.45664
DL231_10	PAG	PAG	exc	76.5142	7.82873
DL231_10	PAG	PAG	exc	76.5142	44.553
DL240_27	PRN	PRN	exc	200	10.1757
DL240_27	PRN	PRN	exc	520	11.7975
DL240_27	PRN	PRN	exc	560	44.8563
DL240_27	PRN	PRN	exc	180	35.4781
DL240_27	PRN	PRN	exc	580	7.92409
DL240_27	PAG	PAG	exc	204.299	8.36045
JK482_bas	CS	CS	exc	186.137	12.5357
JK482_bas	DR	DR	exc	94.7039	7.81156
JK482_bas	DR	DR	exc	75.2776	8.12523
JK482_bas	DR	DR	exc	55.9586	14.6081
JK487	PRN	PRN	exc	76.0022	8.45084
JK493	CS	CS	exc	116.289	9.59489
JK493	CS	MRN	exc	156.178	8.22971
JK493b	RPO	mP	exc	627.363	11.4255
JK493b	DR	DR	exc	96.3781	7.61793

## Sheet: ExtData4h
cond	case	source	target	k_connected	n_total_pairs	p_hat_ci95	p0_global	pval	qval
inh	c2+	Pons	Pons	19	7228	0.0026 [0.0017, 0.0041]	0.00111226	0.000682998	0.00614698
inh	c2+	Raphe	Raphe	9	3726	0.0024 [0.0013, 0.0046]	0.00111226	0.0259021	0.116559
inh	c2+	Raphe	MB	4	2046	0.0020 [0.0008, 0.0050]	0.00111226	0.195645	0.586935
inh	c2+	MB	MB	7	8243	0.0008 [0.0004, 0.0018]	0.00111226	0.808277	1
inh	c2+	Pons	Raphe	1	1762	0.0006 [0.0001, 0.0032]	0.00111226	0.859266	1
inh	c2+	Pons	MB	1	4317	0.0002 [0.0000, 0.0013]	0.00111226	0.991805	1
inh	c2+	MB	Raphe	0	2250	0.0000 [0.0000, 0.0017]	0.00111226	1	1
inh	c2+	MB	Pons	0	5654	0.0000 [0.0000, 0.0007]	0.00111226	1	1
inh	c2+	Raphe	Pons	0	1636	0.0000 [0.0000, 0.0023]	0.00111226	1	1
inh	c2-	Raphe	MB	20	5654	0.0035 [0.0023, 0.0055]	0.00179367	0.00398336	0.0271563
inh	c2-	Pons	Pons	43	15790	0.0027 [0.0020, 0.0037]	0.00179367	0.00603474	0.0271563
inh	c2-	MB	MB	30	13159	0.0023 [0.0016, 0.0033]	0.00179367	0.114666	0.343998
inh	c2-	Raphe	Raphe	20	11438	0.0017 [0.0011, 0.0027]	0.00179367	0.575024	0.999981
inh	c2-	MB	Pons	10	7251	0.0014 [0.0007, 0.0025]	0.00179367	0.834817	0.999981
inh	c2-	MB	Raphe	6	5391	0.0011 [0.0005, 0.0024]	0.00179367	0.919526	0.999981
inh	c2-	Pons	Raphe	2	4090	0.0005 [0.0001, 0.0018]	0.00179367	0.994596	0.999981
inh	c2-	Raphe	Pons	2	4233	0.0005 [0.0001, 0.0017]	0.00179367	0.995691	0.999981
inh	c2-	Pons	MB	3	8816	0.0003 [0.0001, 0.0010]	0.00179367	0.999981	0.999981
exc	c2+	Raphe	Pons	5	1636	0.0031 [0.0013, 0.0071]	0.00127503	0.0606204	0.317616
exc	c2+	Pons	MB	9	4317	0.0021 [0.0011, 0.0040]	0.00127503	0.105872	0.317616
exc	c2+	Pons	Pons	14	7228	0.0019 [0.0012, 0.0032]	0.00127503	0.0851173	0.317616
exc	c2+	Raphe	Raphe	5	3726	0.0013 [0.0006, 0.0031]	0.00127503	0.514827	1
exc	c2+	MB	Pons	6	5654	0.0011 [0.0005, 0.0023]	0.00127503	0.725353	1
exc	c2+	Raphe	MB	2	2046	0.0010 [0.0003, 0.0036]	0.00127503	0.734488	1
exc	c2+	MB	MB	5	8243	0.0006 [0.0003, 0.0014]	0.00127503	0.979103	1
exc	c2+	MB	Raphe	1	2250	0.0004 [0.0001, 0.0025]	0.00127503	0.943337	1
exc	c2+	Pons	Raphe	0	1762	0.0000 [0.0000, 0.0022]	0.00127503	1	1
exc	c2-	Pons	Pons	43	15790	0.0027 [0.0020, 0.0037]	0.0015299	0.000336648	0.00302983
exc	c2-	MB	MB	22	13159	0.0017 [0.0011, 0.0025]	0.0015299	0.367444	1
exc	c2-	Raphe	Raphe	19	11438	0.0017 [0.0011, 0.0026]	0.0015299	0.390936	1
exc	c2-	MB	Pons	11	7251	0.0015 [0.0008, 0.0027]	0.0015299	0.5513	1
exc	c2-	Pons	MB	11	8816	0.0012 [0.0007, 0.0022]	0.0015299	0.788033	1
exc	c2-	Pons	Raphe	4	4090	0.0010 [0.0004, 0.0025]	0.0015299	0.870516	1
exc	c2-	MB	Raphe	3	5391	0.0006 [0.0002, 0.0016]	0.0015299	0.988714	1
exc	c2-	Raphe	MB	3	5654	0.0005 [0.0002, 0.0016]	0.0015299	0.991792	1
exc	c2-	Raphe	Pons	0	4233	0.0000 [0.0000, 0.0009]	0.0015299	1	1

## Sheet: ExtData4i
case	source	target	n_total_pairs
c2+	MB	MB	8243
c2+	MB	Raphe	2250
c2+	MB	Pons	5654
c2+	Raphe	MB	2046
c2+	Raphe	Raphe	3726
c2+	Raphe	Pons	1636
c2+	Pons	MB	4317
c2+	Pons	Raphe	1762
c2+	Pons	Pons	7228
c2-	MB	MB	13159
c2-	MB	Raphe	5391
c2-	MB	Pons	7251
c2-	Raphe	MB	5654
c2-	Raphe	Raphe	11438
c2-	Raphe	Pons	4233
c2-	Pons	MB	8816
c2-	Pons	Raphe	4090
c2-	Pons	Pons	15790
