# Supplementary material for: Low-dimensional population dynamics in the brainstem gate REM sleep
Source: Nat Neurosci. 2026 May 25;29(7):1625–37. doi: 10.1038/s41593-026-02314-z (PMC13270127; doi:10.1038/s41593-026-02314-z)
Supplement: Supplementary file 14 — Source data for Extended Data Fig. 5. The full raw data for Extended Data Fig. 5c can be found at https://doi.org/10.5281/zenodo.19462601. [file 41593_2026_2314_MOESM14_ESM.xlsx]

## Sheet: Mouse_info
Panel	Species	Strain	Virus	# of mice	# of males	# of females	Age
a	Mus musculus	C57BL6	-	6	6	-	8-14 wks
b	Mus musculus	C57BL6	-	6	6	-	8-14 wks
c	Mus musculus	C57BL6	-	6	6	-	8-14 wks
d	Mus musculus	C57BL6	-	6	6	-	8-14 wks
e	Mus musculus	C57BL6	-	6	6	-	8-14 wks

## Sheet: ExtData5a
mouse	ms_id	c1	brain_region
DL159	DL159-0_good	0.123743	RPO
DL159	DL159-2_good	0.130335	RPO
DL159	DL159-10_good	0.0199457	RPO
DL159	DL159-11_good	0.0870744	RPO
DL159	DL159-15_good	0.0382185	RPO
DL159	DL159-17_good	0.0606885	RPO
DL159	DL159-18_good	-0.0450612	P
DL159	DL159-20_good	0.106211	P
DL159	DL159-24_good	0.0234494	RPO
DL159	DL159-26_good	0.102239	P
DL159	DL159-27_good	-0.0545421	P
DL159	DL159-29_good	0.0554953	P
DL159	DL159-30_good	-0.0620947	P
DL159	DL159-32_good	0.0659467	P
DL159	DL159-34_good	-0.0151061	P
DL159	DL159-35_good	-0.0493576	P
DL159	DL159-36_good	0.0048545	MB
DL159	DL159-40_good	0.0550325	MB
DL159	DL159-41_good	0.0507281	MB
DL159	DL159-43_good	0.0899998	MB
DL159	DL159-46_good	0.0917616	MB
DL159	DL159-47_good	-0.0330321	MB
DL159	DL159-48_good	0.0748637	MB
DL159	DL159-54_good	0.0209086	MB
DL159	DL159-55_good	-0.00419913	MB
DL159	DL159-57_good	-0.0145605	MB
DL159	DL159-59_good	-0.00815625	MB
DL159	DL159-62_good	0.0778035	MB
DL159	DL159-63_good	0.0838084	MB
DL159	DL159-64_good	0.112136	MB
DL159	DL159-65_good	0.0180011	MB
DL159	DL159-67_good	-0.0542324	MB
DL159	DL159-69_good	-0.0738519	MB
DL159	DL159-70_good	0.0701867	MB
DL159	DL159-71_good	0.0207959	MB
DL159	DL159-75_good	0.0109772	MB
DL159	DL159-76_good	-0.0191741	MB
DL159	DL159-78_good	-0.0217009	MB
DL159	DL159-79_good	-0.00285595	MB
DL159	DL159-81_good	0.0363128	MB
DL159	DL159-82_good	0.0933485	MB
DL159	DL159-85_good	0.103648	MB
DL159	DL159-88_good	0.0243022	MB
DL159	DL159-89_good	0.063209	MB
DL159	DL159-90_good	-0.0230765	MB
DL159	DL159-91_good	0.0189107	MB
DL159	DL159-94_good	0.0856778	MB
DL159	DL159-97_good	0.0569549	MB
DL159	DL159-104_good	-0.00213171	MB
DL159	DL159-105_good	0.078493	MB
DL159	DL159-106_good	-0.0441161	MB
DL159	DL159-107_good	0.0772153	MB
DL159	DL159-110_good	-0.0211308	MB
DL159	DL159-116_good	-0.0579922	MB
DL159	DL159-117_good	0.0285766	MB
DL159	DL159-118_good	0.103722	MB
DL159	DL159-119_good	-0.0511115	MB
DL159	DL159-120_good	0.00481887	MB
DL159	DL159-123_good	0.0449902	MB
DL159	DL159-126_good	-0.047717	MB
DL159	DL159-127_good	0.120804	MB
DL159	DL159-129_good	0.0165968	MB
DL159	DL159-130_good	0.024426	MB
DL159	DL159-131_good	0.136919	MB
DL159	DL159-135_good	0.0355962	MB
DL159	DL159-140_good	0.0297817	MB
DL159	DL159-142_good	0.00794686	MB
DL159	DL159-143_good	0.0936431	MB
DL159	DL159-144_good	0.110353	MB
DL159	DL159-150_good	0.0459311	MB
DL159	DL159-152_good	0.0174614	MB
DL159	DL159-154_good	0.125925	MB
DL159	DL159-155_good	0.0235142	MB
DL159	DL159-160_good	0.0572154	MB
DL159	DL159-161_good	-0.0338288	MB
DL159	DL159-162_good	0.102963	MB
DL159	DL159-163_good	0.0410769	MB
DL159	DL159-164_good	-0.0431729	DR
DL159	DL159-165_good	0.0643715	DR
DL159	DL159-166_good	-0.0928444	DR
DL159	DL159-175_good	0.120259	PAG
DL159	DL159-180_good	0.0894306	PAG
DL159	DL159-181_good	0.0429824	PAG
DL159	DL159-182_good	0.000686516	PAG
DL159	DL159-183_good	0.0320462	PAG
DL159	DL159-184_good	-0.063208	PAG
DL159	DL159-185_good	0.00223283	PAG
DL159	DL159-186_good	-0.0525767	PAG
DL159	DL159-187_good	-0.0707048	PAG
DL159	DL159-188_good	0.0927034	PAG
DL159	DL159-190_good	-0.0129382	PAG
DL159	DL159-191_good	-0.00904033	PAG
DL159	DL159-192_good	-0.0980073	PAG
DL159	DL159-193_good	0.0703506	PAG
DL159	DL159-194_good	-0.0286961	PAG
DL159	DL159-195_good	-0.0487333	PAG
DL159	DL159-196_good	0.0137979	PAG
DL159	DL159-200_good	0.0631465	PAG
DL159	DL159-206_good	0.0396258	PAG
DL159	DL159-207_good	0.0759121	PAG
DL159	DL159-209_good	0.03473	PAG
DL159	DL159-211_good	0.0531952	PAG
DL159	DL159-214_good	0.131913	PAG
DL159	DL159-215_good	0.0419107	PAG
DL159	DL159-218_good	0.116464	PAG
DL159	DL159-219_good	-0.0600842	PAG
DL159	DL159-223_good	0.127966	PAG
DL159	DL159-226_good	0.0803613	PAG
DL159	DL159-231_good	0.0375973	PAG
DL159	DL159-233_good	-0.0850848	PAG
DL159	DL159-234_good	-0.0392795	PAG
DL159	DL159-235_good	0.0302083	PAG
DL159	DL159-236_good	-0.00043974	PAG
DL159	DL159-237_good	0.0977205	PAG
DL159	DL159-239_good	0.0599734	DR
DL159	DL159-242_good	-0.0793559	DR
DL159	DL159-245_good	-0.0918987	DR
DL159	DL159-247_good	0.0207704	DR
DL159	DL159-250_good	-0.00877965	DR
DL159	DL159-251_good	-0.0360105	DR
DL159	DL159-252_good	-0.0401155	DR
DL159	DL159-254_good	-0.0413126	DR
DL159	DL159-263_good	0.115774	PAG
DL159	DL159-264_good	0.0858834	PAG
DL159	DL159-270_good	0.0267062	PAG
DL159	DL159-271_good	0.0943856	PAG
DL159	DL159-274_good	0.0472083	PAG
DL159	DL159-275_good	0.129914	PAG
DL159	DL159-279_good	-0.00110626	PAG
DL159	DL159-281_good	0.0176705	PAG
DL159	DL159-282_good	-0.0948482	PAG
DL159	DL159-284_good	-0.0971875	PAG
DL159	DL159-285_good	0.0601623	PAG
DL159	DL159-286_good	0.098015	PAG
DL159	DL159-288_good	0.0828891	PAG
DL159	DL159-292_good	-0.101056	PAG
DL159	DL159-294_good	-0.0173691	PAG
DL159	DL159-295_good	0.0779823	PAG
DL159	DL159-296_good	0.0918272	PAG
DL159	DL159-298_good	0.0216996	PAG
DL159	DL159-299_good	0.127184	PAG
DL159	DL159-301_good	0.117421	PAG
DL159	DL159-302_good	0.0128352	PAG
DL159	DL159-309_good	-0.126479	PAG
DL159	DL159-310_good	-0.108845	PAG
DL159	DL159-313_good	0.0713615	PAG
DL159	DL159-314_good	0.131927	PAG
DL159	DL159-316_good	0.127601	PAG
DL159	DL159-317_good	-0.0574928	PAG
DL159	DL159-321_good	-0.0743741	PAG
DL159	DL159-323_good	0.0392842	PAG
DL159	DL159-324_good	0.0215132	PAG
DL159	DL159-325_good	0.10635	PAG
DL159	DL159-326_good	0.0710318	PAG
DL159	DL159-329_good	0.0638889	PAG
DL159	DL159-333_good	0.130469	PAG
DL159	DL159-335_good	0.0508598	PAG
DL159	DL159-341_good	0.0074368	PAG
DL159	DL159-344_good	0.123317	PAG
DL159	DL159-345_good	0.0896863	PAG
DL159	DL159-347_good	-0.0354697	PAG
DL159	DL159-348_good	0.114861	PAG
DL159	DL159-349_good	0.113804	PAG
DL159	DL159-350_good	0.0978981	PAG
DL159	DL159-351_good	0.126249	PAG
DL159	DL159-352_good	0.0904825	PAG
DL159	DL159-353_good	-0.0267995	PAG
DL159	DL159-354_good	0.0873779	PAG
DL159	DL159-355_good	0.102267	PAG
DL159	DL159-357_good	0.0127272	PAG
DL159	DL159-363_good	-0.0253286	PAG
DL159	DL159-365_good	0.0887764	PAG
DL159	DL159-368_good	0.0705083	PAG
DL159	DL159-369_good	0.00711846	PAG
DL159	DL159-370_good	-0.0166828	PAG
DL159	DL159-372_good	0.0159026	PAG
DL159	DL159-373_good	0.0441666	PAG
DL159	DL159-374_good	-0.0263642	PAG
DL159	DL159-376_good	0.074941	PAG
DL159	DL159-385_good	0.0991153	PAG
DL159	DL159-390_good	0.0159004	PAG
DL159	DL159-391_good	-0.0709142	PAG
DL159	DL159-393_good	0.134047	PAG
DL159	DL159-395_good	-0.0245956	PAG
DL159	DL159-399_good	0.0814941	PAG
DL159	DL159-402_good	0.07688	PAG
DL159	DL159-403_good	-0.0934252	PAG
DL159	DL159-404_good	0.000947982	PAG
DL159	DL159-405_good	-0.0452205	PAG
DL159	DL159-406_good	-0.0297863	PAG
DL159	DL159-407_good	0.0908147	PAG
DL159	DL159-412_good	0.0288801	PAG
DL159	DL159-413_good	0.028093	PAG
DL159	DL159-418_good	0.043034	P
DL159	DL159-429_good	0.00294199	PAG
DL159	DL159-434_good	-0.0163676	PAG
DL159	DL159-437_good	0.0458878	PAG
DL159	DL159-445_good	-0.0278521	PAG
DL159	DL159-457_good	0.0328498	MB
DL159	DL159-461_good	0.0194582	MB
DL159	DL159-462_good	0.0816147	PAG
DL159	DL159-463_good	-0.00374915	PAG
DL159	DL159-468_good	0.0113885	DR
DL159	DL159-471_good	-0.00918326	PAG
DL159	DL159-473_good	0.0381028	PAG
DL159	DL159-484_good	0.0660596	PAG
DL159	DL159-486_good	0.0749182	PAG
DL161	DL161-1_good	0.0837648	PRN
DL161	DL161-3_good	0.09734	PRN
DL161	DL161-4_good	0.106728	PRN
DL161	DL161-5_good	0.0942056	PRN
DL161	DL161-7_good	0.0971563	PRN
DL161	DL161-8_good	0.0858388	PRN
DL161	DL161-9_good	0.0863578	PRN
DL161	DL161-10_good	0.0959623	PRN
DL161	DL161-12_good	0.0896655	PRN
DL161	DL161-14_good	0.057341	PRN
DL161	DL161-16_good	0.0288067	PRN
DL161	DL161-19_good	0.0783924	PRN
DL161	DL161-22_good	0.0226168	PRN
DL161	DL161-23_good	0.102124	PRN
DL161	DL161-25_good	0.037666	PRN
DL161	DL161-27_good	0.0686813	PRN
DL161	DL161-30_good	0.0677018	PRN
DL161	DL161-31_good	0.100349	PRN
DL161	DL161-34_good	0.0941869	PRN
DL161	DL161-35_good	0.102282	PRN
DL161	DL161-39_good	0.0623527	PRN
DL161	DL161-47_good	0.0990984	PRN
DL161	DL161-49_good	0.0817705	PRN
DL161	DL161-50_good	0.0212132	PRN
DL161	DL161-52_good	0.0853051	PRN
DL161	DL161-53_good	0.103074	PRN
DL161	DL161-55_good	0.0477003	PRN
DL161	DL161-56_good	0.104731	PRN
DL161	DL161-61_good	0.0255523	PRN
DL161	DL161-62_good	0.0370355	PRN
DL161	DL161-64_good	0.0681999	PRN
DL161	DL161-65_good	0.0894969	PRN
DL161	DL161-68_good	0.0560663	PRN
DL161	DL161-69_good	0.100819	PRN
DL161	DL161-70_good	0.0294466	PRN
DL161	DL161-72_good	0.0903964	PRN
DL161	DL161-74_good	-0.0469963	PRN
DL161	DL161-76_good	0.0632461	PRN
DL161	DL161-79_good	-0.0195667	PRN
DL161	DL161-80_good	0.0628553	PRN
DL161	DL161-82_good	0.052802	PRN
DL161	DL161-85_good	0.0309466	PRN
DL161	DL161-89_good	0.0724344	PRN
DL161	DL161-99_good	0.0922762	PRN
DL161	DL161-100_good	0.0600264	PRN
DL161	DL161-105_good	0.0823515	PRN
DL161	DL161-109_good	0.0827649	PRN
DL161	DL161-110_good	0.0754476	PRN
DL161	DL161-111_good	0.0894022	PRN
DL161	DL161-112_good	0.0484317	PRN
DL161	DL161-114_good	0.0951169	PRN
DL161	DL161-115_good	0.095097	PRN
DL161	DL161-117_good	0.00767606	PRN
DL161	DL161-118_good	-0.00171393	PRN
DL161	DL161-119_good	0.088002	PRN
DL161	DL161-121_good	0.073861	PRN
DL161	DL161-128_good	0.0141186	PRN
DL161	DL161-130_good	-0.0097402	PRN
DL161	DL161-134_good	0.0726007	PRN
DL161	DL161-136_good	0.0861812	PRN
DL161	DL161-137_good	0.0658906	PRN
DL161	DL161-141_good	0.0644529	PRN
DL161	DL161-142_good	0.0666556	PRN
DL161	DL161-145_good	0.0575829	PRN
DL161	DL161-147_good	0.0120253	PRN
DL161	DL161-148_good	0.0927861	PRN
DL161	DL161-149_good	0.028395	PRN
DL161	DL161-150_good	0.0595526	PRN
DL161	DL161-155_good	0.00960467	PRN
DL161	DL161-156_good	0.0737367	PRN
DL161	DL161-157_good	0.0732645	PRN
DL161	DL161-158_good	0.0942941	PRN
DL161	DL161-159_good	0.0994845	PRN
DL161	DL161-161_good	0.0285638	PRN
DL161	DL161-162_good	0.0395507	PRN
DL161	DL161-163_good	0.10437	PRN
DL161	DL161-164_good	0.0286754	PRN
DL161	DL161-165_good	0.102825	PRN
DL161	DL161-176_good	0.0868366	PRN
DL161	DL161-177_good	0.0965446	PRN
DL161	DL161-179_good	0.0124805	PRN
DL161	DL161-181_good	0.0792434	PRN
DL161	DL161-182_good	0.0829561	PRN
DL161	DL161-183_good	0.0781975	PRN
DL161	DL161-186_good	0.0702919	PRN
DL161	DL161-192_good	0.0766257	PRN
DL161	DL161-194_good	0.0920844	PRN
DL161	DL161-195_good	-0.00596438	PRN
DL161	DL161-199_good	-0.0573167	PRN
DL161	DL161-202_good	0.0829645	PRN
DL161	DL161-204_good	0.0418835	PRN
DL161	DL161-205_good	0.0385912	PRN
DL161	DL161-207_good	0.0865271	PRN
DL161	DL161-208_good	0.0447116	P
DL161	DL161-209_good	0.0955241	P
DL161	DL161-211_good	0.0432996	P
DL161	DL161-213_good	0.07111	P
DL161	DL161-214_good	-0.0137634	P
DL161	DL161-221_good	0.0928558	P
DL161	DL161-222_good	0.0313613	P
DL161	DL161-223_good	0.0886024	P
DL161	DL161-225_good	-0.00243769	P
DL161	DL161-226_good	0.0683419	P
DL161	DL161-227_good	0.0290419	P
DL161	DL161-228_good	-0.00985581	P
DL161	DL161-229_good	0.00873972	P
DL161	DL161-230_good	0.0949113	P
DL161	DL161-231_good	0.0900776	P
DL161	DL161-232_good	0.060446	P
DL161	DL161-236_good	0.0482016	MRN
DL161	DL161-237_good	0.0681821	MRN
DL161	DL161-241_good	0.0864376	MRN
DL161	DL161-246_good	0.0399137	MRN
DL161	DL161-247_good	0.0729394	MRN
DL161	DL161-252_good	-0.0120184	MRN
DL161	DL161-255_good	-0.0325864	MRN
DL161	DL161-256_good	-0.012886	MRN
DL161	DL161-257_good	0.0741984	MRN
DL161	DL161-258_good	0.0693334	MRN
DL161	DL161-265_good	-0.00161861	MRN
DL161	DL161-267_good	0.0122721	MRN
DL161	DL161-271_good	-0.0187516	MRN
DL161	DL161-272_good	0.101644	MRN
DL161	DL161-274_good	-0.0274873	MRN
DL161	DL161-275_good	0.0824764	MRN
DL161	DL161-276_good	0.0187823	MRN
DL161	DL161-277_good	0.0413905	MRN
DL161	DL161-280_good	0.0634608	MRN
DL161	DL161-281_good	0.105512	MRN
DL161	DL161-282_good	0.0609441	MRN
DL161	DL161-283_good	0.080124	MRN
DL161	DL161-284_good	0.0776183	MRN
DL161	DL161-285_good	0.0839074	MRN
DL161	DL161-289_good	0.0684785	MRN
DL161	DL161-291_good	0.0207625	MRN
DL161	DL161-293_good	-0.0561326	MRN
DL161	DL161-296_good	0.0818292	MRN
DL161	DL161-299_good	-0.0120252	MRN
DL161	DL161-300_good	-0.0428502	MRN
DL161	DL161-303_good	0.032617	MRN
DL161	DL161-304_good	0.0751635	MRN
DL161	DL161-305_good	0.0438391	MRN
DL161	DL161-306_good	0.0270369	MRN
DL161	DL161-307_good	-0.0409337	MRN
DL161	DL161-321_good	-0.0632783	PAG
DL161	DL161-322_good	0.0789109	PAG
DL161	DL161-326_good	0.0240668	PAG
DL161	DL161-330_good	0.09333	PAG
DL161	DL161-331_good	-0.00459334	PAG
DL161	DL161-332_good	-0.0160284	PAG
DL161	DL161-334_good	-0.0423191	PAG
DL161	DL161-335_good	0.0444327	PAG
DL161	DL161-337_good	0.0641267	PAG
DL161	DL161-338_good	0.0906365	PAG
DL161	DL161-339_good	0.0611347	PAG
DL161	DL161-340_good	0.0101746	PAG
DL161	DL161-342_good	0.00345534	PAG
DL161	DL161-344_good	0.0256765	PAG
DL161	DL161-346_good	0.0847099	PAG
DL161	DL161-353_good	0.00359949	PAG
DL161	DL161-355_good	0.0069652	PAG
DL161	DL161-357_good	-0.00454844	PAG
DL161	DL161-359_good	0.0172729	PAG
DL161	DL161-365_good	0.0823372	PAG
DL161	DL161-366_good	0.055384	PAG
DL161	DL161-367_good	0.0911341	PAG
DL161	DL161-368_good	0.0973906	PAG
DL161	DL161-369_good	0.103659	PAG
DL161	DL161-371_good	0.093355	PAG
DL161	DL161-373_good	0.0568358	PAG
DL161	DL161-375_good	0.0150891	PAG
DL161	DL161-377_good	0.0598025	PAG
DL161	DL161-378_good	0.0553616	PAG
DL161	DL161-379_good	0.0953458	PAG
DL161	DL161-380_good	0.0173467	PAG
DL161	DL161-381_good	0.0391456	PAG
DL161	DL161-382_good	0.00643435	PAG
DL161	DL161-391_good	0.0879755	PAG
DL161	DL161-396_good	0.00503485	PAG
DL161	DL161-398_good	0.0887151	PAG
DL161	DL161-399_good	0.101266	PAG
DL161	DL161-402_good	-0.0405445	PAG
DL161	DL161-409_good	0.0817525	PAG
DL161	DL161-410_good	0.0464552	PAG
DL161	DL161-412_good	0.0870269	PAG
DL161	DL161-426_good	0.0118586	PRN
DL161	DL161-435_good	0.0630306	PRN
DL161	DL161-437_good	0.0816631	PRN
DL161	DL161-442_good	0.0953762	PRN
DL161	DL161-453_good	0.034374	MRN
DL161	DL161-466_good	0.0450541	PAG
DL161	DL161-468_good	0.0843715	PAG
DL161	DL161-476_good	0.064227	PAG
DL161	DL161-479_good	0.0686304	PRN
DL161	DL161-481_good	-0.00885189	PRN
DL161	DL161-484_good	0.0897889	PRN
DL161	DL161-485_good	0.0281491	P
DL161	DL161-486_good	0.0252278	P
DL161	DL161-491_good	0.0216381	PAG
DL161	DL161-493_good	0.0703282	PAG
DL161	DL161-496_good	0.0270843	PRN
DL161	DL161-500_good	0.0820598	PRN
DL161	DL161-503_good	0.0661097	PRN
DL161	DL161-504_good	0.00137794	MRN
DL161	DL161-505_good	-0.00373151	PAG
DL161	DL161-507_good	0.00318445	PRN
DL161	DL161-510_good	0.0310773	MRN
DL161	DL161-511_good	0.0480797	MRN
DL161	DL161-514_good	0.0970567	PRN
DL161	DL161-516_good	0.0519603	P
DL161	DL161-517_good	0.0550345	PAG
DL161	DL161-519_good	0.100088	PRN
DL161	DL161-522_good	0.094333	PRN
DL161	DL161-523_good	0.0363861	PAG
DL161	DL161-526_good	0.0618852	PRN
DL161	DL161-528_good	0.0456245	PRN
DL161	DL161-531_good	0.0688099	PRN
DL161	DL161-533_good	0.104831	PRN
DL161	DL161-534_good	0.0776226	MRN
DL161	DL161-535_good	0.0927924	PRN
DL161	DL161-536_good	0.0412238	MB
DL161	DL161-537_good	0.0758257	PRN
DL161	DL161-550_good	0.0779119	PRN
DL161	DL161-555_good	0.0532765	PRN
DL161	DL161-561_good	0.0482295	PRN
DL161	DL161-562_good	0.062291	PAG
DL108	DL108-1_good	0.0176758	PRN
DL108	DL108-5_good	0.0665064	PRN
DL108	DL108-6_good	0.122825	PRN
DL108	DL108-8_good	0.100028	PRN
DL108	DL108-10_good	0.0176478	PRN
DL108	DL108-17_good	0.0797698	PRN
DL108	DL108-22_good	0.120169	PRN
DL108	DL108-23_good	0.0850261	PRN
DL108	DL108-24_good	0.123218	PRN
DL108	DL108-25_good	0.12567	PRN
DL108	DL108-31_good	-0.102088	PRN
DL108	DL108-32_good	0.0836018	PRN
DL108	DL108-34_good	0.0584012	PRN
DL108	DL108-35_good	0.125437	PRN
DL108	DL108-37_good	-0.0234848	PRN
DL108	DL108-39_good	0.03351	PRN
DL108	DL108-40_good	0.127728	PRN
DL108	DL108-42_good	0.0138293	PRN
DL108	DL108-44_good	0.0886224	PRN
DL108	DL108-45_good	0.0452921	PRN
DL108	DL108-46_good	0.0885646	PRN
DL108	DL108-47_good	-0.0427992	PRN
DL108	DL108-48_good	-0.00107618	PRN
DL108	DL108-49_good	0.0864376	PRN
DL108	DL108-50_good	-0.0230715	PRN
DL108	DL108-51_good	0.116945	PRN
DL108	DL108-52_good	0.0396811	PRN
DL108	DL108-53_good	0.0319294	PRN
DL108	DL108-63_good	-0.0138026	PRN
DL108	DL108-66_good	0.0589241	PRN
DL108	DL108-71_good	0.0521091	PRN
DL108	DL108-72_good	-0.00895198	PRN
DL108	DL108-73_good	0.0672765	PRN
DL108	DL108-75_good	0.0957816	PRN
DL108	DL108-79_good	-0.0286352	PRN
DL108	DL108-88_good	0.0527565	PRN
DL108	DL108-90_good	0.119835	P
DL108	DL108-93_good	0.082521	P
DL108	DL108-94_good	-0.0509711	P
DL108	DL108-96_good	0.110164	P
DL108	DL108-98_good	0.0546432	P
DL108	DL108-100_good	-0.0102292	P
DL108	DL108-102_good	0.0702263	P
DL108	DL108-103_good	0.120599	P
DL108	DL108-104_good	0.0274681	P
DL108	DL108-105_good	0.094349	P
DL108	DL108-106_good	0.128473	P
DL108	DL108-107_good	0.0993245	P
DL108	DL108-108_good	0.0871434	P
DL108	DL108-109_good	0.11056	P
DL108	DL108-110_good	0.0406017	P
DL108	DL108-111_good	0.0848248	P
DL108	DL108-112_good	-0.076771	P
DL108	DL108-114_good	0.0722016	P
DL108	DL108-125_good	-0.0177428	P
DL108	DL108-126_good	0.0449651	P
DL108	DL108-128_good	0.00570508	MRN
DL108	DL108-129_good	0.116218	MRN
DL108	DL108-130_good	0.12515	MRN
DL108	DL108-139_good	0.0878544	MRN
DL108	DL108-140_good	0.112105	MRN
DL108	DL108-141_good	0.0723527	MRN
DL108	DL108-142_good	0.108174	MRN
DL108	DL108-144_good	0.12306	MRN
DL108	DL108-149_good	0.109653	MRN
DL108	DL108-150_good	0.120717	MRN
DL108	DL108-153_good	0.0958614	MRN
DL108	DL108-154_good	0.058291	MRN
DL108	DL108-158_good	0.114981	MRN
DL108	DL108-159_good	0.055176	MRN
DL108	DL108-160_good	0.0741914	MRN
DL108	DL108-162_good	0.0274732	MRN
DL108	DL108-163_good	0.104503	MRN
DL108	DL108-165_good	0.0135017	MRN
DL108	DL108-166_good	-0.0295214	MRN
DL108	DL108-167_good	0.0833771	MRN
DL108	DL108-168_good	0.106038	MRN
DL108	DL108-169_good	0.0755012	MRN
DL108	DL108-170_good	0.0877902	MRN
DL108	DL108-172_good	-0.0188965	MRN
DL108	DL108-173_good	0.113858	MRN
DL108	DL108-174_good	0.12532	MRN
DL108	DL108-175_good	-0.038149	MB
DL108	DL108-180_good	0.0473928	P
DL108	DL108-216_good	0.0395952	PAG
DL108	DL108-219_good	-0.0227083	PAG
DL108	DL108-222_good	-0.0252522	PAG
DL108	DL108-223_good	0.0977631	PAG
DL108	DL108-224_good	-0.0203202	PAG
DL108	DL108-227_good	0.119115	PAG
DL108	DL108-228_good	0.0225527	PAG
DL108	DL108-231_good	-0.0381756	PAG
DL108	DL108-232_good	0.000185788	PAG
DL108	DL108-233_good	0.0187985	PAG
DL108	DL108-235_good	-0.0419117	PAG
DL108	DL108-236_good	-0.0158738	PAG
DL108	DL108-237_good	-0.0118058	PAG
DL108	DL108-238_good	-0.0186987	PAG
DL108	DL108-249_good	0.0890876	PAG
DL108	DL108-250_good	-0.033388	PAG
DL108	DL108-251_good	0.0758772	PAG
DL108	DL108-253_good	-0.00325905	PAG
DL108	DL108-254_good	-0.000963853	PAG
DL108	DL108-256_good	0.114901	PAG
DL108	DL108-257_good	0.103743	PAG
DL108	DL108-260_good	0.0581108	PAG
DL108	DL108-261_good	-0.00968107	PAG
DL108	DL108-263_good	0.122992	PAG
DL108	DL108-269_good	0.0848879	PAG
DL108	DL108-271_good	0.0716854	PAG
DL108	DL108-273_good	0.0531479	PAG
DL108	DL108-274_good	0.0184639	PAG
DL108	DL108-275_good	0.123749	PAG
DL108	DL108-276_good	0.0655919	PAG
DL108	DL108-277_good	0.119127	PAG
DL108	DL108-278_good	0.0482882	PAG
DL108	DL108-279_good	0.0371344	PAG
DL108	DL108-290_good	0.0508706	PAG
DL108	DL108-291_good	0.00323751	PAG
DL108	DL108-295_good	0.0970764	PAG
DL108	DL108-297_good	0.0732893	PAG
DL108	DL108-299_good	0.0636695	PAG
DL108	DL108-307_good	0.095063	PAG
DL108	DL108-308_good	0.0608629	PAG
DL108	DL108-310_good	0.0763061	PAG
DL108	DL108-313_good	0.100421	PAG
DL108	DL108-314_good	0.0994706	PAG
DL108	DL108-315_good	0.103057	PAG
DL108	DL108-317_good	0.120719	PAG
DL108	DL108-320_good	0.111381	PAG
DL108	DL108-321_good	0.00391074	PAG
DL108	DL108-323_good	0.0803483	PAG
DL108	DL108-324_good	0.0953288	PAG
DL108	DL108-326_good	0.0667047	PAG
DL108	DL108-329_good	0.0816833	PAG
DL108	DL108-332_good	0.0508011	PAG
DL108	DL108-337_good	0.0652035	PAG
DL108	DL108-341_good	0.0318496	PAG
DL108	DL108-348_good	0.0855197	PAG
DL108	DL108-349_good	0.0952494	PAG
DL108	DL108-350_good	0.0202908	PAG
DL108	DL108-355_good	0.0256246	PAG
DL108	DL108-356_good	0.0377604	PAG
DL108	DL108-357_good	0.118094	PAG
DL108	DL108-358_good	0.124243	PAG
DL108	DL108-362_good	0.121201	PAG
DL108	DL108-380_good	-0.0280736	MRN
DL108	DL108-428_good	0.0864821	MB
DL108	DL108-429_good	0.0399773	MRN
DL108	DL108-431_good	0.0631416	MRN
DL108	DL108-446_good	0.0487633	PRN
DL108	DL108-461_good	0.110652	PRN
DL108	DL108-474_good	0.118552	PAG
DL108	DL108-475_good	0.109291	PAG
DL108	DL108-478_good	0.0747632	PAG
DL108	DL108-480_good	0.0745497	PAG
DL108	DL108-487_good	0.109126	PAG
DL108	DL108-489_good	0.0327326	PAG
DL108	DL108-490_good	0.0126516	PRN
DL108	DL108-492_good	0.116465	PAG
DL108	DL108-504_good	0.0516157	P
DL108	DL108-508_good	0.0122295	PAG
DL172	DL172-2_good	0.0702006	P
DL172	DL172-3_good	0.112312	P
DL172	DL172-4_good	-0.0152353	P
DL172	DL172-5_good	-0.00183787	P
DL172	DL172-6_good	0.00468086	P
DL172	DL172-7_good	-0.0305163	P
DL172	DL172-8_good	-0.00359533	P
DL172	DL172-9_good	0.0746216	P
DL172	DL172-10_good	0.104171	P
DL172	DL172-11_good	-0.0355076	P
DL172	DL172-13_good	-0.00144536	P
DL172	DL172-15_good	0.0773574	P
DL172	DL172-16_good	0.108874	P
DL172	DL172-24_good	-0.0699686	P
DL172	DL172-27_good	0.0754375	P
DL172	DL172-28_good	0.111653	P
DL172	DL172-29_good	0.022799	P
DL172	DL172-30_good	0.117571	P
DL172	DL172-33_good	0.0997121	P
DL172	DL172-34_good	0.0665998	P
DL172	DL172-39_good	0.0984995	P
DL172	DL172-41_good	0.0811523	P
DL172	DL172-55_good	0.000387195	P
DL172	DL172-68_good	0.0867592	P
DL172	DL172-72_good	0.00358195	P
DL172	DL172-73_good	0.0685448	P
DL172	DL172-82_good	0.0802691	P
DL172	DL172-84_good	0.105343	P
DL172	DL172-86_good	0.0199909	P
DL172	DL172-88_good	0.0642537	P
DL172	DL172-90_good	0.0792334	P
DL172	DL172-91_good	0.0851022	P
DL172	DL172-96_good	0.111315	CS
DL172	DL172-98_good	0.110654	CS
DL172	DL172-102_good	0.00283122	CS
DL172	DL172-104_good	-0.00242776	CS
DL172	DL172-105_good	0.0985987	CS
DL172	DL172-107_good	0.0269502	CS
DL172	DL172-112_good	0.115499	CS
DL172	DL172-115_good	-0.0575835	CS
DL172	DL172-117_good	0.057045	CS
DL172	DL172-121_good	0.0851926	CS
DL172	DL172-123_good	-0.0307821	CS
DL172	DL172-125_good	0.0334168	CS
DL172	DL172-126_good	0.10271	CS
DL172	DL172-129_good	0.0373183	CS
DL172	DL172-133_good	-0.0817661	CS
DL172	DL172-134_good	-0.0455147	CS
DL172	DL172-135_good	0.0198915	CS
DL172	DL172-136_good	0.0691484	RPO
DL172	DL172-141_good	-0.00161712	RPO
DL172	DL172-142_good	0.0627249	RPO
DL172	DL172-144_good	0.00969684	RPO
DL172	DL172-145_good	0.0829627	RPO
DL172	DL172-146_good	-0.0953881	RPO
DL172	DL172-147_good	0.0429564	RPO
DL172	DL172-151_good	0.0232622	RPO
DL172	DL172-153_good	0.0946969	RPO
DL172	DL172-154_good	0.114872	RPO
DL172	DL172-156_good	0.0584832	RPO
DL172	DL172-157_good	0.104241	RPO
DL172	DL172-159_good	0.0938407	RPO
DL172	DL172-160_good	0.0622515	RPO
DL172	DL172-161_good	-0.0486186	RPO
DL172	DL172-162_good	0.00990518	RPO
DL172	DL172-163_good	0.0147283	RPO
DL172	DL172-169_good	-0.00807538	RPO
DL172	DL172-178_good	-0.0345691	RPO
DL172	DL172-179_good	-0.0736626	RPO
DL172	DL172-180_good	-0.00649336	RPO
DL172	DL172-181_good	0.0226355	RPO
DL172	DL172-186_good	0.105272	RPO
DL172	DL172-187_good	-0.0506019	RPO
DL172	DL172-190_good	-0.0736214	RPO
DL172	DL172-191_good	0.0702319	RPO
DL172	DL172-192_good	-0.045416	RPO
DL172	DL172-193_good	0.0687981	RPO
DL172	DL172-196_good	0.085603	RPO
DL172	DL172-197_good	-0.0324969	RPO
DL172	DL172-210_good	0.0640769	CS
DL172	DL172-211_good	-0.000698967	CS
DL172	DL172-226_good	0.0398936	MB
DL172	DL172-227_good	0.108899	MB
DL172	DL172-232_good	-0.0132844	MB
DL172	DL172-241_good	0.00385049	MB
DL172	DL172-242_good	-0.0371066	MB
DL172	DL172-243_good	-0.0246691	MB
DL172	DL172-244_good	-0.0346187	MB
DL172	DL172-245_good	-0.0357393	MB
DL172	DL172-254_good	0.106037	MB
DL172	DL172-255_good	0.0510785	MB
DL172	DL172-257_good	0.0213905	MB
DL172	DL172-260_good	-0.0409701	MB
DL172	DL172-262_good	-0.0774432	MB
DL172	DL172-263_good	-0.0585482	MB
DL172	DL172-264_good	-0.0692807	MB
DL172	DL172-265_good	0.0627207	MB
DL172	DL172-270_good	-0.0746261	MB
DL172	DL172-271_good	0.0995991	MB
DL172	DL172-273_good	0.0318594	MB
DL172	DL172-275_good	-0.0142195	MB
DL172	DL172-277_good	0.0462348	MB
DL172	DL172-280_good	-0.0476786	MB
DL172	DL172-281_good	-0.0354758	MB
DL172	DL172-285_good	0.0562295	MB
DL172	DL172-293_good	-0.0503793	MB
DL172	DL172-294_good	-0.0488269	MB
DL172	DL172-296_good	-0.0177228	MB
DL172	DL172-297_good	-0.0459847	MB
DL172	DL172-300_good	-0.0313291	MB
DL172	DL172-303_good	-0.0695393	DR
DL172	DL172-311_good	-0.0624082	DR
DL172	DL172-326_good	-0.0813461	DR
DL172	DL172-336_good	0.0342651	DR
DL172	DL172-338_good	-0.0819568	DR
DL172	DL172-341_good	-0.051629	DR
DL172	DL172-344_good	-0.0865841	DR
DL172	DL172-352_good	-0.0434839	DR
DL172	DL172-353_good	-0.0782071	DR
DL172	DL172-355_good	0.0221932	DR
DL172	DL172-356_good	-0.0787878	DR
DL172	DL172-357_good	-0.0976748	DR
DL172	DL172-358_good	-0.0940192	DR
DL172	DL172-360_good	0.0469552	DR
DL172	DL172-361_good	-0.0754137	DR
DL172	DL172-362_good	-0.00332685	DR
DL172	DL172-364_good	-0.077186	DR
DL172	DL172-365_good	-0.0571166	DR
DL172	DL172-368_good	0.030514	DR
DL172	DL172-375_good	-0.0758946	DR
DL172	DL172-378_good	-0.079346	DR
DL172	DL172-380_good	-0.0724364	DR
DL172	DL172-382_good	-0.0612456	DR
DL172	DL172-383_good	-0.0204292	DR
DL172	DL172-384_good	-0.0661696	DR
DL172	DL172-388_good	-0.0706378	DR
DL172	DL172-392_good	-0.0716171	DR
DL172	DL172-394_good	0.011491	DR
DL172	DL172-400_good	-0.0669482	DR
DL172	DL172-402_good	-0.081196	DR
DL172	DL172-404_good	-0.0775049	DR
DL172	DL172-406_good	-0.00116224	DR
DL172	DL172-408_good	-0.0910408	DR
DL172	DL172-411_good	-0.10593	DR
DL172	DL172-419_good	-0.106468	DR
DL172	DL172-421_good	-0.0772692	DR
DL172	DL172-423_good	-0.0688093	DR
DL172	DL172-424_good	-0.0691026	DR
DL172	DL172-427_good	-0.0360368	DR
DL172	DL172-428_good	-0.0866192	DR
DL172	DL172-429_good	-0.1143	DR
DL172	DL172-430_good	0.0436915	DR
DL172	DL172-431_good	-0.0360741	DR
DL172	DL172-432_good	-0.0900527	DR
DL172	DL172-433_good	-0.0818033	DR
DL172	DL172-436_good	0.111113	DR
DL172	DL172-437_good	-0.0853962	DR
DL172	DL172-438_good	-0.0505465	DR
DL172	DL172-439_good	-0.0284085	DR
DL172	DL172-440_good	-0.113141	DR
DL172	DL172-441_good	0.0449076	DR
DL172	DL172-442_good	-0.0623222	DR
DL172	DL172-444_good	-0.0852006	DR
DL172	DL172-445_good	-0.089596	DR
DL172	DL172-446_good	-0.0877854	DR
DL172	DL172-447_good	-0.108116	DR
DL172	DL172-448_good	0.112165	DR
DL172	DL172-449_good	-0.100055	DR
DL172	DL172-450_good	-0.011348	DR
DL172	DL172-453_good	0.0514604	DR
DL172	DL172-455_good	-0.101597	DR
DL172	DL172-458_good	-0.0492243	DR
DL172	DL172-459_good	-0.0793436	DR
DL172	DL172-464_good	-0.0856525	DR
DL172	DL172-474_good	0.0948701	DR
DL172	DL172-475_good	0.0925454	DR
DL172	DL172-478_good	0.11438	DR
DL172	DL172-481_good	0.104624	MB
DL172	DL172-483_good	0.100622	MB
DL172	DL172-485_good	0.0280077	MB
DL172	DL172-486_good	-0.0641389	MB
DL172	DL172-500_good	-0.019774	PAG
DL172	DL172-503_good	0.11446	PAG
DL172	DL172-514_good	0.101181	PAG
DL172	DL172-517_good	0.0982132	PAG
DL172	DL172-519_good	0.0883837	PAG
DL172	DL172-520_good	0.0674659	PAG
DL172	DL172-522_good	0.0758885	PAG
DL172	DL172-523_good	0.0811849	PAG
DL172	DL172-534_good	-0.00285319	PAG
DL172	DL172-535_good	-0.00520563	PAG
DL172	DL172-547_good	-0.0404954	PAG
DL172	DL172-557_good	0.00950899	CS
DL172	DL172-560_good	0.025053	RPO
DL172	DL172-564_good	-0.0949117	DR
DL172	DL172-566_good	-0.0765784	DR
DL172	DL172-567_good	-0.0838983	DR
DL172	DL172-569_good	-0.0586112	DR
DL172	DL172-571_good	-0.0624123	DR
DL172	DL172-573_good	-0.0611162	DR
DL172	DL172-574_good	-0.102669	DR
DL172	DL172-575_good	-0.00340215	DR
DL172	DL172-580_good	-0.0656187	DR
DL172	DL172-582_good	0.106624	P
DL172	DL172-584_good	-0.020659	P
DL194	DL194-4_good	0.00849319	CS
DL194	DL194-6_good	0.103341	CS
DL194	DL194-7_good	0.111313	CS
DL194	DL194-14_good	0.0338339	CS
DL194	DL194-27_good	0.125498	RPO
DL194	DL194-29_good	0.110444	CS
DL194	DL194-34_good	0.110281	RPO
DL194	DL194-35_good	-0.076432	RPO
DL194	DL194-36_good	-0.106531	RPO
DL194	DL194-37_good	0.0419136	RPO
DL194	DL194-39_good	0.0270274	P
DL194	DL194-40_good	0.136102	P
DL194	DL194-41_good	-0.10923	P
DL194	DL194-44_good	0.0403887	P
DL194	DL194-45_good	0.113478	P
DL194	DL194-52_good	-0.0766576	P
DL194	DL194-56_good	-0.0154527	P
DL194	DL194-59_good	0.133339	P
DL194	DL194-60_good	-0.0165961	P
DL194	DL194-62_good	-0.098775	P
DL194	DL194-63_good	0.128177	P
DL194	DL194-64_good	0.0839928	P
DL194	DL194-65_good	-0.0697535	P
DL194	DL194-74_good	-0.0871336	P
DL194	DL194-75_good	0.0912829	P
DL194	DL194-76_good	-0.0719475	P
DL194	DL194-83_good	0.0619128	CS
DL194	DL194-84_good	-0.0809716	CS
DL194	DL194-93_good	0.0670879	CS
DL194	DL194-98_good	0.0867883	RPO
DL194	DL194-103_good	-0.0403212	RPO
DL194	DL194-109_good	0.112113	RPO
DL194	DL194-112_good	-0.0734692	RPO
DL194	DL194-113_good	-0.062568	RPO
DL194	DL194-114_good	0.0104031	RPO
DL194	DL194-117_good	0.0745541	RPO
DL194	DL194-119_good	0.0981259	RPO
DL194	DL194-123_good	0.106689	RPO
DL194	DL194-125_good	0.0348129	RPO
DL194	DL194-129_good	0.113204	RPO
DL194	DL194-130_good	0.0356036	RPO
DL194	DL194-134_good	-0.0197638	RPO
DL194	DL194-135_good	0.0102086	RPO
DL194	DL194-136_good	-0.0249585	RPO
DL194	DL194-140_good	0.0574177	RPO
DL194	DL194-141_good	0.0677739	RPO
DL194	DL194-143_good	-0.0420945	RPO
DL194	DL194-144_good	0.0669999	RPO
DL194	DL194-146_good	0.0016691	RPO
DL194	DL194-148_good	0.0792453	RPO
DL194	DL194-150_good	-0.0475163	RPO
DL194	DL194-166_good	0.0740998	RPO
DL194	DL194-169_good	0.0120713	RPO
DL194	DL194-170_good	-0.0149216	RPO
DL194	DL194-173_good	-0.0803529	CS
DL194	DL194-174_good	0.0297292	CS
DL194	DL194-175_good	-0.106517	CS
DL194	DL194-180_good	-0.00656566	MB
DL194	DL194-183_good	0.04774	MB
DL194	DL194-187_good	0.0377238	MB
DL194	DL194-188_good	0.0593519	MB
DL194	DL194-190_good	-0.032491	MB
DL194	DL194-192_good	0.0730739	MB
DL194	DL194-197_good	-0.00267315	MB
DL194	DL194-199_good	0.0490697	MB
DL194	DL194-208_good	0.00738729	MB
DL194	DL194-209_good	0.113612	MB
DL194	DL194-211_good	0.0478519	MB
DL194	DL194-215_good	0.0226968	MB
DL194	DL194-216_good	0.0126005	MB
DL194	DL194-220_good	0.096686	MB
DL194	DL194-221_good	0.10754	MB
DL194	DL194-222_good	0.0377045	MB
DL194	DL194-244_good	0.0666025	MB
DL194	DL194-248_good	0.116985	MB
DL194	DL194-251_good	-0.0118728	MB
DL194	DL194-254_good	0.0101532	MB
DL194	DL194-265_good	0.0400323	MB
DL194	DL194-283_good	0.0522775	DR
DL194	DL194-297_good	-0.0779556	DR
DL194	DL194-301_good	0.108954	DR
DL194	DL194-306_good	0.024449	DR
DL194	DL194-309_good	-0.0363484	DR
DL194	DL194-312_good	-0.0566751	DR
DL194	DL194-315_good	-0.0901018	DR
DL194	DL194-326_good	-0.0914627	DR
DL194	DL194-329_good	-0.0981559	DR
DL194	DL194-332_good	-0.0480135	DR
DL194	DL194-334_good	-0.0977749	DR
DL194	DL194-337_good	0.00992311	DR
DL194	DL194-339_good	0.0715758	DR
DL194	DL194-341_good	-0.0576488	DR
DL194	DL194-343_good	-0.0394697	DR
DL194	DL194-344_good	0.116682	DR
DL194	DL194-345_good	-0.0883224	DR
DL194	DL194-346_good	-0.0723417	DR
DL194	DL194-349_good	0.107434	DR
DL194	DL194-350_good	0.00225652	DR
DL194	DL194-351_good	-0.0844355	DR
DL194	DL194-353_good	-0.0985284	DR
DL194	DL194-356_good	0.0501178	DR
DL194	DL194-359_good	0.131705	DR
DL194	DL194-360_good	-0.124173	DR
DL194	DL194-361_good	0.101746	DR
DL194	DL194-363_good	0.0164753	DR
DL194	DL194-366_good	-0.0296662	DR
DL194	DL194-367_good	-0.095212	DR
DL194	DL194-373_good	0.0382585	DR
DL194	DL194-376_good	-0.0869922	DR
DL194	DL194-381_good	-0.0775082	DR
DL194	DL194-384_good	-0.0328496	DR
DL194	DL194-385_good	-0.0424914	DR
DL194	DL194-387_good	-0.0595497	DR
DL194	DL194-388_good	0.0741627	DR
DL194	DL194-391_good	0.0977761	DR
DL194	DL194-392_good	-0.0279206	DR
DL194	DL194-397_good	-0.0189091	DR
DL194	DL194-399_good	0.116789	DR
DL194	DL194-400_good	-0.0800962	DR
DL194	DL194-401_good	0.111405	DR
DL194	DL194-402_good	0.1081	DR
DL194	DL194-404_good	0.00745883	DR
DL194	DL194-405_good	0.0781409	PAG
DL194	DL194-406_good	-0.0489786	DR
DL194	DL194-421_good	-0.128826	PAG
DL194	DL194-424_good	0.0887481	PAG
DL194	DL194-425_good	0.0253234	PAG
DL194	DL194-426_good	0.00448094	PAG
DL194	DL194-432_good	0.00608123	PAG
DL194	DL194-433_good	0.108295	PAG
DL194	DL194-434_good	-0.00447002	PAG
DL194	DL194-435_good	-0.00374978	PAG
DL194	DL194-442_good	0.0992674	PAG
DL194	DL194-445_good	-0.128246	PAG
DL194	DL194-448_good	0.067268	PAG
DL194	DL194-449_good	-0.073367	PAG
DL194	DL194-451_good	0.0844973	PAG
DL194	DL194-452_good	0.00738944	PAG
DL194	DL194-454_good	0.028254	PAG
DL194	DL194-458_good	0.11685	PAG
DL194	DL194-460_good	0.0887599	PAG
DL194	DL194-466_good	0.123359	PAG
DL194	DL194-471_good	0.12137	PAG
DL194	DL194-477_good	0.110452	PAG
DL194	DL194-482_good	0.117133	PAG
DL194	DL194-485_good	0.0763028	PAG
DL194	DL194-488_good	0.0401649	PAG
DL194	DL194-490_good	0.0204485	PAG
DL194	DL194-492_good	0.0901187	PAG
DL194	DL194-497_good	0.0209663	PAG
DL194	DL194-501_good	0.0907291	PAG
DL194	DL194-503_good	0.11515	PAG
DL194	DL194-508_good	-0.0104221	PAG
DL194	DL194-509_good	0.0955455	PAG
DL194	DL194-510_good	0.088817	PAG
DL194	DL194-511_good	-0.00715557	PAG
DL194	DL194-513_good	-0.0545905	PAG
DL194	DL194-514_good	-0.0833994	PAG
DL194	DL194-516_good	0.0414293	PAG
DL194	DL194-517_good	0.129792	PAG
DL194	DL194-519_good	0.0338546	PAG
DL194	DL194-523_good	0.0446672	PAG
DL194	DL194-524_good	0.0181237	PAG
DL194	DL194-526_good	-0.0387985	PAG
DL194	DL194-528_good	0.107967	PAG
DL194	DL194-529_good	0.017299	PAG
DL194	DL194-530_good	0.00987565	PAG
DL194	DL194-535_good	-0.00108231	PAG
DL194	DL194-536_good	-0.0137468	PAG
DL194	DL194-542_good	-0.0136945	PAG
DL194	DL194-548_good	0.0814734	PAG
DL194	DL194-570_good	0.0147394	RPO
DL194	DL194-575_good	0.0318247	DR
DL194	DL194-576_good	-0.025403	PAG
DL194	DL194-582_good	0.0785526	CS
DL194	DL194-585_good	0.0393986	MB
DL194	DL194-589_good	0.116737	PAG
DL194	DL194-590_good	0.111705	PAG
DL158	DL158-0_good	0.115804	P
DL158	DL158-1_good	0.0600675	P
DL158	DL158-2_good	0.0608895	P
DL158	DL158-4_good	0.0521892	P
DL158	DL158-5_good	0.0304612	P
DL158	DL158-6_good	0.0445663	P
DL158	DL158-8_good	-0.0286522	P
DL158	DL158-9_good	0.0318131	P
DL158	DL158-10_good	0.121169	P
DL158	DL158-11_good	0.0822964	P
DL158	DL158-12_good	0.111278	P
DL158	DL158-14_good	0.111439	P
DL158	DL158-15_good	0.067325	P
DL158	DL158-16_good	0.100773	P
DL158	DL158-17_good	0.111777	P
DL158	DL158-18_good	0.0995094	P
DL158	DL158-19_good	-0.0100528	P
DL158	DL158-22_good	0.0480113	P
DL158	DL158-23_good	0.00569668	P
DL158	DL158-24_good	0.0456723	P
DL158	DL158-25_good	0.0172214	P
DL158	DL158-26_good	0.0252863	P
DL158	DL158-27_good	0.0848935	P
DL158	DL158-28_good	0.131453	P
DL158	DL158-29_good	-0.0187556	P
DL158	DL158-30_good	0.0245488	P
DL158	DL158-31_good	0.123565	P
DL158	DL158-33_good	0.0762033	P
DL158	DL158-34_good	0.11194	P
DL158	DL158-35_good	0.0795848	P
DL158	DL158-36_good	0.112398	P
DL158	DL158-37_good	0.0870456	P
DL158	DL158-38_good	0.133973	P
DL158	DL158-40_good	0.0949495	P
DL158	DL158-41_good	0.0075011	P
DL158	DL158-43_good	0.124242	P
DL158	DL158-44_good	-0.00897109	P
DL158	DL158-46_good	0.034896	P
DL158	DL158-51_good	-0.0426387	P
DL158	DL158-52_good	0.0519968	P
DL158	DL158-59_good	-0.0419194	P
DL158	DL158-60_good	-0.0261207	P
DL158	DL158-61_good	0.0012967	P
DL158	DL158-62_good	-0.0306776	P
DL158	DL158-63_good	0.0696504	P
DL158	DL158-64_good	-0.0120604	P
DL158	DL158-65_good	0.0969187	P
DL158	DL158-70_good	0.0498686	P
DL158	DL158-71_good	0.00549059	P
DL158	DL158-83_good	0.131481	P
DL158	DL158-84_good	0.0401946	P
DL158	DL158-88_good	0.0992779	P
DL158	DL158-91_good	-0.0460259	P
DL158	DL158-100_good	5.51434e-05	P
DL158	DL158-101_good	0.00857893	P
DL158	DL158-103_good	0.125614	P
DL158	DL158-108_good	-0.0429916	P
DL158	DL158-109_good	-0.0804469	P
DL158	DL158-113_good	0.02823	P
DL158	DL158-114_good	0.101859	P
DL158	DL158-119_good	0.0335315	P
DL158	DL158-123_good	0.123412	P
DL158	DL158-125_good	-0.0548856	P
DL158	DL158-130_good	-0.0447249	P
DL158	DL158-132_good	0.105089	P
DL158	DL158-133_good	-0.00861935	P
DL158	DL158-137_good	-0.0974664	P
DL158	DL158-139_good	-0.0165518	P
DL158	DL158-140_good	0.0421631	P
DL158	DL158-141_good	-0.0813982	P
DL158	DL158-142_good	0.111604	P
DL158	DL158-143_good	-0.0108842	P
DL158	DL158-144_good	-0.0540233	P
DL158	DL158-145_good	-0.084067	P
DL158	DL158-147_good	0.0153841	P
DL158	DL158-148_good	0.0454476	P
DL158	DL158-149_good	-0.0478831	P
DL158	DL158-150_good	0.0165176	P
DL158	DL158-151_good	0.0821568	P
DL158	DL158-152_good	0.0417305	P
DL158	DL158-153_good	-0.00038958	P
DL158	DL158-154_good	0.108181	P
DL158	DL158-155_good	0.0646332	P
DL158	DL158-156_good	-0.0060541	P
DL158	DL158-158_good	0.0175153	P
DL158	DL158-159_good	0.101714	P
DL158	DL158-160_good	0.0212466	P
DL158	DL158-161_good	0.104091	P
DL158	DL158-164_good	0.0175679	P
DL158	DL158-166_good	0.116601	P
DL158	DL158-167_good	0.0619597	P
DL158	DL158-168_good	-0.0414197	P
DL158	DL158-169_good	0.10584	MB
DL158	DL158-170_good	0.0691925	MB
DL158	DL158-172_good	0.121094	MB
DL158	DL158-174_good	0.0574215	MB
DL158	DL158-175_good	0.0410346	MB
DL158	DL158-182_good	-0.00275557	MB
DL158	DL158-183_good	0.029629	MB
DL158	DL158-185_good	0.0413032	MB
DL158	DL158-186_good	-0.0192192	MB
DL158	DL158-187_good	-0.0467212	MB
DL158	DL158-188_good	0.0152656	MB
DL158	DL158-189_good	0.0371839	MB
DL158	DL158-190_good	-0.00217635	MB
DL158	DL158-191_good	0.138871	MB
DL158	DL158-192_good	-0.0904086	MB
DL158	DL158-194_good	0.137286	MB
DL158	DL158-195_good	0.014725	MB
DL158	DL158-196_good	0.0526943	MB
DL158	DL158-197_good	0.128779	MB
DL158	DL158-199_good	-0.0396094	MB
DL158	DL158-200_good	-0.0145708	MB
DL158	DL158-201_good	-0.0236754	MB
DL158	DL158-202_good	0.00772564	MB
DL158	DL158-203_good	0.093511	MB
DL158	DL158-205_good	0.0920785	MB
DL158	DL158-207_good	-0.0647383	MB
DL158	DL158-209_good	0.0941906	PAG
DL158	DL158-210_good	0.039674	PAG
DL158	DL158-212_good	0.112526	PAG
DL158	DL158-215_good	0.0767263	PAG
DL158	DL158-218_good	0.114131	PAG
DL158	DL158-220_good	0.135877	PAG
DL158	DL158-227_good	0.0273408	PAG
DL158	DL158-228_good	0.0879257	PAG
DL158	DL158-230_good	0.133501	PAG
DL158	DL158-232_good	0.0748621	PAG
DL158	DL158-234_good	0.1364	PAG
DL158	DL158-235_good	-0.0180191	PAG
DL158	DL158-236_good	0.139225	PAG
DL158	DL158-237_good	0.0426463	PAG
DL158	DL158-238_good	-0.0283576	PAG
DL158	DL158-240_good	-0.00570415	PAG
DL158	DL158-242_good	0.09001	PAG
DL158	DL158-243_good	0.141206	PAG
DL158	DL158-253_good	0.0878016	PAG
DL158	DL158-254_good	0.0724696	PAG
DL158	DL158-255_good	0.0908177	PAG
DL158	DL158-260_good	0.00442927	PAG
DL158	DL158-262_good	-0.0124953	PAG
DL158	DL158-263_good	0.115423	PAG
DL158	DL158-268_good	-0.0140799	PAG
DL158	DL158-269_good	0.0965919	PAG
DL158	DL158-271_good	0.0015778	PAG
DL158	DL158-276_good	0.0390973	PAG
DL158	DL158-277_good	0.0634087	PAG
DL158	DL158-278_good	0.137825	PAG
DL158	DL158-279_good	0.105504	PAG
DL158	DL158-280_good	0.0293759	PAG
DL158	DL158-283_good	0.0517865	PAG
DL158	DL158-286_good	0.046101	PAG
DL158	DL158-288_good	0.0609195	PAG
DL158	DL158-290_good	0.107424	PAG
DL158	DL158-291_good	0.0790178	PAG
DL158	DL158-292_good	0.0130976	PAG
DL158	DL158-300_good	-0.0374777	PAG
DL158	DL158-301_good	0.0324738	PAG
DL158	DL158-310_good	-0.0574298	PAG
DL158	DL158-311_good	0.0427898	PAG
DL158	DL158-407_good	-0.0707647	P
DL158	DL158-414_good	-0.0403032	P
DL158	DL158-417_good	0.105901	P
DL158	DL158-425_good	0.00485554	MB
DL158	DL158-426_good	-0.0306421	MB
DL158	DL158-459_good	0.0877182	PAG
DL158	DL158-464_good	0.101465	P
DL158	DL158-468_good	-0.000731989	P
DL158	DL158-470_good	-0.00479239	P
DL158	DL158-477_good	0.111399	PAG
DL158	DL158-480_good	0.0854454	PAG
DL158	DL158-486_good	0.0406712	MB
DL158	DL158-488_good	0.0653391	P
DL158	DL158-490_good	-0.0235977	PAG
DL158	DL158-491_good	0.0844587	MB
DL158	DL158-497_good	0.119782	PAG
DL158	DL158-502_good	0.0932951	PAG
DL158	DL158-506_good	0.00687139	P
DL158	DL158-510_good	-0.0607862	P
DL158	DL158-511_good	-0.0151654	P
DL158	DL158-515_good	0.0739195	PAG
DL158	DL158-521_good	0.088079	PAG

## Sheet: ExtData5b
ms_id	subclass	state	fr
DL159-2_good	c1+c2-	R	2.17642
DL159-10_good	c1+c2-	R	0.283355
DL159-11_good	c1+c2-	R	1.527
DL159-15_good	c1+c2+	R	0.463538
DL159-18_good	c1-c2-	R	-0.672402
DL159-20_good	c1+c2-	R	1.53214
DL159-24_good	c1+c2+	R	0.254868
DL159-26_good	c1+c2-	R	1.95826
DL159-27_good	c1-c2-	R	-0.860525
DL159-29_good	c1+c2+	R	0.905069
DL159-30_good	c1-c2-	R	-1.01475
DL159-32_good	c1+c2+	R	1.2034
DL159-34_good	c1-c2-	R	-0.407482
DL159-35_good	c1-c2-	R	-0.858852
DL159-36_good	c1+c2-	R	0.119385
DL159-40_good	c1+c2-	R	1.32498
DL159-41_good	c1+c2-	R	1.19069
DL159-43_good	c1+c2-	R	1.67695
DL159-46_good	c1+c2-	R	1.54465
DL159-47_good	c1-c2-	R	-0.358951
DL159-48_good	c1+c2-	R	1.28209
DL159-55_good	c1-c2-	R	-0.100482
DL159-57_good	c1-c2+	R	-0.157312
DL159-59_good	c1-c2+	R	0.000936532
DL159-62_good	c1+c2-	R	1.35248
DL159-63_good	c1+c2-	R	1.71217
DL159-64_good	c1+c2-	R	1.9808
DL159-65_good	c1+c2+	R	0.59287
DL159-67_good	c1-c2-	R	-0.538572
DL159-69_good	c1-c2-	R	-1.05852
DL159-70_good	c1+c2+	R	0.909989
DL159-71_good	c1+c2-	R	0.452599
DL159-75_good	c1+c2+	R	-0.00689617
DL159-78_good	c1-c2-	R	-0.412241
DL159-81_good	c1+c2-	R	0.677006
DL159-82_good	c1+c2-	R	1.65998
DL159-85_good	c1+c2+	R	1.72467
DL159-88_good	c1+c2+	R	0.0546643
DL159-89_good	c1+c2+	R	0.559853
DL159-90_good	c1-c2-	R	-0.326494
DL159-91_good	c1+c2+	R	0.551058
DL159-94_good	c1+c2+	R	1.069
DL159-97_good	c1+c2-	R	1.03038
DL159-105_good	c1+c2-	R	1.19847
DL159-106_good	c1-c2+	R	-0.630254
DL159-107_good	c1+c2-	R	1.62676
DL159-110_good	c1-c2+	R	-0.0118294
DL159-116_good	c1-c2+	R	-1.23522
DL159-117_good	c1+c2+	R	0.0557228
DL159-118_good	c1+c2-	R	1.82611
DL159-119_good	c1-c2-	R	-0.913288
DL159-120_good	c1+c2-	R	-0.134392
DL159-123_good	c1+c2-	R	1.09808
DL159-126_good	c1-c2-	R	-0.25936
DL159-127_good	c1+c2-	R	2.10551
DL159-129_good	c1+c2-	R	0.371338
DL159-130_good	c1+c2-	R	0.336982
DL159-131_good	c1+c2-	R	2.48567
DL159-135_good	c1+c2-	R	0.632152
DL159-142_good	c1+c2+	R	-0.169698
DL159-143_good	c1+c2-	R	1.78847
DL159-144_good	c1+c2-	R	1.7379
DL159-150_good	c1+c2-	R	1.15833
DL159-152_good	c1+c2+	R	0.0689581
DL159-154_good	c1+c2-	R	2.41285
DL159-155_good	c1+c2+	R	0.210963
DL159-160_good	c1+c2+	R	0.713674
DL159-161_good	c1-c2-	R	-0.385045
DL159-162_good	c1+c2-	R	1.46607
DL159-163_good	c1+c2-	R	0.601311
DL159-164_good	c1-c2-	R	-0.70245
DL159-165_good	c1+c2-	R	1.0767
DL159-166_good	c1-c2-	R	-1.38143
DL159-175_good	c1+c2-	R	1.81377
DL159-180_good	c1+c2-	R	1.8502
DL159-181_good	c1+c2-	R	0.862497
DL159-183_good	c1+c2-	R	0.979809
DL159-184_good	c1-c2-	R	-0.817856
DL159-186_good	c1-c2-	R	-0.817658
DL159-187_good	c1-c2-	R	-0.904433
DL159-188_good	c1+c2-	R	1.70967
DL159-190_good	c1-c2+	R	-0.0853173
DL159-191_good	c1-c2-	R	0.256712
DL159-192_good	c1-c2+	R	-1.8012
DL159-193_good	c1+c2-	R	1.37891
DL159-194_good	c1-c2-	R	-0.457303
DL159-195_good	c1-c2-	R	-0.326448
DL159-196_good	c1+c2+	R	0.0191486
DL159-200_good	c1+c2-	R	1.17584
DL159-206_good	c1+c2+	R	0.517973
DL159-207_good	c1+c2+	R	0.879389
DL159-209_good	c1+c2+	R	0.252338
DL159-211_good	c1+c2+	R	0.598553
DL159-214_good	c1+c2+	R	2.18248
DL159-215_good	c1+c2+	R	0.462321
DL159-218_good	c1+c2-	R	2.40539
DL159-219_good	c1-c2-	R	-1.00172
DL159-223_good	c1+c2-	R	2.15099
DL159-226_good	c1+c2+	R	0.919252
DL159-231_good	c1+c2+	R	0.256782
DL159-233_good	c1-c2-	R	-1.41033
DL159-234_good	c1-c2-	R	-0.945328
DL159-235_good	c1+c2-	R	0.45764
DL159-237_good	c1+c2+	R	1.10005
DL159-239_good	c1+c2+	R	0.568537
DL159-242_good	c1-c2-	R	-1.02425
DL159-245_good	c1-c2-	R	-1.31267
DL159-250_good	c1-c2-	R	0.053605
DL159-251_good	c1-c2-	R	-0.471255
DL159-252_good	c1-c2-	R	-0.537915
DL159-254_good	c1-c2+	R	-0.390481
DL159-263_good	c1+c2+	R	1.3933
DL159-264_good	c1+c2-	R	1.09553
DL159-270_good	c1+c2-	R	0.333531
DL159-271_good	c1+c2-	R	1.69258
DL159-274_good	c1+c2-	R	1.44389
DL159-275_good	c1+c2+	R	1.90875
DL159-281_good	c1+c2-	R	0.110569
DL159-282_good	c1-c2-	R	-1.583
DL159-284_good	c1-c2-	R	-1.78509
DL159-285_good	c1+c2+	R	0.510672
DL159-286_good	c1+c2+	R	1.53516
DL159-288_good	c1+c2-	R	1.09187
DL159-292_good	c1-c2-	R	-1.71988
DL159-294_good	c1-c2-	R	-0.331079
DL159-295_good	c1+c2-	R	1.32152
DL159-296_good	c1+c2+	R	1.78953
DL159-298_good	c1+c2-	R	0.207063
DL159-301_good	c1+c2-	R	2.11158
DL159-302_good	c1+c2-	R	0.278789
DL159-309_good	c1-c2-	R	-2.11814
DL159-310_good	c1-c2+	R	-1.60907
DL159-313_good	c1+c2+	R	0.706647
DL159-314_good	c1+c2-	R	2.75452
DL159-316_good	c1+c2+	R	2.21537
DL159-317_good	c1-c2-	R	-0.775464
DL159-321_good	c1-c2+	R	-1.17347
DL159-323_good	c1+c2+	R	0.565916
DL159-324_good	c1+c2+	R	0.250135
DL159-325_good	c1+c2-	R	2.30871
DL159-326_good	c1+c2+	R	0.691457
DL159-329_good	c1+c2-	R	1.12591
DL159-333_good	c1+c2-	R	2.63485
DL159-335_good	c1+c2-	R	0.700857
DL159-341_good	c1+c2-	R	0.120506
DL159-345_good	c1+c2-	R	1.42612
DL159-347_good	c1-c2-	R	-0.298264
DL159-348_good	c1+c2-	R	1.67026
DL159-349_good	c1+c2-	R	2.33321
DL159-350_good	c1+c2+	R	1.43077
DL159-351_good	c1+c2-	R	1.994
DL159-352_good	c1+c2-	R	1.83184
DL159-354_good	c1+c2+	R	1.16406
DL159-357_good	c1+c2-	R	0.0687307
DL159-363_good	c1-c2-	R	0.0609505
DL159-365_good	c1+c2-	R	1.41612
DL159-368_good	c1+c2+	R	1.31454
DL159-369_good	c1+c2-	R	0.340906
DL159-370_good	c1-c2+	R	-0.236973
DL159-372_good	c1+c2+	R	0.119055
DL159-373_good	c1+c2+	R	0.730449
DL159-374_good	c1-c2-	R	-0.308211
DL159-376_good	c1+c2-	R	1.46163
DL159-385_good	c1+c2+	R	1.64573
DL159-395_good	c1-c2+	R	-0.568664
DL159-399_good	c1+c2+	R	0.885571
DL159-402_good	c1+c2-	R	1.46248
DL159-403_good	c1-c2-	R	-1.08559
DL159-405_good	c1-c2-	R	-0.417854
DL159-406_good	c1-c2-	R	-0.506445
DL159-412_good	c1+c2-	R	0.550676
DL159-413_good	c1+c2-	R	0.606835
DL159-418_good	c1+c2-	R	0.773014
DL159-434_good	c1-c2-	R	-0.297795
DL159-437_good	c1+c2-	R	0.930974
DL159-445_good	c1-c2+	R	-0.4643
DL159-457_good	c1+c2-	R	0.619993
DL159-461_good	c1+c2-	R	0.130937
DL159-462_good	c1+c2+	R	0.827844
DL159-468_good	c1+c2-	R	-0.081191
DL159-471_good	c1-c2+	R	-0.294611
DL159-473_good	c1+c2-	R	0.919063
DL159-484_good	c1+c2-	R	0.945654
DL159-486_good	c1+c2+	R	1.29299
DL161-1_good	c1+c2-	R	1.38489
DL161-3_good	c1+c2+	R	1.91378
DL161-5_good	c1+c2-	R	1.91794
DL161-7_good	c1+c2+	R	2.01003
DL161-8_good	c1+c2+	R	1.82114
DL161-9_good	c1+c2-	R	1.54259
DL161-10_good	c1+c2-	R	1.87133
DL161-12_good	c1+c2+	R	1.85849
DL161-14_good	c1+c2-	R	1.14218
DL161-16_good	c1+c2-	R	0.355516
DL161-19_good	c1+c2-	R	1.11069
DL161-22_good	c1+c2-	R	0.0748571
DL161-23_good	c1+c2+	R	2.09325
DL161-25_good	c1+c2-	R	0.441153
DL161-27_good	c1+c2-	R	1.26587
DL161-30_good	c1+c2-	R	0.973425
DL161-34_good	c1+c2+	R	1.87043
DL161-35_good	c1+c2+	R	2.25481
DL161-49_good	c1+c2-	R	1.34429
DL161-50_good	c1+c2-	R	0.0509513
DL161-52_good	c1+c2-	R	1.65877
DL161-53_good	c1+c2+	R	2.2318
DL161-55_good	c1+c2-	R	0.604434
DL161-56_good	c1+c2-	R	2.15862
DL161-61_good	c1+c2-	R	0.213191
DL161-62_good	c1+c2+	R	0.451318
DL161-64_good	c1+c2-	R	0.965666
DL161-65_good	c1+c2+	R	1.72755
DL161-68_good	c1+c2-	R	0.778612
DL161-70_good	c1+c2-	R	0.245524
DL161-74_good	c1-c2+	R	-0.694018
DL161-76_good	c1+c2-	R	0.924697
DL161-79_good	c1-c2-	R	-0.4813
DL161-80_good	c1+c2-	R	1.02405
DL161-82_good	c1+c2-	R	0.705876
DL161-85_good	c1+c2-	R	0.404447
DL161-89_good	c1+c2-	R	1.37209
DL161-99_good	c1+c2+	R	1.78806
DL161-100_good	c1+c2+	R	1.42216
DL161-105_good	c1+c2+	R	1.70533
DL161-109_good	c1+c2-	R	1.58214
DL161-110_good	c1+c2-	R	1.12618
DL161-111_good	c1+c2-	R	1.7848
DL161-112_good	c1+c2-	R	0.710862
DL161-114_good	c1+c2+	R	1.82131
DL161-115_good	c1+c2+	R	2.28041
DL161-117_good	c1+c2-	R	-0.0344943
DL161-119_good	c1+c2-	R	1.61889
DL161-121_good	c1+c2+	R	1.44411
DL161-128_good	c1+c2-	R	0.12252
DL161-130_good	c1-c2-	R	-0.17703
DL161-134_good	c1+c2-	R	1.10857
DL161-141_good	c1+c2-	R	0.833889
DL161-142_good	c1+c2-	R	0.887063
DL161-147_good	c1+c2+	R	0.203365
DL161-148_good	c1+c2+	R	1.79776
DL161-149_good	c1+c2+	R	0.369227
DL161-150_good	c1+c2-	R	0.804513
DL161-155_good	c1+c2+	R	0.175141
DL161-156_good	c1+c2+	R	1.40329
DL161-157_good	c1+c2+	R	1.29713
DL161-158_good	c1+c2+	R	1.86345
DL161-159_good	c1+c2-	R	2.05055
DL161-161_good	c1+c2-	R	0.229991
DL161-162_good	c1+c2-	R	0.397908
DL161-163_good	c1+c2-	R	2.13785
DL161-164_good	c1+c2-	R	0.276551
DL161-165_good	c1+c2+	R	2.0418
DL161-176_good	c1+c2-	R	1.60828
DL161-177_good	c1+c2+	R	1.99324
DL161-179_good	c1+c2-	R	-0.0838146
DL161-182_good	c1+c2+	R	1.44114
DL161-183_good	c1+c2-	R	1.49486
DL161-186_good	c1+c2-	R	1.51411
DL161-192_good	c1+c2+	R	1.8714
DL161-194_good	c1+c2+	R	1.82428
DL161-195_good	c1-c2-	R	-0.0961286
DL161-199_good	c1-c2+	R	-1.25902
DL161-202_good	c1+c2+	R	1.60814
DL161-204_good	c1+c2+	R	0.822055
DL161-205_good	c1+c2+	R	0.906459
DL161-208_good	c1+c2+	R	0.910842
DL161-209_good	c1+c2+	R	1.89975
DL161-211_good	c1+c2+	R	0.914157
DL161-213_good	c1+c2-	R	1.10125
DL161-214_good	c1-c2-	R	-0.584415
DL161-221_good	c1+c2+	R	1.95929
DL161-222_good	c1+c2-	R	0.268256
DL161-223_good	c1+c2+	R	1.57001
DL161-226_good	c1+c2+	R	1.0296
DL161-227_good	c1+c2+	R	0.631783
DL161-228_good	c1-c2-	R	-0.304704
DL161-229_good	c1+c2+	R	0.336952
DL161-230_good	c1+c2-	R	1.79777
DL161-231_good	c1+c2-	R	1.62227
DL161-232_good	c1+c2-	R	0.805551
DL161-236_good	c1+c2-	R	0.741511
DL161-241_good	c1+c2+	R	1.85254
DL161-246_good	c1+c2-	R	0.446148
DL161-252_good	c1-c2-	R	-0.293954
DL161-255_good	c1-c2-	R	-0.716384
DL161-256_good	c1-c2-	R	-0.687848
DL161-257_good	c1+c2-	R	1.60489
DL161-258_good	c1+c2+	R	1.13863
DL161-267_good	c1+c2+	R	0.36862
DL161-271_good	c1-c2-	R	-0.431629
DL161-272_good	c1+c2-	R	1.94525
DL161-274_good	c1-c2-	R	-0.74864
DL161-275_good	c1+c2+	R	1.45434
DL161-276_good	c1+c2-	R	0.175316
DL161-277_good	c1+c2+	R	0.898307
DL161-280_good	c1+c2+	R	1.13235
DL161-281_good	c1+c2-	R	2.16702
DL161-282_good	c1+c2+	R	0.977252
DL161-283_good	c1+c2-	R	1.27844
DL161-284_good	c1+c2+	R	1.30101
DL161-285_good	c1+c2+	R	1.82611
DL161-289_good	c1+c2+	R	1.11261
DL161-293_good	c1-c2-	R	-1.24818
DL161-296_good	c1+c2+	R	1.43382
DL161-299_good	c1-c2+	R	-0.0052569
DL161-300_good	c1-c2-	R	-0.8845
DL161-303_good	c1+c2+	R	0.594783
DL161-304_good	c1+c2+	R	1.34434
DL161-305_good	c1+c2+	R	0.762955
DL161-306_good	c1+c2+	R	0.490944
DL161-307_good	c1-c2-	R	-0.551589
DL161-321_good	c1-c2+	R	-1.0731
DL161-322_good	c1+c2-	R	1.43481
DL161-326_good	c1+c2-	R	0.173587
DL161-330_good	c1+c2-	R	2.21641
DL161-331_good	c1-c2+	R	0.0940961
DL161-332_good	c1-c2+	R	-0.122193
DL161-334_good	c1-c2+	R	-0.518815
DL161-335_good	c1+c2+	R	0.913879
DL161-337_good	c1+c2+	R	1.0438
DL161-338_good	c1+c2-	R	1.67768
DL161-339_good	c1+c2+	R	1.47219
DL161-340_good	c1+c2+	R	0.397288
DL161-342_good	c1+c2-	R	-0.236429
DL161-344_good	c1+c2+	R	0.52634
DL161-346_good	c1+c2-	R	1.43219
DL161-353_good	c1+c2-	R	-0.256092
DL161-355_good	c1+c2-	R	-0.100846
DL161-357_good	c1-c2-	R	-0.218166
DL161-359_good	c1+c2+	R	0.268786
DL161-365_good	c1+c2+	R	1.78447
DL161-366_good	c1+c2+	R	1.07716
DL161-367_good	c1+c2-	R	1.54479
DL161-368_good	c1+c2-	R	1.91719
DL161-369_good	c1+c2+	R	2.36351
DL161-371_good	c1+c2+	R	2.04416
DL161-373_good	c1+c2-	R	0.808375
DL161-375_good	c1+c2+	R	0.405064
DL161-377_good	c1+c2+	R	1.36164
DL161-378_good	c1+c2-	R	1.11407
DL161-380_good	c1+c2+	R	0.358527
DL161-381_good	c1+c2-	R	0.741517
DL161-382_good	c1+c2+	R	0.259461
DL161-391_good	c1+c2+	R	1.92311
DL161-396_good	c1+c2-	R	0.0947983
DL161-398_good	c1+c2+	R	2.00004
DL161-402_good	c1-c2-	R	-0.601842
DL161-409_good	c1+c2-	R	1.55354
DL161-410_good	c1+c2-	R	0.892291
DL161-412_good	c1+c2+	R	1.85247
DL161-426_good	c1+c2-	R	-0.0106703
DL161-437_good	c1+c2+	R	1.43854
DL161-442_good	c1+c2+	R	1.94254
DL161-453_good	c1+c2-	R	0.611917
DL161-466_good	c1+c2-	R	0.628917
DL161-468_good	c1+c2-	R	1.73721
DL161-476_good	c1+c2+	R	1.19698
DL161-481_good	c1-c2-	R	-0.236647
DL161-484_good	c1+c2+	R	1.96002
DL161-485_good	c1+c2+	R	0.507747
DL161-486_good	c1+c2-	R	0.408856
DL161-491_good	c1+c2-	R	0.354143
DL161-493_good	c1+c2+	R	1.59608
DL161-496_good	c1+c2-	R	0.311756
DL161-500_good	c1+c2+	R	1.84125
DL161-505_good	c1-c2+	R	0.0122692
DL161-507_good	c1+c2-	R	-0.198572
DL161-510_good	c1+c2+	R	0.463353
DL161-511_good	c1+c2+	R	0.829925
DL161-514_good	c1+c2+	R	2.19723
DL161-516_good	c1+c2+	R	1.03267
DL161-517_good	c1+c2+	R	0.974118
DL161-522_good	c1+c2+	R	2.05546
DL161-523_good	c1+c2+	R	0.633059
DL161-526_good	c1+c2-	R	0.828697
DL161-528_good	c1+c2-	R	0.614244
DL161-531_good	c1+c2+	R	1.17172
DL161-534_good	c1+c2+	R	1.42783
DL161-536_good	c1+c2+	R	0.598715
DL161-537_good	c1+c2+	R	1.29132
DL161-550_good	c1+c2-	R	1.29742
DL161-555_good	c1+c2-	R	0.6154
DL161-561_good	c1+c2-	R	0.613577
DL161-562_good	c1+c2+	R	1.33839
DL108-1_good	c1+c2-	R	0.00373415
DL108-5_good	c1+c2+	R	1.06076
DL108-6_good	c1+c2-	R	1.92271
DL108-8_good	c1+c2+	R	1.52942
DL108-10_good	c1+c2-	R	0.214287
DL108-17_good	c1+c2-	R	1.03178
DL108-22_good	c1+c2+	R	1.82292
DL108-23_good	c1+c2-	R	1.03704
DL108-31_good	c1-c2-	R	-1.87831
DL108-32_good	c1+c2+	R	0.939291
DL108-34_good	c1+c2+	R	0.726696
DL108-35_good	c1+c2-	R	2.04752
DL108-37_good	c1-c2-	R	-0.566687
DL108-39_good	c1+c2-	R	0.580852
DL108-40_good	c1+c2-	R	2.10614
DL108-42_good	c1+c2+	R	0.242504
DL108-44_good	c1+c2-	R	1.07071
DL108-45_good	c1+c2-	R	0.534587
DL108-46_good	c1+c2-	R	1.07002
DL108-47_good	c1-c2-	R	-0.867017
DL108-49_good	c1+c2-	R	1.20851
DL108-50_good	c1-c2-	R	-0.686295
DL108-51_good	c1+c2-	R	1.66332
DL108-52_good	c1+c2+	R	0.377997
DL108-53_good	c1+c2+	R	0.248111
DL108-63_good	c1-c2+	R	-0.264398
DL108-66_good	c1+c2-	R	0.633957
DL108-71_good	c1+c2+	R	0.567759
DL108-73_good	c1+c2-	R	0.667999
DL108-75_good	c1+c2-	R	1.50386
DL108-79_good	c1-c2-	R	-0.635588
DL108-88_good	c1+c2-	R	0.612185
DL108-90_good	c1+c2+	R	1.9775
DL108-93_good	c1+c2-	R	1.33853
DL108-94_good	c1-c2-	R	-0.664
DL108-96_good	c1+c2+	R	1.82278
DL108-98_good	c1+c2-	R	0.72596
DL108-100_good	c1-c2+	R	0.0263562
DL108-102_good	c1+c2-	R	0.965973
DL108-103_good	c1+c2+	R	2.09891
DL108-104_good	c1+c2-	R	0.394737
DL108-105_good	c1+c2-	R	1.17109
DL108-106_good	c1+c2-	R	2.11654
DL108-107_good	c1+c2-	R	1.2659
DL108-108_good	c1+c2-	R	0.966398
DL108-109_good	c1+c2+	R	1.83694
DL108-110_good	c1+c2+	R	0.568799
DL108-111_good	c1+c2-	R	1.23984
DL108-112_good	c1-c2-	R	-1.11749
DL108-114_good	c1+c2-	R	0.979216
DL108-125_good	c1-c2+	R	-0.137518
DL108-126_good	c1+c2+	R	0.772165
DL108-128_good	c1+c2+	R	-0.151465
DL108-129_good	c1+c2-	R	1.59705
DL108-130_good	c1+c2-	R	1.78428
DL108-139_good	c1+c2-	R	1.17596
DL108-140_good	c1+c2+	R	1.60603
DL108-141_good	c1+c2+	R	1.17518
DL108-142_good	c1+c2-	R	1.49183
DL108-144_good	c1+c2-	R	1.83823
DL108-149_good	c1+c2-	R	1.49356
DL108-150_good	c1+c2-	R	1.73771
DL108-153_good	c1+c2-	R	1.20454
DL108-154_good	c1+c2-	R	0.903371
DL108-158_good	c1+c2+	R	1.79098
DL108-159_good	c1+c2-	R	0.563181
DL108-160_good	c1+c2-	R	0.957748
DL108-162_good	c1+c2-	R	0.80394
DL108-163_good	c1+c2+	R	1.52806
DL108-165_good	c1+c2-	R	0.0585498
DL108-166_good	c1-c2-	R	-0.696784
DL108-167_good	c1+c2-	R	0.904854
DL108-168_good	c1+c2-	R	1.53603
DL108-169_good	c1+c2-	R	0.92518
DL108-170_good	c1+c2-	R	0.91948
DL108-172_good	c1-c2-	R	-0.562478
DL108-173_good	c1+c2+	R	1.81326
DL108-174_good	c1+c2-	R	1.89598
DL108-175_good	c1-c2-	R	-0.906407
DL108-180_good	c1+c2+	R	0.642194
DL108-216_good	c1+c2+	R	0.874383
DL108-219_good	c1-c2-	R	-0.259223
DL108-222_good	c1-c2+	R	-0.680521
DL108-224_good	c1-c2-	R	-0.428875
DL108-227_good	c1+c2-	R	2.10787
DL108-228_good	c1+c2-	R	0.178562
DL108-231_good	c1-c2-	R	-0.705673
DL108-233_good	c1+c2-	R	0.0951225
DL108-235_good	c1-c2-	R	-0.86077
DL108-236_good	c1-c2-	R	-0.354558
DL108-237_good	c1-c2-	R	-0.164028
DL108-238_good	c1-c2-	R	-0.303664
DL108-249_good	c1+c2+	R	1.69198
DL108-250_good	c1-c2-	R	-0.479764
DL108-251_good	c1+c2-	R	0.837478
DL108-256_good	c1+c2+	R	2.08567
DL108-257_good	c1+c2+	R	1.60251
DL108-260_good	c1+c2+	R	1.15004
DL108-261_good	c1-c2-	R	-0.229006
DL108-263_good	c1+c2+	R	2.38387
DL108-269_good	c1+c2+	R	1.20383
DL108-271_good	c1+c2+	R	0.821064
DL108-273_good	c1+c2-	R	0.573601
DL108-276_good	c1+c2-	R	0.988122
DL108-277_good	c1+c2-	R	2.01352
DL108-278_good	c1+c2-	R	0.448755
DL108-279_good	c1+c2-	R	0.470645
DL108-290_good	c1+c2+	R	0.580077
DL108-295_good	c1+c2-	R	1.31795
DL108-297_good	c1+c2+	R	0.895504
DL108-299_good	c1+c2+	R	0.840723
DL108-307_good	c1+c2-	R	1.26172
DL108-308_good	c1+c2+	R	0.614895
DL108-310_good	c1+c2-	R	0.652843
DL108-313_good	c1+c2+	R	1.68596
DL108-314_good	c1+c2-	R	1.44373
DL108-315_good	c1+c2+	R	1.31179
DL108-323_good	c1+c2+	R	1.45218
DL108-326_good	c1+c2+	R	0.890927
DL108-329_good	c1+c2-	R	1.06325
DL108-332_good	c1+c2-	R	0.465256
DL108-337_good	c1+c2+	R	0.9328
DL108-341_good	c1+c2+	R	0.355474
DL108-348_good	c1+c2+	R	1.29842
DL108-349_good	c1+c2+	R	1.2068
DL108-350_good	c1+c2-	R	0.379267
DL108-355_good	c1+c2-	R	0.428739
DL108-356_good	c1+c2-	R	0.230756
DL108-357_good	c1+c2+	R	1.86466
DL108-358_good	c1+c2+	R	1.92799
DL108-362_good	c1+c2+	R	1.80114
DL108-380_good	c1-c2-	R	-0.641738
DL108-428_good	c1+c2-	R	1.32941
DL108-429_good	c1+c2+	R	0.633724
DL108-431_good	c1+c2-	R	0.717436
DL108-446_good	c1+c2+	R	0.747153
DL108-461_good	c1+c2+	R	1.63356
DL108-474_good	c1+c2-	R	1.88339
DL108-478_good	c1+c2+	R	1.28942
DL108-480_good	c1+c2+	R	0.999175
DL108-487_good	c1+c2-	R	1.82902
DL108-489_good	c1+c2-	R	0.252584
DL108-490_good	c1+c2-	R	-0.144013
DL108-504_good	c1+c2+	R	0.628704
DL172-2_good	c1+c2-	R	1.09645
DL172-3_good	c1+c2-	R	2.08152
DL172-4_good	c1-c2-	R	-0.15241
DL172-6_good	c1+c2-	R	0.0569092
DL172-7_good	c1-c2-	R	-0.503353
DL172-9_good	c1+c2-	R	1.19081
DL172-10_good	c1+c2-	R	1.86117
DL172-11_good	c1-c2-	R	-0.421807
DL172-15_good	c1+c2-	R	1.48087
DL172-16_good	c1+c2-	R	1.84779
DL172-24_good	c1-c2-	R	-1.03304
DL172-27_good	c1+c2-	R	1.08455
DL172-28_good	c1+c2-	R	2.21956
DL172-29_good	c1+c2+	R	0.0779708
DL172-30_good	c1+c2-	R	2.52299
DL172-33_good	c1+c2+	R	1.47572
DL172-34_good	c1+c2-	R	1.1181
DL172-39_good	c1+c2-	R	1.79382
DL172-41_good	c1+c2-	R	1.63979
DL172-68_good	c1+c2-	R	1.74178
DL172-73_good	c1+c2-	R	1.37506
DL172-82_good	c1+c2+	R	0.97759
DL172-84_good	c1+c2-	R	2.47726
DL172-86_good	c1+c2-	R	0.472747
DL172-88_good	c1+c2+	R	0.62128
DL172-90_good	c1+c2-	R	1.36654
DL172-96_good	c1+c2-	R	1.92996
DL172-98_good	c1+c2-	R	1.77682
DL172-105_good	c1+c2-	R	1.56002
DL172-107_good	c1+c2+	R	0.13888
DL172-112_good	c1+c2-	R	1.77617
DL172-115_good	c1-c2+	R	-1.03277
DL172-117_good	c1+c2-	R	1.28024
DL172-121_good	c1+c2+	R	1.32904
DL172-123_good	c1-c2-	R	-0.192689
DL172-125_good	c1+c2-	R	0.721368
DL172-126_good	c1+c2-	R	1.9585
DL172-129_good	c1+c2-	R	1.05509
DL172-133_good	c1-c2-	R	-0.825197
DL172-134_good	c1-c2-	R	-0.305669
DL172-135_good	c1+c2-	R	0.859008
DL172-136_good	c1+c2-	R	1.62902
DL172-142_good	c1+c2-	R	1.24013
DL172-144_good	c1+c2-	R	0.587173
DL172-145_good	c1+c2-	R	1.68696
DL172-146_good	c1-c2+	R	-1.7545
DL172-147_good	c1+c2-	R	1.25025
DL172-151_good	c1+c2-	R	0.766132
DL172-153_good	c1+c2-	R	1.64178
DL172-154_good	c1+c2+	R	2.1017
DL172-156_good	c1+c2-	R	1.25292
DL172-157_good	c1+c2-	R	1.5863
DL172-159_good	c1+c2-	R	1.63284
DL172-160_good	c1+c2+	R	0.697284
DL172-161_good	c1-c2+	R	-0.977332
DL172-162_good	c1+c2-	R	0.3529
DL172-163_good	c1+c2+	R	-0.077735
DL172-169_good	c1-c2+	R	-0.435178
DL172-178_good	c1-c2+	R	-1.04274
DL172-179_good	c1-c2-	R	-0.923898
DL172-180_good	c1-c2-	R	-0.134389
DL172-181_good	c1+c2-	R	0.717786
DL172-186_good	c1+c2-	R	2.31787
DL172-187_good	c1-c2-	R	-0.276288
DL172-190_good	c1-c2-	R	-1.16049
DL172-191_good	c1+c2-	R	1.98999
DL172-192_good	c1-c2-	R	-0.655789
DL172-193_good	c1+c2-	R	1.41297
DL172-196_good	c1+c2-	R	1.72038
DL172-197_good	c1-c2-	R	-0.417403
DL172-210_good	c1+c2-	R	1.32123
DL172-226_good	c1+c2-	R	0.992825
DL172-227_good	c1+c2-	R	2.37617
DL172-242_good	c1-c2+	R	-0.69827
DL172-243_good	c1-c2+	R	-0.317951
DL172-244_good	c1-c2+	R	-0.516957
DL172-245_good	c1-c2+	R	-0.580482
DL172-254_good	c1+c2-	R	2.22582
DL172-255_good	c1+c2-	R	0.908731
DL172-257_good	c1+c2-	R	0.610006
DL172-260_good	c1-c2+	R	-0.821973
DL172-262_good	c1-c2+	R	-1.54667
DL172-263_good	c1-c2-	R	-0.776729
DL172-264_good	c1-c2+	R	-1.23958
DL172-265_good	c1+c2+	R	0.951588
DL172-271_good	c1+c2-	R	1.79265
DL172-273_good	c1+c2-	R	0.953025
DL172-275_good	c1-c2-	R	0.293288
DL172-277_good	c1+c2-	R	0.978403
DL172-281_good	c1-c2+	R	-0.556882
DL172-285_good	c1+c2-	R	1.36209
DL172-293_good	c1-c2-	R	-0.621318
DL172-294_good	c1-c2-	R	-0.592111
DL172-296_good	c1-c2+	R	-0.29652
DL172-297_good	c1-c2+	R	-0.72607
DL172-303_good	c1-c2-	R	-0.745944
DL172-311_good	c1-c2+	R	-1.18559
DL172-326_good	c1-c2-	R	-1.14682
DL172-336_good	c1+c2+	R	0.264481
DL172-338_good	c1-c2-	R	-1.0616
DL172-341_good	c1-c2-	R	-0.578688
DL172-344_good	c1-c2-	R	-1.17183
DL172-352_good	c1-c2-	R	-0.433299
DL172-353_good	c1-c2-	R	-1.06108
DL172-355_good	c1+c2+	R	0.39348
DL172-356_good	c1-c2-	R	-0.944576
DL172-357_good	c1-c2-	R	-1.38113
DL172-358_good	c1-c2-	R	-1.36826
DL172-360_good	c1+c2+	R	0.267975
DL172-361_good	c1-c2-	R	-0.970028
DL172-364_good	c1-c2-	R	-1.02122
DL172-365_good	c1-c2-	R	-0.612153
DL172-368_good	c1+c2-	R	0.779092
DL172-375_good	c1-c2-	R	-0.943749
DL172-378_good	c1-c2-	R	-1.08369
DL172-382_good	c1-c2-	R	-0.652277
DL172-383_good	c1-c2-	R	-0.0429067
DL172-384_good	c1-c2-	R	-0.802919
DL172-388_good	c1-c2-	R	-0.961594
DL172-392_good	c1-c2-	R	-0.81814
DL172-394_good	c1+c2-	R	0.761256
DL172-400_good	c1-c2-	R	-0.949365
DL172-402_good	c1-c2-	R	-1.27759
DL172-404_good	c1-c2-	R	-0.979563
DL172-408_good	c1-c2-	R	-1.07494
DL172-411_good	c1-c2+	R	-1.50175
DL172-419_good	c1-c2-	R	-1.54816
DL172-421_good	c1-c2-	R	-0.915491
DL172-423_good	c1-c2-	R	-0.682182
DL172-424_good	c1-c2-	R	-0.789597
DL172-429_good	c1-c2-	R	-1.63282
DL172-430_good	c1+c2+	R	0.43649
DL172-431_good	c1-c2-	R	-0.317194
DL172-432_good	c1-c2-	R	-1.08094
DL172-433_good	c1-c2-	R	-0.940271
DL172-436_good	c1+c2-	R	1.99618
DL172-437_good	c1-c2-	R	-1.12482
DL172-438_good	c1-c2-	R	-0.421973
DL172-439_good	c1-c2-	R	-0.304618
DL172-440_good	c1-c2-	R	-1.94073
DL172-441_good	c1+c2-	R	0.769322
DL172-442_good	c1-c2+	R	-0.833831
DL172-444_good	c1-c2+	R	-1.51996
DL172-445_good	c1-c2-	R	-1.45755
DL172-446_good	c1-c2-	R	-1.32009
DL172-447_good	c1-c2-	R	-1.74701
DL172-449_good	c1-c2-	R	-1.43953
DL172-450_good	c1-c2-	R	0.200742
DL172-453_good	c1+c2+	R	0.430097
DL172-455_good	c1-c2-	R	-1.4792
DL172-458_good	c1-c2-	R	-0.53197
DL172-459_good	c1-c2-	R	-1.15499
DL172-464_good	c1-c2-	R	-1.28204
DL172-474_good	c1+c2-	R	1.66569
DL172-475_good	c1+c2+	R	1.41827
DL172-478_good	c1+c2-	R	2.23296
DL172-481_good	c1+c2+	R	1.67198
DL172-483_good	c1+c2-	R	1.68112
DL172-485_good	c1+c2+	R	0.242714
DL172-486_good	c1-c2-	R	-0.718372
DL172-500_good	c1-c2-	R	-0.0588226
DL172-514_good	c1+c2-	R	2.12409
DL172-517_good	c1+c2-	R	2.05017
DL172-519_good	c1+c2-	R	1.68108
DL172-520_good	c1+c2-	R	1.20518
DL172-522_good	c1+c2-	R	1.26497
DL172-523_good	c1+c2-	R	1.29309
DL172-535_good	c1-c2-	R	0.416282
DL172-547_good	c1-c2-	R	-0.738001
DL172-557_good	c1+c2-	R	0.354151
DL172-560_good	c1+c2-	R	0.732539
DL172-564_good	c1-c2-	R	-1.31488
DL172-566_good	c1-c2-	R	-0.994338
DL172-567_good	c1-c2-	R	-1.17884
DL172-569_good	c1-c2-	R	-0.69531
DL172-571_good	c1-c2-	R	-0.80341
DL172-573_good	c1-c2-	R	-0.769694
DL172-574_good	c1-c2-	R	-1.79934
DL172-580_good	c1-c2-	R	-0.732908
DL172-582_good	c1+c2-	R	2.11588
DL172-584_good	c1-c2-	R	-0.210112
DL194-4_good	c1+c2-	R	0.354556
DL194-6_good	c1+c2-	R	1.64705
DL194-7_good	c1+c2+	R	1.38792
DL194-14_good	c1+c2+	R	0.339645
DL194-27_good	c1+c2-	R	1.71685
DL194-29_good	c1+c2-	R	1.84812
DL194-34_good	c1+c2-	R	1.51671
DL194-35_good	c1-c2-	R	-0.71128
DL194-36_good	c1-c2-	R	-1.22371
DL194-37_good	c1+c2-	R	0.639792
DL194-39_good	c1+c2-	R	0.659814
DL194-41_good	c1-c2-	R	-1.47571
DL194-44_good	c1+c2+	R	0.26203
DL194-45_good	c1+c2-	R	1.77663
DL194-52_good	c1-c2-	R	-0.725232
DL194-56_good	c1-c2-	R	0.167586
DL194-59_good	c1+c2-	R	1.87368
DL194-60_good	c1-c2-	R	0.117821
DL194-62_good	c1-c2-	R	-1.07321
DL194-63_good	c1+c2-	R	2.12231
DL194-64_good	c1+c2+	R	0.797775
DL194-65_good	c1-c2-	R	-0.670894
DL194-74_good	c1-c2-	R	-0.946631
DL194-75_good	c1+c2+	R	1.12495
DL194-76_good	c1-c2-	R	-0.736391
DL194-83_good	c1+c2-	R	0.813883
DL194-84_good	c1-c2-	R	-0.774102
DL194-93_good	c1+c2-	R	0.817409
DL194-98_good	c1+c2-	R	1.30762
DL194-103_good	c1-c2-	R	-0.447233
DL194-109_good	c1+c2-	R	1.79972
DL194-112_good	c1-c2-	R	-0.712955
DL194-113_good	c1-c2-	R	-0.509041
DL194-114_good	c1+c2-	R	0.392861
DL194-117_good	c1+c2-	R	1.20235
DL194-119_good	c1+c2-	R	1.30294
DL194-123_good	c1+c2+	R	1.18929
DL194-125_good	c1+c2-	R	0.781422
DL194-129_good	c1+c2-	R	1.86668
DL194-130_good	c1+c2+	R	0.316555
DL194-134_good	c1-c2-	R	-0.0588628
DL194-135_good	c1+c2-	R	0.304485
DL194-136_good	c1-c2-	R	-0.239382
DL194-140_good	c1+c2+	R	0.471988
DL194-141_good	c1+c2-	R	0.821029
DL194-143_good	c1-c2-	R	-0.31911
DL194-144_good	c1+c2-	R	1.15569
DL194-148_good	c1+c2+	R	0.685955
DL194-150_good	c1-c2+	R	-0.733492
DL194-166_good	c1+c2+	R	0.73958
DL194-169_good	c1+c2-	R	0.357
DL194-170_good	c1-c2-	R	0.136622
DL194-173_good	c1-c2-	R	-0.735262
DL194-174_good	c1+c2-	R	0.488323
DL194-180_good	c1-c2-	R	0.186131
DL194-183_good	c1+c2-	R	0.820346
DL194-187_good	c1+c2-	R	0.581572
DL194-188_good	c1+c2-	R	0.904266
DL194-190_good	c1-c2-	R	-0.358146
DL194-192_good	c1+c2+	R	0.58604
DL194-199_good	c1+c2-	R	0.847651
DL194-208_good	c1+c2-	R	0.373756
DL194-209_good	c1+c2-	R	1.67077
DL194-211_good	c1+c2+	R	0.210297
DL194-215_good	c1+c2+	R	0.160526
DL194-216_good	c1+c2-	R	0.333327
DL194-220_good	c1+c2-	R	1.18934
DL194-221_good	c1+c2-	R	1.33633
DL194-222_good	c1+c2-	R	0.619095
DL194-244_good	c1+c2-	R	1.01991
DL194-248_good	c1+c2-	R	1.94082
DL194-251_good	c1-c2+	R	-0.322357
DL194-265_good	c1+c2-	R	0.677498
DL194-283_good	c1+c2-	R	0.697657
DL194-297_good	c1-c2-	R	-1.09314
DL194-301_good	c1+c2-	R	1.90294
DL194-306_good	c1+c2+	R	0.166868
DL194-309_good	c1-c2-	R	-0.557109
DL194-312_good	c1-c2+	R	-0.529132
DL194-315_good	c1-c2-	R	-0.989409
DL194-329_good	c1-c2+	R	-1.34004
DL194-332_good	c1-c2+	R	-0.736178
DL194-334_good	c1-c2-	R	-0.987515
DL194-337_good	c1+c2-	R	0.465692
DL194-339_good	c1+c2-	R	1.03967
DL194-341_good	c1-c2-	R	-0.807698
DL194-343_good	c1-c2+	R	-0.851328
DL194-344_good	c1+c2-	R	1.97701
DL194-345_good	c1-c2+	R	-1.2823
DL194-349_good	c1+c2+	R	1.24571
DL194-351_good	c1-c2+	R	-1.20859
DL194-353_good	c1-c2-	R	-1.19058
DL194-359_good	c1+c2-	R	2.13892
DL194-360_good	c1-c2-	R	-1.65763
DL194-361_good	c1+c2+	R	1.28993
DL194-363_good	c1+c2-	R	0.287431
DL194-366_good	c1-c2-	R	-0.279327
DL194-367_good	c1-c2-	R	-1.0059
DL194-373_good	c1+c2+	R	0.303979
DL194-376_good	c1-c2-	R	-1.03064
DL194-381_good	c1-c2-	R	-0.815828
DL194-384_good	c1-c2-	R	-0.306582
DL194-385_good	c1-c2-	R	-0.396894
DL194-387_good	c1-c2-	R	-0.833661
DL194-388_good	c1+c2+	R	0.589738
DL194-391_good	c1+c2-	R	1.45552
DL194-392_good	c1-c2-	R	-0.0793888
DL194-397_good	c1-c2-	R	0.099987
DL194-400_good	c1-c2-	R	-0.915132
DL194-401_good	c1+c2-	R	1.76572
DL194-402_good	c1+c2-	R	2.04785
DL194-404_good	c1+c2-	R	0.231462
DL194-405_good	c1+c2+	R	0.926009
DL194-406_good	c1-c2-	R	-0.329916
DL194-421_good	c1-c2+	R	-2.16717
DL194-424_good	c1+c2+	R	1.13995
DL194-425_good	c1+c2+	R	0.163579
DL194-432_good	c1+c2-	R	0.344983
DL194-433_good	c1+c2-	R	2.01242
DL194-442_good	c1+c2-	R	1.30605
DL194-445_good	c1-c2+	R	-2.24905
DL194-448_good	c1+c2+	R	0.614362
DL194-449_good	c1-c2-	R	-0.903757
DL194-451_good	c1+c2-	R	1.51376
DL194-452_good	c1+c2+	R	-0.0631308
DL194-454_good	c1+c2+	R	0.188685
DL194-458_good	c1+c2-	R	1.83898
DL194-460_good	c1+c2-	R	1.26434
DL194-466_good	c1+c2-	R	2.01908
DL194-477_good	c1+c2-	R	1.66652
DL194-482_good	c1+c2-	R	1.94599
DL194-485_good	c1+c2+	R	0.991764
DL194-488_good	c1+c2-	R	0.585757
DL194-490_good	c1+c2+	R	0.397271
DL194-492_good	c1+c2-	R	1.26102
DL194-497_good	c1+c2+	R	-0.132354
DL194-501_good	c1+c2+	R	1.01878
DL194-503_good	c1+c2-	R	1.67032
DL194-508_good	c1-c2+	R	-0.446835
DL194-509_good	c1+c2+	R	1.02171
DL194-510_good	c1+c2+	R	0.865044
DL194-511_good	c1-c2-	R	0.123019
DL194-514_good	c1-c2-	R	-1.12713
DL194-516_good	c1+c2-	R	0.890806
DL194-517_good	c1+c2-	R	2.03057
DL194-519_good	c1+c2+	R	0.360104
DL194-523_good	c1+c2+	R	0.488991
DL194-524_good	c1+c2-	R	0.216848
DL194-529_good	c1+c2-	R	0.289674
DL194-530_good	c1+c2-	R	0.0480977
DL194-536_good	c1-c2-	R	-0.279245
DL194-548_good	c1+c2-	R	1.14516
DL194-570_good	c1+c2-	R	0.440679
DL194-575_good	c1+c2-	R	0.374569
DL194-576_good	c1-c2-	R	-0.288438
DL194-585_good	c1+c2-	R	0.501974
DL194-590_good	c1+c2-	R	1.39135
DL158-0_good	c1+c2-	R	1.7672
DL158-1_good	c1+c2-	R	0.940807
DL158-2_good	c1+c2+	R	0.996657
DL158-4_good	c1+c2-	R	1.02877
DL158-5_good	c1+c2-	R	0.548436
DL158-6_good	c1+c2-	R	0.524944
DL158-8_good	c1-c2+	R	-0.217835
DL158-9_good	c1+c2+	R	0.387889
DL158-10_good	c1+c2-	R	1.89194
DL158-11_good	c1+c2-	R	1.11667
DL158-12_good	c1+c2+	R	1.61882
DL158-14_good	c1+c2-	R	1.96683
DL158-15_good	c1+c2-	R	1.04102
DL158-16_good	c1+c2-	R	1.81373
DL158-17_good	c1+c2+	R	1.67777
DL158-18_good	c1+c2-	R	1.63575
DL158-19_good	c1-c2-	R	-0.108874
DL158-22_good	c1+c2+	R	0.568732
DL158-23_good	c1+c2-	R	-0.0228997
DL158-24_good	c1+c2-	R	1.01379
DL158-25_good	c1+c2+	R	0.254474
DL158-26_good	c1+c2-	R	0.325172
DL158-27_good	c1+c2-	R	1.20102
DL158-28_good	c1+c2+	R	2.03997
DL158-29_good	c1-c2-	R	-0.264169
DL158-30_good	c1+c2-	R	0.609196
DL158-31_good	c1+c2+	R	1.83919
DL158-33_good	c1+c2-	R	1.04816
DL158-35_good	c1+c2-	R	0.940639
DL158-36_good	c1+c2-	R	1.60097
DL158-37_good	c1+c2-	R	1.09795
DL158-38_good	c1+c2-	R	2.28257
DL158-40_good	c1+c2-	R	1.18574
DL158-41_good	c1+c2-	R	0.224541
DL158-43_good	c1+c2-	R	1.5617
DL158-44_good	c1-c2-	R	-0.235498
DL158-46_good	c1+c2+	R	0.457668
DL158-51_good	c1-c2+	R	-0.61213
DL158-52_good	c1+c2+	R	0.692025
DL158-59_good	c1-c2-	R	-0.47336
DL158-60_good	c1-c2-	R	-0.170922
DL158-62_good	c1-c2-	R	-0.182397
DL158-63_good	c1+c2+	R	0.736076
DL158-64_good	c1-c2-	R	0.143764
DL158-65_good	c1+c2-	R	1.27458
DL158-70_good	c1+c2-	R	0.855577
DL158-71_good	c1+c2+	R	-0.0247591
DL158-83_good	c1+c2-	R	1.976
DL158-84_good	c1+c2+	R	0.740633
DL158-88_good	c1+c2-	R	1.6313
DL158-91_good	c1-c2-	R	-0.298307
DL158-101_good	c1+c2-	R	0.377861
DL158-103_good	c1+c2+	R	1.71506
DL158-108_good	c1-c2-	R	-0.587433
DL158-109_good	c1-c2-	R	-0.802728
DL158-113_good	c1+c2-	R	0.680641
DL158-114_good	c1+c2-	R	1.69683
DL158-123_good	c1+c2-	R	2.11001
DL158-125_good	c1-c2-	R	-0.599992
DL158-130_good	c1-c2-	R	-0.52353
DL158-132_good	c1+c2+	R	1.49873
DL158-133_good	c1-c2+	R	-0.166036
DL158-137_good	c1-c2-	R	-1.20669
DL158-139_good	c1-c2-	R	-0.140482
DL158-140_good	c1+c2+	R	0.409248
DL158-141_good	c1-c2-	R	-0.906258
DL158-142_good	c1+c2-	R	1.62655
DL158-143_good	c1-c2-	R	-0.136171
DL158-144_good	c1-c2-	R	-0.451026
DL158-145_good	c1-c2-	R	-1.02156
DL158-148_good	c1+c2+	R	0.608265
DL158-149_good	c1-c2-	R	-0.46221
DL158-150_good	c1+c2-	R	0.354249
DL158-151_good	c1+c2+	R	0.940896
DL158-154_good	c1+c2-	R	1.57342
DL158-155_good	c1+c2-	R	0.971448
DL158-156_good	c1-c2+	R	-0.221638
DL158-158_good	c1+c2-	R	0.265972
DL158-159_good	c1+c2+	R	1.222
DL158-160_good	c1+c2-	R	0.381871
DL158-161_good	c1+c2-	R	1.5584
DL158-164_good	c1+c2-	R	0.281122
DL158-166_good	c1+c2-	R	1.69878
DL158-167_good	c1+c2-	R	1.18582
DL158-168_good	c1-c2-	R	-0.393433
DL158-169_good	c1+c2+	R	1.59497
DL158-170_good	c1+c2-	R	0.873136
DL158-172_good	c1+c2+	R	1.67622
DL158-174_good	c1+c2-	R	1.28472
DL158-175_good	c1+c2-	R	0.76254
DL158-183_good	c1+c2-	R	0.526719
DL158-185_good	c1+c2+	R	0.410005
DL158-186_good	c1-c2-	R	-0.254667
DL158-187_good	c1-c2-	R	-0.473402
DL158-188_good	c1+c2+	R	0.240973
DL158-189_good	c1+c2-	R	0.679196
DL158-191_good	c1+c2-	R	2.36627
DL158-192_good	c1-c2-	R	-1.1766
DL158-194_good	c1+c2-	R	2.27154
DL158-195_good	c1+c2-	R	0.319058
DL158-196_good	c1+c2+	R	0.459294
DL158-197_good	c1+c2-	R	1.97569
DL158-199_good	c1-c2-	R	-0.471656
DL158-200_good	c1-c2+	R	-0.220066
DL158-201_good	c1-c2-	R	-0.177537
DL158-202_good	c1+c2+	R	0.0403532
DL158-203_good	c1+c2+	R	1.15989
DL158-205_good	c1+c2+	R	1.16536
DL158-207_good	c1-c2-	R	-0.691906
DL158-209_good	c1+c2-	R	1.4033
DL158-210_good	c1+c2-	R	0.712165
DL158-215_good	c1+c2+	R	1.04592
DL158-218_good	c1+c2-	R	1.82995
DL158-220_good	c1+c2+	R	2.14372
DL158-227_good	c1+c2-	R	0.40623
DL158-228_good	c1+c2+	R	1.20443
DL158-230_good	c1+c2-	R	2.09996
DL158-232_good	c1+c2-	R	1.49774
DL158-234_good	c1+c2+	R	2.32459
DL158-235_good	c1-c2-	R	-0.272339
DL158-236_good	c1+c2-	R	2.34194
DL158-237_good	c1+c2+	R	0.335177
DL158-238_good	c1-c2-	R	-0.0992913
DL158-240_good	c1-c2-	R	-0.131643
DL158-242_good	c1+c2+	R	1.086
DL158-253_good	c1+c2-	R	0.926678
DL158-254_good	c1+c2+	R	0.824883
DL158-255_good	c1+c2-	R	1.46798
DL158-262_good	c1-c2-	R	-0.046361
DL158-263_good	c1+c2-	R	1.92489
DL158-268_good	c1-c2-	R	-0.0827641
DL158-269_good	c1+c2+	R	1.32387
DL158-276_good	c1+c2+	R	0.522527
DL158-277_good	c1+c2+	R	0.73584
DL158-279_good	c1+c2-	R	1.37627
DL158-280_good	c1+c2-	R	0.638898
DL158-283_good	c1+c2-	R	0.759394
DL158-286_good	c1+c2+	R	0.504415
DL158-288_good	c1+c2-	R	0.728777
DL158-290_good	c1+c2+	R	1.73853
DL158-291_good	c1+c2-	R	1.17475
DL158-292_good	c1+c2+	R	0.00714012
DL158-300_good	c1-c2-	R	-0.271017
DL158-301_good	c1+c2-	R	0.345073
DL158-310_good	c1-c2-	R	-0.733883
DL158-311_good	c1+c2+	R	0.365349
DL158-407_good	c1-c2-	R	-0.828652
DL158-414_good	c1-c2-	R	-0.503871
DL158-417_good	c1+c2+	R	1.39535
DL158-425_good	c1+c2+	R	-0.0389969
DL158-426_good	c1-c2-	R	-0.254668
DL158-459_good	c1+c2-	R	1.09605
DL158-464_good	c1+c2-	R	1.63706
DL158-477_good	c1+c2+	R	1.72298
DL158-480_good	c1+c2-	R	1.1961
DL158-486_good	c1+c2-	R	0.649001
DL158-488_good	c1+c2+	R	0.672781
DL158-490_good	c1-c2-	R	-0.278953
DL158-491_good	c1+c2+	R	0.815507
DL158-497_good	c1+c2-	R	1.56539
DL158-502_good	c1+c2-	R	1.32024
DL158-506_good	c1+c2-	R	0.358117
DL158-510_good	c1-c2-	R	-0.718984
DL158-511_good	c1-c2-	R	-0.187681
DL158-515_good	c1+c2+	R	0.987459
DL159-2_good	c1+c2-	W	-0.0342157
DL159-10_good	c1+c2-	W	0.489443
DL159-11_good	c1+c2-	W	0.275814
DL159-15_good	c1+c2+	W	-0.309494
DL159-18_good	c1-c2-	W	0.771206
DL159-20_good	c1+c2-	W	0.014033
DL159-24_good	c1+c2+	W	-0.0355456
DL159-26_good	c1+c2-	W	0.344831
DL159-27_good	c1-c2-	W	0.771735
DL159-29_good	c1+c2+	W	-0.0794136
DL159-30_good	c1-c2-	W	0.662285
DL159-32_good	c1+c2+	W	-0.310838
DL159-34_good	c1-c2-	W	0.493908
DL159-35_good	c1-c2-	W	0.645341
DL159-36_good	c1+c2-	W	0.470941
DL159-40_good	c1+c2-	W	0.15483
DL159-41_good	c1+c2-	W	-0.359096
DL159-43_good	c1+c2-	W	0.136903
DL159-46_good	c1+c2-	W	-0.291276
DL159-47_good	c1-c2-	W	0.253991
DL159-48_good	c1+c2-	W	0.575889
DL159-55_good	c1-c2-	W	0.220937
DL159-57_good	c1-c2+	W	-0.299303
DL159-59_good	c1-c2+	W	-0.262608
DL159-62_good	c1+c2-	W	-0.0266171
DL159-63_good	c1+c2-	W	-0.0867962
DL159-64_good	c1+c2-	W	-0.0334557
DL159-65_good	c1+c2+	W	-0.598982
DL159-67_good	c1-c2-	W	0.134915
DL159-69_good	c1-c2-	W	0.356426
DL159-70_good	c1+c2+	W	-0.656447
DL159-71_good	c1+c2-	W	-0.0651676
DL159-75_good	c1+c2+	W	-0.151593
DL159-78_good	c1-c2-	W	0.710266
DL159-81_good	c1+c2-	W	0.60986
DL159-82_good	c1+c2-	W	0.182458
DL159-85_good	c1+c2+	W	-0.77471
DL159-88_good	c1+c2+	W	0.0343955
DL159-89_good	c1+c2+	W	-0.482743
DL159-90_good	c1-c2-	W	0.38103
DL159-91_good	c1+c2+	W	-0.1881
DL159-94_good	c1+c2+	W	-0.618978
DL159-97_good	c1+c2-	W	-0.129832
DL159-105_good	c1+c2-	W	-0.106498
DL159-106_good	c1-c2+	W	-0.10399
DL159-107_good	c1+c2-	W	-0.0606087
DL159-110_good	c1-c2+	W	-0.353409
DL159-116_good	c1-c2+	W	0.234223
DL159-117_good	c1+c2+	W	-0.331863
DL159-118_good	c1+c2-	W	-0.0959856
DL159-119_good	c1-c2-	W	0.532204
DL159-120_good	c1+c2-	W	0.116353
DL159-123_good	c1+c2-	W	0.222612
DL159-126_good	c1-c2-	W	0.276144
DL159-127_good	c1+c2-	W	-0.238408
DL159-129_good	c1+c2-	W	0.29334
DL159-130_good	c1+c2-	W	0.0191861
DL159-131_good	c1+c2-	W	-0.180139
DL159-135_good	c1+c2-	W	0.517407
DL159-142_good	c1+c2+	W	0.26249
DL159-143_good	c1+c2-	W	0.161969
DL159-144_good	c1+c2-	W	-0.225816
DL159-150_good	c1+c2-	W	0.304652
DL159-152_good	c1+c2+	W	-0.272897
DL159-154_good	c1+c2-	W	-0.181885
DL159-155_good	c1+c2+	W	-0.181988
DL159-160_good	c1+c2+	W	-0.572355
DL159-161_good	c1-c2-	W	0.354075
DL159-162_good	c1+c2-	W	-0.126878
DL159-163_good	c1+c2-	W	0.173407
DL159-164_good	c1-c2-	W	0.476022
DL159-165_good	c1+c2-	W	0.410985
DL159-166_good	c1-c2-	W	0.736228
DL159-175_good	c1+c2-	W	-0.114368
DL159-180_good	c1+c2-	W	-0.0690636
DL159-181_good	c1+c2-	W	-0.367813
DL159-183_good	c1+c2-	W	-0.310815
DL159-184_good	c1-c2-	W	0.542563
DL159-186_good	c1-c2-	W	0.772532
DL159-187_good	c1-c2-	W	0.609273
DL159-188_good	c1+c2-	W	0.120756
DL159-190_good	c1-c2+	W	-0.258318
DL159-191_good	c1-c2-	W	0.463767
DL159-192_good	c1-c2+	W	0.153278
DL159-193_good	c1+c2-	W	-0.15431
DL159-194_good	c1-c2-	W	0.710441
DL159-195_good	c1-c2-	W	0.344256
DL159-196_good	c1+c2+	W	-0.454237
DL159-200_good	c1+c2-	W	-0.122575
DL159-206_good	c1+c2+	W	-0.294545
DL159-207_good	c1+c2+	W	-0.515167
DL159-209_good	c1+c2+	W	-0.128215
DL159-211_good	c1+c2+	W	-0.53792
DL159-214_good	c1+c2+	W	-0.40811
DL159-215_good	c1+c2+	W	-0.443134
DL159-218_good	c1+c2-	W	-0.264405
DL159-219_good	c1-c2-	W	0.60502
DL159-223_good	c1+c2-	W	-0.172424
DL159-226_good	c1+c2+	W	-0.0859823
DL159-231_good	c1+c2+	W	-0.232903
DL159-233_good	c1-c2-	W	0.67855
DL159-234_good	c1-c2-	W	0.876142
DL159-235_good	c1+c2-	W	0.0662794
DL159-237_good	c1+c2+	W	-0.325608
DL159-239_good	c1+c2+	W	-0.356545
DL159-242_good	c1-c2-	W	0.393186
DL159-245_good	c1-c2-	W	0.482049
DL159-250_good	c1-c2-	W	0.474448
DL159-251_good	c1-c2-	W	0.665864
DL159-252_good	c1-c2-	W	0.712087
DL159-254_good	c1-c2+	W	-0.265663
DL159-263_good	c1+c2+	W	-0.377638
DL159-264_good	c1+c2-	W	0.344038
DL159-270_good	c1+c2-	W	0.70589
DL159-271_good	c1+c2-	W	-0.0208198
DL159-274_good	c1+c2-	W	0.452917
DL159-275_good	c1+c2+	W	-0.29379
DL159-281_good	c1+c2-	W	0.641566
DL159-282_good	c1-c2-	W	0.698458
DL159-284_good	c1-c2-	W	0.760122
DL159-285_good	c1+c2+	W	-0.190737
DL159-286_good	c1+c2+	W	-0.481779
DL159-288_good	c1+c2-	W	0.287486
DL159-292_good	c1-c2-	W	0.619642
DL159-294_good	c1-c2-	W	0.482994
DL159-295_good	c1+c2-	W	0.224085
DL159-296_good	c1+c2+	W	-0.708629
DL159-298_good	c1+c2-	W	0.643293
DL159-301_good	c1+c2-	W	-0.213389
DL159-302_good	c1+c2-	W	0.181841
DL159-309_good	c1-c2-	W	0.578043
DL159-310_good	c1-c2+	W	-0.25454
DL159-313_good	c1+c2+	W	-0.424815
DL159-314_good	c1+c2-	W	-0.127724
DL159-316_good	c1+c2+	W	-0.514064
DL159-317_good	c1-c2-	W	0.50262
DL159-321_good	c1-c2+	W	-0.494614
DL159-323_good	c1+c2+	W	-0.465324
DL159-324_good	c1+c2+	W	-0.134195
DL159-325_good	c1+c2-	W	-0.183521
DL159-326_good	c1+c2+	W	-0.333438
DL159-329_good	c1+c2-	W	-0.0102427
DL159-333_good	c1+c2-	W	-0.291563
DL159-335_good	c1+c2-	W	-0.0997665
DL159-341_good	c1+c2-	W	0.0769096
DL159-345_good	c1+c2-	W	-0.148713
DL159-347_good	c1-c2-	W	0.0738159
DL159-348_good	c1+c2-	W	-0.203297
DL159-349_good	c1+c2-	W	-0.216049
DL159-350_good	c1+c2+	W	-0.397188
DL159-351_good	c1+c2-	W	-0.298372
DL159-352_good	c1+c2-	W	-0.110596
DL159-354_good	c1+c2+	W	-0.30825
DL159-357_good	c1+c2-	W	0.267883
DL159-363_good	c1-c2-	W	-0.00539115
DL159-365_good	c1+c2-	W	0.0198454
DL159-368_good	c1+c2+	W	-0.742565
DL159-369_good	c1+c2-	W	0.00442007
DL159-370_good	c1-c2+	W	-0.386611
DL159-372_good	c1+c2+	W	-0.522742
DL159-373_good	c1+c2+	W	-0.234208
DL159-374_good	c1-c2-	W	0.469162
DL159-376_good	c1+c2-	W	-0.0697634
DL159-385_good	c1+c2+	W	-0.550356
DL159-395_good	c1-c2+	W	-0.198179
DL159-399_good	c1+c2+	W	-0.225167
DL159-402_good	c1+c2-	W	-0.279555
DL159-403_good	c1-c2-	W	0.0195433
DL159-405_good	c1-c2-	W	0.467044
DL159-406_good	c1-c2-	W	0.283144
DL159-412_good	c1+c2-	W	0.082476
DL159-413_good	c1+c2-	W	0.0535321
DL159-418_good	c1+c2-	W	0.372176
DL159-434_good	c1-c2-	W	0.456067
DL159-437_good	c1+c2-	W	0.529589
DL159-445_good	c1-c2+	W	-0.340331
DL159-457_good	c1+c2-	W	0.318965
DL159-461_good	c1+c2-	W	0.334995
DL159-462_good	c1+c2+	W	-0.351216
DL159-468_good	c1+c2-	W	0.491018
DL159-471_good	c1-c2+	W	-0.105021
DL159-473_good	c1+c2-	W	0.443354
DL159-484_good	c1+c2-	W	0.390712
DL159-486_good	c1+c2+	W	-0.557081
DL161-1_good	c1+c2-	W	0.397871
DL161-3_good	c1+c2+	W	-0.22018
DL161-5_good	c1+c2-	W	0.256531
DL161-7_good	c1+c2+	W	-0.241144
DL161-8_good	c1+c2+	W	-0.150807
DL161-9_good	c1+c2-	W	0.363062
DL161-10_good	c1+c2-	W	-0.235403
DL161-12_good	c1+c2+	W	-0.335557
DL161-14_good	c1+c2-	W	0.424653
DL161-16_good	c1+c2-	W	0.790593
DL161-19_good	c1+c2-	W	-0.0262463
DL161-22_good	c1+c2-	W	0.6284
DL161-23_good	c1+c2+	W	-0.123854
DL161-25_good	c1+c2-	W	1.00057
DL161-27_good	c1+c2-	W	0.462514
DL161-30_good	c1+c2-	W	0.643361
DL161-34_good	c1+c2+	W	-0.295381
DL161-35_good	c1+c2+	W	-0.0240307
DL161-49_good	c1+c2-	W	0.575491
DL161-50_good	c1+c2-	W	0.553533
DL161-52_good	c1+c2-	W	0.304663
DL161-53_good	c1+c2+	W	-0.267748
DL161-55_good	c1+c2-	W	0.916058
DL161-56_good	c1+c2-	W	-0.0133529
DL161-61_good	c1+c2-	W	0.561394
DL161-62_good	c1+c2+	W	0.0505207
DL161-64_good	c1+c2-	W	0.394329
DL161-65_good	c1+c2+	W	0.149036
DL161-68_good	c1+c2-	W	0.596546
DL161-70_good	c1+c2-	W	0.738869
DL161-74_good	c1-c2+	W	-0.597771
DL161-76_good	c1+c2-	W	0.450099
DL161-79_good	c1-c2-	W	0.485423
DL161-80_good	c1+c2-	W	0.311094
DL161-82_good	c1+c2-	W	0.816265
DL161-85_good	c1+c2-	W	0.0501051
DL161-89_good	c1+c2-	W	0.0605035
DL161-99_good	c1+c2+	W	-0.333048
DL161-100_good	c1+c2+	W	-0.131574
DL161-105_good	c1+c2+	W	-0.287134
DL161-109_good	c1+c2-	W	0.171522
DL161-110_good	c1+c2-	W	0.498064
DL161-111_good	c1+c2-	W	0.137137
DL161-112_good	c1+c2-	W	0.514043
DL161-114_good	c1+c2+	W	-0.110298
DL161-115_good	c1+c2+	W	-0.506355
DL161-117_good	c1+c2-	W	0.703273
DL161-119_good	c1+c2-	W	0.0841685
DL161-121_good	c1+c2+	W	-0.0688227
DL161-128_good	c1+c2-	W	0.567423
DL161-130_good	c1-c2-	W	0.11869
DL161-134_good	c1+c2-	W	0.109674
DL161-141_good	c1+c2-	W	0.310027
DL161-142_good	c1+c2-	W	0.293073
DL161-147_good	c1+c2+	W	-0.306913
DL161-148_good	c1+c2+	W	0.196494
DL161-149_good	c1+c2+	W	-0.0645379
DL161-150_good	c1+c2-	W	0.245125
DL161-155_good	c1+c2+	W	-0.0296036
DL161-156_good	c1+c2+	W	-0.112887
DL161-157_good	c1+c2+	W	-0.099693
DL161-158_good	c1+c2+	W	0.0510682
DL161-159_good	c1+c2-	W	0.374804
DL161-161_good	c1+c2-	W	0.94646
DL161-162_good	c1+c2-	W	0.33097
DL161-163_good	c1+c2-	W	0.135923
DL161-164_good	c1+c2-	W	0.9209
DL161-165_good	c1+c2+	W	-0.00568226
DL161-176_good	c1+c2-	W	0.266249
DL161-177_good	c1+c2+	W	-0.286145
DL161-179_good	c1+c2-	W	0.783213
DL161-182_good	c1+c2+	W	0.176879
DL161-183_good	c1+c2-	W	0.150646
DL161-186_good	c1+c2-	W	-0.392036
DL161-192_good	c1+c2+	W	-0.294249
DL161-194_good	c1+c2+	W	-0.0766966
DL161-195_good	c1-c2-	W	-0.162896
DL161-199_good	c1-c2+	W	-0.388651
DL161-202_good	c1+c2+	W	-0.39005
DL161-204_good	c1+c2+	W	-0.172288
DL161-205_good	c1+c2+	W	-0.269789
DL161-208_good	c1+c2+	W	-0.430961
DL161-209_good	c1+c2+	W	0.0624052
DL161-211_good	c1+c2+	W	0.223483
DL161-213_good	c1+c2-	W	0.514045
DL161-214_good	c1-c2-	W	0.9164
DL161-221_good	c1+c2+	W	-0.309913
DL161-222_good	c1+c2-	W	0.370558
DL161-223_good	c1+c2+	W	-0.249986
DL161-226_good	c1+c2+	W	-0.0159375
DL161-227_good	c1+c2+	W	-0.4018
DL161-228_good	c1-c2-	W	0.596473
DL161-229_good	c1+c2+	W	-0.508704
DL161-230_good	c1+c2-	W	0.19641
DL161-231_good	c1+c2-	W	0.353118
DL161-232_good	c1+c2-	W	-0.178084
DL161-236_good	c1+c2-	W	0.560084
DL161-241_good	c1+c2+	W	-0.437557
DL161-246_good	c1+c2-	W	0.301104
DL161-252_good	c1-c2-	W	0.171208
DL161-255_good	c1-c2-	W	0.361861
DL161-256_good	c1-c2-	W	1.21596
DL161-257_good	c1+c2-	W	-0.243503
DL161-258_good	c1+c2+	W	0.373685
DL161-267_good	c1+c2+	W	-0.557814
DL161-271_good	c1-c2-	W	0.575852
DL161-272_good	c1+c2-	W	0.180457
DL161-274_good	c1-c2-	W	0.818755
DL161-275_good	c1+c2+	W	0.242251
DL161-276_good	c1+c2-	W	0.272181
DL161-277_good	c1+c2+	W	-0.127805
DL161-280_good	c1+c2+	W	-0.200694
DL161-281_good	c1+c2-	W	0.0590848
DL161-282_good	c1+c2+	W	-0.164766
DL161-283_good	c1+c2-	W	0.127662
DL161-284_good	c1+c2+	W	-0.213825
DL161-285_good	c1+c2+	W	-0.243623
DL161-289_good	c1+c2+	W	-0.110594
DL161-293_good	c1-c2-	W	0.556807
DL161-296_good	c1+c2+	W	-0.109904
DL161-299_good	c1-c2+	W	-0.805549
DL161-300_good	c1-c2-	W	0.220756
DL161-303_good	c1+c2+	W	-0.367758
DL161-304_good	c1+c2+	W	-0.370531
DL161-305_good	c1+c2+	W	-0.244288
DL161-306_good	c1+c2+	W	-0.442106
DL161-307_good	c1-c2-	W	-0.491197
DL161-321_good	c1-c2+	W	-0.459321
DL161-322_good	c1+c2-	W	0.318353
DL161-326_good	c1+c2-	W	1.01135
DL161-330_good	c1+c2-	W	-0.0647444
DL161-331_good	c1-c2+	W	-0.622556
DL161-332_good	c1-c2+	W	-0.415068
DL161-334_good	c1-c2+	W	-0.814843
DL161-335_good	c1+c2+	W	-0.328437
DL161-337_good	c1+c2+	W	0.360879
DL161-338_good	c1+c2-	W	0.351035
DL161-339_good	c1+c2+	W	-0.751265
DL161-340_good	c1+c2+	W	-0.474179
DL161-342_good	c1+c2-	W	0.541822
DL161-344_good	c1+c2+	W	-0.437441
DL161-346_good	c1+c2-	W	0.26009
DL161-353_good	c1+c2-	W	0.809927
DL161-355_good	c1+c2-	W	0.295323
DL161-357_good	c1-c2-	W	0.520395
DL161-359_good	c1+c2+	W	0.136949
DL161-365_good	c1+c2+	W	-0.272675
DL161-366_good	c1+c2+	W	-0.0667149
DL161-367_good	c1+c2-	W	0.326043
DL161-368_good	c1+c2-	W	-0.0777513
DL161-369_good	c1+c2+	W	-0.0904043
DL161-371_good	c1+c2+	W	-0.184432
DL161-373_good	c1+c2-	W	0.844189
DL161-375_good	c1+c2+	W	-0.426232
DL161-377_good	c1+c2+	W	-0.39098
DL161-378_good	c1+c2-	W	0.223125
DL161-380_good	c1+c2+	W	-0.316724
DL161-381_good	c1+c2-	W	0.190181
DL161-382_good	c1+c2+	W	-0.413442
DL161-391_good	c1+c2+	W	-0.26189
DL161-396_good	c1+c2-	W	0.0755301
DL161-398_good	c1+c2+	W	-0.296131
DL161-402_good	c1-c2-	W	-0.171496
DL161-409_good	c1+c2-	W	0.18257
DL161-410_good	c1+c2-	W	0.24231
DL161-412_good	c1+c2+	W	-0.265502
DL161-426_good	c1+c2-	W	0.670449
DL161-437_good	c1+c2+	W	-0.110445
DL161-442_good	c1+c2+	W	-0.251236
DL161-453_good	c1+c2-	W	0.241821
DL161-466_good	c1+c2-	W	0.368056
DL161-468_good	c1+c2-	W	0.27345
DL161-476_good	c1+c2+	W	-0.478347
DL161-481_good	c1-c2-	W	0.00511106
DL161-484_good	c1+c2+	W	-0.0901086
DL161-485_good	c1+c2+	W	-0.191798
DL161-486_good	c1+c2-	W	0.556107
DL161-491_good	c1+c2-	W	0.438367
DL161-493_good	c1+c2+	W	-0.39844
DL161-496_good	c1+c2-	W	0.471938
DL161-500_good	c1+c2+	W	-0.636555
DL161-505_good	c1-c2+	W	-0.429478
DL161-507_good	c1+c2-	W	1.0322
DL161-510_good	c1+c2+	W	0.224662
DL161-511_good	c1+c2+	W	-0.28125
DL161-514_good	c1+c2+	W	-0.0992648
DL161-516_good	c1+c2+	W	-0.383666
DL161-517_good	c1+c2+	W	-0.401684
DL161-522_good	c1+c2+	W	-0.448564
DL161-523_good	c1+c2+	W	-0.282258
DL161-526_good	c1+c2-	W	0.242293
DL161-528_good	c1+c2-	W	0.198315
DL161-531_good	c1+c2+	W	-0.0534665
DL161-534_good	c1+c2+	W	-0.479658
DL161-536_good	c1+c2+	W	-0.281232
DL161-537_good	c1+c2+	W	-0.121381
DL161-550_good	c1+c2-	W	-0.174381
DL161-555_good	c1+c2-	W	0.18656
DL161-561_good	c1+c2-	W	0.0751363
DL161-562_good	c1+c2+	W	-0.382836
DL108-1_good	c1+c2-	W	0.52297
DL108-5_good	c1+c2+	W	-0.231544
DL108-6_good	c1+c2-	W	0.0108611
DL108-8_good	c1+c2+	W	-0.398198
DL108-10_good	c1+c2-	W	-0.0540901
DL108-17_good	c1+c2-	W	0.122594
DL108-22_good	c1+c2+	W	-0.187699
DL108-23_good	c1+c2-	W	0.277996
DL108-31_good	c1-c2-	W	0.430298
DL108-32_good	c1+c2+	W	-0.13336
DL108-34_good	c1+c2+	W	-0.535533
DL108-35_good	c1+c2-	W	0.0601231
DL108-37_good	c1-c2-	W	0.668353
DL108-39_good	c1+c2-	W	0.18044
DL108-40_good	c1+c2-	W	-0.0842439
DL108-42_good	c1+c2+	W	-0.0623364
DL108-44_good	c1+c2-	W	0.163462
DL108-45_good	c1+c2-	W	-0.155607
DL108-46_good	c1+c2-	W	0.163853
DL108-47_good	c1-c2-	W	0.316519
DL108-49_good	c1+c2-	W	-0.150904
DL108-50_good	c1-c2-	W	0.565754
DL108-51_good	c1+c2-	W	-0.160448
DL108-52_good	c1+c2+	W	0.0444513
DL108-53_good	c1+c2+	W	0.026655
DL108-63_good	c1-c2+	W	-0.12755
DL108-66_good	c1+c2-	W	0.223241
DL108-71_good	c1+c2+	W	-0.312601
DL108-73_good	c1+c2-	W	0.179577
DL108-75_good	c1+c2-	W	-0.0359272
DL108-79_good	c1-c2-	W	0.56587
DL108-88_good	c1+c2-	W	0.252516
DL108-90_good	c1+c2+	W	-0.438234
DL108-93_good	c1+c2-	W	-0.0871385
DL108-94_good	c1-c2-	W	0.362809
DL108-96_good	c1+c2+	W	-0.503576
DL108-98_good	c1+c2-	W	0.426558
DL108-100_good	c1-c2+	W	0.000975386
DL108-102_good	c1+c2-	W	0.00298092
DL108-103_good	c1+c2+	W	-0.436182
DL108-104_good	c1+c2-	W	0.457675
DL108-105_good	c1+c2-	W	0.220529
DL108-106_good	c1+c2-	W	-0.0693211
DL108-107_good	c1+c2-	W	-0.0825097
DL108-108_good	c1+c2-	W	0.0148836
DL108-109_good	c1+c2+	W	-0.396245
DL108-110_good	c1+c2+	W	-0.282645
DL108-111_good	c1+c2-	W	0.000653224
DL108-112_good	c1-c2-	W	0.00235335
DL108-114_good	c1+c2-	W	0.168502
DL108-125_good	c1-c2+	W	-0.201495
DL108-126_good	c1+c2+	W	-0.304602
DL108-128_good	c1+c2+	W	-0.164229
DL108-129_good	c1+c2-	W	0.160721
DL108-130_good	c1+c2-	W	-0.0587922
DL108-139_good	c1+c2-	W	-0.177383
DL108-140_good	c1+c2+	W	-0.35386
DL108-141_good	c1+c2+	W	-0.372992
DL108-142_good	c1+c2-	W	0.0187602
DL108-144_good	c1+c2-	W	-0.1655
DL108-149_good	c1+c2-	W	-0.0298305
DL108-150_good	c1+c2-	W	0.0773163
DL108-153_good	c1+c2-	W	0.0705206
DL108-154_good	c1+c2-	W	0.0258969
DL108-158_good	c1+c2+	W	-0.162019
DL108-159_good	c1+c2-	W	0.536016
DL108-160_good	c1+c2-	W	0.251247
DL108-162_good	c1+c2-	W	-0.279597
DL108-163_good	c1+c2+	W	-0.42013
DL108-165_good	c1+c2-	W	0.320623
DL108-166_good	c1-c2-	W	0.711937
DL108-167_good	c1+c2-	W	0.18844
DL108-168_good	c1+c2-	W	0.1133
DL108-169_good	c1+c2-	W	-0.0247601
DL108-170_good	c1+c2-	W	-0.0512493
DL108-172_good	c1-c2-	W	0.715351
DL108-173_good	c1+c2+	W	-0.293071
DL108-174_good	c1+c2-	W	-0.00937459
DL108-175_good	c1-c2-	W	0.80473
DL108-180_good	c1+c2+	W	-0.502873
DL108-216_good	c1+c2+	W	-0.524544
DL108-219_good	c1-c2-	W	0.242609
DL108-222_good	c1-c2+	W	0.264357
DL108-224_good	c1-c2-	W	0.510775
DL108-227_good	c1+c2-	W	-0.206282
DL108-228_good	c1+c2-	W	0.473745
DL108-231_good	c1-c2-	W	0.620766
DL108-233_good	c1+c2-	W	0.708586
DL108-235_good	c1-c2-	W	0.765397
DL108-236_good	c1-c2-	W	0.427598
DL108-237_good	c1-c2-	W	0.451591
DL108-238_good	c1-c2-	W	0.277334
DL108-249_good	c1+c2+	W	-0.521495
DL108-250_good	c1-c2-	W	0.480035
DL108-251_good	c1+c2-	W	0.489878
DL108-256_good	c1+c2+	W	-0.235291
DL108-257_good	c1+c2+	W	-0.358343
DL108-260_good	c1+c2+	W	-0.391004
DL108-261_good	c1-c2-	W	0.353036
DL108-263_good	c1+c2+	W	-0.329823
DL108-269_good	c1+c2+	W	-0.466379
DL108-271_good	c1+c2+	W	-0.312549
DL108-273_good	c1+c2-	W	0.262184
DL108-276_good	c1+c2-	W	-0.0907446
DL108-277_good	c1+c2-	W	-0.0474233
DL108-278_good	c1+c2-	W	0.181409
DL108-279_good	c1+c2-	W	0.205064
DL108-290_good	c1+c2+	W	-0.280202
DL108-295_good	c1+c2-	W	-0.0577737
DL108-297_good	c1+c2+	W	-0.413652
DL108-299_good	c1+c2+	W	-0.472476
DL108-307_good	c1+c2-	W	0.0671954
DL108-308_good	c1+c2+	W	-0.328017
DL108-310_good	c1+c2-	W	0.117624
DL108-313_good	c1+c2+	W	-0.218165
DL108-314_good	c1+c2-	W	-0.214832
DL108-315_good	c1+c2+	W	-0.196
DL108-323_good	c1+c2+	W	-0.426331
DL108-326_good	c1+c2+	W	-0.284329
DL108-329_good	c1+c2-	W	-0.134921
DL108-332_good	c1+c2-	W	0.200005
DL108-337_good	c1+c2+	W	-0.218572
DL108-341_good	c1+c2+	W	-0.276181
DL108-348_good	c1+c2+	W	-0.305923
DL108-349_good	c1+c2+	W	-0.091174
DL108-350_good	c1+c2-	W	-0.046226
DL108-355_good	c1+c2-	W	0.281572
DL108-356_good	c1+c2-	W	0.173134
DL108-357_good	c1+c2+	W	-0.337871
DL108-358_good	c1+c2+	W	-0.258922
DL108-362_good	c1+c2+	W	-0.224197
DL108-380_good	c1-c2-	W	0.669489
DL108-428_good	c1+c2-	W	0.0870395
DL108-429_good	c1+c2+	W	-0.467535
DL108-431_good	c1+c2-	W	0.231734
DL108-446_good	c1+c2+	W	-0.111541
DL108-461_good	c1+c2+	W	-0.270102
DL108-474_good	c1+c2-	W	-0.184218
DL108-478_good	c1+c2+	W	-0.561043
DL108-480_good	c1+c2+	W	-0.341491
DL108-487_good	c1+c2-	W	-0.253946
DL108-489_good	c1+c2-	W	0.442056
DL108-490_good	c1+c2-	W	0.181534
DL108-504_good	c1+c2+	W	-0.195998
DL172-2_good	c1+c2-	W	0.0600807
DL172-3_good	c1+c2-	W	-0.226914
DL172-4_good	c1-c2-	W	0.280472
DL172-6_good	c1+c2-	W	0.27788
DL172-7_good	c1-c2-	W	0.365049
DL172-9_good	c1+c2-	W	-0.0853365
DL172-10_good	c1+c2-	W	-0.195685
DL172-11_good	c1-c2-	W	0.296395
DL172-15_good	c1+c2-	W	0.257781
DL172-16_good	c1+c2-	W	-0.162424
DL172-24_good	c1-c2-	W	0.574318
DL172-27_good	c1+c2-	W	-0.116634
DL172-28_good	c1+c2-	W	-0.157838
DL172-29_good	c1+c2+	W	-0.66664
DL172-30_good	c1+c2-	W	-0.224313
DL172-33_good	c1+c2+	W	-0.646914
DL172-34_good	c1+c2-	W	-0.0688473
DL172-39_good	c1+c2-	W	-0.188417
DL172-41_good	c1+c2-	W	-0.12595
DL172-68_good	c1+c2-	W	0.219786
DL172-73_good	c1+c2-	W	0.303103
DL172-82_good	c1+c2+	W	-0.0413442
DL172-84_good	c1+c2-	W	0.00552872
DL172-86_good	c1+c2-	W	0.018611
DL172-88_good	c1+c2+	W	-0.216139
DL172-90_good	c1+c2-	W	0.155767
DL172-96_good	c1+c2-	W	-0.300288
DL172-98_good	c1+c2-	W	-0.0821237
DL172-105_good	c1+c2-	W	0.0346091
DL172-107_good	c1+c2+	W	-0.267819
DL172-112_good	c1+c2-	W	-0.197823
DL172-115_good	c1-c2+	W	0.0546053
DL172-117_good	c1+c2-	W	0.232319
DL172-121_good	c1+c2+	W	-0.486128
DL172-123_good	c1-c2-	W	0.547846
DL172-125_good	c1+c2-	W	0.325753
DL172-126_good	c1+c2-	W	0.000561581
DL172-129_good	c1+c2-	W	0.367283
DL172-133_good	c1-c2-	W	0.472165
DL172-134_good	c1-c2-	W	0.55424
DL172-135_good	c1+c2-	W	0.575536
DL172-136_good	c1+c2-	W	0.335523
DL172-142_good	c1+c2-	W	0.0988233
DL172-144_good	c1+c2-	W	0.525428
DL172-145_good	c1+c2-	W	0.266901
DL172-146_good	c1-c2+	W	0.417289
DL172-147_good	c1+c2-	W	0.376116
DL172-151_good	c1+c2-	W	0.46839
DL172-153_good	c1+c2-	W	-0.098593
DL172-154_good	c1+c2+	W	-0.508229
DL172-156_good	c1+c2-	W	0.124784
DL172-157_good	c1+c2-	W	-0.314783
DL172-159_good	c1+c2-	W	-0.182933
DL172-160_good	c1+c2+	W	-0.558961
DL172-161_good	c1-c2+	W	-0.122052
DL172-162_good	c1+c2-	W	0.275529
DL172-163_good	c1+c2+	W	-0.122827
DL172-169_good	c1-c2+	W	-0.196352
DL172-178_good	c1-c2+	W	-0.363319
DL172-179_good	c1-c2-	W	0.777565
DL172-180_good	c1-c2-	W	0.531154
DL172-181_good	c1+c2-	W	0.435094
DL172-186_good	c1+c2-	W	-0.132668
DL172-187_good	c1-c2-	W	0.647758
DL172-190_good	c1-c2-	W	0.295818
DL172-191_good	c1+c2-	W	0.315038
DL172-192_good	c1-c2-	W	0.14944
DL172-193_good	c1+c2-	W	0.249707
DL172-196_good	c1+c2-	W	0.248058
DL172-197_good	c1-c2-	W	0.124109
DL172-210_good	c1+c2-	W	0.234787
DL172-226_good	c1+c2-	W	0.232218
DL172-227_good	c1+c2-	W	-0.208819
DL172-242_good	c1-c2+	W	-0.110765
DL172-243_good	c1-c2+	W	-0.0148915
DL172-244_good	c1-c2+	W	0.0426904
DL172-245_good	c1-c2+	W	-0.00542988
DL172-254_good	c1+c2-	W	-0.154033
DL172-255_good	c1+c2-	W	-0.129164
DL172-257_good	c1+c2-	W	0.426862
DL172-260_good	c1-c2+	W	0.0861687
DL172-262_good	c1-c2+	W	0.127026
DL172-263_good	c1-c2-	W	0.219636
DL172-264_good	c1-c2+	W	0.137461
DL172-265_good	c1+c2+	W	-0.162965
DL172-271_good	c1+c2-	W	-0.171966
DL172-273_good	c1+c2-	W	0.333691
DL172-275_good	c1-c2-	W	0.368219
DL172-277_good	c1+c2-	W	0.154586
DL172-281_good	c1-c2+	W	0.0865071
DL172-285_good	c1+c2-	W	0.167143
DL172-293_good	c1-c2-	W	0.375804
DL172-294_good	c1-c2-	W	0.227506
DL172-296_good	c1-c2+	W	-0.0279759
DL172-297_good	c1-c2+	W	0.241405
DL172-303_good	c1-c2-	W	0.554409
DL172-311_good	c1-c2+	W	-0.103692
DL172-326_good	c1-c2-	W	0.742773
DL172-336_good	c1+c2+	W	-0.429323
DL172-338_good	c1-c2-	W	0.784338
DL172-341_good	c1-c2-	W	0.794027
DL172-344_good	c1-c2-	W	0.711427
DL172-352_good	c1-c2-	W	0.465212
DL172-353_good	c1-c2-	W	0.735341
DL172-355_good	c1+c2+	W	-0.299219
DL172-356_good	c1-c2-	W	0.698874
DL172-357_good	c1-c2-	W	0.300102
DL172-358_good	c1-c2-	W	0.76995
DL172-360_good	c1+c2+	W	-0.415259
DL172-361_good	c1-c2-	W	0.75563
DL172-364_good	c1-c2-	W	0.759279
DL172-365_good	c1-c2-	W	0.551609
DL172-368_good	c1+c2-	W	0.162871
DL172-375_good	c1-c2-	W	0.781759
DL172-378_good	c1-c2-	W	0.827862
DL172-382_good	c1-c2-	W	0.564285
DL172-383_good	c1-c2-	W	0.40967
DL172-384_good	c1-c2-	W	0.741768
DL172-388_good	c1-c2-	W	0.842307
DL172-392_good	c1-c2-	W	0.575462
DL172-394_good	c1+c2-	W	0.491609
DL172-400_good	c1-c2-	W	0.777901
DL172-402_good	c1-c2-	W	0.561583
DL172-404_good	c1-c2-	W	0.772535
DL172-408_good	c1-c2-	W	0.478113
DL172-411_good	c1-c2+	W	0.345783
DL172-419_good	c1-c2-	W	0.458124
DL172-421_good	c1-c2-	W	0.626247
DL172-423_good	c1-c2-	W	0.274936
DL172-424_good	c1-c2-	W	0.565567
DL172-429_good	c1-c2-	W	0.42629
DL172-430_good	c1+c2+	W	-0.282484
DL172-431_good	c1-c2-	W	0.476186
DL172-432_good	c1-c2-	W	0.347528
DL172-433_good	c1-c2-	W	0.571896
DL172-436_good	c1+c2-	W	-0.0232276
DL172-437_good	c1-c2-	W	0.659015
DL172-438_good	c1-c2-	W	0.0386036
DL172-439_good	c1-c2-	W	0.51936
DL172-440_good	c1-c2-	W	0.623934
DL172-441_good	c1+c2-	W	0.160543
DL172-442_good	c1-c2+	W	-0.0553001
DL172-444_good	c1-c2+	W	0.133919
DL172-445_good	c1-c2-	W	0.796605
DL172-446_good	c1-c2-	W	0.514027
DL172-447_good	c1-c2-	W	0.534288
DL172-449_good	c1-c2-	W	0.75353
DL172-450_good	c1-c2-	W	0.476429
DL172-453_good	c1+c2+	W	-0.168058
DL172-455_good	c1-c2-	W	0.730684
DL172-458_good	c1-c2-	W	0.729211
DL172-459_good	c1-c2-	W	0.842657
DL172-464_good	c1-c2-	W	0.764221
DL172-474_good	c1+c2-	W	0.140717
DL172-475_good	c1+c2+	W	-0.290681
DL172-478_good	c1+c2-	W	0.0319499
DL172-481_good	c1+c2+	W	-0.516617
DL172-483_good	c1+c2-	W	0.0319725
DL172-485_good	c1+c2+	W	-0.329621
DL172-486_good	c1-c2-	W	0.620718
DL172-500_good	c1-c2-	W	0.277953
DL172-514_good	c1+c2-	W	-0.182456
DL172-517_good	c1+c2-	W	-0.193776
DL172-519_good	c1+c2-	W	-0.176758
DL172-520_good	c1+c2-	W	0.0261426
DL172-522_good	c1+c2-	W	0.138468
DL172-523_good	c1+c2-	W	0.00118439
DL172-535_good	c1-c2-	W	0.620919
DL172-547_good	c1-c2-	W	0.457801
DL172-557_good	c1+c2-	W	0.26049
DL172-560_good	c1+c2-	W	0.365603
DL172-564_good	c1-c2-	W	0.695765
DL172-566_good	c1-c2-	W	0.39272
DL172-567_good	c1-c2-	W	0.77238
DL172-569_good	c1-c2-	W	0.721761
DL172-571_good	c1-c2-	W	0.61062
DL172-573_good	c1-c2-	W	0.804185
DL172-574_good	c1-c2-	W	0.77148
DL172-580_good	c1-c2-	W	0.754653
DL172-582_good	c1+c2-	W	-0.194622
DL172-584_good	c1-c2-	W	0.338718
DL194-4_good	c1+c2-	W	1.05349
DL194-6_good	c1+c2-	W	0.0196568
DL194-7_good	c1+c2+	W	-0.276847
DL194-14_good	c1+c2+	W	-0.00369408
DL194-27_good	c1+c2-	W	-0.179325
DL194-29_good	c1+c2-	W	-0.206321
DL194-34_good	c1+c2-	W	-0.236776
DL194-35_good	c1-c2-	W	1.00407
DL194-36_good	c1-c2-	W	0.972853
DL194-37_good	c1+c2-	W	-0.21523
DL194-39_good	c1+c2-	W	0.717955
DL194-41_good	c1-c2-	W	0.455101
DL194-44_good	c1+c2+	W	-0.368721
DL194-45_good	c1+c2-	W	-0.287041
DL194-52_good	c1-c2-	W	0.871391
DL194-56_good	c1-c2-	W	1.01785
DL194-59_good	c1+c2-	W	-0.367962
DL194-60_good	c1-c2-	W	0.161957
DL194-62_good	c1-c2-	W	1.07085
DL194-63_good	c1+c2-	W	0.0805307
DL194-64_good	c1+c2+	W	-0.397645
DL194-65_good	c1-c2-	W	0.930742
DL194-74_good	c1-c2-	W	0.85875
DL194-75_good	c1+c2+	W	-0.253226
DL194-76_good	c1-c2-	W	1.08573
DL194-83_good	c1+c2-	W	0.531863
DL194-84_good	c1-c2-	W	1.05595
DL194-93_good	c1+c2-	W	0.041185
DL194-98_good	c1+c2-	W	0.407607
DL194-103_good	c1-c2-	W	0.916697
DL194-109_good	c1+c2-	W	0.177756
DL194-112_good	c1-c2-	W	0.150128
DL194-113_good	c1-c2-	W	1.10895
DL194-114_good	c1+c2-	W	0.255225
DL194-117_good	c1+c2-	W	0.294981
DL194-119_good	c1+c2-	W	-0.228895
DL194-123_good	c1+c2+	W	-0.0694997
DL194-125_good	c1+c2-	W	0.772376
DL194-129_good	c1+c2-	W	-0.0281528
DL194-130_good	c1+c2+	W	-0.238992
DL194-134_good	c1-c2-	W	0.722935
DL194-135_good	c1+c2-	W	0.682366
DL194-136_good	c1-c2-	W	0.276521
DL194-140_good	c1+c2+	W	-0.266062
DL194-141_good	c1+c2-	W	0.101617
DL194-143_good	c1-c2-	W	0.774493
DL194-144_good	c1+c2-	W	0.128117
DL194-148_good	c1+c2+	W	-1.05219
DL194-150_good	c1-c2+	W	-0.102615
DL194-166_good	c1+c2+	W	-0.539564
DL194-169_good	c1+c2-	W	0.298702
DL194-170_good	c1-c2-	W	0.848658
DL194-173_good	c1-c2-	W	0.814926
DL194-174_good	c1+c2-	W	0.118504
DL194-180_good	c1-c2-	W	0.786778
DL194-183_good	c1+c2-	W	0.113863
DL194-187_good	c1+c2-	W	0.00566867
DL194-188_good	c1+c2-	W	0.188125
DL194-190_good	c1-c2-	W	0.503721
DL194-192_good	c1+c2+	W	-0.976634
DL194-199_good	c1+c2-	W	0.114024
DL194-208_good	c1+c2-	W	1.00391
DL194-209_good	c1+c2-	W	-0.0015048
DL194-211_good	c1+c2+	W	-0.624318
DL194-215_good	c1+c2+	W	0.21985
DL194-216_good	c1+c2-	W	0.455144
DL194-220_good	c1+c2-	W	0.131423
DL194-221_good	c1+c2-	W	0.0862892
DL194-222_good	c1+c2-	W	0.338796
DL194-244_good	c1+c2-	W	0.304376
DL194-248_good	c1+c2-	W	-0.227857
DL194-251_good	c1-c2+	W	-0.0806715
DL194-265_good	c1+c2-	W	0.0212109
DL194-283_good	c1+c2-	W	0.0772864
DL194-297_good	c1-c2-	W	0.45851
DL194-301_good	c1+c2-	W	-0.105139
DL194-306_good	c1+c2+	W	-0.248874
DL194-309_good	c1-c2-	W	-0.0662263
DL194-312_good	c1-c2+	W	0.219327
DL194-315_good	c1-c2-	W	0.282116
DL194-329_good	c1-c2+	W	0.327895
DL194-332_good	c1-c2+	W	0.112375
DL194-334_good	c1-c2-	W	0.612874
DL194-337_good	c1+c2-	W	-0.0245048
DL194-339_good	c1+c2-	W	0.286117
DL194-341_good	c1-c2-	W	0.600399
DL194-343_good	c1-c2+	W	-0.441454
DL194-344_good	c1+c2-	W	-0.309924
DL194-345_good	c1-c2+	W	0.247049
DL194-349_good	c1+c2+	W	-0.457167
DL194-351_good	c1-c2+	W	-0.245575
DL194-353_good	c1-c2-	W	0.694709
DL194-359_good	c1+c2-	W	-0.210364
DL194-360_good	c1-c2-	W	0.540414
DL194-361_good	c1+c2+	W	-0.38937
DL194-363_good	c1+c2-	W	0.723323
DL194-366_good	c1-c2-	W	0.230033
DL194-367_good	c1-c2-	W	0.861744
DL194-373_good	c1+c2+	W	0.0255976
DL194-376_good	c1-c2-	W	0.756862
DL194-381_good	c1-c2-	W	1.0214
DL194-384_good	c1-c2-	W	1.02665
DL194-385_good	c1-c2-	W	0.753502
DL194-387_good	c1-c2-	W	0.540498
DL194-388_good	c1+c2+	W	-0.696249
DL194-391_good	c1+c2-	W	-0.265195
DL194-392_good	c1-c2-	W	1.0362
DL194-397_good	c1-c2-	W	1.22341
DL194-400_good	c1-c2-	W	1.2201
DL194-401_good	c1+c2-	W	-0.164743
DL194-402_good	c1+c2-	W	0.293776
DL194-404_good	c1+c2-	W	0.347857
DL194-405_good	c1+c2+	W	-0.42028
DL194-406_good	c1-c2-	W	1.10697
DL194-421_good	c1-c2+	W	0.519257
DL194-424_good	c1+c2+	W	-0.567678
DL194-425_good	c1+c2+	W	-0.366791
DL194-432_good	c1+c2-	W	0.983116
DL194-433_good	c1+c2-	W	-0.0216862
DL194-442_good	c1+c2-	W	-0.200096
DL194-445_good	c1-c2+	W	-0.0610452
DL194-448_good	c1+c2+	W	-0.559995
DL194-449_good	c1-c2-	W	1.07487
DL194-451_good	c1+c2-	W	0.578107
DL194-452_good	c1+c2+	W	-0.0214684
DL194-454_good	c1+c2+	W	-0.240793
DL194-458_good	c1+c2-	W	-0.229843
DL194-460_good	c1+c2-	W	0.320761
DL194-466_good	c1+c2-	W	-0.241306
DL194-477_good	c1+c2-	W	-0.0577158
DL194-482_good	c1+c2-	W	-0.225489
DL194-485_good	c1+c2+	W	-0.792197
DL194-488_good	c1+c2-	W	0.520722
DL194-490_good	c1+c2+	W	-0.272985
DL194-492_good	c1+c2-	W	0.0314385
DL194-497_good	c1+c2+	W	-0.421867
DL194-501_good	c1+c2+	W	-0.71342
DL194-503_good	c1+c2-	W	-0.19025
DL194-508_good	c1-c2+	W	0.0555873
DL194-509_good	c1+c2+	W	-0.335467
DL194-510_good	c1+c2+	W	-0.284903
DL194-511_good	c1-c2-	W	0.49818
DL194-514_good	c1-c2-	W	0.571551
DL194-516_good	c1+c2-	W	0.519523
DL194-517_good	c1+c2-	W	-0.313057
DL194-519_good	c1+c2+	W	-0.309159
DL194-523_good	c1+c2+	W	0.0675428
DL194-524_good	c1+c2-	W	0.0974224
DL194-529_good	c1+c2-	W	0.306306
DL194-530_good	c1+c2-	W	0.238258
DL194-536_good	c1-c2-	W	0.52154
DL194-548_good	c1+c2-	W	0.265104
DL194-570_good	c1+c2-	W	0.271504
DL194-575_good	c1+c2-	W	0.18288
DL194-576_good	c1-c2-	W	-0.131405
DL194-585_good	c1+c2-	W	0.068794
DL194-590_good	c1+c2-	W	-0.125553
DL158-0_good	c1+c2-	W	0.221167
DL158-1_good	c1+c2-	W	0.0132556
DL158-2_good	c1+c2+	W	-0.569279
DL158-4_good	c1+c2-	W	-0.387518
DL158-5_good	c1+c2-	W	0.934584
DL158-6_good	c1+c2-	W	0.233747
DL158-8_good	c1-c2+	W	-0.0641136
DL158-9_good	c1+c2+	W	-0.724449
DL158-10_good	c1+c2-	W	-0.0211543
DL158-11_good	c1+c2-	W	0.572181
DL158-12_good	c1+c2+	W	-0.670212
DL158-14_good	c1+c2-	W	-0.137398
DL158-15_good	c1+c2-	W	0.654116
DL158-16_good	c1+c2-	W	0.265779
DL158-17_good	c1+c2+	W	-0.374203
DL158-18_good	c1+c2-	W	-0.0626172
DL158-19_good	c1-c2-	W	-0.332862
DL158-22_good	c1+c2+	W	-0.45513
DL158-23_good	c1+c2-	W	1.15972
DL158-24_good	c1+c2-	W	-0.193586
DL158-25_good	c1+c2+	W	-0.383048
DL158-26_good	c1+c2-	W	0.515291
DL158-27_good	c1+c2-	W	-0.269607
DL158-28_good	c1+c2+	W	-0.281868
DL158-29_good	c1-c2-	W	0.00159995
DL158-30_good	c1+c2-	W	-0.141911
DL158-31_good	c1+c2+	W	-0.351631
DL158-33_good	c1+c2-	W	0.585046
DL158-35_good	c1+c2-	W	0.486774
DL158-36_good	c1+c2-	W	0.209945
DL158-37_good	c1+c2-	W	0.437494
DL158-38_good	c1+c2-	W	-0.358832
DL158-40_good	c1+c2-	W	-0.138608
DL158-41_good	c1+c2-	W	-0.434382
DL158-43_good	c1+c2-	W	-0.17267
DL158-44_good	c1-c2-	W	1.0898
DL158-46_good	c1+c2+	W	-0.581617
DL158-51_good	c1-c2+	W	-0.657768
DL158-52_good	c1+c2+	W	-0.521764
DL158-59_good	c1-c2-	W	0.916788
DL158-60_good	c1-c2-	W	0.207471
DL158-62_good	c1-c2-	W	0.204809
DL158-63_good	c1+c2+	W	-0.526067
DL158-64_good	c1-c2-	W	0.568277
DL158-65_good	c1+c2-	W	0.0430741
DL158-70_good	c1+c2-	W	-0.573431
DL158-71_good	c1+c2+	W	-0.0607098
DL158-83_good	c1+c2-	W	-0.114269
DL158-84_good	c1+c2+	W	-0.441556
DL158-88_good	c1+c2-	W	0.0951351
DL158-91_good	c1-c2-	W	0.277523
DL158-101_good	c1+c2-	W	0.15244
DL158-103_good	c1+c2+	W	-0.481825
DL158-108_good	c1-c2-	W	0.891298
DL158-109_good	c1-c2-	W	0.4093
DL158-113_good	c1+c2-	W	0.230887
DL158-114_good	c1+c2-	W	0.382745
DL158-123_good	c1+c2-	W	-0.0394754
DL158-125_good	c1-c2-	W	0.34708
DL158-130_good	c1-c2-	W	0.249212
DL158-132_good	c1+c2+	W	-0.29505
DL158-133_good	c1-c2+	W	-0.115262
DL158-137_good	c1-c2-	W	0.375278
DL158-139_good	c1-c2-	W	0.595825
DL158-140_good	c1+c2+	W	-0.585482
DL158-141_good	c1-c2-	W	0.434552
DL158-142_good	c1+c2-	W	-0.154111
DL158-143_good	c1-c2-	W	0.0481572
DL158-144_good	c1-c2-	W	0.343491
DL158-145_good	c1-c2-	W	0.519956
DL158-148_good	c1+c2+	W	-0.466713
DL158-149_good	c1-c2-	W	0.266082
DL158-150_good	c1+c2-	W	-0.220709
DL158-151_good	c1+c2+	W	-0.397251
DL158-154_good	c1+c2-	W	-0.0189476
DL158-155_good	c1+c2-	W	-0.0116236
DL158-156_good	c1-c2+	W	-0.0907649
DL158-158_good	c1+c2-	W	0.285879
DL158-159_good	c1+c2+	W	-0.360224
DL158-160_good	c1+c2-	W	0.630356
DL158-161_good	c1+c2-	W	-0.193693
DL158-164_good	c1+c2-	W	0.665909
DL158-166_good	c1+c2-	W	-0.263736
DL158-167_good	c1+c2-	W	0.425578
DL158-168_good	c1-c2-	W	0.141422
DL158-169_good	c1+c2+	W	-0.286854
DL158-170_good	c1+c2-	W	0.373924
DL158-172_good	c1+c2+	W	-0.371677
DL158-174_good	c1+c2-	W	-0.319352
DL158-175_good	c1+c2-	W	-0.053853
DL158-183_good	c1+c2-	W	0.233788
DL158-185_good	c1+c2+	W	0.131802
DL158-186_good	c1-c2-	W	1.04694
DL158-187_good	c1-c2-	W	0.209696
DL158-188_good	c1+c2+	W	-0.17705
DL158-189_good	c1+c2-	W	-0.0480887
DL158-191_good	c1+c2-	W	-0.389506
DL158-192_good	c1-c2-	W	0.629056
DL158-194_good	c1+c2-	W	-0.112408
DL158-195_good	c1+c2-	W	0.215933
DL158-196_good	c1+c2+	W	-0.343294
DL158-197_good	c1+c2-	W	-0.171467
[truncated: 1,094 more rows]

## Sheet: ExtData5c_stats
time	p-value	sig	trans	tval	dof	cohend	tr	subclass
-110	1	no	NR	-1.64927	284	-0.0976941	NR	c1+c2+
-105	1	no	NR	-0.941706	284	-0.0557819	NR	c1+c2+
-100	1	no	NR	1.06961	284	0.063358	NR	c1+c2+
-95	1	no	NR	0.201549	284	0.0119387	NR	c1+c2+
-90	0.663186	no	NR	-2.19692	284	-0.130134	NR	c1+c2+
-85	0.0291871	yes	NR	-3.2555	284	-0.192839	NR	c1+c2+
-80	0.164222	no	NR	-2.70988	284	-0.160519	NR	c1+c2+
-75	0.00629616	yes	NR	-3.68509	284	-0.218286	NR	c1+c2+
-70	0.000222809	yes	NR	-4.50544	284	-0.266879	NR	c1+c2+
-65	0.0201213	yes	NR	-3.36368	284	-0.199247	NR	c1+c2+
-60	1	no	NR	-2.00108	284	-0.118534	NR	c1+c2+
-55	1	no	NR	-1.09723	284	-0.0649943	NR	c1+c2+
-50	1	no	NR	-1.19213	284	-0.0706159	NR	c1+c2+
-45	0.00465292	yes	NR	-3.76514	284	-0.223028	NR	c1+c2+
-40	1.08918e-11	yes	NR	-7.58607	284	-0.44936	NR	c1+c2+
-35	5.08903e-22	yes	NR	-10.9114	284	-0.646338	NR	c1+c2+
-30	2.3628e-37	yes	NR	-15.2343	284	-0.902399	NR	c1+c2+
-25	2.43716e-53	yes	NR	-19.6019	284	-1.16112	NR	c1+c2+
-20	1.52912e-62	yes	NR	-22.1701	284	-1.31324	NR	c1+c2+
-15	6.86942e-65	yes	NR	-22.8373	284	-1.35276	NR	c1+c2+
-10	3.22387e-66	yes	NR	-23.2175	284	-1.37528	NR	c1+c2+
-5	6.40339e-72	yes	NR	-24.8724	284	-1.47331	NR	c1+c2+
0	4.19564e-72	yes	NR	-24.9263	284	-1.47651	NR	c1+c2+
-110	1.11625e-09	yes	NR	6.89621	236	0.447957	NR	c1-c2-
-105	0.389645	no	NR	2.40505	236	0.156225	NR	c1-c2-
-100	1	no	NR	1.70735	236	0.110904	NR	c1-c2-
-95	2.71336e-06	yes	NR	5.46406	236	0.354929	NR	c1-c2-
-90	3.06434e-12	yes	NR	7.86336	236	0.51078	NR	c1-c2-
-85	5.90683e-13	yes	NR	8.12122	236	0.52753	NR	c1-c2-
-80	1.14667e-09	yes	NR	6.89161	236	0.447658	NR	c1-c2-
-75	3.84975e-10	yes	NR	7.07657	236	0.459673	NR	c1-c2-
-70	2.29113e-11	yes	NR	7.54171	236	0.489887	NR	c1-c2-
-65	6.4343e-05	yes	NR	4.80152	236	0.311892	NR	c1-c2-
-60	0.213458	no	NR	2.62311	236	0.170389	NR	c1-c2-
-55	0.000472105	yes	NR	4.34701	236	0.282368	NR	c1-c2-
-50	1.88539e-12	yes	NR	7.93991	236	0.515753	NR	c1-c2-
-45	1.09561e-21	yes	NR	11.018	236	0.715696	NR	c1-c2-
-40	2.24956e-30	yes	NR	13.6733	236	0.888177	NR	c1-c2-
-35	1.32701e-33	yes	NR	14.64	236	0.950973	NR	c1-c2-
-30	7.08425e-46	yes	NR	18.3217	236	1.19012	NR	c1-c2-
-25	7.08309e-61	yes	NR	23.0121	236	1.4948	NR	c1-c2-
-20	3.56481e-65	yes	NR	24.4216	236	1.58635	NR	c1-c2-
-15	9.37227e-69	yes	NR	25.6232	236	1.66441	NR	c1-c2-
-10	4.85372e-70	yes	NR	26.0613	236	1.69286	NR	c1-c2-
-5	4.76939e-68	yes	NR	25.3839	236	1.64886	NR	c1-c2-
0	8.67782e-64	yes	NR	23.9632	236	1.55657	NR	c1-c2-
-110	1.00296e-07	yes	NR	5.98831	447	0.282921	NR	c1+c2-
-105	4.63247e-05	yes	NR	4.8154	447	0.227506	NR	c1+c2-
-100	0.000271441	yes	NR	4.4312	447	0.209354	NR	c1+c2-
-95	0.000195603	yes	NR	4.50445	447	0.212815	NR	c1+c2-
-90	3.83811e-05	yes	NR	4.85479	447	0.229367	NR	c1+c2-
-85	1.12982e-07	yes	NR	5.96734	447	0.281931	NR	c1+c2-
-80	1.07346e-07	yes	NR	5.97636	447	0.282356	NR	c1+c2-
-75	2.18859e-08	yes	NR	6.25124	447	0.295343	NR	c1+c2-
-70	8.93239e-06	yes	NR	5.15149	447	0.243385	NR	c1+c2-
-65	1	no	NR	1.8238	447	0.0861665	NR	c1+c2-
-60	1	no	NR	1.05063	447	0.0496375	NR	c1+c2-
-55	0.0084448	yes	NR	3.5901	447	0.169616	NR	c1+c2-
-50	3.44523e-11	yes	NR	7.28168	447	0.344027	NR	c1+c2-
-45	2.02703e-21	yes	NR	10.3861	447	0.490696	NR	c1+c2-
-40	2.61321e-27	yes	NR	11.929	447	0.563593	NR	c1+c2-
-35	1.24493e-23	yes	NR	10.9795	447	0.518732	NR	c1+c2-
-30	9.46389e-19	yes	NR	9.64175	447	0.45553	NR	c1+c2-
-25	3.53157e-13	yes	NR	7.95016	447	0.37561	NR	c1+c2-
-20	7.56781e-07	yes	NR	5.62417	447	0.265717	NR	c1+c2-
-15	0.164002	no	NR	2.70314	447	0.127711	NR	c1+c2-
-10	1	no	NR	-0.743628	447	-0.0351331	NR	c1+c2-
-5	4.87677e-05	yes	NR	-4.8046	447	-0.226996	NR	c1+c2-
0	2.46733e-18	yes	NR	-9.52247	447	-0.449895	NR	c1+c2-
-110	0.732446	no	NR	-2.19764	60	-0.281379	NR	c1-c2+
-105	0.0406217	yes	NR	-3.27335	60	-0.41911	NR	c1-c2+
-100	0.0533406	no	NR	-3.18172	60	-0.407378	NR	c1-c2+
-95	0.0268816	yes	NR	-3.40954	60	-0.436547	NR	c1-c2+
-90	0.147658	no	NR	-2.82446	60	-0.361635	NR	c1-c2+
-85	0.887023	no	NR	-2.11529	60	-0.270835	NR	c1-c2+
-80	1	no	NR	-1.53367	60	-0.196366	NR	c1-c2+
-75	1	no	NR	-0.938781	60	-0.120199	NR	c1-c2+
-70	1	no	NR	-0.282121	60	-0.0361219	NR	c1-c2+
-65	1	no	NR	-0.72896	60	-0.0933338	NR	c1-c2+
-60	1	no	NR	-1.12431	60	-0.143953	NR	c1-c2+
-55	1	no	NR	-0.565076	60	-0.0723505	NR	c1-c2+
-50	1	no	NR	-1.24387	60	-0.159262	NR	c1-c2+
-45	0.427665	no	NR	-2.4194	60	-0.309772	NR	c1-c2+
-40	0.066081	no	NR	-3.10859	60	-0.398014	NR	c1-c2+
-35	0.0191616	yes	NR	-3.519	60	-0.450562	NR	c1-c2+
-30	0.0553497	no	NR	-3.16917	60	-0.40577	NR	c1-c2+
-25	0.064148	no	NR	-3.11879	60	-0.39932	NR	c1-c2+
-20	0.263615	no	NR	-2.60849	60	-0.333983	NR	c1-c2+
-15	1	no	NR	-1.51452	60	-0.193915	NR	c1-c2+
-10	1	no	NR	-0.55548	60	-0.0711219	NR	c1-c2+
-5	1	no	NR	0.115274	60	0.0147593	NR	c1-c2+
0	1	no	NR	0.731855	60	0.0937044	NR	c1-c2+
-40	1	no	RW	-0.117324	284	-0.00694967	RW	c1+c2+
-35	1	no	RW	1.71366	284	0.101509	RW	c1+c2+
-30	0.590662	no	RW	2.14483	284	0.127049	RW	c1+c2+
-25	0.205102	no	RW	2.54695	284	0.150868	RW	c1+c2+
-20	0.93181	no	RW	1.95329	284	0.115703	RW	c1+c2+
-15	1	no	RW	-0.381591	284	-0.0226035	RW	c1+c2+
-10	1	no	RW	-1.37948	284	-0.0817135	RW	c1+c2+
-5	1	no	RW	1.04305	284	0.061785	RW	c1+c2+
0	3.47949e-23	yes	RW	11.2242	284	0.664865	RW	c1+c2+
5	1.28801e-76	yes	RW	26.2349	284	1.55402	RW	c1+c2+
10	8.20514e-97	yes	RW	32.6265	284	1.93263	RW	c1+c2+
15	2.05429e-102	yes	RW	34.5338	284	2.04561	RW	c1+c2+
20	6.13393e-101	yes	RW	34.0252	284	2.01548	RW	c1+c2+
25	1.82932e-96	yes	RW	32.51	284	1.92573	RW	c1+c2+
30	1.19266e-92	yes	RW	31.2499	284	1.85108	RW	c1+c2+
35	7.94516e-87	yes	RW	29.3783	284	1.74022	RW	c1+c2+
40	1.47972e-85	yes	RW	28.9781	284	1.71651	RW	c1+c2+
45	3.03421e-87	yes	RW	29.5106	284	1.74806	RW	c1+c2+
-40	1	no	RW	0.490328	236	0.0318502	RW	c1-c2-
-35	1	no	RW	0.352008	236	0.0228654	RW	c1-c2-
-30	1	no	RW	1.16283	236	0.0755338	RW	c1-c2-
-25	0.153147	no	RW	2.65347	236	0.172361	RW	c1-c2-
-20	0.100749	no	RW	2.79617	236	0.181631	RW	c1-c2-
-15	1	no	RW	1.20405	236	0.0782112	RW	c1-c2-
-10	1	no	RW	-0.696994	236	-0.0452746	RW	c1-c2-
-5	0.018844	yes	RW	-3.31885	236	-0.215582	RW	c1-c2-
0	1.48168e-17	yes	RW	-9.6581	236	-0.627361	RW	c1-c2-
5	5.615e-36	yes	RW	-15.317	236	-0.994943	RW	c1-c2-
10	2.22812e-52	yes	RW	-20.2846	236	-1.31762	RW	c1-c2-
15	1.59976e-60	yes	RW	-22.8632	236	-1.48512	RW	c1-c2-
20	2.00673e-56	yes	RW	-21.5528	236	-1.4	RW	c1-c2-
25	5.59497e-53	yes	RW	-20.4712	236	-1.32975	RW	c1-c2-
30	2.01933e-57	yes	RW	-21.8691	236	-1.42055	RW	c1-c2-
35	1.87379e-60	yes	RW	-22.841	236	-1.48368	RW	c1-c2-
40	8.53928e-58	yes	RW	-21.9881	236	-1.42828	RW	c1-c2-
45	1.99485e-55	yes	RW	-21.2379	236	-1.37955	RW	c1-c2-
-40	1.07755e-06	yes	RW	-5.51261	447	-0.260447	RW	c1+c2-
-35	0.000688728	yes	RW	-4.15945	447	-0.196515	RW	c1+c2-
-30	0.00108756	yes	RW	-4.04983	447	-0.191336	RW	c1+c2-
-25	0.000210547	yes	RW	-4.4332	447	-0.209449	RW	c1+c2-
-20	5.64571e-05	yes	RW	-4.7216	447	-0.223075	RW	c1+c2-
-15	1.06251e-10	yes	RW	-7.07249	447	-0.334144	RW	c1+c2-
-10	3.97212e-21	yes	RW	-10.277	447	-0.485544	RW	c1+c2-
-5	2.41316e-23	yes	RW	-10.8752	447	-0.513803	RW	c1+c2-
0	2.59565e-10	yes	RW	-6.93366	447	-0.327585	RW	c1+c2-
5	1	no	RW	1.18208	447	0.0558478	RW	c1+c2-
10	7.24085e-16	yes	RW	8.76165	447	0.413949	RW	c1+c2-
15	3.96296e-43	yes	RW	15.661	447	0.739912	RW	c1+c2-
20	9.78894e-67	yes	RW	20.8621	447	0.985642	RW	c1+c2-
25	4.18702e-84	yes	RW	24.6523	447	1.16471	RW	c1+c2-
30	9.77955e-96	yes	RW	27.2361	447	1.28678	RW	c1+c2-
35	3.92165e-103	yes	RW	28.9104	447	1.36589	RW	c1+c2-
40	2.56102e-104	yes	RW	29.1814	447	1.37869	RW	c1+c2-
45	2.59044e-99	yes	RW	28.0423	447	1.32487	RW	c1+c2-
-40	1	no	RW	0.610116	60	0.0781173	RW	c1-c2+
-35	1	no	RW	1.24186	60	0.159003	RW	c1-c2+
-30	1	no	RW	1.82032	60	0.233069	RW	c1-c2+
-25	0.0212337	yes	RW	3.40652	60	0.43616	RW	c1-c2+
-20	0.00493408	yes	RW	3.86645	60	0.495049	RW	c1-c2+
-15	0.0300626	yes	RW	3.29197	60	0.421494	RW	c1-c2+
-10	0.00958896	yes	RW	3.66084	60	0.468722	RW	c1-c2+
-5	0.000151115	yes	RW	4.87305	60	0.62393	RW	c1-c2+
0	7.53989e-05	yes	RW	5.06357	60	0.648324	RW	c1-c2+
5	0.0880564	no	RW	2.92234	60	0.374168	RW	c1-c2+
10	1	no	RW	-0.117632	60	-0.0150612	RW	c1-c2+
15	0.879163	no	RW	-2.01084	60	-0.257462	RW	c1-c2+
20	0.0944208	no	RW	-2.8974	60	-0.370974	RW	c1-c2+
25	0.0187365	yes	RW	-3.44721	60	-0.44137	RW	c1-c2+
30	0.00403834	yes	RW	-3.92736	60	-0.502847	RW	c1-c2+
35	0.00117256	yes	RW	-4.29388	60	-0.549775	RW	c1-c2+
40	0.000316386	yes	RW	-4.66753	60	-0.597616	RW	c1-c2+
45	0.00037047	yes	RW	-4.62318	60	-0.591938	RW	c1-c2+

## Sheet: ExtData5d
mouse	classes	id1	id2	time	cc
DL159	c1-c2-~c1+c2+	18_good	15_good	-0.75	-0.157502
DL159	c1-c2-~c1+c2+	18_good	24_good	0	-0.179888
DL159	c1-c2-~c1+c2+	18_good	29_good	0	-0.195878
DL159	c1-c2-~c1+c2+	18_good	32_good	-2.75	-0.136341
DL159	c1-c2-~c1+c2+	18_good	65_good	-1.5	-0.119899
DL159	c1-c2-~c1+c2+	18_good	70_good	0	-0.379702
DL159	c1-c2-~c1+c2+	18_good	75_good	0.25	-0.365897
DL159	c1-c2-~c1+c2+	18_good	85_good	0.25	-0.735453
DL159	c1-c2-~c1+c2+	18_good	88_good	0.5	-0.44656
DL159	c1-c2-~c1+c2+	18_good	89_good	0	-0.28036
DL159	c1-c2-~c1+c2+	18_good	94_good	0	-0.486954
DL159	c1-c2-~c1+c2+	18_good	117_good	-4.25	-0.235099
DL159	c1-c2-~c1+c2+	18_good	142_good	-1	-0.149839
DL159	c1-c2-~c1+c2+	18_good	152_good	-4	-0.158097
DL159	c1-c2-~c1+c2+	18_good	155_good	-1	-0.176777
DL159	c1-c2-~c1+c2+	18_good	160_good	-4.75	-0.286127
DL159	c1-c2-~c1+c2+	18_good	196_good	0	-0.306926
DL159	c1-c2-~c1+c2+	18_good	206_good	-4.25	-0.106401
DL159	c1-c2-~c1+c2+	18_good	207_good	0	-0.331914
DL159	c1-c2-~c1+c2+	18_good	209_good	0.5	-0.166063
DL159	c1-c2-~c1+c2+	18_good	211_good	-1	-0.25277
DL159	c1-c2-~c1+c2+	18_good	214_good	-1	-0.281702
DL159	c1-c2-~c1+c2+	18_good	215_good	-0.25	-0.244474
DL159	c1-c2-~c1+c2+	18_good	226_good	-0.75	-0.186064
DL159	c1-c2-~c1+c2+	18_good	231_good	-0.75	-0.162654
DL159	c1-c2-~c1+c2+	18_good	237_good	-0.75	-0.291121
DL159	c1-c2-~c1+c2+	18_good	239_good	-0.75	-0.224127
DL159	c1-c2-~c1+c2+	18_good	263_good	-0.5	-0.564082
DL159	c1-c2-~c1+c2+	18_good	486_good	-3	-0.256515
DL159	c1-c2-~c1+c2+	18_good	275_good	-1.75	-0.437803
DL159	c1-c2-~c1+c2+	18_good	285_good	-0.75	-0.262678
DL159	c1-c2-~c1+c2+	18_good	286_good	0.25	-0.266521
DL159	c1-c2-~c1+c2+	18_good	296_good	0	-0.599544
DL159	c1-c2-~c1+c2+	18_good	462_good	0.5	-0.254794
DL159	c1-c2-~c1+c2+	18_good	313_good	0.25	-0.327739
DL159	c1-c2-~c1+c2+	18_good	316_good	0	-0.413244
DL159	c1-c2-~c1+c2+	18_good	323_good	-0.25	-0.129242
DL159	c1-c2-~c1+c2+	18_good	324_good	-13.75	-0.0885651
DL159	c1-c2-~c1+c2+	18_good	326_good	0	-0.1452
DL159	c1-c2-~c1+c2+	18_good	350_good	0	-0.387015
DL159	c1-c2-~c1+c2+	18_good	354_good	-0.5	-0.215141
DL159	c1-c2-~c1+c2+	18_good	368_good	0	-0.21716
DL159	c1-c2-~c1+c2+	18_good	372_good	0	-0.548587
DL159	c1-c2-~c1+c2+	18_good	373_good	-0.5	-0.225217
DL159	c1-c2-~c1+c2+	18_good	385_good	0	-0.360753
DL159	c1-c2-~c1+c2+	18_good	399_good	0	-0.451199
DL159	c1-c2-~c1+c2+	27_good	15_good	-0.75	-0.168799
DL159	c1-c2-~c1+c2+	27_good	24_good	1.25	-0.189756
DL159	c1-c2-~c1+c2+	27_good	29_good	1.5	-0.169117
DL159	c1-c2-~c1+c2+	27_good	32_good	0	-0.221653
DL159	c1-c2-~c1+c2+	27_good	65_good	0.5	-0.150235
DL159	c1-c2-~c1+c2+	27_good	70_good	0.25	-0.388955
DL159	c1-c2-~c1+c2+	27_good	75_good	1.75	-0.301317
DL159	c1-c2-~c1+c2+	27_good	85_good	1.25	-0.613363
DL159	c1-c2-~c1+c2+	27_good	88_good	2.75	-0.236848
DL159	c1-c2-~c1+c2+	27_good	89_good	0.25	-0.315918
DL159	c1-c2-~c1+c2+	27_good	94_good	0.25	-0.506282
DL159	c1-c2-~c1+c2+	27_good	117_good	-0.25	-0.285468
DL159	c1-c2-~c1+c2+	27_good	142_good	0.5	-0.178056
DL159	c1-c2-~c1+c2+	27_good	152_good	0	-0.178113
DL159	c1-c2-~c1+c2+	27_good	155_good	0	-0.157579
DL159	c1-c2-~c1+c2+	27_good	160_good	-2	-0.367422
DL159	c1-c2-~c1+c2+	27_good	196_good	0.25	-0.358488
DL159	c1-c2-~c1+c2+	27_good	206_good	-2.75	-0.13534
DL159	c1-c2-~c1+c2+	27_good	207_good	-1.25	-0.272687
DL159	c1-c2-~c1+c2+	27_good	209_good	-1.25	-0.117766
DL159	c1-c2-~c1+c2+	27_good	211_good	-0.5	-0.25571
DL159	c1-c2-~c1+c2+	27_good	214_good	-0.25	-0.275274
DL159	c1-c2-~c1+c2+	27_good	215_good	1.75	-0.190697
DL159	c1-c2-~c1+c2+	27_good	226_good	-2	-0.183717
DL159	c1-c2-~c1+c2+	27_good	231_good	-1	-0.147114
DL159	c1-c2-~c1+c2+	27_good	237_good	-1	-0.268802
DL159	c1-c2-~c1+c2+	27_good	239_good	-1.25	-0.200529
DL159	c1-c2-~c1+c2+	27_good	263_good	0.25	-0.582057
DL159	c1-c2-~c1+c2+	27_good	486_good	0	-0.304095
DL159	c1-c2-~c1+c2+	27_good	275_good	-0.25	-0.542325
DL159	c1-c2-~c1+c2+	27_good	285_good	3	-0.235888
DL159	c1-c2-~c1+c2+	27_good	286_good	1.5	-0.162779
DL159	c1-c2-~c1+c2+	27_good	296_good	0.5	-0.42865
DL159	c1-c2-~c1+c2+	27_good	462_good	3	-0.196595
DL159	c1-c2-~c1+c2+	27_good	313_good	2.5	-0.211628
DL159	c1-c2-~c1+c2+	27_good	316_good	1.25	-0.379307
DL159	c1-c2-~c1+c2+	27_good	323_good	0	-0.126376
DL159	c1-c2-~c1+c2+	27_good	324_good	-0.25	-0.134389
DL159	c1-c2-~c1+c2+	27_good	326_good	0	-0.232997
DL159	c1-c2-~c1+c2+	27_good	350_good	3	-0.190699
DL159	c1-c2-~c1+c2+	27_good	354_good	0	-0.189207
DL159	c1-c2-~c1+c2+	27_good	368_good	2.5	-0.148493
DL159	c1-c2-~c1+c2+	27_good	372_good	1.5	-0.351668
DL159	c1-c2-~c1+c2+	27_good	385_good	1.5	-0.311906
DL159	c1-c2-~c1+c2+	27_good	399_good	2	-0.272603
DL159	c1-c2-~c1+c2+	30_good	15_good	2	-0.146197
DL159	c1-c2-~c1+c2+	30_good	24_good	2.75	-0.15406
DL159	c1-c2-~c1+c2+	30_good	29_good	1.25	-0.184416
DL159	c1-c2-~c1+c2+	30_good	32_good	0.25	-0.153452
DL159	c1-c2-~c1+c2+	30_good	65_good	3.5	-0.115434
DL159	c1-c2-~c1+c2+	30_good	70_good	1.25	-0.3951
DL159	c1-c2-~c1+c2+	30_good	75_good	2.5	-0.29086
DL159	c1-c2-~c1+c2+	30_good	85_good	2.25	-0.621937
DL159	c1-c2-~c1+c2+	30_good	88_good	3.25	-0.259337
DL159	c1-c2-~c1+c2+	30_good	89_good	1.75	-0.293729
DL159	c1-c2-~c1+c2+	30_good	94_good	2.25	-0.473134
DL159	c1-c2-~c1+c2+	30_good	117_good	0	-0.258561
DL159	c1-c2-~c1+c2+	30_good	142_good	0.75	-0.167131
DL159	c1-c2-~c1+c2+	30_good	152_good	-0.25	-0.201803
DL159	c1-c2-~c1+c2+	30_good	155_good	1	-0.146326
DL159	c1-c2-~c1+c2+	30_good	160_good	-1.75	-0.358552
DL159	c1-c2-~c1+c2+	30_good	196_good	2.25	-0.277656
DL159	c1-c2-~c1+c2+	30_good	206_good	-2.5	-0.113724
DL159	c1-c2-~c1+c2+	30_good	207_good	2.5	-0.33495
DL159	c1-c2-~c1+c2+	30_good	209_good	3	-0.145683
DL159	c1-c2-~c1+c2+	30_good	211_good	1.5	-0.256039
DL159	c1-c2-~c1+c2+	30_good	214_good	0	-0.320849
DL159	c1-c2-~c1+c2+	30_good	215_good	2.25	-0.250728
DL159	c1-c2-~c1+c2+	30_good	226_good	0	-0.211234
DL159	c1-c2-~c1+c2+	30_good	231_good	2.25	-0.156162
DL159	c1-c2-~c1+c2+	30_good	237_good	2	-0.303471
DL159	c1-c2-~c1+c2+	30_good	239_good	2.5	-0.221801
DL159	c1-c2-~c1+c2+	30_good	263_good	1	-0.568349
DL159	c1-c2-~c1+c2+	30_good	486_good	0.25	-0.34451
DL159	c1-c2-~c1+c2+	30_good	275_good	0	-0.579057
DL159	c1-c2-~c1+c2+	30_good	285_good	2	-0.261286
DL159	c1-c2-~c1+c2+	30_good	286_good	2.25	-0.19072
DL159	c1-c2-~c1+c2+	30_good	296_good	1.75	-0.458769
DL159	c1-c2-~c1+c2+	30_good	462_good	2.5	-0.216655
DL159	c1-c2-~c1+c2+	30_good	313_good	2.25	-0.244184
DL159	c1-c2-~c1+c2+	30_good	316_good	1.5	-0.394199
DL159	c1-c2-~c1+c2+	30_good	323_good	1.75	-0.098705
DL159	c1-c2-~c1+c2+	30_good	324_good	-11	-0.10054
DL159	c1-c2-~c1+c2+	30_good	326_good	2.25	-0.185332
DL159	c1-c2-~c1+c2+	30_good	350_good	1.5	-0.261792
DL159	c1-c2-~c1+c2+	30_good	354_good	0.25	-0.181277
DL159	c1-c2-~c1+c2+	30_good	368_good	1	-0.195521
DL159	c1-c2-~c1+c2+	30_good	372_good	2.5	-0.373798
DL159	c1-c2-~c1+c2+	30_good	385_good	2.75	-0.329785
DL159	c1-c2-~c1+c2+	30_good	399_good	2	-0.295206
DL159	c1-c2-~c1+c2+	34_good	15_good	0	-0.0995475
DL159	c1-c2-~c1+c2+	34_good	24_good	0	-0.181062
DL159	c1-c2-~c1+c2+	34_good	29_good	-2	-0.101804
DL159	c1-c2-~c1+c2+	34_good	32_good	-2.25	-0.112935
DL159	c1-c2-~c1+c2+	34_good	65_good	-1	-0.110463
DL159	c1-c2-~c1+c2+	34_good	70_good	-1.5	-0.123475
DL159	c1-c2-~c1+c2+	34_good	75_good	0	-0.186884
DL159	c1-c2-~c1+c2+	34_good	85_good	-0.5	-0.346984
DL159	c1-c2-~c1+c2+	34_good	88_good	-0.5	-0.200643
DL159	c1-c2-~c1+c2+	34_good	89_good	-3.75	-0.119085
DL159	c1-c2-~c1+c2+	34_good	94_good	-0.75	-0.262739
DL159	c1-c2-~c1+c2+	34_good	117_good	-5.25	-0.168148
DL159	c1-c2-~c1+c2+	34_good	152_good	-3.5	-0.116894
DL159	c1-c2-~c1+c2+	34_good	155_good	-1.5	-0.14747
DL159	c1-c2-~c1+c2+	34_good	160_good	-5.75	-0.139017
DL159	c1-c2-~c1+c2+	34_good	196_good	-0.75	-0.149862
DL159	c1-c2-~c1+c2+	34_good	206_good	-6	-0.0684547
DL159	c1-c2-~c1+c2+	34_good	207_good	-0.25	-0.200754
DL159	c1-c2-~c1+c2+	34_good	209_good	0	-0.14639
DL159	c1-c2-~c1+c2+	34_good	211_good	-0.25	-0.150833
DL159	c1-c2-~c1+c2+	34_good	214_good	-1.25	-0.143233
DL159	c1-c2-~c1+c2+	34_good	215_good	0	-0.147654
DL159	c1-c2-~c1+c2+	34_good	226_good	-1.25	-0.0974237
DL159	c1-c2-~c1+c2+	34_good	231_good	-3.25	-0.0746387
DL159	c1-c2-~c1+c2+	34_good	237_good	-3.5	-0.132999
DL159	c1-c2-~c1+c2+	34_good	239_good	0	-0.119492
DL159	c1-c2-~c1+c2+	34_good	263_good	-1.5	-0.26902
DL159	c1-c2-~c1+c2+	34_good	486_good	-2	-0.185162
DL159	c1-c2-~c1+c2+	34_good	275_good	-2.25	-0.220399
DL159	c1-c2-~c1+c2+	34_good	285_good	-0.25	-0.132434
DL159	c1-c2-~c1+c2+	34_good	286_good	1	-0.0740869
DL159	c1-c2-~c1+c2+	34_good	296_good	-1	-0.260787
DL159	c1-c2-~c1+c2+	34_good	462_good	0.25	-0.125115
DL159	c1-c2-~c1+c2+	34_good	313_good	0.75	-0.134426
DL159	c1-c2-~c1+c2+	34_good	316_good	-1.25	-0.198534
DL159	c1-c2-~c1+c2+	34_good	323_good	0	-0.0814533
DL159	c1-c2-~c1+c2+	34_good	324_good	-9.75	-0.0566974
DL159	c1-c2-~c1+c2+	34_good	326_good	-2.75	-0.0942744
DL159	c1-c2-~c1+c2+	34_good	350_good	-1	-0.162915
DL159	c1-c2-~c1+c2+	34_good	354_good	-1.25	-0.0950329
DL159	c1-c2-~c1+c2+	34_good	368_good	1.25	-0.11388
DL159	c1-c2-~c1+c2+	34_good	372_good	-0.5	-0.286858
DL159	c1-c2-~c1+c2+	34_good	373_good	-1.5	-0.110277
DL159	c1-c2-~c1+c2+	34_good	385_good	-1	-0.188606
DL159	c1-c2-~c1+c2+	34_good	399_good	-0.5	-0.190146
DL159	c1-c2-~c1+c2+	35_good	15_good	-1.75	-0.149742
DL159	c1-c2-~c1+c2+	35_good	24_good	-0.25	-0.181137
DL159	c1-c2-~c1+c2+	35_good	29_good	-1	-0.185421
DL159	c1-c2-~c1+c2+	35_good	32_good	-4.75	-0.140209
DL159	c1-c2-~c1+c2+	35_good	65_good	-1.75	-0.105795
DL159	c1-c2-~c1+c2+	35_good	70_good	-1	-0.364721
DL159	c1-c2-~c1+c2+	35_good	75_good	-0.5	-0.370138
DL159	c1-c2-~c1+c2+	35_good	85_good	-0.5	-0.717837
DL159	c1-c2-~c1+c2+	35_good	88_good	-0.25	-0.459869
DL159	c1-c2-~c1+c2+	35_good	89_good	-1	-0.275956
DL159	c1-c2-~c1+c2+	35_good	94_good	-0.75	-0.474679
DL159	c1-c2-~c1+c2+	35_good	117_good	-5.25	-0.221212
DL159	c1-c2-~c1+c2+	35_good	142_good	-1.25	-0.159232
DL159	c1-c2-~c1+c2+	35_good	152_good	-2.25	-0.154582
DL159	c1-c2-~c1+c2+	35_good	155_good	-2	-0.185224
DL159	c1-c2-~c1+c2+	35_good	160_good	-5.5	-0.258415
DL159	c1-c2-~c1+c2+	35_good	196_good	-0.75	-0.277103
DL159	c1-c2-~c1+c2+	35_good	206_good	-4.75	-0.0919953
DL159	c1-c2-~c1+c2+	35_good	207_good	-1	-0.346215
DL159	c1-c2-~c1+c2+	35_good	209_good	-1.5	-0.171163
DL159	c1-c2-~c1+c2+	35_good	211_good	-2	-0.24097
DL159	c1-c2-~c1+c2+	35_good	214_good	-2	-0.283032
DL159	c1-c2-~c1+c2+	35_good	215_good	-1	-0.253831
DL159	c1-c2-~c1+c2+	35_good	226_good	-2	-0.192744
DL159	c1-c2-~c1+c2+	35_good	231_good	-1.5	-0.153786
DL159	c1-c2-~c1+c2+	35_good	237_good	-1.25	-0.302266
DL159	c1-c2-~c1+c2+	35_good	239_good	-1.5	-0.239871
DL159	c1-c2-~c1+c2+	35_good	263_good	-1.25	-0.57829
DL159	c1-c2-~c1+c2+	35_good	486_good	-4.5	-0.228386
DL159	c1-c2-~c1+c2+	35_good	275_good	-2.5	-0.434351
DL159	c1-c2-~c1+c2+	35_good	285_good	-1.75	-0.300795
DL159	c1-c2-~c1+c2+	35_good	286_good	-0.5	-0.275994
DL159	c1-c2-~c1+c2+	35_good	296_good	-1	-0.590967
DL159	c1-c2-~c1+c2+	35_good	462_good	-0.5	-0.251697
DL159	c1-c2-~c1+c2+	35_good	313_good	-0.5	-0.34089
DL159	c1-c2-~c1+c2+	35_good	316_good	-0.75	-0.426347
DL159	c1-c2-~c1+c2+	35_good	323_good	-1.25	-0.109786
DL159	c1-c2-~c1+c2+	35_good	324_good	-14	-0.0765281
DL159	c1-c2-~c1+c2+	35_good	326_good	-1	-0.149199
DL159	c1-c2-~c1+c2+	35_good	350_good	-0.75	-0.369884
DL159	c1-c2-~c1+c2+	35_good	354_good	-1.25	-0.215523
DL159	c1-c2-~c1+c2+	35_good	368_good	-0.75	-0.206212
DL159	c1-c2-~c1+c2+	35_good	372_good	-0.75	-0.526503
DL159	c1-c2-~c1+c2+	35_good	373_good	-1.5	-0.187799
DL159	c1-c2-~c1+c2+	35_good	385_good	-0.75	-0.367896
DL159	c1-c2-~c1+c2+	35_good	399_good	-0.75	-0.452206
DL159	c1-c2-~c1+c2+	47_good	15_good	-2	-0.114112
DL159	c1-c2-~c1+c2+	47_good	24_good	-0.5	-0.153758
DL159	c1-c2-~c1+c2+	47_good	29_good	-1.5	-0.147369
DL159	c1-c2-~c1+c2+	47_good	32_good	-4.75	-0.124436
DL159	c1-c2-~c1+c2+	47_good	65_good	-3.25	-0.0882363
DL159	c1-c2-~c1+c2+	47_good	70_good	-1	-0.301218
DL159	c1-c2-~c1+c2+	47_good	75_good	-0.5	-0.321314
DL159	c1-c2-~c1+c2+	47_good	85_good	-0.75	-0.610719
DL159	c1-c2-~c1+c2+	47_good	88_good	-0.25	-0.474795
DL159	c1-c2-~c1+c2+	47_good	89_good	-0.75	-0.228657
DL159	c1-c2-~c1+c2+	47_good	94_good	-0.75	-0.390859
DL159	c1-c2-~c1+c2+	47_good	117_good	-5.25	-0.188731
DL159	c1-c2-~c1+c2+	47_good	142_good	-1.25	-0.132358
DL159	c1-c2-~c1+c2+	47_good	152_good	-2.25	-0.123134
DL159	c1-c2-~c1+c2+	47_good	155_good	-1.75	-0.160398
DL159	c1-c2-~c1+c2+	47_good	160_good	-5.5	-0.213471
DL159	c1-c2-~c1+c2+	47_good	196_good	-0.75	-0.272461
DL159	c1-c2-~c1+c2+	47_good	207_good	-1	-0.289307
DL159	c1-c2-~c1+c2+	47_good	209_good	-1.25	-0.157381
DL159	c1-c2-~c1+c2+	47_good	211_good	-1.5	-0.195532
DL159	c1-c2-~c1+c2+	47_good	214_good	-1.75	-0.224832
DL159	c1-c2-~c1+c2+	47_good	215_good	-1.25	-0.219057
DL159	c1-c2-~c1+c2+	47_good	226_good	-1.5	-0.152037
DL159	c1-c2-~c1+c2+	47_good	231_good	-1.5	-0.118615
DL159	c1-c2-~c1+c2+	47_good	237_good	-1.5	-0.24431
DL159	c1-c2-~c1+c2+	47_good	239_good	-1.5	-0.191049
DL159	c1-c2-~c1+c2+	47_good	263_good	-1.25	-0.489444
DL159	c1-c2-~c1+c2+	47_good	486_good	-4.5	-0.20698
DL159	c1-c2-~c1+c2+	47_good	275_good	-2.75	-0.333964
DL159	c1-c2-~c1+c2+	47_good	285_good	-1.75	-0.260326
DL159	c1-c2-~c1+c2+	47_good	286_good	-0.5	-0.23978
DL159	c1-c2-~c1+c2+	47_good	296_good	-1	-0.502806
DL159	c1-c2-~c1+c2+	47_good	462_good	-0.5	-0.223766
DL159	c1-c2-~c1+c2+	47_good	313_good	-0.5	-0.309527
DL159	c1-c2-~c1+c2+	47_good	316_good	-1	-0.343685
DL159	c1-c2-~c1+c2+	47_good	323_good	-1	-0.104598
DL159	c1-c2-~c1+c2+	47_good	326_good	-1	-0.119879
DL159	c1-c2-~c1+c2+	47_good	350_good	-0.75	-0.359325
DL159	c1-c2-~c1+c2+	47_good	354_good	-1.25	-0.179145
DL159	c1-c2-~c1+c2+	47_good	368_good	-0.75	-0.185035
DL159	c1-c2-~c1+c2+	47_good	372_good	-0.75	-0.499577
DL159	c1-c2-~c1+c2+	47_good	373_good	-1.5	-0.212895
DL159	c1-c2-~c1+c2+	47_good	385_good	-0.75	-0.315493
DL159	c1-c2-~c1+c2+	47_good	399_good	-0.75	-0.394653
DL159	c1-c2-~c1+c2+	55_good	15_good	0.25	-0.0896506
DL159	c1-c2-~c1+c2+	55_good	29_good	-7.75	-0.0765503
DL159	c1-c2-~c1+c2+	55_good	32_good	-7.5	-0.0624578
DL159	c1-c2-~c1+c2+	55_good	75_good	0	-0.0728476
DL159	c1-c2-~c1+c2+	55_good	88_good	-5	-0.058295
DL159	c1-c2-~c1+c2+	55_good	142_good	-29.75	-0.0451814
DL159	c1-c2-~c1+c2+	55_good	160_good	-13	-0.0673172
DL159	c1-c2-~c1+c2+	55_good	196_good	-19	-0.0509365
DL159	c1-c2-~c1+c2+	55_good	209_good	0.5	-0.0436639
DL159	c1-c2-~c1+c2+	55_good	231_good	38.5	-0.0491271
DL159	c1-c2-~c1+c2+	55_good	275_good	-15.75	-0.0590313
DL159	c1-c2-~c1+c2+	55_good	286_good	-25.25	-0.0505969
DL159	c1-c2-~c1+c2+	55_good	324_good	-42.25	-0.0416049
DL159	c1-c2-~c1+c2+	55_good	326_good	-18.75	-0.0402032
DL159	c1-c2-~c1+c2+	55_good	385_good	-7	-0.074372
DL159	c1-c2-~c1+c2+	67_good	15_good	-0.75	-0.10462
DL159	c1-c2-~c1+c2+	67_good	24_good	-2.75	-0.0660124
DL159	c1-c2-~c1+c2+	67_good	29_good	-1	-0.104433
DL159	c1-c2-~c1+c2+	67_good	32_good	-3.5	-0.111748
DL159	c1-c2-~c1+c2+	67_good	70_good	-0.5	-0.205705
DL159	c1-c2-~c1+c2+	67_good	75_good	-0.75	-0.130912
DL159	c1-c2-~c1+c2+	67_good	85_good	0	-0.340001
DL159	c1-c2-~c1+c2+	67_good	88_good	0.25	-0.119974
DL159	c1-c2-~c1+c2+	67_good	89_good	-1	-0.157345
DL159	c1-c2-~c1+c2+	67_good	94_good	-0.75	-0.195654
DL159	c1-c2-~c1+c2+	67_good	117_good	-4.25	-0.125276
DL159	c1-c2-~c1+c2+	67_good	142_good	-3.5	-0.0828097
DL159	c1-c2-~c1+c2+	67_good	155_good	-2.25	-0.106852
DL159	c1-c2-~c1+c2+	67_good	160_good	-4.75	-0.123212
DL159	c1-c2-~c1+c2+	67_good	196_good	1.25	-0.103464
DL159	c1-c2-~c1+c2+	67_good	206_good	-7	-0.0751588
DL159	c1-c2-~c1+c2+	67_good	207_good	0	-0.191888
DL159	c1-c2-~c1+c2+	67_good	209_good	0.5	-0.0858678
DL159	c1-c2-~c1+c2+	67_good	211_good	0	-0.134242
DL159	c1-c2-~c1+c2+	67_good	214_good	-1.5	-0.135718
DL159	c1-c2-~c1+c2+	67_good	215_good	0	-0.121087
DL159	c1-c2-~c1+c2+	67_good	226_good	-0.75	-0.0922378
DL159	c1-c2-~c1+c2+	67_good	231_good	0	-0.0654631
DL159	c1-c2-~c1+c2+	67_good	237_good	-0.75	-0.14532
DL159	c1-c2-~c1+c2+	67_good	239_good	0.25	-0.136997
DL159	c1-c2-~c1+c2+	67_good	263_good	-0.75	-0.272319
DL159	c1-c2-~c1+c2+	67_good	486_good	-4	-0.115368
DL159	c1-c2-~c1+c2+	67_good	275_good	-3.5	-0.26331
DL159	c1-c2-~c1+c2+	67_good	285_good	-1	-0.160305
DL159	c1-c2-~c1+c2+	67_good	286_good	0	-0.107588
DL159	c1-c2-~c1+c2+	67_good	296_good	-0.25	-0.21034
DL159	c1-c2-~c1+c2+	67_good	462_good	0.5	-0.123815
DL159	c1-c2-~c1+c2+	67_good	313_good	0.25	-0.133715
DL159	c1-c2-~c1+c2+	67_good	316_good	0	-0.232453
DL159	c1-c2-~c1+c2+	67_good	324_good	-10.25	-0.0744617
DL159	c1-c2-~c1+c2+	67_good	326_good	-0.25	-0.113695
DL159	c1-c2-~c1+c2+	67_good	350_good	0.25	-0.138117
DL159	c1-c2-~c1+c2+	67_good	354_good	0	-0.0964377
DL159	c1-c2-~c1+c2+	67_good	368_good	1.75	-0.0843791
DL159	c1-c2-~c1+c2+	67_good	372_good	-0.25	-0.125005
DL159	c1-c2-~c1+c2+	67_good	385_good	0.25	-0.170664
DL159	c1-c2-~c1+c2+	67_good	399_good	-0.25	-0.180031
DL159	c1-c2-~c1+c2+	69_good	15_good	-3.75	-0.0945573
DL159	c1-c2-~c1+c2+	69_good	24_good	3.25	-0.0842106
DL159	c1-c2-~c1+c2+	69_good	29_good	1.25	-0.116513
DL159	c1-c2-~c1+c2+	69_good	32_good	0.5	-0.246704
DL159	c1-c2-~c1+c2+	69_good	65_good	-10.25	-0.0720834
DL159	c1-c2-~c1+c2+	69_good	70_good	1	-0.171884
DL159	c1-c2-~c1+c2+	69_good	75_good	3	-0.115653
DL159	c1-c2-~c1+c2+	69_good	85_good	2.25	-0.249965
DL159	c1-c2-~c1+c2+	69_good	88_good	2.25	-0.180827
DL159	c1-c2-~c1+c2+	69_good	89_good	1	-0.134728
DL159	c1-c2-~c1+c2+	69_good	94_good	3	-0.18351
DL159	c1-c2-~c1+c2+	69_good	117_good	0.5	-0.162397
DL159	c1-c2-~c1+c2+	69_good	142_good	0.75	-0.133111
DL159	c1-c2-~c1+c2+	69_good	152_good	-0.5	-0.0910313
DL159	c1-c2-~c1+c2+	69_good	155_good	1	-0.0845882
DL159	c1-c2-~c1+c2+	69_good	160_good	-0.25	-0.126056
DL159	c1-c2-~c1+c2+	69_good	196_good	1.75	-0.166551
DL159	c1-c2-~c1+c2+	69_good	207_good	-2.25	-0.132293
DL159	c1-c2-~c1+c2+	69_good	209_good	-2	-0.0705045
DL159	c1-c2-~c1+c2+	69_good	211_good	-4	-0.110987
DL159	c1-c2-~c1+c2+	69_good	214_good	0	-0.211615
DL159	c1-c2-~c1+c2+	69_good	215_good	-2.25	-0.089175
DL159	c1-c2-~c1+c2+	69_good	226_good	-0.25	-0.093149
DL159	c1-c2-~c1+c2+	69_good	263_good	1	-0.282775
DL159	c1-c2-~c1+c2+	69_good	486_good	1	-0.176495
DL159	c1-c2-~c1+c2+	69_good	275_good	0.75	-0.218326
DL159	c1-c2-~c1+c2+	69_good	285_good	0.25	-0.111446
DL159	c1-c2-~c1+c2+	69_good	286_good	1.75	-0.1195
DL159	c1-c2-~c1+c2+	69_good	296_good	1.25	-0.234471
DL159	c1-c2-~c1+c2+	69_good	462_good	-0.75	-0.0910687
DL159	c1-c2-~c1+c2+	69_good	313_good	1.25	-0.14147
DL159	c1-c2-~c1+c2+	69_good	316_good	1	-0.171529
DL159	c1-c2-~c1+c2+	69_good	323_good	-0.5	-0.0747894
DL159	c1-c2-~c1+c2+	69_good	324_good	-6.5	-0.0501218
DL159	c1-c2-~c1+c2+	69_good	326_good	-2	-0.0821062
DL159	c1-c2-~c1+c2+	69_good	350_good	1.75	-0.123816
DL159	c1-c2-~c1+c2+	69_good	354_good	0.75	-0.121424
DL159	c1-c2-~c1+c2+	69_good	368_good	3.5	-0.105465
DL159	c1-c2-~c1+c2+	69_good	372_good	1.75	-0.191737
DL159	c1-c2-~c1+c2+	69_good	385_good	4.25	-0.132725
DL159	c1-c2-~c1+c2+	69_good	399_good	1	-0.14139
DL159	c1-c2-~c1+c2+	78_good	15_good	-1.75	-0.122327
DL159	c1-c2-~c1+c2+	78_good	24_good	-0.5	-0.138013
DL159	c1-c2-~c1+c2+	78_good	29_good	-3.25	-0.130723
DL159	c1-c2-~c1+c2+	78_good	32_good	-4.75	-0.137472
DL159	c1-c2-~c1+c2+	78_good	65_good	-0.25	-0.0935991
DL159	c1-c2-~c1+c2+	78_good	70_good	-1.25	-0.297432
DL159	c1-c2-~c1+c2+	78_good	75_good	-0.25	-0.323079
DL159	c1-c2-~c1+c2+	78_good	85_good	-0.5	-0.592238
DL159	c1-c2-~c1+c2+	78_good	88_good	-0.25	-0.413494
DL159	c1-c2-~c1+c2+	78_good	89_good	-1.25	-0.227959
DL159	c1-c2-~c1+c2+	78_good	94_good	-0.5	-0.384159
DL159	c1-c2-~c1+c2+	78_good	142_good	-1	-0.154973
DL159	c1-c2-~c1+c2+	78_good	152_good	-3.75	-0.134101
DL159	c1-c2-~c1+c2+	78_good	155_good	-1.75	-0.169671
DL159	c1-c2-~c1+c2+	78_good	160_good	-6	-0.239934
DL159	c1-c2-~c1+c2+	78_good	196_good	-0.75	-0.20459
DL159	c1-c2-~c1+c2+	78_good	207_good	-0.5	-0.27856
DL159	c1-c2-~c1+c2+	78_good	209_good	0.25	-0.145535
DL159	c1-c2-~c1+c2+	78_good	211_good	-1.75	-0.210606
DL159	c1-c2-~c1+c2+	78_good	214_good	-2	-0.24731
DL159	c1-c2-~c1+c2+	78_good	215_good	-0.25	-0.200162
DL159	c1-c2-~c1+c2+	78_good	226_good	-1.75	-0.16937
DL159	c1-c2-~c1+c2+	78_good	231_good	-1.5	-0.147312
DL159	c1-c2-~c1+c2+	78_good	237_good	-1.25	-0.236614
DL159	c1-c2-~c1+c2+	78_good	239_good	-1.5	-0.195926
DL159	c1-c2-~c1+c2+	78_good	263_good	-1.25	-0.463303
DL159	c1-c2-~c1+c2+	78_good	486_good	-2.25	-0.216817
DL159	c1-c2-~c1+c2+	78_good	275_good	-2.25	-0.388809
DL159	c1-c2-~c1+c2+	78_good	285_good	-2	-0.24324
DL159	c1-c2-~c1+c2+	78_good	286_good	-0.25	-0.199228
DL159	c1-c2-~c1+c2+	78_good	296_good	-0.75	-0.471967
DL159	c1-c2-~c1+c2+	78_good	462_good	-0.25	-0.200337
DL159	c1-c2-~c1+c2+	78_good	313_good	-0.5	-0.275451
DL159	c1-c2-~c1+c2+	78_good	316_good	-0.75	-0.378308
DL159	c1-c2-~c1+c2+	78_good	323_good	-1	-0.0916002
DL159	c1-c2-~c1+c2+	78_good	324_good	-14.5	-0.0866126
DL159	c1-c2-~c1+c2+	78_good	326_good	-1	-0.134936
DL159	c1-c2-~c1+c2+	78_good	350_good	-0.75	-0.285374
DL159	c1-c2-~c1+c2+	78_good	354_good	-1.5	-0.172572
DL159	c1-c2-~c1+c2+	78_good	368_good	-0.75	-0.140574
DL159	c1-c2-~c1+c2+	78_good	372_good	-0.5	-0.452916
DL159	c1-c2-~c1+c2+	78_good	373_good	-1.25	-0.162638
DL159	c1-c2-~c1+c2+	78_good	385_good	-0.5	-0.285697
DL159	c1-c2-~c1+c2+	78_good	399_good	-0.5	-0.330831
DL159	c1-c2-~c1+c2+	90_good	15_good	1	-0.0735976
DL159	c1-c2-~c1+c2+	90_good	24_good	5.25	-0.0733035
DL159	c1-c2-~c1+c2+	90_good	29_good	-1.25	-0.0483468
DL159	c1-c2-~c1+c2+	90_good	65_good	0.5	-0.0864117
DL159	c1-c2-~c1+c2+	90_good	70_good	2.5	-0.132257
DL159	c1-c2-~c1+c2+	90_good	85_good	2.5	-0.197492
DL159	c1-c2-~c1+c2+	90_good	89_good	7	-0.116548
DL159	c1-c2-~c1+c2+	90_good	94_good	-1.25	-0.174979
DL159	c1-c2-~c1+c2+	90_good	117_good	-2.75	-0.0751299
DL159	c1-c2-~c1+c2+	90_good	152_good	-1.75	-0.100468
DL159	c1-c2-~c1+c2+	90_good	160_good	-3.25	-0.101787
DL159	c1-c2-~c1+c2+	90_good	196_good	6.25	-0.0813663
DL159	c1-c2-~c1+c2+	90_good	206_good	0	-0.167111
DL159	c1-c2-~c1+c2+	90_good	207_good	0	-0.260001
DL159	c1-c2-~c1+c2+	90_good	209_good	0.25	-0.160759
DL159	c1-c2-~c1+c2+	90_good	211_good	0	-0.177819
DL159	c1-c2-~c1+c2+	90_good	214_good	-2.25	-0.111396
DL159	c1-c2-~c1+c2+	90_good	215_good	0	-0.170545
DL159	c1-c2-~c1+c2+	90_good	226_good	-2	-0.0918979
DL159	c1-c2-~c1+c2+	90_good	231_good	0	-0.0938178
DL159	c1-c2-~c1+c2+	90_good	237_good	0.25	-0.169079
DL159	c1-c2-~c1+c2+	90_good	239_good	0	-0.18083
DL159	c1-c2-~c1+c2+	90_good	263_good	2.25	-0.162259
DL159	c1-c2-~c1+c2+	90_good	486_good	-2.5	-0.0874673
DL159	c1-c2-~c1+c2+	90_good	275_good	-2.5	-0.166667
DL159	c1-c2-~c1+c2+	90_good	285_good	0	-0.121311
DL159	c1-c2-~c1+c2+	90_good	286_good	2.5	-0.0886313
DL159	c1-c2-~c1+c2+	90_good	296_good	2	-0.135219
DL159	c1-c2-~c1+c2+	90_good	462_good	0.25	-0.0860513
DL159	c1-c2-~c1+c2+	90_good	313_good	1	-0.0833334
DL159	c1-c2-~c1+c2+	90_good	316_good	2.5	-0.152484
DL159	c1-c2-~c1+c2+	90_good	326_good	1.25	-0.0834548
DL159	c1-c2-~c1+c2+	90_good	350_good	8.5	-0.0750116
DL159	c1-c2-~c1+c2+	90_good	354_good	2.75	-0.083531
DL159	c1-c2-~c1+c2+	90_good	368_good	8.75	-0.0717788
DL159	c1-c2-~c1+c2+	90_good	372_good	3	-0.110584
DL159	c1-c2-~c1+c2+	90_good	385_good	3.25	-0.126529
DL159	c1-c2-~c1+c2+	90_good	399_good	3	-0.101484
DL159	c1-c2-~c1+c2+	119_good	15_good	2.5	-0.120189
DL159	c1-c2-~c1+c2+	119_good	24_good	4.25	-0.0466808
DL159	c1-c2-~c1+c2+	119_good	29_good	1	-0.101002
DL159	c1-c2-~c1+c2+	119_good	32_good	0.75	-0.102139
DL159	c1-c2-~c1+c2+	119_good	65_good	2.75	-0.0832152
DL159	c1-c2-~c1+c2+	119_good	70_good	1.5	-0.162503
DL159	c1-c2-~c1+c2+	119_good	75_good	3.5	-0.114061
DL159	c1-c2-~c1+c2+	119_good	85_good	3	-0.198121
DL159	c1-c2-~c1+c2+	119_good	88_good	5.75	-0.0547307
DL159	c1-c2-~c1+c2+	119_good	89_good	8.5	-0.111722
DL159	c1-c2-~c1+c2+	119_good	94_good	6.25	-0.149599
DL159	c1-c2-~c1+c2+	119_good	117_good	1.25	-0.104988
DL159	c1-c2-~c1+c2+	119_good	142_good	-0.5	-0.0670886
DL159	c1-c2-~c1+c2+	119_good	152_good	11.75	-0.0740096
DL159	c1-c2-~c1+c2+	119_good	160_good	-0.25	-0.129493
DL159	c1-c2-~c1+c2+	119_good	196_good	4.75	-0.0868839
DL159	c1-c2-~c1+c2+	119_good	206_good	1	-0.0745653
DL159	c1-c2-~c1+c2+	119_good	207_good	1.5	-0.124917
DL159	c1-c2-~c1+c2+	119_good	209_good	1.75	-0.0607327
DL159	c1-c2-~c1+c2+	119_good	211_good	1.5	-0.105204
DL159	c1-c2-~c1+c2+	119_good	214_good	-0.25	-0.167596
DL159	c1-c2-~c1+c2+	119_good	215_good	2.5	-0.0862662
DL159	c1-c2-~c1+c2+	119_good	226_good	0	-0.118842
DL159	c1-c2-~c1+c2+	119_good	231_good	1	-0.0693979
DL159	c1-c2-~c1+c2+	119_good	237_good	1.25	-0.132427
DL159	c1-c2-~c1+c2+	119_good	239_good	1.25	-0.109494
DL159	c1-c2-~c1+c2+	119_good	263_good	1	-0.176527
DL159	c1-c2-~c1+c2+	119_good	486_good	7.75	-0.100306
DL159	c1-c2-~c1+c2+	119_good	275_good	0	-0.21659
DL159	c1-c2-~c1+c2+	119_good	285_good	0.25	-0.128583
DL159	c1-c2-~c1+c2+	119_good	286_good	2.25	-0.0817415
DL159	c1-c2-~c1+c2+	119_good	296_good	4.75	-0.151305
DL159	c1-c2-~c1+c2+	119_good	462_good	5.25	-0.074572
DL159	c1-c2-~c1+c2+	119_good	313_good	2.5	-0.0874918
DL159	c1-c2-~c1+c2+	119_good	316_good	0	-0.204148
DL159	c1-c2-~c1+c2+	119_good	323_good	20.25	-0.0565372
DL159	c1-c2-~c1+c2+	119_good	324_good	5	-0.0661881
DL159	c1-c2-~c1+c2+	119_good	326_good	1.5	-0.0915038
DL159	c1-c2-~c1+c2+	119_good	350_good	3.75	-0.0860509
DL159	c1-c2-~c1+c2+	119_good	354_good	4.75	-0.0857966
DL159	c1-c2-~c1+c2+	119_good	368_good	4	-0.0841201
DL159	c1-c2-~c1+c2+	119_good	372_good	6	-0.0914263
DL159	c1-c2-~c1+c2+	119_good	385_good	4.25	-0.124839
DL159	c1-c2-~c1+c2+	119_good	399_good	2.5	-0.115425
DL159	c1-c2-~c1+c2+	126_good	15_good	-1.75	-0.141931
DL159	c1-c2-~c1+c2+	126_good	24_good	0	-0.101431
DL159	c1-c2-~c1+c2+	126_good	29_good	1.25	-0.122849
DL159	c1-c2-~c1+c2+	126_good	32_good	-4.5	-0.12347
DL159	c1-c2-~c1+c2+	126_good	70_good	-1.5	-0.305805
DL159	c1-c2-~c1+c2+	126_good	75_good	-0.25	-0.224028
DL159	c1-c2-~c1+c2+	126_good	85_good	-0.25	-0.508893
DL159	c1-c2-~c1+c2+	126_good	88_good	-0.25	-0.230125
DL159	c1-c2-~c1+c2+	126_good	89_good	1.25	-0.226599
DL159	c1-c2-~c1+c2+	126_good	94_good	-0.5	-0.380009
DL159	c1-c2-~c1+c2+	126_good	117_good	-3.75	-0.198146
DL159	c1-c2-~c1+c2+	126_good	142_good	-2.5	-0.13801
DL159	c1-c2-~c1+c2+	126_good	152_good	-1.75	-0.113121
DL159	c1-c2-~c1+c2+	126_good	155_good	-1.5	-0.10473
DL159	c1-c2-~c1+c2+	126_good	160_good	-3.25	-0.261185
DL159	c1-c2-~c1+c2+	126_good	196_good	1.25	-0.20738
DL159	c1-c2-~c1+c2+	126_good	206_good	-5.25	-0.0895789
DL159	c1-c2-~c1+c2+	126_good	207_good	-1	-0.268954
DL159	c1-c2-~c1+c2+	126_good	209_good	-1.25	-0.0978506
DL159	c1-c2-~c1+c2+	126_good	211_good	-2	-0.223235
DL159	c1-c2-~c1+c2+	126_good	214_good	-2.75	-0.252685
DL159	c1-c2-~c1+c2+	126_good	215_good	-1.5	-0.177003
DL159	c1-c2-~c1+c2+	126_good	226_good	-2	-0.175687
DL159	c1-c2-~c1+c2+	126_good	231_good	-1.5	-0.13138
DL159	c1-c2-~c1+c2+	126_good	237_good	-1.25	-0.23323
DL159	c1-c2-~c1+c2+	126_good	239_good	-1.25	-0.180591
DL159	c1-c2-~c1+c2+	126_good	263_good	-1	-0.392569
DL159	c1-c2-~c1+c2+	126_good	486_good	-2.25	-0.175803
DL159	c1-c2-~c1+c2+	126_good	275_good	-2.5	-0.418776
DL159	c1-c2-~c1+c2+	126_good	285_good	0.25	-0.267055
DL159	c1-c2-~c1+c2+	126_good	286_good	-0.25	-0.150719
DL159	c1-c2-~c1+c2+	126_good	296_good	-0.75	-0.32005
DL159	c1-c2-~c1+c2+	126_good	462_good	-0.75	-0.153979
DL159	c1-c2-~c1+c2+	126_good	313_good	-0.75	-0.185159
DL159	c1-c2-~c1+c2+	126_good	316_good	-0.5	-0.348392
DL159	c1-c2-~c1+c2+	126_good	323_good	-1.25	-0.075674
DL159	c1-c2-~c1+c2+	126_good	324_good	-9	-0.089096
DL159	c1-c2-~c1+c2+	126_good	326_good	-3	-0.149018
DL159	c1-c2-~c1+c2+	126_good	350_good	-0.75	-0.124214
DL159	c1-c2-~c1+c2+	126_good	354_good	-0.75	-0.129743
DL159	c1-c2-~c1+c2+	126_good	368_good	1.75	-0.121634
DL159	c1-c2-~c1+c2+	126_good	372_good	-0.5	-0.185519
DL159	c1-c2-~c1+c2+	126_good	385_good	0.75	-0.265673
DL159	c1-c2-~c1+c2+	126_good	399_good	-0.25	-0.234254
DL159	c1-c2-~c1+c2+	161_good	15_good	-2.25	-0.132845
DL159	c1-c2-~c1+c2+	161_good	24_good	0	-0.1484
DL159	c1-c2-~c1+c2+	161_good	29_good	-3	-0.128159
DL159	c1-c2-~c1+c2+	161_good	32_good	-4.75	-0.120513
DL159	c1-c2-~c1+c2+	161_good	65_good	-2.5	-0.0861529
DL159	c1-c2-~c1+c2+	161_good	70_good	-0.75	-0.236782
DL159	c1-c2-~c1+c2+	161_good	75_good	-0.25	-0.256309
DL159	c1-c2-~c1+c2+	161_good	85_good	-0.5	-0.449771
DL159	c1-c2-~c1+c2+	161_good	88_good	0	-0.365077
DL159	c1-c2-~c1+c2+	161_good	89_good	-1	-0.161788
DL159	c1-c2-~c1+c2+	161_good	94_good	-0.5	-0.310135
DL159	c1-c2-~c1+c2+	161_good	117_good	-4	-0.140889
DL159	c1-c2-~c1+c2+	161_good	142_good	-1.5	-0.0808031
DL159	c1-c2-~c1+c2+	161_good	152_good	-3	-0.116395
DL159	c1-c2-~c1+c2+	161_good	155_good	-1.5	-0.121378
DL159	c1-c2-~c1+c2+	161_good	160_good	-6	-0.175135
DL159	c1-c2-~c1+c2+	161_good	196_good	-0.5	-0.216079
DL159	c1-c2-~c1+c2+	161_good	207_good	-0.5	-0.226589
DL159	c1-c2-~c1+c2+	161_good	209_good	0	-0.116818
DL159	c1-c2-~c1+c2+	161_good	211_good	-1.25	-0.154951
DL159	c1-c2-~c1+c2+	161_good	214_good	-2	-0.169664
DL159	c1-c2-~c1+c2+	161_good	215_good	-0.5	-0.173834
DL159	c1-c2-~c1+c2+	161_good	226_good	-1.75	-0.122515
DL159	c1-c2-~c1+c2+	161_good	231_good	-1	-0.0786263
DL159	c1-c2-~c1+c2+	161_good	237_good	-1	-0.193294
DL159	c1-c2-~c1+c2+	161_good	239_good	-1.25	-0.145112
DL159	c1-c2-~c1+c2+	161_good	263_good	-1	-0.36922
DL159	c1-c2-~c1+c2+	161_good	486_good	-2.5	-0.160117
DL159	c1-c2-~c1+c2+	161_good	275_good	-2.5	-0.277483
DL159	c1-c2-~c1+c2+	161_good	285_good	-1.5	-0.18472
DL159	c1-c2-~c1+c2+	161_good	286_good	-0.25	-0.199447
DL159	c1-c2-~c1+c2+	161_good	296_good	-0.75	-0.398879
DL159	c1-c2-~c1+c2+	161_good	462_good	0	-0.17091
DL159	c1-c2-~c1+c2+	161_good	313_good	-0.25	-0.220705
DL159	c1-c2-~c1+c2+	161_good	316_good	-0.75	-0.243733
DL159	c1-c2-~c1+c2+	161_good	323_good	-1.25	-0.0716138
DL159	c1-c2-~c1+c2+	161_good	326_good	-5.5	-0.0813833
DL159	c1-c2-~c1+c2+	161_good	350_good	-0.5	-0.260534
DL159	c1-c2-~c1+c2+	161_good	354_good	-1	-0.125711
DL159	c1-c2-~c1+c2+	161_good	368_good	-0.25	-0.17193
DL159	c1-c2-~c1+c2+	161_good	372_good	-0.75	-0.377218
DL159	c1-c2-~c1+c2+	161_good	373_good	-1	-0.167715
DL159	c1-c2-~c1+c2+	161_good	385_good	-0.5	-0.266565
DL159	c1-c2-~c1+c2+	161_good	399_good	-0.75	-0.292626
DL159	c1-c2-~c1+c2+	164_good	15_good	0	-0.162012
DL159	c1-c2-~c1+c2+	164_good	24_good	2	-0.073378
DL159	c1-c2-~c1+c2+	164_good	29_good	3.25	-0.0808128
DL159	c1-c2-~c1+c2+	164_good	65_good	-0.25	-0.059435
DL159	c1-c2-~c1+c2+	164_good	70_good	-1.75	-0.252061
DL159	c1-c2-~c1+c2+	164_good	75_good	-0.25	-0.198953
DL159	c1-c2-~c1+c2+	164_good	85_good	-0.75	-0.433472
DL159	c1-c2-~c1+c2+	164_good	88_good	-1	-0.201734
DL159	c1-c2-~c1+c2+	164_good	89_good	-1.25	-0.178559
DL159	c1-c2-~c1+c2+	164_good	94_good	-0.75	-0.353546
DL159	c1-c2-~c1+c2+	164_good	117_good	-5.25	-0.174743
DL159	c1-c2-~c1+c2+	164_good	142_good	-2.75	-0.104359
DL159	c1-c2-~c1+c2+	164_good	152_good	-2.5	-0.0823906
DL159	c1-c2-~c1+c2+	164_good	155_good	-2.75	-0.101801
DL159	c1-c2-~c1+c2+	164_good	160_good	-4.25	-0.194705
DL159	c1-c2-~c1+c2+	164_good	196_good	-0.75	-0.121812
DL159	c1-c2-~c1+c2+	164_good	206_good	0.5	-0.10427
DL159	c1-c2-~c1+c2+	164_good	207_good	0	-0.320477
DL159	c1-c2-~c1+c2+	164_good	209_good	0	-0.210235
DL159	c1-c2-~c1+c2+	164_good	211_good	-0.25	-0.232713
DL159	c1-c2-~c1+c2+	164_good	214_good	-1.5	-0.195991
DL159	c1-c2-~c1+c2+	164_good	215_good	-0.25	-0.203673
DL159	c1-c2-~c1+c2+	164_good	226_good	-1.5	-0.166492
DL159	c1-c2-~c1+c2+	164_good	231_good	0	-0.211516
DL159	c1-c2-~c1+c2+	164_good	237_good	-0.25	-0.282197
DL159	c1-c2-~c1+c2+	164_good	239_good	0	-0.261336
DL159	c1-c2-~c1+c2+	164_good	263_good	-1.5	-0.319537
DL159	c1-c2-~c1+c2+	164_good	486_good	-3.5	-0.160957
DL159	c1-c2-~c1+c2+	164_good	275_good	-3	-0.311054
DL159	c1-c2-~c1+c2+	164_good	285_good	-2.25	-0.186055
DL159	c1-c2-~c1+c2+	164_good	286_good	2	-0.11907
DL159	c1-c2-~c1+c2+	164_good	296_good	-0.75	-0.288493
DL159	c1-c2-~c1+c2+	164_good	462_good	-0.5	-0.148751
DL159	c1-c2-~c1+c2+	164_good	313_good	-1.25	-0.15303
DL159	c1-c2-~c1+c2+	164_good	316_good	-1.25	-0.243448
DL159	c1-c2-~c1+c2+	164_good	323_good	0	-0.0745796
DL159	c1-c2-~c1+c2+	164_good	324_good	-14.75	-0.0803793
DL159	c1-c2-~c1+c2+	164_good	326_good	1.25	-0.122041
DL159	c1-c2-~c1+c2+	164_good	350_good	-1	-0.0922234
DL159	c1-c2-~c1+c2+	164_good	354_good	-1.75	-0.0842201
DL159	c1-c2-~c1+c2+	164_good	372_good	-0.75	-0.246574
DL159	c1-c2-~c1+c2+	164_good	385_good	-0.25	-0.22707
DL159	c1-c2-~c1+c2+	164_good	399_good	-1	-0.145381
DL159	c1-c2-~c1+c2+	166_good	15_good	-1.75	-0.184502
DL159	c1-c2-~c1+c2+	166_good	24_good	0.75	-0.183486
DL159	c1-c2-~c1+c2+	166_good	29_good	0	-0.212726
DL159	c1-c2-~c1+c2+	166_good	32_good	-4.25	-0.16382
DL159	c1-c2-~c1+c2+	166_good	65_good	-0.5	-0.138564
DL159	c1-c2-~c1+c2+	166_good	70_good	-1	-0.441617
DL159	c1-c2-~c1+c2+	166_good	75_good	-0.25	-0.35733
DL159	c1-c2-~c1+c2+	166_good	85_good	-0.5	-0.787392
DL159	c1-c2-~c1+c2+	166_good	88_good	-0.25	-0.340649
DL159	c1-c2-~c1+c2+	166_good	89_good	-1	-0.345639
DL159	c1-c2-~c1+c2+	166_good	94_good	-0.5	-0.574273
DL159	c1-c2-~c1+c2+	166_good	117_good	-4.25	-0.287434
DL159	c1-c2-~c1+c2+	166_good	142_good	-1.25	-0.193581
DL159	c1-c2-~c1+c2+	166_good	152_good	-2.25	-0.20657
DL159	c1-c2-~c1+c2+	166_good	155_good	-2	-0.178114
DL159	c1-c2-~c1+c2+	166_good	160_good	-4	-0.390639
DL159	c1-c2-~c1+c2+	166_good	196_good	1.25	-0.293834
DL159	c1-c2-~c1+c2+	166_good	206_good	-2.5	-0.121686
DL159	c1-c2-~c1+c2+	166_good	207_good	-0.5	-0.436305
DL159	c1-c2-~c1+c2+	166_good	209_good	0	-0.208965
DL159	c1-c2-~c1+c2+	166_good	211_good	-1.5	-0.31758
DL159	c1-c2-~c1+c2+	166_good	214_good	-1.5	-0.378515
DL159	c1-c2-~c1+c2+	166_good	215_good	0	-0.290616
DL159	c1-c2-~c1+c2+	166_good	226_good	-1.5	-0.24296
DL159	c1-c2-~c1+c2+	166_good	231_good	-1.75	-0.191777
DL159	c1-c2-~c1+c2+	166_good	237_good	-1.25	-0.373874
DL159	c1-c2-~c1+c2+	166_good	239_good	-0.25	-0.303053
DL159	c1-c2-~c1+c2+	166_good	263_good	-1	-0.668648
DL159	c1-c2-~c1+c2+	166_good	486_good	-2	-0.305538
DL159	c1-c2-~c1+c2+	166_good	275_good	-2.25	-0.617866
DL159	c1-c2-~c1+c2+	166_good	285_good	0	-0.386041
DL159	c1-c2-~c1+c2+	166_good	286_good	-0.25	-0.22859
DL159	c1-c2-~c1+c2+	166_good	296_good	-0.75	-0.58312
DL159	c1-c2-~c1+c2+	166_good	462_good	-0.75	-0.259983
DL159	c1-c2-~c1+c2+	166_good	313_good	-0.75	-0.299449
DL159	c1-c2-~c1+c2+	166_good	316_good	-0.5	-0.561043
DL159	c1-c2-~c1+c2+	166_good	323_good	-1	-0.12814
DL159	c1-c2-~c1+c2+	166_good	324_good	-9	-0.113711
DL159	c1-c2-~c1+c2+	166_good	326_good	-1	-0.215803
DL159	c1-c2-~c1+c2+	166_good	350_good	0.75	-0.281094
DL159	c1-c2-~c1+c2+	166_good	354_good	-1	-0.229383
DL159	c1-c2-~c1+c2+	166_good	368_good	0.75	-0.192417
DL159	c1-c2-~c1+c2+	166_good	372_good	0	-0.458737
DL159	c1-c2-~c1+c2+	166_good	385_good	-0.25	-0.415448
DL159	c1-c2-~c1+c2+	166_good	399_good	-0.25	-0.446311
DL159	c1-c2-~c1+c2+	184_good	15_good	-1	-0.126413
DL159	c1-c2-~c1+c2+	184_good	24_good	0	-0.206503
DL159	c1-c2-~c1+c2+	184_good	29_good	-0.25	-0.169923
DL159	c1-c2-~c1+c2+	184_good	32_good	-3.75	-0.13067
DL159	c1-c2-~c1+c2+	184_good	65_good	-1	-0.0871017
DL159	c1-c2-~c1+c2+	184_good	70_good	-0.5	-0.357691
DL159	c1-c2-~c1+c2+	184_good	75_good	-0.25	-0.350169
DL159	c1-c2-~c1+c2+	184_good	85_good	-0.25	-0.686508
DL159	c1-c2-~c1+c2+	184_good	88_good	0	-0.436954
DL159	c1-c2-~c1+c2+	184_good	89_good	-0.25	-0.274762
DL159	c1-c2-~c1+c2+	184_good	94_good	-0.25	-0.494968
DL159	c1-c2-~c1+c2+	184_good	117_good	-4.75	-0.221469
DL159	c1-c2-~c1+c2+	184_good	142_good	-1.25	-0.146335
DL159	c1-c2-~c1+c2+	184_good	152_good	-2.5	-0.150777
DL159	c1-c2-~c1+c2+	184_good	155_good	-1.5	-0.181586
DL159	c1-c2-~c1+c2+	184_good	160_good	-5.75	-0.26913
DL159	c1-c2-~c1+c2+	184_good	196_good	-0.25	-0.31579
DL159	c1-c2-~c1+c2+	184_good	206_good	-5	-0.0876597
DL159	c1-c2-~c1+c2+	184_good	207_good	-0.25	-0.348975
DL159	c1-c2-~c1+c2+	184_good	209_good	0	-0.186122
DL159	c1-c2-~c1+c2+	184_good	211_good	-0.75	-0.235817
DL159	c1-c2-~c1+c2+	184_good	214_good	-1.75	-0.268621
DL159	c1-c2-~c1+c2+	184_good	215_good	-0.5	-0.261086
DL159	c1-c2-~c1+c2+	184_good	226_good	-1	-0.17089
DL159	c1-c2-~c1+c2+	184_good	231_good	-1.5	-0.137018
DL159	c1-c2-~c1+c2+	184_good	237_good	-0.75	-0.295435
DL159	c1-c2-~c1+c2+	184_good	239_good	-1	-0.206067
DL159	c1-c2-~c1+c2+	184_good	263_good	-1	-0.571684
DL159	c1-c2-~c1+c2+	184_good	486_good	-2.25	-0.259282
DL159	c1-c2-~c1+c2+	184_good	275_good	-2	-0.428815
DL159	c1-c2-~c1+c2+	184_good	285_good	-1.25	-0.277266
DL159	c1-c2-~c1+c2+	184_good	286_good	-0.25	-0.265746
DL159	c1-c2-~c1+c2+	184_good	296_good	-0.75	-0.554815
DL159	c1-c2-~c1+c2+	184_good	462_good	-0.25	-0.250015
DL159	c1-c2-~c1+c2+	184_good	313_good	-0.25	-0.297282
DL159	c1-c2-~c1+c2+	184_good	316_good	-1	-0.388304
DL159	c1-c2-~c1+c2+	184_good	323_good	-0.75	-0.113366
DL159	c1-c2-~c1+c2+	184_good	324_good	-10	-0.0865073
DL159	c1-c2-~c1+c2+	184_good	326_good	-0.25	-0.171341
DL159	c1-c2-~c1+c2+	184_good	350_good	-0.5	-0.357739
DL159	c1-c2-~c1+c2+	184_good	354_good	-1	-0.205651
DL159	c1-c2-~c1+c2+	184_good	368_good	-0.25	-0.230731
DL159	c1-c2-~c1+c2+	184_good	372_good	-0.25	-0.558845
DL159	c1-c2-~c1+c2+	184_good	373_good	-1	-0.22112
DL159	c1-c2-~c1+c2+	184_good	385_good	-0.5	-0.352945
DL159	c1-c2-~c1+c2+	184_good	399_good	-0.5	-0.41888
DL159	c1-c2-~c1+c2+	186_good	15_good	-1.75	-0.167865
DL159	c1-c2-~c1+c2+	186_good	24_good	0	-0.186457
DL159	c1-c2-~c1+c2+	186_good	29_good	-2.75	-0.154638
DL159	c1-c2-~c1+c2+	186_good	32_good	-2.5	-0.154768
DL159	c1-c2-~c1+c2+	186_good	65_good	-0.25	-0.143813
DL159	c1-c2-~c1+c2+	186_good	70_good	-1.5	-0.371422
DL159	c1-c2-~c1+c2+	186_good	75_good	1.75	-0.293801
DL159	c1-c2-~c1+c2+	186_good	85_good	1.5	-0.661519
DL159	c1-c2-~c1+c2+	186_good	88_good	2.25	-0.340796
DL159	c1-c2-~c1+c2+	186_good	89_good	-1.25	-0.301514
DL159	c1-c2-~c1+c2+	186_good	94_good	-0.25	-0.511585
DL159	c1-c2-~c1+c2+	186_good	117_good	-3.75	-0.288683
DL159	c1-c2-~c1+c2+	186_good	142_good	-1.25	-0.116973
DL159	c1-c2-~c1+c2+	186_good	152_good	-2.25	-0.196203
DL159	c1-c2-~c1+c2+	186_good	155_good	-2	-0.170029
DL159	c1-c2-~c1+c2+	186_good	160_good	0	-0.362289
DL159	c1-c2-~c1+c2+	186_good	196_good	1.25	-0.302117
DL159	c1-c2-~c1+c2+	186_good	206_good	-5.25	-0.10394
DL159	c1-c2-~c1+c2+	186_good	207_good	0	-0.356124
DL159	c1-c2-~c1+c2+	186_good	209_good	0.25	-0.180199
DL159	c1-c2-~c1+c2+	186_good	211_good	-2	-0.280529
DL159	c1-c2-~c1+c2+	186_good	214_good	-1.5	-0.322025
DL159	c1-c2-~c1+c2+	186_good	215_good	0	-0.248297
DL159	c1-c2-~c1+c2+	186_good	226_good	-2	-0.217057
DL159	c1-c2-~c1+c2+	186_good	231_good	-1.5	-0.167137
DL159	c1-c2-~c1+c2+	186_good	237_good	-1.5	-0.303833
DL159	c1-c2-~c1+c2+	186_good	239_good	0.25	-0.242816
DL159	c1-c2-~c1+c2+	186_good	263_good	-1.25	-0.539486
DL159	c1-c2-~c1+c2+	186_good	486_good	-2	-0.31245
DL159	c1-c2-~c1+c2+	186_good	275_good	-2	-0.536265
DL159	c1-c2-~c1+c2+	186_good	285_good	0	-0.293148
DL159	c1-c2-~c1+c2+	186_good	286_good	2.25	-0.16831
DL159	c1-c2-~c1+c2+	186_good	296_good	1.5	-0.48988
DL159	c1-c2-~c1+c2+	186_good	462_good	1.25	-0.239996
DL159	c1-c2-~c1+c2+	186_good	313_good	1.5	-0.262294
DL159	c1-c2-~c1+c2+	186_good	316_good	-0.75	-0.394175
DL159	c1-c2-~c1+c2+	186_good	323_good	1	-0.119732
DL159	c1-c2-~c1+c2+	186_good	324_good	-9.25	-0.108467
DL159	c1-c2-~c1+c2+	186_good	326_good	-1.5	-0.194419
DL159	c1-c2-~c1+c2+	186_good	350_good	2	-0.242892
DL159	c1-c2-~c1+c2+	186_good	354_good	-1.25	-0.159752
DL159	c1-c2-~c1+c2+	186_good	368_good	2.75	-0.157814
DL159	c1-c2-~c1+c2+	186_good	372_good	1.75	-0.440553
DL159	c1-c2-~c1+c2+	186_good	385_good	-0.5	-0.340504
DL159	c1-c2-~c1+c2+	186_good	399_good	1.25	-0.318988
DL159	c1-c2-~c1+c2+	187_good	15_good	1.25	-0.174749
DL159	c1-c2-~c1+c2+	187_good	24_good	1.5	-0.103034
DL159	c1-c2-~c1+c2+	187_good	29_good	1.25	-0.137614
DL159	c1-c2-~c1+c2+	187_good	32_good	-5.5	-0.125655
DL159	c1-c2-~c1+c2+	187_good	65_good	0	-0.127217
DL159	c1-c2-~c1+c2+	187_good	70_good	1.25	-0.353559
DL159	c1-c2-~c1+c2+	187_good	75_good	-0.5	-0.237274
DL159	c1-c2-~c1+c2+	187_good	85_good	-0.5	-0.576992
DL159	c1-c2-~c1+c2+	187_good	88_good	-0.5	-0.216901
DL159	c1-c2-~c1+c2+	187_good	89_good	-1.5	-0.246289
DL159	c1-c2-~c1+c2+	187_good	94_good	-0.75	-0.409555
DL159	c1-c2-~c1+c2+	187_good	117_good	-4.5	-0.220431
DL159	c1-c2-~c1+c2+	187_good	142_good	-1.75	-0.136301
DL159	c1-c2-~c1+c2+	187_good	152_good	-2	-0.136319
DL159	c1-c2-~c1+c2+	187_good	155_good	-2	-0.108414
DL159	c1-c2-~c1+c2+	187_good	160_good	-2.75	-0.322171
DL159	c1-c2-~c1+c2+	187_good	196_good	1.5	-0.2268
DL159	c1-c2-~c1+c2+	187_good	206_good	-6	-0.0883339
DL159	c1-c2-~c1+c2+	187_good	207_good	0	-0.336675
DL159	c1-c2-~c1+c2+	187_good	209_good	0.25	-0.147905
DL159	c1-c2-~c1+c2+	187_good	211_good	-0.25	-0.247605
DL159	c1-c2-~c1+c2+	187_good	214_good	-1.5	-0.304031
DL159	c1-c2-~c1+c2+	187_good	215_good	0.25	-0.204245
DL159	c1-c2-~c1+c2+	187_good	226_good	-2.25	-0.204343
DL159	c1-c2-~c1+c2+	187_good	231_good	0	-0.175286
DL159	c1-c2-~c1+c2+	187_good	237_good	0.25	-0.308207
DL159	c1-c2-~c1+c2+	187_good	239_good	0	-0.267359
DL159	c1-c2-~c1+c2+	187_good	263_good	1	-0.462629
DL159	c1-c2-~c1+c2+	187_good	486_good	-1.5	-0.227781
DL159	c1-c2-~c1+c2+	187_good	275_good	-1.75	-0.483171
DL159	c1-c2-~c1+c2+	187_good	285_good	0	-0.303105
DL159	c1-c2-~c1+c2+	187_good	286_good	3	-0.132314
DL159	c1-c2-~c1+c2+	187_good	296_good	-1.25	-0.339174
DL159	c1-c2-~c1+c2+	187_good	462_good	1.25	-0.186948
DL159	c1-c2-~c1+c2+	187_good	313_good	-1.25	-0.196293
DL159	c1-c2-~c1+c2+	187_good	316_good	-1	-0.406605
DL159	c1-c2-~c1+c2+	187_good	323_good	6.75	-0.0832925
DL159	c1-c2-~c1+c2+	187_good	324_good	-11.25	-0.101317
DL159	c1-c2-~c1+c2+	187_good	326_good	1.25	-0.181505
DL159	c1-c2-~c1+c2+	187_good	350_good	1.5	-0.165462
DL159	c1-c2-~c1+c2+	187_good	354_good	-1.75	-0.147223
DL159	c1-c2-~c1+c2+	187_good	368_good	1.5	-0.13375
DL159	c1-c2-~c1+c2+	187_good	372_good	1.75	-0.226663
DL159	c1-c2-~c1+c2+	187_good	385_good	-0.75	-0.26038
DL159	c1-c2-~c1+c2+	187_good	399_good	-0.75	-0.228581
DL159	c1-c2-~c1+c2+	191_good	15_good	0.75	-0.107342
DL159	c1-c2-~c1+c2+	191_good	24_good	-0.75	-0.145833
DL159	c1-c2-~c1+c2+	191_good	29_good	-2.75	-0.162729
DL159	c1-c2-~c1+c2+	191_good	32_good	-4	-0.151947
DL159	c1-c2-~c1+c2+	191_good	65_good	0	-0.128638
DL159	c1-c2-~c1+c2+	191_good	70_good	-1.5	-0.303271
DL159	c1-c2-~c1+c2+	191_good	75_good	-0.5	-0.258834
DL159	c1-c2-~c1+c2+	191_good	85_good	-0.5	-0.545065
DL159	c1-c2-~c1+c2+	191_good	88_good	-0.25	-0.424205
DL159	c1-c2-~c1+c2+	191_good	89_good	-1.25	-0.239745
DL159	c1-c2-~c1+c2+	191_good	94_good	-0.5	-0.43896
DL159	c1-c2-~c1+c2+	191_good	117_good	-3.75	-0.244237
DL159	c1-c2-~c1+c2+	191_good	142_good	-1.5	-0.104609
DL159	c1-c2-~c1+c2+	191_good	152_good	-2.25	-0.20125
DL159	c1-c2-~c1+c2+	191_good	155_good	-1.25	-0.193736
DL159	c1-c2-~c1+c2+	191_good	160_good	-4.75	-0.326234
DL159	c1-c2-~c1+c2+	191_good	196_good	1.25	-0.2157
DL159	c1-c2-~c1+c2+	191_good	206_good	-5.5	-0.0656955
DL159	c1-c2-~c1+c2+	191_good	207_good	0.5	-0.322059
DL159	c1-c2-~c1+c2+	191_good	209_good	0.5	-0.20741
DL159	c1-c2-~c1+c2+	191_good	211_good	0	-0.238565
DL159	c1-c2-~c1+c2+	191_good	214_good	-1	-0.260057
DL159	c1-c2-~c1+c2+	191_good	215_good	0.5	-0.232676
DL159	c1-c2-~c1+c2+	191_good	226_good	0	-0.193741
DL159	c1-c2-~c1+c2+	191_good	231_good	0.75	-0.150529
DL159	c1-c2-~c1+c2+	191_good	237_good	0.75	-0.251645
DL159	c1-c2-~c1+c2+	191_good	239_good	0.5	-0.258116
DL159	c1-c2-~c1+c2+	191_good	263_good	-1.25	-0.446108
DL159	c1-c2-~c1+c2+	191_good	486_good	-2.25	-0.28824
DL159	c1-c2-~c1+c2+	191_good	275_good	-2.25	-0.418512
DL159	c1-c2-~c1+c2+	191_good	285_good	0	-0.232431
DL159	c1-c2-~c1+c2+	191_good	286_good	-0.75	-0.0771673
DL159	c1-c2-~c1+c2+	191_good	296_good	-1	-0.396303
DL159	c1-c2-~c1+c2+	191_good	462_good	1.25	-0.165913
DL159	c1-c2-~c1+c2+	191_good	313_good	-1	-0.197914
DL159	c1-c2-~c1+c2+	191_good	316_good	-1	-0.266619
DL159	c1-c2-~c1+c2+	191_good	323_good	1	-0.0987373
DL159	c1-c2-~c1+c2+	191_good	324_good	-14.25	-0.0978261
DL159	c1-c2-~c1+c2+	191_good	326_good	-3	-0.142562
DL159	c1-c2-~c1+c2+	191_good	350_good	2.5	-0.160341
DL159	c1-c2-~c1+c2+	191_good	354_good	-1.5	-0.121814
DL159	c1-c2-~c1+c2+	191_good	368_good	4	-0.112361
DL159	c1-c2-~c1+c2+	191_good	372_good	-0.25	-0.400637
DL159	c1-c2-~c1+c2+	191_good	385_good	-0.75	-0.276309
DL159	c1-c2-~c1+c2+	191_good	399_good	1.25	-0.233741
DL159	c1-c2-~c1+c2+	194_good	15_good	-1.75	-0.13888
DL159	c1-c2-~c1+c2+	194_good	24_good	0.5	-0.157863
DL159	c1-c2-~c1+c2+	194_good	29_good	-0.5	-0.123973
DL159	c1-c2-~c1+c2+	194_good	32_good	-2.25	-0.122227
DL159	c1-c2-~c1+c2+	194_good	65_good	-2	-0.0958483
DL159	c1-c2-~c1+c2+	194_good	70_good	-0.75	-0.311432
DL159	c1-c2-~c1+c2+	194_good	75_good	-0.5	-0.247879
DL159	c1-c2-~c1+c2+	194_good	85_good	-0.5	-0.53146
DL159	c1-c2-~c1+c2+	194_good	88_good	-0.5	-0.244319
DL159	c1-c2-~c1+c2+	194_good	89_good	-1.25	-0.238791
DL159	c1-c2-~c1+c2+	194_good	94_good	-0.75	-0.359861
DL159	c1-c2-~c1+c2+	194_good	117_good	-2.75	-0.180336
DL159	c1-c2-~c1+c2+	194_good	142_good	-1	-0.126687
DL159	c1-c2-~c1+c2+	194_good	152_good	-2	-0.125616
DL159	c1-c2-~c1+c2+	194_good	155_good	-2	-0.107004
DL159	c1-c2-~c1+c2+	194_good	160_good	-5.75	-0.207099
DL159	c1-c2-~c1+c2+	194_good	196_good	1	-0.187207
DL159	c1-c2-~c1+c2+	194_good	206_good	-6.75	-0.100071
DL159	c1-c2-~c1+c2+	194_good	207_good	-0.5	-0.259742
DL159	c1-c2-~c1+c2+	194_good	209_good	-1.75	-0.121866
DL159	c1-c2-~c1+c2+	194_good	211_good	-1.5	-0.211779
DL159	c1-c2-~c1+c2+	194_good	214_good	-2	-0.255889
DL159	c1-c2-~c1+c2+	194_good	215_good	0	-0.18729
DL159	c1-c2-~c1+c2+	194_good	226_good	-2.5	-0.162118
DL159	c1-c2-~c1+c2+	194_good	231_good	-2	-0.114788
DL159	c1-c2-~c1+c2+	194_good	237_good	-1.25	-0.22326
DL159	c1-c2-~c1+c2+	194_good	239_good	-1.5	-0.178793
DL159	c1-c2-~c1+c2+	194_good	263_good	-1.25	-0.431565
DL159	c1-c2-~c1+c2+	194_good	486_good	-1.75	-0.200122
DL159	c1-c2-~c1+c2+	194_good	275_good	-2	-0.404279
DL159	c1-c2-~c1+c2+	194_good	285_good	0	-0.25416
DL159	c1-c2-~c1+c2+	194_good	286_good	0	-0.204199
DL159	c1-c2-~c1+c2+	194_good	296_good	-1	-0.401955
DL159	c1-c2-~c1+c2+	194_good	462_good	-0.75	-0.196866
DL159	c1-c2-~c1+c2+	194_good	313_good	-0.75	-0.225096
DL159	c1-c2-~c1+c2+	194_good	316_good	-0.5	-0.391668
DL159	c1-c2-~c1+c2+	194_good	323_good	-1.25	-0.0849655
DL159	c1-c2-~c1+c2+	194_good	324_good	-15.75	-0.0847387
DL159	c1-c2-~c1+c2+	194_good	326_good	-1	-0.140748
DL159	c1-c2-~c1+c2+	194_good	350_good	-0.5	-0.204346
DL159	c1-c2-~c1+c2+	194_good	354_good	-1.75	-0.160587
DL159	c1-c2-~c1+c2+	194_good	368_good	0.75	-0.145386
DL159	c1-c2-~c1+c2+	194_good	372_good	-0.5	-0.309395
DL159	c1-c2-~c1+c2+	194_good	385_good	-0.5	-0.255138
DL159	c1-c2-~c1+c2+	194_good	399_good	-0.25	-0.335409
DL159	c1-c2-~c1+c2+	195_good	15_good	-3	-0.0890122
DL159	c1-c2-~c1+c2+	195_good	24_good	-0.75	-0.0985106
DL159	c1-c2-~c1+c2+	195_good	29_good	0.5	-0.128582
DL159	c1-c2-~c1+c2+	195_good	32_good	0.5	-0.149751
DL159	c1-c2-~c1+c2+	195_good	65_good	2.25	-0.0829664
DL159	c1-c2-~c1+c2+	195_good	70_good	-1.25	-0.250448
DL159	c1-c2-~c1+c2+	195_good	75_good	-0.75	-0.145453
DL159	c1-c2-~c1+c2+	195_good	85_good	-1	-0.335653
DL159	c1-c2-~c1+c2+	195_good	88_good	3	-0.176744
DL159	c1-c2-~c1+c2+	195_good	89_good	1	-0.197056
DL159	c1-c2-~c1+c2+	195_good	94_good	-1	-0.256323
DL159	c1-c2-~c1+c2+	195_good	117_good	0.75	-0.162075
DL159	c1-c2-~c1+c2+	195_good	142_good	0.75	-0.105637
DL159	c1-c2-~c1+c2+	195_good	152_good	-0.5	-0.11809
DL159	c1-c2-~c1+c2+	195_good	155_good	1	-0.0759979
DL159	c1-c2-~c1+c2+	195_good	160_good	-4	-0.220376
DL159	c1-c2-~c1+c2+	195_good	196_good	-1.5	-0.168564
DL159	c1-c2-~c1+c2+	195_good	206_good	-5	-0.0634388
DL159	c1-c2-~c1+c2+	195_good	207_good	-1.75	-0.170604
DL159	c1-c2-~c1+c2+	195_good	209_good	-2	-0.0657355
DL159	c1-c2-~c1+c2+	195_good	211_good	-2.75	-0.131722
DL159	c1-c2-~c1+c2+	195_good	214_good	-3.25	-0.184685
DL159	c1-c2-~c1+c2+	195_good	215_good	2.5	-0.105917
DL159	c1-c2-~c1+c2+	195_good	226_good	-2.75	-0.124097
DL159	c1-c2-~c1+c2+	195_good	231_good	-2.75	-0.0824953
DL159	c1-c2-~c1+c2+	195_good	237_good	-1.75	-0.171097
DL159	c1-c2-~c1+c2+	195_good	239_good	-1.75	-0.102069
DL159	c1-c2-~c1+c2+	195_good	263_good	0.75	-0.36127
DL159	c1-c2-~c1+c2+	195_good	486_good	0.75	-0.204182
DL159	c1-c2-~c1+c2+	195_good	275_good	-2	-0.294276
DL159	c1-c2-~c1+c2+	195_good	285_good	0	-0.192965
DL159	c1-c2-~c1+c2+	195_good	286_good	-1	-0.107968
DL159	c1-c2-~c1+c2+	195_good	296_good	-1.25	-0.25213
DL159	c1-c2-~c1+c2+	195_good	462_good	1.25	-0.139618
DL159	c1-c2-~c1+c2+	195_good	313_good	-1	-0.14855
DL159	c1-c2-~c1+c2+	195_good	316_good	-1.25	-0.219288
DL159	c1-c2-~c1+c2+	195_good	323_good	1.25	-0.0814508
DL159	c1-c2-~c1+c2+	195_good	324_good	-10	-0.0756674
DL159	c1-c2-~c1+c2+	195_good	326_good	-2.5	-0.112318
DL159	c1-c2-~c1+c2+	195_good	350_good	1	-0.146466
DL159	c1-c2-~c1+c2+	195_good	354_good	-2	-0.116183
DL159	c1-c2-~c1+c2+	195_good	368_good	1	-0.117674
DL159	c1-c2-~c1+c2+	195_good	372_good	2	-0.192329
DL159	c1-c2-~c1+c2+	195_good	385_good	2.75	-0.176806
DL159	c1-c2-~c1+c2+	195_good	399_good	1.75	-0.186108
DL159	c1-c2-~c1+c2+	219_good	15_good	4.5	-0.0916114
DL159	c1-c2-~c1+c2+	219_good	24_good	7	-0.0490218
DL159	c1-c2-~c1+c2+	219_good	29_good	0.25	-0.0679293
DL159	c1-c2-~c1+c2+	219_good	32_good	-0.25	-0.222463
DL159	c1-c2-~c1+c2+	219_good	65_good	-35.75	-0.0473115
DL159	c1-c2-~c1+c2+	219_good	70_good	-0.25	-0.178524
DL159	c1-c2-~c1+c2+	219_good	75_good	-3.5	-0.0871629
DL159	c1-c2-~c1+c2+	219_good	85_good	-0.25	-0.175135
DL159	c1-c2-~c1+c2+	219_good	88_good	15.5	-0.0528785
DL159	c1-c2-~c1+c2+	219_good	89_good	6.75	-0.0887993
DL159	c1-c2-~c1+c2+	219_good	94_good	8.5	-0.139088
DL159	c1-c2-~c1+c2+	219_good	117_good	2	-0.0831323
DL159	c1-c2-~c1+c2+	219_good	142_good	-0.5	-0.15682
DL159	c1-c2-~c1+c2+	219_good	152_good	-54.25	-0.0492722
DL159	c1-c2-~c1+c2+	219_good	160_good	5	-0.106936
DL159	c1-c2-~c1+c2+	219_good	196_good	0	-0.124697
DL159	c1-c2-~c1+c2+	219_good	214_good	4.75	-0.127392
DL159	c1-c2-~c1+c2+	219_good	263_good	-0.25	-0.237861
DL159	c1-c2-~c1+c2+	219_good	486_good	8.5	-0.0839849
DL159	c1-c2-~c1+c2+	219_good	275_good	-0.75	-0.176128
DL159	c1-c2-~c1+c2+	219_good	285_good	0	-0.169738
DL159	c1-c2-~c1+c2+	219_good	286_good	-0.25	-0.0798268
DL159	c1-c2-~c1+c2+	219_good	296_good	-1.25	-0.129792
DL159	c1-c2-~c1+c2+	219_good	462_good	2.25	-0.0768463
DL159	c1-c2-~c1+c2+	219_good	313_good	-0.5	-0.124385
DL159	c1-c2-~c1+c2+	219_good	316_good	-1	-0.176633
DL159	c1-c2-~c1+c2+	219_good	324_good	4.5	-0.0705841
DL159	c1-c2-~c1+c2+	219_good	326_good	-5.25	-0.099746
DL159	c1-c2-~c1+c2+	219_good	350_good	-0.25	-0.117107
DL159	c1-c2-~c1+c2+	219_good	354_good	13	-0.0734039
DL159	c1-c2-~c1+c2+	219_good	368_good	-0.25	-0.107055
DL159	c1-c2-~c1+c2+	219_good	372_good	0	-0.0721321
DL159	c1-c2-~c1+c2+	219_good	385_good	-3	-0.100513
DL159	c1-c2-~c1+c2+	219_good	399_good	-1	-0.103906
DL159	c1-c2-~c1+c2+	233_good	15_good	-3.25	-0.10556
DL159	c1-c2-~c1+c2+	233_good	24_good	0	-0.166096
DL159	c1-c2-~c1+c2+	233_good	29_good	-0.75	-0.134546
DL159	c1-c2-~c1+c2+	233_good	32_good	-0.25	-0.159259
DL159	c1-c2-~c1+c2+	233_good	65_good	-2	-0.0759142
DL159	c1-c2-~c1+c2+	233_good	70_good	-0.25	-0.340382
DL159	c1-c2-~c1+c2+	233_good	75_good	0	-0.214156
DL159	c1-c2-~c1+c2+	233_good	85_good	-0.25	-0.48761
DL159	c1-c2-~c1+c2+	233_good	88_good	0.5	-0.171484
DL159	c1-c2-~c1+c2+	233_good	89_good	0	-0.243259
DL159	c1-c2-~c1+c2+	233_good	94_good	-3	-0.271313
DL159	c1-c2-~c1+c2+	233_good	117_good	-4.25	-0.155362
DL159	c1-c2-~c1+c2+	233_good	142_good	-0.5	-0.177358
DL159	c1-c2-~c1+c2+	233_good	152_good	-6.5	-0.112977
DL159	c1-c2-~c1+c2+	233_good	155_good	-4.5	-0.0789883
DL159	c1-c2-~c1+c2+	233_good	160_good	-5	-0.196481
DL159	c1-c2-~c1+c2+	233_good	196_good	0	-0.323892
DL159	c1-c2-~c1+c2+	233_good	206_good	-5.75	-0.083607
DL159	c1-c2-~c1+c2+	233_good	207_good	-3	-0.216457
DL159	c1-c2-~c1+c2+	233_good	209_good	-5.5	-0.0947166
DL159	c1-c2-~c1+c2+	233_good	214_good	-3.5	-0.213151
DL159	c1-c2-~c1+c2+	233_good	215_good	-2	-0.163164
DL159	c1-c2-~c1+c2+	233_good	231_good	-4.75	-0.132903
DL159	c1-c2-~c1+c2+	233_good	237_good	-3.25	-0.196444
DL159	c1-c2-~c1+c2+	233_good	239_good	-3.25	-0.142081
DL159	c1-c2-~c1+c2+	233_good	263_good	-0.5	-0.483759
DL159	c1-c2-~c1+c2+	233_good	486_good	-4.25	-0.157874
DL159	c1-c2-~c1+c2+	233_good	275_good	-3.5	-0.332551
DL159	c1-c2-~c1+c2+	233_good	285_good	-0.75	-0.30877
DL159	c1-c2-~c1+c2+	233_good	286_good	0	-0.178834
DL159	c1-c2-~c1+c2+	233_good	296_good	-1.25	-0.344747
DL159	c1-c2-~c1+c2+	233_good	462_good	0.25	-0.180056
DL159	c1-c2-~c1+c2+	233_good	313_good	-0.25	-0.237597
DL159	c1-c2-~c1+c2+	233_good	316_good	-2.5	-0.309574
DL159	c1-c2-~c1+c2+	233_good	323_good	-4.75	-0.067878
DL159	c1-c2-~c1+c2+	233_good	324_good	-10.25	-0.0933786
DL159	c1-c2-~c1+c2+	233_good	326_good	-4.75	-0.137857
DL159	c1-c2-~c1+c2+	233_good	350_good	-0.25	-0.284252
DL159	c1-c2-~c1+c2+	233_good	354_good	-3.25	-0.131396
DL159	c1-c2-~c1+c2+	233_good	368_good	-0.25	-0.182388
DL159	c1-c2-~c1+c2+	233_good	372_good	-0.25	-0.323586
DL159	c1-c2-~c1+c2+	233_good	373_good	-0.75	-0.111418
DL159	c1-c2-~c1+c2+	233_good	385_good	-2.5	-0.226994
DL159	c1-c2-~c1+c2+	233_good	399_good	-1	-0.243653
DL159	c1-c2-~c1+c2+	234_good	24_good	-3.75	-0.0879126
DL159	c1-c2-~c1+c2+	234_good	29_good	-0.5	-0.120889
DL159	c1-c2-~c1+c2+	234_good	32_good	-0.25	-0.160923
DL159	c1-c2-~c1+c2+	234_good	65_good	-1.5	-0.073331
DL159	c1-c2-~c1+c2+	234_good	70_good	-0.25	-0.251617
DL159	c1-c2-~c1+c2+	234_good	75_good	0	-0.188557
DL159	c1-c2-~c1+c2+	234_good	85_good	-0.25	-0.399321
DL159	c1-c2-~c1+c2+	234_good	88_good	0	-0.299933
DL159	c1-c2-~c1+c2+	234_good	89_good	-0.25	-0.154657
DL159	c1-c2-~c1+c2+	234_good	94_good	-4.5	-0.194423
DL159	c1-c2-~c1+c2+	234_good	117_good	-4.25	-0.118212
DL159	c1-c2-~c1+c2+	234_good	142_good	-0.25	-0.171879
DL159	c1-c2-~c1+c2+	234_good	152_good	-1.75	-0.0895638
DL159	c1-c2-~c1+c2+	234_good	155_good	-1.75	-0.071582
DL159	c1-c2-~c1+c2+	234_good	160_good	-5.25	-0.158134
DL159	c1-c2-~c1+c2+	234_good	196_good	-0.25	-0.207188
DL159	c1-c2-~c1+c2+	234_good	207_good	-3.75	-0.174978
DL159	c1-c2-~c1+c2+	234_good	214_good	-2.5	-0.138037
DL159	c1-c2-~c1+c2+	234_good	215_good	-3.75	-0.130636
DL159	c1-c2-~c1+c2+	234_good	226_good	-5	-0.0934128
DL159	c1-c2-~c1+c2+	234_good	237_good	-4.25	-0.155612
DL159	c1-c2-~c1+c2+	234_good	263_good	-0.25	-0.364715
DL159	c1-c2-~c1+c2+	234_good	486_good	-4.5	-0.136912
DL159	c1-c2-~c1+c2+	234_good	275_good	-4.75	-0.239594
DL159	c1-c2-~c1+c2+	234_good	285_good	-1.25	-0.159552
DL159	c1-c2-~c1+c2+	234_good	286_good	-0.25	-0.163756
DL159	c1-c2-~c1+c2+	234_good	296_good	-0.5	-0.304878
DL159	c1-c2-~c1+c2+	234_good	462_good	0.5	-0.126928
DL159	c1-c2-~c1+c2+	234_good	313_good	-0.25	-0.225243
DL159	c1-c2-~c1+c2+	234_good	316_good	-0.5	-0.248174
DL159	c1-c2-~c1+c2+	234_good	323_good	1.75	-0.0590067
DL159	c1-c2-~c1+c2+	234_good	324_good	-9.5	-0.0616578
DL159	c1-c2-~c1+c2+	234_good	326_good	-4.75	-0.108282
DL159	c1-c2-~c1+c2+	234_good	350_good	-0.25	-0.253595
DL159	c1-c2-~c1+c2+	234_good	354_good	-1.25	-0.127878
DL159	c1-c2-~c1+c2+	234_good	368_good	-0.25	-0.13862
DL159	c1-c2-~c1+c2+	234_good	372_good	-0.25	-0.288434
DL159	c1-c2-~c1+c2+	234_good	373_good	-1	-0.111916
DL159	c1-c2-~c1+c2+	234_good	385_good	0.25	-0.180218
DL159	c1-c2-~c1+c2+	234_good	399_good	-0.75	-0.233482
DL159	c1-c2-~c1+c2+	242_good	15_good	-5.5	-0.095172
DL159	c1-c2-~c1+c2+	242_good	24_good	-0.75	-0.0514957
DL159	c1-c2-~c1+c2+	242_good	29_good	-0.75	-0.102507
DL159	c1-c2-~c1+c2+	242_good	32_good	-0.25	-0.122796
DL159	c1-c2-~c1+c2+	242_good	70_good	-0.75	-0.243251
DL159	c1-c2-~c1+c2+	242_good	75_good	-1.25	-0.169056
DL159	c1-c2-~c1+c2+	242_good	85_good	-0.5	-0.324207
DL159	c1-c2-~c1+c2+	242_good	88_good	-0.25	-0.136599
DL159	c1-c2-~c1+c2+	242_good	89_good	-0.5	-0.156165
DL159	c1-c2-~c1+c2+	242_good	94_good	-2.75	-0.171119
DL159	c1-c2-~c1+c2+	242_good	117_good	5	-0.110411
DL159	c1-c2-~c1+c2+	242_good	142_good	-0.5	-0.157907
DL159	c1-c2-~c1+c2+	242_good	152_good	11	-0.0571757
DL159	c1-c2-~c1+c2+	242_good	160_good	5.5	-0.11972
DL159	c1-c2-~c1+c2+	242_good	196_good	0	-0.161852
DL159	c1-c2-~c1+c2+	242_good	207_good	-2.75	-0.159956
DL159	c1-c2-~c1+c2+	242_good	214_good	-3.5	-0.132852
DL159	c1-c2-~c1+c2+	242_good	215_good	-3	-0.119726
DL159	c1-c2-~c1+c2+	242_good	237_good	-3.25	-0.155209
DL159	c1-c2-~c1+c2+	242_good	239_good	-2.5	-0.111026
DL159	c1-c2-~c1+c2+	242_good	263_good	-0.5	-0.298926
DL159	c1-c2-~c1+c2+	242_good	486_good	6.25	-0.0681943
DL159	c1-c2-~c1+c2+	242_good	275_good	-4.5	-0.228164
DL159	c1-c2-~c1+c2+	242_good	285_good	-1.75	-0.181713
DL159	c1-c2-~c1+c2+	242_good	286_good	-0.25	-0.201064
DL159	c1-c2-~c1+c2+	242_good	296_good	-1.5	-0.249692
DL159	c1-c2-~c1+c2+	242_good	462_good	-1	-0.125663
DL159	c1-c2-~c1+c2+	242_good	313_good	-0.75	-0.162819
DL159	c1-c2-~c1+c2+	242_good	316_good	-0.75	-0.266291
DL159	c1-c2-~c1+c2+	242_good	324_good	1	-0.0666049
DL159	c1-c2-~c1+c2+	242_good	326_good	-2.5	-0.103691
DL159	c1-c2-~c1+c2+	242_good	350_good	-0.75	-0.156294
DL159	c1-c2-~c1+c2+	242_good	354_good	-1.75	-0.109861
DL159	c1-c2-~c1+c2+	242_good	368_good	-0.25	-0.102455
DL159	c1-c2-~c1+c2+	242_good	372_good	-1.25	-0.119252
DL159	c1-c2-~c1+c2+	242_good	385_good	-1.5	-0.158837
DL159	c1-c2-~c1+c2+	242_good	399_good	-1	-0.218827
DL159	c1-c2-~c1+c2+	245_good	15_good	-12	-0.0839473
DL159	c1-c2-~c1+c2+	245_good	24_good	-0.25	-0.0937534
DL159	c1-c2-~c1+c2+	245_good	29_good	-0.75	-0.109011
DL159	c1-c2-~c1+c2+	245_good	32_good	-7	-0.0790454
DL159	c1-c2-~c1+c2+	245_good	65_good	-2	-0.0732307
DL159	c1-c2-~c1+c2+	245_good	70_good	-0.5	-0.249832
DL159	c1-c2-~c1+c2+	245_good	75_good	-0.5	-0.167141
DL159	c1-c2-~c1+c2+	245_good	85_good	-0.75	-0.347481
DL159	c1-c2-~c1+c2+	245_good	88_good	-1.25	-0.11238
DL159	c1-c2-~c1+c2+	245_good	89_good	-0.25	-0.171557
DL159	c1-c2-~c1+c2+	245_good	94_good	-1.75	-0.209469
DL159	c1-c2-~c1+c2+	245_good	117_good	-5.25	-0.120631
DL159	c1-c2-~c1+c2+	245_good	142_good	-0.5	-0.107835
DL159	c1-c2-~c1+c2+	245_good	152_good	-4	-0.0720094
DL159	c1-c2-~c1+c2+	245_good	160_good	-6.25	-0.14618
DL159	c1-c2-~c1+c2+	245_good	196_good	0	-0.167245
DL159	c1-c2-~c1+c2+	245_good	206_good	1.25	-0.0841684
DL159	c1-c2-~c1+c2+	245_good	207_good	-2.75	-0.176366
DL159	c1-c2-~c1+c2+	245_good	209_good	-2.5	-0.0730854
DL159	c1-c2-~c1+c2+	245_good	211_good	-3.25	-0.109059
DL159	c1-c2-~c1+c2+	245_good	214_good	-2	-0.134281
DL159	c1-c2-~c1+c2+	245_good	215_good	-3	-0.128761
DL159	c1-c2-~c1+c2+	245_good	226_good	6	-0.0920244
DL159	c1-c2-~c1+c2+	245_good	231_good	-8.5	-0.0809194
DL159	c1-c2-~c1+c2+	245_good	237_good	-1	-0.1507
DL159	c1-c2-~c1+c2+	245_good	239_good	-2.5	-0.13083
DL159	c1-c2-~c1+c2+	245_good	263_good	-1	-0.29008
DL159	c1-c2-~c1+c2+	245_good	486_good	2	-0.085445
DL159	c1-c2-~c1+c2+	245_good	275_good	-4.25	-0.246573
DL159	c1-c2-~c1+c2+	245_good	285_good	-1.75	-0.178163
DL159	c1-c2-~c1+c2+	245_good	286_good	-0.5	-0.169021
DL159	c1-c2-~c1+c2+	245_good	296_good	-1.5	-0.2572
DL159	c1-c2-~c1+c2+	245_good	462_good	-0.75	-0.118731
DL159	c1-c2-~c1+c2+	245_good	313_good	-1	-0.13684
DL159	c1-c2-~c1+c2+	245_good	316_good	-1.75	-0.23975
DL159	c1-c2-~c1+c2+	245_good	324_good	-0.25	-0.0928858
DL159	c1-c2-~c1+c2+	245_good	326_good	-0.25	-0.128
DL159	c1-c2-~c1+c2+	245_good	350_good	-0.5	-0.186431
DL159	c1-c2-~c1+c2+	245_good	354_good	-1.25	-0.105626
DL159	c1-c2-~c1+c2+	245_good	368_good	-0.25	-0.146697
DL159	c1-c2-~c1+c2+	245_good	372_good	-1.25	-0.150904
DL159	c1-c2-~c1+c2+	245_good	385_good	-0.5	-0.1694
DL159	c1-c2-~c1+c2+	245_good	399_good	-1.25	-0.200649
DL159	c1-c2-~c1+c2+	250_good	15_good	-7	-0.110983
DL159	c1-c2-~c1+c2+	250_good	24_good	-0.5	-0.0716407
DL159	c1-c2-~c1+c2+	250_good	29_good	0	-0.19962
DL159	c1-c2-~c1+c2+	250_good	32_good	-3	-0.113943
DL159	c1-c2-~c1+c2+	250_good	65_good	0.25	-0.0999214
DL159	c1-c2-~c1+c2+	250_good	70_good	0	-0.39331
DL159	c1-c2-~c1+c2+	250_good	75_good	-0.5	-0.231763
DL159	c1-c2-~c1+c2+	250_good	85_good	0	-0.517647
DL159	c1-c2-~c1+c2+	250_good	88_good	1.5	-0.154348
DL159	c1-c2-~c1+c2+	250_good	89_good	0.75	-0.246839
DL159	c1-c2-~c1+c2+	250_good	94_good	1	-0.347329
DL159	c1-c2-~c1+c2+	250_good	117_good	-5	-0.186986
DL159	c1-c2-~c1+c2+	250_good	142_good	-0.5	-0.148293
DL159	c1-c2-~c1+c2+	250_good	152_good	-2.75	-0.12966
DL159	c1-c2-~c1+c2+	250_good	155_good	-3.5	-0.0951699
DL159	c1-c2-~c1+c2+	250_good	160_good	-3.75	-0.237595
DL159	c1-c2-~c1+c2+	250_good	196_good	-2.25	-0.181463
DL159	c1-c2-~c1+c2+	250_good	206_good	-6	-0.0803916
DL159	c1-c2-~c1+c2+	250_good	207_good	1.25	-0.226279
DL159	c1-c2-~c1+c2+	250_good	209_good	1	-0.0955464
DL159	c1-c2-~c1+c2+	250_good	211_good	-2.5	-0.147477
DL159	c1-c2-~c1+c2+	250_good	214_good	-0.25	-0.26862
DL159	c1-c2-~c1+c2+	250_good	215_good	1.75	-0.145548
DL159	c1-c2-~c1+c2+	250_good	226_good	-1.75	-0.159006
DL159	c1-c2-~c1+c2+	250_good	231_good	3.75	-0.118496
DL159	c1-c2-~c1+c2+	250_good	237_good	0.75	-0.259236
DL159	c1-c2-~c1+c2+	250_good	239_good	1.25	-0.158088
DL159	c1-c2-~c1+c2+	250_good	263_good	0	-0.471465
DL159	c1-c2-~c1+c2+	250_good	486_good	0	-0.214936
DL159	c1-c2-~c1+c2+	250_good	275_good	-0.75	-0.391935
DL159	c1-c2-~c1+c2+	250_good	285_good	-0.25	-0.323532
DL159	c1-c2-~c1+c2+	250_good	286_good	-1.25	-0.135208
DL159	c1-c2-~c1+c2+	250_good	296_good	0.25	-0.363761
DL159	c1-c2-~c1+c2+	250_good	462_good	1	-0.214217
DL159	c1-c2-~c1+c2+	250_good	313_good	0.25	-0.234501
DL159	c1-c2-~c1+c2+	250_good	316_good	-1	-0.325786
DL159	c1-c2-~c1+c2+	250_good	323_good	0.75	-0.0775037
DL159	c1-c2-~c1+c2+	250_good	324_good	-10.25	-0.087266
DL159	c1-c2-~c1+c2+	250_good	326_good	-6.5	-0.129654
DL159	c1-c2-~c1+c2+	250_good	350_good	0.25	-0.273537
DL159	c1-c2-~c1+c2+	250_good	354_good	-0.75	-0.143734
DL159	c1-c2-~c1+c2+	250_good	368_good	-0.25	-0.227771
DL159	c1-c2-~c1+c2+	250_good	372_good	0.5	-0.279274
DL159	c1-c2-~c1+c2+	250_good	385_good	0	-0.257759
DL159	c1-c2-~c1+c2+	250_good	399_good	-1	-0.234688
DL159	c1-c2-~c1+c2+	251_good	15_good	0	-0.205197
DL159	c1-c2-~c1+c2+	251_good	24_good	3	-0.121069
DL159	c1-c2-~c1+c2+	251_good	29_good	0.25	-0.237377
DL159	c1-c2-~c1+c2+	251_good	32_good	0	-0.237466
DL159	c1-c2-~c1+c2+	251_good	65_good	-1	-0.0943252
DL159	c1-c2-~c1+c2+	251_good	70_good	0	-0.485824
DL159	c1-c2-~c1+c2+	251_good	75_good	1.25	-0.197321
DL159	c1-c2-~c1+c2+	251_good	85_good	1.25	-0.529556
DL159	c1-c2-~c1+c2+	251_good	88_good	4	-0.14316
DL159	c1-c2-~c1+c2+	251_good	89_good	0.25	-0.428867
DL159	c1-c2-~c1+c2+	251_good	94_good	0.5	-0.457644
DL159	c1-c2-~c1+c2+	251_good	117_good	0	-0.386392
DL159	c1-c2-~c1+c2+	251_good	142_good	3.5	-0.131021
DL159	c1-c2-~c1+c2+	251_good	152_good	0.75	-0.140055
DL159	c1-c2-~c1+c2+	251_good	155_good	0.5	-0.118824
DL159	c1-c2-~c1+c2+	251_good	160_good	-1.5	-0.297335
DL159	c1-c2-~c1+c2+	251_good	196_good	0.25	-0.250093
DL159	c1-c2-~c1+c2+	251_good	206_good	-0.25	-0.18898
DL159	c1-c2-~c1+c2+	251_good	207_good	2	-0.305857
DL159	c1-c2-~c1+c2+	251_good	209_good	2.5	-0.120881
DL159	c1-c2-~c1+c2+	251_good	211_good	1.5	-0.25578
DL159	c1-c2-~c1+c2+	251_good	214_good	0	-0.378059
DL159	c1-c2-~c1+c2+	251_good	215_good	2.5	-0.179756
DL159	c1-c2-~c1+c2+	251_good	226_good	0	-0.222943
DL159	c1-c2-~c1+c2+	251_good	231_good	2.75	-0.145869
DL159	c1-c2-~c1+c2+	251_good	237_good	0.25	-0.385177
DL159	c1-c2-~c1+c2+	251_good	239_good	2	-0.223284
DL159	c1-c2-~c1+c2+	251_good	263_good	0.25	-0.595746
DL159	c1-c2-~c1+c2+	251_good	486_good	0	-0.373418
DL159	c1-c2-~c1+c2+	251_good	275_good	0	-0.602812
DL159	c1-c2-~c1+c2+	251_good	285_good	-0.5	-0.262844
DL159	c1-c2-~c1+c2+	251_good	286_good	0.75	-0.199868
DL159	c1-c2-~c1+c2+	251_good	296_good	0.5	-0.416733
DL159	c1-c2-~c1+c2+	251_good	462_good	0.5	-0.305473
DL159	c1-c2-~c1+c2+	251_good	313_good	0.5	-0.295095
DL159	c1-c2-~c1+c2+	251_good	316_good	0.5	-0.406658
DL159	c1-c2-~c1+c2+	251_good	323_good	0.25	-0.143791
DL159	c1-c2-~c1+c2+	251_good	324_good	-0.25	-0.0991248
DL159	c1-c2-~c1+c2+	251_good	326_good	0.5	-0.193363
DL159	c1-c2-~c1+c2+	251_good	350_good	0.75	-0.190306
DL159	c1-c2-~c1+c2+	251_good	354_good	0.25	-0.22865
DL159	c1-c2-~c1+c2+	251_good	368_good	0.5	-0.155719
DL159	c1-c2-~c1+c2+	251_good	372_good	3.75	-0.195355
DL159	c1-c2-~c1+c2+	251_good	385_good	1.75	-0.294795
DL159	c1-c2-~c1+c2+	251_good	399_good	1	-0.269869
DL159	c1-c2-~c1+c2+	252_good	15_good	-1.75	-0.15542
DL159	c1-c2-~c1+c2+	252_good	24_good	0	-0.182435
DL159	c1-c2-~c1+c2+	252_good	29_good	0	-0.235126
DL159	c1-c2-~c1+c2+	252_good	32_good	-3.25	-0.154001
DL159	c1-c2-~c1+c2+	252_good	65_good	0	-0.127397
DL159	c1-c2-~c1+c2+	252_good	70_good	0	-0.510287
DL159	c1-c2-~c1+c2+	252_good	75_good	0	-0.321908
DL159	c1-c2-~c1+c2+	252_good	85_good	0	-0.70355
DL159	c1-c2-~c1+c2+	252_good	88_good	1.25	-0.27186
DL159	c1-c2-~c1+c2+	252_good	89_good	0.5	-0.344744
DL159	c1-c2-~c1+c2+	252_good	94_good	0.25	-0.496938
DL159	c1-c2-~c1+c2+	252_good	117_good	-5.25	-0.247153
DL159	c1-c2-~c1+c2+	252_good	142_good	-1.25	-0.168836
DL159	c1-c2-~c1+c2+	252_good	152_good	-2.75	-0.195424
DL159	c1-c2-~c1+c2+	252_good	155_good	-2.5	-0.137651
DL159	c1-c2-~c1+c2+	252_good	160_good	-4	-0.308751
DL159	c1-c2-~c1+c2+	252_good	196_good	0.5	-0.271043
DL159	c1-c2-~c1+c2+	252_good	206_good	-6	-0.0884919
DL159	c1-c2-~c1+c2+	252_good	207_good	0	-0.365978
DL159	c1-c2-~c1+c2+	252_good	209_good	0.5	-0.184923
DL159	c1-c2-~c1+c2+	252_good	211_good	-1.75	-0.242789
DL159	c1-c2-~c1+c2+	252_good	214_good	-1.5	-0.321113
DL159	c1-c2-~c1+c2+	252_good	215_good	0.25	-0.260119
DL159	c1-c2-~c1+c2+	252_good	226_good	-2	-0.210077
DL159	c1-c2-~c1+c2+	252_good	231_good	0	-0.154945
DL159	c1-c2-~c1+c2+	252_good	237_good	0	-0.365838
DL159	c1-c2-~c1+c2+	252_good	239_good	0	-0.254283
DL159	c1-c2-~c1+c2+	252_good	263_good	-0.5	-0.594456
DL159	c1-c2-~c1+c2+	252_good	486_good	-0.75	-0.246762
DL159	c1-c2-~c1+c2+	252_good	275_good	-1.75	-0.493327
DL159	c1-c2-~c1+c2+	252_good	285_good	-0.5	-0.33927
DL159	c1-c2-~c1+c2+	252_good	286_good	0.5	-0.17182
DL159	c1-c2-~c1+c2+	252_good	296_good	0	-0.511934
DL159	c1-c2-~c1+c2+	252_good	462_good	0.75	-0.296703
DL159	c1-c2-~c1+c2+	252_good	313_good	0.5	-0.328353
DL159	c1-c2-~c1+c2+	252_good	316_good	-1	-0.412059
DL159	c1-c2-~c1+c2+	252_good	323_good	0.75	-0.100832
DL159	c1-c2-~c1+c2+	252_good	324_good	-11.75	-0.103842
DL159	c1-c2-~c1+c2+	252_good	326_good	0.5	-0.172818
DL159	c1-c2-~c1+c2+	252_good	350_good	0	-0.352126
DL159	c1-c2-~c1+c2+	252_good	354_good	-0.75	-0.203294
DL159	c1-c2-~c1+c2+	252_good	368_good	-0.25	-0.276866
DL159	c1-c2-~c1+c2+	252_good	372_good	0	-0.433733
DL159	c1-c2-~c1+c2+	252_good	385_good	0	-0.347029
DL159	c1-c2-~c1+c2+	252_good	399_good	-0.75	-0.332702
DL159	c1-c2-~c1+c2+	282_good	15_good	-1.5	-0.160224
DL159	c1-c2-~c1+c2+	282_good	24_good	-0.75	-0.0759837
DL159	c1-c2-~c1+c2+	282_good	29_good	-0.5	-0.137807
DL159	c1-c2-~c1+c2+	282_good	32_good	1.25	-0.143364
DL159	c1-c2-~c1+c2+	282_good	65_good	-1.75	-0.0796646
DL159	c1-c2-~c1+c2+	282_good	70_good	-1	-0.372932
DL159	c1-c2-~c1+c2+	282_good	75_good	-0.75	-0.214637
DL159	c1-c2-~c1+c2+	282_good	85_good	-1	-0.431202
DL159	c1-c2-~c1+c2+	282_good	88_good	-0.5	-0.124761
DL159	c1-c2-~c1+c2+	282_good	89_good	-1	-0.236284
DL159	c1-c2-~c1+c2+	282_good	94_good	-0.75	-0.284356
DL159	c1-c2-~c1+c2+	282_good	117_good	1	-0.190686
DL159	c1-c2-~c1+c2+	282_good	142_good	-1.5	-0.15075
DL159	c1-c2-~c1+c2+	282_good	152_good	6.75	-0.0994559
DL159	c1-c2-~c1+c2+	282_good	155_good	-3	-0.0774056
DL159	c1-c2-~c1+c2+	282_good	160_good	0.5	-0.220631
DL159	c1-c2-~c1+c2+	282_good	196_good	-0.75	-0.158954
DL159	c1-c2-~c1+c2+	282_good	206_good	1	-0.113778
DL159	c1-c2-~c1+c2+	282_good	207_good	-0.5	-0.222293
DL159	c1-c2-~c1+c2+	282_good	209_good	0.25	-0.0779398
DL159	c1-c2-~c1+c2+	282_good	211_good	-2.5	-0.186134
DL159	c1-c2-~c1+c2+	282_good	214_good	-2	-0.238219
DL159	c1-c2-~c1+c2+	282_good	215_good	-1	-0.145013
DL159	c1-c2-~c1+c2+	282_good	226_good	-2.25	-0.159469
DL159	c1-c2-~c1+c2+	282_good	231_good	5.5	-0.115891
DL159	c1-c2-~c1+c2+	282_good	237_good	-1.5	-0.238463
DL159	c1-c2-~c1+c2+	282_good	239_good	-2.25	-0.156369
DL159	c1-c2-~c1+c2+	282_good	263_good	-1.5	-0.384942
DL159	c1-c2-~c1+c2+	282_good	486_good	1.75	-0.155976
DL159	c1-c2-~c1+c2+	282_good	275_good	1.5	-0.410157
DL159	c1-c2-~c1+c2+	282_good	285_good	-2	-0.221735
DL159	c1-c2-~c1+c2+	282_good	286_good	-0.75	-0.235702
DL159	c1-c2-~c1+c2+	282_good	296_good	-1.25	-0.296581
DL159	c1-c2-~c1+c2+	282_good	462_good	-1	-0.15604
DL159	c1-c2-~c1+c2+	282_good	313_good	-1.25	-0.185532
DL159	c1-c2-~c1+c2+	282_good	316_good	-1	-0.355318
DL159	c1-c2-~c1+c2+	282_good	324_good	-0.5	-0.0995698
DL159	c1-c2-~c1+c2+	282_good	326_good	6.25	-0.157841
DL159	c1-c2-~c1+c2+	282_good	350_good	-1	-0.170838
DL159	c1-c2-~c1+c2+	282_good	354_good	-1.75	-0.150771
DL159	c1-c2-~c1+c2+	282_good	368_good	-0.75	-0.153964
DL159	c1-c2-~c1+c2+	282_good	372_good	10.5	-0.117809
DL159	c1-c2-~c1+c2+	282_good	385_good	-0.5	-0.214805
DL159	c1-c2-~c1+c2+	282_good	399_good	-1.5	-0.232972
DL159	c1-c2-~c1+c2+	284_good	15_good	-1	-0.168707
DL159	c1-c2-~c1+c2+	284_good	24_good	-0.25	-0.0688007
DL159	c1-c2-~c1+c2+	284_good	29_good	0	-0.1521
DL159	c1-c2-~c1+c2+	284_good	32_good	1.5	-0.141103
DL159	c1-c2-~c1+c2+	284_good	65_good	-2.75	-0.0821257
DL159	c1-c2-~c1+c2+	284_good	70_good	0.5	-0.380921
DL159	c1-c2-~c1+c2+	284_good	75_good	-0.5	-0.217915
DL159	c1-c2-~c1+c2+	284_good	85_good	-0.75	-0.423955
DL159	c1-c2-~c1+c2+	284_good	88_good	11.5	-0.0945841
DL159	c1-c2-~c1+c2+	284_good	89_good	0.75	-0.275076
DL159	c1-c2-~c1+c2+	284_good	94_good	3.75	-0.308445
DL159	c1-c2-~c1+c2+	284_good	117_good	0.75	-0.246059
DL159	c1-c2-~c1+c2+	284_good	142_good	-1.25	-0.159596
DL159	c1-c2-~c1+c2+	284_good	152_good	3.5	-0.0977404
DL159	c1-c2-~c1+c2+	284_good	155_good	1.5	-0.0710955
DL159	c1-c2-~c1+c2+	284_good	160_good	-3	-0.222696
DL159	c1-c2-~c1+c2+	284_good	196_good	3.25	-0.14191
DL159	c1-c2-~c1+c2+	284_good	206_good	1	-0.117758
DL159	c1-c2-~c1+c2+	284_good	207_good	-0.5	-0.229084
DL159	c1-c2-~c1+c2+	284_good	209_good	0.5	-0.0791928
DL159	c1-c2-~c1+c2+	284_good	211_good	0	-0.21585
DL159	c1-c2-~c1+c2+	284_good	214_good	0	-0.262869
DL159	c1-c2-~c1+c2+	284_good	215_good	5.5	-0.152543
DL159	c1-c2-~c1+c2+	284_good	226_good	0	-0.16707
DL159	c1-c2-~c1+c2+	284_good	231_good	5	-0.143613
DL159	c1-c2-~c1+c2+	284_good	237_good	1.25	-0.269188
DL159	c1-c2-~c1+c2+	284_good	239_good	5	-0.164419
DL159	c1-c2-~c1+c2+	284_good	263_good	1.75	-0.414923
DL159	c1-c2-~c1+c2+	284_good	486_good	1.25	-0.16784
DL159	c1-c2-~c1+c2+	284_good	275_good	1.25	-0.463099
DL159	c1-c2-~c1+c2+	284_good	285_good	1.75	-0.243834
DL159	c1-c2-~c1+c2+	284_good	286_good	-0.75	-0.211048
DL159	c1-c2-~c1+c2+	284_good	296_good	-1	-0.261589
DL159	c1-c2-~c1+c2+	284_good	462_good	0.5	-0.178274
DL159	c1-c2-~c1+c2+	284_good	313_good	0.75	-0.174361
DL159	c1-c2-~c1+c2+	284_good	316_good	-1.25	-0.381863
DL159	c1-c2-~c1+c2+	284_good	323_good	-2	-0.0640235
DL159	c1-c2-~c1+c2+	284_good	324_good	-4.5	-0.103677
DL159	c1-c2-~c1+c2+	284_good	326_good	1.25	-0.178049
DL159	c1-c2-~c1+c2+	284_good	350_good	-0.75	-0.131325
DL159	c1-c2-~c1+c2+	284_good	354_good	1.25	-0.142158
DL159	c1-c2-~c1+c2+	284_good	368_good	-0.75	-0.137778
DL159	c1-c2-~c1+c2+	284_good	372_good	11.25	-0.129069
DL159	c1-c2-~c1+c2+	284_good	385_good	1.75	-0.208347
DL159	c1-c2-~c1+c2+	284_good	399_good	-1.5	-0.215874
DL159	c1-c2-~c1+c2+	292_good	15_good	-0.75	-0.157866
DL159	c1-c2-~c1+c2+	292_good	24_good	12.75	-0.0752076
DL159	c1-c2-~c1+c2+	292_good	29_good	3.75	-0.102768
DL159	c1-c2-~c1+c2+	292_good	32_good	1.75	-0.134093
DL159	c1-c2-~c1+c2+	292_good	70_good	1.25	-0.2893
DL159	c1-c2-~c1+c2+	292_good	75_good	-0.5	-0.196059
DL159	c1-c2-~c1+c2+	292_good	85_good	-0.75	-0.334924
DL159	c1-c2-~c1+c2+	292_good	89_good	1	-0.214064
DL159	c1-c2-~c1+c2+	292_good	94_good	6.5	-0.233636
DL159	c1-c2-~c1+c2+	292_good	117_good	1	-0.201854
DL159	c1-c2-~c1+c2+	292_good	142_good	-1.25	-0.117508
DL159	c1-c2-~c1+c2+	292_good	152_good	3.5	-0.0774695
DL159	c1-c2-~c1+c2+	292_good	155_good	59.5	-0.0713632
DL159	c1-c2-~c1+c2+	292_good	160_good	0.25	-0.190307
DL159	c1-c2-~c1+c2+	292_good	196_good	12.25	-0.102888
DL159	c1-c2-~c1+c2+	292_good	206_good	1	-0.117728
DL159	c1-c2-~c1+c2+	292_good	207_good	9	-0.19975
DL159	c1-c2-~c1+c2+	292_good	209_good	9.25	-0.0653147
DL159	c1-c2-~c1+c2+	292_good	211_good	9.5	-0.168021
DL159	c1-c2-~c1+c2+	292_good	214_good	1.5	-0.2239
DL159	c1-c2-~c1+c2+	292_good	215_good	10.5	-0.127266
DL159	c1-c2-~c1+c2+	292_good	226_good	5.5	-0.157042
DL159	c1-c2-~c1+c2+	292_good	231_good	-2.75	-0.119748
DL159	c1-c2-~c1+c2+	292_good	237_good	-1.25	-0.239647
DL159	c1-c2-~c1+c2+	292_good	239_good	-2.75	-0.148247
DL159	c1-c2-~c1+c2+	292_good	263_good	1.75	-0.331284
DL159	c1-c2-~c1+c2+	292_good	486_good	1.5	-0.120732
DL159	c1-c2-~c1+c2+	292_good	275_good	1.5	-0.403727
DL159	c1-c2-~c1+c2+	292_good	285_good	-1.5	-0.201674
DL159	c1-c2-~c1+c2+	292_good	286_good	-0.75	-0.178883
DL159	c1-c2-~c1+c2+	292_good	296_good	-1.25	-0.226008
DL159	c1-c2-~c1+c2+	292_good	462_good	-1	-0.147967
DL159	c1-c2-~c1+c2+	292_good	313_good	-1	-0.147537
DL159	c1-c2-~c1+c2+	292_good	316_good	-1.25	-0.331835
DL159	c1-c2-~c1+c2+	292_good	324_good	1	-0.102441
DL159	c1-c2-~c1+c2+	292_good	326_good	-1	-0.14003
DL159	c1-c2-~c1+c2+	292_good	350_good	-1.25	-0.118422
DL159	c1-c2-~c1+c2+	292_good	354_good	-1.75	-0.107186
DL159	c1-c2-~c1+c2+	292_good	368_good	-1.25	-0.0954915
DL159	c1-c2-~c1+c2+	292_good	372_good	14	-0.122432
DL159	c1-c2-~c1+c2+	292_good	385_good	-0.5	-0.177388
DL159	c1-c2-~c1+c2+	292_good	399_good	-1.5	-0.17029
DL159	c1-c2-~c1+c2+	294_good	15_good	-3.25	-0.107563
DL159	c1-c2-~c1+c2+	294_good	24_good	1	-0.147262
DL159	c1-c2-~c1+c2+	294_good	29_good	1.5	-0.131473
DL159	c1-c2-~c1+c2+	294_good	32_good	0.75	-0.153913
DL159	c1-c2-~c1+c2+	294_good	65_good	-0.25	-0.190378
DL159	c1-c2-~c1+c2+	294_good	70_good	1	-0.114902
DL159	c1-c2-~c1+c2+	294_good	75_good	1	-0.113043
DL159	c1-c2-~c1+c2+	294_good	85_good	1.5	-0.217479
DL159	c1-c2-~c1+c2+	294_good	88_good	5.5	-0.067559
DL159	c1-c2-~c1+c2+	294_good	89_good	1.25	-0.114683
DL159	c1-c2-~c1+c2+	294_good	94_good	0.75	-0.195695
DL159	c1-c2-~c1+c2+	294_good	117_good	-4	-0.0772947
DL159	c1-c2-~c1+c2+	294_good	152_good	-0.75	-0.154716
DL159	c1-c2-~c1+c2+	294_good	160_good	-3	-0.137343
DL159	c1-c2-~c1+c2+	294_good	196_good	1.5	-0.0954798
DL159	c1-c2-~c1+c2+	294_good	206_good	-5	-0.0620896
DL159	c1-c2-~c1+c2+	294_good	207_good	0	-0.13876
DL159	c1-c2-~c1+c2+	294_good	209_good	0	-0.105057
DL159	c1-c2-~c1+c2+	294_good	211_good	0	-0.119327
DL159	c1-c2-~c1+c2+	294_good	214_good	0	-0.119744
DL159	c1-c2-~c1+c2+	294_good	215_good	0	-0.10008
DL159	c1-c2-~c1+c2+	294_good	226_good	-1.25	-0.103153
DL159	c1-c2-~c1+c2+	294_good	237_good	0.75	-0.138594
DL159	c1-c2-~c1+c2+	294_good	239_good	0	-0.105295
DL159	c1-c2-~c1+c2+	294_good	263_good	1	-0.184201
DL159	c1-c2-~c1+c2+	294_good	486_good	0.75	-0.155368
DL159	c1-c2-~c1+c2+	294_good	275_good	-2.25	-0.153202
DL159	c1-c2-~c1+c2+	294_good	285_good	0	-0.100972
DL159	c1-c2-~c1+c2+	294_good	286_good	1.25	-0.0514293
DL159	c1-c2-~c1+c2+	294_good	296_good	0.75	-0.313324
DL159	c1-c2-~c1+c2+	294_good	462_good	1	-0.0878995
DL159	c1-c2-~c1+c2+	294_good	313_good	1.25	-0.0954454
DL159	c1-c2-~c1+c2+	294_good	316_good	0.75	-0.149869
DL159	c1-c2-~c1+c2+	294_good	350_good	1	-0.0566057
DL159	c1-c2-~c1+c2+	294_good	354_good	0.75	-0.0761783
DL159	c1-c2-~c1+c2+	294_good	372_good	1.75	-0.148655
DL159	c1-c2-~c1+c2+	294_good	385_good	-0.25	-0.176724
DL159	c1-c2-~c1+c2+	294_good	399_good	0.75	-0.130362
DL159	c1-c2-~c1+c2+	309_good	15_good	-1.75	-0.193625
DL159	c1-c2-~c1+c2+	309_good	24_good	-0.25	-0.0994651
DL159	c1-c2-~c1+c2+	309_good	29_good	-1.25	-0.163374
DL159	c1-c2-~c1+c2+	309_good	32_good	1.5	-0.164849
DL159	c1-c2-~c1+c2+	309_good	65_good	-0.25	-0.0976142
DL159	c1-c2-~c1+c2+	309_good	70_good	-1.25	-0.434399
DL159	c1-c2-~c1+c2+	309_good	75_good	-1	-0.256923
DL159	c1-c2-~c1+c2+	309_good	85_good	-0.75	-0.566781
DL159	c1-c2-~c1+c2+	309_good	88_good	-0.75	-0.129967
DL159	c1-c2-~c1+c2+	309_good	89_good	-1.25	-0.285675
DL159	c1-c2-~c1+c2+	309_good	94_good	-1	-0.389307
DL159	c1-c2-~c1+c2+	309_good	117_good	-3.5	-0.209852
DL159	c1-c2-~c1+c2+	309_good	142_good	-1.5	-0.18257
DL159	c1-c2-~c1+c2+	309_good	152_good	-2.25	-0.117254
DL159	c1-c2-~c1+c2+	309_good	155_good	-2.75	-0.0766262
DL159	c1-c2-~c1+c2+	309_good	160_good	2	-0.255612
DL159	c1-c2-~c1+c2+	309_good	196_good	-1	-0.187253
DL159	c1-c2-~c1+c2+	309_good	206_good	0.75	-0.136335
DL159	c1-c2-~c1+c2+	309_good	207_good	-0.75	-0.289692
DL159	c1-c2-~c1+c2+	309_good	209_good	-2.25	-0.0880023
DL159	c1-c2-~c1+c2+	309_good	211_good	-1.75	-0.231966
DL159	c1-c2-~c1+c2+	309_good	214_good	-1.75	-0.315825
DL159	c1-c2-~c1+c2+	309_good	215_good	-1.5	-0.190181
DL159	c1-c2-~c1+c2+	309_good	226_good	-1.75	-0.205081
DL159	c1-c2-~c1+c2+	309_good	231_good	-2	-0.147538
DL159	c1-c2-~c1+c2+	309_good	237_good	-1.5	-0.312188
DL159	c1-c2-~c1+c2+	309_good	239_good	-2	-0.206188
DL159	c1-c2-~c1+c2+	309_good	263_good	-1.25	-0.511476
DL159	c1-c2-~c1+c2+	309_good	486_good	1.75	-0.179074
DL159	c1-c2-~c1+c2+	309_good	275_good	-2.25	-0.508863
DL159	c1-c2-~c1+c2+	309_good	285_good	-0.75	-0.289866
DL159	c1-c2-~c1+c2+	309_good	286_good	-0.75	-0.255144
DL159	c1-c2-~c1+c2+	309_good	296_good	-1.5	-0.36048
DL159	c1-c2-~c1+c2+	309_good	462_good	-1.25	-0.212143
DL159	c1-c2-~c1+c2+	309_good	313_good	-1.25	-0.244578
DL159	c1-c2-~c1+c2+	309_good	316_good	-1	-0.460315
DL159	c1-c2-~c1+c2+	309_good	323_good	-1.5	-0.0628089
DL159	c1-c2-~c1+c2+	309_good	324_good	-1.25	-0.110039
DL159	c1-c2-~c1+c2+	309_good	326_good	-1	-0.199046
DL159	c1-c2-~c1+c2+	309_good	350_good	-1	-0.171474
DL159	c1-c2-~c1+c2+	309_good	354_good	-1.5	-0.179564
DL159	c1-c2-~c1+c2+	309_good	368_good	-0.75	-0.134858
DL159	c1-c2-~c1+c2+	309_good	372_good	12.5	-0.143669
DL159	c1-c2-~c1+c2+	309_good	385_good	-0.75	-0.283534
DL159	c1-c2-~c1+c2+	309_good	399_good	-1.5	-0.275742
DL159	c1-c2-~c1+c2+	317_good	15_good	-0.5	-0.0975921
DL159	c1-c2-~c1+c2+	317_good	24_good	-0.25	-0.184363
DL159	c1-c2-~c1+c2+	317_good	29_good	-0.25	-0.137365
DL159	c1-c2-~c1+c2+	317_good	70_good	-0.25	-0.349225
DL159	c1-c2-~c1+c2+	317_good	75_good	-0.25	-0.299881
DL159	c1-c2-~c1+c2+	317_good	85_good	-0.5	-0.519923
DL159	c1-c2-~c1+c2+	317_good	88_good	-0.25	-0.219995
DL159	c1-c2-~c1+c2+	317_good	89_good	-0.25	-0.1985
DL159	c1-c2-~c1+c2+	317_good	94_good	-0.5	-0.348523
DL159	c1-c2-~c1+c2+	317_good	117_good	-5.75	-0.168354
DL159	c1-c2-~c1+c2+	317_good	142_good	-1.25	-0.147983
DL159	c1-c2-~c1+c2+	317_good	152_good	-3.5	-0.151627
DL159	c1-c2-~c1+c2+	317_good	155_good	-2.25	-0.175185
DL159	c1-c2-~c1+c2+	317_good	160_good	-6.5	-0.188356
DL159	c1-c2-~c1+c2+	317_good	196_good	-0.5	-0.221329
DL159	c1-c2-~c1+c2+	317_good	207_good	-0.25	-0.259516
DL159	c1-c2-~c1+c2+	317_good	209_good	0	-0.174259
DL159	c1-c2-~c1+c2+	317_good	211_good	-3	-0.165193
DL159	c1-c2-~c1+c2+	317_good	214_good	-2.25	-0.188775
DL159	c1-c2-~c1+c2+	317_good	215_good	0	-0.226483
DL159	c1-c2-~c1+c2+	317_good	226_good	-0.5	-0.127701
DL159	c1-c2-~c1+c2+	317_good	231_good	-4.75	-0.140884
DL159	c1-c2-~c1+c2+	317_good	237_good	-0.75	-0.233743
DL159	c1-c2-~c1+c2+	317_good	239_good	-0.5	-0.156494
DL159	c1-c2-~c1+c2+	317_good	263_good	-1	-0.432661
DL159	c1-c2-~c1+c2+	317_good	486_good	-2.5	-0.17786
DL159	c1-c2-~c1+c2+	317_good	275_good	-2.75	-0.32151
DL159	c1-c2-~c1+c2+	317_good	285_good	-1.25	-0.23831
DL159	c1-c2-~c1+c2+	317_good	286_good	-0.25	-0.245257
DL159	c1-c2-~c1+c2+	317_good	296_good	-0.5	-0.415113
DL159	c1-c2-~c1+c2+	317_good	462_good	0	-0.214672
DL159	c1-c2-~c1+c2+	317_good	313_good	-0.25	-0.234968
DL159	c1-c2-~c1+c2+	317_good	316_good	-0.75	-0.321883
DL159	c1-c2-~c1+c2+	317_good	323_good	-4.25	-0.0729703
DL159	c1-c2-~c1+c2+	317_good	324_good	0	-0.0797421
DL159	c1-c2-~c1+c2+	317_good	326_good	-0.25	-0.132928
DL159	c1-c2-~c1+c2+	317_good	350_good	-0.25	-0.348467
DL159	c1-c2-~c1+c2+	317_good	354_good	-1	-0.159959
DL159	c1-c2-~c1+c2+	317_good	368_good	-0.25	-0.26175
DL159	c1-c2-~c1+c2+	317_good	372_good	-0.5	-0.423433
DL159	c1-c2-~c1+c2+	317_good	373_good	-1.25	-0.154571
DL159	c1-c2-~c1+c2+	317_good	385_good	-0.25	-0.252079
DL159	c1-c2-~c1+c2+	317_good	399_good	-0.75	-0.333786
DL159	c1-c2-~c1+c2+	347_good	15_good	-0.25	-0.121658
DL159	c1-c2-~c1+c2+	347_good	24_good	-0.25	-0.087347
DL159	c1-c2-~c1+c2+	347_good	29_good	-2.25	-0.0860179
DL159	c1-c2-~c1+c2+	347_good	32_good	-5.25	-0.0878665
DL159	c1-c2-~c1+c2+	347_good	70_good	-0.5	-0.170155
DL159	c1-c2-~c1+c2+	347_good	75_good	-0.25	-0.2231
DL159	c1-c2-~c1+c2+	347_good	85_good	-0.5	-0.383548
DL159	c1-c2-~c1+c2+	347_good	88_good	-0.75	-0.202542
DL159	c1-c2-~c1+c2+	347_good	89_good	-0.25	-0.168495
DL159	c1-c2-~c1+c2+	347_good	94_good	-0.5	-0.29795
DL159	c1-c2-~c1+c2+	347_good	117_good	-5.5	-0.154854
DL159	c1-c2-~c1+c2+	347_good	142_good	-1.75	-0.137936
DL159	c1-c2-~c1+c2+	347_good	152_good	-3	-0.0850677
DL159	c1-c2-~c1+c2+	347_good	155_good	-1.75	-0.074403
DL159	c1-c2-~c1+c2+	347_good	160_good	-6	-0.146248
DL159	c1-c2-~c1+c2+	347_good	196_good	-0.25	-0.198669
DL159	c1-c2-~c1+c2+	347_good	206_good	-3.25	-0.0691724
DL159	c1-c2-~c1+c2+	347_good	207_good	-0.25	-0.243415
DL159	c1-c2-~c1+c2+	347_good	209_good	-0.25	-0.150056
DL159	c1-c2-~c1+c2+	347_good	211_good	-2	-0.182177
DL159	c1-c2-~c1+c2+	347_good	214_good	-2.75	-0.161816
DL159	c1-c2-~c1+c2+	347_good	215_good	-0.25	-0.212617
DL159	c1-c2-~c1+c2+	347_good	226_good	-2.5	-0.119504
DL159	c1-c2-~c1+c2+	347_good	231_good	-0.5	-0.122933
DL159	c1-c2-~c1+c2+	347_good	237_good	-0.5	-0.221114
DL159	c1-c2-~c1+c2+	347_good	239_good	-0.25	-0.172359
DL159	c1-c2-~c1+c2+	347_good	263_good	-1.5	-0.335791
DL159	c1-c2-~c1+c2+	347_good	486_good	-3	-0.119762
DL159	c1-c2-~c1+c2+	347_good	275_good	-2.5	-0.290617
DL159	c1-c2-~c1+c2+	347_good	285_good	-1.5	-0.18287
DL159	c1-c2-~c1+c2+	347_good	286_good	-0.25	-0.131004
DL159	c1-c2-~c1+c2+	347_good	296_good	-0.5	-0.331878
DL159	c1-c2-~c1+c2+	347_good	462_good	0	-0.199701
DL159	c1-c2-~c1+c2+	347_good	313_good	0	-0.177017
DL159	c1-c2-~c1+c2+	347_good	316_good	0	-0.261005
DL159	c1-c2-~c1+c2+	347_good	323_good	0	-0.059905
DL159	c1-c2-~c1+c2+	347_good	324_good	-15	-0.0582481
DL159	c1-c2-~c1+c2+	347_good	326_good	0	-0.12493
DL159	c1-c2-~c1+c2+	347_good	350_good	-0.75	-0.206486
DL159	c1-c2-~c1+c2+	347_good	354_good	-1.5	-0.114148
DL159	c1-c2-~c1+c2+	347_good	368_good	1	-0.0928837
DL159	c1-c2-~c1+c2+	347_good	372_good	-0.75	-0.277674
DL159	c1-c2-~c1+c2+	347_good	373_good	-1.25	-0.107522
DL159	c1-c2-~c1+c2+	347_good	385_good	-0.25	-0.212164
DL159	c1-c2-~c1+c2+	347_good	399_good	-1.25	-0.214271
DL159	c1-c2-~c1+c2+	363_good	29_good	-0.5	-0.112663
DL159	c1-c2-~c1+c2+	363_good	32_good	0.25	-0.0942003
DL159	c1-c2-~c1+c2+	363_good	70_good	0.25	-0.236897
DL159	c1-c2-~c1+c2+	363_good	75_good	1.5	-0.135923
DL159	c1-c2-~c1+c2+	363_good	85_good	1.25	-0.285922
DL159	c1-c2-~c1+c2+	363_good	88_good	2.5	-0.165179
DL159	c1-c2-~c1+c2+	363_good	89_good	-1.5	-0.0965424
DL159	c1-c2-~c1+c2+	363_good	94_good	1.75	-0.196015
DL159	c1-c2-~c1+c2+	363_good	117_good	-0.25	-0.151448
DL159	c1-c2-~c1+c2+	363_good	142_good	0.5	-0.156211
DL159	c1-c2-~c1+c2+	363_good	152_good	-4	-0.117596
DL159	c1-c2-~c1+c2+	363_good	160_good	-4	-0.217818
DL159	c1-c2-~c1+c2+	363_good	196_good	3	-0.108989
DL159	c1-c2-~c1+c2+	363_good	207_good	1.5	-0.17392
DL159	c1-c2-~c1+c2+	363_good	209_good	2	-0.0900099
DL159	c1-c2-~c1+c2+	363_good	211_good	0	-0.120292
DL159	c1-c2-~c1+c2+	363_good	214_good	0.25	-0.168109
DL159	c1-c2-~c1+c2+	363_good	215_good	2	-0.102746
DL159	c1-c2-~c1+c2+	363_good	226_good	0.25	-0.0997718
DL159	c1-c2-~c1+c2+	363_good	231_good	0	-0.10212
DL159	c1-c2-~c1+c2+	363_good	237_good	1.25	-0.136158
DL159	c1-c2-~c1+c2+	363_good	239_good	-0.25	-0.120648
DL159	c1-c2-~c1+c2+	363_good	263_good	0.5	-0.316078
DL159	c1-c2-~c1+c2+	363_good	486_good	0	-0.216785
DL159	c1-c2-~c1+c2+	363_good	275_good	0	-0.289583
DL159	c1-c2-~c1+c2+	363_good	285_good	0	-0.150001
DL159	c1-c2-~c1+c2+	363_good	286_good	1.5	-0.0920324
DL159	c1-c2-~c1+c2+	363_good	296_good	1.25	-0.230753
DL159	c1-c2-~c1+c2+	363_good	462_good	1.75	-0.115854
DL159	c1-c2-~c1+c2+	363_good	313_good	1.75	-0.13534
DL159	c1-c2-~c1+c2+	363_good	316_good	0.75	-0.205388
DL159	c1-c2-~c1+c2+	363_good	323_good	15.25	-0.0654416
DL159	c1-c2-~c1+c2+	363_good	324_good	-12	-0.0801932
DL159	c1-c2-~c1+c2+	363_good	326_good	1	-0.121407
DL159	c1-c2-~c1+c2+	363_good	350_good	1	-0.139799
DL159	c1-c2-~c1+c2+	363_good	354_good	0	-0.13257
DL159	c1-c2-~c1+c2+	363_good	368_good	0	-0.0916301
DL159	c1-c2-~c1+c2+	363_good	372_good	1.25	-0.207838
DL159	c1-c2-~c1+c2+	363_good	385_good	1.5	-0.145041
DL159	c1-c2-~c1+c2+	363_good	399_good	0.75	-0.224546
DL159	c1-c2-~c1+c2+	374_good	15_good	-0.25	-0.0699161
DL159	c1-c2-~c1+c2+	374_good	24_good	0	-0.0771158
DL159	c1-c2-~c1+c2+	374_good	29_good	0	-0.127584
DL159	c1-c2-~c1+c2+	374_good	65_good	-2	-0.0651479
DL159	c1-c2-~c1+c2+	374_good	70_good	-0.25	-0.304896
DL159	c1-c2-~c1+c2+	374_good	75_good	-0.25	-0.218659
DL159	c1-c2-~c1+c2+	374_good	85_good	-0.25	-0.32232
DL159	c1-c2-~c1+c2+	374_good	88_good	1.25	-0.128818
DL159	c1-c2-~c1+c2+	374_good	89_good	0	-0.141634
DL159	c1-c2-~c1+c2+	374_good	94_good	-0.25	-0.249456
DL159	c1-c2-~c1+c2+	374_good	117_good	-3.25	-0.0846292
DL159	c1-c2-~c1+c2+	374_good	142_good	-2.75	-0.0895928
DL159	c1-c2-~c1+c2+	374_good	152_good	-2.75	-0.0874412
DL159	c1-c2-~c1+c2+	374_good	155_good	-1.5	-0.0815775
DL159	c1-c2-~c1+c2+	374_good	160_good	-5.5	-0.142405
DL159	c1-c2-~c1+c2+	374_good	196_good	-0.25	-0.143787
DL159	c1-c2-~c1+c2+	374_good	206_good	-0.5	-0.121132
DL159	c1-c2-~c1+c2+	374_good	207_good	-0.25	-0.217035
DL159	c1-c2-~c1+c2+	374_good	209_good	0	-0.191875
DL159	c1-c2-~c1+c2+	374_good	211_good	-0.25	-0.123768
DL159	c1-c2-~c1+c2+	374_good	214_good	-1.25	-0.135776
DL159	c1-c2-~c1+c2+	374_good	215_good	0	-0.195102
DL159	c1-c2-~c1+c2+	374_good	226_good	-0.75	-0.108855
DL159	c1-c2-~c1+c2+	374_good	231_good	-0.25	-0.129752
DL159	c1-c2-~c1+c2+	374_good	237_good	-0.5	-0.224431
DL159	c1-c2-~c1+c2+	374_good	239_good	-0.5	-0.151151
DL159	c1-c2-~c1+c2+	374_good	263_good	-1	-0.252995
DL159	c1-c2-~c1+c2+	374_good	486_good	-2.75	-0.103858
DL159	c1-c2-~c1+c2+	374_good	275_good	-3	-0.212059
DL159	c1-c2-~c1+c2+	374_good	285_good	-1.75	-0.142892
DL159	c1-c2-~c1+c2+	374_good	286_good	0	-0.187192
DL159	c1-c2-~c1+c2+	374_good	296_good	-0.25	-0.272013
DL159	c1-c2-~c1+c2+	374_good	462_good	0	-0.126689
DL159	c1-c2-~c1+c2+	374_good	313_good	0	-0.124778
DL159	c1-c2-~c1+c2+	374_good	316_good	-0.5	-0.178782
DL159	c1-c2-~c1+c2+	374_good	323_good	0	-0.0616436
DL159	c1-c2-~c1+c2+	374_good	326_good	0	-0.0853205
DL159	c1-c2-~c1+c2+	374_good	350_good	0	-0.235465
DL159	c1-c2-~c1+c2+	374_good	354_good	-0.5	-0.10379
DL159	c1-c2-~c1+c2+	374_good	368_good	-0.5	-0.159246
DL159	c1-c2-~c1+c2+	374_good	372_good	-0.25	-0.260283
DL159	c1-c2-~c1+c2+	374_good	373_good	-0.75	-0.0969632
DL159	c1-c2-~c1+c2+	374_good	385_good	0	-0.155739
DL159	c1-c2-~c1+c2+	374_good	399_good	0	-0.208929
DL159	c1-c2-~c1+c2+	403_good	15_good	-2.25	-0.105009
DL159	c1-c2-~c1+c2+	403_good	24_good	2.5	-0.151596
DL159	c1-c2-~c1+c2+	403_good	29_good	2.25	-0.123401
DL159	c1-c2-~c1+c2+	403_good	32_good	-4.25	-0.124364
DL159	c1-c2-~c1+c2+	403_good	65_good	0.75	-0.0520541
DL159	c1-c2-~c1+c2+	403_good	70_good	1.25	-0.280043
DL159	c1-c2-~c1+c2+	403_good	75_good	0.5	-0.217963
DL159	c1-c2-~c1+c2+	403_good	85_good	0.75	-0.539466
DL159	c1-c2-~c1+c2+	403_good	88_good	0.5	-0.278635
DL159	c1-c2-~c1+c2+	403_good	89_good	-0.5	-0.230758
DL159	c1-c2-~c1+c2+	403_good	94_good	1	-0.355686
DL159	c1-c2-~c1+c2+	403_good	117_good	-4.25	-0.219666
DL159	c1-c2-~c1+c2+	403_good	142_good	0	-0.211781
DL159	c1-c2-~c1+c2+	403_good	152_good	-0.5	-0.143512
DL159	c1-c2-~c1+c2+	403_good	155_good	-0.25	-0.189311
DL159	c1-c2-~c1+c2+	403_good	160_good	-3.75	-0.223129
DL159	c1-c2-~c1+c2+	403_good	196_good	2.75	-0.185258
DL159	c1-c2-~c1+c2+	403_good	206_good	-2.5	-0.127367
DL159	c1-c2-~c1+c2+	403_good	207_good	-1	-0.275078
DL159	c1-c2-~c1+c2+	403_good	209_good	-1.25	-0.141753
DL159	c1-c2-~c1+c2+	403_good	211_good	-1	-0.238187
DL159	c1-c2-~c1+c2+	403_good	214_good	-0.5	-0.296232
DL159	c1-c2-~c1+c2+	403_good	215_good	1.5	-0.170833
DL159	c1-c2-~c1+c2+	403_good	226_good	-1.25	-0.175949
DL159	c1-c2-~c1+c2+	403_good	231_good	-1.25	-0.155762
DL159	c1-c2-~c1+c2+	403_good	237_good	-1.5	-0.237463
DL159	c1-c2-~c1+c2+	403_good	239_good	0.75	-0.193332
DL159	c1-c2-~c1+c2+	403_good	263_good	0.25	-0.460545
DL159	c1-c2-~c1+c2+	403_good	486_good	-1.75	-0.218094
DL159	c1-c2-~c1+c2+	403_good	275_good	-0.75	-0.426561
DL159	c1-c2-~c1+c2+	403_good	285_good	0.5	-0.281018
DL159	c1-c2-~c1+c2+	403_good	286_good	1	-0.192205
DL159	c1-c2-~c1+c2+	403_good	296_good	0.25	-0.446495
DL159	c1-c2-~c1+c2+	403_good	462_good	1	-0.198471
DL159	c1-c2-~c1+c2+	403_good	313_good	0.25	-0.270048
DL159	c1-c2-~c1+c2+	403_good	316_good	0.25	-0.467227
DL159	c1-c2-~c1+c2+	403_good	323_good	-0.5	-0.0869338
DL159	c1-c2-~c1+c2+	403_good	324_good	-10.5	-0.0612895
DL159	c1-c2-~c1+c2+	403_good	326_good	-2	-0.134895
DL159	c1-c2-~c1+c2+	403_good	350_good	2.75	-0.190191
DL159	c1-c2-~c1+c2+	403_good	354_good	0	-0.18327
DL159	c1-c2-~c1+c2+	403_good	372_good	1	-0.318549
DL159	c1-c2-~c1+c2+	403_good	385_good	1.25	-0.272844
DL159	c1-c2-~c1+c2+	403_good	399_good	0.25	-0.390558
DL159	c1-c2-~c1+c2+	405_good	15_good	-1.25	-0.131624
DL159	c1-c2-~c1+c2+	405_good	24_good	0	-0.182144
DL159	c1-c2-~c1+c2+	405_good	29_good	-0.25	-0.17889
DL159	c1-c2-~c1+c2+	405_good	32_good	-3.75	-0.153703
DL159	c1-c2-~c1+c2+	405_good	65_good	-2.25	-0.100111
DL159	c1-c2-~c1+c2+	405_good	70_good	-0.25	-0.341812
DL159	c1-c2-~c1+c2+	405_good	75_good	0	-0.358577
DL159	c1-c2-~c1+c2+	405_good	85_good	0	-0.704539
DL159	c1-c2-~c1+c2+	405_good	88_good	0.25	-0.484583
DL159	c1-c2-~c1+c2+	405_good	89_good	-0.25	-0.269669
DL159	c1-c2-~c1+c2+	405_good	94_good	0	-0.465713
DL159	c1-c2-~c1+c2+	405_good	117_good	-4.25	-0.210906
DL159	c1-c2-~c1+c2+	405_good	142_good	-0.75	-0.12836
DL159	c1-c2-~c1+c2+	405_good	152_good	-1.75	-0.14299
DL159	c1-c2-~c1+c2+	405_good	155_good	-1.25	-0.172265
DL159	c1-c2-~c1+c2+	405_good	160_good	-5.25	-0.250309
DL159	c1-c2-~c1+c2+	405_good	196_good	0	-0.298138
DL159	c1-c2-~c1+c2+	405_good	207_good	-0.25	-0.329575
DL159	c1-c2-~c1+c2+	405_good	209_good	-0.5	-0.186325
DL159	c1-c2-~c1+c2+	405_good	211_good	-0.75	-0.230429
DL159	c1-c2-~c1+c2+	405_good	214_good	-1.5	-0.256162
DL159	c1-c2-~c1+c2+	405_good	215_good	-0.25	-0.246938
DL159	c1-c2-~c1+c2+	405_good	226_good	-1.25	-0.175851
DL159	c1-c2-~c1+c2+	405_good	231_good	-1	-0.135761
DL159	c1-c2-~c1+c2+	405_good	237_good	-0.5	-0.274787
DL159	c1-c2-~c1+c2+	405_good	239_good	-0.75	-0.212908
DL159	c1-c2-~c1+c2+	405_good	263_good	-0.5	-0.557305
DL159	c1-c2-~c1+c2+	405_good	486_good	-3.25	-0.235058
DL159	c1-c2-~c1+c2+	405_good	275_good	-2.5	-0.392861
DL159	c1-c2-~c1+c2+	405_good	285_good	-1	-0.302303
DL159	c1-c2-~c1+c2+	405_good	286_good	0.25	-0.244612
DL159	c1-c2-~c1+c2+	405_good	296_good	-0.25	-0.575186
DL159	c1-c2-~c1+c2+	405_good	462_good	0.25	-0.247593
DL159	c1-c2-~c1+c2+	405_good	313_good	0	-0.329552
DL159	c1-c2-~c1+c2+	405_good	316_good	-0.25	-0.389372
DL159	c1-c2-~c1+c2+	405_good	323_good	-0.25	-0.113625
DL159	c1-c2-~c1+c2+	405_good	324_good	-14.25	-0.0805857
DL159	c1-c2-~c1+c2+	405_good	326_good	-0.25	-0.129188
DL159	c1-c2-~c1+c2+	405_good	350_good	0	-0.399426
DL159	c1-c2-~c1+c2+	405_good	354_good	-0.75	-0.19341
DL159	c1-c2-~c1+c2+	405_good	368_good	0	-0.216374
DL159	c1-c2-~c1+c2+	405_good	372_good	0	-0.562639
DL159	c1-c2-~c1+c2+	405_good	373_good	-0.75	-0.225205
DL159	c1-c2-~c1+c2+	405_good	385_good	0	-0.350254
DL159	c1-c2-~c1+c2+	405_good	399_good	-0.25	-0.448718
DL159	c1-c2-~c1+c2+	406_good	15_good	-37.25	-0.0556065
DL159	c1-c2-~c1+c2+	406_good	65_good	21	-0.0544331
DL159	c1-c2-~c1+c2+	406_good	70_good	-2.75	-0.0864524
DL159	c1-c2-~c1+c2+	406_good	75_good	-3.5	-0.072933
DL159	c1-c2-~c1+c2+	406_good	85_good	-0.75	-0.16261
DL159	c1-c2-~c1+c2+	406_good	88_good	-1	-0.0889498
DL159	c1-c2-~c1+c2+	406_good	89_good	-7.5	-0.0617305
DL159	c1-c2-~c1+c2+	406_good	94_good	1.25	-0.0809492
DL159	c1-c2-~c1+c2+	406_good	152_good	10	-0.0655717
DL159	c1-c2-~c1+c2+	406_good	155_good	28	-0.0467075
DL159	c1-c2-~c1+c2+	406_good	160_good	-0.5	-0.0629317
DL159	c1-c2-~c1+c2+	406_good	196_good	0	-0.051052
DL159	c1-c2-~c1+c2+	406_good	206_good	-8.25	-0.055313
DL159	c1-c2-~c1+c2+	406_good	207_good	-1.5	-0.0880396
DL159	c1-c2-~c1+c2+	406_good	209_good	-33.25	-0.0581345
DL159	c1-c2-~c1+c2+	406_good	211_good	-2.25	-0.0538702
DL159	c1-c2-~c1+c2+	406_good	214_good	-3.5	-0.0707566
DL159	c1-c2-~c1+c2+	406_good	215_good	-1.5	-0.0719733
DL159	c1-c2-~c1+c2+	406_good	231_good	-4.75	-0.0621758
DL159	c1-c2-~c1+c2+	406_good	237_good	0.5	-0.0941061
DL159	c1-c2-~c1+c2+	406_good	239_good	-1.75	-0.0640125
DL159	c1-c2-~c1+c2+	406_good	263_good	-1.75	-0.111536
DL159	c1-c2-~c1+c2+	406_good	486_good	2.25	-0.0550005
DL159	c1-c2-~c1+c2+	406_good	275_good	-3.5	-0.118823
DL159	c1-c2-~c1+c2+	406_good	285_good	-1.5	-0.0948339
DL159	c1-c2-~c1+c2+	406_good	286_good	-4.25	-0.067382
DL159	c1-c2-~c1+c2+	406_good	296_good	1	-0.0921448
DL159	c1-c2-~c1+c2+	406_good	462_good	-11.5	-0.0517136
DL159	c1-c2-~c1+c2+	406_good	313_good	13.5	-0.0522997
DL159	c1-c2-~c1+c2+	406_good	316_good	0.5	-0.147172
DL159	c1-c2-~c1+c2+	406_good	324_good	-9.5	-0.0632975
DL159	c1-c2-~c1+c2+	406_good	326_good	-4	-0.070364
DL159	c1-c2-~c1+c2+	406_good	350_good	-0.5	-0.175191
DL159	c1-c2-~c1+c2+	406_good	354_good	-3.75	-0.0505145
DL159	c1-c2-~c1+c2+	406_good	368_good	-0.25	-0.14861
DL159	c1-c2-~c1+c2+	406_good	385_good	1	-0.0886544
DL159	c1-c2-~c1+c2+	406_good	399_good	0.5	-0.109205
DL159	c1-c2-~c1+c2+	434_good	15_good	-4	-0.0593162
DL159	c1-c2-~c1+c2+	434_good	24_good	-0.5	-0.101663
DL159	c1-c2-~c1+c2+	434_good	29_good	0	-0.09097
DL159	c1-c2-~c1+c2+	434_good	32_good	-2.75	-0.0890004
DL159	c1-c2-~c1+c2+	434_good	65_good	-0.25	-0.0761953
DL159	c1-c2-~c1+c2+	434_good	70_good	-0.25	-0.21215
DL159	c1-c2-~c1+c2+	434_good	75_good	-0.75	-0.147427
DL159	c1-c2-~c1+c2+	434_good	85_good	-0.25	-0.3211
DL159	c1-c2-~c1+c2+	434_good	88_good	1	-0.133928
DL159	c1-c2-~c1+c2+	434_good	89_good	0	-0.140699
DL159	c1-c2-~c1+c2+	434_good	94_good	-0.5	-0.218837
DL159	c1-c2-~c1+c2+	434_good	117_good	-5.25	-0.0970534
DL159	c1-c2-~c1+c2+	434_good	142_good	-1.25	-0.0645702
DL159	c1-c2-~c1+c2+	434_good	152_good	-3	-0.0780106
DL159	c1-c2-~c1+c2+	434_good	155_good	-4.5	-0.0720647
DL159	c1-c2-~c1+c2+	434_good	160_good	-6	-0.117661
DL159	c1-c2-~c1+c2+	434_good	196_good	-2.25	-0.127637
DL159	c1-c2-~c1+c2+	434_good	206_good	-0.25	-0.0573065
DL159	c1-c2-~c1+c2+	434_good	207_good	-0.25	-0.200692
DL159	c1-c2-~c1+c2+	434_good	209_good	-0.25	-0.0928269
DL159	c1-c2-~c1+c2+	434_good	211_good	-4	-0.111634
DL159	c1-c2-~c1+c2+	434_good	214_good	-4.25	-0.116128
DL159	c1-c2-~c1+c2+	434_good	215_good	-0.25	-0.149917
DL159	c1-c2-~c1+c2+	434_good	226_good	-4	-0.0842888
DL159	c1-c2-~c1+c2+	434_good	231_good	-4	-0.0710462
DL159	c1-c2-~c1+c2+	434_good	237_good	-0.25	-0.194468
DL159	c1-c2-~c1+c2+	434_good	239_good	-0.25	-0.141303
DL159	c1-c2-~c1+c2+	434_good	263_good	-0.75	-0.254875
DL159	c1-c2-~c1+c2+	434_good	486_good	-3.5	-0.109045
DL159	c1-c2-~c1+c2+	434_good	275_good	-4.25	-0.196763
DL159	c1-c2-~c1+c2+	434_good	285_good	-0.75	-0.154393
DL159	c1-c2-~c1+c2+	434_good	286_good	-2.75	-0.0853921
DL159	c1-c2-~c1+c2+	434_good	296_good	-1	-0.23642
DL159	c1-c2-~c1+c2+	434_good	462_good	0.75	-0.099447
DL159	c1-c2-~c1+c2+	434_good	313_good	0.25	-0.132753
DL159	c1-c2-~c1+c2+	434_good	316_good	-2.75	-0.164499
DL159	c1-c2-~c1+c2+	434_good	323_good	-4	-0.0559784
DL159	c1-c2-~c1+c2+	434_good	324_good	-10.5	-0.0601174
DL159	c1-c2-~c1+c2+	434_good	326_good	-1.75	-0.0856122
DL159	c1-c2-~c1+c2+	434_good	350_good	-0.5	-0.165904
DL159	c1-c2-~c1+c2+	434_good	354_good	-1.5	-0.106985
DL159	c1-c2-~c1+c2+	434_good	368_good	-0.5	-0.139674
DL159	c1-c2-~c1+c2+	434_good	372_good	-0.25	-0.211089
DL159	c1-c2-~c1+c2+	434_good	373_good	-1.5	-0.104671
DL159	c1-c2-~c1+c2+	434_good	385_good	-0.25	-0.145095
DL159	c1-c2-~c1+c2+	434_good	399_good	-1.25	-0.154979
DL161	c1-c2-~c1+c2+	79_good	3_good	1	-0.0902139
DL161	c1-c2-~c1+c2+	79_good	7_good	3.5	-0.0970762
DL161	c1-c2-~c1+c2+	79_good	8_good	-46	-0.0536276
DL161	c1-c2-~c1+c2+	79_good	12_good	3	-0.172738
DL161	c1-c2-~c1+c2+	79_good	484_good	-0.5	-0.124
DL161	c1-c2-~c1+c2+	79_good	23_good	-2.25	-0.119622
DL161	c1-c2-~c1+c2+	79_good	34_good	3	-0.144559
DL161	c1-c2-~c1+c2+	79_good	35_good	-22	-0.080445
DL161	c1-c2-~c1+c2+	79_good	53_good	3.5	-0.108448
DL161	c1-c2-~c1+c2+	79_good	62_good	-41.5	-0.0498926
DL161	c1-c2-~c1+c2+	79_good	99_good	3	-0.156637
DL161	c1-c2-~c1+c2+	79_good	100_good	-3.75	-0.0974127
DL161	c1-c2-~c1+c2+	79_good	105_good	4.75	-0.07112
DL161	c1-c2-~c1+c2+	79_good	114_good	-3.25	-0.0472897
DL161	c1-c2-~c1+c2+	79_good	514_good	-50.5	-0.0379154
DL161	c1-c2-~c1+c2+	79_good	115_good	-1.75	-0.260249
DL161	c1-c2-~c1+c2+	79_good	121_good	8	-0.11565
DL161	c1-c2-~c1+c2+	79_good	147_good	4.25	-0.0651086
DL161	c1-c2-~c1+c2+	79_good	149_good	-35.5	-0.102664
DL161	c1-c2-~c1+c2+	79_good	156_good	0.5	-0.0944069
DL161	c1-c2-~c1+c2+	79_good	157_good	0.75	-0.0875545
DL161	c1-c2-~c1+c2+	79_good	158_good	1.5	-0.096629
DL161	c1-c2-~c1+c2+	79_good	165_good	-11.25	-0.0830169
DL161	c1-c2-~c1+c2+	79_good	177_good	0	-0.120235
DL161	c1-c2-~c1+c2+	79_good	500_good	5.75	-0.121121
DL161	c1-c2-~c1+c2+	79_good	182_good	1.25	-0.103781
DL161	c1-c2-~c1+c2+	79_good	192_good	0	-0.130772
DL161	c1-c2-~c1+c2+	79_good	194_good	-21	-0.0746618
DL161	c1-c2-~c1+c2+	79_good	202_good	4.75	-0.135906
DL161	c1-c2-~c1+c2+	79_good	208_good	1.75	-0.100788
DL161	c1-c2-~c1+c2+	79_good	209_good	0	-0.0879113
DL161	c1-c2-~c1+c2+	79_good	205_good	0.5	-0.102081
DL161	c1-c2-~c1+c2+	79_good	211_good	9.25	-0.101512
DL161	c1-c2-~c1+c2+	79_good	221_good	6.5	-0.0823584
DL161	c1-c2-~c1+c2+	79_good	516_good	0.25	-0.0906259
DL161	c1-c2-~c1+c2+	79_good	223_good	3.5	-0.124807
DL161	c1-c2-~c1+c2+	79_good	226_good	0.75	-0.117711
DL161	c1-c2-~c1+c2+	79_good	227_good	0.75	-0.130947
DL161	c1-c2-~c1+c2+	79_good	229_good	-2.25	-0.0767025
DL161	c1-c2-~c1+c2+	79_good	241_good	0.5	-0.20554
DL161	c1-c2-~c1+c2+	79_good	510_good	0.5	-0.234819
DL161	c1-c2-~c1+c2+	79_good	534_good	8.75	-0.086776
DL161	c1-c2-~c1+c2+	79_good	267_good	10	-0.13296
DL161	c1-c2-~c1+c2+	79_good	275_good	-36.25	-0.0829547
DL161	c1-c2-~c1+c2+	79_good	277_good	0.5	-0.106012
DL161	c1-c2-~c1+c2+	79_good	280_good	0.25	-0.0664424
DL161	c1-c2-~c1+c2+	79_good	282_good	0.5	-0.0522209
DL161	c1-c2-~c1+c2+	79_good	285_good	2.5	-0.0731385
DL161	c1-c2-~c1+c2+	79_good	289_good	-13.5	-0.0622314
DL161	c1-c2-~c1+c2+	79_good	296_good	-6	-0.0714694
DL161	c1-c2-~c1+c2+	79_good	305_good	-0.25	-0.0951392
DL161	c1-c2-~c1+c2+	79_good	304_good	4	-0.0901772
DL161	c1-c2-~c1+c2+	79_good	306_good	4.5	-0.105235
DL161	c1-c2-~c1+c2+	79_good	536_good	5.25	-0.0578374
DL161	c1-c2-~c1+c2+	79_good	523_good	0	-0.0849352
DL161	c1-c2-~c1+c2+	79_good	335_good	-2.25	-0.105929
DL161	c1-c2-~c1+c2+	79_good	337_good	0.25	-0.218948
DL161	c1-c2-~c1+c2+	79_good	339_good	4.25	-0.0970592
DL161	c1-c2-~c1+c2+	79_good	340_good	5.25	-0.119193
DL161	c1-c2-~c1+c2+	79_good	359_good	3.75	-0.236124
DL161	c1-c2-~c1+c2+	79_good	365_good	1.25	-0.0665182
DL161	c1-c2-~c1+c2+	79_good	366_good	2.5	-0.115253
DL161	c1-c2-~c1+c2+	79_good	369_good	3.75	-0.11485
DL161	c1-c2-~c1+c2+	79_good	371_good	0.75	-0.139639
DL161	c1-c2-~c1+c2+	79_good	375_good	7.25	-0.109971
DL161	c1-c2-~c1+c2+	79_good	377_good	0.5	-0.0970671
DL161	c1-c2-~c1+c2+	79_good	380_good	5.25	-0.156852
DL161	c1-c2-~c1+c2+	79_good	412_good	0.75	-0.150918
DL161	c1-c2-~c1+c2+	79_good	442_good	-13.5	-0.118573
DL161	c1-c2-~c1+c2+	79_good	531_good	1.5	-0.107357
DL161	c1-c2-~c1+c2+	79_good	476_good	2.75	-0.142696
DL161	c1-c2-~c1+c2+	79_good	493_good	0.5	-0.198763
DL161	c1-c2-~c1+c2+	79_good	522_good	4.25	-0.17085
DL161	c1-c2-~c1+c2+	481_good	537_good	16.25	-0.0363647
DL161	c1-c2-~c1+c2+	481_good	115_good	-30.25	-0.0541597
DL161	c1-c2-~c1+c2+	481_good	149_good	-7	-0.0648443
DL161	c1-c2-~c1+c2+	481_good	221_good	0	-0.0622189
DL161	c1-c2-~c1+c2+	481_good	223_good	-29.75	-0.0532938
DL161	c1-c2-~c1+c2+	481_good	267_good	-25.75	-0.0561052
DL161	c1-c2-~c1+c2+	481_good	280_good	17	-0.0402025
DL161	c1-c2-~c1+c2+	481_good	340_good	-0.25	-0.0889435
DL161	c1-c2-~c1+c2+	481_good	359_good	-1.75	-0.101939
DL161	c1-c2-~c1+c2+	481_good	375_good	0	-0.059538
DL161	c1-c2-~c1+c2+	481_good	476_good	-1.5	-0.0504211
DL161	c1-c2-~c1+c2+	481_good	493_good	-32.25	-0.0711998
DL161	c1-c2-~c1+c2+	481_good	522_good	-36.5	-0.0519144
DL161	c1-c2-~c1+c2+	130_good	3_good	0.5	-0.0855325
DL161	c1-c2-~c1+c2+	130_good	7_good	2	-0.146667
DL161	c1-c2-~c1+c2+	130_good	8_good	-48	-0.0519337
DL161	c1-c2-~c1+c2+	130_good	12_good	4.75	-0.173185
DL161	c1-c2-~c1+c2+	130_good	484_good	-0.5	-0.134057
DL161	c1-c2-~c1+c2+	130_good	23_good	-4.5	-0.107391
DL161	c1-c2-~c1+c2+	130_good	34_good	-3.25	-0.162793
DL161	c1-c2-~c1+c2+	130_good	35_good	-3.5	-0.0795268
DL161	c1-c2-~c1+c2+	130_good	53_good	2.75	-0.109587
DL161	c1-c2-~c1+c2+	130_good	62_good	-10	-0.0583902
DL161	c1-c2-~c1+c2+	130_good	99_good	-7.25	-0.143239
DL161	c1-c2-~c1+c2+	130_good	100_good	0.25	-0.149528
DL161	c1-c2-~c1+c2+	130_good	105_good	4.75	-0.0817838
DL161	c1-c2-~c1+c2+	130_good	114_good	-3.5	-0.0426377
DL161	c1-c2-~c1+c2+	130_good	115_good	-3.75	-0.248315
DL161	c1-c2-~c1+c2+	130_good	121_good	4.75	-0.117139
DL161	c1-c2-~c1+c2+	130_good	147_good	7	-0.0681607
DL161	c1-c2-~c1+c2+	130_good	149_good	7.5	-0.0809204
DL161	c1-c2-~c1+c2+	130_good	156_good	0.5	-0.105843
DL161	c1-c2-~c1+c2+	130_good	157_good	0.25	-0.101484
DL161	c1-c2-~c1+c2+	130_good	158_good	-0.75	-0.129226
DL161	c1-c2-~c1+c2+	130_good	165_good	-8	-0.0885236
DL161	c1-c2-~c1+c2+	130_good	177_good	-7.5	-0.14838
DL161	c1-c2-~c1+c2+	130_good	500_good	-0.75	-0.128872
DL161	c1-c2-~c1+c2+	130_good	182_good	-7.75	-0.114277
DL161	c1-c2-~c1+c2+	130_good	192_good	0	-0.202251
DL161	c1-c2-~c1+c2+	130_good	194_good	-22	-0.0564275
DL161	c1-c2-~c1+c2+	130_good	202_good	3.75	-0.130989
DL161	c1-c2-~c1+c2+	130_good	208_good	0.25	-0.188093
DL161	c1-c2-~c1+c2+	130_good	209_good	0	-0.151565
DL161	c1-c2-~c1+c2+	130_good	204_good	0	-0.0869223
DL161	c1-c2-~c1+c2+	130_good	205_good	0.25	-0.138832
DL161	c1-c2-~c1+c2+	130_good	211_good	-3	-0.11488
DL161	c1-c2-~c1+c2+	130_good	485_good	-0.25	-0.0793027
DL161	c1-c2-~c1+c2+	130_good	221_good	-7	-0.0875112
DL161	c1-c2-~c1+c2+	130_good	516_good	0.25	-0.0878038
DL161	c1-c2-~c1+c2+	130_good	223_good	4	-0.124689
DL161	c1-c2-~c1+c2+	130_good	226_good	-4	-0.0931271
DL161	c1-c2-~c1+c2+	130_good	227_good	0.25	-0.163294
DL161	c1-c2-~c1+c2+	130_good	229_good	-3.75	-0.0910898
DL161	c1-c2-~c1+c2+	130_good	241_good	0.5	-0.232125
DL161	c1-c2-~c1+c2+	130_good	510_good	0.25	-0.218192
DL161	c1-c2-~c1+c2+	130_good	534_good	5.5	-0.0759216
DL161	c1-c2-~c1+c2+	130_good	267_good	1.75	-0.139075
DL161	c1-c2-~c1+c2+	130_good	275_good	-7.5	-0.101877
DL161	c1-c2-~c1+c2+	130_good	277_good	0	-0.131639
DL161	c1-c2-~c1+c2+	130_good	280_good	-0.25	-0.118028
DL161	c1-c2-~c1+c2+	130_good	282_good	-28.5	-0.0558763
DL161	c1-c2-~c1+c2+	130_good	285_good	0.75	-0.0812682
DL161	c1-c2-~c1+c2+	130_good	289_good	-11	-0.0568879
DL161	c1-c2-~c1+c2+	130_good	296_good	-6.75	-0.0844781
DL161	c1-c2-~c1+c2+	130_good	305_good	-0.5	-0.100366
DL161	c1-c2-~c1+c2+	130_good	304_good	1.5	-0.118197
DL161	c1-c2-~c1+c2+	130_good	306_good	1.5	-0.104563
DL161	c1-c2-~c1+c2+	130_good	536_good	-4	-0.0874571
DL161	c1-c2-~c1+c2+	130_good	523_good	0.25	-0.150263
DL161	c1-c2-~c1+c2+	130_good	335_good	0.5	-0.188696
DL161	c1-c2-~c1+c2+	130_good	337_good	0	-0.219562
DL161	c1-c2-~c1+c2+	130_good	339_good	3.75	-0.105521
DL161	c1-c2-~c1+c2+	130_good	340_good	1.25	-0.205989
DL161	c1-c2-~c1+c2+	130_good	359_good	0.25	-0.247157
DL161	c1-c2-~c1+c2+	130_good	365_good	-1.5	-0.0726922
DL161	c1-c2-~c1+c2+	130_good	366_good	1.75	-0.130342
DL161	c1-c2-~c1+c2+	130_good	369_good	2	-0.117261
DL161	c1-c2-~c1+c2+	130_good	371_good	0.25	-0.205827
DL161	c1-c2-~c1+c2+	130_good	375_good	0.5	-0.114209
DL161	c1-c2-~c1+c2+	130_good	377_good	0.25	-0.152378
DL161	c1-c2-~c1+c2+	130_good	380_good	1.75	-0.162892
DL161	c1-c2-~c1+c2+	130_good	391_good	-39.75	-0.0467032
DL161	c1-c2-~c1+c2+	130_good	412_good	0	-0.17144
DL161	c1-c2-~c1+c2+	130_good	442_good	-7.5	-0.114258
DL161	c1-c2-~c1+c2+	130_good	531_good	-3.5	-0.105514
DL161	c1-c2-~c1+c2+	130_good	476_good	0	-0.189272
DL161	c1-c2-~c1+c2+	130_good	562_good	4.75	-0.0919207
DL161	c1-c2-~c1+c2+	130_good	493_good	0.25	-0.23958
DL161	c1-c2-~c1+c2+	130_good	511_good	-0.5	-0.0534929
DL161	c1-c2-~c1+c2+	130_good	522_good	2.25	-0.153428
DL161	c1-c2-~c1+c2+	195_good	7_good	-0.75	-0.096908
DL161	c1-c2-~c1+c2+	195_good	8_good	25.5	-0.0466685
DL161	c1-c2-~c1+c2+	195_good	12_good	-10.5	-0.137332
[truncated: 5,944 more rows]

## Sheet: ExtData5e
mouse	ms_id	cohort	subclass	peak_to_valley	half_width
DL159	DL159-2_good	WT	c1+c2-	0.0002	0.000146667
DL159	DL159-10_good	WT	c1+c2-	0.00022	0.000133333
DL159	DL159-11_good	WT	c1+c2-	0.00018	0.00012
DL159	DL159-15_good	WT	c1+c2+	0.000273333	0.00012
DL159	DL159-18_good	WT	c1-c2-	0.0004	0.000206667
DL159	DL159-20_good	WT	c1+c2-	0.000173333	0.00012
DL159	DL159-24_good	WT	c1+c2+	0.00027	0.00018
DL159	DL159-26_good	WT	c1+c2-	0.000156667	0.00011
DL159	DL159-27_good	WT	c1-c2-	0.00016	0.000113333
DL159	DL159-29_good	WT	c1+c2+	0.00025	0.00014
DL159	DL159-30_good	WT	c1-c2-	0.00013	0.000533333
DL159	DL159-32_good	WT	c1+c2+	0.00174667	0.000323333
DL159	DL159-34_good	WT	c1-c2-	0.000263333	0.000116667
DL159	DL159-35_good	WT	c1-c2-	0.00145333	0.000266667
DL159	DL159-36_good	WT	c1+c2-	0.000446667	0.000196667
DL159	DL159-40_good	WT	c1+c2-	0.00142	0.000276667
DL159	DL159-41_good	WT	c1+c2-	0.00172667	0.000343333
DL159	DL159-43_good	WT	c1+c2-	0.000313333	0.000186667
DL159	DL159-46_good	WT	c1+c2-	0.000233333	0.000116667
DL159	DL159-47_good	WT	c1-c2-	0.000266667	0.000133333
DL159	DL159-48_good	WT	c1+c2-	0.000196667	0.00014
DL159	DL159-55_good	WT	c1-c2-	0.000486667	0.000313333
DL159	DL159-57_good	WT	c1-c2+	0.000173333	0.000113333
DL159	DL159-59_good	WT	c1-c2+	0.00039	0.000236667
DL159	DL159-62_good	WT	c1+c2-	0.00014	0.00042
DL159	DL159-63_good	WT	c1+c2-	0.00014	9.33333e-05
DL159	DL159-64_good	WT	c1+c2-	0.00171	0.00015
DL159	DL159-65_good	WT	c1+c2+	0.000903333	0.000233333
DL159	DL159-67_good	WT	c1-c2-	0.000553333	0.00014
DL159	DL159-69_good	WT	c1-c2-	0.00039	0.000153333
DL159	DL159-70_good	WT	c1+c2+	0.000493333	0.000146667
DL159	DL159-71_good	WT	c1+c2-	0.00037	0.000213333
DL159	DL159-75_good	WT	c1+c2+	0.000513333	0.000213333
DL159	DL159-78_good	WT	c1-c2-	0.00037	0.000143333
DL159	DL159-81_good	WT	c1+c2-	0.00012	0.000533333
DL159	DL159-82_good	WT	c1+c2-	0.000426667	0.000186667
DL159	DL159-85_good	WT	c1+c2+	0.000353333	0.00014
DL159	DL159-88_good	WT	c1+c2+	0.00028	0.000126667
DL159	DL159-89_good	WT	c1+c2+	0.000793333	0.000173333
DL159	DL159-90_good	WT	c1-c2-	0.00025	0.00013
DL159	DL159-91_good	WT	c1+c2+	0.00118333	0.000243333
DL159	DL159-94_good	WT	c1+c2+	0.00019	0.000126667
DL159	DL159-97_good	WT	c1+c2-	0.000313333	0.000156667
DL159	DL159-105_good	WT	c1+c2-	0.00170667	0.0004
DL159	DL159-106_good	WT	c1-c2+	0.000266667	0.00012
DL159	DL159-107_good	WT	c1+c2-	0.00187333	0.000336667
DL159	DL159-110_good	WT	c1-c2+	0.00164333	0.00115667
DL159	DL159-116_good	WT	c1-c2+	0.000416667	0.00023
DL159	DL159-117_good	WT	c1+c2+	0.000746667	0.00045
DL159	DL159-118_good	WT	c1+c2-	0.000256667	0.000133333
DL159	DL159-119_good	WT	c1-c2-	0.00041	0.0002
DL159	DL159-120_good	WT	c1+c2-	0.00163	0.0002
DL159	DL159-123_good	WT	c1+c2-	0.001	0.000663333
DL159	DL159-126_good	WT	c1-c2-	0.000573333	0.00026
DL159	DL159-127_good	WT	c1+c2-	0.00156333	0.000386667
DL159	DL159-129_good	WT	c1+c2-	0.00035	0.00021
DL159	DL159-130_good	WT	c1+c2-	0.000693333	0.000253333
DL159	DL159-131_good	WT	c1+c2-	0.00178	0.000306667
DL159	DL159-135_good	WT	c1+c2-	0.000213333	0.000116667
DL159	DL159-142_good	WT	c1+c2+	0.00139333	0.000443333
DL159	DL159-143_good	WT	c1+c2-	0.00137333	0.00039
DL159	DL159-144_good	WT	c1+c2-	0.00076	0.000406667
DL159	DL159-150_good	WT	c1+c2-	0.00047	0.000256667
DL159	DL159-152_good	WT	c1+c2+	0.000263333	0.000163333
DL159	DL159-154_good	WT	c1+c2-	0.000176667	0.000126667
DL159	DL159-155_good	WT	c1+c2+	0.00026	0.000153333
DL159	DL159-160_good	WT	c1+c2+	0.000276667	0.00014
DL159	DL159-161_good	WT	c1-c2-	0.00016	0.000116667
DL159	DL159-162_good	WT	c1+c2-	0.000183333	0.000123333
DL159	DL159-163_good	WT	c1+c2-	0.000463333	0.000256667
DL159	DL159-164_good	WT	c1-c2-	0.000403333	0.000183333
DL159	DL159-165_good	WT	c1+c2-	0.000383333	0.000213333
DL159	DL159-166_good	WT	c1-c2-	0.00128	0.000856667
DL159	DL159-175_good	WT	c1+c2-	0.000203333	0.000136667
DL159	DL159-180_good	WT	c1+c2-	0.0004	0.00017
DL159	DL159-181_good	WT	c1+c2-	0.000256667	0.000153333
DL159	DL159-183_good	WT	c1+c2-	0.000736667	0.000226667
DL159	DL159-184_good	WT	c1-c2-	0.000496667	0.00025
DL159	DL159-186_good	WT	c1-c2-	0.000313333	0.000206667
DL159	DL159-187_good	WT	c1-c2-	0.00031	0.00017
DL159	DL159-188_good	WT	c1+c2-	0.000493333	0.00026
DL159	DL159-190_good	WT	c1-c2+	0.00101667	0.000293333
DL159	DL159-191_good	WT	c1-c2-	0.000286667	0.000136667
DL159	DL159-192_good	WT	c1-c2+	0.00025	0.000116667
DL159	DL159-193_good	WT	c1+c2-	0.00104667	0.00029
DL159	DL159-194_good	WT	c1-c2-	0.000296667	0.000173333
DL159	DL159-195_good	WT	c1-c2-	0.000286667	0.000173333
DL159	DL159-196_good	WT	c1+c2+	0.000283333	0.00014
DL159	DL159-200_good	WT	c1+c2-	0.001	0.000116667
DL159	DL159-206_good	WT	c1+c2+	0.000293333	0.000143333
DL159	DL159-207_good	WT	c1+c2+	0.000326667	0.00021
DL159	DL159-209_good	WT	c1+c2+	0.00025	0.000156667
DL159	DL159-211_good	WT	c1+c2+	0.00016	0.00011
DL159	DL159-214_good	WT	c1+c2+	0.00016	0.00012
DL159	DL159-215_good	WT	c1+c2+	0.000263333	0.000153333
DL159	DL159-218_good	WT	c1+c2-	0.000143333	0.000103333
DL159	DL159-219_good	WT	c1-c2-	0.000993333	0.000666667
DL159	DL159-223_good	WT	c1+c2-	0.000333333	0.00018
DL159	DL159-226_good	WT	c1+c2+	0.00017	0.000123333
DL159	DL159-231_good	WT	c1+c2+	0.000496667	0.000216667
DL159	DL159-233_good	WT	c1-c2-	0.00032	0.00014
DL159	DL159-234_good	WT	c1-c2-	0.0007	0.00013
DL159	DL159-235_good	WT	c1+c2-	0.00032	0.000176667
DL159	DL159-237_good	WT	c1+c2+	0.000333333	0.000173333
DL159	DL159-239_good	WT	c1+c2+	0.000486667	0.000283333
DL159	DL159-242_good	WT	c1-c2-	0.000993333	0.000166667
DL159	DL159-245_good	WT	c1-c2-	0.000303333	0.000136667
DL159	DL159-250_good	WT	c1-c2-	0.00042	0.000163333
DL159	DL159-251_good	WT	c1-c2-	0.000383333	0.000213333
DL159	DL159-252_good	WT	c1-c2-	0.000486667	0.000173333
DL159	DL159-254_good	WT	c1-c2+	0.000306667	0.000153333
DL159	DL159-263_good	WT	c1+c2+	0.000406667	0.000166667
DL159	DL159-264_good	WT	c1+c2-	0.000223333	0.000123333
DL159	DL159-270_good	WT	c1+c2-	0.000226667	0.000133333
DL159	DL159-271_good	WT	c1+c2-	0.000343333	0.00014
DL159	DL159-274_good	WT	c1+c2-	0.00017	0.00011
DL159	DL159-275_good	WT	c1+c2+	0.000286667	0.000156667
DL159	DL159-281_good	WT	c1+c2-	0.000323333	0.00015
DL159	DL159-282_good	WT	c1-c2-	0.00128	0.00025
DL159	DL159-284_good	WT	c1-c2-	0.000496667	0.00024
DL159	DL159-285_good	WT	c1+c2+	0.000406667	0.00017
DL159	DL159-286_good	WT	c1+c2+	0.000326667	0.00015
DL159	DL159-288_good	WT	c1+c2-	0.000273333	0.00017
DL159	DL159-292_good	WT	c1-c2-	0.000456667	0.000206667
DL159	DL159-294_good	WT	c1-c2-	0.000466667	0.000223333
DL159	DL159-295_good	WT	c1+c2-	0.00039	0.000186667
DL159	DL159-296_good	WT	c1+c2+	0.000576667	0.00023
DL159	DL159-298_good	WT	c1+c2-	0.000363333	0.000186667
DL159	DL159-301_good	WT	c1+c2-	0.00117333	0.00026
DL159	DL159-302_good	WT	c1+c2-	0.00022	0.000123333
DL159	DL159-309_good	WT	c1-c2-	0.000296667	0.000156667
DL159	DL159-310_good	WT	c1-c2+	0.000476667	0.00022
DL159	DL159-313_good	WT	c1+c2+	0.00107333	0.000536667
DL159	DL159-314_good	WT	c1+c2-	0.000186667	0.00012
DL159	DL159-316_good	WT	c1+c2+	0.00064	0.0002
DL159	DL159-317_good	WT	c1-c2-	0.000323333	0.000153333
DL159	DL159-321_good	WT	c1-c2+	0.00045	0.0003
DL159	DL159-323_good	WT	c1+c2+	0.00059	0.000156667
DL159	DL159-324_good	WT	c1+c2+	0.000713333	0.00017
DL159	DL159-325_good	WT	c1+c2-	0.00015	0.000116667
DL159	DL159-326_good	WT	c1+c2+	0.000353333	0.000163333
DL159	DL159-329_good	WT	c1+c2-	0.000223333	0.000126667
DL159	DL159-333_good	WT	c1+c2-	0.00151667	0.000423333
DL159	DL159-335_good	WT	c1+c2-	0.000483333	0.000293333
DL159	DL159-341_good	WT	c1+c2-	0.00036	0.000176667
DL159	DL159-345_good	WT	c1+c2-	0.000296667	0.000183333
DL159	DL159-347_good	WT	c1-c2-	0.00046	0.000196667
DL159	DL159-348_good	WT	c1+c2-	0.00051	0.000236667
DL159	DL159-349_good	WT	c1+c2-	0.00013	0.000103333
DL159	DL159-350_good	WT	c1+c2+	0.000406667	0.00027
DL159	DL159-351_good	WT	c1+c2-	0.000296667	0.00017
DL159	DL159-352_good	WT	c1+c2-	0.000266667	0.000136667
DL159	DL159-354_good	WT	c1+c2+	0.000406667	0.000206667
DL159	DL159-357_good	WT	c1+c2-	0.00207	0.000876667
DL159	DL159-363_good	WT	c1-c2-	0.000246667	0.000153333
DL159	DL159-365_good	WT	c1+c2-	0.000296667	0.000156667
DL159	DL159-368_good	WT	c1+c2+	0.00041	0.000203333
DL159	DL159-369_good	WT	c1+c2-	0.000283333	0.00018
DL159	DL159-370_good	WT	c1-c2+	0.000146667	0.00012
DL159	DL159-372_good	WT	c1+c2+	0.0002	0.00012
DL159	DL159-373_good	WT	c1+c2+	0.000293333	0.000156667
DL159	DL159-374_good	WT	c1-c2-	0.000276667	0.000126667
DL159	DL159-376_good	WT	c1+c2-	0.000226667	0.000123333
DL159	DL159-385_good	WT	c1+c2+	0.000146667	0.00011
DL159	DL159-395_good	WT	c1-c2+	0.000283333	0.000143333
DL159	DL159-399_good	WT	c1+c2+	0.00037	0.000193333
DL159	DL159-402_good	WT	c1+c2-	0.00027	0.000146667
DL159	DL159-403_good	WT	c1-c2-	0.00031	0.000173333
DL159	DL159-405_good	WT	c1-c2-	0.000336667	0.00035
DL159	DL159-406_good	WT	c1-c2-	0.000326667	0.000156667
DL159	DL159-412_good	WT	c1+c2-	0.00015	0.000106667
DL159	DL159-413_good	WT	c1+c2-	0.00037	0.00018
DL159	DL159-418_good	WT	c1+c2-	0.00029	0.000146667
DL159	DL159-434_good	WT	c1-c2-	0.00073	0.00018
DL159	DL159-437_good	WT	c1+c2-	0.000413333	0.000176667
DL159	DL159-445_good	WT	c1-c2+	0.000446667	0.00015
DL159	DL159-457_good	WT	c1+c2-	0.000473333	0.000246667
DL159	DL159-461_good	WT	c1+c2-	0.00016	0.000106667
DL159	DL159-462_good	WT	c1+c2+	0.00107	0.00013
DL159	DL159-468_good	WT	c1+c2-	0.000683333	0.00017
DL159	DL159-471_good	WT	c1-c2+	0.000356667	0.00015
DL159	DL159-473_good	WT	c1+c2-	0.000443333	0.000183333
DL159	DL159-484_good	WT	c1+c2-	0.000516667	0.000203333
DL159	DL159-486_good	WT	c1+c2+	0.00046	0.0002
DL161	DL161-1_good	WT	c1+c2-	0.000253333	0.000186667
DL161	DL161-3_good	WT	c1+c2+	0.000343333	0.000256667
DL161	DL161-5_good	WT	c1+c2-	0.00164667	0.00055
DL161	DL161-7_good	WT	c1+c2+	0.00192333	0.000393333
DL161	DL161-8_good	WT	c1+c2+	0.00027	0.000123333
DL161	DL161-9_good	WT	c1+c2-	0.00014	9.66667e-05
DL161	DL161-10_good	WT	c1+c2-	0.000203333	0.000143333
DL161	DL161-12_good	WT	c1+c2+	0.00121667	0.000383333
DL161	DL161-14_good	WT	c1+c2-	0.000136667	8.66667e-05
DL161	DL161-16_good	WT	c1+c2-	0.00236333	0.00154333
DL161	DL161-19_good	WT	c1+c2-	0.000296667	0.000176667
DL161	DL161-22_good	WT	c1+c2-	0.000643333	0.000213333
DL161	DL161-23_good	WT	c1+c2+	0.000586667	0.000133333
DL161	DL161-25_good	WT	c1+c2-	0.00164333	0.000953333
DL161	DL161-27_good	WT	c1+c2-	0.000196667	0.000156667
DL161	DL161-30_good	WT	c1+c2-	0.00017	0.000126667
DL161	DL161-34_good	WT	c1+c2+	0.000433333	0.000263333
DL161	DL161-35_good	WT	c1+c2+	0.000253333	0.00019
DL161	DL161-49_good	WT	c1+c2-	0.000206667	0.000166667
DL161	DL161-50_good	WT	c1+c2-	0.000336667	0.000216667
DL161	DL161-52_good	WT	c1+c2-	0.000243333	0.000166667
DL161	DL161-53_good	WT	c1+c2+	0.000193333	0.00013
DL161	DL161-55_good	WT	c1+c2-	0.00186333	0.000336667
DL161	DL161-56_good	WT	c1+c2-	0.000166667	0.00011
DL161	DL161-61_good	WT	c1+c2-	0.000253333	0.000133333
DL161	DL161-62_good	WT	c1+c2+	0.000176667	0.00013
DL161	DL161-64_good	WT	c1+c2-	0.000416667	0.000166667
DL161	DL161-65_good	WT	c1+c2+	0.00021	0.000153333
DL161	DL161-68_good	WT	c1+c2-	0.00032	0.000173333
DL161	DL161-70_good	WT	c1+c2-	0.000306667	0.000193333
DL161	DL161-74_good	WT	c1-c2+	0.00141667	0.00039
DL161	DL161-76_good	WT	c1+c2-	0.000193333	0.000153333
DL161	DL161-79_good	WT	c1-c2-	0.000303333	0.000123333
DL161	DL161-80_good	WT	c1+c2-	0.000146667	0.000103333
DL161	DL161-82_good	WT	c1+c2-	0.000153333	0.00011
DL161	DL161-85_good	WT	c1+c2-	0.000316667	0.00017
DL161	DL161-89_good	WT	c1+c2-	0.00017	0.000113333
DL161	DL161-99_good	WT	c1+c2+	0.00025	0.000136667
DL161	DL161-100_good	WT	c1+c2+	0.00017	0.000123333
DL161	DL161-105_good	WT	c1+c2+	0.00131667	0.00039
DL161	DL161-109_good	WT	c1+c2-	0.00019	0.000133333
DL161	DL161-110_good	WT	c1+c2-	0.000173333	0.00012
DL161	DL161-111_good	WT	c1+c2-	0.00140333	0.000506667
DL161	DL161-112_good	WT	c1+c2-	0.00083	0.000196667
DL161	DL161-114_good	WT	c1+c2+	0.00128667	0.00127667
DL161	DL161-115_good	WT	c1+c2+	0.000176667	0.000106667
DL161	DL161-117_good	WT	c1+c2-	0.000323333	0.000163333
DL161	DL161-119_good	WT	c1+c2-	0.000196667	0.00012
DL161	DL161-121_good	WT	c1+c2+	0.00141667	0.00108333
DL161	DL161-128_good	WT	c1+c2-	0.000163333	0.000116667
DL161	DL161-130_good	WT	c1-c2-	0.00048	0.000173333
DL161	DL161-134_good	WT	c1+c2-	0.000173333	0.000123333
DL161	DL161-141_good	WT	c1+c2-	0.00037	0.00019
DL161	DL161-142_good	WT	c1+c2-	0.000376667	0.000186667
DL161	DL161-147_good	WT	c1+c2+	0.00041	0.000133333
DL161	DL161-148_good	WT	c1+c2+	0.000236667	0.000156667
DL161	DL161-149_good	WT	c1+c2+	0.000193333	0.000133333
DL161	DL161-150_good	WT	c1+c2-	0.000376667	0.000143333
DL161	DL161-155_good	WT	c1+c2+	0.000433333	0.00016
DL161	DL161-156_good	WT	c1+c2+	0.000173333	0.00012
DL161	DL161-157_good	WT	c1+c2+	0.00025	0.000143333
DL161	DL161-158_good	WT	c1+c2+	0.00027	0.000133333
DL161	DL161-159_good	WT	c1+c2-	0.000226667	0.00014
DL161	DL161-161_good	WT	c1+c2-	0.000396667	0.000206667
DL161	DL161-162_good	WT	c1+c2-	0.000316667	0.000163333
DL161	DL161-163_good	WT	c1+c2-	0.00014	9.66667e-05
DL161	DL161-164_good	WT	c1+c2-	0.000303333	0.000223333
DL161	DL161-165_good	WT	c1+c2+	0.000206667	0.00015
DL161	DL161-176_good	WT	c1+c2-	0.000216667	0.000163333
DL161	DL161-177_good	WT	c1+c2+	0.000263333	0.000136667
DL161	DL161-179_good	WT	c1+c2-	0.00069	0.000153333
DL161	DL161-182_good	WT	c1+c2+	0.000506667	0.000156667
DL161	DL161-183_good	WT	c1+c2-	0.000333333	0.000133333
DL161	DL161-186_good	WT	c1+c2-	0.000253333	0.000153333
DL161	DL161-192_good	WT	c1+c2+	0.00145667	0.000423333
DL161	DL161-194_good	WT	c1+c2+	0.0003	0.000153333
DL161	DL161-195_good	WT	c1-c2-	0.00118	0.00041
DL161	DL161-199_good	WT	c1-c2+	0.00017	0.00013
DL161	DL161-202_good	WT	c1+c2+	0.00045	0.00018
DL161	DL161-204_good	WT	c1+c2+	0.000333333	0.00015
DL161	DL161-205_good	WT	c1+c2+	0.000213333	0.00015
DL161	DL161-208_good	WT	c1+c2+	0.00015	0.000106667
DL161	DL161-209_good	WT	c1+c2+	0.00135667	0.000986667
DL161	DL161-211_good	WT	c1+c2+	0.000143333	9.66667e-05
DL161	DL161-213_good	WT	c1+c2-	0.000273333	0.000133333
DL161	DL161-214_good	WT	c1-c2-	0.00165333	0.000526667
DL161	DL161-221_good	WT	c1+c2+	0.000496667	0.00027
DL161	DL161-222_good	WT	c1+c2-	0.000406667	0.000206667
DL161	DL161-223_good	WT	c1+c2+	0.000396667	0.000213333
DL161	DL161-226_good	WT	c1+c2+	0.00016	0.0001
DL161	DL161-227_good	WT	c1+c2+	0.000653333	0.000306667
DL161	DL161-228_good	WT	c1-c2-	0.00058	0.00033
DL161	DL161-229_good	WT	c1+c2+	0.000356667	0.00018
DL161	DL161-230_good	WT	c1+c2-	0.000143333	0.000103333
DL161	DL161-231_good	WT	c1+c2-	0.00018	0.000133333
DL161	DL161-232_good	WT	c1+c2-	0.00039	0.00019
DL161	DL161-236_good	WT	c1+c2-	0.000556667	0.00019
DL161	DL161-241_good	WT	c1+c2+	0.000303333	0.00017
DL161	DL161-246_good	WT	c1+c2-	0.000596667	0.000256667
DL161	DL161-252_good	WT	c1-c2-	0.000263333	0.000146667
DL161	DL161-255_good	WT	c1-c2-	0.00035	0.000153333
DL161	DL161-256_good	WT	c1-c2-	0.00108333	0.000646667
DL161	DL161-257_good	WT	c1+c2-	0.000633333	0.000326667
DL161	DL161-258_good	WT	c1+c2+	0.00165667	0.000373333
DL161	DL161-267_good	WT	c1+c2+	0.000216667	0.000143333
DL161	DL161-271_good	WT	c1-c2-	0.000413333	0.0002
DL161	DL161-272_good	WT	c1+c2-	0.00101333	0.000636667
DL161	DL161-274_good	WT	c1-c2-	0.000403333	0.000203333
DL161	DL161-275_good	WT	c1+c2+	0.000186667	0.000126667
DL161	DL161-276_good	WT	c1+c2-	0.000346667	0.000336667
DL161	DL161-277_good	WT	c1+c2+	0.00191333	0.000436667
DL161	DL161-280_good	WT	c1+c2+	0.00041	0.000193333
DL161	DL161-281_good	WT	c1+c2-	0.00105333	0.000563333
DL161	DL161-282_good	WT	c1+c2+	0.00045	0.000183333
DL161	DL161-283_good	WT	c1+c2-	0.00187667	0.00097
DL161	DL161-284_good	WT	c1+c2+	0.000283333	0.000156667
DL161	DL161-285_good	WT	c1+c2+	0.000166667	0.000123333
DL161	DL161-289_good	WT	c1+c2+	0.00017	0.000126667
DL161	DL161-293_good	WT	c1-c2-	0.000326667	0.000213333
DL161	DL161-296_good	WT	c1+c2+	0.000273333	0.000196667
DL161	DL161-299_good	WT	c1-c2+	0.000166667	0.00013
DL161	DL161-300_good	WT	c1-c2-	0.000256667	0.000123333
DL161	DL161-303_good	WT	c1+c2+	0.000453333	0.00025
DL161	DL161-304_good	WT	c1+c2+	0.00035	0.000136667
DL161	DL161-305_good	WT	c1+c2+	0.000216667	0.00016
DL161	DL161-306_good	WT	c1+c2+	0.00018	0.000133333
DL161	DL161-307_good	WT	c1-c2-	0.000283333	0.000143333
DL161	DL161-321_good	WT	c1-c2+	0.000416667	0.000193333
DL161	DL161-322_good	WT	c1+c2-	0.00047	0.000236667
DL161	DL161-326_good	WT	c1+c2-	0.000756667	0.000196667
DL161	DL161-330_good	WT	c1+c2-	0.000146667	0.000103333
DL161	DL161-331_good	WT	c1-c2+	0.00065	0.000383333
DL161	DL161-332_good	WT	c1-c2+	0.000356667	0.000196667
DL161	DL161-334_good	WT	c1-c2+	0.000386667	0.000173333
DL161	DL161-335_good	WT	c1+c2+	0.000356667	0.000233333
DL161	DL161-337_good	WT	c1+c2+	0.000463333	0.000243333
DL161	DL161-338_good	WT	c1+c2-	0.000573333	0.000296667
DL161	DL161-339_good	WT	c1+c2+	0.000643333	0.000343333
DL161	DL161-340_good	WT	c1+c2+	0.000266667	0.00016
DL161	DL161-342_good	WT	c1+c2-	0.000456667	0.000146667
DL161	DL161-344_good	WT	c1+c2+	0.000203333	0.000123333
DL161	DL161-346_good	WT	c1+c2-	0.000276667	0.000146667
DL161	DL161-353_good	WT	c1+c2-	0.000436667	0.00022
DL161	DL161-355_good	WT	c1+c2-	0.000203333	0.00012
DL161	DL161-357_good	WT	c1-c2-	0.000526667	0.00019
DL161	DL161-359_good	WT	c1+c2+	0.000156667	0.000116667
DL161	DL161-365_good	WT	c1+c2+	0.000353333	0.000206667
DL161	DL161-366_good	WT	c1+c2+	0.000236667	0.000163333
DL161	DL161-367_good	WT	c1+c2-	0.00042	0.000203333
DL161	DL161-368_good	WT	c1+c2-	0.00034	0.000176667
DL161	DL161-369_good	WT	c1+c2+	0.000266667	0.000166667
DL161	DL161-371_good	WT	c1+c2+	0.000326667	0.00019
DL161	DL161-373_good	WT	c1+c2-	0.000253333	0.000146667
DL161	DL161-375_good	WT	c1+c2+	0.000283333	0.000153333
DL161	DL161-377_good	WT	c1+c2+	0.00022	0.000143333
DL161	DL161-378_good	WT	c1+c2-	0.000263333	0.00018
DL161	DL161-380_good	WT	c1+c2+	0.000416667	0.000193333
DL161	DL161-381_good	WT	c1+c2-	0.000296667	0.00016
DL161	DL161-382_good	WT	c1+c2+	0.000296667	0.000156667
DL161	DL161-391_good	WT	c1+c2+	0.000203333	0.00015
DL161	DL161-396_good	WT	c1+c2-	0.000256667	0.00015
DL161	DL161-398_good	WT	c1+c2+	0.00022	0.000173333
DL161	DL161-402_good	WT	c1-c2-	0.00027	0.000203333
DL161	DL161-409_good	WT	c1+c2-	0.00019	0.00014
DL161	DL161-410_good	WT	c1+c2-	0.000213333	0.00014
DL161	DL161-412_good	WT	c1+c2+	0.0003	0.00019
DL161	DL161-426_good	WT	c1+c2-	0.000543333	0.00015
DL161	DL161-437_good	WT	c1+c2+	0.000246667	0.00012
DL161	DL161-442_good	WT	c1+c2+	0.000266667	0.00016
DL161	DL161-453_good	WT	c1+c2-	0.000716667	0.00035
DL161	DL161-466_good	WT	c1+c2-	0.000256667	0.00015
DL161	DL161-468_good	WT	c1+c2-	0.000496667	0.0002
DL161	DL161-476_good	WT	c1+c2+	0.000293333	0.00017
DL161	DL161-481_good	WT	c1-c2-	0.000283333	0.000173333
DL161	DL161-484_good	WT	c1+c2+	0.000146667	0.0001
DL161	DL161-485_good	WT	c1+c2+	0.00018	0.000126667
DL161	DL161-486_good	WT	c1+c2-	0.000383333	0.000166667
DL161	DL161-491_good	WT	c1+c2-	0.000553333	0.000246667
DL161	DL161-493_good	WT	c1+c2+	0.000176667	0.000123333
DL161	DL161-496_good	WT	c1+c2-	0.000556667	0.00019
DL161	DL161-500_good	WT	c1+c2+	0.00041	0.00018
DL161	DL161-505_good	WT	c1-c2+	0.000186667	0.00012
DL161	DL161-507_good	WT	c1+c2-	0.00014	0.0001
DL161	DL161-510_good	WT	c1+c2+	0.00044	0.000246667
DL161	DL161-511_good	WT	c1+c2+	0.000456667	0.000256667
DL161	DL161-514_good	WT	c1+c2+	0.000526667	0.000206667
DL161	DL161-516_good	WT	c1+c2+	0.00025	0.000126667
DL161	DL161-517_good	WT	c1+c2+	0.00018	0.000113333
DL161	DL161-522_good	WT	c1+c2+	0.000543333	0.00023
DL161	DL161-523_good	WT	c1+c2+	0.000153333	0.000103333
DL161	DL161-526_good	WT	c1+c2-	0.000326667	0.00014
DL161	DL161-528_good	WT	c1+c2-	0.000406667	0.000146667
DL161	DL161-531_good	WT	c1+c2+	0.000363333	0.00018
DL161	DL161-534_good	WT	c1+c2+	0.000443333	0.000253333
DL161	DL161-536_good	WT	c1+c2+	0.000536667	0.00024
DL161	DL161-537_good	WT	c1+c2+	0.000366667	0.000153333
DL161	DL161-550_good	WT	c1+c2-	0.000523333	0.000173333
DL161	DL161-555_good	WT	c1+c2-	0.000286667	0.00014
DL161	DL161-561_good	WT	c1+c2-	0.00026	0.000136667
DL161	DL161-562_good	WT	c1+c2+	0.000296667	0.000166667
DL108	DL108-1_good	WT	c1+c2-	0.000320833	0.00015
DL108	DL108-5_good	WT	c1+c2+	0.000220833	0.000166667
DL108	DL108-6_good	WT	c1+c2-	0.000491667	0.0002
DL108	DL108-8_good	WT	c1+c2+	0.000370833	0.000225
DL108	DL108-10_good	WT	c1+c2-	0.000241667	0.000141667
DL108	DL108-17_good	WT	c1+c2-	0.000358333	0.000158333
DL108	DL108-22_good	WT	c1+c2+	0.00164167	0.000533333
DL108	DL108-23_good	WT	c1+c2-	0.000708333	0.0002125
DL108	DL108-31_good	WT	c1-c2-	0.0015875	0.00121667
DL108	DL108-32_good	WT	c1+c2+	0.000316667	0.000241667
DL108	DL108-34_good	WT	c1+c2+	0.000416667	0.000195833
DL108	DL108-35_good	WT	c1+c2-	0.000179167	0.000133333
DL108	DL108-37_good	WT	c1-c2-	0.000233333	0.000145833
DL108	DL108-39_good	WT	c1+c2-	0.000645833	0.000416667
DL108	DL108-40_good	WT	c1+c2-	0.000566667	0.000220833
DL108	DL108-42_good	WT	c1+c2+	0.000241667	0.000158333
DL108	DL108-44_good	WT	c1+c2-	0.0001625	0.0001125
DL108	DL108-45_good	WT	c1+c2-	0.0009125	0.000525
DL108	DL108-46_good	WT	c1+c2-	0.000158333	0.0001125
DL108	DL108-47_good	WT	c1-c2-	0.00149167	0.00045
DL108	DL108-49_good	WT	c1+c2-	0.00148333	0.000508333
DL108	DL108-50_good	WT	c1-c2-	0.0001875	0.000120833
DL108	DL108-51_good	WT	c1+c2-	0.0002125	0.0001625
DL108	DL108-52_good	WT	c1+c2+	0.000433333	0.000170833
DL108	DL108-53_good	WT	c1+c2+	0.0005125	0.000283333
DL108	DL108-63_good	WT	c1-c2+	0.0004625	0.000295833
DL108	DL108-66_good	WT	c1+c2-	0.000470833	0.00015
DL108	DL108-71_good	WT	c1+c2+	0.000704167	0.0001625
DL108	DL108-73_good	WT	c1+c2-	0.000575	0.000258333
DL108	DL108-75_good	WT	c1+c2-	0.000266667	0.000158333
DL108	DL108-79_good	WT	c1-c2-	0.000408333	0.000154167
DL108	DL108-88_good	WT	c1+c2-	0.000483333	0.000275
DL108	DL108-90_good	WT	c1+c2+	0.000366667	0.000183333
DL108	DL108-93_good	WT	c1+c2-	0.0016875	0.000583333
DL108	DL108-94_good	WT	c1-c2-	0.0009125	0.0003125
DL108	DL108-96_good	WT	c1+c2+	0.0002875	0.000170833
DL108	DL108-98_good	WT	c1+c2-	0.00137083	0.000491667
DL108	DL108-100_good	WT	c1-c2+	0.000883333	0.000604167
DL108	DL108-102_good	WT	c1+c2-	0.000658333	0.000254167
DL108	DL108-103_good	WT	c1+c2+	0.000279167	0.0001875
DL108	DL108-104_good	WT	c1+c2-	0.000579167	0.000270833
DL108	DL108-105_good	WT	c1+c2-	0.000825	0.000395833
DL108	DL108-106_good	WT	c1+c2-	0.001125	0.000766667
DL108	DL108-107_good	WT	c1+c2-	0.0010875	0.000825
DL108	DL108-108_good	WT	c1+c2-	0.001175	0.000570833
DL108	DL108-109_good	WT	c1+c2+	0.000408333	0.000195833
DL108	DL108-110_good	WT	c1+c2+	0.000445833	0.000304167
DL108	DL108-111_good	WT	c1+c2-	0.00103333	0.000370833
DL108	DL108-112_good	WT	c1-c2-	0.000420833	0.000204167
DL108	DL108-114_good	WT	c1+c2-	0.0005	0.000283333
DL108	DL108-125_good	WT	c1-c2+	0.000358333	0.000195833
DL108	DL108-126_good	WT	c1+c2+	0.000725	0.000254167
DL108	DL108-128_good	WT	c1+c2+	0.000458333	0.000204167
DL108	DL108-129_good	WT	c1+c2-	0.00109167	0.00065
DL108	DL108-130_good	WT	c1+c2-	0.00107917	0.000641667
DL108	DL108-139_good	WT	c1+c2-	0.000304167	0.000154167
DL108	DL108-140_good	WT	c1+c2+	0.000270833	0.000154167
DL108	DL108-141_good	WT	c1+c2+	0.000520833	0.000275
DL108	DL108-142_good	WT	c1+c2-	0.000325	0.000179167
DL108	DL108-144_good	WT	c1+c2-	0.000275	0.000166667
DL108	DL108-149_good	WT	c1+c2-	0.000279167	0.0001875
DL108	DL108-150_good	WT	c1+c2-	0.0006875	0.000220833
DL108	DL108-153_good	WT	c1+c2-	0.000270833	0.000225
DL108	DL108-154_good	WT	c1+c2-	0.0003875	0.000254167
DL108	DL108-158_good	WT	c1+c2+	0.000258333	0.000183333
DL108	DL108-159_good	WT	c1+c2-	0.000495833	0.000220833
DL108	DL108-160_good	WT	c1+c2-	0.000216667	0.000129167
DL108	DL108-162_good	WT	c1+c2-	0.0003375	0.000195833
DL108	DL108-163_good	WT	c1+c2+	0.000329167	0.000220833
DL108	DL108-165_good	WT	c1+c2-	0.000375	0.000204167
DL108	DL108-166_good	WT	c1-c2-	0.00125833	0.000308333
DL108	DL108-167_good	WT	c1+c2-	0.000683333	0.000204167
DL108	DL108-168_good	WT	c1+c2-	0.000279167	0.0001625
DL108	DL108-169_good	WT	c1+c2-	0.000604167	0.000583333
DL108	DL108-170_good	WT	c1+c2-	0.0002875	0.000191667
DL108	DL108-172_good	WT	c1-c2-	0.0005	0.000241667
DL108	DL108-173_good	WT	c1+c2+	0.0002	0.000120833
DL108	DL108-174_good	WT	c1+c2-	0.0007125	0.000245833
DL108	DL108-175_good	WT	c1-c2-	0.0011625	0.000270833
DL108	DL108-180_good	WT	c1+c2+	0.0005875	0.0003875
DL108	DL108-216_good	WT	c1+c2+	0.000383333	0.0002
DL108	DL108-219_good	WT	c1-c2-	0.000445833	0.0003125
DL108	DL108-222_good	WT	c1-c2+	0.000716667	0.000279167
DL108	DL108-224_good	WT	c1-c2-	0.0003	0.0002
DL108	DL108-227_good	WT	c1+c2-	0.000691667	0.000420833
DL108	DL108-228_good	WT	c1+c2-	0.000175	0.000129167
DL108	DL108-231_good	WT	c1-c2-	0.000441667	0.000220833
DL108	DL108-233_good	WT	c1+c2-	0.000441667	0.0002
DL108	DL108-235_good	WT	c1-c2-	0.000416667	0.000220833
DL108	DL108-236_good	WT	c1-c2-	0.000245833	0.000154167
DL108	DL108-237_good	WT	c1-c2-	0.000291667	0.0001875
DL108	DL108-238_good	WT	c1-c2-	0.000404167	0.000175
DL108	DL108-249_good	WT	c1+c2+	0.000475	0.000241667
DL108	DL108-250_good	WT	c1-c2-	0.000279167	0.0001875
DL108	DL108-251_good	WT	c1+c2-	0.0002625	0.000154167
DL108	DL108-256_good	WT	c1+c2+	0.000308333	0.000166667
DL108	DL108-257_good	WT	c1+c2+	0.0002625	0.000154167
DL108	DL108-260_good	WT	c1+c2+	0.000254167	0.000145833
DL108	DL108-261_good	WT	c1-c2-	0.00142917	0.0021625
DL108	DL108-263_good	WT	c1+c2+	0.00152917	0.00055
DL108	DL108-269_good	WT	c1+c2+	0.000633333	0.00025
DL108	DL108-271_good	WT	c1+c2+	0.000245833	0.000154167
DL108	DL108-273_good	WT	c1+c2-	0.000341667	0.000191667
DL108	DL108-276_good	WT	c1+c2-	0.000254167	0.000175
DL108	DL108-277_good	WT	c1+c2-	0.0002375	0.00015
DL108	DL108-278_good	WT	c1+c2-	0.000458333	0.0002625
DL108	DL108-279_good	WT	c1+c2-	0.000275	0.000175
DL108	DL108-290_good	WT	c1+c2+	0.0004	0.000425
DL108	DL108-295_good	WT	c1+c2-	0.00035	0.0002625
DL108	DL108-297_good	WT	c1+c2+	0.000395833	0.000220833
DL108	DL108-299_good	WT	c1+c2+	0.000295833	0.000225
DL108	DL108-307_good	WT	c1+c2-	0.000225	0.000133333
DL108	DL108-308_good	WT	c1+c2+	0.000254167	0.000141667
DL108	DL108-310_good	WT	c1+c2-	0.00035	0.0002
DL108	DL108-313_good	WT	c1+c2+	0.0018625	0.000608333
DL108	DL108-314_good	WT	c1+c2-	0.000208333	0.0001375
DL108	DL108-315_good	WT	c1+c2+	0.000358333	0.0001625
DL108	DL108-323_good	WT	c1+c2+	0.0001625	0.000116667
DL108	DL108-326_good	WT	c1+c2+	0.0002375	0.00015
DL108	DL108-329_good	WT	c1+c2-	0.000620833	0.000191667
DL108	DL108-332_good	WT	c1+c2-	0.000229167	0.000158333
DL108	DL108-337_good	WT	c1+c2+	0.000229167	0.000158333
DL108	DL108-341_good	WT	c1+c2+	0.0001875	0.000133333
DL108	DL108-348_good	WT	c1+c2+	0.000575	0.000270833
DL108	DL108-349_good	WT	c1+c2+	0.0003	0.0001875
DL108	DL108-350_good	WT	c1+c2-	0.000425	0.00025
DL108	DL108-355_good	WT	c1+c2-	0.000254167	0.000166667
DL108	DL108-356_good	WT	c1+c2-	0.000320833	0.000266667
DL108	DL108-357_good	WT	c1+c2+	0.000333333	0.0002
DL108	DL108-358_good	WT	c1+c2+	0.000354167	0.000204167
DL108	DL108-362_good	WT	c1+c2+	0.000683333	0.000433333
DL108	DL108-380_good	WT	c1-c2-	0.000520833	0.000245833
DL108	DL108-428_good	WT	c1+c2-	0.0004125	0.000179167
DL108	DL108-429_good	WT	c1+c2+	0.000220833	0.000141667
DL108	DL108-431_good	WT	c1+c2-	0.000225	0.000141667
DL108	DL108-446_good	WT	c1+c2+	0.00145	0.000245833
DL108	DL108-461_good	WT	c1+c2+	0.00145833	0.000358333
DL108	DL108-474_good	WT	c1+c2-	0.000470833	0.000233333
DL108	DL108-478_good	WT	c1+c2+	0.0002625	0.000125
DL108	DL108-480_good	WT	c1+c2+	0.000279167	0.000175
DL108	DL108-487_good	WT	c1+c2-	0.0004625	0.00025
DL108	DL108-489_good	WT	c1+c2-	0.000270833	0.000145833
DL108	DL108-490_good	WT	c1+c2-	0.000270833	0.000154167
DL108	DL108-504_good	WT	c1+c2+	0.000354167	0.000170833
DL172	DL172-2_good	WT	c1+c2-	0.00046	0.000146667
DL172	DL172-3_good	WT	c1+c2-	0.000266667	0.000156667
DL172	DL172-4_good	WT	c1-c2-	0.000236667	0.00016
DL172	DL172-6_good	WT	c1+c2-	0.000233333	0.00013
DL172	DL172-7_good	WT	c1-c2-	0.000306667	0.00014
DL172	DL172-9_good	WT	c1+c2-	0.000186667	0.000136667
DL172	DL172-10_good	WT	c1+c2-	0.000293333	0.000136667
DL172	DL172-11_good	WT	c1-c2-	0.00029	0.000133333
DL172	DL172-15_good	WT	c1+c2-	0.00049	0.000166667
DL172	DL172-16_good	WT	c1+c2-	0.00025	0.00017
DL172	DL172-24_good	WT	c1-c2-	0.000223333	0.00016
DL172	DL172-27_good	WT	c1+c2-	0.000236667	0.000173333
DL172	DL172-28_good	WT	c1+c2-	0.00049	0.000246667
DL172	DL172-29_good	WT	c1+c2+	0.000173333	0.000113333
DL172	DL172-30_good	WT	c1+c2-	0.00029	0.000143333
DL172	DL172-33_good	WT	c1+c2+	0.000173333	0.00012
DL172	DL172-34_good	WT	c1+c2-	0.00036	0.00021
DL172	DL172-39_good	WT	c1+c2-	0.000253333	0.000163333
DL172	DL172-41_good	WT	c1+c2-	0.000303333	0.000203333
DL172	DL172-68_good	WT	c1+c2-	0.00018	0.00012
DL172	DL172-73_good	WT	c1+c2-	0.000153333	0.000116667
DL172	DL172-82_good	WT	c1+c2+	0.000243333	0.000163333
DL172	DL172-84_good	WT	c1+c2-	0.000236667	0.000216667
DL172	DL172-86_good	WT	c1+c2-	0.000646667	0.000223333
DL172	DL172-88_good	WT	c1+c2+	0.00038	0.000203333
DL172	DL172-90_good	WT	c1+c2-	0.00133	0.000173333
DL172	DL172-96_good	WT	c1+c2-	0.000233333	0.00016
DL172	DL172-98_good	WT	c1+c2-	0.000273333	0.000176667
DL172	DL172-105_good	WT	c1+c2-	0.000196667	0.000123333
DL172	DL172-107_good	WT	c1+c2+	0.00017	0.000126667
DL172	DL172-112_good	WT	c1+c2-	0.000276667	0.000166667
DL172	DL172-115_good	WT	c1-c2+	0.00022	0.00013
DL172	DL172-117_good	WT	c1+c2-	0.00170333	0.000386667
DL172	DL172-121_good	WT	c1+c2+	0.000356667	0.000156667
DL172	DL172-123_good	WT	c1-c2-	0.00184333	0.000363333
DL172	DL172-125_good	WT	c1+c2-	0.000396667	0.000273333
DL172	DL172-126_good	WT	c1+c2-	0.00036	0.00014
DL172	DL172-129_good	WT	c1+c2-	0.000526667	0.000286667
DL172	DL172-133_good	WT	c1-c2-	0.000453333	0.000303333
DL172	DL172-134_good	WT	c1-c2-	0.00034	0.00014
DL172	DL172-135_good	WT	c1+c2-	0.000316667	0.000136667
DL172	DL172-136_good	WT	c1+c2-	0.000296667	0.000153333
DL172	DL172-142_good	WT	c1+c2-	0.000483333	0.000293333
DL172	DL172-144_good	WT	c1+c2-	0.00151667	0.000476667
DL172	DL172-145_good	WT	c1+c2-	0.00026	0.000133333
DL172	DL172-146_good	WT	c1-c2+	0.00062	0.000373333
DL172	DL172-147_good	WT	c1+c2-	0.000336667	0.00016
DL172	DL172-151_good	WT	c1+c2-	0.000276667	0.00017
DL172	DL172-153_good	WT	c1+c2-	0.00029	0.00015
DL172	DL172-154_good	WT	c1+c2+	0.00022	0.00015
DL172	DL172-156_good	WT	c1+c2-	0.00043	0.000153333
DL172	DL172-157_good	WT	c1+c2-	0.000363333	0.000233333
DL172	DL172-159_good	WT	c1+c2-	0.00029	0.000146667
DL172	DL172-160_good	WT	c1+c2+	0.000503333	0.000196667
DL172	DL172-161_good	WT	c1-c2+	0.000283333	0.000146667
DL172	DL172-162_good	WT	c1+c2-	0.000353333	0.000153333
DL172	DL172-163_good	WT	c1+c2+	0.000606667	0.000273333
DL172	DL172-169_good	WT	c1-c2+	0.00124333	0.00027
DL172	DL172-178_good	WT	c1-c2+	0.000693333	0.000226667
DL172	DL172-179_good	WT	c1-c2-	0.00154667	0.000243333
DL172	DL172-180_good	WT	c1-c2-	0.000246667	0.000113333
DL172	DL172-181_good	WT	c1+c2-	0.000473333	0.00018
DL172	DL172-186_good	WT	c1+c2-	0.0004	0.000166667
DL172	DL172-187_good	WT	c1-c2-	0.000696667	0.000286667
DL172	DL172-190_good	WT	c1-c2-	0.000263333	0.000156667
DL172	DL172-191_good	WT	c1+c2-	0.000296667	0.000143333
DL172	DL172-192_good	WT	c1-c2-	0.00126	0.000366667
DL172	DL172-193_good	WT	c1+c2-	0.00038	0.000166667
DL172	DL172-196_good	WT	c1+c2-	0.00017	0.00011
DL172	DL172-197_good	WT	c1-c2-	0.000443333	0.000353333
DL172	DL172-210_good	WT	c1+c2-	0.000476667	0.000256667
DL172	DL172-226_good	WT	c1+c2-	0.00121333	0.000496667
DL172	DL172-227_good	WT	c1+c2-	0.000626667	0.00035
DL172	DL172-242_good	WT	c1-c2+	0.00189333	0.000543333
DL172	DL172-243_good	WT	c1-c2+	0.000126667	9.33333e-05
DL172	DL172-244_good	WT	c1-c2+	0.00012	8.33333e-05
DL172	DL172-245_good	WT	c1-c2+	0.00013	9e-05
DL172	DL172-254_good	WT	c1+c2-	0.00131	0.000376667
DL172	DL172-255_good	WT	c1+c2-	0.00067	0.00018
DL172	DL172-257_good	WT	c1+c2-	0.000223333	0.00012
DL172	DL172-260_good	WT	c1-c2+	0.00153667	0.00065
DL172	DL172-262_good	WT	c1-c2+	0.00177333	0.00052
DL172	DL172-263_good	WT	c1-c2-	0.00186	9.33333e-05
DL172	DL172-264_good	WT	c1-c2+	0.00172333	0.000443333
DL172	DL172-265_good	WT	c1+c2+	0.00194333	8.66667e-05
DL172	DL172-271_good	WT	c1+c2-	0.00118667	0.000313333
DL172	DL172-273_good	WT	c1+c2-	0.00154667	0.000283333
DL172	DL172-275_good	WT	c1-c2-	0.000553333	0.0002
DL172	DL172-277_good	WT	c1+c2-	0.00136	0.000326667
DL172	DL172-281_good	WT	c1-c2+	0.000156667	0.000126667
DL172	DL172-285_good	WT	c1+c2-	0.000446667	0.00042
DL172	DL172-293_good	WT	c1-c2-	0.00142667	0.000223333
DL172	DL172-294_good	WT	c1-c2-	0.000966667	0.000173333
DL172	DL172-296_good	WT	c1-c2+	0.000286667	0.00015
DL172	DL172-297_good	WT	c1-c2+	0.00036	0.00015
DL172	DL172-303_good	WT	c1-c2-	0.00106333	0.000743333
DL172	DL172-311_good	WT	c1-c2+	0.0003	0.00015
DL172	DL172-326_good	WT	c1-c2-	0.000443333	0.000186667
DL172	DL172-336_good	WT	c1+c2+	0.000403333	0.00016
DL172	DL172-338_good	WT	c1-c2-	0.000856667	0.000503333
DL172	DL172-341_good	WT	c1-c2-	0.00103333	0.000343333
DL172	DL172-344_good	WT	c1-c2-	0.000306667	0.000203333
DL172	DL172-352_good	WT	c1-c2-	0.00103	0.000216667
DL172	DL172-353_good	WT	c1-c2-	0.00042	0.000183333
DL172	DL172-355_good	WT	c1+c2+	0.000336667	0.000223333
DL172	DL172-356_good	WT	c1-c2-	0.000353333	0.000173333
DL172	DL172-357_good	WT	c1-c2-	0.00056	0.000453333
DL172	DL172-358_good	WT	c1-c2-	0.000976667	0.00033
DL172	DL172-360_good	WT	c1+c2+	0.00043	0.000193333
DL172	DL172-361_good	WT	c1-c2-	0.000306667	0.00015
DL172	DL172-364_good	WT	c1-c2-	0.000413333	0.000196667
DL172	DL172-365_good	WT	c1-c2-	0.00103667	0.000273333
DL172	DL172-368_good	WT	c1+c2-	0.000403333	0.0002
DL172	DL172-375_good	WT	c1-c2-	0.000343333	0.00017
DL172	DL172-378_good	WT	c1-c2-	0.00038	0.000163333
DL172	DL172-382_good	WT	c1-c2-	0.00204	0.000106667
DL172	DL172-383_good	WT	c1-c2-	0.00029	0.000156667
DL172	DL172-384_good	WT	c1-c2-	0.000883333	0.000563333
DL172	DL172-388_good	WT	c1-c2-	0.00102667	0.00023
DL172	DL172-392_good	WT	c1-c2-	0.000386667	0.000176667
DL172	DL172-394_good	WT	c1+c2-	0.00092	0.000176667
DL172	DL172-400_good	WT	c1-c2-	0.000966667	0.000693333
DL172	DL172-402_good	WT	c1-c2-	0.000716667	0.000156667
DL172	DL172-404_good	WT	c1-c2-	0.0003	0.000143333
DL172	DL172-408_good	WT	c1-c2-	0.000933333	0.000623333
DL172	DL172-411_good	WT	c1-c2+	0.000653333	0.00044
DL172	DL172-419_good	WT	c1-c2-	0.000713333	0.000443333
DL172	DL172-421_good	WT	c1-c2-	0.000286667	0.000156667
DL172	DL172-423_good	WT	c1-c2-	0.00033	0.000206667
DL172	DL172-424_good	WT	c1-c2-	0.000583333	0.000203333
DL172	DL172-429_good	WT	c1-c2-	0.0008	0.00049
DL172	DL172-430_good	WT	c1+c2+	0.000723333	0.000233333
DL172	DL172-431_good	WT	c1-c2-	0.00056	0.000266667
DL172	DL172-432_good	WT	c1-c2-	0.000376667	0.000173333
DL172	DL172-433_good	WT	c1-c2-	0.000323333	0.00018
DL172	DL172-436_good	WT	c1+c2-	0.00026	0.00014
DL172	DL172-437_good	WT	c1-c2-	0.000316667	0.000163333
DL172	DL172-438_good	WT	c1-c2-	0.000326667	0.00015
DL172	DL172-439_good	WT	c1-c2-	0.00052	0.00021
DL172	DL172-440_good	WT	c1-c2-	0.000426667	0.00021
DL172	DL172-441_good	WT	c1+c2-	0.00025	0.000116667
DL172	DL172-442_good	WT	c1-c2+	0.000256667	0.000136667
DL172	DL172-444_good	WT	c1-c2+	0.00053	0.000243333
DL172	DL172-445_good	WT	c1-c2-	0.00116333	0.000206667
DL172	DL172-446_good	WT	c1-c2-	0.00209333	0.00018
DL172	DL172-447_good	WT	c1-c2-	0.000326667	0.00015
DL172	DL172-449_good	WT	c1-c2-	0.00061	0.000253333
DL172	DL172-450_good	WT	c1-c2-	0.000696667	0.00023
DL172	DL172-453_good	WT	c1+c2+	0.000316667	0.00015
DL172	DL172-455_good	WT	c1-c2-	0.00166	0.000226667
DL172	DL172-458_good	WT	c1-c2-	0.00093	0.000586667
DL172	DL172-459_good	WT	c1-c2-	0.00126333	0.000683333
DL172	DL172-464_good	WT	c1-c2-	0.00137	0.000346667
DL172	DL172-474_good	WT	c1+c2-	0.0003	0.00017
DL172	DL172-475_good	WT	c1+c2+	0.000816667	0.000346667
DL172	DL172-478_good	WT	c1+c2-	0.000196667	0.000123333
DL172	DL172-481_good	WT	c1+c2+	0.000743333	0.000393333
DL172	DL172-483_good	WT	c1+c2-	0.00039	0.000213333
DL172	DL172-485_good	WT	c1+c2+	0.000866667	0.000476667
DL172	DL172-486_good	WT	c1-c2-	0.00059	0.000203333
DL172	DL172-500_good	WT	c1-c2-	0.000376667	0.000173333
DL172	DL172-514_good	WT	c1+c2-	0.00016	0.00011
DL172	DL172-517_good	WT	c1+c2-	0.00021	0.000146667
DL172	DL172-519_good	WT	c1+c2-	0.00018	0.000126667
DL172	DL172-520_good	WT	c1+c2-	0.00066	0.00021
DL172	DL172-522_good	WT	c1+c2-	0.000566667	0.00033
DL172	DL172-523_good	WT	c1+c2-	0.00068	0.000223333
DL172	DL172-535_good	WT	c1-c2-	0.000326667	0.00017
DL172	DL172-547_good	WT	c1-c2-	0.000353333	0.000216667
DL172	DL172-557_good	WT	c1+c2-	0.00031	0.000183333
DL172	DL172-560_good	WT	c1+c2-	0.000563333	0.00038
DL172	DL172-564_good	WT	c1-c2-	0.000433333	0.0002
DL172	DL172-566_good	WT	c1-c2-	0.000333333	0.000166667
DL172	DL172-567_good	WT	c1-c2-	0.00046	0.000223333
DL172	DL172-569_good	WT	c1-c2-	0.000756667	0.00016
DL172	DL172-571_good	WT	c1-c2-	0.00036	0.00017
DL172	DL172-573_good	WT	c1-c2-	0.000296667	0.000166667
DL172	DL172-574_good	WT	c1-c2-	0.00042	0.000186667
DL172	DL172-580_good	WT	c1-c2-	0.000903333	0.00022
DL172	DL172-582_good	WT	c1+c2-	0.000293333	0.000183333
DL172	DL172-584_good	WT	c1-c2-	0.00137667	0.000276667
DL194	DL194-4_good	WT	c1+c2-	0.00174333	0.000123333
DL194	DL194-6_good	WT	c1+c2-	0.00194667	0.000503333
DL194	DL194-7_good	WT	c1+c2+	0.000366667	0.000156667
DL194	DL194-14_good	WT	c1+c2+	0.000523333	0.000166667
DL194	DL194-27_good	WT	c1+c2-	0.000426667	0.00021
DL194	DL194-29_good	WT	c1+c2-	0.000186667	0.000136667
DL194	DL194-34_good	WT	c1+c2-	0.00061	0.000316667
DL194	DL194-35_good	WT	c1-c2-	0.00150667	0.000246667
DL194	DL194-36_good	WT	c1-c2-	0.00111667	0.00028
DL194	DL194-37_good	WT	c1+c2-	0.000256667	0.000156667
DL194	DL194-39_good	WT	c1+c2-	0.00180333	0.000503333
DL194	DL194-41_good	WT	c1-c2-	0.00102333	0.000393333
DL194	DL194-44_good	WT	c1+c2+	0.00173333	0.00324
DL194	DL194-45_good	WT	c1+c2-	0.00052	0.0002
DL194	DL194-52_good	WT	c1-c2-	0.000983333	0.00032
DL194	DL194-56_good	WT	c1-c2-	0.000596667	0.000163333
DL194	DL194-59_good	WT	c1+c2-	0.000386667	0.0002
DL194	DL194-60_good	WT	c1-c2-	0.000176667	0.00013
DL194	DL194-62_good	WT	c1-c2-	0.00042	0.000146667
DL194	DL194-63_good	WT	c1+c2-	0.000243333	0.00014
DL194	DL194-64_good	WT	c1+c2+	0.000393333	0.00015
DL194	DL194-65_good	WT	c1-c2-	0.00118333	0.000733333
DL194	DL194-74_good	WT	c1-c2-	0.000846667	0.00024
DL194	DL194-75_good	WT	c1+c2+	0.00016	0.000123333
DL194	DL194-76_good	WT	c1-c2-	0.00131333	0.000356667
DL194	DL194-83_good	WT	c1+c2-	0.000703333	0.000386667
DL194	DL194-84_good	WT	c1-c2-	0.00178	0.000436667
DL194	DL194-93_good	WT	c1+c2-	0.000743333	0.000453333
DL194	DL194-98_good	WT	c1+c2-	0.000783333	0.00046
DL194	DL194-103_good	WT	c1-c2-	0.00128333	0.000806667
DL194	DL194-109_good	WT	c1+c2-	0.00036	0.000176667
DL194	DL194-112_good	WT	c1-c2-	0.000356667	0.000186667
DL194	DL194-113_good	WT	c1-c2-	0.00062	0.000183333
DL194	DL194-114_good	WT	c1+c2-	0.000696667	0.000473333
DL194	DL194-117_good	WT	c1+c2-	0.000543333	0.00033
DL194	DL194-119_good	WT	c1+c2-	0.00016	0.000116667
DL194	DL194-123_good	WT	c1+c2+	0.000723333	0.000443333
DL194	DL194-125_good	WT	c1+c2-	0.00128667	0.000543333
DL194	DL194-129_good	WT	c1+c2-	0.000276667	0.000123333
DL194	DL194-130_good	WT	c1+c2+	0.00150333	0.000403333
DL194	DL194-134_good	WT	c1-c2-	0.000666667	0.00019
DL194	DL194-135_good	WT	c1+c2-	0.00087	0.000456667
DL194	DL194-136_good	WT	c1-c2-	0.00045	0.00024
DL194	DL194-140_good	WT	c1+c2+	0.00076	0.00049
DL194	DL194-141_good	WT	c1+c2-	0.000703333	0.000513333
DL194	DL194-143_good	WT	c1-c2-	0.000693333	0.000466667
DL194	DL194-144_good	WT	c1+c2-	0.000653333	0.000426667
DL194	DL194-148_good	WT	c1+c2+	0.00129667	0.00036
DL194	DL194-150_good	WT	c1-c2+	0.000596667	0.00039
DL194	DL194-166_good	WT	c1+c2+	0.00049	0.00027
DL194	DL194-169_good	WT	c1+c2-	0.000476667	0.000156667
DL194	DL194-170_good	WT	c1-c2-	0.000436667	0.000186667
DL194	DL194-173_good	WT	c1-c2-	0.000633333	0.000383333
DL194	DL194-174_good	WT	c1+c2-	0.000243333	0.000143333
DL194	DL194-180_good	WT	c1-c2-	0.000453333	0.00021
DL194	DL194-183_good	WT	c1+c2-	0.00059	0.000173333
DL194	DL194-187_good	WT	c1+c2-	0.00076	0.000276667
DL194	DL194-188_good	WT	c1+c2-	0.00071	0.00035
DL194	DL194-190_good	WT	c1-c2-	0.00039	0.000206667
DL194	DL194-192_good	WT	c1+c2+	0.00163667	0.000286667
DL194	DL194-199_good	WT	c1+c2-	0.000216667	0.000143333
DL194	DL194-208_good	WT	c1+c2-	0.000313333	0.00015
DL194	DL194-209_good	WT	c1+c2-	0.000546667	0.000296667
DL194	DL194-211_good	WT	c1+c2+	0.000603333	0.00019
DL194	DL194-215_good	WT	c1+c2+	0.00128667	0.000183333
DL194	DL194-216_good	WT	c1+c2-	0.0003	0.000163333
DL194	DL194-220_good	WT	c1+c2-	0.00035	0.00018
DL194	DL194-221_good	WT	c1+c2-	0.000366667	0.000173333
DL194	DL194-222_good	WT	c1+c2-	0.00072	0.000273333
DL194	DL194-244_good	WT	c1+c2-	0.000383333	0.000196667
DL194	DL194-248_good	WT	c1+c2-	0.000126667	8.66667e-05
DL194	DL194-251_good	WT	c1-c2+	0.000136667	0.0001
DL194	DL194-265_good	WT	c1+c2-	0.00127	0.000313333
DL194	DL194-283_good	WT	c1+c2-	0.000176667	0.000126667
DL194	DL194-297_good	WT	c1-c2-	0.00113333	0.0003
DL194	DL194-301_good	WT	c1+c2-	0.00167	0.00069
DL194	DL194-306_good	WT	c1+c2+	0.000223333	0.000136667
DL194	DL194-309_good	WT	c1-c2-	0.000156667	0.000116667
DL194	DL194-312_good	WT	c1-c2+	0.00240667	0.000103333
DL194	DL194-315_good	WT	c1-c2-	0.00185	0.000373333
DL194	DL194-329_good	WT	c1-c2+	0.000266667	0.000136667
DL194	DL194-332_good	WT	c1-c2+	0.000233333	0.000126667
DL194	DL194-334_good	WT	c1-c2-	0.00119667	0.000386667
DL194	DL194-337_good	WT	c1+c2-	0.00164667	0.00035
DL194	DL194-339_good	WT	c1+c2-	0.00150333	0.000253333
DL194	DL194-341_good	WT	c1-c2-	0.000146667	0.00011
DL194	DL194-343_good	WT	c1-c2+	0.000193333	0.000116667
DL194	DL194-344_good	WT	c1+c2-	0.00160333	0.00032
DL194	DL194-345_good	WT	c1-c2+	0.00149333	0.000486667
DL194	DL194-349_good	WT	c1+c2+	0.00041	0.000233333
DL194	DL194-351_good	WT	c1-c2+	0.00039	0.000403333
DL194	DL194-353_good	WT	c1-c2-	0.00115667	0.00035
DL194	DL194-359_good	WT	c1+c2-	0.000356667	0.000146667
DL194	DL194-360_good	WT	c1-c2-	0.00127667	0.000563333
DL194	DL194-361_good	WT	c1+c2+	0.000423333	0.000173333
DL194	DL194-363_good	WT	c1+c2-	0.000426667	0.000126667
DL194	DL194-366_good	WT	c1-c2-	0.00103333	0.00022
DL194	DL194-367_good	WT	c1-c2-	0.00136333	0.0008
DL194	DL194-373_good	WT	c1+c2+	0.000356667	0.000166667
DL194	DL194-376_good	WT	c1-c2-	0.00033	0.000143333
DL194	DL194-381_good	WT	c1-c2-	0.000756667	0.0003
DL194	DL194-384_good	WT	c1-c2-	0.00031	0.00017
DL194	DL194-385_good	WT	c1-c2-	0.000316667	0.000146667
DL194	DL194-387_good	WT	c1-c2-	0.00107667	0.000363333
DL194	DL194-388_good	WT	c1+c2+	0.000346667	0.00018
DL194	DL194-391_good	WT	c1+c2-	0.000223333	0.000136667
DL194	DL194-392_good	WT	c1-c2-	0.000676667	0.000333333
DL194	DL194-397_good	WT	c1-c2-	0.00028	0.000173333
DL194	DL194-400_good	WT	c1-c2-	0.00146333	0.00037
DL194	DL194-401_good	WT	c1+c2-	0.000486667	0.00024
DL194	DL194-402_good	WT	c1+c2-	0.00025	0.000153333
DL194	DL194-404_good	WT	c1+c2-	0.000813333	0.000373333
DL194	DL194-405_good	WT	c1+c2+	0.000873333	0.00034
DL194	DL194-406_good	WT	c1-c2-	0.00038	0.000183333
DL194	DL194-421_good	WT	c1-c2+	0.000436667	0.00021
DL194	DL194-424_good	WT	c1+c2+	0.000453333	0.00025
DL194	DL194-425_good	WT	c1+c2+	0.000603333	0.000223333
DL194	DL194-432_good	WT	c1+c2-	0.000413333	0.000173333
DL194	DL194-433_good	WT	c1+c2-	0.00039	0.000176667
DL194	DL194-442_good	WT	c1+c2-	0.000236667	0.000136667
DL194	DL194-445_good	WT	c1-c2+	0.00107667	0.00067
DL194	DL194-448_good	WT	c1+c2+	0.00113333	0.00064
DL194	DL194-449_good	WT	c1-c2-	0.00103667	0.00048
DL194	DL194-451_good	WT	c1+c2-	0.00101333	0.000316667
DL194	DL194-452_good	WT	c1+c2+	0.000636667	0.0002
DL194	DL194-454_good	WT	c1+c2+	0.000393333	0.000203333
DL194	DL194-458_good	WT	c1+c2-	0.000426667	0.00021
DL194	DL194-460_good	WT	c1+c2-	0.000563333	0.000273333
DL194	DL194-466_good	WT	c1+c2-	0.000196667	0.00013
DL194	DL194-477_good	WT	c1+c2-	0.000283333	0.000176667
DL194	DL194-482_good	WT	c1+c2-	0.00151	0.00027
DL194	DL194-485_good	WT	c1+c2+	0.000553333	0.000376667
DL194	DL194-488_good	WT	c1+c2-	0.000346667	0.000193333
DL194	DL194-490_good	WT	c1+c2+	0.000906667	0.00297
DL194	DL194-492_good	WT	c1+c2-	0.00029	0.000156667
DL194	DL194-497_good	WT	c1+c2+	0.00046	0.00027
DL194	DL194-501_good	WT	c1+c2+	0.000473333	0.00025
DL194	DL194-503_good	WT	c1+c2-	0.000253333	0.00016
DL194	DL194-508_good	WT	c1-c2+	0.0003	0.000176667
DL194	DL194-509_good	WT	c1+c2+	0.000596667	0.00025
DL194	DL194-510_good	WT	c1+c2+	0.000423333	0.000236667
DL194	DL194-511_good	WT	c1-c2-	0.000166667	0.000116667
DL194	DL194-514_good	WT	c1-c2-	0.000413333	0.00021
DL194	DL194-516_good	WT	c1+c2-	0.000163333	0.000116667
DL194	DL194-517_good	WT	c1+c2-	0.000286667	0.000173333
DL194	DL194-519_good	WT	c1+c2+	0.00051	0.000286667
DL194	DL194-523_good	WT	c1+c2+	0.00047	0.000236667
DL194	DL194-524_good	WT	c1+c2-	0.000203333	0.00012
DL194	DL194-529_good	WT	c1+c2-	0.000413333	0.00023
DL194	DL194-530_good	WT	c1+c2-	0.00045	0.000226667
DL194	DL194-536_good	WT	c1-c2-	0.000613333	0.000233333
DL194	DL194-548_good	WT	c1+c2-	0.000226667	0.000146667
DL194	DL194-570_good	WT	c1+c2-	0.000886667	0.000483333
DL194	DL194-575_good	WT	c1+c2-	0.00061	0.000313333
DL194	DL194-576_good	WT	c1-c2-	0.00101667	0.000276667
DL194	DL194-585_good	WT	c1+c2-	0.000636667	0.00033
DL194	DL194-590_good	WT	c1+c2-	0.00071	0.00037
DL158	DL158-0_good	WT	c1+c2-	0.000213333	0.000163333
DL158	DL158-1_good	WT	c1+c2-	0.00016	0.000116667
DL158	DL158-2_good	WT	c1+c2+	0.00024	0.00022
DL158	DL158-4_good	WT	c1+c2-	0.00131333	0.000406667
DL158	DL158-5_good	WT	c1+c2-	0.00029	0.000193333
DL158	DL158-6_good	WT	c1+c2-	0.000246667	0.00019
DL158	DL158-8_good	WT	c1-c2+	0.000253333	0.00014
DL158	DL158-9_good	WT	c1+c2+	0.000236667	0.000176667
DL158	DL158-10_good	WT	c1+c2-	0.000236667	0.00014
DL158	DL158-11_good	WT	c1+c2-	0.000186667	0.00015
DL158	DL158-12_good	WT	c1+c2+	0.00021	0.000166667
DL158	DL158-14_good	WT	c1+c2-	0.00143	0.000463333
DL158	DL158-15_good	WT	c1+c2-	0.000266667	0.00014
DL158	DL158-16_good	WT	c1+c2-	0.000246667	0.00016
DL158	DL158-17_good	WT	c1+c2+	0.000173333	0.000133333
DL158	DL158-18_good	WT	c1+c2-	0.000136667	9.66667e-05
DL158	DL158-19_good	WT	c1-c2-	0.000273333	0.000123333
DL158	DL158-22_good	WT	c1+c2+	0.000176667	0.000123333
DL158	DL158-23_good	WT	c1+c2-	0.000166667	0.00011
DL158	DL158-24_good	WT	c1+c2-	0.00148333	0.00019
DL158	DL158-25_good	WT	c1+c2+	0.000136667	0.000106667
DL158	DL158-26_good	WT	c1+c2-	0.000153333	0.000116667
DL158	DL158-27_good	WT	c1+c2-	0.000183333	0.000133333
DL158	DL158-28_good	WT	c1+c2+	0.000246667	0.000196667
DL158	DL158-29_good	WT	c1-c2-	0.00013	0.000103333
DL158	DL158-30_good	WT	c1+c2-	0.00014	0.000106667
DL158	DL158-31_good	WT	c1+c2+	0.00028	0.0002
DL158	DL158-33_good	WT	c1+c2-	0.000173333	0.000116667
DL158	DL158-35_good	WT	c1+c2-	0.000196667	0.000133333
DL158	DL158-36_good	WT	c1+c2-	0.000163333	0.00012
DL158	DL158-37_good	WT	c1+c2-	0.00016	0.000106667
DL158	DL158-38_good	WT	c1+c2-	0.000166667	0.000133333
DL158	DL158-40_good	WT	c1+c2-	0.000256667	0.000193333
DL158	DL158-41_good	WT	c1+c2-	0.00163	0.0007
DL158	DL158-43_good	WT	c1+c2-	0.000163333	0.000116667
DL158	DL158-44_good	WT	c1-c2-	0.000193333	0.00014
DL158	DL158-46_good	WT	c1+c2+	0.00042	0.000293333
DL158	DL158-51_good	WT	c1-c2+	0.000206667	0.00014
DL158	DL158-52_good	WT	c1+c2+	0.000866667	0.00019
DL158	DL158-59_good	WT	c1-c2-	0.00151333	0.000393333
DL158	DL158-60_good	WT	c1-c2-	0.000323333	0.000253333
DL158	DL158-62_good	WT	c1-c2-	0.000383333	0.000316667
DL158	DL158-63_good	WT	c1+c2+	0.00023	0.000143333
DL158	DL158-64_good	WT	c1-c2-	0.0017	0.000573333
DL158	DL158-65_good	WT	c1+c2-	0.000266667	0.000146667
DL158	DL158-70_good	WT	c1+c2-	0.000226667	0.00016
DL158	DL158-71_good	WT	c1+c2+	0.00243	0.00011
DL158	DL158-83_good	WT	c1+c2-	0.000536667	0.000216667
DL158	DL158-84_good	WT	c1+c2+	0.00197333	0.00038
DL158	DL158-88_good	WT	c1+c2-	0.000256667	0.000156667
DL158	DL158-91_good	WT	c1-c2-	0.000303333	0.00015
DL158	DL158-101_good	WT	c1+c2-	0.00162667	0.000496667
DL158	DL158-103_good	WT	c1+c2+	0.000283333	0.000133333
DL158	DL158-108_good	WT	c1-c2-	0.000526667	0.000226667
DL158	DL158-109_good	WT	c1-c2-	0.00149333	0.000143333
DL158	DL158-113_good	WT	c1+c2-	0.00127667	0.00034
DL158	DL158-114_good	WT	c1+c2-	0.00074	0.000156667
DL158	DL158-123_good	WT	c1+c2-	0.0003	0.000163333
DL158	DL158-125_good	WT	c1-c2-	0.00100667	0.000163333
DL158	DL158-130_good	WT	c1-c2-	0.00131	0.000156667
DL158	DL158-132_good	WT	c1+c2+	0.00029	0.00017
DL158	DL158-133_good	WT	c1-c2+	0.00151	0.00012
DL158	DL158-137_good	WT	c1-c2-	0.00223	0.000136667
DL158	DL158-139_good	WT	c1-c2-	0.000566667	0.00019
DL158	DL158-140_good	WT	c1+c2+	0.000263333	0.00014
DL158	DL158-141_good	WT	c1-c2-	0.00137667	0.000176667
DL158	DL158-142_good	WT	c1+c2-	0.000286667	0.000136667
DL158	DL158-143_good	WT	c1-c2-	0.000196667	0.000126667
DL158	DL158-144_good	WT	c1-c2-	0.00134667	0.00124
DL158	DL158-145_good	WT	c1-c2-	0.000933333	0.000183333
DL158	DL158-148_good	WT	c1+c2+	0.00172	0.000433333
DL158	DL158-149_good	WT	c1-c2-	0.00183333	0.000153333
DL158	DL158-150_good	WT	c1+c2-	0.00026	0.00018
DL158	DL158-151_good	WT	c1+c2+	0.00021	0.000163333
DL158	DL158-154_good	WT	c1+c2-	0.00021	0.000126667
DL158	DL158-155_good	WT	c1+c2-	0.00027	0.000146667
DL158	DL158-156_good	WT	c1-c2+	0.000136667	9.66667e-05
DL158	DL158-158_good	WT	c1+c2-	0.00172	0.000156667
DL158	DL158-159_good	WT	c1+c2+	0.000303333	0.000163333
DL158	DL158-160_good	WT	c1+c2-	0.000453333	0.00018
DL158	DL158-161_good	WT	c1+c2-	0.000256667	0.00012
DL158	DL158-164_good	WT	c1+c2-	0.000913333	0.000183333
DL158	DL158-166_good	WT	c1+c2-	0.00016	0.000113333
DL158	DL158-167_good	WT	c1+c2-	0.00114	0.00027
DL158	DL158-168_good	WT	c1-c2-	0.00214	0.000183333
DL158	DL158-169_good	WT	c1+c2+	0.00042	0.00024
DL158	DL158-170_good	WT	c1+c2-	0.00199667	0.000393333
DL158	DL158-172_good	WT	c1+c2+	0.000183333	0.000116667
DL158	DL158-174_good	WT	c1+c2-	0.00158667	0.00034
DL158	DL158-175_good	WT	c1+c2-	0.00158333	0.000566667
DL158	DL158-183_good	WT	c1+c2-	0.00129	0.000253333
DL158	DL158-185_good	WT	c1+c2+	0.00044	0.000203333
DL158	DL158-186_good	WT	c1-c2-	0.000393333	0.00026
DL158	DL158-187_good	WT	c1-c2-	0.00157667	0.000186667
DL158	DL158-188_good	WT	c1+c2+	0.00149	0.000283333
DL158	DL158-189_good	WT	c1+c2-	0.000833333	0.000626667
DL158	DL158-191_good	WT	c1+c2-	0.00173667	0.000513333
DL158	DL158-192_good	WT	c1-c2-	0.000143333	0.00011
DL158	DL158-194_good	WT	c1+c2-	0.000163333	0.00012
DL158	DL158-195_good	WT	c1+c2-	0.00121667	0.000133333
DL158	DL158-196_good	WT	c1+c2+	0.00032	0.000133333
DL158	DL158-197_good	WT	c1+c2-	0.00019	0.000136667
DL158	DL158-199_good	WT	c1-c2-	0.000456667	0.000136667
DL158	DL158-200_good	WT	c1-c2+	0.000656667	0.000296667
DL158	DL158-201_good	WT	c1-c2-	0.00162333	0.000146667
DL158	DL158-202_good	WT	c1+c2+	0.000416667	0.00023
DL158	DL158-203_good	WT	c1+c2+	0.000186667	0.000123333
DL158	DL158-205_good	WT	c1+c2+	0.000186667	0.00012
DL158	DL158-207_good	WT	c1-c2-	0.00018	0.000106667
DL158	DL158-209_good	WT	c1+c2-	0.000336667	0.000163333
DL158	DL158-210_good	WT	c1+c2-	0.00023	0.000146667
DL158	DL158-215_good	WT	c1+c2+	0.000363333	0.00014
DL158	DL158-218_good	WT	c1+c2-	0.000423333	0.000213333
DL158	DL158-220_good	WT	c1+c2+	0.00017	0.00012
DL158	DL158-227_good	WT	c1+c2-	0.00135667	0.00025
DL158	DL158-228_good	WT	c1+c2+	0.000546667	0.000143333
DL158	DL158-230_good	WT	c1+c2-	0.000273333	0.00015
DL158	DL158-232_good	WT	c1+c2-	0.00207	0.00122
DL158	DL158-234_good	WT	c1+c2+	0.000333333	0.000186667
DL158	DL158-235_good	WT	c1-c2-	0.00029	0.000173333
DL158	DL158-236_good	WT	c1+c2-	0.000246667	0.000173333
DL158	DL158-237_good	WT	c1+c2+	0.000403333	0.000183333
DL158	DL158-238_good	WT	c1-c2-	0.000303333	0.00018
DL158	DL158-240_good	WT	c1-c2-	0.000213333	0.000126667
DL158	DL158-242_good	WT	c1+c2+	0.000256667	0.000123333
DL158	DL158-253_good	WT	c1+c2-	0.000373333	0.00021
DL158	DL158-254_good	WT	c1+c2+	0.000373333	0.000213333
DL158	DL158-255_good	WT	c1+c2-	0.000213333	0.00013
DL158	DL158-262_good	WT	c1-c2-	0.00044	0.000243333
DL158	DL158-263_good	WT	c1+c2-	0.000273333	0.00012
DL158	DL158-268_good	WT	c1-c2-	0.00201	0.000353333
DL158	DL158-269_good	WT	c1+c2+	0.00203	0.000356667
DL158	DL158-276_good	WT	c1+c2+	0.000143333	0.0001
DL158	DL158-277_good	WT	c1+c2+	0.00159667	0.00049
DL158	DL158-279_good	WT	c1+c2-	0.000156667	0.00012
DL158	DL158-280_good	WT	c1+c2-	0.00157	0.000463333
DL158	DL158-283_good	WT	c1+c2-	0.000316667	0.000243333
DL158	DL158-286_good	WT	c1+c2+	0.000326667	0.000173333
DL158	DL158-288_good	WT	c1+c2-	0.000193333	0.00013
DL158	DL158-290_good	WT	c1+c2+	0.000326667	0.000173333
DL158	DL158-291_good	WT	c1+c2-	0.000196667	0.00012
DL158	DL158-292_good	WT	c1+c2+	0.000336667	0.000133333
DL158	DL158-300_good	WT	c1-c2-	0.000343333	0.000166667
DL158	DL158-301_good	WT	c1+c2-	0.00035	0.00016
DL158	DL158-310_good	WT	c1-c2-	0.000223333	0.00013
DL158	DL158-311_good	WT	c1+c2+	0.000336667	0.00021
DL158	DL158-407_good	WT	c1-c2-	0.000333333	0.000226667
DL158	DL158-414_good	WT	c1-c2-	0.000443333	0.00022
DL158	DL158-417_good	WT	c1+c2+	0.000296667	0.00016
DL158	DL158-425_good	WT	c1+c2+	0.00219333	0.000143333
DL158	DL158-426_good	WT	c1-c2-	0.0002	0.000113333
DL158	DL158-459_good	WT	c1+c2-	0.000163333	0.000123333
DL158	DL158-464_good	WT	c1+c2-	0.000176667	0.000133333
DL158	DL158-477_good	WT	c1+c2+	0.000146667	0.000103333
DL158	DL158-480_good	WT	c1+c2-	0.00054	0.000236667
DL158	DL158-486_good	WT	c1+c2-	0.000386667	0.000206667
DL158	DL158-488_good	WT	c1+c2+	0.00033	0.00017
DL158	DL158-490_good	WT	c1-c2-	0.000143333	0.000103333
DL158	DL158-491_good	WT	c1+c2+	0.000263333	0.000153333
DL158	DL158-497_good	WT	c1+c2-	0.000253333	0.000136667
DL158	DL158-502_good	WT	c1+c2-	0.000306667	0.000186667
DL158	DL158-506_good	WT	c1+c2-	0.000256667	0.000143333
DL158	DL158-510_good	WT	c1-c2-	0.00112333	0.00018
DL158	DL158-511_good	WT	c1-c2-	0.00134667	0.00017
DL158	DL158-515_good	WT	c1+c2+	0.00190333	0.000866667
