# Supplementary material for: Low-dimensional population dynamics in the brainstem gate REM sleep
Source: Nat Neurosci. 2026 May 25;29(7):1625–37. doi: 10.1038/s41593-026-02314-z (PMC13270127; doi:10.1038/s41593-026-02314-z)
Supplement: Supplementary file 15 — Source data for Extended Data Fig. 6. [file 41593_2026_2314_MOESM15_ESM.xlsx]

## Sheet: Mouse_info
Panel	Species	Strain	Virus	# of mice	# of males	# of females	Age
a	Mus musculus	C57BL6	-	6	6	-	8-14 wks
b	Mus musculus	C57BL6	-	6	6	-	8-14 wks
c	Mus musculus	C57BL6	-	6	6	-	8-14 wks
d	Mus musculus	C57BL6	-	6	6	-	8-14 wks
e	Mus musculus	C57BL6	-	6	6	-	8-14 wks
f	Mus musculus	C57BL6	-	6	6	-	8-14 wks

## Sheet: ExtData6a
ms_id	subclass	ampl
DL159-119_good	c1-c2-	0.245483
DL159-126_good	c1-c2-	1.05084
DL159-161_good	c1-c2-	1.05069
DL159-164_good	c1-c2-	0.436226
DL159-166_good	c1-c2-	1.11588
DL159-184_good	c1-c2-	1.31198
DL159-186_good	c1-c2-	0.951589
DL159-187_good	c1-c2-	0.965072
DL159-18_good	c1-c2-	0.98453
DL159-191_good	c1-c2-	1.27828
DL159-194_good	c1-c2-	0.680477
DL159-195_good	c1-c2-	0.966804
DL159-219_good	c1-c2-	0.304837
DL159-233_good	c1-c2-	0.736156
DL159-234_good	c1-c2-	0.370103
DL159-242_good	c1-c2-	0.449072
DL159-245_good	c1-c2-	0.564526
DL159-250_good	c1-c2-	0.620409
DL159-251_good	c1-c2-	0.601218
DL159-252_good	c1-c2-	0.844394
DL159-27_good	c1-c2-	0.835149
DL159-282_good	c1-c2-	0.453312
DL159-284_good	c1-c2-	0.406694
DL159-292_good	c1-c2-	0.414391
DL159-294_good	c1-c2-	0.189407
DL159-309_good	c1-c2-	0.567509
DL159-30_good	c1-c2-	0.851542
DL159-317_good	c1-c2-	0.961476
DL159-347_good	c1-c2-	0.797401
DL159-34_good	c1-c2-	0.106911
DL159-35_good	c1-c2-	0.938714
DL159-363_good	c1-c2-	0.853473
DL159-374_good	c1-c2-	0.630067
DL159-403_good	c1-c2-	0.99859
DL159-405_good	c1-c2-	1.55963
DL159-406_good	c1-c2-	0.254197
DL159-434_good	c1-c2-	0.342222
DL159-47_good	c1-c2-	1.44789
DL159-55_good	c1-c2-	0.267853
DL159-67_good	c1-c2-	0.814374
DL159-69_good	c1-c2-	0.594244
DL159-78_good	c1-c2-	0.707669
DL159-90_good	c1-c2-	0.138614
DL161-130_good	c1-c2-	0.503174
DL161-195_good	c1-c2-	0.306569
DL161-214_good	c1-c2-	1.12777
DL161-228_good	c1-c2-	1.0919
DL161-252_good	c1-c2-	0.822079
DL161-255_good	c1-c2-	0.17415
DL161-256_good	c1-c2-	0.848213
DL161-271_good	c1-c2-	0.252527
DL161-274_good	c1-c2-	0.540692
DL161-293_good	c1-c2-	0.860698
DL161-300_good	c1-c2-	0.383785
DL161-307_good	c1-c2-	0.61801
DL161-357_good	c1-c2-	0.428813
DL161-402_good	c1-c2-	0.70574
DL161-481_good	c1-c2-	0.723963
DL161-79_good	c1-c2-	0.447309
DL108-112_good	c1-c2-	0.175035
DL108-166_good	c1-c2-	0.926321
DL108-172_good	c1-c2-	0.887032
DL108-175_good	c1-c2-	0.630865
DL108-219_good	c1-c2-	1.4711
DL108-224_good	c1-c2-	0.966335
DL108-231_good	c1-c2-	1.25833
DL108-235_good	c1-c2-	1.17475
DL108-236_good	c1-c2-	0.656945
DL108-237_good	c1-c2-	0.840001
DL108-238_good	c1-c2-	0.797961
DL108-250_good	c1-c2-	0.392233
DL108-261_good	c1-c2-	0.815098
DL108-31_good	c1-c2-	0.31466
DL108-37_good	c1-c2-	0.587763
DL108-380_good	c1-c2-	0.861212
DL108-47_good	c1-c2-	0.685483
DL108-50_good	c1-c2-	0.236457
DL108-79_good	c1-c2-	0.383728
DL108-94_good	c1-c2-	0.580963
DL172-11_good	c1-c2-	0.285252
DL172-123_good	c1-c2-	0.969106
DL172-133_good	c1-c2-	1.09567
DL172-134_good	c1-c2-	1.3353
DL172-179_good	c1-c2-	1.13505
DL172-180_good	c1-c2-	0.242199
DL172-187_good	c1-c2-	1.34342
DL172-190_good	c1-c2-	0.525107
DL172-192_good	c1-c2-	0.706625
DL172-197_good	c1-c2-	0.460502
DL172-24_good	c1-c2-	0.699368
DL172-263_good	c1-c2-	0.770565
DL172-275_good	c1-c2-	1.34053
DL172-293_good	c1-c2-	0.544227
DL172-294_good	c1-c2-	0.605033
DL172-303_good	c1-c2-	0.800784
DL172-326_good	c1-c2-	0.865729
DL172-338_good	c1-c2-	1.25579
DL172-341_good	c1-c2-	1.15265
DL172-344_good	c1-c2-	0.959372
DL172-352_good	c1-c2-	0.91577
DL172-353_good	c1-c2-	1.00451
DL172-356_good	c1-c2-	1.19813
DL172-357_good	c1-c2-	0.691339
DL172-358_good	c1-c2-	1.18533
DL172-361_good	c1-c2-	1.03801
DL172-364_good	c1-c2-	1.08722
DL172-365_good	c1-c2-	1.00144
DL172-375_good	c1-c2-	1.29771
DL172-378_good	c1-c2-	1.12482
DL172-382_good	c1-c2-	1.10469
DL172-383_good	c1-c2-	0.515129
DL172-384_good	c1-c2-	1.21341
DL172-388_good	c1-c2-	1.16951
DL172-392_good	c1-c2-	1.24836
DL172-400_good	c1-c2-	0.796401
DL172-402_good	c1-c2-	0.362396
DL172-404_good	c1-c2-	1.24362
DL172-408_good	c1-c2-	1.01711
DL172-419_good	c1-c2-	0.691282
DL172-421_good	c1-c2-	1.02443
DL172-423_good	c1-c2-	1.12617
DL172-424_good	c1-c2-	1.392
DL172-429_good	c1-c2-	0.668036
DL172-431_good	c1-c2-	1.14632
DL172-432_good	c1-c2-	0.799181
DL172-433_good	c1-c2-	1.33833
DL172-437_good	c1-c2-	0.910374
DL172-438_good	c1-c2-	0.527193
DL172-439_good	c1-c2-	0.728352
DL172-440_good	c1-c2-	0.67461
DL172-445_good	c1-c2-	0.970775
DL172-446_good	c1-c2-	0.793812
DL172-447_good	c1-c2-	0.646669
DL172-449_good	c1-c2-	1.32095
DL172-450_good	c1-c2-	1.06162
DL172-455_good	c1-c2-	1.31949
DL172-458_good	c1-c2-	0.865556
DL172-459_good	c1-c2-	1.06728
DL172-464_good	c1-c2-	1.1761
DL172-486_good	c1-c2-	0.988853
DL172-4_good	c1-c2-	0.348861
DL172-500_good	c1-c2-	1.0251
DL172-535_good	c1-c2-	1.05494
DL172-547_good	c1-c2-	0.285194
DL172-564_good	c1-c2-	1.27839
DL172-566_good	c1-c2-	0.628434
DL172-567_good	c1-c2-	1.01958
DL172-569_good	c1-c2-	0.988744
DL172-571_good	c1-c2-	1.05531
DL172-573_good	c1-c2-	1.12024
DL172-574_good	c1-c2-	0.875871
DL172-580_good	c1-c2-	1.13498
DL172-584_good	c1-c2-	0.290004
DL172-7_good	c1-c2-	0.250166
DL194-103_good	c1-c2-	0.663753
DL194-112_good	c1-c2-	0.6689
DL194-113_good	c1-c2-	1.22824
DL194-134_good	c1-c2-	0.995901
DL194-136_good	c1-c2-	0.37936
DL194-143_good	c1-c2-	0.943175
DL194-170_good	c1-c2-	1.03312
DL194-173_good	c1-c2-	0.960023
DL194-180_good	c1-c2-	0.851463
DL194-190_good	c1-c2-	0.472572
DL194-297_good	c1-c2-	0.191875
DL194-309_good	c1-c2-	0.21789
DL194-315_good	c1-c2-	0.445246
DL194-334_good	c1-c2-	0.898612
DL194-341_good	c1-c2-	0.577969
DL194-353_good	c1-c2-	0.411073
DL194-35_good	c1-c2-	1.25121
DL194-360_good	c1-c2-	0.632735
DL194-366_good	c1-c2-	0.390497
DL194-367_good	c1-c2-	1.01042
DL194-36_good	c1-c2-	1.1276
DL194-376_good	c1-c2-	0.716077
DL194-381_good	c1-c2-	1.21562
DL194-384_good	c1-c2-	0.425216
DL194-385_good	c1-c2-	0.410483
DL194-387_good	c1-c2-	0.452996
DL194-392_good	c1-c2-	0.917333
DL194-397_good	c1-c2-	1.04083
DL194-400_good	c1-c2-	0.937901
DL194-406_good	c1-c2-	1.12768
DL194-41_good	c1-c2-	0.698471
DL194-449_good	c1-c2-	1.02414
DL194-511_good	c1-c2-	0.669627
DL194-514_good	c1-c2-	0.26361
DL194-52_good	c1-c2-	1.17456
DL194-536_good	c1-c2-	0.39601
DL194-56_good	c1-c2-	0.93462
DL194-576_good	c1-c2-	0.551457
DL194-60_good	c1-c2-	0.824086
DL194-62_good	c1-c2-	1.26575
DL194-65_good	c1-c2-	0.968224
DL194-74_good	c1-c2-	0.924919
DL194-76_good	c1-c2-	1.18104
DL194-84_good	c1-c2-	1.34843
DL158-108_good	c1-c2-	1.02047
DL158-109_good	c1-c2-	1.0799
DL158-125_good	c1-c2-	0.340139
DL158-130_good	c1-c2-	0.220341
DL158-137_good	c1-c2-	0.312086
DL158-139_good	c1-c2-	0.595281
DL158-141_good	c1-c2-	0.714066
DL158-143_good	c1-c2-	0.289515
DL158-144_good	c1-c2-	1.18919
DL158-145_good	c1-c2-	0.407372
DL158-149_good	c1-c2-	0.488404
DL158-168_good	c1-c2-	0.34907
DL158-186_good	c1-c2-	0.835023
DL158-187_good	c1-c2-	0.363311
DL158-192_good	c1-c2-	0.700116
DL158-199_good	c1-c2-	0.715226
DL158-19_good	c1-c2-	0.109697
DL158-201_good	c1-c2-	0.70426
DL158-207_good	c1-c2-	0.841631
DL158-235_good	c1-c2-	0.911544
DL158-238_good	c1-c2-	0.5173
DL158-240_good	c1-c2-	0.082311
DL158-262_good	c1-c2-	0.609892
DL158-268_good	c1-c2-	0.730734
DL158-29_good	c1-c2-	0.277984
DL158-300_good	c1-c2-	1.25235
DL158-310_good	c1-c2-	0.705695
DL158-407_good	c1-c2-	1.25304
DL158-414_good	c1-c2-	0.562885
DL158-426_good	c1-c2-	0.740009
DL158-44_good	c1-c2-	0.280655
DL158-490_good	c1-c2-	0.40795
DL158-510_good	c1-c2-	0.539295
DL158-511_good	c1-c2-	0.593051
DL158-59_good	c1-c2-	1.11654
DL158-60_good	c1-c2-	0.922572
DL158-62_good	c1-c2-	1.34109
DL158-64_good	c1-c2-	0.977852
DL158-91_good	c1-c2-	1.17497
DL159-117_good	c1+c2+	0.985029
DL159-142_good	c1+c2+	0.211807
DL159-152_good	c1+c2+	0.626813
DL159-155_good	c1+c2+	0.912533
DL159-15_good	c1+c2+	0.542248
DL159-160_good	c1+c2+	1.07251
DL159-196_good	c1+c2+	1.03574
DL159-206_good	c1+c2+	0.427365
DL159-207_good	c1+c2+	0.968885
DL159-209_good	c1+c2+	0.565483
DL159-211_good	c1+c2+	0.85381
DL159-214_good	c1+c2+	0.615482
DL159-215_good	c1+c2+	0.851951
DL159-226_good	c1+c2+	0.564422
DL159-231_good	c1+c2+	0.795405
DL159-237_good	c1+c2+	1.07945
DL159-239_good	c1+c2+	0.993402
DL159-24_good	c1+c2+	0.393186
DL159-263_good	c1+c2+	1.30794
DL159-275_good	c1+c2+	0.981966
DL159-285_good	c1+c2+	0.748564
DL159-286_good	c1+c2+	0.435419
DL159-296_good	c1+c2+	0.709701
DL159-29_good	c1+c2+	0.464969
DL159-313_good	c1+c2+	0.974784
DL159-316_good	c1+c2+	0.637781
DL159-323_good	c1+c2+	0.507486
DL159-324_good	c1+c2+	0.571765
DL159-326_good	c1+c2+	0.827063
DL159-32_good	c1+c2+	0.231065
DL159-350_good	c1+c2+	0.91983
DL159-354_good	c1+c2+	0.531057
DL159-368_good	c1+c2+	0.532714
DL159-372_good	c1+c2+	1.38083
DL159-373_good	c1+c2+	0.842514
DL159-385_good	c1+c2+	0.803731
DL159-399_good	c1+c2+	1.16588
DL159-462_good	c1+c2+	0.869993
DL159-486_good	c1+c2+	0.52279
DL159-65_good	c1+c2+	0.113415
DL159-70_good	c1+c2+	0.99142
DL159-75_good	c1+c2+	0.605866
DL159-85_good	c1+c2+	1.17213
DL159-88_good	c1+c2+	1.09929
DL159-89_good	c1+c2+	0.97493
DL159-91_good	c1+c2+	0.259589
DL159-94_good	c1+c2+	1.37282
DL161-100_good	c1+c2+	0.0776804
DL161-105_good	c1+c2+	0.184964
DL161-114_good	c1+c2+	0.0148265
DL161-115_good	c1+c2+	0.279726
DL161-121_good	c1+c2+	0.353871
DL161-12_good	c1+c2+	0.356683
DL161-147_good	c1+c2+	0.301939
DL161-148_good	c1+c2+	0.136642
DL161-149_good	c1+c2+	0.134744
DL161-155_good	c1+c2+	0.259718
DL161-156_good	c1+c2+	0.17844
DL161-157_good	c1+c2+	0.184805
DL161-158_good	c1+c2+	0.0709637
DL161-165_good	c1+c2+	0.0760479
DL161-177_good	c1+c2+	0.140007
DL161-182_good	c1+c2+	0.0618118
DL161-192_good	c1+c2+	0.301997
DL161-194_good	c1+c2+	0.0490572
DL161-202_good	c1+c2+	0.448315
DL161-204_good	c1+c2+	0.433888
DL161-205_good	c1+c2+	0.481968
DL161-208_good	c1+c2+	0.634328
DL161-209_good	c1+c2+	0.213172
DL161-211_good	c1+c2+	0.164093
DL161-221_good	c1+c2+	0.240809
DL161-223_good	c1+c2+	0.234428
DL161-226_good	c1+c2+	0.679468
DL161-227_good	c1+c2+	0.514066
DL161-229_good	c1+c2+	0.165458
DL161-23_good	c1+c2+	0.0797234
DL161-241_good	c1+c2+	0.531121
DL161-258_good	c1+c2+	0.219109
DL161-267_good	c1+c2+	0.950926
DL161-275_good	c1+c2+	0.160284
DL161-277_good	c1+c2+	0.426346
DL161-280_good	c1+c2+	0.427781
DL161-282_good	c1+c2+	0.320984
DL161-284_good	c1+c2+	0.0918937
DL161-285_good	c1+c2+	0.0945944
DL161-289_good	c1+c2+	0.0987255
DL161-296_good	c1+c2+	0.17076
DL161-303_good	c1+c2+	0.758338
DL161-304_good	c1+c2+	0.546917
DL161-305_good	c1+c2+	0.356876
DL161-306_good	c1+c2+	0.939015
DL161-335_good	c1+c2+	0.47211
DL161-337_good	c1+c2+	0.390915
DL161-339_good	c1+c2+	0.507961
DL161-340_good	c1+c2+	1.09847
DL161-344_good	c1+c2+	0.732083
DL161-34_good	c1+c2+	0.185474
DL161-359_good	c1+c2+	0.33191
DL161-35_good	c1+c2+	0.0652046
DL161-365_good	c1+c2+	0.137086
DL161-366_good	c1+c2+	0.192854
DL161-369_good	c1+c2+	0.236995
DL161-371_good	c1+c2+	0.105874
DL161-375_good	c1+c2+	0.667622
DL161-377_good	c1+c2+	0.341823
DL161-380_good	c1+c2+	1.08497
DL161-382_good	c1+c2+	0.82203
DL161-391_good	c1+c2+	0.0799334
DL161-398_good	c1+c2+	0.0941679
DL161-3_good	c1+c2+	0.0907636
DL161-412_good	c1+c2+	0.292742
DL161-437_good	c1+c2+	0.030618
DL161-442_good	c1+c2+	0.14112
DL161-476_good	c1+c2+	0.719009
DL161-484_good	c1+c2+	0.160053
DL161-485_good	c1+c2+	0.571572
DL161-493_good	c1+c2+	0.409158
DL161-500_good	c1+c2+	0.456851
DL161-510_good	c1+c2+	0.560731
DL161-511_good	c1+c2+	0.279209
DL161-514_good	c1+c2+	0.0592748
DL161-516_good	c1+c2+	0.278618
DL161-517_good	c1+c2+	0.843652
DL161-522_good	c1+c2+	0.481924
DL161-523_good	c1+c2+	0.708824
DL161-531_good	c1+c2+	0.316035
DL161-534_good	c1+c2+	0.53515
DL161-536_good	c1+c2+	0.621489
DL161-537_good	c1+c2+	0.0533953
DL161-53_good	c1+c2+	0.061861
DL161-562_good	c1+c2+	0.723689
DL161-62_good	c1+c2+	0.21921
DL161-65_good	c1+c2+	0.134859
DL161-7_good	c1+c2+	0.318398
DL161-8_good	c1+c2+	0.0614842
DL161-99_good	c1+c2+	0.154318
DL108-103_good	c1+c2+	0.479894
DL108-109_good	c1+c2+	0.419864
DL108-110_good	c1+c2+	0.3177
DL108-126_good	c1+c2+	0.121017
DL108-128_good	c1+c2+	0.991421
DL108-140_good	c1+c2+	0.465467
DL108-141_good	c1+c2+	0.631787
DL108-158_good	c1+c2+	0.283793
DL108-163_good	c1+c2+	0.456931
DL108-173_good	c1+c2+	0.222221
DL108-180_good	c1+c2+	1.22974
DL108-216_good	c1+c2+	0.267589
DL108-22_good	c1+c2+	0.276884
DL108-249_good	c1+c2+	0.642572
DL108-256_good	c1+c2+	0.42562
DL108-257_good	c1+c2+	0.409674
DL108-260_good	c1+c2+	0.197519
DL108-263_good	c1+c2+	0.207755
DL108-269_good	c1+c2+	0.892517
DL108-271_good	c1+c2+	0.476548
DL108-290_good	c1+c2+	0.598966
DL108-297_good	c1+c2+	0.700828
DL108-299_good	c1+c2+	0.636244
DL108-308_good	c1+c2+	0.643003
DL108-313_good	c1+c2+	0.169997
DL108-315_good	c1+c2+	0.30681
DL108-323_good	c1+c2+	0.527075
DL108-326_good	c1+c2+	0.514412
DL108-32_good	c1+c2+	0.348858
DL108-337_good	c1+c2+	0.279866
DL108-341_good	c1+c2+	0.639854
DL108-348_good	c1+c2+	0.508273
DL108-349_good	c1+c2+	0.3978
DL108-34_good	c1+c2+	0.930729
DL108-357_good	c1+c2+	0.234318
DL108-358_good	c1+c2+	0.308044
DL108-362_good	c1+c2+	0.35014
DL108-429_good	c1+c2+	0.56254
DL108-42_good	c1+c2+	0.717129
DL108-446_good	c1+c2+	0.129774
DL108-461_good	c1+c2+	0.68896
DL108-478_good	c1+c2+	0.821088
DL108-480_good	c1+c2+	0.362884
DL108-504_good	c1+c2+	0.578897
DL108-52_good	c1+c2+	0.694732
DL108-53_good	c1+c2+	0.512445
DL108-5_good	c1+c2+	0.746218
DL108-71_good	c1+c2+	1.06348
DL108-8_good	c1+c2+	0.170701
DL108-90_good	c1+c2+	0.612017
DL108-96_good	c1+c2+	0.606848
DL172-107_good	c1+c2+	1.35735
DL172-121_good	c1+c2+	0.753583
DL172-154_good	c1+c2+	0.626025
DL172-160_good	c1+c2+	0.958253
DL172-163_good	c1+c2+	0.854852
DL172-265_good	c1+c2+	0.304855
DL172-29_good	c1+c2+	1.02717
DL172-336_good	c1+c2+	0.998571
DL172-33_good	c1+c2+	0.929229
DL172-355_good	c1+c2+	0.58588
DL172-360_good	c1+c2+	1.28209
DL172-430_good	c1+c2+	0.74212
DL172-453_good	c1+c2+	1.02131
DL172-475_good	c1+c2+	0.803906
DL172-481_good	c1+c2+	0.812225
DL172-485_good	c1+c2+	0.753902
DL172-82_good	c1+c2+	0.963822
DL172-88_good	c1+c2+	0.593266
DL194-123_good	c1+c2+	0.717843
DL194-130_good	c1+c2+	0.747276
DL194-140_good	c1+c2+	0.966752
DL194-148_good	c1+c2+	1.38622
DL194-14_good	c1+c2+	0.492626
DL194-166_good	c1+c2+	0.688827
DL194-192_good	c1+c2+	1.07702
DL194-211_good	c1+c2+	1.15985
DL194-215_good	c1+c2+	0.23801
DL194-306_good	c1+c2+	0.472941
DL194-349_good	c1+c2+	0.886862
DL194-361_good	c1+c2+	0.602214
DL194-373_good	c1+c2+	0.453206
DL194-388_good	c1+c2+	1.20642
DL194-405_good	c1+c2+	0.28823
DL194-424_good	c1+c2+	0.424443
DL194-425_good	c1+c2+	0.3426
DL194-448_good	c1+c2+	0.655979
DL194-44_good	c1+c2+	0.588862
DL194-452_good	c1+c2+	0.245738
DL194-454_good	c1+c2+	0.357683
DL194-485_good	c1+c2+	0.535602
DL194-490_good	c1+c2+	0.315637
DL194-497_good	c1+c2+	1.03541
DL194-501_good	c1+c2+	0.677311
DL194-509_good	c1+c2+	0.485435
DL194-510_good	c1+c2+	0.522455
DL194-519_good	c1+c2+	0.478761
DL194-523_good	c1+c2+	0.340075
DL194-64_good	c1+c2+	0.754384
DL194-75_good	c1+c2+	0.573876
DL194-7_good	c1+c2+	0.508921
DL158-103_good	c1+c2+	0.802978
DL158-12_good	c1+c2+	0.923743
DL158-132_good	c1+c2+	0.411986
DL158-140_good	c1+c2+	0.972041
DL158-148_good	c1+c2+	0.401854
DL158-151_good	c1+c2+	0.765277
DL158-159_good	c1+c2+	0.532635
DL158-169_good	c1+c2+	0.152177
DL158-172_good	c1+c2+	0.416183
DL158-17_good	c1+c2+	0.471995
DL158-185_good	c1+c2+	0.263051
DL158-188_good	c1+c2+	0.111771
DL158-196_good	c1+c2+	0.771688
DL158-202_good	c1+c2+	0.585623
DL158-203_good	c1+c2+	0.662577
DL158-205_good	c1+c2+	0.423262
DL158-215_good	c1+c2+	0.696323
DL158-220_good	c1+c2+	0.260593
DL158-228_good	c1+c2+	0.981453
DL158-22_good	c1+c2+	0.242849
DL158-234_good	c1+c2+	0.238056
DL158-237_good	c1+c2+	0.552607
DL158-242_good	c1+c2+	0.554104
DL158-254_good	c1+c2+	0.340709
DL158-25_good	c1+c2+	0.105263
DL158-269_good	c1+c2+	0.427269
DL158-276_good	c1+c2+	0.925885
DL158-277_good	c1+c2+	1.13048
DL158-286_good	c1+c2+	0.348042
DL158-28_good	c1+c2+	0.472836
DL158-290_good	c1+c2+	0.562585
DL158-292_good	c1+c2+	0.566761
DL158-2_good	c1+c2+	0.447403
DL158-311_good	c1+c2+	0.593767
DL158-31_good	c1+c2+	0.510032
DL158-417_good	c1+c2+	0.332155
DL158-425_good	c1+c2+	0.528783
DL158-46_good	c1+c2+	0.330728
DL158-477_good	c1+c2+	0.590909
DL158-488_good	c1+c2+	0.443115
DL158-491_good	c1+c2+	0.609252
DL158-515_good	c1+c2+	0.180054
DL158-52_good	c1+c2+	0.540794
DL158-63_good	c1+c2+	0.720039
DL158-71_good	c1+c2+	0.154879
DL158-84_good	c1+c2+	0.147999
DL158-9_good	c1+c2+	0.377438
DL159-105_good	c1+c2-	0.490474
DL159-107_good	c1+c2-	0.140217
DL159-10_good	c1+c2-	0.466977
DL159-118_good	c1+c2-	0.156174
DL159-11_good	c1+c2-	0.202633
DL159-120_good	c1+c2-	0.12439
DL159-123_good	c1+c2-	0.506954
DL159-127_good	c1+c2-	0.341682
DL159-129_good	c1+c2-	0.9556
DL159-130_good	c1+c2-	0.329186
DL159-131_good	c1+c2-	0.231903
DL159-135_good	c1+c2-	0.640671
DL159-143_good	c1+c2-	0.229493
DL159-144_good	c1+c2-	0.371606
DL159-150_good	c1+c2-	1.12959
DL159-154_good	c1+c2-	0.136745
DL159-162_good	c1+c2-	0.64355
DL159-163_good	c1+c2-	0.408714
DL159-165_good	c1+c2-	1.36592
DL159-175_good	c1+c2-	0.166047
DL159-180_good	c1+c2-	0.287557
DL159-181_good	c1+c2-	0.514809
DL159-183_good	c1+c2-	0.307601
DL159-188_good	c1+c2-	0.120987
DL159-193_good	c1+c2-	0.237419
DL159-200_good	c1+c2-	0.228628
DL159-20_good	c1+c2-	0.517076
DL159-218_good	c1+c2-	0.247423
DL159-223_good	c1+c2-	0.477624
DL159-235_good	c1+c2-	0.298405
DL159-264_good	c1+c2-	0.456283
DL159-26_good	c1+c2-	0.167451
DL159-270_good	c1+c2-	0.445952
DL159-271_good	c1+c2-	0.501202
DL159-274_good	c1+c2-	1.29584
DL159-281_good	c1+c2-	0.282656
DL159-288_good	c1+c2-	0.331661
DL159-295_good	c1+c2-	0.189626
DL159-298_good	c1+c2-	0.156923
DL159-2_good	c1+c2-	0.466198
DL159-301_good	c1+c2-	0.570207
DL159-302_good	c1+c2-	0.810182
DL159-314_good	c1+c2-	0.348927
DL159-325_good	c1+c2-	0.115592
DL159-329_good	c1+c2-	0.230999
DL159-333_good	c1+c2-	0.231039
DL159-335_good	c1+c2-	0.499198
DL159-341_good	c1+c2-	0.294851
DL159-345_good	c1+c2-	0.169599
DL159-348_good	c1+c2-	0.235159
DL159-349_good	c1+c2-	0.202418
DL159-351_good	c1+c2-	0.334575
DL159-352_good	c1+c2-	0.112921
DL159-357_good	c1+c2-	0.180618
DL159-365_good	c1+c2-	0.425199
DL159-369_good	c1+c2-	0.457943
DL159-36_good	c1+c2-	0.665689
DL159-376_good	c1+c2-	0.141801
DL159-402_good	c1+c2-	0.371198
DL159-40_good	c1+c2-	0.76265
DL159-412_good	c1+c2-	0.604767
DL159-413_good	c1+c2-	0.540558
DL159-418_good	c1+c2-	0.64033
DL159-41_good	c1+c2-	0.11493
DL159-437_good	c1+c2-	0.537755
DL159-43_good	c1+c2-	0.0488987
DL159-457_good	c1+c2-	0.58813
DL159-461_good	c1+c2-	0.585471
DL159-468_good	c1+c2-	0.473374
DL159-46_good	c1+c2-	0.311185
DL159-473_good	c1+c2-	1.024
DL159-484_good	c1+c2-	0.383401
DL159-48_good	c1+c2-	0.421207
DL159-62_good	c1+c2-	0.187854
DL159-63_good	c1+c2-	0.126987
DL159-64_good	c1+c2-	0.127592
DL159-71_good	c1+c2-	0.911925
DL159-81_good	c1+c2-	0.772536
DL159-82_good	c1+c2-	0.494586
DL159-97_good	c1+c2-	0.0665724
DL161-109_good	c1+c2-	0.116496
DL161-10_good	c1+c2-	0.328963
DL161-110_good	c1+c2-	0.479205
DL161-111_good	c1+c2-	0.313757
DL161-112_good	c1+c2-	0.577745
DL161-117_good	c1+c2-	0.207505
DL161-119_good	c1+c2-	0.222285
DL161-128_good	c1+c2-	0.729989
DL161-134_good	c1+c2-	0.693039
DL161-141_good	c1+c2-	0.523739
DL161-142_good	c1+c2-	0.494353
DL161-14_good	c1+c2-	0.686649
DL161-150_good	c1+c2-	0.111959
DL161-159_good	c1+c2-	0.16676
DL161-161_good	c1+c2-	0.437043
DL161-162_good	c1+c2-	1.16822
DL161-163_good	c1+c2-	0.295795
DL161-164_good	c1+c2-	0.389193
DL161-16_good	c1+c2-	0.386853
DL161-176_good	c1+c2-	0.557504
DL161-179_good	c1+c2-	1.04835
DL161-183_good	c1+c2-	1.00889
DL161-186_good	c1+c2-	0.22686
DL161-19_good	c1+c2-	0.868921
DL161-1_good	c1+c2-	0.541241
DL161-213_good	c1+c2-	0.719275
DL161-222_good	c1+c2-	1.08958
DL161-22_good	c1+c2-	1.36786
DL161-230_good	c1+c2-	0.135957
DL161-231_good	c1+c2-	0.295827
DL161-232_good	c1+c2-	0.784753
DL161-236_good	c1+c2-	0.72189
DL161-246_good	c1+c2-	1.12769
DL161-257_good	c1+c2-	0.454898
DL161-25_good	c1+c2-	0.469039
DL161-272_good	c1+c2-	0.473245
DL161-276_good	c1+c2-	0.250965
DL161-27_good	c1+c2-	0.0405225
DL161-281_good	c1+c2-	0.358305
DL161-283_good	c1+c2-	0.359138
DL161-30_good	c1+c2-	0.99602
DL161-322_good	c1+c2-	0.659076
DL161-326_good	c1+c2-	0.682331
DL161-330_good	c1+c2-	0.161301
DL161-338_good	c1+c2-	0.564116
DL161-342_good	c1+c2-	1.14909
DL161-346_good	c1+c2-	0.301366
DL161-353_good	c1+c2-	1.20949
DL161-355_good	c1+c2-	1.48424
DL161-367_good	c1+c2-	0.38646
DL161-368_good	c1+c2-	0.261361
DL161-373_good	c1+c2-	0.804723
DL161-378_good	c1+c2-	0.1912
DL161-381_good	c1+c2-	0.285794
DL161-396_good	c1+c2-	0.30549
DL161-409_good	c1+c2-	0.529356
DL161-410_good	c1+c2-	0.0918293
DL161-426_good	c1+c2-	0.345281
DL161-453_good	c1+c2-	0.234828
DL161-466_good	c1+c2-	0.31029
DL161-468_good	c1+c2-	0.205205
DL161-486_good	c1+c2-	0.228938
DL161-491_good	c1+c2-	0.156142
DL161-496_good	c1+c2-	0.140794
DL161-49_good	c1+c2-	0.553972
DL161-507_good	c1+c2-	0.782243
DL161-50_good	c1+c2-	1.28906
DL161-526_good	c1+c2-	0.680712
DL161-528_good	c1+c2-	0.611068
DL161-52_good	c1+c2-	0.187545
DL161-550_good	c1+c2-	0.335353
DL161-555_good	c1+c2-	0.717226
DL161-55_good	c1+c2-	0.871711
DL161-561_good	c1+c2-	0.701309
DL161-56_good	c1+c2-	0.218415
DL161-5_good	c1+c2-	0.721128
DL161-61_good	c1+c2-	0.28584
DL161-64_good	c1+c2-	0.805119
DL161-68_good	c1+c2-	1.12449
DL161-70_good	c1+c2-	1.15165
DL161-76_good	c1+c2-	1.036
DL161-80_good	c1+c2-	0.42483
DL161-82_good	c1+c2-	0.918633
DL161-85_good	c1+c2-	0.213164
DL161-89_good	c1+c2-	0.503395
DL161-9_good	c1+c2-	0.747276
DL108-102_good	c1+c2-	0.282587
DL108-104_good	c1+c2-	0.888663
DL108-105_good	c1+c2-	0.367571
DL108-106_good	c1+c2-	0.611729
DL108-107_good	c1+c2-	0.358502
DL108-108_good	c1+c2-	0.848342
DL108-10_good	c1+c2-	0.220433
DL108-111_good	c1+c2-	0.366512
DL108-114_good	c1+c2-	0.387327
DL108-129_good	c1+c2-	0.605187
DL108-130_good	c1+c2-	0.184845
DL108-139_good	c1+c2-	0.856703
DL108-142_good	c1+c2-	0.236976
DL108-144_good	c1+c2-	0.0865219
DL108-149_good	c1+c2-	0.283516
DL108-150_good	c1+c2-	0.508644
DL108-153_good	c1+c2-	0.238579
DL108-154_good	c1+c2-	0.64618
DL108-159_good	c1+c2-	0.523592
DL108-160_good	c1+c2-	0.486212
DL108-162_good	c1+c2-	0.199069
DL108-165_good	c1+c2-	0.637824
DL108-167_good	c1+c2-	0.669537
DL108-168_good	c1+c2-	0.281734
DL108-169_good	c1+c2-	0.839391
DL108-170_good	c1+c2-	0.137602
DL108-174_good	c1+c2-	0.634387
DL108-17_good	c1+c2-	0.0279782
DL108-1_good	c1+c2-	0.209942
DL108-227_good	c1+c2-	0.354413
DL108-228_good	c1+c2-	0.592136
DL108-233_good	c1+c2-	0.272564
DL108-23_good	c1+c2-	0.295982
DL108-251_good	c1+c2-	0.718746
DL108-273_good	c1+c2-	0.370573
DL108-276_good	c1+c2-	0.560234
DL108-277_good	c1+c2-	0.338034
DL108-278_good	c1+c2-	0.237682
DL108-279_good	c1+c2-	1.12543
DL108-295_good	c1+c2-	0.676831
DL108-307_good	c1+c2-	0.703146
DL108-310_good	c1+c2-	0.288799
DL108-314_good	c1+c2-	0.636267
DL108-329_good	c1+c2-	0.661161
DL108-332_good	c1+c2-	0.830182
DL108-350_good	c1+c2-	0.327857
DL108-355_good	c1+c2-	0.647021
DL108-356_good	c1+c2-	0.455954
DL108-35_good	c1+c2-	0.292066
DL108-39_good	c1+c2-	0.743973
DL108-40_good	c1+c2-	0.41903
DL108-428_good	c1+c2-	0.413154
DL108-431_good	c1+c2-	0.351693
DL108-44_good	c1+c2-	0.430036
DL108-45_good	c1+c2-	0.82455
DL108-46_good	c1+c2-	0.430375
DL108-474_good	c1+c2-	0.206316
DL108-487_good	c1+c2-	0.296269
DL108-489_good	c1+c2-	0.64484
DL108-490_good	c1+c2-	0.328046
DL108-49_good	c1+c2-	0.154935
DL108-51_good	c1+c2-	0.139577
DL108-66_good	c1+c2-	0.619488
DL108-6_good	c1+c2-	0.30211
DL108-73_good	c1+c2-	0.367136
DL108-75_good	c1+c2-	0.749854
DL108-88_good	c1+c2-	0.113015
DL108-93_good	c1+c2-	0.0563477
DL108-98_good	c1+c2-	0.76954
DL172-105_good	c1+c2-	0.409536
DL172-10_good	c1+c2-	0.174369
DL172-112_good	c1+c2-	0.307214
DL172-117_good	c1+c2-	0.42201
DL172-125_good	c1+c2-	1.08626
DL172-126_good	c1+c2-	0.281278
DL172-129_good	c1+c2-	1.16074
DL172-135_good	c1+c2-	1.02584
DL172-136_good	c1+c2-	0.889377
DL172-142_good	c1+c2-	0.736037
DL172-144_good	c1+c2-	0.859049
DL172-145_good	c1+c2-	0.551865
DL172-147_good	c1+c2-	1.29077
DL172-151_good	c1+c2-	1.27937
DL172-153_good	c1+c2-	0.911123
DL172-156_good	c1+c2-	1.01739
DL172-157_good	c1+c2-	0.374195
DL172-159_good	c1+c2-	0.254024
DL172-15_good	c1+c2-	0.382676
DL172-162_good	c1+c2-	0.872182
DL172-16_good	c1+c2-	0.228261
DL172-181_good	c1+c2-	1.3433
DL172-186_good	c1+c2-	0.0586168
DL172-191_good	c1+c2-	0.866342
DL172-193_good	c1+c2-	1.31648
DL172-196_good	c1+c2-	0.575669
DL172-210_good	c1+c2-	0.919352
DL172-226_good	c1+c2-	0.473791
DL172-227_good	c1+c2-	0.0732741
DL172-254_good	c1+c2-	0.120367
DL172-255_good	c1+c2-	0.254896
DL172-257_good	c1+c2-	0.495867
DL172-271_good	c1+c2-	0.144346
DL172-273_good	c1+c2-	0.722591
DL172-277_good	c1+c2-	0.334174
DL172-27_good	c1+c2-	0.304579
DL172-285_good	c1+c2-	0.538815
DL172-28_good	c1+c2-	0.203698
DL172-2_good	c1+c2-	0.140771
DL172-30_good	c1+c2-	0.0841394
DL172-34_good	c1+c2-	0.353032
DL172-368_good	c1+c2-	0.580746
DL172-394_good	c1+c2-	0.875799
DL172-39_good	c1+c2-	0.306475
DL172-3_good	c1+c2-	0.206698
DL172-41_good	c1+c2-	0.0478793
DL172-436_good	c1+c2-	0.401145
DL172-441_good	c1+c2-	0.207851
DL172-474_good	c1+c2-	0.313316
DL172-478_good	c1+c2-	0.305732
DL172-483_good	c1+c2-	0.495719
DL172-514_good	c1+c2-	0.0324064
DL172-517_good	c1+c2-	0.0276801
DL172-519_good	c1+c2-	0.0691387
DL172-520_good	c1+c2-	0.306973
DL172-522_good	c1+c2-	0.457518
DL172-523_good	c1+c2-	0.417559
DL172-557_good	c1+c2-	0.571283
DL172-560_good	c1+c2-	0.723626
DL172-582_good	c1+c2-	0.0283613
DL172-68_good	c1+c2-	0.33879
DL172-6_good	c1+c2-	0.664425
DL172-73_good	c1+c2-	0.517481
DL172-84_good	c1+c2-	0.420106
DL172-86_good	c1+c2-	0.470966
DL172-90_good	c1+c2-	0.161842
DL172-96_good	c1+c2-	0.426903
DL172-98_good	c1+c2-	0.529214
DL172-9_good	c1+c2-	0.112771
DL194-109_good	c1+c2-	0.329434
DL194-114_good	c1+c2-	0.672708
DL194-117_good	c1+c2-	0.206472
DL194-119_good	c1+c2-	0.1168
DL194-125_good	c1+c2-	0.792936
DL194-129_good	c1+c2-	0.315967
DL194-135_good	c1+c2-	0.442536
DL194-141_good	c1+c2-	0.470872
DL194-144_good	c1+c2-	0.472635
DL194-169_good	c1+c2-	0.752621
DL194-174_good	c1+c2-	0.491204
DL194-183_good	c1+c2-	0.308294
DL194-187_good	c1+c2-	0.314608
DL194-188_good	c1+c2-	0.41327
DL194-199_good	c1+c2-	0.268631
DL194-208_good	c1+c2-	0.615671
DL194-209_good	c1+c2-	0.200467
DL194-216_good	c1+c2-	0.518948
DL194-220_good	c1+c2-	0.261185
DL194-221_good	c1+c2-	0.713638
DL194-222_good	c1+c2-	0.315598
DL194-244_good	c1+c2-	0.571685
DL194-248_good	c1+c2-	0.115912
DL194-265_good	c1+c2-	0.0906439
DL194-27_good	c1+c2-	0.356006
DL194-283_good	c1+c2-	0.202396
DL194-29_good	c1+c2-	0.133712
DL194-301_good	c1+c2-	0.0360581
DL194-337_good	c1+c2-	0.383605
DL194-339_good	c1+c2-	0.335636
DL194-344_good	c1+c2-	0.261114
DL194-34_good	c1+c2-	0.387187
DL194-359_good	c1+c2-	0.370033
DL194-363_good	c1+c2-	0.503077
DL194-37_good	c1+c2-	0.430291
DL194-391_good	c1+c2-	0.257276
DL194-39_good	c1+c2-	0.713093
DL194-401_good	c1+c2-	0.0416385
DL194-402_good	c1+c2-	0.42953
DL194-404_good	c1+c2-	0.360121
DL194-432_good	c1+c2-	0.864478
DL194-433_good	c1+c2-	0.377794
DL194-442_good	c1+c2-	0.160353
DL194-451_good	c1+c2-	0.501003
DL194-458_good	c1+c2-	0.11728
DL194-45_good	c1+c2-	0.231993
DL194-460_good	c1+c2-	0.152805
DL194-466_good	c1+c2-	0.113112
DL194-477_good	c1+c2-	0.14064
DL194-482_good	c1+c2-	0.100017
DL194-488_good	c1+c2-	0.450081
DL194-492_good	c1+c2-	0.191477
DL194-4_good	c1+c2-	0.752067
DL194-503_good	c1+c2-	0.0338865
DL194-516_good	c1+c2-	0.651212
DL194-517_good	c1+c2-	0.323807
DL194-524_good	c1+c2-	0.149576
DL194-529_good	c1+c2-	0.748304
DL194-530_good	c1+c2-	0.224226
DL194-548_good	c1+c2-	0.346255
DL194-570_good	c1+c2-	0.358066
DL194-575_good	c1+c2-	0.211378
DL194-585_good	c1+c2-	0.318062
DL194-590_good	c1+c2-	0.522928
DL194-59_good	c1+c2-	0.262212
DL194-63_good	c1+c2-	0.112665
DL194-6_good	c1+c2-	0.129685
DL194-83_good	c1+c2-	0.607049
DL194-93_good	c1+c2-	0.575637
DL194-98_good	c1+c2-	0.254421
DL158-0_good	c1+c2-	0.217155
DL158-101_good	c1+c2-	0.22116
DL158-10_good	c1+c2-	0.179313
DL158-113_good	c1+c2-	0.249666
DL158-114_good	c1+c2-	0.537909
DL158-11_good	c1+c2-	0.187518
DL158-123_good	c1+c2-	0.061473
DL158-142_good	c1+c2-	0.0481643
DL158-14_good	c1+c2-	0.324805
DL158-150_good	c1+c2-	0.49887
DL158-154_good	c1+c2-	0.119692
DL158-155_good	c1+c2-	0.186724
DL158-158_good	c1+c2-	0.288405
DL158-15_good	c1+c2-	0.927682
DL158-160_good	c1+c2-	0.490046
DL158-161_good	c1+c2-	0.181367
DL158-164_good	c1+c2-	0.56364
DL158-166_good	c1+c2-	0.19407
DL158-167_good	c1+c2-	0.313566
DL158-16_good	c1+c2-	0.511469
DL158-170_good	c1+c2-	0.416382
DL158-174_good	c1+c2-	0.101411
DL158-175_good	c1+c2-	0.140074
DL158-183_good	c1+c2-	0.141692
DL158-189_good	c1+c2-	0.0829209
DL158-18_good	c1+c2-	0.381801
DL158-191_good	c1+c2-	0.317204
DL158-194_good	c1+c2-	0.308362
DL158-195_good	c1+c2-	0.244021
DL158-197_good	c1+c2-	0.35387
DL158-1_good	c1+c2-	0.721893
DL158-209_good	c1+c2-	0.460256
DL158-210_good	c1+c2-	0.833521
DL158-218_good	c1+c2-	0.272302
DL158-227_good	c1+c2-	0.227041
DL158-230_good	c1+c2-	0.0407484
DL158-232_good	c1+c2-	0.299508
DL158-236_good	c1+c2-	0.135256
DL158-23_good	c1+c2-	0.549643
DL158-24_good	c1+c2-	0.187811
DL158-253_good	c1+c2-	0.990629
DL158-255_good	c1+c2-	0.893308
DL158-263_good	c1+c2-	0.121941
DL158-26_good	c1+c2-	0.218698
DL158-279_good	c1+c2-	0.0603556
DL158-27_good	c1+c2-	0.811903
DL158-280_good	c1+c2-	0.391705
DL158-283_good	c1+c2-	0.182762
DL158-288_good	c1+c2-	0.37871
DL158-291_good	c1+c2-	0.36595
DL158-301_good	c1+c2-	0.248534
DL158-30_good	c1+c2-	0.302057
DL158-33_good	c1+c2-	0.210117
DL158-35_good	c1+c2-	0.394434
DL158-36_good	c1+c2-	0.30094
DL158-37_good	c1+c2-	0.58492
DL158-38_good	c1+c2-	0.251087
DL158-40_good	c1+c2-	0.425724
DL158-41_good	c1+c2-	0.139672
DL158-43_good	c1+c2-	0.398511
DL158-459_good	c1+c2-	0.0567044
DL158-464_good	c1+c2-	0.172922
DL158-480_good	c1+c2-	0.514619
DL158-486_good	c1+c2-	0.823816
DL158-497_good	c1+c2-	0.38385
DL158-4_good	c1+c2-	0.266055
DL158-502_good	c1+c2-	0.365845
DL158-506_good	c1+c2-	1.07222
DL158-5_good	c1+c2-	0.948834
DL158-65_good	c1+c2-	0.31603
DL158-6_good	c1+c2-	0.328661
DL158-70_good	c1+c2-	0.281175
DL158-83_good	c1+c2-	0.278829
DL158-88_good	c1+c2-	0.214352

## Sheet: ExtData6b
mouse	dur	wake_perc
DL159	1595	0.594044
DL159	747.5	0.113712
DL159	755	0.0860927
DL159	2652.5	0.622055
DL159	287.5	0.165217
DL159	777.5	0.189711
DL159	332.5	0.18797
DL159	1632.5	0.370597
DL161	1155	0.0519481
DL161	675	0.0481481
DL161	715	0.122378
DL161	502.5	0.114428
DL161	1995	0.5
DL161	370	0.297297
DL161	1400	0.0678571
DL161	1180	0.262712
DL108	662.5	0.384906
DL108	1817.5	0.459422
DL108	1965	0.413486
DL108	440	0.4375
DL108	452.5	0.359116
DL108	612.5	0.187755
DL108	1307.5	0.110899
DL172	1600	0.289062
DL172	110	0.0909091
DL172	910	0.269231
DL172	1287.5	0.250485
DL172	1982.5	0.549811
DL194	1445	0.134948
DL194	1577.5	0.14897
DL194	1132.5	0.249448
DL194	2430	0.291152
DL194	365	0.109589
DL194	560	0.09375
DL158	1400	0.3
DL158	1142.5	0.0984683
DL158	275	0.136364
DL158	757.5	0.234323
DL158	995	0.145729
DL158	1240	0.330645
DL158	440	0.0397727
DL158	572.5	0.283843
DL158	432.5	0.225434

## Sheet: ExtData6c
mouse	ms_id	slope	subclass
DL159	DL159-105_good	0.197133	c1+c2-
DL159	DL159-107_good	-0.458776	c1+c2-
DL159	DL159-10_good	-0.478725	c1+c2-
DL159	DL159-117_good	0.65995	c1+c2+
DL159	DL159-118_good	0.170356	c1+c2-
DL159	DL159-119_good	0.0120951	c1-c2-
DL159	DL159-11_good	-0.388827	c1+c2-
DL159	DL159-120_good	0.112248	c1+c2-
DL159	DL159-123_good	-0.649963	c1+c2-
DL159	DL159-126_good	-0.59045	c1-c2-
DL159	DL159-127_good	0.574039	c1+c2-
DL159	DL159-129_good	-0.788916	c1+c2-
DL159	DL159-130_good	0.197589	c1+c2-
DL159	DL159-131_good	0.261474	c1+c2-
DL159	DL159-135_good	-0.561968	c1+c2-
DL159	DL159-142_good	0.189797	c1+c2+
DL159	DL159-143_good	-0.308714	c1+c2-
DL159	DL159-144_good	0.345098	c1+c2-
DL159	DL159-150_good	-0.298537	c1+c2-
DL159	DL159-152_good	0.459561	c1+c2+
DL159	DL159-154_good	0.0553768	c1+c2-
DL159	DL159-155_good	0.267575	c1+c2+
DL159	DL159-15_good	0.550186	c1+c2+
DL159	DL159-160_good	1.16325	c1+c2+
DL159	DL159-161_good	-0.167333	c1-c2-
DL159	DL159-162_good	-0.0236569	c1+c2-
DL159	DL159-163_good	-0.505456	c1+c2-
DL159	DL159-164_good	-0.548706	c1-c2-
DL159	DL159-165_good	-0.560241	c1+c2-
DL159	DL159-166_good	-0.942303	c1-c2-
DL159	DL159-175_good	0.338529	c1+c2-
DL159	DL159-180_good	-0.293096	c1+c2-
DL159	DL159-181_good	0.227754	c1+c2-
DL159	DL159-183_good	-0.701053	c1+c2-
DL159	DL159-184_good	-0.594854	c1-c2-
DL159	DL159-186_good	-0.470511	c1-c2-
DL159	DL159-187_good	-1.0061	c1-c2-
DL159	DL159-188_good	-0.203301	c1+c2-
DL159	DL159-18_good	-0.875074	c1-c2-
DL159	DL159-191_good	-0.563667	c1-c2-
DL159	DL159-193_good	-0.0784769	c1+c2-
DL159	DL159-194_good	-0.719674	c1-c2-
DL159	DL159-195_good	-0.427057	c1-c2-
DL159	DL159-196_good	0.798227	c1+c2+
DL159	DL159-200_good	-0.326777	c1+c2-
DL159	DL159-206_good	0.551573	c1+c2+
DL159	DL159-207_good	0.96927	c1+c2+
DL159	DL159-209_good	0.415631	c1+c2+
DL159	DL159-20_good	0.181609	c1+c2-
DL159	DL159-211_good	0.697395	c1+c2+
DL159	DL159-214_good	0.560287	c1+c2+
DL159	DL159-215_good	0.914122	c1+c2+
DL159	DL159-218_good	-0.00133738	c1+c2-
DL159	DL159-219_good	-0.680749	c1-c2-
DL159	DL159-223_good	0.131261	c1+c2-
DL159	DL159-226_good	0.444765	c1+c2+
DL159	DL159-231_good	0.857959	c1+c2+
DL159	DL159-233_good	-0.649623	c1-c2-
DL159	DL159-234_good	-0.704349	c1-c2-
DL159	DL159-235_good	0.0561373	c1+c2-
DL159	DL159-237_good	0.938427	c1+c2+
DL159	DL159-239_good	1.05192	c1+c2+
DL159	DL159-242_good	-1.03159	c1-c2-
DL159	DL159-245_good	-0.749018	c1-c2-
DL159	DL159-24_good	0.0358855	c1+c2+
DL159	DL159-250_good	-1.07413	c1-c2-
DL159	DL159-251_good	-0.863499	c1-c2-
DL159	DL159-252_good	-0.76838	c1-c2-
DL159	DL159-263_good	0.930166	c1+c2+
DL159	DL159-264_good	-0.124315	c1+c2-
DL159	DL159-26_good	-0.480403	c1+c2-
DL159	DL159-270_good	-0.750033	c1+c2-
DL159	DL159-271_good	-0.491645	c1+c2-
DL159	DL159-274_good	-0.918185	c1+c2-
DL159	DL159-275_good	1.05373	c1+c2+
DL159	DL159-27_good	-0.804672	c1-c2-
DL159	DL159-281_good	-0.572251	c1+c2-
DL159	DL159-282_good	-1.05016	c1-c2-
DL159	DL159-284_good	-0.888135	c1-c2-
DL159	DL159-285_good	0.901624	c1+c2+
DL159	DL159-286_good	0.841056	c1+c2+
DL159	DL159-288_good	-0.0698847	c1+c2-
DL159	DL159-292_good	-1.01934	c1-c2-
DL159	DL159-294_good	0.170358	c1-c2-
DL159	DL159-295_good	0.128777	c1+c2-
DL159	DL159-296_good	0.384728	c1+c2+
DL159	DL159-298_good	-0.46002	c1+c2-
DL159	DL159-29_good	0.621078	c1+c2+
DL159	DL159-2_good	0.0742539	c1+c2-
DL159	DL159-301_good	-0.195435	c1+c2-
DL159	DL159-302_good	-0.11797	c1+c2-
DL159	DL159-309_good	-1.10761	c1-c2-
DL159	DL159-30_good	-1.00546	c1-c2-
DL159	DL159-313_good	0.89753	c1+c2+
DL159	DL159-314_good	-0.206641	c1+c2-
DL159	DL159-316_good	0.915603	c1+c2+
DL159	DL159-317_good	-0.301681	c1-c2-
DL159	DL159-323_good	0.550371	c1+c2+
DL159	DL159-324_good	0.425141	c1+c2+
DL159	DL159-325_good	-0.394436	c1+c2-
DL159	DL159-326_good	1.33046	c1+c2+
DL159	DL159-329_good	-1.19829	c1+c2-
DL159	DL159-32_good	-0.491976	c1+c2+
DL159	DL159-333_good	0.701189	c1+c2-
DL159	DL159-335_good	0.287889	c1+c2-
DL159	DL159-341_good	-0.445752	c1+c2-
DL159	DL159-345_good	-0.413646	c1+c2-
DL159	DL159-347_good	-0.358351	c1-c2-
DL159	DL159-348_good	0.360878	c1+c2-
DL159	DL159-349_good	-0.0846516	c1+c2-
DL159	DL159-34_good	0.26603	c1-c2-
DL159	DL159-350_good	0.67188	c1+c2+
DL159	DL159-351_good	0.600517	c1+c2-
DL159	DL159-352_good	-0.552092	c1+c2-
DL159	DL159-354_good	0.365322	c1+c2+
DL159	DL159-357_good	-0.525656	c1+c2-
DL159	DL159-35_good	-0.559396	c1-c2-
DL159	DL159-363_good	-0.669854	c1-c2-
DL159	DL159-365_good	-0.0411299	c1+c2-
DL159	DL159-368_good	0.828916	c1+c2+
DL159	DL159-369_good	0.326743	c1+c2-
DL159	DL159-36_good	-0.306725	c1+c2-
DL159	DL159-372_good	0.383007	c1+c2+
DL159	DL159-373_good	-0.0708586	c1+c2+
DL159	DL159-374_good	-0.810224	c1-c2-
DL159	DL159-376_good	-0.125157	c1+c2-
DL159	DL159-385_good	0.454238	c1+c2+
DL159	DL159-399_good	0.536723	c1+c2+
DL159	DL159-402_good	-0.24122	c1+c2-
DL159	DL159-403_good	0.0992208	c1-c2-
DL159	DL159-405_good	-0.597575	c1-c2-
DL159	DL159-406_good	-0.398925	c1-c2-
DL159	DL159-40_good	-0.570143	c1+c2-
DL159	DL159-412_good	-0.289618	c1+c2-
DL159	DL159-413_good	-0.378716	c1+c2-
DL159	DL159-418_good	-0.215724	c1+c2-
DL159	DL159-41_good	-0.377148	c1+c2-
DL159	DL159-434_good	-0.504763	c1-c2-
DL159	DL159-437_good	-0.657162	c1+c2-
DL159	DL159-43_good	-0.00525415	c1+c2-
DL159	DL159-457_good	-0.0231706	c1+c2-
DL159	DL159-461_good	0.110111	c1+c2-
DL159	DL159-462_good	0.919901	c1+c2+
DL159	DL159-468_good	-0.909741	c1+c2-
DL159	DL159-46_good	-0.0680296	c1+c2-
DL159	DL159-473_good	-0.770508	c1+c2-
DL159	DL159-47_good	-0.875347	c1-c2-
DL159	DL159-484_good	-0.607584	c1+c2-
DL159	DL159-486_good	0.73605	c1+c2+
DL159	DL159-48_good	-0.544801	c1+c2-
DL159	DL159-55_good	-0.276806	c1-c2-
DL159	DL159-62_good	-0.137366	c1+c2-
DL159	DL159-63_good	-0.0597253	c1+c2-
DL159	DL159-64_good	-0.0799116	c1+c2-
DL159	DL159-65_good	-0.202398	c1+c2+
DL159	DL159-67_good	-0.611229	c1-c2-
DL159	DL159-69_good	0.212715	c1-c2-
DL159	DL159-70_good	1.49475	c1+c2+
DL159	DL159-71_good	-0.841987	c1+c2-
DL159	DL159-75_good	0.596035	c1+c2+
DL159	DL159-78_good	-0.87126	c1-c2-
DL159	DL159-81_good	-0.886397	c1+c2-
DL159	DL159-82_good	-0.456048	c1+c2-
DL159	DL159-85_good	1.06005	c1+c2+
DL159	DL159-88_good	0.32751	c1+c2+
DL159	DL159-89_good	1.27142	c1+c2+
DL159	DL159-90_good	0.196233	c1-c2-
DL159	DL159-91_good	-0.987063	c1+c2+
DL159	DL159-94_good	0.901762	c1+c2+
DL159	DL159-97_good	-0.174196	c1+c2-
DL161	DL161-100_good	0.0406853	c1+c2+
DL161	DL161-105_good	-0.266428	c1+c2+
DL161	DL161-109_good	-0.0254336	c1+c2-
DL161	DL161-10_good	-0.0122265	c1+c2-
DL161	DL161-110_good	-0.141021	c1+c2-
DL161	DL161-111_good	-0.162749	c1+c2-
DL161	DL161-112_good	-0.15583	c1+c2-
DL161	DL161-114_good	-0.0408492	c1+c2+
DL161	DL161-115_good	0.34254	c1+c2+
DL161	DL161-117_good	0.591811	c1+c2-
DL161	DL161-119_good	0.0158275	c1+c2-
DL161	DL161-121_good	0.103116	c1+c2+
DL161	DL161-128_good	-0.52959	c1+c2-
DL161	DL161-12_good	0.0766066	c1+c2+
DL161	DL161-130_good	-0.552242	c1-c2-
DL161	DL161-134_good	0.240101	c1+c2-
DL161	DL161-141_good	-0.450324	c1+c2-
DL161	DL161-142_good	-0.464201	c1+c2-
DL161	DL161-147_good	0.883554	c1+c2+
DL161	DL161-148_good	0.155539	c1+c2+
DL161	DL161-149_good	0.18214	c1+c2+
DL161	DL161-14_good	0.0894941	c1+c2-
DL161	DL161-150_good	0.260862	c1+c2-
DL161	DL161-155_good	-0.172451	c1+c2+
DL161	DL161-156_good	-0.261473	c1+c2+
DL161	DL161-157_good	0.000962874	c1+c2+
DL161	DL161-158_good	-0.0303176	c1+c2+
DL161	DL161-159_good	-0.0988778	c1+c2-
DL161	DL161-161_good	-0.275381	c1+c2-
DL161	DL161-162_good	0.0534375	c1+c2-
DL161	DL161-163_good	-0.254844	c1+c2-
DL161	DL161-164_good	-0.372304	c1+c2-
DL161	DL161-165_good	-0.0243354	c1+c2+
DL161	DL161-16_good	-0.106923	c1+c2-
DL161	DL161-176_good	-0.224599	c1+c2-
DL161	DL161-177_good	0.17397	c1+c2+
DL161	DL161-179_good	-0.501045	c1+c2-
DL161	DL161-182_good	0.00877996	c1+c2+
DL161	DL161-183_good	-0.30355	c1+c2-
DL161	DL161-186_good	-0.649009	c1+c2-
DL161	DL161-192_good	0.26952	c1+c2+
DL161	DL161-194_good	-0.0556931	c1+c2+
DL161	DL161-195_good	-0.145538	c1-c2-
DL161	DL161-19_good	0.0587856	c1+c2-
DL161	DL161-1_good	0.202804	c1+c2-
DL161	DL161-202_good	0.215966	c1+c2+
DL161	DL161-204_good	0.214831	c1+c2+
DL161	DL161-205_good	0.261262	c1+c2+
DL161	DL161-208_good	0.121645	c1+c2+
DL161	DL161-209_good	0.117192	c1+c2+
DL161	DL161-211_good	-0.153043	c1+c2+
DL161	DL161-213_good	-0.207641	c1+c2-
DL161	DL161-214_good	-0.38844	c1-c2-
DL161	DL161-221_good	-0.20315	c1+c2+
DL161	DL161-222_good	-0.244394	c1+c2-
DL161	DL161-223_good	0.209502	c1+c2+
DL161	DL161-226_good	-0.24185	c1+c2+
DL161	DL161-227_good	0.448421	c1+c2+
DL161	DL161-228_good	-0.937734	c1-c2-
DL161	DL161-229_good	-0.158921	c1+c2+
DL161	DL161-22_good	-0.256391	c1+c2-
DL161	DL161-230_good	0.150992	c1+c2-
DL161	DL161-231_good	0.230398	c1+c2-
DL161	DL161-232_good	-0.0379354	c1+c2-
DL161	DL161-236_good	-0.0224674	c1+c2-
DL161	DL161-23_good	0.0306007	c1+c2+
DL161	DL161-241_good	0.0696579	c1+c2+
DL161	DL161-246_good	0.0766242	c1+c2-
DL161	DL161-252_good	-0.403158	c1-c2-
DL161	DL161-255_good	0.515698	c1-c2-
DL161	DL161-256_good	-0.0780031	c1-c2-
DL161	DL161-257_good	-0.365938	c1+c2-
DL161	DL161-258_good	0.105135	c1+c2+
DL161	DL161-25_good	-0.0645005	c1+c2-
DL161	DL161-267_good	0.542475	c1+c2+
DL161	DL161-271_good	0.436779	c1-c2-
DL161	DL161-272_good	-0.178207	c1+c2-
DL161	DL161-274_good	0.482708	c1-c2-
DL161	DL161-275_good	0.130125	c1+c2+
DL161	DL161-276_good	-0.0940583	c1+c2-
DL161	DL161-277_good	-0.0562789	c1+c2+
DL161	DL161-27_good	0.0723067	c1+c2-
DL161	DL161-280_good	0.224452	c1+c2+
DL161	DL161-281_good	-0.127622	c1+c2-
DL161	DL161-282_good	-0.0955218	c1+c2+
DL161	DL161-283_good	-0.0485687	c1+c2-
DL161	DL161-284_good	-0.302069	c1+c2+
DL161	DL161-285_good	-0.133285	c1+c2+
DL161	DL161-289_good	-0.144469	c1+c2+
DL161	DL161-293_good	-0.114372	c1-c2-
DL161	DL161-296_good	0.0136988	c1+c2+
DL161	DL161-300_good	-0.0279613	c1-c2-
DL161	DL161-303_good	-0.31877	c1+c2+
DL161	DL161-304_good	0.0120495	c1+c2+
DL161	DL161-305_good	0.227825	c1+c2+
DL161	DL161-306_good	0.0333035	c1+c2+
DL161	DL161-307_good	-0.090294	c1-c2-
DL161	DL161-30_good	-0.209324	c1+c2-
DL161	DL161-322_good	0.153844	c1+c2-
DL161	DL161-326_good	0.0476014	c1+c2-
DL161	DL161-330_good	-0.0723082	c1+c2-
DL161	DL161-335_good	0.165933	c1+c2+
DL161	DL161-337_good	0.418752	c1+c2+
DL161	DL161-338_good	0.0781783	c1+c2-
DL161	DL161-339_good	-0.122576	c1+c2+
DL161	DL161-340_good	0.484547	c1+c2+
DL161	DL161-342_good	-0.652004	c1+c2-
DL161	DL161-344_good	-0.842899	c1+c2+
DL161	DL161-346_good	0.0168508	c1+c2-
DL161	DL161-34_good	0.181505	c1+c2+
DL161	DL161-353_good	-0.307854	c1+c2-
DL161	DL161-355_good	-0.774897	c1+c2-
DL161	DL161-357_good	0.205773	c1-c2-
DL161	DL161-359_good	0.624778	c1+c2+
DL161	DL161-35_good	0.0584144	c1+c2+
DL161	DL161-365_good	-0.302893	c1+c2+
DL161	DL161-366_good	0.336758	c1+c2+
DL161	DL161-367_good	0.160506	c1+c2-
DL161	DL161-368_good	-0.0105042	c1+c2-
DL161	DL161-369_good	0.121378	c1+c2+
DL161	DL161-371_good	-0.0488994	c1+c2+
DL161	DL161-373_good	-0.160696	c1+c2-
DL161	DL161-375_good	0.185777	c1+c2+
DL161	DL161-377_good	-0.093755	c1+c2+
DL161	DL161-378_good	-0.242691	c1+c2-
DL161	DL161-380_good	0.440267	c1+c2+
DL161	DL161-381_good	-0.670576	c1+c2-
DL161	DL161-382_good	-0.331953	c1+c2+
DL161	DL161-391_good	-0.0463243	c1+c2+
DL161	DL161-396_good	0.316029	c1+c2-
DL161	DL161-398_good	-0.0167972	c1+c2+
DL161	DL161-3_good	-0.0196041	c1+c2+
DL161	DL161-402_good	-0.0961445	c1-c2-
DL161	DL161-409_good	-0.337018	c1+c2-
DL161	DL161-410_good	-0.0870018	c1+c2-
DL161	DL161-412_good	0.233747	c1+c2+
DL161	DL161-426_good	0.158337	c1+c2-
DL161	DL161-437_good	-0.217906	c1+c2+
DL161	DL161-442_good	0.152659	c1+c2+
DL161	DL161-453_good	0.0323542	c1+c2-
DL161	DL161-466_good	-0.36081	c1+c2-
DL161	DL161-468_good	-0.112806	c1+c2-
DL161	DL161-476_good	-0.00095118	c1+c2+
DL161	DL161-481_good	0.12813	c1-c2-
DL161	DL161-484_good	0.148312	c1+c2+
DL161	DL161-485_good	0.464481	c1+c2+
DL161	DL161-486_good	0.110915	c1+c2-
DL161	DL161-491_good	-0.00830715	c1+c2-
DL161	DL161-493_good	0.215692	c1+c2+
DL161	DL161-496_good	0.16588	c1+c2-
DL161	DL161-49_good	-0.192578	c1+c2-
DL161	DL161-500_good	-0.119597	c1+c2+
DL161	DL161-507_good	-0.276836	c1+c2-
DL161	DL161-50_good	-0.103848	c1+c2-
DL161	DL161-510_good	0.496881	c1+c2+
DL161	DL161-511_good	-0.126209	c1+c2+
DL161	DL161-514_good	-0.0323629	c1+c2+
DL161	DL161-516_good	-0.217666	c1+c2+
DL161	DL161-517_good	0.130808	c1+c2+
DL161	DL161-522_good	0.0676347	c1+c2+
DL161	DL161-523_good	-0.0673643	c1+c2+
DL161	DL161-526_good	-0.183888	c1+c2-
DL161	DL161-528_good	0.184014	c1+c2-
DL161	DL161-52_good	0.300368	c1+c2-
DL161	DL161-531_good	0.329385	c1+c2+
DL161	DL161-534_good	0.0704991	c1+c2+
DL161	DL161-536_good	0.117803	c1+c2+
DL161	DL161-537_good	-0.0598107	c1+c2+
DL161	DL161-53_good	0.0301451	c1+c2+
DL161	DL161-550_good	-0.0613257	c1+c2-
DL161	DL161-555_good	-0.0136693	c1+c2-
DL161	DL161-55_good	-0.254332	c1+c2-
DL161	DL161-561_good	0.189061	c1+c2-
DL161	DL161-562_good	0.387501	c1+c2+
DL161	DL161-56_good	-0.0593914	c1+c2-
DL161	DL161-5_good	-0.242566	c1+c2-
DL161	DL161-61_good	0.316567	c1+c2-
DL161	DL161-62_good	0.454391	c1+c2+
DL161	DL161-64_good	-0.323231	c1+c2-
DL161	DL161-65_good	-0.00466964	c1+c2+
DL161	DL161-68_good	0.221069	c1+c2-
DL161	DL161-70_good	-0.0899729	c1+c2-
DL161	DL161-76_good	0.246218	c1+c2-
DL161	DL161-79_good	-0.0622862	c1-c2-
DL161	DL161-7_good	0.1514	c1+c2+
DL161	DL161-80_good	-0.192722	c1+c2-
DL161	DL161-82_good	-0.0881078	c1+c2-
DL161	DL161-85_good	0.42522	c1+c2-
DL161	DL161-89_good	-0.203327	c1+c2-
DL161	DL161-8_good	-0.0428361	c1+c2+
DL161	DL161-99_good	0.12849	c1+c2+
DL161	DL161-9_good	-0.354541	c1+c2-
DL108	DL108-102_good	0.064306	c1+c2-
DL108	DL108-103_good	0.312751	c1+c2+
DL108	DL108-104_good	-0.721151	c1+c2-
DL108	DL108-105_good	-0.317983	c1+c2-
DL108	DL108-106_good	-0.0754998	c1+c2-
DL108	DL108-107_good	-0.784966	c1+c2-
DL108	DL108-108_good	-0.80236	c1+c2-
DL108	DL108-109_good	0.618743	c1+c2+
DL108	DL108-10_good	-0.763253	c1+c2-
DL108	DL108-110_good	0.211753	c1+c2+
DL108	DL108-111_good	0.130175	c1+c2-
DL108	DL108-112_good	0.396511	c1-c2-
DL108	DL108-114_good	-0.557545	c1+c2-
DL108	DL108-126_good	0.0470314	c1+c2+
DL108	DL108-128_good	0.902705	c1+c2+
DL108	DL108-129_good	-0.544106	c1+c2-
DL108	DL108-130_good	-0.306673	c1+c2-
DL108	DL108-139_good	0.318333	c1+c2-
DL108	DL108-140_good	-0.000400492	c1+c2+
DL108	DL108-141_good	0.109615	c1+c2+
DL108	DL108-142_good	-0.452252	c1+c2-
DL108	DL108-144_good	-0.179406	c1+c2-
DL108	DL108-149_good	-0.422904	c1+c2-
DL108	DL108-150_good	-0.530851	c1+c2-
DL108	DL108-153_good	-0.719079	c1+c2-
DL108	DL108-154_good	-0.513827	c1+c2-
DL108	DL108-158_good	0.130805	c1+c2+
DL108	DL108-159_good	-0.449619	c1+c2-
DL108	DL108-160_good	-0.765142	c1+c2-
DL108	DL108-162_good	-0.139316	c1+c2-
DL108	DL108-163_good	0.171358	c1+c2+
DL108	DL108-165_good	-0.226312	c1+c2-
DL108	DL108-166_good	-0.73716	c1-c2-
DL108	DL108-167_good	-0.433714	c1+c2-
DL108	DL108-168_good	-0.477684	c1+c2-
DL108	DL108-169_good	-0.0557028	c1+c2-
DL108	DL108-170_good	-0.396926	c1+c2-
DL108	DL108-172_good	-0.728488	c1-c2-
DL108	DL108-173_good	0.335809	c1+c2+
DL108	DL108-174_good	0.0652953	c1+c2-
DL108	DL108-175_good	-0.542336	c1-c2-
DL108	DL108-17_good	-0.174842	c1+c2-
DL108	DL108-180_good	0.496176	c1+c2+
DL108	DL108-1_good	-0.437883	c1+c2-
DL108	DL108-216_good	0.882169	c1+c2+
DL108	DL108-219_good	-0.460488	c1-c2-
DL108	DL108-224_good	-0.600483	c1-c2-
DL108	DL108-227_good	0.0810528	c1+c2-
DL108	DL108-228_good	-0.374816	c1+c2-
DL108	DL108-22_good	0.230663	c1+c2+
DL108	DL108-231_good	-0.795553	c1-c2-
DL108	DL108-233_good	-0.778282	c1+c2-
DL108	DL108-235_good	-0.875512	c1-c2-
DL108	DL108-236_good	-0.81888	c1-c2-
DL108	DL108-237_good	-0.958129	c1-c2-
DL108	DL108-238_good	-0.52501	c1-c2-
DL108	DL108-23_good	-0.491482	c1+c2-
DL108	DL108-249_good	0.152176	c1+c2+
DL108	DL108-250_good	-0.120249	c1-c2-
DL108	DL108-251_good	-0.58125	c1+c2-
DL108	DL108-256_good	-0.371139	c1+c2+
DL108	DL108-257_good	0.0904988	c1+c2+
DL108	DL108-260_good	0.239497	c1+c2+
DL108	DL108-261_good	-0.542113	c1-c2-
DL108	DL108-263_good	0.302589	c1+c2+
DL108	DL108-269_good	0.788303	c1+c2+
DL108	DL108-271_good	0.460589	c1+c2+
DL108	DL108-273_good	-0.314246	c1+c2-
DL108	DL108-276_good	-0.00159932	c1+c2-
DL108	DL108-277_good	-0.214935	c1+c2-
DL108	DL108-278_good	-0.187399	c1+c2-
DL108	DL108-279_good	-0.772838	c1+c2-
DL108	DL108-290_good	0.81922	c1+c2+
DL108	DL108-295_good	-0.0345805	c1+c2-
DL108	DL108-297_good	0.431987	c1+c2+
DL108	DL108-299_good	1.00424	c1+c2+
DL108	DL108-307_good	-0.530171	c1+c2-
DL108	DL108-308_good	0.867305	c1+c2+
DL108	DL108-310_good	0.0251107	c1+c2-
DL108	DL108-313_good	0.275693	c1+c2+
DL108	DL108-314_good	0.504318	c1+c2-
DL108	DL108-315_good	0.039777	c1+c2+
DL108	DL108-31_good	-0.608888	c1-c2-
DL108	DL108-323_good	0.490997	c1+c2+
DL108	DL108-326_good	-0.169859	c1+c2+
DL108	DL108-329_good	-0.0802586	c1+c2-
DL108	DL108-32_good	0.330152	c1+c2+
DL108	DL108-332_good	0.206075	c1+c2-
DL108	DL108-337_good	0.309065	c1+c2+
DL108	DL108-341_good	0.557597	c1+c2+
DL108	DL108-348_good	0.701673	c1+c2+
DL108	DL108-349_good	0.0806982	c1+c2+
DL108	DL108-34_good	0.440254	c1+c2+
DL108	DL108-350_good	-0.0609736	c1+c2-
DL108	DL108-355_good	-0.293981	c1+c2-
DL108	DL108-356_good	0.445805	c1+c2-
DL108	DL108-357_good	0.636971	c1+c2+
DL108	DL108-358_good	0.23815	c1+c2+
DL108	DL108-35_good	-0.494049	c1+c2-
DL108	DL108-362_good	0.302371	c1+c2+
DL108	DL108-37_good	-0.590392	c1-c2-
DL108	DL108-380_good	-0.744235	c1-c2-
DL108	DL108-39_good	-0.659318	c1+c2-
DL108	DL108-40_good	0.0394756	c1+c2-
DL108	DL108-428_good	-0.901852	c1+c2-
DL108	DL108-429_good	0.642779	c1+c2+
DL108	DL108-42_good	0.683793	c1+c2+
DL108	DL108-431_good	-0.227466	c1+c2-
DL108	DL108-446_good	-0.226304	c1+c2+
DL108	DL108-44_good	-0.0633518	c1+c2-
DL108	DL108-45_good	-0.193072	c1+c2-
DL108	DL108-461_good	0.417844	c1+c2+
DL108	DL108-46_good	-0.0633404	c1+c2-
DL108	DL108-474_good	-0.0832154	c1+c2-
DL108	DL108-478_good	0.945447	c1+c2+
DL108	DL108-47_good	-0.883469	c1-c2-
DL108	DL108-480_good	0.325814	c1+c2+
DL108	DL108-487_good	-0.0525337	c1+c2-
DL108	DL108-489_good	-0.432839	c1+c2-
DL108	DL108-490_good	0.0739169	c1+c2-
DL108	DL108-49_good	-0.646906	c1+c2-
DL108	DL108-504_good	-0.0385157	c1+c2+
DL108	DL108-50_good	-0.853828	c1-c2-
DL108	DL108-51_good	0.00999995	c1+c2-
DL108	DL108-52_good	0.407524	c1+c2+
DL108	DL108-53_good	0.56223	c1+c2+
DL108	DL108-5_good	0.351591	c1+c2+
DL108	DL108-66_good	0.309929	c1+c2-
DL108	DL108-6_good	-0.501588	c1+c2-
DL108	DL108-71_good	0.343753	c1+c2+
DL108	DL108-73_good	0.214727	c1+c2-
DL108	DL108-75_good	-0.0426389	c1+c2-
DL108	DL108-79_good	0.237224	c1-c2-
DL108	DL108-88_good	-0.531288	c1+c2-
DL108	DL108-8_good	0.236373	c1+c2+
DL108	DL108-90_good	0.493383	c1+c2+
DL108	DL108-93_good	-0.0448748	c1+c2-
DL108	DL108-94_good	0.359059	c1-c2-
DL108	DL108-96_good	0.540219	c1+c2+
DL108	DL108-98_good	-0.462851	c1+c2-
DL172	DL172-105_good	0.216103	c1+c2-
DL172	DL172-107_good	0.280712	c1+c2+
DL172	DL172-10_good	0.548523	c1+c2-
DL172	DL172-112_good	0.149901	c1+c2-
DL172	DL172-117_good	-0.865933	c1+c2-
DL172	DL172-11_good	-0.592904	c1-c2-
DL172	DL172-121_good	0.720419	c1+c2+
DL172	DL172-123_good	-0.992029	c1-c2-
DL172	DL172-125_good	-0.984537	c1+c2-
DL172	DL172-126_good	-0.14386	c1+c2-
DL172	DL172-129_good	-0.986918	c1+c2-
DL172	DL172-133_good	-0.99541	c1-c2-
DL172	DL172-134_good	-1.08511	c1-c2-
DL172	DL172-135_good	-1.06567	c1+c2-
DL172	DL172-136_good	-0.871898	c1+c2-
DL172	DL172-142_good	-0.354272	c1+c2-
DL172	DL172-144_good	-0.857024	c1+c2-
DL172	DL172-145_good	-0.527982	c1+c2-
DL172	DL172-147_good	-0.929678	c1+c2-
DL172	DL172-151_good	-1.31947	c1+c2-
DL172	DL172-153_good	0.509501	c1+c2-
DL172	DL172-154_good	1.1409	c1+c2+
DL172	DL172-156_good	0.242767	c1+c2-
DL172	DL172-157_good	0.358046	c1+c2-
DL172	DL172-159_good	0.457536	c1+c2-
DL172	DL172-15_good	-0.395141	c1+c2-
DL172	DL172-160_good	1.34927	c1+c2+
DL172	DL172-162_good	-1.04098	c1+c2-
DL172	DL172-163_good	1.28784	c1+c2+
DL172	DL172-16_good	0.121142	c1+c2-
DL172	DL172-179_good	-0.875615	c1-c2-
DL172	DL172-180_good	-0.772612	c1-c2-
DL172	DL172-181_good	-0.720128	c1+c2-
DL172	DL172-186_good	-0.182103	c1+c2-
DL172	DL172-187_good	-1.38548	c1-c2-
DL172	DL172-190_good	0.159968	c1-c2-
DL172	DL172-191_good	-0.581525	c1+c2-
DL172	DL172-192_good	0.102209	c1-c2-
DL172	DL172-193_good	0.0801176	c1+c2-
DL172	DL172-196_good	-0.355582	c1+c2-
DL172	DL172-197_good	-0.236204	c1-c2-
DL172	DL172-210_good	-0.183797	c1+c2-
DL172	DL172-226_good	-0.408793	c1+c2-
DL172	DL172-227_good	0.0306935	c1+c2-
DL172	DL172-24_good	-0.617903	c1-c2-
DL172	DL172-254_good	-0.222743	c1+c2-
DL172	DL172-255_good	0.4271	c1+c2-
DL172	DL172-257_good	-0.71698	c1+c2-
DL172	DL172-263_good	-0.189188	c1-c2-
DL172	DL172-265_good	0.858391	c1+c2+
DL172	DL172-271_good	0.0313559	c1+c2-
DL172	DL172-273_good	-0.83441	c1+c2-
DL172	DL172-275_good	-0.428141	c1-c2-
DL172	DL172-277_good	0.063817	c1+c2-
DL172	DL172-27_good	0.125246	c1+c2-
DL172	DL172-285_good	-0.0533933	c1+c2-
DL172	DL172-28_good	-0.177943	c1+c2-
DL172	DL172-293_good	0.1425	c1-c2-
DL172	DL172-294_good	-0.289046	c1-c2-
DL172	DL172-29_good	1.2325	c1+c2+
DL172	DL172-2_good	-0.625095	c1+c2-
DL172	DL172-303_good	-0.863641	c1-c2-
DL172	DL172-30_good	-0.069665	c1+c2-
DL172	DL172-326_good	-0.964842	c1-c2-
DL172	DL172-336_good	0.503326	c1+c2+
DL172	DL172-338_good	-0.980283	c1-c2-
DL172	DL172-33_good	0.881495	c1+c2+
DL172	DL172-341_good	-0.993181	c1-c2-
DL172	DL172-344_good	-0.834477	c1-c2-
DL172	DL172-34_good	0.124923	c1+c2-
DL172	DL172-352_good	-0.104705	c1-c2-
DL172	DL172-353_good	-0.938927	c1-c2-
DL172	DL172-355_good	0.946512	c1+c2+
DL172	DL172-356_good	-0.907381	c1-c2-
DL172	DL172-357_good	-1.03083	c1-c2-
DL172	DL172-358_good	-1.04396	c1-c2-
DL172	DL172-360_good	1.54294	c1+c2+
DL172	DL172-361_good	-0.784315	c1-c2-
DL172	DL172-364_good	-1.00735	c1-c2-
DL172	DL172-365_good	-0.792889	c1-c2-
DL172	DL172-368_good	-0.569448	c1+c2-
DL172	DL172-375_good	-0.986634	c1-c2-
DL172	DL172-378_good	-0.979482	c1-c2-
DL172	DL172-382_good	-0.942744	c1-c2-
DL172	DL172-383_good	-0.358152	c1-c2-
DL172	DL172-384_good	-1.0345	c1-c2-
DL172	DL172-388_good	-0.925525	c1-c2-
DL172	DL172-392_good	-1.59476	c1-c2-
DL172	DL172-394_good	-0.593915	c1+c2-
DL172	DL172-39_good	-0.267217	c1+c2-
DL172	DL172-3_good	0.0769761	c1+c2-
DL172	DL172-400_good	-0.84923	c1-c2-
DL172	DL172-402_good	-0.687115	c1-c2-
DL172	DL172-404_good	-1.05167	c1-c2-
DL172	DL172-408_good	-0.940384	c1-c2-
DL172	DL172-419_good	-1.3686	c1-c2-
DL172	DL172-41_good	0.102037	c1+c2-
DL172	DL172-421_good	-1.14799	c1-c2-
DL172	DL172-423_good	-0.713587	c1-c2-
DL172	DL172-424_good	-1.40592	c1-c2-
DL172	DL172-429_good	-0.791668	c1-c2-
DL172	DL172-430_good	0.962261	c1+c2+
DL172	DL172-431_good	-0.46629	c1-c2-
DL172	DL172-432_good	-1.64881	c1-c2-
DL172	DL172-433_good	-1.18525	c1-c2-
DL172	DL172-436_good	0.33459	c1+c2-
DL172	DL172-437_good	-0.78448	c1-c2-
DL172	DL172-438_good	0.434121	c1-c2-
DL172	DL172-439_good	-1.18795	c1-c2-
DL172	DL172-440_good	-0.868857	c1-c2-
DL172	DL172-441_good	-0.575895	c1+c2-
DL172	DL172-445_good	-0.822236	c1-c2-
DL172	DL172-446_good	-0.943542	c1-c2-
DL172	DL172-447_good	-1.3366	c1-c2-
DL172	DL172-449_good	-1.07844	c1-c2-
DL172	DL172-450_good	-1.00522	c1-c2-
DL172	DL172-453_good	0.840658	c1+c2+
DL172	DL172-455_good	-1.09434	c1-c2-
DL172	DL172-458_good	-0.842025	c1-c2-
DL172	DL172-459_good	-0.962034	c1-c2-
DL172	DL172-464_good	-1.0791	c1-c2-
DL172	DL172-474_good	-0.0269109	c1+c2-
DL172	DL172-475_good	1.41855	c1+c2+
DL172	DL172-478_good	0.620985	c1+c2-
DL172	DL172-481_good	1.1133	c1+c2+
DL172	DL172-483_good	0.575437	c1+c2-
DL172	DL172-485_good	1.41115	c1+c2+
DL172	DL172-486_good	-0.667112	c1-c2-
DL172	DL172-4_good	-0.124819	c1-c2-
DL172	DL172-500_good	-0.622538	c1-c2-
DL172	DL172-514_good	0.0561094	c1+c2-
DL172	DL172-517_good	0.0514889	c1+c2-
DL172	DL172-519_good	0.0832136	c1+c2-
DL172	DL172-520_good	-0.0883936	c1+c2-
DL172	DL172-522_good	0.291761	c1+c2-
DL172	DL172-523_good	0.0287166	c1+c2-
DL172	DL172-535_good	-0.788474	c1-c2-
DL172	DL172-547_good	-1.05602	c1-c2-
DL172	DL172-557_good	-0.0362267	c1+c2-
DL172	DL172-560_good	-0.51146	c1+c2-
DL172	DL172-564_good	-1.42989	c1-c2-
DL172	DL172-566_good	-0.582214	c1-c2-
DL172	DL172-567_good	-1.05257	c1-c2-
DL172	DL172-569_good	-0.942276	c1-c2-
DL172	DL172-571_good	-1.11762	c1-c2-
DL172	DL172-573_good	-1.04631	c1-c2-
DL172	DL172-574_good	-0.9989	c1-c2-
DL172	DL172-580_good	-0.895642	c1-c2-
DL172	DL172-582_good	0.0154139	c1+c2-
DL172	DL172-584_good	-0.273935	c1-c2-
DL172	DL172-68_good	-0.147445	c1+c2-
DL172	DL172-6_good	-0.171369	c1+c2-
DL172	DL172-73_good	-0.861227	c1+c2-
DL172	DL172-7_good	-0.0667098	c1-c2-
DL172	DL172-82_good	0.92849	c1+c2+
DL172	DL172-84_good	-0.0654807	c1+c2-
DL172	DL172-86_good	0.298718	c1+c2-
DL172	DL172-88_good	0.491852	c1+c2+
DL172	DL172-90_good	-0.151033	c1+c2-
DL172	DL172-96_good	0.30885	c1+c2-
DL172	DL172-98_good	0.371101	c1+c2-
DL172	DL172-9_good	0.0476563	c1+c2-
DL194	DL194-103_good	-0.500129	c1-c2-
DL194	DL194-109_good	0.149645	c1+c2-
DL194	DL194-112_good	-0.748921	c1-c2-
DL194	DL194-113_good	-0.938775	c1-c2-
DL194	DL194-114_good	-0.369763	c1+c2-
DL194	DL194-117_good	0.231361	c1+c2-
DL194	DL194-119_good	0.234518	c1+c2-
DL194	DL194-123_good	0.392238	c1+c2+
DL194	DL194-125_good	-0.384809	c1+c2-
DL194	DL194-129_good	-0.0408879	c1+c2-
DL194	DL194-130_good	0.0367853	c1+c2+
DL194	DL194-134_good	-1.24559	c1-c2-
DL194	DL194-135_good	-1.07538	c1+c2-
DL194	DL194-136_good	-0.963642	c1-c2-
DL194	DL194-140_good	0.556809	c1+c2+
DL194	DL194-141_good	0.019938	c1+c2-
DL194	DL194-143_good	-1.13463	c1-c2-
DL194	DL194-144_good	-0.321735	c1+c2-
DL194	DL194-148_good	0.876996	c1+c2+
DL194	DL194-14_good	-0.035722	c1+c2+
DL194	DL194-166_good	0.899956	c1+c2+
DL194	DL194-169_good	-0.696442	c1+c2-
DL194	DL194-170_good	-1.03221	c1-c2-
DL194	DL194-173_good	-0.337466	c1-c2-
DL194	DL194-174_good	-0.155081	c1+c2-
DL194	DL194-180_good	-0.982103	c1-c2-
DL194	DL194-183_good	-0.328824	c1+c2-
DL194	DL194-187_good	0.120324	c1+c2-
DL194	DL194-188_good	-0.807711	c1+c2-
DL194	DL194-190_good	-0.584583	c1-c2-
DL194	DL194-192_good	0.739523	c1+c2+
DL194	DL194-199_good	0.51868	c1+c2-
DL194	DL194-208_good	-0.522679	c1+c2-
DL194	DL194-209_good	-0.119532	c1+c2-
DL194	DL194-211_good	1.0633	c1+c2+
DL194	DL194-215_good	0.182219	c1+c2+
DL194	DL194-216_good	-0.82997	c1+c2-
DL194	DL194-220_good	-0.339634	c1+c2-
DL194	DL194-221_good	-0.0490797	c1+c2-
DL194	DL194-222_good	-0.232281	c1+c2-
DL194	DL194-244_good	-0.397846	c1+c2-
DL194	DL194-248_good	0.236984	c1+c2-
DL194	DL194-265_good	0.127878	c1+c2-
DL194	DL194-27_good	0.248431	c1+c2-
DL194	DL194-283_good	0.125379	c1+c2-
DL194	DL194-297_good	-0.13773	c1-c2-
DL194	DL194-29_good	0.033058	c1+c2-
DL194	DL194-301_good	-0.198926	c1+c2-
DL194	DL194-306_good	0.51988	c1+c2+
DL194	DL194-309_good	0.287103	c1-c2-
DL194	DL194-315_good	-0.718768	c1-c2-
DL194	DL194-334_good	-0.821234	c1-c2-
DL194	DL194-337_good	0.13644	c1+c2-
DL194	DL194-339_good	-0.316451	c1+c2-
DL194	DL194-341_good	-0.474202	c1-c2-
DL194	DL194-344_good	0.179131	c1+c2-
DL194	DL194-349_good	0.672587	c1+c2+
DL194	DL194-34_good	0.444343	c1+c2-
DL194	DL194-353_good	-0.56056	c1-c2-
DL194	DL194-359_good	0.352738	c1+c2-
DL194	DL194-35_good	-0.636959	c1-c2-
DL194	DL194-360_good	-0.403355	c1-c2-
DL194	DL194-361_good	0.325928	c1+c2+
DL194	DL194-363_good	-0.770547	c1+c2-
DL194	DL194-366_good	-0.459018	c1-c2-
DL194	DL194-367_good	-0.63292	c1-c2-
DL194	DL194-36_good	-0.753581	c1-c2-
DL194	DL194-373_good	-0.00393862	c1+c2+
DL194	DL194-376_good	-0.486497	c1-c2-
DL194	DL194-37_good	0.147867	c1+c2-
DL194	DL194-381_good	-0.77546	c1-c2-
DL194	DL194-384_good	-0.737826	c1-c2-
DL194	DL194-385_good	-0.361392	c1-c2-
DL194	DL194-387_good	-0.169583	c1-c2-
DL194	DL194-388_good	0.902081	c1+c2+
DL194	DL194-391_good	0.215838	c1+c2-
DL194	DL194-392_good	-0.7925	c1-c2-
DL194	DL194-397_good	-0.853938	c1-c2-
DL194	DL194-39_good	-0.380275	c1+c2-
DL194	DL194-400_good	-0.618515	c1-c2-
DL194	DL194-401_good	0.0134417	c1+c2-
DL194	DL194-402_good	-0.316614	c1+c2-
DL194	DL194-404_good	0.0325989	c1+c2-
DL194	DL194-405_good	0.537041	c1+c2+
DL194	DL194-406_good	-0.922446	c1-c2-
DL194	DL194-41_good	-0.3889	c1-c2-
DL194	DL194-424_good	0.597897	c1+c2+
DL194	DL194-425_good	1.35198	c1+c2+
DL194	DL194-432_good	-0.606118	c1+c2-
DL194	DL194-433_good	0.512555	c1+c2-
DL194	DL194-442_good	0.121586	c1+c2-
DL194	DL194-448_good	1.08298	c1+c2+
DL194	DL194-449_good	-0.548663	c1-c2-
DL194	DL194-44_good	0.581072	c1+c2+
DL194	DL194-451_good	-0.466477	c1+c2-
DL194	DL194-452_good	0.0727833	c1+c2+
DL194	DL194-454_good	0.301224	c1+c2+
DL194	DL194-458_good	0.135739	c1+c2-
DL194	DL194-45_good	0.232218	c1+c2-
DL194	DL194-460_good	-0.782819	c1+c2-
DL194	DL194-466_good	0.035545	c1+c2-
DL194	DL194-477_good	-0.393536	c1+c2-
DL194	DL194-482_good	0.110127	c1+c2-
DL194	DL194-485_good	0.507026	c1+c2+
DL194	DL194-488_good	-0.819142	c1+c2-
DL194	DL194-490_good	-0.610002	c1+c2+
DL194	DL194-492_good	-0.800028	c1+c2-
DL194	DL194-497_good	0.931694	c1+c2+
DL194	DL194-4_good	-0.960683	c1+c2-
DL194	DL194-501_good	0.624382	c1+c2+
DL194	DL194-503_good	-0.136341	c1+c2-
DL194	DL194-509_good	0.245774	c1+c2+
DL194	DL194-510_good	0.412492	c1+c2+
DL194	DL194-511_good	-0.588625	c1-c2-
DL194	DL194-514_good	-0.394534	c1-c2-
DL194	DL194-516_good	-0.630492	c1+c2-
DL194	DL194-517_good	-0.0854097	c1+c2-
DL194	DL194-519_good	0.296832	c1+c2+
DL194	DL194-523_good	0.146087	c1+c2+
DL194	DL194-524_good	-0.431422	c1+c2-
DL194	DL194-529_good	-0.468785	c1+c2-
DL194	DL194-52_good	-0.673497	c1-c2-
DL194	DL194-530_good	-0.26211	c1+c2-
DL194	DL194-536_good	-0.254366	c1-c2-
DL194	DL194-548_good	-0.265619	c1+c2-
DL194	DL194-56_good	-0.604863	c1-c2-
DL194	DL194-570_good	-0.214756	c1+c2-
DL194	DL194-575_good	-0.255184	c1+c2-
DL194	DL194-576_good	0.275763	c1-c2-
DL194	DL194-585_good	0.388172	c1+c2-
DL194	DL194-590_good	-0.456886	c1+c2-
DL194	DL194-59_good	0.278055	c1+c2-
DL194	DL194-60_good	-0.754435	c1-c2-
DL194	DL194-62_good	-0.741056	c1-c2-
DL194	DL194-63_good	0.0510006	c1+c2-
DL194	DL194-64_good	0.402039	c1+c2+
DL194	DL194-65_good	-0.720367	c1-c2-
DL194	DL194-6_good	-0.199014	c1+c2-
DL194	DL194-74_good	-0.617421	c1-c2-
DL194	DL194-75_good	0.378861	c1+c2+
DL194	DL194-76_good	-0.783011	c1-c2-
DL194	DL194-7_good	0.464236	c1+c2+
DL194	DL194-83_good	-0.300568	c1+c2-
DL194	DL194-84_good	-0.681838	c1-c2-
DL194	DL194-93_good	0.142051	c1+c2-
DL194	DL194-98_good	-0.377774	c1+c2-
DL158	DL158-0_good	-0.278863	c1+c2-
DL158	DL158-101_good	-1.46659	c1+c2-
DL158	DL158-103_good	0.506535	c1+c2+
DL158	DL158-108_good	-0.502761	c1-c2-
DL158	DL158-109_good	-0.607218	c1-c2-
DL158	DL158-10_good	-0.424243	c1+c2-
DL158	DL158-113_good	-1.5666	c1+c2-
DL158	DL158-114_good	-0.639743	c1+c2-
DL158	DL158-11_good	-0.615843	c1+c2-
DL158	DL158-123_good	-0.0646817	c1+c2-
DL158	DL158-125_good	-0.682061	c1-c2-
DL158	DL158-12_good	0.751533	c1+c2+
DL158	DL158-130_good	-0.544484	c1-c2-
DL158	DL158-132_good	0.272801	c1+c2+
DL158	DL158-137_good	-0.522633	c1-c2-
DL158	DL158-139_good	-0.741416	c1-c2-
DL158	DL158-140_good	0.903442	c1+c2+
DL158	DL158-141_good	-0.64185	c1-c2-
DL158	DL158-142_good	-0.0287493	c1+c2-
DL158	DL158-143_good	-0.0670007	c1-c2-
DL158	DL158-144_good	-0.665403	c1-c2-
DL158	DL158-145_good	-0.0328064	c1-c2-
DL158	DL158-148_good	1.54184	c1+c2+
DL158	DL158-149_good	-0.579112	c1-c2-
DL158	DL158-14_good	-0.0872996	c1+c2-
DL158	DL158-150_good	0.292667	c1+c2-
DL158	DL158-151_good	0.411044	c1+c2+
DL158	DL158-154_good	-0.156662	c1+c2-
DL158	DL158-155_good	-0.944695	c1+c2-
DL158	DL158-158_good	-0.486199	c1+c2-
DL158	DL158-159_good	0.659549	c1+c2+
DL158	DL158-15_good	-0.519016	c1+c2-
DL158	DL158-160_good	-1.6106	c1+c2-
DL158	DL158-161_good	-0.280155	c1+c2-
DL158	DL158-164_good	-1.04229	c1+c2-
DL158	DL158-166_good	0.0849738	c1+c2-
DL158	DL158-167_good	-1.35353	c1+c2-
DL158	DL158-168_good	-0.319984	c1-c2-
DL158	DL158-169_good	0.296864	c1+c2+
DL158	DL158-16_good	-0.628906	c1+c2-
DL158	DL158-170_good	-0.562349	c1+c2-
DL158	DL158-172_good	0.323807	c1+c2+
DL158	DL158-174_good	-0.592821	c1+c2-
DL158	DL158-175_good	-0.558846	c1+c2-
DL158	DL158-17_good	1.1405	c1+c2+
DL158	DL158-183_good	-0.21706	c1+c2-
DL158	DL158-185_good	0.510751	c1+c2+
DL158	DL158-186_good	-1.10336	c1-c2-
DL158	DL158-187_good	-0.417903	c1-c2-
DL158	DL158-188_good	0.605198	c1+c2+
DL158	DL158-189_good	-0.339028	c1+c2-
DL158	DL158-18_good	0.0668126	c1+c2-
DL158	DL158-191_good	0.186673	c1+c2-
DL158	DL158-192_good	-0.618987	c1-c2-
DL158	DL158-194_good	0.0246583	c1+c2-
DL158	DL158-195_good	-0.582898	c1+c2-
DL158	DL158-196_good	0.582098	c1+c2+
DL158	DL158-197_good	0.0619926	c1+c2-
DL158	DL158-199_good	-1.48565	c1-c2-
DL158	DL158-19_good	-0.208541	c1-c2-
DL158	DL158-1_good	-0.243489	c1+c2-
DL158	DL158-201_good	-0.62879	c1-c2-
DL158	DL158-202_good	0.275325	c1+c2+
DL158	DL158-203_good	0.0357968	c1+c2+
DL158	DL158-205_good	0.433456	c1+c2+
DL158	DL158-207_good	-0.341619	c1-c2-
DL158	DL158-209_good	0.190267	c1+c2-
DL158	DL158-210_good	-0.24141	c1+c2-
DL158	DL158-215_good	1.27553	c1+c2+
DL158	DL158-218_good	0.352781	c1+c2-
DL158	DL158-220_good	0.579762	c1+c2+
DL158	DL158-227_good	-0.695367	c1+c2-
DL158	DL158-228_good	1.04052	c1+c2+
DL158	DL158-22_good	0.794385	c1+c2+
DL158	DL158-230_good	-0.000956779	c1+c2-
DL158	DL158-232_good	0.179507	c1+c2-
DL158	DL158-234_good	0.452694	c1+c2+
DL158	DL158-235_good	-0.586418	c1-c2-
DL158	DL158-236_good	0.163675	c1+c2-
DL158	DL158-237_good	0.321885	c1+c2+
DL158	DL158-238_good	-0.390344	c1-c2-
DL158	DL158-23_good	-0.777263	c1+c2-
DL158	DL158-240_good	-0.29527	c1-c2-
DL158	DL158-242_good	0.0653182	c1+c2+
DL158	DL158-24_good	-1.2434	c1+c2-
DL158	DL158-253_good	-0.0864184	c1+c2-
DL158	DL158-254_good	0.509037	c1+c2+
DL158	DL158-255_good	-0.496406	c1+c2-
DL158	DL158-25_good	-0.0785296	c1+c2+
DL158	DL158-262_good	0.61514	c1-c2-
DL158	DL158-263_good	0.0574736	c1+c2-
DL158	DL158-268_good	-0.843933	c1-c2-
DL158	DL158-269_good	0.343261	c1+c2+
DL158	DL158-26_good	-0.0858353	c1+c2-
DL158	DL158-276_good	0.443391	c1+c2+
DL158	DL158-277_good	0.376061	c1+c2+
DL158	DL158-279_good	-0.190233	c1+c2-
DL158	DL158-27_good	0.381882	c1+c2-
DL158	DL158-280_good	-0.533034	c1+c2-
DL158	DL158-283_good	-0.356121	c1+c2-
DL158	DL158-286_good	-0.321121	c1+c2+
DL158	DL158-288_good	-0.867569	c1+c2-
DL158	DL158-28_good	0.234888	c1+c2+
DL158	DL158-290_good	1.22742	c1+c2+
DL158	DL158-291_good	-0.587974	c1+c2-
DL158	DL158-292_good	0.231312	c1+c2+
DL158	DL158-29_good	-0.747077	c1-c2-
DL158	DL158-2_good	1.11539	c1+c2+
DL158	DL158-300_good	-0.999637	c1-c2-
DL158	DL158-301_good	0.139327	c1+c2-
DL158	DL158-30_good	-0.738114	c1+c2-
DL158	DL158-310_good	-0.52556	c1-c2-
DL158	DL158-311_good	0.0469536	c1+c2+
DL158	DL158-31_good	0.1576	c1+c2+
DL158	DL158-33_good	-0.350205	c1+c2-
DL158	DL158-35_good	-0.242346	c1+c2-
DL158	DL158-36_good	-0.267321	c1+c2-
DL158	DL158-37_good	-0.519035	c1+c2-
DL158	DL158-38_good	0.38541	c1+c2-
DL158	DL158-407_good	-0.347316	c1-c2-
DL158	DL158-40_good	0.329456	c1+c2-
DL158	DL158-414_good	-0.923527	c1-c2-
DL158	DL158-417_good	0.22595	c1+c2+
DL158	DL158-41_good	-0.284294	c1+c2-
DL158	DL158-425_good	-0.079877	c1+c2+
DL158	DL158-426_good	0.106692	c1-c2-
DL158	DL158-43_good	0.00193712	c1+c2-
DL158	DL158-44_good	-1.17644	c1-c2-
DL158	DL158-459_good	0.0956903	c1+c2-
DL158	DL158-464_good	-0.201698	c1+c2-
DL158	DL158-46_good	0.605692	c1+c2+
DL158	DL158-477_good	0.990498	c1+c2+
DL158	DL158-480_good	0.170156	c1+c2-
DL158	DL158-486_good	-0.994114	c1+c2-
DL158	DL158-488_good	0.168681	c1+c2+
DL158	DL158-490_good	-1.36656	c1-c2-
DL158	DL158-491_good	0.20629	c1+c2+
DL158	DL158-497_good	0.334966	c1+c2-
DL158	DL158-4_good	-0.723479	c1+c2-
DL158	DL158-502_good	-0.065592	c1+c2-
DL158	DL158-506_good	-0.789701	c1+c2-
DL158	DL158-510_good	-0.503699	c1-c2-
DL158	DL158-511_good	-0.387468	c1-c2-
DL158	DL158-515_good	0.501748	c1+c2+
DL158	DL158-52_good	1.28115	c1+c2+
DL158	DL158-59_good	-1.15985	c1-c2-
DL158	DL158-5_good	-0.787783	c1+c2-
DL158	DL158-60_good	-0.168115	c1-c2-
DL158	DL158-62_good	0.267561	c1-c2-
DL158	DL158-63_good	1.31686	c1+c2+
DL158	DL158-64_good	-1.19437	c1-c2-
DL158	DL158-65_good	-0.0730398	c1+c2-
DL158	DL158-6_good	-0.969985	c1+c2-
DL158	DL158-70_good	0.272207	c1+c2-
DL158	DL158-71_good	0.827623	c1+c2+
DL158	DL158-83_good	0.0752714	c1+c2-
DL158	DL158-84_good	0.75406	c1+c2+
DL158	DL158-88_good	-0.0803619	c1+c2-
DL158	DL158-91_good	0.0614471	c1-c2-
DL158	DL158-9_good	1.17431	c1+c2+

## Sheet: ExtData6d
mouse	ms_id	subclass	state	slope
DL159	DL159-105_good	c1+c2-	NREM	0.202297
DL159	DL159-105_good	c1+c2-	Wake	-0.0862581
DL159	DL159-107_good	c1+c2-	NREM	-0.228825
DL159	DL159-107_good	c1+c2-	Wake	-0.887742
DL159	DL159-10_good	c1+c2-	NREM	-0.00931019
DL159	DL159-10_good	c1+c2-	Wake	0.272468
DL159	DL159-117_good	c1+c2+	NREM	0.291903
DL159	DL159-117_good	c1+c2+	Wake	0.441752
DL159	DL159-118_good	c1+c2-	NREM	0.267689
DL159	DL159-118_good	c1+c2-	Wake	0.137506
DL159	DL159-119_good	c1-c2-	NREM	0.327953
DL159	DL159-119_good	c1-c2-	Wake	1.03661
DL159	DL159-11_good	c1+c2-	NREM	-0.0350036
DL159	DL159-11_good	c1+c2-	Wake	-0.377642
DL159	DL159-120_good	c1+c2-	NREM	0.313095
DL159	DL159-120_good	c1+c2-	Wake	0.0818079
DL159	DL159-123_good	c1+c2-	NREM	-0.428106
DL159	DL159-123_good	c1+c2-	Wake	-0.0847596
DL159	DL159-126_good	c1-c2-	NREM	-0.432138
DL159	DL159-126_good	c1-c2-	Wake	0.726533
DL159	DL159-127_good	c1+c2-	NREM	0.614578
DL159	DL159-127_good	c1+c2-	Wake	0.228197
DL159	DL159-129_good	c1+c2-	NREM	-0.555965
DL159	DL159-129_good	c1+c2-	Wake	-0.375738
DL159	DL159-130_good	c1+c2-	NREM	0.296196
DL159	DL159-130_good	c1+c2-	Wake	0.72278
DL159	DL159-131_good	c1+c2-	NREM	0.370864
DL159	DL159-131_good	c1+c2-	Wake	-0.15678
DL159	DL159-135_good	c1+c2-	NREM	-0.157472
DL159	DL159-135_good	c1+c2-	Wake	0.11467
DL159	DL159-142_good	c1+c2+	NREM	0.512099
DL159	DL159-142_good	c1+c2+	Wake	-0.261525
DL159	DL159-143_good	c1+c2-	NREM	-0.0222428
DL159	DL159-143_good	c1+c2-	Wake	-0.0524619
DL159	DL159-144_good	c1+c2-	NREM	0.34727
DL159	DL159-144_good	c1+c2-	Wake	-0.0634717
DL159	DL159-150_good	c1+c2-	NREM	0.167003
DL159	DL159-150_good	c1+c2-	Wake	0.216398
DL159	DL159-152_good	c1+c2+	NREM	0.262134
DL159	DL159-152_good	c1+c2+	Wake	0.26343
DL159	DL159-154_good	c1+c2-	NREM	0.175241
DL159	DL159-154_good	c1+c2-	Wake	-0.26102
DL159	DL159-155_good	c1+c2+	NREM	0.0731446
DL159	DL159-155_good	c1+c2+	Wake	-0.129774
DL159	DL159-15_good	c1+c2+	NREM	0.275977
DL159	DL159-15_good	c1+c2+	Wake	0.015622
DL159	DL159-160_good	c1+c2+	NREM	0.899121
DL159	DL159-160_good	c1+c2+	Wake	0.181097
DL159	DL159-161_good	c1-c2-	NREM	0.0799239
DL159	DL159-161_good	c1-c2-	Wake	0.667185
DL159	DL159-162_good	c1+c2-	NREM	0.0918549
DL159	DL159-162_good	c1+c2-	Wake	-0.0502055
DL159	DL159-163_good	c1+c2-	NREM	0.0177308
DL159	DL159-163_good	c1+c2-	Wake	-0.485368
DL159	DL159-164_good	c1-c2-	NREM	-0.179074
DL159	DL159-164_good	c1-c2-	Wake	-0.383846
DL159	DL159-165_good	c1+c2-	NREM	-0.0526973
DL159	DL159-165_good	c1+c2-	Wake	-0.515397
DL159	DL159-166_good	c1-c2-	NREM	-0.628606
DL159	DL159-166_good	c1-c2-	Wake	0.28878
DL159	DL159-175_good	c1+c2-	NREM	0.429586
DL159	DL159-175_good	c1+c2-	Wake	0.190792
DL159	DL159-180_good	c1+c2-	NREM	-0.0678764
DL159	DL159-180_good	c1+c2-	Wake	-0.67023
DL159	DL159-181_good	c1+c2-	NREM	0.221843
DL159	DL159-181_good	c1+c2-	Wake	-0.529476
DL159	DL159-183_good	c1+c2-	NREM	-1.1352
DL159	DL159-183_good	c1+c2-	Wake	-0.329235
DL159	DL159-184_good	c1-c2-	NREM	-0.289951
DL159	DL159-184_good	c1-c2-	Wake	0.751013
DL159	DL159-186_good	c1-c2-	NREM	-0.0114091
DL159	DL159-186_good	c1-c2-	Wake	0.4223
DL159	DL159-187_good	c1-c2-	NREM	-0.801904
DL159	DL159-187_good	c1-c2-	Wake	-0.0414812
DL159	DL159-188_good	c1+c2-	NREM	0.119254
DL159	DL159-188_good	c1+c2-	Wake	-0.0457765
DL159	DL159-18_good	c1-c2-	NREM	-0.246406
DL159	DL159-18_good	c1-c2-	Wake	-0.136091
DL159	DL159-191_good	c1-c2-	NREM	-0.0781641
DL159	DL159-191_good	c1-c2-	Wake	0.189457
DL159	DL159-193_good	c1+c2-	NREM	-0.0384114
DL159	DL159-193_good	c1+c2-	Wake	0.207604
DL159	DL159-194_good	c1-c2-	NREM	-0.28778
DL159	DL159-194_good	c1-c2-	Wake	-0.0114968
DL159	DL159-195_good	c1-c2-	NREM	-0.291104
DL159	DL159-195_good	c1-c2-	Wake	0.655247
DL159	DL159-196_good	c1+c2+	NREM	0.535772
DL159	DL159-196_good	c1+c2+	Wake	0.176373
DL159	DL159-200_good	c1+c2-	NREM	-0.358725
DL159	DL159-200_good	c1+c2-	Wake	0.0380654
DL159	DL159-206_good	c1+c2+	NREM	0.341938
DL159	DL159-206_good	c1+c2+	Wake	0.816636
DL159	DL159-207_good	c1+c2+	NREM	0.605217
DL159	DL159-207_good	c1+c2+	Wake	0.64202
DL159	DL159-209_good	c1+c2+	NREM	0.383594
DL159	DL159-209_good	c1+c2+	Wake	0.601389
DL159	DL159-20_good	c1+c2-	NREM	0.498083
DL159	DL159-20_good	c1+c2-	Wake	-0.0893274
DL159	DL159-211_good	c1+c2+	NREM	0.181092
DL159	DL159-211_good	c1+c2+	Wake	0.286631
DL159	DL159-214_good	c1+c2+	NREM	0.41686
DL159	DL159-214_good	c1+c2+	Wake	0.0253313
DL159	DL159-215_good	c1+c2+	NREM	0.323205
DL159	DL159-215_good	c1+c2+	Wake	1.15716
DL159	DL159-218_good	c1+c2-	NREM	0.0454584
DL159	DL159-218_good	c1+c2-	Wake	-0.538756
DL159	DL159-219_good	c1-c2-	NREM	-0.484889
DL159	DL159-219_good	c1-c2-	Wake	0.20237
DL159	DL159-223_good	c1+c2-	NREM	0.381387
DL159	DL159-223_good	c1+c2-	Wake	-1.06953
DL159	DL159-226_good	c1+c2+	NREM	0.462989
DL159	DL159-226_good	c1+c2+	Wake	0.326872
DL159	DL159-231_good	c1+c2+	NREM	0.667837
DL159	DL159-231_good	c1+c2+	Wake	0.839723
DL159	DL159-233_good	c1-c2-	NREM	-0.371829
DL159	DL159-233_good	c1-c2-	Wake	0.413659
DL159	DL159-234_good	c1-c2-	NREM	-0.157578
DL159	DL159-234_good	c1-c2-	Wake	-0.167886
DL159	DL159-235_good	c1+c2-	NREM	0.0594675
DL159	DL159-235_good	c1+c2-	Wake	1.30147
DL159	DL159-237_good	c1+c2+	NREM	0.781589
DL159	DL159-237_good	c1+c2+	Wake	0.486802
DL159	DL159-239_good	c1+c2+	NREM	0.729485
DL159	DL159-239_good	c1+c2+	Wake	0.904672
DL159	DL159-242_good	c1-c2-	NREM	-0.790212
DL159	DL159-242_good	c1-c2-	Wake	-0.598033
DL159	DL159-245_good	c1-c2-	NREM	-0.432585
DL159	DL159-245_good	c1-c2-	Wake	-0.135392
DL159	DL159-24_good	c1+c2+	NREM	-0.0218927
DL159	DL159-24_good	c1+c2+	Wake	0.304155
DL159	DL159-250_good	c1-c2-	NREM	-0.500963
DL159	DL159-250_good	c1-c2-	Wake	-0.827676
DL159	DL159-251_good	c1-c2-	NREM	-0.348952
DL159	DL159-251_good	c1-c2-	Wake	-0.404462
DL159	DL159-252_good	c1-c2-	NREM	-0.269155
DL159	DL159-252_good	c1-c2-	Wake	-0.192073
DL159	DL159-263_good	c1+c2+	NREM	0.956666
DL159	DL159-263_good	c1+c2+	Wake	-0.389776
DL159	DL159-264_good	c1+c2-	NREM	0.422731
DL159	DL159-264_good	c1+c2-	Wake	-0.82753
DL159	DL159-26_good	c1+c2-	NREM	0.000520995
DL159	DL159-26_good	c1+c2-	Wake	-0.486109
DL159	DL159-270_good	c1+c2-	NREM	-0.201892
DL159	DL159-270_good	c1+c2-	Wake	-0.565518
DL159	DL159-271_good	c1+c2-	NREM	-0.277902
DL159	DL159-271_good	c1+c2-	Wake	-0.819283
DL159	DL159-274_good	c1+c2-	NREM	-0.516446
DL159	DL159-274_good	c1+c2-	Wake	-0.221688
DL159	DL159-275_good	c1+c2+	NREM	1.19166
DL159	DL159-275_good	c1+c2+	Wake	-0.100427
DL159	DL159-27_good	c1-c2-	NREM	-0.435287
DL159	DL159-27_good	c1-c2-	Wake	0.124619
DL159	DL159-281_good	c1+c2-	NREM	-0.0634905
DL159	DL159-281_good	c1+c2-	Wake	-0.591445
DL159	DL159-282_good	c1-c2-	NREM	-0.669583
DL159	DL159-282_good	c1-c2-	Wake	-0.328653
DL159	DL159-284_good	c1-c2-	NREM	-0.511766
DL159	DL159-284_good	c1-c2-	Wake	-0.14771
DL159	DL159-285_good	c1+c2+	NREM	0.996599
DL159	DL159-285_good	c1+c2+	Wake	0.263231
DL159	DL159-286_good	c1+c2+	NREM	0.722612
DL159	DL159-286_good	c1+c2+	Wake	-0.172654
DL159	DL159-288_good	c1+c2-	NREM	0.345989
DL159	DL159-288_good	c1+c2-	Wake	-0.372882
DL159	DL159-292_good	c1-c2-	NREM	-0.750115
DL159	DL159-292_good	c1-c2-	Wake	-0.159797
DL159	DL159-294_good	c1-c2-	NREM	0.617662
DL159	DL159-294_good	c1-c2-	Wake	0.523647
DL159	DL159-295_good	c1+c2-	NREM	0.310056
DL159	DL159-295_good	c1+c2-	Wake	0.168419
DL159	DL159-296_good	c1+c2+	NREM	-0.0534913
DL159	DL159-296_good	c1+c2+	Wake	-0.400761
DL159	DL159-298_good	c1+c2-	NREM	-0.00305191
DL159	DL159-298_good	c1+c2-	Wake	-0.458179
DL159	DL159-29_good	c1+c2+	NREM	0.45795
DL159	DL159-29_good	c1+c2+	Wake	0.47147
DL159	DL159-2_good	c1+c2-	NREM	0.293337
DL159	DL159-2_good	c1+c2-	Wake	-0.314753
DL159	DL159-301_good	c1+c2-	NREM	-0.127955
DL159	DL159-301_good	c1+c2-	Wake	-0.466304
DL159	DL159-302_good	c1+c2-	NREM	-0.0823519
DL159	DL159-302_good	c1+c2-	Wake	0.121426
DL159	DL159-309_good	c1-c2-	NREM	-0.912531
DL159	DL159-309_good	c1-c2-	Wake	-0.218639
DL159	DL159-30_good	c1-c2-	NREM	-0.699911
DL159	DL159-30_good	c1-c2-	Wake	-0.760764
DL159	DL159-313_good	c1+c2+	NREM	0.647484
DL159	DL159-313_good	c1+c2+	Wake	-0.122098
DL159	DL159-314_good	c1+c2-	NREM	-0.0158974
DL159	DL159-314_good	c1+c2-	Wake	-0.431852
DL159	DL159-316_good	c1+c2+	NREM	0.850522
DL159	DL159-316_good	c1+c2+	Wake	-0.0545367
DL159	DL159-317_good	c1-c2-	NREM	-0.0609322
DL159	DL159-317_good	c1-c2-	Wake	0.624941
DL159	DL159-323_good	c1+c2+	NREM	0.0901696
DL159	DL159-323_good	c1+c2+	Wake	0.528957
DL159	DL159-324_good	c1+c2+	NREM	0.410903
DL159	DL159-324_good	c1+c2+	Wake	0.407335
DL159	DL159-325_good	c1+c2-	NREM	-0.230778
DL159	DL159-325_good	c1+c2-	Wake	-0.481272
DL159	DL159-326_good	c1+c2+	NREM	1.25419
DL159	DL159-326_good	c1+c2+	Wake	0.386189
DL159	DL159-329_good	c1+c2-	NREM	-0.843124
DL159	DL159-329_good	c1+c2-	Wake	-1.7291
DL159	DL159-32_good	c1+c2+	NREM	-0.740491
DL159	DL159-32_good	c1+c2+	Wake	-1.13964
DL159	DL159-333_good	c1+c2-	NREM	0.680257
DL159	DL159-333_good	c1+c2-	Wake	0.811701
DL159	DL159-335_good	c1+c2-	NREM	0.455413
DL159	DL159-335_good	c1+c2-	Wake	-0.139015
DL159	DL159-341_good	c1+c2-	NREM	-0.0856253
DL159	DL159-341_good	c1+c2-	Wake	-1.09018
DL159	DL159-345_good	c1+c2-	NREM	-0.364162
DL159	DL159-345_good	c1+c2-	Wake	-0.719363
DL159	DL159-347_good	c1-c2-	NREM	-0.247968
DL159	DL159-347_good	c1-c2-	Wake	0.21976
DL159	DL159-348_good	c1+c2-	NREM	0.361225
DL159	DL159-348_good	c1+c2-	Wake	-0.0021984
DL159	DL159-349_good	c1+c2-	NREM	0.0228664
DL159	DL159-349_good	c1+c2-	Wake	-0.358292
DL159	DL159-34_good	c1-c2-	NREM	0.487023
DL159	DL159-34_good	c1-c2-	Wake	0.862749
DL159	DL159-350_good	c1+c2+	NREM	0.167653
DL159	DL159-350_good	c1+c2+	Wake	0.682587
DL159	DL159-351_good	c1+c2-	NREM	0.583596
DL159	DL159-351_good	c1+c2-	Wake	0.0651941
DL159	DL159-352_good	c1+c2-	NREM	-0.34632
DL159	DL159-352_good	c1+c2-	Wake	-1.0518
DL159	DL159-354_good	c1+c2+	NREM	0.323372
DL159	DL159-354_good	c1+c2+	Wake	-0.134822
DL159	DL159-357_good	c1+c2-	NREM	-0.134474
DL159	DL159-357_good	c1+c2-	Wake	-0.724091
DL159	DL159-35_good	c1-c2-	NREM	-0.109635
DL159	DL159-35_good	c1-c2-	Wake	0.0626593
DL159	DL159-363_good	c1-c2-	NREM	-0.888871
DL159	DL159-363_good	c1-c2-	Wake	0.791039
DL159	DL159-365_good	c1+c2-	NREM	-0.0472121
DL159	DL159-365_good	c1+c2-	Wake	-0.0318391
DL159	DL159-368_good	c1+c2+	NREM	0.122673
DL159	DL159-368_good	c1+c2+	Wake	0.678437
DL159	DL159-369_good	c1+c2-	NREM	0.219597
DL159	DL159-369_good	c1+c2-	Wake	1.29758
DL159	DL159-36_good	c1+c2-	NREM	0.0681601
DL159	DL159-36_good	c1+c2-	Wake	0.23506
DL159	DL159-372_good	c1+c2+	NREM	-0.0541774
DL159	DL159-372_good	c1+c2+	Wake	-0.147699
DL159	DL159-373_good	c1+c2+	NREM	-0.441781
DL159	DL159-373_good	c1+c2+	Wake	-0.392685
DL159	DL159-374_good	c1-c2-	NREM	-0.387725
DL159	DL159-374_good	c1-c2-	Wake	-0.298185
DL159	DL159-376_good	c1+c2-	NREM	0.0446029
DL159	DL159-376_good	c1+c2-	Wake	-0.244105
DL159	DL159-385_good	c1+c2+	NREM	0.111385
DL159	DL159-385_good	c1+c2+	Wake	-0.452269
DL159	DL159-399_good	c1+c2+	NREM	0.537498
DL159	DL159-399_good	c1+c2+	Wake	-0.235494
DL159	DL159-402_good	c1+c2-	NREM	-0.357969
DL159	DL159-402_good	c1+c2-	Wake	-0.763755
DL159	DL159-403_good	c1-c2-	NREM	-0.297042
DL159	DL159-403_good	c1-c2-	Wake	1.49686
DL159	DL159-405_good	c1-c2-	NREM	-0.188441
DL159	DL159-405_good	c1-c2-	Wake	0.714585
DL159	DL159-406_good	c1-c2-	NREM	-0.0549252
DL159	DL159-406_good	c1-c2-	Wake	-1.0312
DL159	DL159-40_good	c1+c2-	NREM	-0.27857
DL159	DL159-40_good	c1+c2-	Wake	0.141385
DL159	DL159-412_good	c1+c2-	NREM	-0.156186
DL159	DL159-412_good	c1+c2-	Wake	0.180611
DL159	DL159-413_good	c1+c2-	NREM	-0.14117
DL159	DL159-413_good	c1+c2-	Wake	0.304331
DL159	DL159-418_good	c1+c2-	NREM	0.181679
DL159	DL159-418_good	c1+c2-	Wake	-0.11096
DL159	DL159-41_good	c1+c2-	NREM	-0.701373
DL159	DL159-41_good	c1+c2-	Wake	-0.670968
DL159	DL159-434_good	c1-c2-	NREM	-0.0253622
DL159	DL159-434_good	c1-c2-	Wake	-0.588943
DL159	DL159-437_good	c1+c2-	NREM	-0.106831
DL159	DL159-437_good	c1+c2-	Wake	-0.00619143
DL159	DL159-43_good	c1+c2-	NREM	0.220821
DL159	DL159-43_good	c1+c2-	Wake	-0.119951
DL159	DL159-457_good	c1+c2-	NREM	0.507903
DL159	DL159-457_good	c1+c2-	Wake	-0.432286
DL159	DL159-461_good	c1+c2-	NREM	0.498838
DL159	DL159-461_good	c1+c2-	Wake	0.48149
DL159	DL159-462_good	c1+c2+	NREM	0.770523
DL159	DL159-462_good	c1+c2+	Wake	-0.0503921
DL159	DL159-468_good	c1+c2-	NREM	-0.410756
DL159	DL159-468_good	c1+c2-	Wake	-0.829133
DL159	DL159-46_good	c1+c2-	NREM	-0.282779
DL159	DL159-46_good	c1+c2-	Wake	-0.314443
DL159	DL159-473_good	c1+c2-	NREM	-0.384946
DL159	DL159-473_good	c1+c2-	Wake	-0.503669
DL159	DL159-47_good	c1-c2-	NREM	-0.372139
DL159	DL159-47_good	c1-c2-	Wake	-0.760847
DL159	DL159-484_good	c1+c2-	NREM	-0.127199
DL159	DL159-484_good	c1+c2-	Wake	-0.769413
DL159	DL159-486_good	c1+c2+	NREM	0.512036
DL159	DL159-486_good	c1+c2+	Wake	0.31846
DL159	DL159-48_good	c1+c2-	NREM	0.110192
DL159	DL159-48_good	c1+c2-	Wake	-0.546212
DL159	DL159-55_good	c1-c2-	NREM	0.0708757
DL159	DL159-55_good	c1-c2-	Wake	-0.985124
DL159	DL159-62_good	c1+c2-	NREM	0.0774864
DL159	DL159-62_good	c1+c2-	Wake	-0.227797
DL159	DL159-63_good	c1+c2-	NREM	0.138515
DL159	DL159-63_good	c1+c2-	Wake	-0.581222
DL159	DL159-64_good	c1+c2-	NREM	0.00760779
DL159	DL159-64_good	c1+c2-	Wake	0.179992
DL159	DL159-65_good	c1+c2+	NREM	-0.709831
DL159	DL159-65_good	c1+c2+	Wake	-0.472515
DL159	DL159-67_good	c1-c2-	NREM	-0.467445
DL159	DL159-67_good	c1-c2-	Wake	-0.552371
DL159	DL159-69_good	c1-c2-	NREM	0.422754
DL159	DL159-69_good	c1-c2-	Wake	0.644227
DL159	DL159-70_good	c1+c2+	NREM	1.22313
DL159	DL159-70_good	c1+c2+	Wake	0.573222
DL159	DL159-71_good	c1+c2-	NREM	-1.05146
DL159	DL159-71_good	c1+c2-	Wake	-0.671336
DL159	DL159-75_good	c1+c2+	NREM	0.173842
DL159	DL159-75_good	c1+c2+	Wake	0.270091
DL159	DL159-78_good	c1-c2-	NREM	-0.228686
DL159	DL159-78_good	c1-c2-	Wake	-0.486459
DL159	DL159-81_good	c1+c2-	NREM	-0.170428
DL159	DL159-81_good	c1+c2-	Wake	-1.00864
DL159	DL159-82_good	c1+c2-	NREM	0.00734486
DL159	DL159-82_good	c1+c2-	Wake	-0.662464
DL159	DL159-85_good	c1+c2+	NREM	0.744667
DL159	DL159-85_good	c1+c2+	Wake	0.129451
DL159	DL159-88_good	c1+c2+	NREM	0.541719
DL159	DL159-88_good	c1+c2+	Wake	-0.721967
DL159	DL159-89_good	c1+c2+	NREM	1.09152
DL159	DL159-89_good	c1+c2+	Wake	0.198913
DL159	DL159-90_good	c1-c2-	NREM	0.269825
DL159	DL159-90_good	c1-c2-	Wake	1.06358
DL159	DL159-91_good	c1+c2+	NREM	-0.986109
DL159	DL159-91_good	c1+c2+	Wake	-1.53995
DL159	DL159-94_good	c1+c2+	NREM	0.611128
DL159	DL159-94_good	c1+c2+	Wake	-0.185594
DL159	DL159-97_good	c1+c2-	NREM	-0.172072
DL159	DL159-97_good	c1+c2-	Wake	-0.831175
DL161	DL161-100_good	c1+c2+	NREM	0.0511267
DL161	DL161-100_good	c1+c2+	Wake	-0.0899521
DL161	DL161-105_good	c1+c2+	NREM	-0.326371
DL161	DL161-105_good	c1+c2+	Wake	-0.464196
DL161	DL161-109_good	c1+c2-	NREM	0.0575105
DL161	DL161-109_good	c1+c2-	Wake	-0.0166599
DL161	DL161-10_good	c1+c2-	NREM	0.113276
DL161	DL161-10_good	c1+c2-	Wake	-0.31778
DL161	DL161-110_good	c1+c2-	NREM	0.0180021
DL161	DL161-110_good	c1+c2-	Wake	-0.0367802
DL161	DL161-111_good	c1+c2-	NREM	-0.0317424
DL161	DL161-111_good	c1+c2-	Wake	-0.538143
DL161	DL161-112_good	c1+c2-	NREM	0.0341997
DL161	DL161-112_good	c1+c2-	Wake	0.00916621
DL161	DL161-114_good	c1+c2+	NREM	0.0177232
DL161	DL161-114_good	c1+c2+	Wake	-0.104767
DL161	DL161-115_good	c1+c2+	NREM	0.345756
DL161	DL161-115_good	c1+c2+	Wake	-0.309701
DL161	DL161-117_good	c1+c2-	NREM	0.659284
DL161	DL161-117_good	c1+c2-	Wake	1.67241
DL161	DL161-119_good	c1+c2-	NREM	0.123351
DL161	DL161-119_good	c1+c2-	Wake	-0.206187
DL161	DL161-121_good	c1+c2+	NREM	0.146281
DL161	DL161-121_good	c1+c2+	Wake	0.165499
DL161	DL161-128_good	c1+c2-	NREM	-0.370946
DL161	DL161-128_good	c1+c2-	Wake	-0.41976
DL161	DL161-12_good	c1+c2+	NREM	0.0462814
DL161	DL161-12_good	c1+c2+	Wake	-0.536699
DL161	DL161-130_good	c1-c2-	NREM	-0.645736
DL161	DL161-130_good	c1-c2-	Wake	-0.106025
DL161	DL161-134_good	c1+c2-	NREM	0.629109
DL161	DL161-134_good	c1+c2-	Wake	-0.441492
DL161	DL161-141_good	c1+c2-	NREM	-0.128818
DL161	DL161-141_good	c1+c2-	Wake	-1.05764
DL161	DL161-142_good	c1+c2-	NREM	-0.14051
DL161	DL161-142_good	c1+c2-	Wake	-1.09776
DL161	DL161-147_good	c1+c2+	NREM	0.765752
DL161	DL161-147_good	c1+c2+	Wake	0.0852043
DL161	DL161-148_good	c1+c2+	NREM	0.239027
DL161	DL161-148_good	c1+c2+	Wake	-0.070245
DL161	DL161-149_good	c1+c2+	NREM	0.135058
DL161	DL161-149_good	c1+c2+	Wake	-0.455978
DL161	DL161-14_good	c1+c2-	NREM	0.326215
DL161	DL161-14_good	c1+c2-	Wake	0.299113
DL161	DL161-150_good	c1+c2-	NREM	0.291574
DL161	DL161-150_good	c1+c2-	Wake	0.859698
DL161	DL161-155_good	c1+c2+	NREM	-0.115548
DL161	DL161-155_good	c1+c2+	Wake	0.0898239
DL161	DL161-156_good	c1+c2+	NREM	-0.268676
DL161	DL161-156_good	c1+c2+	Wake	-0.577877
DL161	DL161-157_good	c1+c2+	NREM	0.038812
DL161	DL161-157_good	c1+c2+	Wake	-0.3644
DL161	DL161-158_good	c1+c2+	NREM	0.0179852
DL161	DL161-158_good	c1+c2+	Wake	-0.196443
DL161	DL161-159_good	c1+c2-	NREM	0.104892
DL161	DL161-159_good	c1+c2-	Wake	-0.466271
DL161	DL161-161_good	c1+c2-	NREM	-0.0879393
DL161	DL161-161_good	c1+c2-	Wake	-0.0301635
DL161	DL161-162_good	c1+c2-	NREM	0.479721
DL161	DL161-162_good	c1+c2-	Wake	0.265163
DL161	DL161-163_good	c1+c2-	NREM	-0.0104514
DL161	DL161-163_good	c1+c2-	Wake	-0.813939
DL161	DL161-164_good	c1+c2-	NREM	-0.173571
DL161	DL161-164_good	c1+c2-	Wake	0.0540855
DL161	DL161-165_good	c1+c2+	NREM	0.0847878
DL161	DL161-165_good	c1+c2+	Wake	-0.437057
DL161	DL161-16_good	c1+c2-	NREM	-0.0328857
DL161	DL161-16_good	c1+c2-	Wake	1.12341
DL161	DL161-176_good	c1+c2-	NREM	0.0848506
DL161	DL161-176_good	c1+c2-	Wake	-0.400667
DL161	DL161-177_good	c1+c2+	NREM	0.252434
DL161	DL161-177_good	c1+c2+	Wake	-0.255358
DL161	DL161-179_good	c1+c2-	NREM	-0.0302373
DL161	DL161-179_good	c1+c2-	Wake	-1.00453
DL161	DL161-182_good	c1+c2+	NREM	0.0983898
DL161	DL161-182_good	c1+c2+	Wake	-0.223454
DL161	DL161-183_good	c1+c2-	NREM	0.150573
DL161	DL161-183_good	c1+c2-	Wake	-0.964772
DL161	DL161-186_good	c1+c2-	NREM	-0.430888
DL161	DL161-186_good	c1+c2-	Wake	-1.94298
DL161	DL161-192_good	c1+c2+	NREM	0.192329
DL161	DL161-192_good	c1+c2+	Wake	0.0358941
DL161	DL161-194_good	c1+c2+	NREM	0.021886
DL161	DL161-194_good	c1+c2+	Wake	-0.259935
DL161	DL161-195_good	c1-c2-	NREM	-0.223583
DL161	DL161-195_good	c1-c2-	Wake	-0.798976
DL161	DL161-19_good	c1+c2-	NREM	0.275238
DL161	DL161-19_good	c1+c2-	Wake	-0.645217
DL161	DL161-1_good	c1+c2-	NREM	0.352713
DL161	DL161-1_good	c1+c2-	Wake	0.302674
DL161	DL161-202_good	c1+c2+	NREM	0.189476
DL161	DL161-202_good	c1+c2+	Wake	-0.13114
DL161	DL161-204_good	c1+c2+	NREM	0.0412955
DL161	DL161-204_good	c1+c2+	Wake	0.284499
DL161	DL161-205_good	c1+c2+	NREM	0.0841647
DL161	DL161-205_good	c1+c2+	Wake	0.208776
DL161	DL161-208_good	c1+c2+	NREM	-0.0185539
DL161	DL161-208_good	c1+c2+	Wake	-0.513526
DL161	DL161-209_good	c1+c2+	NREM	0.142046
DL161	DL161-209_good	c1+c2+	Wake	0.261154
DL161	DL161-211_good	c1+c2+	NREM	-0.285483
DL161	DL161-211_good	c1+c2+	Wake	-0.218278
DL161	DL161-213_good	c1+c2-	NREM	0.0544019
DL161	DL161-213_good	c1+c2-	Wake	-0.326739
DL161	DL161-214_good	c1-c2-	NREM	-0.12918
DL161	DL161-214_good	c1-c2-	Wake	0.104211
DL161	DL161-221_good	c1+c2+	NREM	-0.13387
DL161	DL161-221_good	c1+c2+	Wake	-0.606732
DL161	DL161-222_good	c1+c2-	NREM	0.112596
DL161	DL161-222_good	c1+c2-	Wake	-0.648838
DL161	DL161-223_good	c1+c2+	NREM	0.238371
DL161	DL161-223_good	c1+c2+	Wake	-0.175759
DL161	DL161-226_good	c1+c2+	NREM	-0.206544
DL161	DL161-226_good	c1+c2+	Wake	-0.0521091
DL161	DL161-227_good	c1+c2+	NREM	0.366059
DL161	DL161-227_good	c1+c2+	Wake	-0.342541
DL161	DL161-228_good	c1-c2-	NREM	-0.665164
DL161	DL161-228_good	c1-c2-	Wake	-1.40414
DL161	DL161-229_good	c1+c2+	NREM	-0.188977
DL161	DL161-229_good	c1+c2+	Wake	-1.05856
DL161	DL161-22_good	c1+c2-	NREM	0.0166274
DL161	DL161-22_good	c1+c2-	Wake	-0.0532668
DL161	DL161-230_good	c1+c2-	NREM	0.29324
DL161	DL161-230_good	c1+c2-	Wake	-0.12293
DL161	DL161-231_good	c1+c2-	NREM	0.500271
DL161	DL161-231_good	c1+c2-	Wake	-0.473423
DL161	DL161-232_good	c1+c2-	NREM	0.119591
DL161	DL161-232_good	c1+c2-	Wake	-0.987651
DL161	DL161-236_good	c1+c2-	NREM	0.149261
DL161	DL161-236_good	c1+c2-	Wake	0.0363323
DL161	DL161-23_good	c1+c2+	NREM	0.140425
DL161	DL161-23_good	c1+c2+	Wake	-0.177945
DL161	DL161-241_good	c1+c2+	NREM	0.211446
DL161	DL161-241_good	c1+c2+	Wake	-0.864846
DL161	DL161-246_good	c1+c2-	NREM	0.281912
DL161	DL161-246_good	c1+c2-	Wake	1.01818
DL161	DL161-252_good	c1-c2-	NREM	-0.207407
DL161	DL161-252_good	c1-c2-	Wake	-1.01388
DL161	DL161-255_good	c1-c2-	NREM	0.395082
DL161	DL161-255_good	c1-c2-	Wake	1.99411
DL161	DL161-256_good	c1-c2-	NREM	0.118122
DL161	DL161-256_good	c1-c2-	Wake	1.00379
DL161	DL161-257_good	c1+c2-	NREM	-0.228206
DL161	DL161-257_good	c1+c2-	Wake	-1.33499
DL161	DL161-258_good	c1+c2+	NREM	0.207763
DL161	DL161-258_good	c1+c2+	Wake	0.335909
DL161	DL161-25_good	c1+c2-	NREM	0.0655032
DL161	DL161-25_good	c1+c2-	Wake	0.417004
DL161	DL161-267_good	c1+c2+	NREM	0.286495
DL161	DL161-267_good	c1+c2+	Wake	-0.0277635
DL161	DL161-271_good	c1-c2-	NREM	0.421979
DL161	DL161-271_good	c1-c2-	Wake	0.993722
DL161	DL161-272_good	c1+c2-	NREM	0.0214093
DL161	DL161-272_good	c1+c2-	Wake	-0.136635
DL161	DL161-274_good	c1-c2-	NREM	0.555796
DL161	DL161-274_good	c1-c2-	Wake	1.58897
DL161	DL161-275_good	c1+c2+	NREM	0.179289
DL161	DL161-275_good	c1+c2+	Wake	0.0220904
DL161	DL161-276_good	c1+c2-	NREM	-0.147009
DL161	DL161-276_good	c1+c2-	Wake	0.336985
DL161	DL161-277_good	c1+c2+	NREM	-0.0730672
DL161	DL161-277_good	c1+c2+	Wake	-1.00286
DL161	DL161-27_good	c1+c2-	NREM	0.028822
DL161	DL161-27_good	c1+c2-	Wake	0.703002
DL161	DL161-280_good	c1+c2+	NREM	0.198962
DL161	DL161-280_good	c1+c2+	Wake	0.288936
DL161	DL161-281_good	c1+c2-	NREM	0.0389056
DL161	DL161-281_good	c1+c2-	Wake	-0.173782
DL161	DL161-282_good	c1+c2+	NREM	-0.164754
DL161	DL161-282_good	c1+c2+	Wake	-0.324327
DL161	DL161-283_good	c1+c2-	NREM	0.0850581
DL161	DL161-283_good	c1+c2-	Wake	-0.179649
DL161	DL161-284_good	c1+c2+	NREM	-0.323677
DL161	DL161-284_good	c1+c2+	Wake	-0.440022
DL161	DL161-285_good	c1+c2+	NREM	-0.0632289
DL161	DL161-285_good	c1+c2+	Wake	-0.522802
DL161	DL161-289_good	c1+c2+	NREM	-0.183362
DL161	DL161-289_good	c1+c2+	Wake	-0.4701
DL161	DL161-293_good	c1-c2-	NREM	-0.0423927
DL161	DL161-293_good	c1-c2-	Wake	1.23317
DL161	DL161-296_good	c1+c2+	NREM	0.0629145
DL161	DL161-296_good	c1+c2+	Wake	-0.31997
DL161	DL161-300_good	c1-c2-	NREM	0.0220283
DL161	DL161-300_good	c1-c2-	Wake	0.568022
DL161	DL161-303_good	c1+c2+	NREM	-0.417836
DL161	DL161-303_good	c1+c2+	Wake	-0.512376
DL161	DL161-304_good	c1+c2+	NREM	-0.10918
DL161	DL161-304_good	c1+c2+	Wake	-0.459194
DL161	DL161-305_good	c1+c2+	NREM	0.0415465
DL161	DL161-305_good	c1+c2+	Wake	0.214282
DL161	DL161-306_good	c1+c2+	NREM	-0.24317
DL161	DL161-306_good	c1+c2+	Wake	-0.262856
DL161	DL161-307_good	c1-c2-	NREM	-0.118684
DL161	DL161-307_good	c1-c2-	Wake	0.350213
DL161	DL161-30_good	c1+c2-	NREM	0.0801748
DL161	DL161-30_good	c1+c2-	Wake	-0.0738406
DL161	DL161-322_good	c1+c2-	NREM	0.487932
DL161	DL161-322_good	c1+c2-	Wake	0.525994
DL161	DL161-326_good	c1+c2-	NREM	0.314199
DL161	DL161-326_good	c1+c2-	Wake	0.741343
DL161	DL161-330_good	c1+c2-	NREM	0.0415026
DL161	DL161-330_good	c1+c2-	Wake	-0.409438
DL161	DL161-335_good	c1+c2+	NREM	0.103662
DL161	DL161-335_good	c1+c2+	Wake	-0.251525
DL161	DL161-337_good	c1+c2+	NREM	0.426613
DL161	DL161-337_good	c1+c2+	Wake	0.975871
DL161	DL161-338_good	c1+c2-	NREM	0.298626
DL161	DL161-338_good	c1+c2-	Wake	-0.331033
DL161	DL161-339_good	c1+c2+	NREM	-0.105417
DL161	DL161-339_good	c1+c2+	Wake	-1.74665
DL161	DL161-340_good	c1+c2+	NREM	0.197678
DL161	DL161-340_good	c1+c2+	Wake	0.584247
DL161	DL161-342_good	c1+c2-	NREM	-0.143053
DL161	DL161-342_good	c1+c2-	Wake	-0.803315
DL161	DL161-344_good	c1+c2+	NREM	-0.807619
DL161	DL161-344_good	c1+c2+	Wake	-2.15834
DL161	DL161-346_good	c1+c2-	NREM	0.136526
DL161	DL161-346_good	c1+c2-	Wake	0.32014
DL161	DL161-34_good	c1+c2+	NREM	0.239366
DL161	DL161-34_good	c1+c2+	Wake	-0.358955
DL161	DL161-353_good	c1+c2-	NREM	0.0434325
DL161	DL161-353_good	c1+c2-	Wake	-0.239359
DL161	DL161-355_good	c1+c2-	NREM	-0.28659
DL161	DL161-355_good	c1+c2-	Wake	-1.60056
DL161	DL161-357_good	c1-c2-	NREM	0.24049
DL161	DL161-357_good	c1-c2-	Wake	1.00066
DL161	DL161-359_good	c1+c2+	NREM	0.562814
DL161	DL161-359_good	c1+c2+	Wake	0.959672
DL161	DL161-35_good	c1+c2+	NREM	0.108275
DL161	DL161-35_good	c1+c2+	Wake	-0.0224942
DL161	DL161-365_good	c1+c2+	NREM	-0.376358
DL161	DL161-365_good	c1+c2+	Wake	-0.602088
DL161	DL161-366_good	c1+c2+	NREM	0.356665
DL161	DL161-366_good	c1+c2+	Wake	0.277307
DL161	DL161-367_good	c1+c2-	NREM	0.367459
DL161	DL161-367_good	c1+c2-	Wake	0.137052
DL161	DL161-368_good	c1+c2-	NREM	0.16109
DL161	DL161-368_good	c1+c2-	Wake	-0.691081
DL161	DL161-369_good	c1+c2+	NREM	0.239137
DL161	DL161-369_good	c1+c2+	Wake	-0.46084
DL161	DL161-371_good	c1+c2+	NREM	0.123002
DL161	DL161-371_good	c1+c2+	Wake	-0.920027
DL161	DL161-373_good	c1+c2-	NREM	0.156139
DL161	DL161-373_good	c1+c2-	Wake	0.203299
DL161	DL161-375_good	c1+c2+	NREM	0.127302
DL161	DL161-375_good	c1+c2+	Wake	-0.502503
DL161	DL161-377_good	c1+c2+	NREM	-0.117697
DL161	DL161-377_good	c1+c2+	Wake	-0.514561
DL161	DL161-378_good	c1+c2-	NREM	0.0381998
DL161	DL161-378_good	c1+c2-	Wake	-0.536131
DL161	DL161-380_good	c1+c2+	NREM	-0.0467165
DL161	DL161-380_good	c1+c2+	Wake	0.432747
DL161	DL161-381_good	c1+c2-	NREM	-0.38368
DL161	DL161-381_good	c1+c2-	Wake	-1.18651
DL161	DL161-382_good	c1+c2+	NREM	-0.214498
DL161	DL161-382_good	c1+c2+	Wake	-0.960833
DL161	DL161-391_good	c1+c2+	NREM	0.112675
DL161	DL161-391_good	c1+c2+	Wake	-0.560805
DL161	DL161-396_good	c1+c2-	NREM	0.625316
DL161	DL161-396_good	c1+c2-	Wake	0.32593
DL161	DL161-398_good	c1+c2+	NREM	0.113577
DL161	DL161-398_good	c1+c2+	Wake	-0.455467
DL161	DL161-3_good	c1+c2+	NREM	0.0626427
DL161	DL161-3_good	c1+c2+	Wake	-0.270228
DL161	DL161-402_good	c1-c2-	NREM	-0.0450151
DL161	DL161-402_good	c1-c2-	Wake	0.150112
DL161	DL161-409_good	c1+c2-	NREM	0.141181
DL161	DL161-409_good	c1+c2-	Wake	-1.28501
DL161	DL161-410_good	c1+c2-	NREM	0.250079
DL161	DL161-410_good	c1+c2-	Wake	-1.00048
DL161	DL161-412_good	c1+c2+	NREM	0.37335
DL161	DL161-412_good	c1+c2+	Wake	-1.02783
DL161	DL161-426_good	c1+c2-	NREM	0.221031
DL161	DL161-426_good	c1+c2-	Wake	1.20939
DL161	DL161-437_good	c1+c2+	NREM	-0.0930493
DL161	DL161-437_good	c1+c2+	Wake	-0.605903
DL161	DL161-442_good	c1+c2+	NREM	0.222565
DL161	DL161-442_good	c1+c2+	Wake	-0.150028
DL161	DL161-453_good	c1+c2-	NREM	0.200347
DL161	DL161-453_good	c1+c2-	Wake	0.515663
DL161	DL161-466_good	c1+c2-	NREM	-0.0911126
DL161	DL161-466_good	c1+c2-	Wake	-0.884191
DL161	DL161-468_good	c1+c2-	NREM	0.184372
DL161	DL161-468_good	c1+c2-	Wake	-1.43722
DL161	DL161-476_good	c1+c2+	NREM	-0.191733
DL161	DL161-476_good	c1+c2+	Wake	-0.549533
DL161	DL161-481_good	c1-c2-	NREM	0.123386
DL161	DL161-481_good	c1-c2-	Wake	0.0672738
DL161	DL161-484_good	c1+c2+	NREM	0.233718
DL161	DL161-484_good	c1+c2+	Wake	-0.386
DL161	DL161-485_good	c1+c2+	NREM	0.24571
DL161	DL161-485_good	c1+c2+	Wake	0.591541
DL161	DL161-486_good	c1+c2-	NREM	0.0442377
DL161	DL161-486_good	c1+c2-	Wake	0.904573
DL161	DL161-491_good	c1+c2-	NREM	0.274069
DL161	DL161-491_good	c1+c2-	Wake	0.361941
DL161	DL161-493_good	c1+c2+	NREM	0.289975
DL161	DL161-493_good	c1+c2+	Wake	-0.513741
DL161	DL161-496_good	c1+c2-	NREM	0.000711575
DL161	DL161-496_good	c1+c2-	Wake	0.843531
DL161	DL161-49_good	c1+c2-	NREM	0.0311313
DL161	DL161-49_good	c1+c2-	Wake	-0.132151
DL161	DL161-500_good	c1+c2+	NREM	-0.166194
DL161	DL161-500_good	c1+c2+	Wake	-0.79994
DL161	DL161-507_good	c1+c2-	NREM	-0.0836461
DL161	DL161-507_good	c1+c2-	Wake	0.246252
DL161	DL161-50_good	c1+c2-	NREM	0.0355067
DL161	DL161-50_good	c1+c2-	Wake	0.316421
DL161	DL161-510_good	c1+c2+	NREM	0.539346
DL161	DL161-510_good	c1+c2+	Wake	0.00138846
DL161	DL161-511_good	c1+c2+	NREM	-0.187205
DL161	DL161-511_good	c1+c2+	Wake	0.172554
DL161	DL161-514_good	c1+c2+	NREM	0.0174048
DL161	DL161-514_good	c1+c2+	Wake	-0.0781509
DL161	DL161-516_good	c1+c2+	NREM	-0.298218
DL161	DL161-516_good	c1+c2+	Wake	-0.79806
DL161	DL161-517_good	c1+c2+	NREM	0.0741177
DL161	DL161-517_good	c1+c2+	Wake	-0.436153
DL161	DL161-522_good	c1+c2+	NREM	-0.0107028
DL161	DL161-522_good	c1+c2+	Wake	-0.218776
DL161	DL161-523_good	c1+c2+	NREM	-0.193609
DL161	DL161-523_good	c1+c2+	Wake	-0.502163
DL161	DL161-526_good	c1+c2-	NREM	-0.0389954
DL161	DL161-526_good	c1+c2-	Wake	0.296737
DL161	DL161-528_good	c1+c2-	NREM	0.317358
DL161	DL161-528_good	c1+c2-	Wake	0.0671553
DL161	DL161-52_good	c1+c2-	NREM	0.507482
DL161	DL161-52_good	c1+c2-	Wake	-0.538433
DL161	DL161-531_good	c1+c2+	NREM	0.454846
DL161	DL161-531_good	c1+c2+	Wake	-0.0500871
DL161	DL161-534_good	c1+c2+	NREM	-0.00572889
DL161	DL161-534_good	c1+c2+	Wake	-0.466207
DL161	DL161-536_good	c1+c2+	NREM	-0.0580713
DL161	DL161-536_good	c1+c2+	Wake	-0.104107
DL161	DL161-537_good	c1+c2+	NREM	0.0112556
DL161	DL161-537_good	c1+c2+	Wake	-0.247809
DL161	DL161-53_good	c1+c2+	NREM	0.0873211
DL161	DL161-53_good	c1+c2+	Wake	-0.221414
DL161	DL161-550_good	c1+c2-	NREM	0.0131268
DL161	DL161-550_good	c1+c2-	Wake	-0.621982
DL161	DL161-555_good	c1+c2-	NREM	0.179665
DL161	DL161-555_good	c1+c2-	Wake	-0.0520711
DL161	DL161-55_good	c1+c2-	NREM	0.0238898
DL161	DL161-55_good	c1+c2-	Wake	0.0420248
DL161	DL161-561_good	c1+c2-	NREM	0.321581
DL161	DL161-561_good	c1+c2-	Wake	0.315975
DL161	DL161-562_good	c1+c2+	NREM	0.394438
DL161	DL161-562_good	c1+c2+	Wake	0.370346
DL161	DL161-56_good	c1+c2-	NREM	0.0388142
DL161	DL161-56_good	c1+c2-	Wake	-0.118822
DL161	DL161-5_good	c1+c2-	NREM	0.0665307
DL161	DL161-5_good	c1+c2-	Wake	-0.367975
DL161	DL161-61_good	c1+c2-	NREM	0.361983
DL161	DL161-61_good	c1+c2-	Wake	0.868312
DL161	DL161-62_good	c1+c2+	NREM	0.470077
DL161	DL161-62_good	c1+c2+	Wake	0.094692
DL161	DL161-64_good	c1+c2-	NREM	-0.0341494
DL161	DL161-64_good	c1+c2-	Wake	-1.12603
DL161	DL161-65_good	c1+c2+	NREM	0.137583
DL161	DL161-65_good	c1+c2+	Wake	0.101957
DL161	DL161-68_good	c1+c2-	NREM	0.472072
DL161	DL161-68_good	c1+c2-	Wake	0.338268
DL161	DL161-70_good	c1+c2-	NREM	0.103515
DL161	DL161-70_good	c1+c2-	Wake	0.246472
DL161	DL161-76_good	c1+c2-	NREM	0.504225
DL161	DL161-76_good	c1+c2-	Wake	0.269264
DL161	DL161-79_good	c1-c2-	NREM	-0.183173
DL161	DL161-79_good	c1-c2-	Wake	0.940303
DL161	DL161-7_good	c1+c2+	NREM	0.190281
DL161	DL161-7_good	c1+c2+	Wake	-0.304076
DL161	DL161-80_good	c1+c2-	NREM	-0.0160335
DL161	DL161-80_good	c1+c2-	Wake	-0.190937
DL161	DL161-82_good	c1+c2-	NREM	0.146229
DL161	DL161-82_good	c1+c2-	Wake	0.41325
DL161	DL161-85_good	c1+c2-	NREM	0.373977
DL161	DL161-85_good	c1+c2-	Wake	0.306505
DL161	DL161-89_good	c1+c2-	NREM	-0.00389575
DL161	DL161-89_good	c1+c2-	Wake	-0.231458
DL161	DL161-8_good	c1+c2+	NREM	0.0980176
DL161	DL161-8_good	c1+c2+	Wake	-0.381739
DL161	DL161-99_good	c1+c2+	NREM	0.181706
DL161	DL161-99_good	c1+c2+	Wake	-0.261927
DL161	DL161-9_good	c1+c2-	NREM	0.115265
DL161	DL161-9_good	c1+c2-	Wake	-0.808455
DL108	DL108-102_good	c1+c2-	NREM	0.313757
DL108	DL108-102_good	c1+c2-	Wake	0.169596
DL108	DL108-103_good	c1+c2+	NREM	0.385645
DL108	DL108-103_good	c1+c2+	Wake	-0.288634
DL108	DL108-104_good	c1+c2-	NREM	-0.558072
DL108	DL108-104_good	c1+c2-	Wake	0.0179781
DL108	DL108-105_good	c1+c2-	NREM	-0.0689962
DL108	DL108-105_good	c1+c2-	Wake	-0.178148
DL108	DL108-106_good	c1+c2-	NREM	0.25549
DL108	DL108-106_good	c1+c2-	Wake	-0.334926
DL108	DL108-107_good	c1+c2-	NREM	-0.328205
DL108	DL108-107_good	c1+c2-	Wake	-1.19987
DL108	DL108-108_good	c1+c2-	NREM	-0.374819
DL108	DL108-108_good	c1+c2-	Wake	-0.970488
DL108	DL108-109_good	c1+c2+	NREM	0.534139
DL108	DL108-109_good	c1+c2+	Wake	0.216208
DL108	DL108-10_good	c1+c2-	NREM	-0.701698
DL108	DL108-10_good	c1+c2-	Wake	-0.79473
DL108	DL108-110_good	c1+c2+	NREM	0.104673
DL108	DL108-110_good	c1+c2+	Wake	-0.096265
DL108	DL108-111_good	c1+c2-	NREM	0.296032
DL108	DL108-111_good	c1+c2-	Wake	0.416885
DL108	DL108-112_good	c1-c2-	NREM	-0.0939428
DL108	DL108-112_good	c1-c2-	Wake	1.07044
DL108	DL108-114_good	c1+c2-	NREM	-0.316235
DL108	DL108-114_good	c1+c2-	Wake	-0.585938
DL108	DL108-126_good	c1+c2+	NREM	0.000954613
DL108	DL108-126_good	c1+c2+	Wake	-0.0173597
DL108	DL108-128_good	c1+c2+	NREM	0.707581
DL108	DL108-128_good	c1+c2+	Wake	0.783208
DL108	DL108-129_good	c1+c2-	NREM	-0.166848
DL108	DL108-129_good	c1+c2-	Wake	-0.572155
DL108	DL108-130_good	c1+c2-	NREM	-0.0889612
DL108	DL108-130_good	c1+c2-	Wake	-0.580425
DL108	DL108-139_good	c1+c2-	NREM	0.634637
DL108	DL108-139_good	c1+c2-	Wake	-0.0663696
DL108	DL108-140_good	c1+c2+	NREM	-0.0197305
DL108	DL108-140_good	c1+c2+	Wake	-0.226744
DL108	DL108-141_good	c1+c2+	NREM	-0.329246
DL108	DL108-141_good	c1+c2+	Wake	0.0117441
DL108	DL108-142_good	c1+c2-	NREM	-0.0886513
DL108	DL108-142_good	c1+c2-	Wake	-0.564282
DL108	DL108-144_good	c1+c2-	NREM	0.0584225
DL108	DL108-144_good	c1+c2-	Wake	-0.412021
DL108	DL108-149_good	c1+c2-	NREM	-0.0978897
DL108	DL108-149_good	c1+c2-	Wake	-0.605281
DL108	DL108-150_good	c1+c2-	NREM	-0.146182
DL108	DL108-150_good	c1+c2-	Wake	-0.667948
DL108	DL108-153_good	c1+c2-	NREM	-0.323018
DL108	DL108-153_good	c1+c2-	Wake	-0.811978
DL108	DL108-154_good	c1+c2-	NREM	-0.207268
DL108	DL108-154_good	c1+c2-	Wake	-0.934572
DL108	DL108-158_good	c1+c2+	NREM	0.304314
DL108	DL108-158_good	c1+c2+	Wake	-0.169266
DL108	DL108-159_good	c1+c2-	NREM	-0.069972
DL108	DL108-159_good	c1+c2-	Wake	-0.309559
DL108	DL108-160_good	c1+c2-	NREM	-0.260558
DL108	DL108-160_good	c1+c2-	Wake	-0.708814
DL108	DL108-162_good	c1+c2-	NREM	-0.109329
DL108	DL108-162_good	c1+c2-	Wake	-0.736716
DL108	DL108-163_good	c1+c2+	NREM	0.13742
DL108	DL108-163_good	c1+c2+	Wake	-0.314772
DL108	DL108-165_good	c1+c2-	NREM	-0.0665923
DL108	DL108-165_good	c1+c2-	Wake	0.00472774
DL108	DL108-166_good	c1-c2-	NREM	-0.455844
DL108	DL108-166_good	c1-c2-	Wake	0.0143352
DL108	DL108-167_good	c1+c2-	NREM	-0.104783
DL108	DL108-167_good	c1+c2-	Wake	-0.185683
DL108	DL108-168_good	c1+c2-	NREM	-0.0187787
DL108	DL108-168_good	c1+c2-	Wake	-0.596916
DL108	DL108-169_good	c1+c2-	NREM	-0.189024
DL108	DL108-169_good	c1+c2-	Wake	-0.0340972
DL108	DL108-170_good	c1+c2-	NREM	-0.37325
DL108	DL108-170_good	c1+c2-	Wake	-0.53991
DL108	DL108-172_good	c1-c2-	NREM	-0.352721
DL108	DL108-172_good	c1-c2-	Wake	-0.0066056
DL108	DL108-173_good	c1+c2+	NREM	0.487647
DL108	DL108-173_good	c1+c2+	Wake	-0.0502044
DL108	DL108-174_good	c1+c2-	NREM	0.266287
DL108	DL108-174_good	c1+c2-	Wake	-0.235834
DL108	DL108-175_good	c1-c2-	NREM	-0.329471
DL108	DL108-175_good	c1-c2-	Wake	0.264192
DL108	DL108-17_good	c1+c2-	NREM	0.0899
DL108	DL108-17_good	c1+c2-	Wake	-0.0653718
DL108	DL108-180_good	c1+c2+	NREM	0.343483
DL108	DL108-180_good	c1+c2+	Wake	-0.12124
DL108	DL108-1_good	c1+c2-	NREM	-0.0940146
DL108	DL108-1_good	c1+c2-	Wake	-0.102655
DL108	DL108-216_good	c1+c2+	NREM	0.862899
DL108	DL108-216_good	c1+c2+	Wake	-0.0452024
DL108	DL108-219_good	c1-c2-	NREM	-0.319411
DL108	DL108-219_good	c1-c2-	Wake	0.0437647
DL108	DL108-224_good	c1-c2-	NREM	-0.315501
DL108	DL108-224_good	c1-c2-	Wake	-0.148452
DL108	DL108-227_good	c1+c2-	NREM	0.263783
DL108	DL108-227_good	c1+c2-	Wake	-0.288691
DL108	DL108-228_good	c1+c2-	NREM	0.000874587
DL108	DL108-228_good	c1+c2-	Wake	0.105606
DL108	DL108-22_good	c1+c2+	NREM	0.444289
DL108	DL108-22_good	c1+c2+	Wake	-0.0645729
DL108	DL108-231_good	c1-c2-	NREM	-0.430985
DL108	DL108-231_good	c1-c2-	Wake	-0.28848
DL108	DL108-233_good	c1+c2-	NREM	-0.202638
DL108	DL108-233_good	c1+c2-	Wake	-0.50592
DL108	DL108-235_good	c1-c2-	NREM	-0.604811
DL108	DL108-235_good	c1-c2-	Wake	-0.124923
DL108	DL108-236_good	c1-c2-	NREM	-0.327397
DL108	DL108-236_good	c1-c2-	Wake	-0.875272
DL108	DL108-237_good	c1-c2-	NREM	-0.301381
DL108	DL108-237_good	c1-c2-	Wake	-0.897067
DL108	DL108-238_good	c1-c2-	NREM	-0.287245
DL108	DL108-238_good	c1-c2-	Wake	-0.535099
DL108	DL108-23_good	c1+c2-	NREM	0.0308999
DL108	DL108-23_good	c1+c2-	Wake	-0.458949
DL108	DL108-249_good	c1+c2+	NREM	0.178353
DL108	DL108-249_good	c1+c2+	Wake	-0.574132
DL108	DL108-250_good	c1-c2-	NREM	-0.0152754
DL108	DL108-250_good	c1-c2-	Wake	0.781597
DL108	DL108-251_good	c1+c2-	NREM	-0.155283
DL108	DL108-251_good	c1+c2-	Wake	-0.0682561
DL108	DL108-256_good	c1+c2+	NREM	-0.0347905
DL108	DL108-256_good	c1+c2+	Wake	-0.986766
DL108	DL108-257_good	c1+c2+	NREM	0.220998
DL108	DL108-257_good	c1+c2+	Wake	-0.457549
DL108	DL108-260_good	c1+c2+	NREM	0.140633
DL108	DL108-260_good	c1+c2+	Wake	-0.541835
DL108	DL108-261_good	c1-c2-	NREM	-0.519034
DL108	DL108-261_good	c1-c2-	Wake	0.0365925
DL108	DL108-263_good	c1+c2+	NREM	0.379052
DL108	DL108-263_good	c1+c2+	Wake	-0.144615
DL108	DL108-269_good	c1+c2+	NREM	1.03692
DL108	DL108-269_good	c1+c2+	Wake	-0.120669
DL108	DL108-271_good	c1+c2+	NREM	0.510607
DL108	DL108-271_good	c1+c2+	Wake	-0.119062
DL108	DL108-273_good	c1+c2-	NREM	0.0652342
DL108	DL108-273_good	c1+c2-	Wake	-0.274333
DL108	DL108-276_good	c1+c2-	NREM	0.0884261
DL108	DL108-276_good	c1+c2-	Wake	-0.133531
DL108	DL108-277_good	c1+c2-	NREM	0.16286
DL108	DL108-277_good	c1+c2-	Wake	-0.440115
DL108	DL108-278_good	c1+c2-	NREM	0.144336
DL108	DL108-278_good	c1+c2-	Wake	-0.529971
DL108	DL108-279_good	c1+c2-	NREM	-0.200947
DL108	DL108-279_good	c1+c2-	Wake	-1.02489
DL108	DL108-290_good	c1+c2+	NREM	0.893579
DL108	DL108-290_good	c1+c2+	Wake	0.263111
DL108	DL108-295_good	c1+c2-	NREM	0.305855
DL108	DL108-295_good	c1+c2-	Wake	-0.419192
DL108	DL108-297_good	c1+c2+	NREM	0.335464
DL108	DL108-297_good	c1+c2+	Wake	0.0271432
DL108	DL108-299_good	c1+c2+	NREM	0.938085
DL108	DL108-299_good	c1+c2+	Wake	0.429097
DL108	DL108-307_good	c1+c2-	NREM	-0.143321
DL108	DL108-307_good	c1+c2-	Wake	-0.586538
DL108	DL108-308_good	c1+c2+	NREM	1.02925
DL108	DL108-308_good	c1+c2+	Wake	0.205049
DL108	DL108-310_good	c1+c2-	NREM	0.249059
DL108	DL108-310_good	c1+c2-	Wake	0.310037
DL108	DL108-313_good	c1+c2+	NREM	0.349795
DL108	DL108-313_good	c1+c2+	Wake	-0.0648461
DL108	DL108-314_good	c1+c2-	NREM	0.955183
DL108	DL108-314_good	c1+c2-	Wake	-0.229078
DL108	DL108-315_good	c1+c2+	NREM	0.176103
DL108	DL108-315_good	c1+c2+	Wake	-0.192844
DL108	DL108-31_good	c1-c2-	NREM	-0.774751
DL108	DL108-31_good	c1-c2-	Wake	-0.0615186
DL108	DL108-323_good	c1+c2+	NREM	0.692524
DL108	DL108-323_good	c1+c2+	Wake	-0.0445621
DL108	DL108-326_good	c1+c2+	NREM	-0.127368
DL108	DL108-326_good	c1+c2+	Wake	-0.7693
DL108	DL108-329_good	c1+c2-	NREM	0.095729
DL108	DL108-329_good	c1+c2-	Wake	-0.000718828
DL108	DL108-32_good	c1+c2+	NREM	0.327183
DL108	DL108-32_good	c1+c2+	Wake	0.275061
DL108	DL108-332_good	c1+c2-	NREM	0.483861
DL108	DL108-332_good	c1+c2-	Wake	0.27231
DL108	DL108-337_good	c1+c2+	NREM	0.546589
DL108	DL108-337_good	c1+c2+	Wake	-0.0663519
DL108	DL108-341_good	c1+c2+	NREM	0.35732
DL108	DL108-341_good	c1+c2+	Wake	0.172091
DL108	DL108-348_good	c1+c2+	NREM	0.973604
DL108	DL108-348_good	c1+c2+	Wake	-0.101987
DL108	DL108-349_good	c1+c2+	NREM	0.116415
DL108	DL108-349_good	c1+c2+	Wake	0.378509
DL108	DL108-34_good	c1+c2+	NREM	0.211102
DL108	DL108-34_good	c1+c2+	Wake	-0.116295
DL108	DL108-350_good	c1+c2-	NREM	-0.0553114
DL108	DL108-350_good	c1+c2-	Wake	-0.081853
DL108	DL108-355_good	c1+c2-	NREM	-0.0529411
DL108	DL108-355_good	c1+c2-	Wake	-0.115212
DL108	DL108-356_good	c1+c2-	NREM	0.868169
DL108	DL108-356_good	c1+c2-	Wake	-0.0244502
DL108	DL108-357_good	c1+c2+	NREM	0.733965
DL108	DL108-357_good	c1+c2+	Wake	0.276506
DL108	DL108-358_good	c1+c2+	NREM	0.432427
DL108	DL108-358_good	c1+c2+	Wake	-0.176199
DL108	DL108-35_good	c1+c2-	NREM	-0.00218614
DL108	DL108-35_good	c1+c2-	Wake	-0.741056
DL108	DL108-362_good	c1+c2+	NREM	0.561667
DL108	DL108-362_good	c1+c2+	Wake	-0.0634132
DL108	DL108-37_good	c1-c2-	NREM	-0.322424
DL108	DL108-37_good	c1-c2-	Wake	0.375409
DL108	DL108-380_good	c1-c2-	NREM	-0.430243
DL108	DL108-380_good	c1-c2-	Wake	-0.119793
DL108	DL108-39_good	c1+c2-	NREM	-0.409369
DL108	DL108-39_good	c1+c2-	Wake	-0.396797
DL108	DL108-40_good	c1+c2-	NREM	0.329609
DL108	DL108-40_good	c1+c2-	Wake	-0.191646
DL108	DL108-428_good	c1+c2-	NREM	-0.774172
DL108	DL108-428_good	c1+c2-	Wake	-0.798604
DL108	DL108-429_good	c1+c2+	NREM	0.310079
DL108	DL108-429_good	c1+c2+	Wake	0.248422
DL108	DL108-42_good	c1+c2+	NREM	0.41146
DL108	DL108-42_good	c1+c2+	Wake	0.559246
DL108	DL108-431_good	c1+c2-	NREM	0.0999786
DL108	DL108-431_good	c1+c2-	Wake	-0.45364
DL108	DL108-446_good	c1+c2+	NREM	0.139086
DL108	DL108-446_good	c1+c2+	Wake	-0.522871
DL108	DL108-44_good	c1+c2-	NREM	0.00739973
DL108	DL108-44_good	c1+c2-	Wake	0.240649
DL108	DL108-45_good	c1+c2-	NREM	-0.0634852
DL108	DL108-45_good	c1+c2-	Wake	-0.607439
DL108	DL108-461_good	c1+c2+	NREM	0.639992
DL108	DL108-461_good	c1+c2+	Wake	-0.212085
DL108	DL108-46_good	c1+c2-	NREM	0.00759187
DL108	DL108-46_good	c1+c2-	Wake	0.241039
DL108	DL108-474_good	c1+c2-	NREM	0.159837
DL108	DL108-474_good	c1+c2-	Wake	-0.320239
DL108	DL108-478_good	c1+c2+	NREM	0.927363
DL108	DL108-478_good	c1+c2+	Wake	0.283709
DL108	DL108-47_good	c1-c2-	NREM	-1.09434
DL108	DL108-47_good	c1-c2-	Wake	-0.264923
DL108	DL108-480_good	c1+c2+	NREM	0.624966
DL108	DL108-480_good	c1+c2+	Wake	-0.218712
DL108	DL108-487_good	c1+c2-	NREM	0.270422
DL108	DL108-487_good	c1+c2-	Wake	-0.562338
DL108	DL108-489_good	c1+c2-	NREM	-0.150653
DL108	DL108-489_good	c1+c2-	Wake	-0.270529
DL108	DL108-490_good	c1+c2-	NREM	0.27276
DL108	DL108-490_good	c1+c2-	Wake	0.0511518
DL108	DL108-49_good	c1+c2-	NREM	-0.310721
DL108	DL108-49_good	c1+c2-	Wake	-1.23671
DL108	DL108-504_good	c1+c2+	NREM	0.0927037
DL108	DL108-504_good	c1+c2+	Wake	-0.819425
DL108	DL108-50_good	c1-c2-	NREM	-0.600513
DL108	DL108-50_good	c1-c2-	Wake	-0.595387
DL108	DL108-51_good	c1+c2-	NREM	0.0929737
DL108	DL108-51_good	c1+c2-	Wake	-0.038331
DL108	DL108-52_good	c1+c2+	NREM	0.644249
DL108	DL108-52_good	c1+c2+	Wake	0.0928808
DL108	DL108-53_good	c1+c2+	NREM	0.680492
DL108	DL108-53_good	c1+c2+	Wake	0.503664
DL108	DL108-5_good	c1+c2+	NREM	0.474092
DL108	DL108-5_good	c1+c2+	Wake	0.263219
DL108	DL108-66_good	c1+c2-	NREM	0.748125
DL108	DL108-66_good	c1+c2-	Wake	-0.0360897
DL108	DL108-6_good	c1+c2-	NREM	-0.104869
DL108	DL108-6_good	c1+c2-	Wake	-0.645194
DL108	DL108-71_good	c1+c2+	NREM	0.45484
DL108	DL108-71_good	c1+c2+	Wake	-0.196272
DL108	DL108-73_good	c1+c2-	NREM	0.581715
DL108	DL108-73_good	c1+c2-	Wake	-0.0976861
DL108	DL108-75_good	c1+c2-	NREM	0.0868419
DL108	DL108-75_good	c1+c2-	Wake	0.250947
DL108	DL108-79_good	c1-c2-	NREM	0.487573
DL108	DL108-79_good	c1-c2-	Wake	0.938954
DL108	DL108-88_good	c1+c2-	NREM	-0.314139
DL108	DL108-88_good	c1+c2-	Wake	-0.560869
DL108	DL108-8_good	c1+c2+	NREM	0.313505
DL108	DL108-8_good	c1+c2+	Wake	0.0091179
DL108	DL108-90_good	c1+c2+	NREM	0.652002
DL108	DL108-90_good	c1+c2+	Wake	-0.236208
DL108	DL108-93_good	c1+c2-	NREM	0.00590048
DL108	DL108-93_good	c1+c2-	Wake	-0.0218778
DL108	DL108-94_good	c1-c2-	NREM	0.376355
DL108	DL108-94_good	c1-c2-	Wake	1.36413
DL108	DL108-96_good	c1+c2+	NREM	0.660333
DL108	DL108-96_good	c1+c2+	Wake	-0.197471
DL108	DL108-98_good	c1+c2-	NREM	-0.256396
DL108	DL108-98_good	c1+c2-	Wake	-0.0232189
DL172	DL172-105_good	c1+c2-	NREM	0.452791
DL172	DL172-105_good	c1+c2-	Wake	-0.638123
DL172	DL172-107_good	c1+c2+	NREM	0.378198
DL172	DL172-107_good	c1+c2+	Wake	-0.779962
DL172	DL172-10_good	c1+c2-	NREM	0.495013
DL172	DL172-10_good	c1+c2-	Wake	0.491473
DL172	DL172-112_good	c1+c2-	NREM	0.201019
DL172	DL172-112_good	c1+c2-	Wake	-0.240063
DL172	DL172-117_good	c1+c2-	NREM	-1.06912
DL172	DL172-117_good	c1+c2-	Wake	-0.140059
DL172	DL172-11_good	c1-c2-	NREM	-0.500307
DL172	DL172-11_good	c1-c2-	Wake	-0.340987
DL172	DL172-121_good	c1+c2+	NREM	0.572515
DL172	DL172-121_good	c1+c2+	Wake	0.341574
DL172	DL172-123_good	c1-c2-	NREM	-1.15032
DL172	DL172-123_good	c1-c2-	Wake	0.5473
DL172	DL172-125_good	c1+c2-	NREM	-0.965692
DL172	DL172-125_good	c1+c2-	Wake	-0.292835
DL172	DL172-126_good	c1+c2-	NREM	-0.195175
DL172	DL172-126_good	c1+c2-	Wake	0.197365
DL172	DL172-129_good	c1+c2-	NREM	-1.01704
DL172	DL172-129_good	c1+c2-	Wake	0.59745
DL172	DL172-133_good	c1-c2-	NREM	-0.954787
DL172	DL172-133_good	c1-c2-	Wake	0.628964
DL172	DL172-134_good	c1-c2-	NREM	-1.03593
DL172	DL172-134_good	c1-c2-	Wake	0.442315
DL172	DL172-135_good	c1+c2-	NREM	-1.09779
DL172	DL172-135_good	c1+c2-	Wake	0.0931251
DL172	DL172-136_good	c1+c2-	NREM	-0.866835
DL172	DL172-136_good	c1+c2-	Wake	0.221752
DL172	DL172-142_good	c1+c2-	NREM	-0.404053
DL172	DL172-142_good	c1+c2-	Wake	0.360425
DL172	DL172-144_good	c1+c2-	NREM	-0.77443
DL172	DL172-144_good	c1+c2-	Wake	0.422331
DL172	DL172-145_good	c1+c2-	NREM	-0.379578
DL172	DL172-145_good	c1+c2-	Wake	-0.067904
DL172	DL172-147_good	c1+c2-	NREM	-1.01911
DL172	DL172-147_good	c1+c2-	Wake	0.621829
DL172	DL172-151_good	c1+c2-	NREM	-1.27395
DL172	DL172-151_good	c1+c2-	Wake	0.170155
DL172	DL172-153_good	c1+c2-	NREM	0.544833
DL172	DL172-153_good	c1+c2-	Wake	0.414205
DL172	DL172-154_good	c1+c2+	NREM	1.16193
DL172	DL172-154_good	c1+c2+	Wake	0.223756
DL172	DL172-156_good	c1+c2-	NREM	0.173604
DL172	DL172-156_good	c1+c2-	Wake	0.74876
DL172	DL172-157_good	c1+c2-	NREM	0.255967
DL172	DL172-157_good	c1+c2-	Wake	0.219646
DL172	DL172-159_good	c1+c2-	NREM	0.391862
DL172	DL172-159_good	c1+c2-	Wake	0.373508
DL172	DL172-15_good	c1+c2-	NREM	-0.215744
DL172	DL172-15_good	c1+c2-	Wake	-0.852922
DL172	DL172-160_good	c1+c2+	NREM	1.30523
DL172	DL172-160_good	c1+c2+	Wake	-0.0905951
DL172	DL172-162_good	c1+c2-	NREM	-0.960181
DL172	DL172-162_good	c1+c2-	Wake	-0.345318
DL172	DL172-163_good	c1+c2+	NREM	1.45975
DL172	DL172-163_good	c1+c2+	Wake	0.320895
DL172	DL172-16_good	c1+c2-	NREM	0.187998
DL172	DL172-16_good	c1+c2-	Wake	-0.333089
DL172	DL172-179_good	c1-c2-	NREM	-0.805101
DL172	DL172-179_good	c1-c2-	Wake	0.662387
DL172	DL172-180_good	c1-c2-	NREM	-0.364093
DL172	DL172-180_good	c1-c2-	Wake	-0.949482
DL172	DL172-181_good	c1+c2-	NREM	-0.680849
DL172	DL172-181_good	c1+c2-	Wake	0.59795
DL172	DL172-186_good	c1+c2-	NREM	-0.160323
DL172	DL172-186_good	c1+c2-	Wake	-0.219443
DL172	DL172-187_good	c1-c2-	NREM	-1.49177
DL172	DL172-187_good	c1-c2-	Wake	0.458756
DL172	DL172-190_good	c1-c2-	NREM	0.118447
DL172	DL172-190_good	c1-c2-	Wake	0.807596
DL172	DL172-191_good	c1+c2-	NREM	-0.566444
DL172	DL172-191_good	c1+c2-	Wake	0.363664
DL172	DL172-192_good	c1-c2-	NREM	0.0110102
DL172	DL172-192_good	c1-c2-	Wake	0.563329
DL172	DL172-193_good	c1+c2-	NREM	0.222256
DL172	DL172-193_good	c1+c2-	Wake	0.560373
DL172	DL172-196_good	c1+c2-	NREM	-0.160178
DL172	DL172-196_good	c1+c2-	Wake	-0.123674
DL172	DL172-197_good	c1-c2-	NREM	-0.291952
DL172	DL172-197_good	c1-c2-	Wake	0.240479
DL172	DL172-210_good	c1+c2-	NREM	-0.118982
DL172	DL172-210_good	c1+c2-	Wake	0.380198
DL172	DL172-226_good	c1+c2-	NREM	-0.416996
DL172	DL172-226_good	c1+c2-	Wake	0.260311
DL172	DL172-227_good	c1+c2-	NREM	-0.0400287
DL172	DL172-227_good	c1+c2-	Wake	-0.0287035
DL172	DL172-24_good	c1-c2-	NREM	-0.566989
DL172	DL172-24_good	c1-c2-	Wake	0.243501
DL172	DL172-254_good	c1+c2-	NREM	-0.220493
DL172	DL172-254_good	c1+c2-	Wake	-0.417219
DL172	DL172-255_good	c1+c2-	NREM	0.410713
DL172	DL172-255_good	c1+c2-	Wake	0.506579
DL172	DL172-257_good	c1+c2-	NREM	-0.634058
DL172	DL172-257_good	c1+c2-	Wake	-0.00509979
DL172	DL172-263_good	c1-c2-	NREM	-0.469319
DL172	DL172-263_good	c1-c2-	Wake	1.53556
DL172	DL172-265_good	c1+c2+	NREM	1.07828
DL172	DL172-265_good	c1+c2+	Wake	0.45709
DL172	DL172-271_good	c1+c2-	NREM	0.0671559
DL172	DL172-271_good	c1+c2-	Wake	-0.0601913
DL172	DL172-273_good	c1+c2-	NREM	-0.681218
DL172	DL172-273_good	c1+c2-	Wake	-0.31828
DL172	DL172-275_good	c1-c2-	NREM	-0.471054
DL172	DL172-275_good	c1-c2-	Wake	0.657772
DL172	DL172-277_good	c1+c2-	NREM	0.178521
DL172	DL172-277_good	c1+c2-	Wake	0.339165
DL172	DL172-27_good	c1+c2-	NREM	0.296311
DL172	DL172-27_good	c1+c2-	Wake	0.0201134
DL172	DL172-285_good	c1+c2-	NREM	-0.0887925
DL172	DL172-285_good	c1+c2-	Wake	0.523467
DL172	DL172-28_good	c1+c2-	NREM	-0.195644
DL172	DL172-28_good	c1+c2-	Wake	-0.0208213
DL172	DL172-293_good	c1-c2-	NREM	0.229915
DL172	DL172-293_good	c1-c2-	Wake	0.541148
DL172	DL172-294_good	c1-c2-	NREM	-0.317158
DL172	DL172-294_good	c1-c2-	Wake	0.268604
DL172	DL172-29_good	c1+c2+	NREM	1.15319
DL172	DL172-29_good	c1+c2+	Wake	0.522762
DL172	DL172-2_good	c1+c2-	NREM	-0.404687
DL172	DL172-2_good	c1+c2-	Wake	-0.824043
DL172	DL172-303_good	c1-c2-	NREM	-0.731622
DL172	DL172-303_good	c1-c2-	Wake	0.566903
DL172	DL172-30_good	c1+c2-	NREM	-0.0643668
DL172	DL172-30_good	c1+c2-	Wake	-0.157962
DL172	DL172-326_good	c1-c2-	NREM	-0.791607
DL172	DL172-326_good	c1-c2-	Wake	0.241319
DL172	DL172-336_good	c1+c2+	NREM	0.418578
DL172	DL172-336_good	c1+c2+	Wake	-0.313238
DL172	DL172-338_good	c1-c2-	NREM	-0.799689
DL172	DL172-338_good	c1-c2-	Wake	0.481595
DL172	DL172-33_good	c1+c2+	NREM	0.850455
DL172	DL172-33_good	c1+c2+	Wake	0.0579971
DL172	DL172-341_good	c1-c2-	NREM	-0.839399
DL172	DL172-341_good	c1-c2-	Wake	0.365791
DL172	DL172-344_good	c1-c2-	NREM	-0.619938
DL172	DL172-344_good	c1-c2-	Wake	0.362378
DL172	DL172-34_good	c1+c2-	NREM	0.437675
DL172	DL172-34_good	c1+c2-	Wake	-0.679922
DL172	DL172-352_good	c1-c2-	NREM	-0.119885
DL172	DL172-352_good	c1-c2-	Wake	1.07907
DL172	DL172-353_good	c1-c2-	NREM	-0.792413
DL172	DL172-353_good	c1-c2-	Wake	0.219943
DL172	DL172-355_good	c1+c2+	NREM	0.890942
DL172	DL172-355_good	c1+c2+	Wake	0.398283
DL172	DL172-356_good	c1-c2-	NREM	-0.754599
DL172	DL172-356_good	c1-c2-	Wake	0.474679
DL172	DL172-357_good	c1-c2-	NREM	-1.07433
DL172	DL172-357_good	c1-c2-	Wake	0.0365734
DL172	DL172-358_good	c1-c2-	NREM	-0.901497
DL172	DL172-358_good	c1-c2-	Wake	0.38621
DL172	DL172-360_good	c1+c2+	NREM	1.63455
DL172	DL172-360_good	c1+c2+	Wake	0.0473796
DL172	DL172-361_good	c1-c2-	NREM	-0.568723
DL172	DL172-361_good	c1-c2-	Wake	0.450342
DL172	DL172-364_good	c1-c2-	NREM	-0.76022
DL172	DL172-364_good	c1-c2-	Wake	0.124955
DL172	DL172-365_good	c1-c2-	NREM	-0.572468
DL172	DL172-365_good	c1-c2-	Wake	0.495476
DL172	DL172-368_good	c1+c2-	NREM	-0.569476
DL172	DL172-368_good	c1+c2-	Wake	0.0196054
DL172	DL172-375_good	c1-c2-	NREM	-0.848242
DL172	DL172-375_good	c1-c2-	Wake	0.392841
DL172	DL172-378_good	c1-c2-	NREM	-0.800255
DL172	DL172-378_good	c1-c2-	Wake	0.386263
DL172	DL172-382_good	c1-c2-	NREM	-0.75831
DL172	DL172-382_good	c1-c2-	Wake	0.262465
DL172	DL172-383_good	c1-c2-	NREM	-0.15423
DL172	DL172-383_good	c1-c2-	Wake	0.404872
DL172	DL172-384_good	c1-c2-	NREM	-0.852815
DL172	DL172-384_good	c1-c2-	Wake	0.146351
DL172	DL172-388_good	c1-c2-	NREM	-0.724409
DL172	DL172-388_good	c1-c2-	Wake	0.183741
DL172	DL172-392_good	c1-c2-	NREM	-1.41834
DL172	DL172-392_good	c1-c2-	Wake	-0.184501
DL172	DL172-394_good	c1+c2-	NREM	-0.399291
DL172	DL172-394_good	c1+c2-	Wake	0.29483
DL172	DL172-39_good	c1+c2-	NREM	-0.192484
DL172	DL172-39_good	c1+c2-	Wake	-0.528222
DL172	DL172-3_good	c1+c2-	NREM	0.0328528
DL172	DL172-3_good	c1+c2-	Wake	0.170799
DL172	DL172-400_good	c1-c2-	NREM	-0.57534
DL172	DL172-400_good	c1-c2-	Wake	0.179839
DL172	DL172-402_good	c1-c2-	NREM	-0.354601
DL172	DL172-402_good	c1-c2-	Wake	-0.01473
DL172	DL172-404_good	c1-c2-	NREM	-0.902991
DL172	DL172-404_good	c1-c2-	Wake	0.414436
DL172	DL172-408_good	c1-c2-	NREM	-0.820026
DL172	DL172-408_good	c1-c2-	Wake	0.337532
DL172	DL172-419_good	c1-c2-	NREM	-1.31057
DL172	DL172-419_good	c1-c2-	Wake	-0.0402433
DL172	DL172-41_good	c1+c2-	NREM	0.126861
DL172	DL172-41_good	c1+c2-	Wake	-0.125648
DL172	DL172-421_good	c1-c2-	NREM	-0.928541
DL172	DL172-421_good	c1-c2-	Wake	0.275327
DL172	DL172-423_good	c1-c2-	NREM	-0.63254
DL172	DL172-423_good	c1-c2-	Wake	0.485564
DL172	DL172-424_good	c1-c2-	NREM	-1.35173
DL172	DL172-424_good	c1-c2-	Wake	0.234814
DL172	DL172-429_good	c1-c2-	NREM	-0.679965
DL172	DL172-429_good	c1-c2-	Wake	0.220742
DL172	DL172-430_good	c1+c2+	NREM	0.905928
DL172	DL172-430_good	c1+c2+	Wake	0.0745843
DL172	DL172-431_good	c1-c2-	NREM	-0.360375
DL172	DL172-431_good	c1-c2-	Wake	0.456536
DL172	DL172-432_good	c1-c2-	NREM	-1.71568
DL172	DL172-432_good	c1-c2-	Wake	-0.0854118
DL172	DL172-433_good	c1-c2-	NREM	-1.14155
DL172	DL172-433_good	c1-c2-	Wake	0.478963
DL172	DL172-436_good	c1+c2-	NREM	0.622169
DL172	DL172-436_good	c1+c2-	Wake	-0.454923
DL172	DL172-437_good	c1-c2-	NREM	-0.663514
DL172	DL172-437_good	c1-c2-	Wake	0.625454
DL172	DL172-438_good	c1-c2-	NREM	0.298569
DL172	DL172-438_good	c1-c2-	Wake	1.17467
DL172	DL172-439_good	c1-c2-	NREM	-1.02136
DL172	DL172-439_good	c1-c2-	Wake	-0.745467
DL172	DL172-440_good	c1-c2-	NREM	-0.821809
DL172	DL172-440_good	c1-c2-	Wake	0.342453
DL172	DL172-441_good	c1+c2-	NREM	-0.419991
DL172	DL172-441_good	c1+c2-	Wake	-0.358812
DL172	DL172-445_good	c1-c2-	NREM	-0.655032
DL172	DL172-445_good	c1-c2-	Wake	0.248065
DL172	DL172-446_good	c1-c2-	NREM	-0.75108
DL172	DL172-446_good	c1-c2-	Wake	-0.0267507
DL172	DL172-447_good	c1-c2-	NREM	-1.40965
DL172	DL172-447_good	c1-c2-	Wake	0.245845
DL172	DL172-449_good	c1-c2-	NREM	-1.08181
DL172	DL172-449_good	c1-c2-	Wake	0.401888
DL172	DL172-450_good	c1-c2-	NREM	-0.904637
DL172	DL172-450_good	c1-c2-	Wake	-0.162277
DL172	DL172-453_good	c1+c2+	NREM	0.854821
DL172	DL172-453_good	c1+c2+	Wake	-0.0623587
DL172	DL172-455_good	c1-c2-	NREM	-1.12988
DL172	DL172-455_good	c1-c2-	Wake	0.519687
DL172	DL172-458_good	c1-c2-	NREM	-0.55492
DL172	DL172-458_good	c1-c2-	Wake	0.0260199
DL172	DL172-459_good	c1-c2-	NREM	-0.754962
DL172	DL172-459_good	c1-c2-	Wake	0.175803
DL172	DL172-464_good	c1-c2-	NREM	-0.891872
DL172	DL172-464_good	c1-c2-	Wake	0.0961596
DL172	DL172-474_good	c1+c2-	NREM	0.18732
DL172	DL172-474_good	c1+c2-	Wake	-0.495537
DL172	DL172-475_good	c1+c2+	NREM	1.60634
DL172	DL172-475_good	c1+c2+	Wake	0.127133
DL172	DL172-478_good	c1+c2-	NREM	0.859264
DL172	DL172-478_good	c1+c2-	Wake	-0.137961
DL172	DL172-481_good	c1+c2+	NREM	1.09359
DL172	DL172-481_good	c1+c2+	Wake	0.0297291
DL172	DL172-483_good	c1+c2-	NREM	0.870256
DL172	DL172-483_good	c1+c2-	Wake	-0.628651
DL172	DL172-485_good	c1+c2+	NREM	1.47582
DL172	DL172-485_good	c1+c2+	Wake	0.0564961
DL172	DL172-486_good	c1-c2-	NREM	-0.580089
DL172	DL172-486_good	c1-c2-	Wake	0.322671
DL172	DL172-4_good	c1-c2-	NREM	0.0310615
DL172	DL172-4_good	c1-c2-	Wake	0.297751
DL172	DL172-500_good	c1-c2-	NREM	-0.778858
DL172	DL172-500_good	c1-c2-	Wake	0.485255
DL172	DL172-514_good	c1+c2-	NREM	0.0840031
DL172	DL172-514_good	c1+c2-	Wake	-0.0522707
DL172	DL172-517_good	c1+c2-	NREM	0.0584379
DL172	DL172-517_good	c1+c2-	Wake	0.0124481
DL172	DL172-519_good	c1+c2-	NREM	-0.00315436
DL172	DL172-519_good	c1+c2-	Wake	0.0112216
DL172	DL172-520_good	c1+c2-	NREM	0.00745299
DL172	DL172-520_good	c1+c2-	Wake	-0.166469
DL172	DL172-522_good	c1+c2-	NREM	0.488818
DL172	DL172-522_good	c1+c2-	Wake	0.252989
DL172	DL172-523_good	c1+c2-	NREM	-0.243047
DL172	DL172-523_good	c1+c2-	Wake	0.300967
DL172	DL172-535_good	c1-c2-	NREM	-0.70956
DL172	DL172-535_good	c1-c2-	Wake	0.62694
DL172	DL172-547_good	c1-c2-	NREM	-1.01554
DL172	DL172-547_good	c1-c2-	Wake	0.00289399
DL172	DL172-557_good	c1+c2-	NREM	0.151519
DL172	DL172-557_good	c1+c2-	Wake	0.376172
DL172	DL172-560_good	c1+c2-	NREM	-0.486628
DL172	DL172-560_good	c1+c2-	Wake	0.164512
DL172	DL172-564_good	c1-c2-	NREM	-1.43608
DL172	DL172-564_good	c1-c2-	Wake	0.140143
DL172	DL172-566_good	c1-c2-	NREM	-0.370707
DL172	DL172-566_good	c1-c2-	Wake	0.247871
DL172	DL172-567_good	c1-c2-	NREM	-0.865032
DL172	DL172-567_good	c1-c2-	Wake	0.132283
DL172	DL172-569_good	c1-c2-	NREM	-0.682868
DL172	DL172-569_good	c1-c2-	Wake	0.353062
DL172	DL172-571_good	c1-c2-	NREM	-0.80114
DL172	DL172-571_good	c1-c2-	Wake	-0.371682
DL172	DL172-573_good	c1-c2-	NREM	-0.80761
DL172	DL172-573_good	c1-c2-	Wake	0.146442
DL172	DL172-574_good	c1-c2-	NREM	-0.876087
DL172	DL172-574_good	c1-c2-	Wake	0.152426
DL172	DL172-580_good	c1-c2-	NREM	-0.656415
DL172	DL172-580_good	c1-c2-	Wake	0.248176
DL172	DL172-582_good	c1+c2-	NREM	0.0297461
DL172	DL172-582_good	c1+c2-	Wake	-0.0479947
DL172	DL172-584_good	c1-c2-	NREM	-0.130491
DL172	DL172-584_good	c1-c2-	Wake	0.2206
DL172	DL172-68_good	c1+c2-	NREM	0.110662
DL172	DL172-68_good	c1+c2-	Wake	0.311252
DL172	DL172-6_good	c1+c2-	NREM	-0.0531435
DL172	DL172-6_good	c1+c2-	Wake	-0.119629
DL172	DL172-73_good	c1+c2-	NREM	-0.898259
DL172	DL172-73_good	c1+c2-	Wake	0.0436371
DL172	DL172-7_good	c1-c2-	NREM	0.11089
DL172	DL172-7_good	c1-c2-	Wake	0.096871
DL172	DL172-82_good	c1+c2+	NREM	1.24703
DL172	DL172-82_good	c1+c2+	Wake	-0.0536278
DL172	DL172-84_good	c1+c2-	NREM	-0.031273
DL172	DL172-84_good	c1+c2-	Wake	0.0995792
DL172	DL172-86_good	c1+c2-	NREM	0.180945
DL172	DL172-86_good	c1+c2-	Wake	0.70516
DL172	DL172-88_good	c1+c2+	NREM	0.476852
DL172	DL172-88_good	c1+c2+	Wake	-0.470465
DL172	DL172-90_good	c1+c2-	NREM	-0.0765512
DL172	DL172-90_good	c1+c2-	Wake	0.278466
DL172	DL172-96_good	c1+c2-	NREM	0.140589
DL172	DL172-96_good	c1+c2-	Wake	0.0566526
DL172	DL172-98_good	c1+c2-	NREM	0.555073
DL172	DL172-98_good	c1+c2-	Wake	-0.191291
DL172	DL172-9_good	c1+c2-	NREM	0.028834
DL172	DL172-9_good	c1+c2-	Wake	0.242203
DL194	DL194-103_good	c1-c2-	NREM	-0.560365
DL194	DL194-103_good	c1-c2-	Wake	0.971669
DL194	DL194-109_good	c1+c2-	NREM	0.25115
DL194	DL194-109_good	c1+c2-	Wake	0.119215
DL194	DL194-112_good	c1-c2-	NREM	-0.989566
DL194	DL194-112_good	c1-c2-	Wake	0.633569
DL194	DL194-113_good	c1-c2-	NREM	-0.742402
DL194	DL194-113_good	c1-c2-	Wake	-0.2125
DL194	DL194-114_good	c1+c2-	NREM	-0.314457
DL194	DL194-114_good	c1+c2-	Wake	0.396904
DL194	DL194-117_good	c1+c2-	NREM	0.234951
DL194	DL194-117_good	c1+c2-	Wake	0.642471
DL194	DL194-119_good	c1+c2-	NREM	0.239015
DL194	DL194-119_good	c1+c2-	Wake	0.203768
DL194	DL194-123_good	c1+c2+	NREM	0.538708
DL194	DL194-123_good	c1+c2+	Wake	-0.621844
DL194	DL194-125_good	c1+c2-	NREM	-0.27607
DL194	DL194-125_good	c1+c2-	Wake	0.467204
DL194	DL194-129_good	c1+c2-	NREM	-0.060833
DL194	DL194-129_good	c1+c2-	Wake	0.43708
DL194	DL194-130_good	c1+c2+	NREM	0.0219432
DL194	DL194-130_good	c1+c2+	Wake	-0.0955778
DL194	DL194-134_good	c1-c2-	NREM	-1.1976
DL194	DL194-134_good	c1-c2-	Wake	-0.116414
DL194	DL194-135_good	c1+c2-	NREM	-0.826023
DL194	DL194-135_good	c1+c2-	Wake	-0.430602
DL194	DL194-136_good	c1-c2-	NREM	-0.89246
DL194	DL194-136_good	c1-c2-	Wake	-0.757895
DL194	DL194-140_good	c1+c2+	NREM	0.569947
DL194	DL194-140_good	c1+c2+	Wake	0.318262
DL194	DL194-141_good	c1+c2-	NREM	0.0745085
DL194	DL194-141_good	c1+c2-	Wake	-0.237594
DL194	DL194-143_good	c1-c2-	NREM	-1.01255
DL194	DL194-143_good	c1-c2-	Wake	0.155732
DL194	DL194-144_good	c1+c2-	NREM	-0.373338
DL194	DL194-144_good	c1+c2-	Wake	-0.0392494
DL194	DL194-148_good	c1+c2+	NREM	0.736838
DL194	DL194-148_good	c1+c2+	Wake	0.00933198
DL194	DL194-14_good	c1+c2+	NREM	-0.00413855
DL194	DL194-14_good	c1+c2+	Wake	-0.182468
DL194	DL194-166_good	c1+c2+	NREM	0.972596
DL194	DL194-166_good	c1+c2+	Wake	-0.03362
DL194	DL194-169_good	c1+c2-	NREM	-0.873124
DL194	DL194-169_good	c1+c2-	Wake	0.735516
DL194	DL194-170_good	c1-c2-	NREM	-0.996516
DL194	DL194-170_good	c1-c2-	Wake	0.340779
DL194	DL194-173_good	c1-c2-	NREM	-0.142082
DL194	DL194-173_good	c1-c2-	Wake	0.370228
DL194	DL194-174_good	c1+c2-	NREM	-0.117722
DL194	DL194-174_good	c1+c2-	Wake	0.287917
DL194	DL194-180_good	c1-c2-	NREM	-0.928853
DL194	DL194-180_good	c1-c2-	Wake	-0.178364
DL194	DL194-183_good	c1+c2-	NREM	-0.356938
DL194	DL194-183_good	c1+c2-	Wake	0.292079
DL194	DL194-187_good	c1+c2-	NREM	0.07941
DL194	DL194-187_good	c1+c2-	Wake	0.576272
DL194	DL194-188_good	c1+c2-	NREM	-0.81668
DL194	DL194-188_good	c1+c2-	Wake	-0.707724
DL194	DL194-190_good	c1-c2-	NREM	-0.477363
DL194	DL194-190_good	c1-c2-	Wake	-0.685698
DL194	DL194-192_good	c1+c2+	NREM	0.637244
DL194	DL194-192_good	c1+c2+	Wake	0.0492941
DL194	DL194-199_good	c1+c2-	NREM	0.535733
DL194	DL194-199_good	c1+c2-	Wake	0.540138
DL194	DL194-208_good	c1+c2-	NREM	-0.325638
DL194	DL194-208_good	c1+c2-	Wake	0.285115
DL194	DL194-209_good	c1+c2-	NREM	-0.117522
DL194	DL194-209_good	c1+c2-	Wake	-0.208484
DL194	DL194-211_good	c1+c2+	NREM	0.953421
DL194	DL194-211_good	c1+c2+	Wake	0.342473
DL194	DL194-215_good	c1+c2+	NREM	0.127934
DL194	DL194-215_good	c1+c2+	Wake	0.409933
DL194	DL194-216_good	c1+c2-	NREM	-0.794541
DL194	DL194-216_good	c1+c2-	Wake	-0.489901
DL194	DL194-220_good	c1+c2-	NREM	-0.324193
DL194	DL194-220_good	c1+c2-	Wake	-0.239515
DL194	DL194-221_good	c1+c2-	NREM	0.0144102
DL194	DL194-221_good	c1+c2-	Wake	0.16011
DL194	DL194-222_good	c1+c2-	NREM	-0.0934183
DL194	DL194-222_good	c1+c2-	Wake	-0.024558
DL194	DL194-244_good	c1+c2-	NREM	-0.317302
DL194	DL194-244_good	c1+c2-	Wake	0.398474
DL194	DL194-248_good	c1+c2-	NREM	0.254734
DL194	DL194-248_good	c1+c2-	Wake	0.0984973
DL194	DL194-265_good	c1+c2-	NREM	0.130027
DL194	DL194-265_good	c1+c2-	Wake	-0.164276
DL194	DL194-27_good	c1+c2-	NREM	0.288484
DL194	DL194-27_good	c1+c2-	Wake	-0.0316912
DL194	DL194-283_good	c1+c2-	NREM	0.141672
DL194	DL194-283_good	c1+c2-	Wake	-0.0607255
DL194	DL194-297_good	c1-c2-	NREM	-0.146331
DL194	DL194-297_good	c1-c2-	Wake	0.753029
DL194	DL194-29_good	c1+c2-	NREM	0.0189623
DL194	DL194-29_good	c1+c2-	Wake	-0.0181548
DL194	DL194-301_good	c1+c2-	NREM	-0.196182
DL194	DL194-301_good	c1+c2-	Wake	-0.303208
DL194	DL194-306_good	c1+c2+	NREM	0.474259
DL194	DL194-306_good	c1+c2+	Wake	0.218572
DL194	DL194-309_good	c1-c2-	NREM	0.16487
DL194	DL194-309_good	c1-c2-	Wake	0.937888
DL194	DL194-315_good	c1-c2-	NREM	-0.666775
DL194	DL194-315_good	c1-c2-	Wake	-0.0365711
DL194	DL194-334_good	c1-c2-	NREM	-0.836643
DL194	DL194-334_good	c1-c2-	Wake	0.551654
DL194	DL194-337_good	c1+c2-	NREM	0.0990664
DL194	DL194-337_good	c1+c2-	Wake	1.36075
DL194	DL194-339_good	c1+c2-	NREM	-0.239122
DL194	DL194-339_good	c1+c2-	Wake	-0.167577
DL194	DL194-341_good	c1-c2-	NREM	-0.407653
DL194	DL194-341_good	c1-c2-	Wake	-0.0504081
DL194	DL194-344_good	c1+c2-	NREM	0.141423
DL194	DL194-344_good	c1+c2-	Wake	0.099758
DL194	DL194-349_good	c1+c2+	NREM	0.619404
DL194	DL194-349_good	c1+c2+	Wake	0.0482268
DL194	DL194-34_good	c1+c2-	NREM	0.468868
DL194	DL194-34_good	c1+c2-	Wake	0.0217055
DL194	DL194-353_good	c1-c2-	NREM	-0.425905
DL194	DL194-353_good	c1-c2-	Wake	-0.621356
DL194	DL194-359_good	c1+c2-	NREM	0.39269
DL194	DL194-359_good	c1+c2-	Wake	0.120722
DL194	DL194-35_good	c1-c2-	NREM	-0.504778
DL194	DL194-35_good	c1-c2-	Wake	0.391242
DL194	DL194-360_good	c1-c2-	NREM	-0.428017
DL194	DL194-360_good	c1-c2-	Wake	0.464814
DL194	DL194-361_good	c1+c2+	NREM	0.42084
DL194	DL194-361_good	c1+c2+	Wake	-0.301728
DL194	DL194-363_good	c1+c2-	NREM	-0.691039
DL194	DL194-363_good	c1+c2-	Wake	-0.726881
DL194	DL194-366_good	c1-c2-	NREM	-0.250587
DL194	DL194-366_good	c1-c2-	Wake	-1.33273
DL194	DL194-367_good	c1-c2-	NREM	-0.503196
DL194	DL194-367_good	c1-c2-	Wake	0.0606155
DL194	DL194-36_good	c1-c2-	NREM	-0.661272
DL194	DL194-36_good	c1-c2-	Wake	0.221716
DL194	DL194-373_good	c1+c2+	NREM	0.185537
DL194	DL194-373_good	c1+c2+	Wake	-0.245218
DL194	DL194-376_good	c1-c2-	NREM	-0.445974
DL194	DL194-376_good	c1-c2-	Wake	0.297993
DL194	DL194-37_good	c1+c2-	NREM	0.0670436
DL194	DL194-37_good	c1+c2-	Wake	0.118254
DL194	DL194-381_good	c1-c2-	NREM	-0.57811
DL194	DL194-381_good	c1-c2-	Wake	0.0389366
DL194	DL194-384_good	c1-c2-	NREM	-0.475807
DL194	DL194-384_good	c1-c2-	Wake	-0.172896
DL194	DL194-385_good	c1-c2-	NREM	-0.111759
DL194	DL194-385_good	c1-c2-	Wake	-0.443228
DL194	DL194-387_good	c1-c2-	NREM	0.0993101
DL194	DL194-387_good	c1-c2-	Wake	-0.351839
DL194	DL194-388_good	c1+c2+	NREM	0.890644
DL194	DL194-388_good	c1+c2+	Wake	-0.277636
DL194	DL194-391_good	c1+c2-	NREM	0.245075
DL194	DL194-391_good	c1+c2-	Wake	0.0123045
DL194	DL194-392_good	c1-c2-	NREM	-0.479302
DL194	DL194-392_good	c1-c2-	Wake	-0.312352
DL194	DL194-397_good	c1-c2-	NREM	-0.576749
DL194	DL194-397_good	c1-c2-	Wake	-0.28087
DL194	DL194-39_good	c1+c2-	NREM	-0.189875
DL194	DL194-39_good	c1+c2-	Wake	-0.351257
DL194	DL194-400_good	c1-c2-	NREM	-0.448606
DL194	DL194-400_good	c1-c2-	Wake	0.390034
DL194	DL194-401_good	c1+c2-	NREM	0.0186542
DL194	DL194-401_good	c1+c2-	Wake	-0.00760293
DL194	DL194-402_good	c1+c2-	NREM	-0.252257
DL194	DL194-402_good	c1+c2-	Wake	-0.0182484
DL194	DL194-404_good	c1+c2-	NREM	0.0397444
DL194	DL194-404_good	c1+c2-	Wake	0.44887
DL194	DL194-405_good	c1+c2+	NREM	0.474024
DL194	DL194-405_good	c1+c2+	Wake	-0.000992217
DL194	DL194-406_good	c1-c2-	NREM	-0.557554
DL194	DL194-406_good	c1-c2-	Wake	-0.852423
DL194	DL194-41_good	c1-c2-	NREM	-0.372527
DL194	DL194-41_good	c1-c2-	Wake	-0.27278
DL194	DL194-424_good	c1+c2+	NREM	0.603627
DL194	DL194-424_good	c1+c2+	Wake	0.203253
DL194	DL194-425_good	c1+c2+	NREM	1.38093
DL194	DL194-425_good	c1+c2+	Wake	0.454864
DL194	DL194-432_good	c1+c2-	NREM	-0.361635
DL194	DL194-432_good	c1+c2-	Wake	0.0971197
DL194	DL194-433_good	c1+c2-	NREM	0.553982
DL194	DL194-433_good	c1+c2-	Wake	0.355578
DL194	DL194-442_good	c1+c2-	NREM	0.10483
DL194	DL194-442_good	c1+c2-	Wake	0.045599
DL194	DL194-448_good	c1+c2+	NREM	1.01392
DL194	DL194-448_good	c1+c2+	Wake	0.341941
DL194	DL194-449_good	c1-c2-	NREM	-0.361332
DL194	DL194-449_good	c1-c2-	Wake	0.364257
DL194	DL194-44_good	c1+c2+	NREM	0.57549
DL194	DL194-44_good	c1+c2+	Wake	0.138757
DL194	DL194-451_good	c1+c2-	NREM	-0.294647
DL194	DL194-451_good	c1+c2-	Wake	-0.0153895
DL194	DL194-452_good	c1+c2+	NREM	0.108806
DL194	DL194-452_good	c1+c2+	Wake	-0.835925
DL194	DL194-454_good	c1+c2+	NREM	0.229833
DL194	DL194-454_good	c1+c2+	Wake	0.617455
DL194	DL194-458_good	c1+c2-	NREM	0.138801
DL194	DL194-458_good	c1+c2-	Wake	0.0988062
DL194	DL194-45_good	c1+c2-	NREM	0.361977
DL194	DL194-45_good	c1+c2-	Wake	-0.560728
DL194	DL194-460_good	c1+c2-	NREM	-0.736796
DL194	DL194-460_good	c1+c2-	Wake	0.223203
DL194	DL194-466_good	c1+c2-	NREM	0.0351724
DL194	DL194-466_good	c1+c2-	Wake	0.00861127
DL194	DL194-477_good	c1+c2-	NREM	-0.452098
DL194	DL194-477_good	c1+c2-	Wake	0.103906
DL194	DL194-482_good	c1+c2-	NREM	0.0932642
DL194	DL194-482_good	c1+c2-	Wake	0.173857
DL194	DL194-485_good	c1+c2+	NREM	0.422487
DL194	DL194-485_good	c1+c2+	Wake	-0.166798
DL194	DL194-488_good	c1+c2-	NREM	-0.613979
DL194	DL194-488_good	c1+c2-	Wake	-0.89492
DL194	DL194-490_good	c1+c2+	NREM	-0.710286
DL194	DL194-490_good	c1+c2+	Wake	-0.125634
DL194	DL194-492_good	c1+c2-	NREM	-0.779165
DL194	DL194-492_good	c1+c2-	Wake	-0.356998
DL194	DL194-497_good	c1+c2+	NREM	0.907095
DL194	DL194-497_good	c1+c2+	Wake	-0.0280418
DL194	DL194-4_good	c1+c2-	NREM	-0.604187
DL194	DL194-4_good	c1+c2-	Wake	-0.71209
DL194	DL194-501_good	c1+c2+	NREM	0.493711
DL194	DL194-501_good	c1+c2+	Wake	0.0199761
DL194	DL194-503_good	c1+c2-	NREM	-0.182532
DL194	DL194-503_good	c1+c2-	Wake	0.254396
DL194	DL194-509_good	c1+c2+	NREM	0.28147
DL194	DL194-509_good	c1+c2+	Wake	-0.173506
DL194	DL194-510_good	c1+c2+	NREM	0.381267
DL194	DL194-510_good	c1+c2+	Wake	0.364069
DL194	DL194-511_good	c1-c2-	NREM	-0.667145
DL194	DL194-511_good	c1-c2-	Wake	1.04731
DL194	DL194-514_good	c1-c2-	NREM	-0.360863
DL194	DL194-514_good	c1-c2-	Wake	-0.325033
DL194	DL194-516_good	c1+c2-	NREM	-0.638653
DL194	DL194-516_good	c1+c2-	Wake	0.684018
DL194	DL194-517_good	c1+c2-	NREM	-0.0857451
DL194	DL194-517_good	c1+c2-	Wake	0.0710353
DL194	DL194-519_good	c1+c2+	NREM	0.182395
DL194	DL194-519_good	c1+c2+	Wake	0.140258
DL194	DL194-523_good	c1+c2+	NREM	0.340781
DL194	DL194-523_good	c1+c2+	Wake	-0.834506
DL194	DL194-524_good	c1+c2-	NREM	-0.449211
DL194	DL194-524_good	c1+c2-	Wake	0.711172
DL194	DL194-529_good	c1+c2-	NREM	-0.293292
DL194	DL194-529_good	c1+c2-	Wake	-0.240431
DL194	DL194-52_good	c1-c2-	NREM	-0.562955
DL194	DL194-52_good	c1-c2-	Wake	0.0363644
DL194	DL194-530_good	c1+c2-	NREM	-0.162618
DL194	DL194-530_good	c1+c2-	Wake	0.404325
DL194	DL194-536_good	c1-c2-	NREM	-0.190201
DL194	DL194-536_good	c1-c2-	Wake	0.630332
DL194	DL194-548_good	c1+c2-	NREM	-0.254175
DL194	DL194-548_good	c1+c2-	Wake	0.661849
DL194	DL194-56_good	c1-c2-	NREM	-0.397135
DL194	DL194-56_good	c1-c2-	Wake	0.10296
DL194	DL194-570_good	c1+c2-	NREM	-0.161714
DL194	DL194-570_good	c1+c2-	Wake	-0.288491
DL194	DL194-575_good	c1+c2-	NREM	-0.0540095
DL194	DL194-575_good	c1+c2-	Wake	-0.433004
DL194	DL194-576_good	c1-c2-	NREM	0.22194
DL194	DL194-576_good	c1-c2-	Wake	0.406931
DL194	DL194-585_good	c1+c2-	NREM	0.465368
DL194	DL194-585_good	c1+c2-	Wake	0.262507
DL194	DL194-590_good	c1+c2-	NREM	-0.437864
DL194	DL194-590_good	c1+c2-	Wake	-0.131703
DL194	DL194-59_good	c1+c2-	NREM	0.274616
DL194	DL194-59_good	c1+c2-	Wake	-0.158663
DL194	DL194-60_good	c1-c2-	NREM	-0.778655
DL194	DL194-60_good	c1-c2-	Wake	-0.45342
DL194	DL194-62_good	c1-c2-	NREM	-0.62579
DL194	DL194-62_good	c1-c2-	Wake	0.293529
DL194	DL194-63_good	c1+c2-	NREM	0.101452
DL194	DL194-63_good	c1+c2-	Wake	0.0112155
DL194	DL194-64_good	c1+c2+	NREM	0.335053
DL194	DL194-64_good	c1+c2+	Wake	-0.260704
DL194	DL194-65_good	c1-c2-	NREM	-0.606614
DL194	DL194-65_good	c1-c2-	Wake	0.457851
DL194	DL194-6_good	c1+c2-	NREM	-0.159944
DL194	DL194-6_good	c1+c2-	Wake	-0.134242
DL194	DL194-74_good	c1-c2-	NREM	-0.617839
DL194	DL194-74_good	c1-c2-	Wake	0.57345
DL194	DL194-75_good	c1+c2+	NREM	0.316315
DL194	DL194-75_good	c1+c2+	Wake	0.412109
DL194	DL194-76_good	c1-c2-	NREM	-0.634483
DL194	DL194-76_good	c1-c2-	Wake	0.24709
DL194	DL194-7_good	c1+c2+	NREM	0.450842
DL194	DL194-7_good	c1+c2+	Wake	0.120273
DL194	DL194-83_good	c1+c2-	NREM	-0.0689453
DL194	DL194-83_good	c1+c2-	Wake	-0.000645016
DL194	DL194-84_good	c1-c2-	NREM	-0.539246
DL194	DL194-84_good	c1-c2-	Wake	0.234279
DL194	DL194-93_good	c1+c2-	NREM	0.213071
DL194	DL194-93_good	c1+c2-	Wake	0.179388
DL194	DL194-98_good	c1+c2-	NREM	-0.275349
DL194	DL194-98_good	c1+c2-	Wake	-0.244095
DL158	DL158-0_good	c1+c2-	NREM	-0.11651
DL158	DL158-0_good	c1+c2-	Wake	0.0491425
DL158	DL158-101_good	c1+c2-	NREM	-1.74132
DL158	DL158-101_good	c1+c2-	Wake	-0.563986
DL158	DL158-103_good	c1+c2+	NREM	0.560514
DL158	DL158-103_good	c1+c2+	Wake	-0.0183459
DL158	DL158-108_good	c1-c2-	NREM	-0.196219
DL158	DL158-108_good	c1-c2-	Wake	0.311353
DL158	DL158-109_good	c1-c2-	NREM	-0.630744
DL158	DL158-109_good	c1-c2-	Wake	-0.10679
DL158	DL158-10_good	c1+c2-	NREM	-0.183635
DL158	DL158-10_good	c1+c2-	Wake	-0.608379
DL158	DL158-113_good	c1+c2-	NREM	-1.67309
DL158	DL158-113_good	c1+c2-	Wake	-1.29273
DL158	DL158-114_good	c1+c2-	NREM	-0.30054
DL158	DL158-114_good	c1+c2-	Wake	-0.799113
DL158	DL158-11_good	c1+c2-	NREM	-0.112331
DL158	DL158-11_good	c1+c2-	Wake	-0.63835
DL158	DL158-123_good	c1+c2-	NREM	0.0350188
DL158	DL158-123_good	c1+c2-	Wake	-0.115835
DL158	DL158-125_good	c1-c2-	NREM	-0.654904
DL158	DL158-125_good	c1-c2-	Wake	-0.576286
DL158	DL158-12_good	c1+c2+	NREM	0.754829
DL158	DL158-12_good	c1+c2+	Wake	0.104674
DL158	DL158-130_good	c1-c2-	NREM	-0.617327
DL158	DL158-130_good	c1-c2-	Wake	-0.443371
DL158	DL158-132_good	c1+c2+	NREM	0.282866
DL158	DL158-132_good	c1+c2+	Wake	0.0220024
DL158	DL158-137_good	c1-c2-	NREM	-0.522489
DL158	DL158-137_good	c1-c2-	Wake	-0.396444
DL158	DL158-139_good	c1-c2-	NREM	-0.771193
DL158	DL158-139_good	c1-c2-	Wake	0.39387
DL158	DL158-140_good	c1+c2+	NREM	0.593781
DL158	DL158-140_good	c1+c2+	Wake	0.527438
DL158	DL158-141_good	c1-c2-	NREM	-0.765242
DL158	DL158-141_good	c1-c2-	Wake	0.202021
DL158	DL158-142_good	c1+c2-	NREM	0.0467147
DL158	DL158-142_good	c1+c2-	Wake	-0.0396662
DL158	DL158-143_good	c1-c2-	NREM	-0.225952
DL158	DL158-143_good	c1-c2-	Wake	0.682895
DL158	DL158-144_good	c1-c2-	NREM	-0.534706
DL158	DL158-144_good	c1-c2-	Wake	-0.121927
DL158	DL158-145_good	c1-c2-	NREM	0.064518
DL158	DL158-145_good	c1-c2-	Wake	0.962302
DL158	DL158-148_good	c1+c2+	NREM	1.59576
DL158	DL158-148_good	c1+c2+	Wake	1.22457
DL158	DL158-149_good	c1-c2-	NREM	-0.547768
DL158	DL158-149_good	c1-c2-	Wake	-0.490375
DL158	DL158-14_good	c1+c2-	NREM	0.0438858
DL158	DL158-14_good	c1+c2-	Wake	0.0181829
DL158	DL158-150_good	c1+c2-	NREM	0.0384553
DL158	DL158-150_good	c1+c2-	Wake	0.904163
DL158	DL158-151_good	c1+c2+	NREM	0.408319
DL158	DL158-151_good	c1+c2+	Wake	-0.198586
DL158	DL158-154_good	c1+c2-	NREM	0.0110726
DL158	DL158-154_good	c1+c2-	Wake	-0.291071
DL158	DL158-155_good	c1+c2-	NREM	-1.05479
DL158	DL158-155_good	c1+c2-	Wake	-0.883166
DL158	DL158-158_good	c1+c2-	NREM	-0.327548
DL158	DL158-158_good	c1+c2-	Wake	-0.554173
DL158	DL158-159_good	c1+c2+	NREM	0.699261
DL158	DL158-159_good	c1+c2+	Wake	0.298549
DL158	DL158-15_good	c1+c2-	NREM	-0.137821
DL158	DL158-15_good	c1+c2-	Wake	-0.0167845
DL158	DL158-160_good	c1+c2-	NREM	-1.30651
DL158	DL158-160_good	c1+c2-	Wake	-1.85686
DL158	DL158-161_good	c1+c2-	NREM	-0.368451
DL158	DL158-161_good	c1+c2-	Wake	-0.332039
DL158	DL158-164_good	c1+c2-	NREM	-0.627579
DL158	DL158-164_good	c1+c2-	Wake	-1.21939
DL158	DL158-166_good	c1+c2-	NREM	0.105782
DL158	DL158-166_good	c1+c2-	Wake	0.0213978
DL158	DL158-167_good	c1+c2-	NREM	-1.1674
DL158	DL158-167_good	c1+c2-	Wake	-1.19391
DL158	DL158-168_good	c1-c2-	NREM	-0.414234
DL158	DL158-168_good	c1-c2-	Wake	-0.240088
DL158	DL158-169_good	c1+c2+	NREM	0.285256
DL158	DL158-169_good	c1+c2+	Wake	0.0480607
DL158	DL158-16_good	c1+c2-	NREM	-0.3623
DL158	DL158-16_good	c1+c2-	Wake	-0.564642
DL158	DL158-170_good	c1+c2-	NREM	-0.00221004
DL158	DL158-170_good	c1+c2-	Wake	-0.98366
DL158	DL158-172_good	c1+c2+	NREM	0.311249
DL158	DL158-172_good	c1+c2+	Wake	0.17331
DL158	DL158-174_good	c1+c2-	NREM	-1.01967
DL158	DL158-174_good	c1+c2-	Wake	0.514384
DL158	DL158-175_good	c1+c2-	NREM	-0.797618
DL158	DL158-175_good	c1+c2-	Wake	-0.00308276
DL158	DL158-17_good	c1+c2+	NREM	1.21515
DL158	DL158-17_good	c1+c2+	Wake	0.777028
DL158	DL158-183_good	c1+c2-	NREM	0.0408089
DL158	DL158-183_good	c1+c2-	Wake	-1.09179
DL158	DL158-185_good	c1+c2+	NREM	0.495174
DL158	DL158-185_good	c1+c2+	Wake	0.419307
DL158	DL158-186_good	c1-c2-	NREM	-0.608132
DL158	DL158-186_good	c1-c2-	Wake	-0.827075
DL158	DL158-187_good	c1-c2-	NREM	-0.464681
DL158	DL158-187_good	c1-c2-	Wake	-0.350079
DL158	DL158-188_good	c1+c2+	NREM	0.597297
DL158	DL158-188_good	c1+c2+	Wake	0.428787
DL158	DL158-189_good	c1+c2-	NREM	-0.313307
DL158	DL158-189_good	c1+c2-	Wake	-0.217162
DL158	DL158-18_good	c1+c2-	NREM	0.0827894
DL158	DL158-18_good	c1+c2-	Wake	0.57019
DL158	DL158-191_good	c1+c2-	NREM	0.201047
DL158	DL158-191_good	c1+c2-	Wake	-0.00903861
DL158	DL158-192_good	c1-c2-	NREM	-0.449049
DL158	DL158-192_good	c1-c2-	Wake	-0.25671
DL158	DL158-194_good	c1+c2-	NREM	0.163633
DL158	DL158-194_good	c1+c2-	Wake	-0.0457426
DL158	DL158-195_good	c1+c2-	NREM	-0.483276
DL158	DL158-195_good	c1+c2-	Wake	-1.25289
DL158	DL158-196_good	c1+c2+	NREM	0.38609
DL158	DL158-196_good	c1+c2+	Wake	0.334538
DL158	DL158-197_good	c1+c2-	NREM	0.142854
DL158	DL158-197_good	c1+c2-	Wake	0.0129673
DL158	DL158-199_good	c1-c2-	NREM	-1.35416
DL158	DL158-199_good	c1-c2-	Wake	-1.20998
DL158	DL158-19_good	c1-c2-	NREM	-0.532001
DL158	DL158-19_good	c1-c2-	Wake	0.591862
DL158	DL158-1_good	c1+c2-	NREM	-0.392455
DL158	DL158-1_good	c1+c2-	Wake	0.534793
DL158	DL158-201_good	c1-c2-	NREM	-0.50066
DL158	DL158-201_good	c1-c2-	Wake	-0.335276
DL158	DL158-202_good	c1+c2+	NREM	0.494724
DL158	DL158-202_good	c1+c2+	Wake	0.0196671
DL158	DL158-203_good	c1+c2+	NREM	-0.166012
DL158	DL158-203_good	c1+c2+	Wake	-0.212647
DL158	DL158-205_good	c1+c2+	NREM	0.287173
DL158	DL158-205_good	c1+c2+	Wake	-0.055896
DL158	DL158-207_good	c1-c2-	NREM	-0.340615
DL158	DL158-207_good	c1-c2-	Wake	0.0595363
DL158	DL158-209_good	c1+c2-	NREM	0.14037
DL158	DL158-209_good	c1+c2-	Wake	-0.134091
DL158	DL158-210_good	c1+c2-	NREM	-0.423204
DL158	DL158-210_good	c1+c2-	Wake	-0.489559
DL158	DL158-215_good	c1+c2+	NREM	1.09815
DL158	DL158-215_good	c1+c2+	Wake	1.1004
DL158	DL158-218_good	c1+c2-	NREM	0.231375
DL158	DL158-218_good	c1+c2-	Wake	0.31475
DL158	DL158-220_good	c1+c2+	NREM	0.628458
DL158	DL158-220_good	c1+c2+	Wake	0.518475
DL158	DL158-227_good	c1+c2-	NREM	-0.240829
DL158	DL158-227_good	c1+c2-	Wake	-0.562782
DL158	DL158-228_good	c1+c2+	NREM	0.904372
DL158	DL158-228_good	c1+c2+	Wake	0.379682
DL158	DL158-22_good	c1+c2+	NREM	0.767483
DL158	DL158-22_good	c1+c2+	Wake	0.500066
DL158	DL158-230_good	c1+c2-	NREM	0.0278112
DL158	DL158-230_good	c1+c2-	Wake	-0.0822401
DL158	DL158-232_good	c1+c2-	NREM	-0.101927
DL158	DL158-232_good	c1+c2-	Wake	0.680555
DL158	DL158-234_good	c1+c2+	NREM	0.614571
DL158	DL158-234_good	c1+c2+	Wake	-0.0441744
DL158	DL158-235_good	c1-c2-	NREM	-0.226476
DL158	DL158-235_good	c1-c2-	Wake	0.430187
DL158	DL158-236_good	c1+c2-	NREM	0.222607
DL158	DL158-236_good	c1+c2-	Wake	0.227256
DL158	DL158-237_good	c1+c2+	NREM	0.111912
DL158	DL158-237_good	c1+c2+	Wake	1.01711
DL158	DL158-238_good	c1-c2-	NREM	-0.871974
DL158	DL158-238_good	c1-c2-	Wake	0.736986
DL158	DL158-23_good	c1+c2-	NREM	-0.229567
DL158	DL158-23_good	c1+c2-	Wake	-0.362655
DL158	DL158-240_good	c1-c2-	NREM	-0.146997
DL158	DL158-240_good	c1-c2-	Wake	-0.159412
DL158	DL158-242_good	c1+c2+	NREM	0.207032
DL158	DL158-242_good	c1+c2+	Wake	-0.307302
DL158	DL158-24_good	c1+c2-	NREM	-1.61281
DL158	DL158-24_good	c1+c2-	Wake	-0.446367
DL158	DL158-253_good	c1+c2-	NREM	0.137615
DL158	DL158-253_good	c1+c2-	Wake	0.0394687
DL158	DL158-254_good	c1+c2+	NREM	0.547736
DL158	DL158-254_good	c1+c2+	Wake	0.526092
DL158	DL158-255_good	c1+c2-	NREM	-0.196119
DL158	DL158-255_good	c1+c2-	Wake	-0.124784
DL158	DL158-25_good	c1+c2+	NREM	-0.373515
DL158	DL158-25_good	c1+c2+	Wake	0.323072
DL158	DL158-262_good	c1-c2-	NREM	0.265118
DL158	DL158-262_good	c1-c2-	Wake	2.00078
DL158	DL158-263_good	c1+c2-	NREM	0.143891
DL158	DL158-263_good	c1+c2-	Wake	-0.158817
DL158	DL158-268_good	c1-c2-	NREM	-0.648704
DL158	DL158-268_good	c1-c2-	Wake	0.165371
DL158	DL158-269_good	c1+c2+	NREM	0.334588
DL158	DL158-269_good	c1+c2+	Wake	0.0708228
DL158	DL158-26_good	c1+c2-	NREM	0.246229
DL158	DL158-26_good	c1+c2-	Wake	-0.350313
DL158	DL158-276_good	c1+c2+	NREM	0.261717
DL158	DL158-276_good	c1+c2+	Wake	0.219758
DL158	DL158-277_good	c1+c2+	NREM	0.170137
DL158	DL158-277_good	c1+c2+	Wake	0.439157
DL158	DL158-279_good	c1+c2-	NREM	0.194253
DL158	DL158-279_good	c1+c2-	Wake	-0.652754
DL158	DL158-27_good	c1+c2-	NREM	0.2242
DL158	DL158-27_good	c1+c2-	Wake	0.87602
DL158	DL158-280_good	c1+c2-	NREM	-0.631001
DL158	DL158-280_good	c1+c2-	Wake	0.218809
DL158	DL158-283_good	c1+c2-	NREM	-0.248019
DL158	DL158-283_good	c1+c2-	Wake	-0.565887
DL158	DL158-286_good	c1+c2+	NREM	0.186032
DL158	DL158-286_good	c1+c2+	Wake	-0.806328
DL158	DL158-288_good	c1+c2-	NREM	-0.440087
DL158	DL158-288_good	c1+c2-	Wake	-0.878308
DL158	DL158-28_good	c1+c2+	NREM	0.409049
DL158	DL158-28_good	c1+c2+	Wake	-0.351223
DL158	DL158-290_good	c1+c2+	NREM	0.993044
DL158	DL158-290_good	c1+c2+	Wake	1.00839
DL158	DL158-291_good	c1+c2-	NREM	0.0574882
DL158	DL158-291_good	c1+c2-	Wake	-1.31189
DL158	DL158-292_good	c1+c2+	NREM	-0.097288
DL158	DL158-292_good	c1+c2+	Wake	0.659032
DL158	DL158-29_good	c1-c2-	NREM	-0.96189
DL158	DL158-29_good	c1-c2-	Wake	-0.690431
DL158	DL158-2_good	c1+c2+	NREM	0.836602
DL158	DL158-2_good	c1+c2+	Wake	1.35767
DL158	DL158-300_good	c1-c2-	NREM	-0.559038
DL158	DL158-300_good	c1-c2-	Wake	-0.971969
DL158	DL158-301_good	c1+c2-	NREM	0.0870086
DL158	DL158-301_good	c1+c2-	Wake	0.0411984
DL158	DL158-30_good	c1+c2-	NREM	-0.901865
DL158	DL158-30_good	c1+c2-	Wake	-0.696011
DL158	DL158-310_good	c1-c2-	NREM	-0.273415
DL158	DL158-310_good	c1-c2-	Wake	-0.718965
DL158	DL158-311_good	c1+c2+	NREM	0.340447
DL158	DL158-311_good	c1+c2+	Wake	-0.626869
DL158	DL158-31_good	c1+c2+	NREM	0.153095
DL158	DL158-31_good	c1+c2+	Wake	-0.0373601
DL158	DL158-33_good	c1+c2-	NREM	-0.117987
DL158	DL158-33_good	c1+c2-	Wake	0.0327861
DL158	DL158-35_good	c1+c2-	NREM	0.00106096
DL158	DL158-35_good	c1+c2-	Wake	0.375086
DL158	DL158-36_good	c1+c2-	NREM	-0.109353
DL158	DL158-36_good	c1+c2-	Wake	-0.0649148
DL158	DL158-37_good	c1+c2-	NREM	-0.152474
DL158	DL158-37_good	c1+c2-	Wake	-0.262084
DL158	DL158-38_good	c1+c2-	NREM	0.448427
DL158	DL158-38_good	c1+c2-	Wake	0.0100383
DL158	DL158-407_good	c1-c2-	NREM	-0.340966
DL158	DL158-407_good	c1-c2-	Wake	0.0740803
DL158	DL158-40_good	c1+c2-	NREM	0.398809
DL158	DL158-40_good	c1+c2-	Wake	0.190825
DL158	DL158-414_good	c1-c2-	NREM	-0.461209
DL158	DL158-414_good	c1-c2-	Wake	-0.820457
DL158	DL158-417_good	c1+c2+	NREM	0.37117
DL158	DL158-417_good	c1+c2+	Wake	-0.158503
DL158	DL158-41_good	c1+c2-	NREM	-0.746096
DL158	DL158-41_good	c1+c2-	Wake	0.460746
DL158	DL158-425_good	c1+c2+	NREM	0.181878
DL158	DL158-425_good	c1+c2+	Wake	-0.205499
DL158	DL158-426_good	c1-c2-	NREM	0.216903
DL158	DL158-426_good	c1-c2-	Wake	-0.013508
DL158	DL158-43_good	c1+c2-	NREM	0.0508106
DL158	DL158-43_good	c1+c2-	Wake	-0.283921
DL158	DL158-44_good	c1-c2-	NREM	-0.604093
DL158	DL158-44_good	c1-c2-	Wake	-1.47738
DL158	DL158-459_good	c1+c2-	NREM	0.115269
DL158	DL158-459_good	c1+c2-	Wake	-0.110196
DL158	DL158-464_good	c1+c2-	NREM	-0.139258
DL158	DL158-464_good	c1+c2-	Wake	0.200044
DL158	DL158-46_good	c1+c2+	NREM	0.236416
DL158	DL158-46_good	c1+c2+	Wake	0.940731
DL158	DL158-477_good	c1+c2+	NREM	0.910819
DL158	DL158-477_good	c1+c2+	Wake	0.653808
DL158	DL158-480_good	c1+c2-	NREM	0.350933
DL158	DL158-480_good	c1+c2-	Wake	-0.36641
DL158	DL158-486_good	c1+c2-	NREM	-0.48702
DL158	DL158-486_good	c1+c2-	Wake	-1.09403
DL158	DL158-488_good	c1+c2+	NREM	0.185178
DL158	DL158-488_good	c1+c2+	Wake	0.288285
DL158	DL158-490_good	c1-c2-	NREM	-1.79514
DL158	DL158-490_good	c1-c2-	Wake	-0.536113
DL158	DL158-491_good	c1+c2+	NREM	0.136155
DL158	DL158-491_good	c1+c2+	Wake	0.0619309
DL158	DL158-497_good	c1+c2-	NREM	0.106906
DL158	DL158-497_good	c1+c2-	Wake	0.353458
DL158	DL158-4_good	c1+c2-	NREM	-1.05167
DL158	DL158-4_good	c1+c2-	Wake	-0.0597923
DL158	DL158-502_good	c1+c2-	NREM	0.00630749
DL158	DL158-502_good	c1+c2-	Wake	-0.14119
DL158	DL158-506_good	c1+c2-	NREM	-0.58458
DL158	DL158-506_good	c1+c2-	Wake	0.0832792
DL158	DL158-510_good	c1-c2-	NREM	-0.452021
DL158	DL158-510_good	c1-c2-	Wake	-0.265858
DL158	DL158-511_good	c1-c2-	NREM	-0.231208
DL158	DL158-511_good	c1-c2-	Wake	0.0308706
DL158	DL158-515_good	c1+c2+	NREM	0.495785
DL158	DL158-515_good	c1+c2+	Wake	0.293691
DL158	DL158-52_good	c1+c2+	NREM	1.39363
DL158	DL158-52_good	c1+c2+	Wake	0.352481
DL158	DL158-59_good	c1-c2-	NREM	-0.832062
DL158	DL158-59_good	c1-c2-	Wake	-0.491775
DL158	DL158-5_good	c1+c2-	NREM	-0.299455
DL158	DL158-5_good	c1+c2-	Wake	-0.208429
DL158	DL158-60_good	c1-c2-	NREM	-0.320091
DL158	DL158-60_good	c1-c2-	Wake	0.485858
DL158	DL158-62_good	c1-c2-	NREM	0.170915
DL158	DL158-62_good	c1-c2-	Wake	1.27859
DL158	DL158-63_good	c1+c2+	NREM	1.38189
DL158	DL158-63_good	c1+c2+	Wake	0.409842
DL158	DL158-64_good	c1-c2-	NREM	-1.00587
DL158	DL158-64_good	c1-c2-	Wake	-0.707838
DL158	DL158-65_good	c1+c2-	NREM	0.199488
DL158	DL158-65_good	c1+c2-	Wake	-0.148577
DL158	DL158-6_good	c1+c2-	NREM	-0.851093
DL158	DL158-6_good	c1+c2-	Wake	-0.890807
DL158	DL158-70_good	c1+c2-	NREM	-0.168436
DL158	DL158-70_good	c1+c2-	Wake	0.996823
DL158	DL158-71_good	c1+c2+	NREM	1.04583
DL158	DL158-71_good	c1+c2+	Wake	-0.19049
DL158	DL158-83_good	c1+c2-	NREM	0.181865
DL158	DL158-83_good	c1+c2-	Wake	-0.128916
DL158	DL158-84_good	c1+c2+	NREM	0.715155
DL158	DL158-84_good	c1+c2+	Wake	0.592569
DL158	DL158-88_good	c1+c2-	NREM	0.186576
DL158	DL158-88_good	c1+c2-	Wake	-0.458693
DL158	DL158-91_good	c1-c2-	NREM	-0.0340555
DL158	DL158-91_good	c1-c2-	Wake	0.844633
DL158	DL158-9_good	c1+c2+	NREM	0.994879
DL158	DL158-9_good	c1+c2+	Wake	0.922068

## Sheet: ExtData6e
ms_id	subclass	irem	ampl
DL159-119_good	c1-c2-	0	0.234508
DL159-119_good	c1-c2-	1	0.401732
DL159-119_good	c1-c2-	2	0.272425
DL159-126_good	c1-c2-	0	1.39809
DL159-126_good	c1-c2-	1	1.50381
DL159-126_good	c1-c2-	2	0.764046
DL159-161_good	c1-c2-	0	0.92318
DL159-161_good	c1-c2-	1	1.71853
DL159-161_good	c1-c2-	2	0.831464
DL159-164_good	c1-c2-	0	0.624661
DL159-164_good	c1-c2-	1	0.478291
DL159-164_good	c1-c2-	2	0.312405
DL159-166_good	c1-c2-	0	1.38904
DL159-166_good	c1-c2-	1	1.28388
DL159-166_good	c1-c2-	2	0.911271
DL159-184_good	c1-c2-	0	1.43656
DL159-184_good	c1-c2-	1	1.69838
DL159-184_good	c1-c2-	2	1.08402
DL159-186_good	c1-c2-	0	1.2147
DL159-186_good	c1-c2-	1	1.08047
DL159-186_good	c1-c2-	2	0.742153
DL159-187_good	c1-c2-	0	1.2421
DL159-187_good	c1-c2-	1	1.1249
DL159-187_good	c1-c2-	2	0.72888
DL159-18_good	c1-c2-	0	1.09414
DL159-18_good	c1-c2-	1	1.38013
DL159-18_good	c1-c2-	2	0.812451
DL159-191_good	c1-c2-	0	1.7865
DL159-191_good	c1-c2-	1	1.45434
DL159-191_good	c1-c2-	2	0.942086
DL159-194_good	c1-c2-	0	0.83926
DL159-194_good	c1-c2-	1	0.785696
DL159-194_good	c1-c2-	2	0.530817
DL159-195_good	c1-c2-	0	1.21506
DL159-195_good	c1-c2-	1	1.00664
DL159-195_good	c1-c2-	2	0.789431
DL159-219_good	c1-c2-	0	0.267655
DL159-219_good	c1-c2-	1	0.294548
DL159-219_good	c1-c2-	2	0.359972
DL159-233_good	c1-c2-	0	0.801782
DL159-233_good	c1-c2-	1	1.01292
DL159-233_good	c1-c2-	2	0.709236
DL159-234_good	c1-c2-	0	0.388949
DL159-234_good	c1-c2-	1	0.587651
DL159-234_good	c1-c2-	2	0.289315
DL159-242_good	c1-c2-	0	0.462372
DL159-242_good	c1-c2-	1	0.919072
DL159-242_good	c1-c2-	2	0.552325
DL159-245_good	c1-c2-	0	0.602734
DL159-245_good	c1-c2-	1	0.996264
DL159-245_good	c1-c2-	2	0.436012
DL159-250_good	c1-c2-	0	0.735238
DL159-250_good	c1-c2-	1	0.731242
DL159-250_good	c1-c2-	2	0.550411
DL159-251_good	c1-c2-	0	0.632774
DL159-251_good	c1-c2-	1	0.493821
DL159-251_good	c1-c2-	2	0.675225
DL159-252_good	c1-c2-	0	0.981203
DL159-252_good	c1-c2-	1	1.107
DL159-252_good	c1-c2-	2	0.684912
DL159-27_good	c1-c2-	0	1.01679
DL159-27_good	c1-c2-	1	0.964408
DL159-27_good	c1-c2-	2	0.601651
DL159-282_good	c1-c2-	0	0.382488
DL159-282_good	c1-c2-	1	0.62303
DL159-282_good	c1-c2-	2	0.527023
DL159-284_good	c1-c2-	0	0.312126
DL159-284_good	c1-c2-	1	0.488655
DL159-284_good	c1-c2-	2	0.469338
DL159-292_good	c1-c2-	0	0.217357
DL159-292_good	c1-c2-	1	0.502149
DL159-292_good	c1-c2-	2	0.640088
DL159-294_good	c1-c2-	0	0.264478
DL159-294_good	c1-c2-	1	0.291716
DL159-294_good	c1-c2-	2	0.184017
DL159-309_good	c1-c2-	0	0.524549
DL159-309_good	c1-c2-	1	0.647683
DL159-309_good	c1-c2-	2	0.625813
DL159-30_good	c1-c2-	0	1.20469
DL159-30_good	c1-c2-	1	0.676989
DL159-30_good	c1-c2-	2	0.660226
DL159-317_good	c1-c2-	0	1.0889
DL159-317_good	c1-c2-	1	1.17729
DL159-317_good	c1-c2-	2	0.756821
DL159-347_good	c1-c2-	0	1.00951
DL159-347_good	c1-c2-	1	0.855078
DL159-347_good	c1-c2-	2	0.640635
DL159-34_good	c1-c2-	0	0.0905574
DL159-34_good	c1-c2-	1	0.164811
DL159-34_good	c1-c2-	2	0.142743
DL159-35_good	c1-c2-	0	1.02355
DL159-35_good	c1-c2-	1	1.25396
DL159-35_good	c1-c2-	2	0.697578
DL159-363_good	c1-c2-	0	1.10966
DL159-363_good	c1-c2-	1	1.03098
DL159-363_good	c1-c2-	2	0.765615
DL159-374_good	c1-c2-	0	0.731227
DL159-374_good	c1-c2-	1	0.74603
DL159-374_good	c1-c2-	2	0.614665
DL159-403_good	c1-c2-	0	1.2152
DL159-403_good	c1-c2-	1	0.995329
DL159-403_good	c1-c2-	2	0.882886
DL159-405_good	c1-c2-	0	1.78008
DL159-405_good	c1-c2-	1	1.94581
DL159-405_good	c1-c2-	2	1.2668
DL159-406_good	c1-c2-	0	0.307307
DL159-406_good	c1-c2-	1	0.613497
DL159-406_good	c1-c2-	2	0.339792
DL159-434_good	c1-c2-	0	0.533288
DL159-434_good	c1-c2-	1	0.434898
DL159-434_good	c1-c2-	2	0.213664
DL159-47_good	c1-c2-	0	1.63296
DL159-47_good	c1-c2-	1	1.86142
DL159-47_good	c1-c2-	2	1.22405
DL159-55_good	c1-c2-	0	0.236182
DL159-55_good	c1-c2-	1	0.531203
DL159-55_good	c1-c2-	2	0.21619
DL159-67_good	c1-c2-	0	1.0101
DL159-67_good	c1-c2-	1	0.743123
DL159-67_good	c1-c2-	2	0.962148
DL159-69_good	c1-c2-	0	0.790522
DL159-69_good	c1-c2-	1	0.698284
DL159-69_good	c1-c2-	2	0.540076
DL159-78_good	c1-c2-	0	0.838399
DL159-78_good	c1-c2-	1	1.08442
DL159-78_good	c1-c2-	2	0.549201
DL159-90_good	c1-c2-	0	0.101528
DL159-90_good	c1-c2-	1	0.415628
DL159-90_good	c1-c2-	2	0.28466
DL161-130_good	c1-c2-	0	0.52468
DL161-130_good	c1-c2-	1	0.707076
DL161-130_good	c1-c2-	2	0.53758
DL161-195_good	c1-c2-	0	0.372926
DL161-195_good	c1-c2-	1	0.219378
DL161-195_good	c1-c2-	2	0.346363
DL161-214_good	c1-c2-	0	1.45552
DL161-214_good	c1-c2-	1	0.851577
DL161-214_good	c1-c2-	2	1.10408
DL161-228_good	c1-c2-	0	1.27688
DL161-228_good	c1-c2-	1	0.87511
DL161-228_good	c1-c2-	2	1.14167
DL161-252_good	c1-c2-	0	0.773466
DL161-252_good	c1-c2-	1	0.784743
DL161-252_good	c1-c2-	2	1.05571
DL161-255_good	c1-c2-	0	0.264811
DL161-255_good	c1-c2-	1	0.294907
DL161-255_good	c1-c2-	2	0.316622
DL161-256_good	c1-c2-	0	0.889078
DL161-256_good	c1-c2-	1	0.761704
DL161-256_good	c1-c2-	2	0.961214
DL161-271_good	c1-c2-	0	0.459682
DL161-271_good	c1-c2-	1	0.247908
DL161-271_good	c1-c2-	2	0.352531
DL161-274_good	c1-c2-	0	0.531351
DL161-274_good	c1-c2-	1	0.520413
DL161-274_good	c1-c2-	2	0.602658
DL161-293_good	c1-c2-	0	0.906534
DL161-293_good	c1-c2-	1	0.926817
DL161-293_good	c1-c2-	2	0.798642
DL161-300_good	c1-c2-	0	0.435049
DL161-300_good	c1-c2-	1	0.350613
DL161-300_good	c1-c2-	2	0.450636
DL161-307_good	c1-c2-	0	0.721113
DL161-307_good	c1-c2-	1	0.639292
DL161-307_good	c1-c2-	2	0.64367
DL161-357_good	c1-c2-	0	0.580163
DL161-357_good	c1-c2-	1	0.475442
DL161-357_good	c1-c2-	2	0.527352
DL161-402_good	c1-c2-	0	0.6632
DL161-402_good	c1-c2-	1	0.892561
DL161-402_good	c1-c2-	2	0.711976
DL161-481_good	c1-c2-	0	0.768883
DL161-481_good	c1-c2-	1	0.673751
DL161-481_good	c1-c2-	2	0.951553
DL161-79_good	c1-c2-	0	0.541957
DL161-79_good	c1-c2-	1	0.49872
DL161-79_good	c1-c2-	2	0.36845
DL108-112_good	c1-c2-	0	0.454276
DL108-112_good	c1-c2-	1	0.391495
DL108-112_good	c1-c2-	2	0.396178
DL108-166_good	c1-c2-	0	1.0028
DL108-166_good	c1-c2-	1	0.902122
DL108-166_good	c1-c2-	2	0.895248
DL108-172_good	c1-c2-	0	0.884778
DL108-172_good	c1-c2-	1	0.997053
DL108-172_good	c1-c2-	2	0.762367
DL108-175_good	c1-c2-	0	0.779539
DL108-175_good	c1-c2-	1	0.653606
DL108-175_good	c1-c2-	2	0.58228
DL108-219_good	c1-c2-	0	1.44338
DL108-219_good	c1-c2-	1	1.61621
DL108-219_good	c1-c2-	2	1.71535
DL108-224_good	c1-c2-	0	1.42031
DL108-224_good	c1-c2-	1	0.878817
DL108-224_good	c1-c2-	2	0.679899
DL108-231_good	c1-c2-	0	1.38578
DL108-231_good	c1-c2-	1	1.29655
DL108-231_good	c1-c2-	2	1.11179
DL108-235_good	c1-c2-	0	1.28189
DL108-235_good	c1-c2-	1	1.2329
DL108-235_good	c1-c2-	2	1.01313
DL108-236_good	c1-c2-	0	1.09598
DL108-236_good	c1-c2-	1	0.576135
DL108-236_good	c1-c2-	2	0.585531
DL108-237_good	c1-c2-	0	0.926871
DL108-237_good	c1-c2-	1	0.739815
DL108-237_good	c1-c2-	2	1.1079
DL108-238_good	c1-c2-	0	1.5276
DL108-238_good	c1-c2-	1	0.814898
DL108-238_good	c1-c2-	2	0.690976
DL108-250_good	c1-c2-	0	0.250315
DL108-250_good	c1-c2-	1	0.51478
DL108-250_good	c1-c2-	2	0.498594
DL108-261_good	c1-c2-	0	0.802674
DL108-261_good	c1-c2-	1	0.799736
DL108-261_good	c1-c2-	2	1.25953
DL108-31_good	c1-c2-	0	0.416021
DL108-31_good	c1-c2-	1	0.425231
DL108-31_good	c1-c2-	2	0.220714
DL108-37_good	c1-c2-	0	0.743538
DL108-37_good	c1-c2-	1	0.705766
DL108-37_good	c1-c2-	2	0.597087
DL108-380_good	c1-c2-	0	0.816032
DL108-380_good	c1-c2-	1	0.973714
DL108-380_good	c1-c2-	2	0.738796
DL108-47_good	c1-c2-	0	0.828481
DL108-47_good	c1-c2-	1	0.70611
DL108-47_good	c1-c2-	2	0.717737
DL108-50_good	c1-c2-	0	0.379378
DL108-50_good	c1-c2-	1	0.195655
DL108-50_good	c1-c2-	2	0.297864
DL108-79_good	c1-c2-	0	0.453107
DL108-79_good	c1-c2-	1	0.432508
DL108-79_good	c1-c2-	2	0.39183
DL108-94_good	c1-c2-	0	0.568291
DL108-94_good	c1-c2-	1	0.733828
DL108-94_good	c1-c2-	2	0.606283
DL172-11_good	c1-c2-	0	0.745961
DL172-11_good	c1-c2-	1	0.230999
DL172-11_good	c1-c2-	2	0.783546
DL172-123_good	c1-c2-	0	1.87419
DL172-123_good	c1-c2-	1	1.28526
DL172-123_good	c1-c2-	2	0.76212
DL172-133_good	c1-c2-	0	1.7986
DL172-133_good	c1-c2-	1	1.22246
DL172-133_good	c1-c2-	2	0.784386
DL172-134_good	c1-c2-	0	2.33267
DL172-134_good	c1-c2-	1	1.49888
DL172-134_good	c1-c2-	2	1.08207
DL172-179_good	c1-c2-	0	1.82269
DL172-179_good	c1-c2-	1	1.15041
DL172-179_good	c1-c2-	2	0.96835
DL172-180_good	c1-c2-	0	0.412373
DL172-180_good	c1-c2-	1	0.291591
DL172-180_good	c1-c2-	2	0.160618
DL172-187_good	c1-c2-	0	1.69521
DL172-187_good	c1-c2-	1	1.37777
DL172-187_good	c1-c2-	2	1.17974
DL172-190_good	c1-c2-	0	0.503037
DL172-190_good	c1-c2-	1	0.778247
DL172-190_good	c1-c2-	2	0.493658
DL172-192_good	c1-c2-	0	0.619719
DL172-192_good	c1-c2-	1	1.32647
DL172-192_good	c1-c2-	2	0.287969
DL172-197_good	c1-c2-	0	0.842457
DL172-197_good	c1-c2-	1	0.58066
DL172-197_good	c1-c2-	2	0.575679
DL172-24_good	c1-c2-	0	1.25083
DL172-24_good	c1-c2-	1	0.804231
DL172-24_good	c1-c2-	2	0.457168
DL172-263_good	c1-c2-	0	1.05592
DL172-263_good	c1-c2-	1	0.899303
DL172-263_good	c1-c2-	2	0.669688
DL172-275_good	c1-c2-	0	2.02359
DL172-275_good	c1-c2-	1	1.45499
DL172-275_good	c1-c2-	2	1.06926
DL172-293_good	c1-c2-	0	1.04857
DL172-293_good	c1-c2-	1	0.503814
DL172-293_good	c1-c2-	2	0.517291
DL172-294_good	c1-c2-	0	0.514191
DL172-294_good	c1-c2-	1	0.907663
DL172-294_good	c1-c2-	2	0.611018
DL172-303_good	c1-c2-	0	0.976747
DL172-303_good	c1-c2-	1	0.876474
DL172-303_good	c1-c2-	2	0.803229
DL172-326_good	c1-c2-	0	1.04085
DL172-326_good	c1-c2-	1	1.12759
DL172-326_good	c1-c2-	2	0.747814
DL172-338_good	c1-c2-	0	1.51492
DL172-338_good	c1-c2-	1	1.36172
DL172-338_good	c1-c2-	2	1.18252
DL172-341_good	c1-c2-	0	1.94547
DL172-341_good	c1-c2-	1	1.3862
DL172-341_good	c1-c2-	2	0.778719
DL172-344_good	c1-c2-	0	1.20192
DL172-344_good	c1-c2-	1	1.07467
DL172-344_good	c1-c2-	2	0.880324
DL172-352_good	c1-c2-	0	1.02121
DL172-352_good	c1-c2-	1	1.00226
DL172-352_good	c1-c2-	2	0.921329
DL172-353_good	c1-c2-	0	1.30679
DL172-353_good	c1-c2-	1	1.21924
DL172-353_good	c1-c2-	2	0.741914
DL172-356_good	c1-c2-	0	1.89794
DL172-356_good	c1-c2-	1	1.28196
DL172-356_good	c1-c2-	2	0.977887
DL172-357_good	c1-c2-	0	0.746787
DL172-357_good	c1-c2-	1	0.437344
DL172-357_good	c1-c2-	2	1.01765
DL172-358_good	c1-c2-	0	1.49529
DL172-358_good	c1-c2-	1	1.24549
DL172-358_good	c1-c2-	2	1.07453
DL172-361_good	c1-c2-	0	1.3028
DL172-361_good	c1-c2-	1	1.16206
DL172-361_good	c1-c2-	2	0.948527
DL172-364_good	c1-c2-	0	1.50737
DL172-364_good	c1-c2-	1	1.23588
DL172-364_good	c1-c2-	2	0.897641
DL172-365_good	c1-c2-	0	1.02424
DL172-365_good	c1-c2-	1	1.07138
DL172-365_good	c1-c2-	2	1.05105
DL172-375_good	c1-c2-	0	1.80134
DL172-375_good	c1-c2-	1	1.3439
DL172-375_good	c1-c2-	2	1.14798
DL172-378_good	c1-c2-	0	1.58845
DL172-378_good	c1-c2-	1	1.24987
DL172-378_good	c1-c2-	2	0.962106
DL172-382_good	c1-c2-	0	1.71149
DL172-382_good	c1-c2-	1	1.29748
DL172-382_good	c1-c2-	2	0.83394
DL172-383_good	c1-c2-	0	0.494579
DL172-383_good	c1-c2-	1	0.709208
DL172-383_good	c1-c2-	2	0.520269
DL172-384_good	c1-c2-	0	1.82892
DL172-384_good	c1-c2-	1	1.45136
DL172-384_good	c1-c2-	2	0.906898
DL172-388_good	c1-c2-	0	1.63032
DL172-388_good	c1-c2-	1	1.39818
DL172-388_good	c1-c2-	2	0.936275
DL172-392_good	c1-c2-	0	1.64496
DL172-392_good	c1-c2-	1	1.30527
DL172-392_good	c1-c2-	2	1.08276
DL172-400_good	c1-c2-	0	1.16452
DL172-400_good	c1-c2-	1	0.888347
DL172-400_good	c1-c2-	2	0.774369
DL172-402_good	c1-c2-	0	0.762726
DL172-402_good	c1-c2-	1	0.42942
DL172-402_good	c1-c2-	2	0.794691
DL172-404_good	c1-c2-	0	1.87252
DL172-404_good	c1-c2-	1	1.39352
DL172-404_good	c1-c2-	2	1.01856
DL172-408_good	c1-c2-	0	1.09869
DL172-408_good	c1-c2-	1	1.07543
DL172-408_good	c1-c2-	2	0.964055
DL172-419_good	c1-c2-	0	0.838962
DL172-419_good	c1-c2-	1	0.839995
DL172-419_good	c1-c2-	2	0.669555
DL172-421_good	c1-c2-	0	1.51913
DL172-421_good	c1-c2-	1	1.17951
DL172-421_good	c1-c2-	2	0.752057
DL172-423_good	c1-c2-	0	1.58773
DL172-423_good	c1-c2-	1	1.08512
DL172-423_good	c1-c2-	2	1.19119
DL172-424_good	c1-c2-	0	2.00173
DL172-424_good	c1-c2-	1	1.50137
DL172-424_good	c1-c2-	2	1.11946
DL172-429_good	c1-c2-	0	0.862336
DL172-429_good	c1-c2-	1	0.617609
DL172-429_good	c1-c2-	2	0.813098
DL172-431_good	c1-c2-	0	2.15714
DL172-431_good	c1-c2-	1	1.12361
DL172-431_good	c1-c2-	2	0.867027
DL172-432_good	c1-c2-	0	0.822711
DL172-432_good	c1-c2-	1	0.838636
DL172-432_good	c1-c2-	2	0.822029
DL172-433_good	c1-c2-	0	1.95002
DL172-433_good	c1-c2-	1	1.2148
DL172-433_good	c1-c2-	2	1.20605
DL172-437_good	c1-c2-	0	1.37913
DL172-437_good	c1-c2-	1	1.04034
DL172-437_good	c1-c2-	2	0.72334
DL172-438_good	c1-c2-	0	1.45114
DL172-438_good	c1-c2-	1	0.575063
DL172-438_good	c1-c2-	2	0.526798
DL172-439_good	c1-c2-	0	0.824325
DL172-439_good	c1-c2-	1	0.979985
DL172-439_good	c1-c2-	2	0.483836
DL172-440_good	c1-c2-	0	0.971086
DL172-440_good	c1-c2-	1	0.819479
DL172-440_good	c1-c2-	2	0.62489
DL172-445_good	c1-c2-	0	1.56912
DL172-445_good	c1-c2-	1	1.08727
DL172-445_good	c1-c2-	2	0.78258
DL172-446_good	c1-c2-	0	1.33632
DL172-446_good	c1-c2-	1	0.893508
DL172-446_good	c1-c2-	2	0.566153
DL172-447_good	c1-c2-	0	0.432982
DL172-447_good	c1-c2-	1	0.604464
DL172-447_good	c1-c2-	2	0.888001
DL172-449_good	c1-c2-	0	1.80372
DL172-449_good	c1-c2-	1	1.35888
DL172-449_good	c1-c2-	2	1.16623
DL172-450_good	c1-c2-	0	1.42253
DL172-450_good	c1-c2-	1	1.19664
DL172-450_good	c1-c2-	2	0.879005
DL172-455_good	c1-c2-	0	1.83796
DL172-455_good	c1-c2-	1	1.43898
DL172-455_good	c1-c2-	2	1.16811
DL172-458_good	c1-c2-	0	1.23856
DL172-458_good	c1-c2-	1	0.955276
DL172-458_good	c1-c2-	2	0.707794
DL172-459_good	c1-c2-	0	1.61528
DL172-459_good	c1-c2-	1	1.18036
DL172-459_good	c1-c2-	2	0.877369
DL172-464_good	c1-c2-	0	1.85437
DL172-464_good	c1-c2-	1	1.34979
DL172-464_good	c1-c2-	2	0.889475
DL172-486_good	c1-c2-	0	1.40586
DL172-486_good	c1-c2-	1	1.14292
DL172-486_good	c1-c2-	2	0.796866
DL172-4_good	c1-c2-	0	0.637957
DL172-4_good	c1-c2-	1	0.832369
DL172-4_good	c1-c2-	2	0.542083
DL172-500_good	c1-c2-	0	1.82142
DL172-500_good	c1-c2-	1	1.32192
DL172-500_good	c1-c2-	2	0.723186
DL172-535_good	c1-c2-	0	1.65827
DL172-535_good	c1-c2-	1	1.27466
DL172-535_good	c1-c2-	2	0.846753
DL172-547_good	c1-c2-	0	0.804439
DL172-547_good	c1-c2-	1	0.343159
DL172-547_good	c1-c2-	2	0.25112
DL172-564_good	c1-c2-	0	1.47299
DL172-564_good	c1-c2-	1	1.44067
DL172-564_good	c1-c2-	2	1.09556
DL172-566_good	c1-c2-	0	1.18791
DL172-566_good	c1-c2-	1	0.752562
DL172-566_good	c1-c2-	2	0.902166
DL172-567_good	c1-c2-	0	1.38139
DL172-567_good	c1-c2-	1	1.1018
DL172-567_good	c1-c2-	2	0.95814
DL172-569_good	c1-c2-	0	1.5944
DL172-569_good	c1-c2-	1	1.13907
DL172-569_good	c1-c2-	2	0.750341
DL172-571_good	c1-c2-	0	1.34882
DL172-571_good	c1-c2-	1	1.12556
DL172-571_good	c1-c2-	2	0.843971
DL172-573_good	c1-c2-	0	1.6042
DL172-573_good	c1-c2-	1	1.34718
DL172-573_good	c1-c2-	2	0.873117
DL172-574_good	c1-c2-	0	1.31653
DL172-574_good	c1-c2-	1	0.988821
DL172-574_good	c1-c2-	2	0.738944
DL172-580_good	c1-c2-	0	1.82162
DL172-580_good	c1-c2-	1	1.16728
DL172-580_good	c1-c2-	2	0.932618
DL172-584_good	c1-c2-	0	0.382483
DL172-584_good	c1-c2-	1	0.496231
DL172-584_good	c1-c2-	2	0.3829
DL172-7_good	c1-c2-	0	0.870187
DL172-7_good	c1-c2-	1	0.433702
DL172-7_good	c1-c2-	2	0.288288
DL194-103_good	c1-c2-	0	1.04807
DL194-103_good	c1-c2-	1	0.283517
DL194-103_good	c1-c2-	2	0.816195
DL194-112_good	c1-c2-	0	0.636149
DL194-112_good	c1-c2-	1	0.66258
DL194-112_good	c1-c2-	2	0.714703
DL194-113_good	c1-c2-	0	1.32623
DL194-113_good	c1-c2-	1	1.58387
DL194-113_good	c1-c2-	2	0.952717
DL194-134_good	c1-c2-	0	1.01919
DL194-134_good	c1-c2-	1	0.989136
DL194-134_good	c1-c2-	2	1.1659
DL194-136_good	c1-c2-	0	0.407058
DL194-136_good	c1-c2-	1	0.51254
DL194-136_good	c1-c2-	2	0.42447
DL194-143_good	c1-c2-	0	1.26447
DL194-143_good	c1-c2-	1	0.761783
DL194-143_good	c1-c2-	2	0.977594
DL194-170_good	c1-c2-	0	0.784204
DL194-170_good	c1-c2-	1	1.22593
DL194-170_good	c1-c2-	2	1.20536
DL194-173_good	c1-c2-	0	0.895801
DL194-173_good	c1-c2-	1	1.16364
DL194-173_good	c1-c2-	2	0.923369
DL194-180_good	c1-c2-	0	0.600945
DL194-180_good	c1-c2-	1	1.09856
DL194-180_good	c1-c2-	2	1.02216
DL194-190_good	c1-c2-	0	0.52562
DL194-190_good	c1-c2-	1	0.44328
DL194-190_good	c1-c2-	2	0.531969
DL194-297_good	c1-c2-	0	0.11767
DL194-297_good	c1-c2-	1	0.144657
DL194-297_good	c1-c2-	2	0.4535
DL194-309_good	c1-c2-	0	0.242015
DL194-309_good	c1-c2-	1	0.235242
DL194-309_good	c1-c2-	2	0.389036
DL194-315_good	c1-c2-	0	0.51229
DL194-315_good	c1-c2-	1	0.298475
DL194-315_good	c1-c2-	2	0.60614
DL194-334_good	c1-c2-	0	0.896382
DL194-334_good	c1-c2-	1	0.873907
DL194-334_good	c1-c2-	2	0.959712
DL194-341_good	c1-c2-	0	0.581283
DL194-341_good	c1-c2-	1	0.598609
DL194-341_good	c1-c2-	2	0.578589
DL194-353_good	c1-c2-	0	0.373852
DL194-353_good	c1-c2-	1	0.498013
DL194-353_good	c1-c2-	2	0.445978
DL194-35_good	c1-c2-	0	1.21466
DL194-35_good	c1-c2-	1	1.34179
DL194-35_good	c1-c2-	2	1.25367
DL194-360_good	c1-c2-	0	0.560905
DL194-360_good	c1-c2-	1	0.6813
DL194-360_good	c1-c2-	2	0.713547
DL194-366_good	c1-c2-	0	0.405322
DL194-366_good	c1-c2-	1	0.355252
DL194-366_good	c1-c2-	2	0.466514
DL194-367_good	c1-c2-	0	0.92082
DL194-367_good	c1-c2-	1	1.2963
DL194-367_good	c1-c2-	2	0.854697
DL194-36_good	c1-c2-	0	1.2431
DL194-36_good	c1-c2-	1	1.21796
DL194-36_good	c1-c2-	2	1.09577
DL194-376_good	c1-c2-	0	0.576825
DL194-376_good	c1-c2-	1	0.919137
DL194-376_good	c1-c2-	2	0.676981
DL194-381_good	c1-c2-	0	1.15103
DL194-381_good	c1-c2-	1	1.36194
DL194-381_good	c1-c2-	2	1.15902
DL194-384_good	c1-c2-	0	0.452788
DL194-384_good	c1-c2-	1	0.327127
DL194-384_good	c1-c2-	2	0.584475
DL194-385_good	c1-c2-	0	0.357145
DL194-385_good	c1-c2-	1	0.47424
DL194-385_good	c1-c2-	2	0.516646
DL194-387_good	c1-c2-	0	0.245645
DL194-387_good	c1-c2-	1	0.680261
DL194-387_good	c1-c2-	2	0.523496
DL194-392_good	c1-c2-	0	0.820411
DL194-392_good	c1-c2-	1	1.10351
DL194-392_good	c1-c2-	2	0.860296
DL194-397_good	c1-c2-	0	1.08094
DL194-397_good	c1-c2-	1	1.16829
DL194-397_good	c1-c2-	2	1.03642
DL194-400_good	c1-c2-	0	0.806639
DL194-400_good	c1-c2-	1	1.06548
DL194-400_good	c1-c2-	2	0.991369
DL194-406_good	c1-c2-	0	1.04288
DL194-406_good	c1-c2-	1	1.24017
DL194-406_good	c1-c2-	2	1.13635
DL194-41_good	c1-c2-	0	0.741532
DL194-41_good	c1-c2-	1	0.780843
DL194-41_good	c1-c2-	2	0.712435
DL194-449_good	c1-c2-	0	0.898525
DL194-449_good	c1-c2-	1	1.26234
DL194-449_good	c1-c2-	2	0.942852
DL194-511_good	c1-c2-	0	0.848586
DL194-511_good	c1-c2-	1	0.623928
DL194-511_good	c1-c2-	2	0.710012
DL194-514_good	c1-c2-	0	0.407331
DL194-514_good	c1-c2-	1	0.542117
DL194-514_good	c1-c2-	2	0.156779
DL194-52_good	c1-c2-	0	1.21896
DL194-52_good	c1-c2-	1	1.20202
DL194-52_good	c1-c2-	2	1.16171
DL194-536_good	c1-c2-	0	0.394485
DL194-536_good	c1-c2-	1	0.439337
DL194-536_good	c1-c2-	2	0.630084
DL194-56_good	c1-c2-	0	0.967606
DL194-56_good	c1-c2-	1	1.01694
DL194-56_good	c1-c2-	2	0.897286
DL194-576_good	c1-c2-	0	0.412659
DL194-576_good	c1-c2-	1	0.740262
DL194-576_good	c1-c2-	2	0.563728
DL194-60_good	c1-c2-	0	0.790621
DL194-60_good	c1-c2-	1	0.926013
DL194-60_good	c1-c2-	2	0.827224
DL194-62_good	c1-c2-	0	1.28707
DL194-62_good	c1-c2-	1	1.3921
DL194-62_good	c1-c2-	2	1.27392
DL194-65_good	c1-c2-	0	1.07567
DL194-65_good	c1-c2-	1	0.853749
DL194-65_good	c1-c2-	2	1.21604
DL194-74_good	c1-c2-	0	0.945814
DL194-74_good	c1-c2-	1	1.07545
DL194-74_good	c1-c2-	2	0.910112
DL194-76_good	c1-c2-	0	1.27032
DL194-76_good	c1-c2-	1	1.29274
DL194-76_good	c1-c2-	2	1.11592
DL194-84_good	c1-c2-	0	1.25556
DL194-84_good	c1-c2-	1	1.50997
DL194-84_good	c1-c2-	2	1.35593
DL158-108_good	c1-c2-	0	1.06459
DL158-108_good	c1-c2-	1	1.02262
DL158-108_good	c1-c2-	2	0.999525
DL158-109_good	c1-c2-	0	1.14707
DL158-109_good	c1-c2-	1	1.33975
DL158-109_good	c1-c2-	2	0.924351
DL158-125_good	c1-c2-	0	0.364486
DL158-125_good	c1-c2-	1	0.580108
DL158-125_good	c1-c2-	2	0.378493
DL158-130_good	c1-c2-	0	0.309168
DL158-130_good	c1-c2-	1	0.422301
DL158-130_good	c1-c2-	2	0.294193
DL158-137_good	c1-c2-	0	0.345009
DL158-137_good	c1-c2-	1	0.523301
DL158-137_good	c1-c2-	2	0.386255
DL158-139_good	c1-c2-	0	0.515349
DL158-139_good	c1-c2-	1	0.692013
DL158-139_good	c1-c2-	2	0.627338
DL158-141_good	c1-c2-	0	0.805428
DL158-141_good	c1-c2-	1	0.861303
DL158-141_good	c1-c2-	2	0.633784
DL158-143_good	c1-c2-	0	0.324762
DL158-143_good	c1-c2-	1	0.448161
DL158-143_good	c1-c2-	2	0.355545
DL158-144_good	c1-c2-	0	1.29326
DL158-144_good	c1-c2-	1	1.45644
DL158-144_good	c1-c2-	2	0.967618
DL158-145_good	c1-c2-	0	0.310717
DL158-145_good	c1-c2-	1	0.757001
DL158-145_good	c1-c2-	2	0.523993
DL158-149_good	c1-c2-	0	0.474274
DL158-149_good	c1-c2-	1	0.809175
DL158-149_good	c1-c2-	2	0.509404
DL158-168_good	c1-c2-	0	0.267145
DL158-168_good	c1-c2-	1	0.59413
DL158-168_good	c1-c2-	2	0.542677
DL158-186_good	c1-c2-	0	0.924302
DL158-186_good	c1-c2-	1	0.887646
DL158-186_good	c1-c2-	2	0.643832
DL158-187_good	c1-c2-	0	0.283862
DL158-187_good	c1-c2-	1	0.652656
DL158-187_good	c1-c2-	2	0.387999
DL158-192_good	c1-c2-	0	0.797652
DL158-192_good	c1-c2-	1	0.819064
DL158-192_good	c1-c2-	2	0.665763
DL158-199_good	c1-c2-	0	0.821734
DL158-199_good	c1-c2-	1	0.787321
DL158-199_good	c1-c2-	2	0.498595
DL158-19_good	c1-c2-	0	0.256063
DL158-19_good	c1-c2-	1	0.179087
DL158-19_good	c1-c2-	2	0.15024
DL158-201_good	c1-c2-	0	0.692
DL158-201_good	c1-c2-	1	0.937449
DL158-201_good	c1-c2-	2	0.680386
DL158-207_good	c1-c2-	0	0.892186
DL158-207_good	c1-c2-	1	0.692751
DL158-207_good	c1-c2-	2	1.04903
DL158-235_good	c1-c2-	0	1.01634
DL158-235_good	c1-c2-	1	0.924956
DL158-235_good	c1-c2-	2	0.886273
DL158-238_good	c1-c2-	0	0.633817
DL158-238_good	c1-c2-	1	0.331954
DL158-238_good	c1-c2-	2	0.721796
DL158-240_good	c1-c2-	0	0.0895858
DL158-240_good	c1-c2-	1	0.135639
DL158-240_good	c1-c2-	2	0.131632
DL158-262_good	c1-c2-	0	0.399359
DL158-262_good	c1-c2-	1	0.837947
DL158-262_good	c1-c2-	2	0.849148
DL158-268_good	c1-c2-	0	0.931484
DL158-268_good	c1-c2-	1	0.596402
DL158-268_good	c1-c2-	2	0.628718
DL158-29_good	c1-c2-	0	0.540956
DL158-29_good	c1-c2-	1	0.254568
DL158-29_good	c1-c2-	2	0.339843
DL158-300_good	c1-c2-	0	1.30134
DL158-300_good	c1-c2-	1	1.42602
DL158-300_good	c1-c2-	2	1.23502
DL158-310_good	c1-c2-	0	0.812473
DL158-310_good	c1-c2-	1	0.81071
DL158-310_good	c1-c2-	2	0.651363
DL158-407_good	c1-c2-	0	1.33736
DL158-407_good	c1-c2-	1	1.27902
DL158-407_good	c1-c2-	2	1.25873
DL158-414_good	c1-c2-	0	0.749395
DL158-414_good	c1-c2-	1	0.59311
DL158-414_good	c1-c2-	2	0.616887
DL158-426_good	c1-c2-	0	0.843127
DL158-426_good	c1-c2-	1	0.957315
DL158-426_good	c1-c2-	2	0.839704
DL158-44_good	c1-c2-	0	0.339641
DL158-44_good	c1-c2-	1	0.399035
DL158-44_good	c1-c2-	2	0.11259
DL158-490_good	c1-c2-	0	0.79099
DL158-490_good	c1-c2-	1	0.359092
DL158-490_good	c1-c2-	2	0.26651
DL158-510_good	c1-c2-	0	0.521441
DL158-510_good	c1-c2-	1	0.739802
DL158-510_good	c1-c2-	2	0.546589
DL158-511_good	c1-c2-	0	0.606139
DL158-511_good	c1-c2-	1	0.745269
DL158-511_good	c1-c2-	2	0.568511
DL158-59_good	c1-c2-	0	1.09095
DL158-59_good	c1-c2-	1	1.1994
DL158-59_good	c1-c2-	2	1.22119
DL158-60_good	c1-c2-	0	0.67398
DL158-60_good	c1-c2-	1	1.22162
DL158-60_good	c1-c2-	2	1.01408
DL158-62_good	c1-c2-	0	1.20775
DL158-62_good	c1-c2-	1	1.60765
DL158-62_good	c1-c2-	2	1.33193
DL158-64_good	c1-c2-	0	0.888863
DL158-64_good	c1-c2-	1	0.911748
DL158-64_good	c1-c2-	2	1.22338
DL158-91_good	c1-c2-	0	1.03253
DL158-91_good	c1-c2-	1	1.17073
DL158-91_good	c1-c2-	2	1.49131
DL159-117_good	c1+c2+	0	1.02811
DL159-117_good	c1+c2+	1	1.26522
DL159-117_good	c1+c2+	2	0.873485
DL159-142_good	c1+c2+	0	0.286851
DL159-142_good	c1+c2+	1	0.168801
DL159-142_good	c1+c2+	2	0.207336
DL159-152_good	c1+c2+	0	0.952729
DL159-152_good	c1+c2+	1	0.343172
DL159-152_good	c1+c2+	2	0.708116
DL159-155_good	c1+c2+	0	0.971975
DL159-155_good	c1+c2+	1	1.76668
DL159-155_good	c1+c2+	2	0.628409
DL159-15_good	c1+c2+	0	0.607284
DL159-15_good	c1+c2+	1	0.363982
DL159-15_good	c1+c2+	2	0.751339
DL159-160_good	c1+c2+	0	1.36963
DL159-160_good	c1+c2+	1	1.24215
DL159-160_good	c1+c2+	2	0.755933
DL159-196_good	c1+c2+	0	1.02245
DL159-196_good	c1+c2+	1	1.54601
DL159-196_good	c1+c2+	2	0.943473
DL159-206_good	c1+c2+	0	0.439346
DL159-206_good	c1+c2+	1	0.584844
DL159-206_good	c1+c2+	2	0.753608
DL159-207_good	c1+c2+	0	1.15569
DL159-207_good	c1+c2+	1	1.09116
DL159-207_good	c1+c2+	2	0.814666
DL159-209_good	c1+c2+	0	0.709461
DL159-209_good	c1+c2+	1	0.620343
DL159-209_good	c1+c2+	2	0.442497
DL159-211_good	c1+c2+	0	1.05392
DL159-211_good	c1+c2+	1	1.09726
DL159-211_good	c1+c2+	2	0.836493
DL159-214_good	c1+c2+	0	0.665877
DL159-214_good	c1+c2+	1	0.669315
DL159-214_good	c1+c2+	2	0.644235
DL159-215_good	c1+c2+	0	1.00093
DL159-215_good	c1+c2+	1	1.01879
DL159-215_good	c1+c2+	2	0.826621
DL159-226_good	c1+c2+	0	0.738948
DL159-226_good	c1+c2+	1	0.531771
DL159-226_good	c1+c2+	2	0.579022
DL159-231_good	c1+c2+	0	0.90026
DL159-231_good	c1+c2+	1	0.907842
DL159-231_good	c1+c2+	2	0.849063
DL159-237_good	c1+c2+	0	1.01924
DL159-237_good	c1+c2+	1	1.11166
DL159-237_good	c1+c2+	2	1.22573
DL159-239_good	c1+c2+	0	1.28709
DL159-239_good	c1+c2+	1	0.980789
DL159-239_good	c1+c2+	2	0.902468
DL159-24_good	c1+c2+	0	0.505586
DL159-24_good	c1+c2+	1	0.616184
DL159-24_good	c1+c2+	2	0.316893
DL159-263_good	c1+c2+	0	1.54164
DL159-263_good	c1+c2+	1	1.37257
DL159-263_good	c1+c2+	2	1.22091
DL159-275_good	c1+c2+	0	1.10247
DL159-275_good	c1+c2+	1	0.912066
DL159-275_good	c1+c2+	2	0.931157
DL159-285_good	c1+c2+	0	0.688918
DL159-285_good	c1+c2+	1	1.15642
DL159-285_good	c1+c2+	2	0.917975
DL159-286_good	c1+c2+	0	0.512337
DL159-286_good	c1+c2+	1	0.503133
DL159-286_good	c1+c2+	2	0.442502
DL159-296_good	c1+c2+	0	0.840104
DL159-296_good	c1+c2+	1	0.889188
DL159-296_good	c1+c2+	2	0.600419
DL159-29_good	c1+c2+	0	0.539801
DL159-29_good	c1+c2+	1	0.648182
DL159-29_good	c1+c2+	2	0.443348
DL159-313_good	c1+c2+	0	1.14581
DL159-313_good	c1+c2+	1	1.37445
DL159-313_good	c1+c2+	2	0.873775
DL159-316_good	c1+c2+	0	0.667541
DL159-316_good	c1+c2+	1	0.718488
DL159-316_good	c1+c2+	2	0.734214
DL159-323_good	c1+c2+	0	0.813844
DL159-323_good	c1+c2+	1	0.665986
DL159-323_good	c1+c2+	2	0.378394
DL159-324_good	c1+c2+	0	0.701431
DL159-324_good	c1+c2+	1	0.90126
DL159-324_good	c1+c2+	2	0.322976
DL159-326_good	c1+c2+	0	0.842494
DL159-326_good	c1+c2+	1	1.00521
DL159-326_good	c1+c2+	2	0.777373
DL159-32_good	c1+c2+	0	0.39231
DL159-32_good	c1+c2+	1	0.238404
DL159-32_good	c1+c2+	2	0.263531
DL159-350_good	c1+c2+	0	1.04212
DL159-350_good	c1+c2+	1	1.12845
DL159-350_good	c1+c2+	2	0.85692
DL159-354_good	c1+c2+	0	0.705267
DL159-354_good	c1+c2+	1	0.560646
DL159-354_good	c1+c2+	2	0.633644
DL159-368_good	c1+c2+	0	0.564093
DL159-368_good	c1+c2+	1	0.550712
DL159-368_good	c1+c2+	2	0.539108
DL159-372_good	c1+c2+	0	1.73506
DL159-372_good	c1+c2+	1	1.66352
DL159-372_good	c1+c2+	2	0.973675
DL159-373_good	c1+c2+	0	0.988256
DL159-373_good	c1+c2+	1	1.25856
DL159-373_good	c1+c2+	2	0.726826
DL159-385_good	c1+c2+	0	0.959786
DL159-385_good	c1+c2+	1	0.943207
DL159-385_good	c1+c2+	2	0.70716
DL159-399_good	c1+c2+	0	1.32118
DL159-399_good	c1+c2+	1	1.38653
DL159-399_good	c1+c2+	2	1.13039
DL159-462_good	c1+c2+	0	0.891351
DL159-462_good	c1+c2+	1	1.11589
DL159-462_good	c1+c2+	2	0.980616
DL159-486_good	c1+c2+	0	0.699059
DL159-486_good	c1+c2+	1	0.562094
DL159-486_good	c1+c2+	2	0.364541
DL159-65_good	c1+c2+	0	0.126077
DL159-65_good	c1+c2+	1	0.14534
DL159-65_good	c1+c2+	2	0.111193
DL159-70_good	c1+c2+	0	1.04795
DL159-70_good	c1+c2+	1	1.16013
DL159-70_good	c1+c2+	2	0.89557
DL159-75_good	c1+c2+	0	0.812148
DL159-75_good	c1+c2+	1	0.590067
DL159-75_good	c1+c2+	2	0.559258
DL159-85_good	c1+c2+	0	1.40853
DL159-85_good	c1+c2+	1	1.38855
DL159-85_good	c1+c2+	2	0.932615
DL159-88_good	c1+c2+	0	1.30579
DL159-88_good	c1+c2+	1	1.31659
DL159-88_good	c1+c2+	2	0.824884
DL159-89_good	c1+c2+	0	0.905337
DL159-89_good	c1+c2+	1	1.1938
DL159-89_good	c1+c2+	2	1.12111
DL159-91_good	c1+c2+	0	0.467063
DL159-91_good	c1+c2+	1	0.388529
DL159-91_good	c1+c2+	2	0.245639
DL159-94_good	c1+c2+	0	1.58355
DL159-94_good	c1+c2+	1	1.54632
DL159-94_good	c1+c2+	2	1.18823
DL161-100_good	c1+c2+	0	0.0756702
DL161-100_good	c1+c2+	1	0.086132
DL161-100_good	c1+c2+	2	0.0785306
DL161-105_good	c1+c2+	0	0.212552
DL161-105_good	c1+c2+	1	0.190356
DL161-105_good	c1+c2+	2	0.274345
DL161-114_good	c1+c2+	0	0.00720544
DL161-114_good	c1+c2+	1	0.00500316
DL161-114_good	c1+c2+	2	0.0497895
DL161-115_good	c1+c2+	0	0.21911
DL161-115_good	c1+c2+	1	0.350687
DL161-115_good	c1+c2+	2	0.394276
DL161-121_good	c1+c2+	0	0.306494
DL161-121_good	c1+c2+	1	0.396427
DL161-121_good	c1+c2+	2	0.438949
DL161-12_good	c1+c2+	0	0.31408
DL161-12_good	c1+c2+	1	0.297033
DL161-12_good	c1+c2+	2	0.514397
DL161-147_good	c1+c2+	0	0.322716
DL161-147_good	c1+c2+	1	0.341274
DL161-147_good	c1+c2+	2	0.64526
DL161-148_good	c1+c2+	0	0.117627
DL161-148_good	c1+c2+	1	0.157909
DL161-148_good	c1+c2+	2	0.193618
DL161-149_good	c1+c2+	0	0.219437
DL161-149_good	c1+c2+	1	0.162186
DL161-149_good	c1+c2+	2	0.258053
DL161-155_good	c1+c2+	0	0.297666
DL161-155_good	c1+c2+	1	0.422631
DL161-155_good	c1+c2+	2	0.180251
DL161-156_good	c1+c2+	0	0.305605
DL161-156_good	c1+c2+	1	0.206839
DL161-156_good	c1+c2+	2	0.255336
DL161-157_good	c1+c2+	0	0.163516
DL161-157_good	c1+c2+	1	0.266653
DL161-157_good	c1+c2+	2	0.136207
DL161-158_good	c1+c2+	0	0.0908677
DL161-158_good	c1+c2+	1	0.0850687
DL161-158_good	c1+c2+	2	0.0490582
DL161-165_good	c1+c2+	0	0.0442479
DL161-165_good	c1+c2+	1	0.0551168
DL161-165_good	c1+c2+	2	0.266737
DL161-177_good	c1+c2+	0	0.124696
DL161-177_good	c1+c2+	1	0.168913
DL161-177_good	c1+c2+	2	0.215175
DL161-182_good	c1+c2+	0	0.0182488
DL161-182_good	c1+c2+	1	0.0324418
DL161-182_good	c1+c2+	2	0.178481
DL161-192_good	c1+c2+	0	0.244813
DL161-192_good	c1+c2+	1	0.407706
DL161-192_good	c1+c2+	2	0.308558
DL161-194_good	c1+c2+	0	0.0426892
DL161-194_good	c1+c2+	1	0.0417019
DL161-194_good	c1+c2+	2	0.101837
DL161-202_good	c1+c2+	0	0.391709
DL161-202_good	c1+c2+	1	0.355923
DL161-202_good	c1+c2+	2	0.698216
DL161-204_good	c1+c2+	0	0.432896
DL161-204_good	c1+c2+	1	0.507485
DL161-204_good	c1+c2+	2	0.372939
DL161-205_good	c1+c2+	0	0.59655
DL161-205_good	c1+c2+	1	0.613142
DL161-205_good	c1+c2+	2	0.446916
DL161-208_good	c1+c2+	0	0.647401
DL161-208_good	c1+c2+	1	0.602426
DL161-208_good	c1+c2+	2	0.858795
DL161-209_good	c1+c2+	0	0.24663
DL161-209_good	c1+c2+	1	0.109458
DL161-209_good	c1+c2+	2	0.337467
DL161-211_good	c1+c2+	0	0.163638
DL161-211_good	c1+c2+	1	0.195969
DL161-211_good	c1+c2+	2	0.247232
DL161-221_good	c1+c2+	0	0.320115
DL161-221_good	c1+c2+	1	0.242896
DL161-221_good	c1+c2+	2	0.245727
DL161-223_good	c1+c2+	0	0.29228
DL161-223_good	c1+c2+	1	0.251341
DL161-223_good	c1+c2+	2	0.256427
DL161-226_good	c1+c2+	0	0.908462
DL161-226_good	c1+c2+	1	0.589619
DL161-226_good	c1+c2+	2	0.617736
DL161-227_good	c1+c2+	0	0.435047
DL161-227_good	c1+c2+	1	0.582202
DL161-227_good	c1+c2+	2	0.814231
DL161-229_good	c1+c2+	0	0.247145
DL161-229_good	c1+c2+	1	0.144792
DL161-229_good	c1+c2+	2	0.322338
DL161-23_good	c1+c2+	0	0.0616381
DL161-23_good	c1+c2+	1	0.0541338
DL161-23_good	c1+c2+	2	0.149287
DL161-241_good	c1+c2+	0	0.56292
DL161-241_good	c1+c2+	1	0.506381
DL161-241_good	c1+c2+	2	0.543528
DL161-258_good	c1+c2+	0	0.205484
DL161-258_good	c1+c2+	1	0.268716
DL161-258_good	c1+c2+	2	0.248039
DL161-267_good	c1+c2+	0	0.946203
DL161-267_good	c1+c2+	1	0.95482
DL161-267_good	c1+c2+	2	0.983347
DL161-275_good	c1+c2+	0	0.141186
DL161-275_good	c1+c2+	1	0.112082
DL161-275_good	c1+c2+	2	0.417745
DL161-277_good	c1+c2+	0	0.444083
DL161-277_good	c1+c2+	1	0.461324
DL161-277_good	c1+c2+	2	0.431355
DL161-280_good	c1+c2+	0	0.672389
DL161-280_good	c1+c2+	1	0.38589
DL161-280_good	c1+c2+	2	0.465105
DL161-282_good	c1+c2+	0	0.71002
DL161-282_good	c1+c2+	1	0.328608
DL161-282_good	c1+c2+	2	0.495863
DL161-284_good	c1+c2+	0	0.287656
DL161-284_good	c1+c2+	1	0.222787
DL161-284_good	c1+c2+	2	0.0896448
DL161-285_good	c1+c2+	0	0.117959
DL161-285_good	c1+c2+	1	0.0943982
DL161-285_good	c1+c2+	2	0.0749869
DL161-289_good	c1+c2+	0	0.143129
DL161-289_good	c1+c2+	1	0.113175
DL161-289_good	c1+c2+	2	0.155529
DL161-296_good	c1+c2+	0	0.291312
DL161-296_good	c1+c2+	1	0.211867
DL161-296_good	c1+c2+	2	0.198506
DL161-303_good	c1+c2+	0	0.763732
DL161-303_good	c1+c2+	1	0.607742
DL161-303_good	c1+c2+	2	1.0239
DL161-304_good	c1+c2+	0	0.531571
DL161-304_good	c1+c2+	1	0.613174
DL161-304_good	c1+c2+	2	0.536446
DL161-305_good	c1+c2+	0	0.366799
DL161-305_good	c1+c2+	1	0.331312
DL161-305_good	c1+c2+	2	0.460825
DL161-306_good	c1+c2+	0	1.00509
DL161-306_good	c1+c2+	1	0.87031
DL161-306_good	c1+c2+	2	1.01522
DL161-335_good	c1+c2+	0	0.480555
DL161-335_good	c1+c2+	1	0.536338
DL161-335_good	c1+c2+	2	0.515346
DL161-337_good	c1+c2+	0	0.471584
DL161-337_good	c1+c2+	1	0.319855
DL161-337_good	c1+c2+	2	0.634801
DL161-339_good	c1+c2+	0	0.581769
DL161-339_good	c1+c2+	1	0.516589
DL161-339_good	c1+c2+	2	0.546169
DL161-340_good	c1+c2+	0	1.21813
DL161-340_good	c1+c2+	1	0.985823
DL161-340_good	c1+c2+	2	1.11904
DL161-344_good	c1+c2+	0	1.00398
DL161-344_good	c1+c2+	1	0.618036
DL161-344_good	c1+c2+	2	0.630452
DL161-34_good	c1+c2+	0	0.116126
DL161-34_good	c1+c2+	1	0.155173
DL161-34_good	c1+c2+	2	0.479756
DL161-359_good	c1+c2+	0	0.34658
DL161-359_good	c1+c2+	1	0.350323
DL161-359_good	c1+c2+	2	0.342322
DL161-35_good	c1+c2+	0	0.0559325
DL161-35_good	c1+c2+	1	0.0255166
DL161-35_good	c1+c2+	2	0.157495
DL161-365_good	c1+c2+	0	0.173685
DL161-365_good	c1+c2+	1	0.169949
DL161-365_good	c1+c2+	2	0.0971925
DL161-366_good	c1+c2+	0	0.16627
DL161-366_good	c1+c2+	1	0.196013
DL161-366_good	c1+c2+	2	0.291969
DL161-369_good	c1+c2+	0	0.339648
DL161-369_good	c1+c2+	1	0.289803
DL161-369_good	c1+c2+	2	0.246539
DL161-371_good	c1+c2+	0	0.248031
DL161-371_good	c1+c2+	1	0.157927
DL161-371_good	c1+c2+	2	0.113032
DL161-375_good	c1+c2+	0	0.757849
DL161-375_good	c1+c2+	1	0.630042
DL161-375_good	c1+c2+	2	0.733043
DL161-377_good	c1+c2+	0	0.476908
DL161-377_good	c1+c2+	1	0.28546
DL161-377_good	c1+c2+	2	0.363129
DL161-380_good	c1+c2+	0	0.99281
DL161-380_good	c1+c2+	1	1.15686
DL161-380_good	c1+c2+	2	1.36184
DL161-382_good	c1+c2+	0	1.03509
DL161-382_good	c1+c2+	1	0.800474
DL161-382_good	c1+c2+	2	0.94433
DL161-391_good	c1+c2+	0	0.0577207
DL161-391_good	c1+c2+	1	0.1939
DL161-391_good	c1+c2+	2	0.185389
DL161-398_good	c1+c2+	0	0.127161
DL161-398_good	c1+c2+	1	0.182788
DL161-398_good	c1+c2+	2	0.172527
DL161-3_good	c1+c2+	0	0.0805072
DL161-3_good	c1+c2+	1	0.0875326
DL161-3_good	c1+c2+	2	0.144273
DL161-412_good	c1+c2+	0	0.138881
DL161-412_good	c1+c2+	1	0.302597
DL161-412_good	c1+c2+	2	0.555474
DL161-437_good	c1+c2+	0	0.0968855
DL161-437_good	c1+c2+	1	0.058419
DL161-437_good	c1+c2+	2	0.176892
DL161-442_good	c1+c2+	0	0.148581
DL161-442_good	c1+c2+	1	0.256702
DL161-442_good	c1+c2+	2	0.187011
DL161-476_good	c1+c2+	0	0.786439
DL161-476_good	c1+c2+	1	0.674378
DL161-476_good	c1+c2+	2	0.758114
DL161-484_good	c1+c2+	0	0.243805
DL161-484_good	c1+c2+	1	0.156091
DL161-484_good	c1+c2+	2	0.28311
DL161-485_good	c1+c2+	0	0.589432
DL161-485_good	c1+c2+	1	0.57194
DL161-485_good	c1+c2+	2	0.618076
DL161-493_good	c1+c2+	0	0.371609
DL161-493_good	c1+c2+	1	0.322111
DL161-493_good	c1+c2+	2	0.680349
DL161-500_good	c1+c2+	0	0.512067
DL161-500_good	c1+c2+	1	0.335575
DL161-500_good	c1+c2+	2	0.572034
DL161-510_good	c1+c2+	0	0.386465
DL161-510_good	c1+c2+	1	0.607466
DL161-510_good	c1+c2+	2	0.808506
DL161-511_good	c1+c2+	0	0.513477
DL161-511_good	c1+c2+	1	0.459363
DL161-511_good	c1+c2+	2	0.257656
DL161-514_good	c1+c2+	0	0.0471947
DL161-514_good	c1+c2+	1	0.0539083
DL161-514_good	c1+c2+	2	0.0922762
DL161-516_good	c1+c2+	0	0.360396
DL161-516_good	c1+c2+	1	0.41307
DL161-516_good	c1+c2+	2	0.488972
DL161-517_good	c1+c2+	0	1.01586
DL161-517_good	c1+c2+	1	0.80403
DL161-517_good	c1+c2+	2	0.796723
DL161-522_good	c1+c2+	0	0.499137
DL161-522_good	c1+c2+	1	0.50302
DL161-522_good	c1+c2+	2	0.480107
DL161-523_good	c1+c2+	0	0.758631
DL161-523_good	c1+c2+	1	0.649122
DL161-523_good	c1+c2+	2	0.790068
DL161-531_good	c1+c2+	0	0.0972946
DL161-531_good	c1+c2+	1	0.153787
DL161-531_good	c1+c2+	2	0.914459
DL161-534_good	c1+c2+	0	0.571997
DL161-534_good	c1+c2+	1	0.505573
DL161-534_good	c1+c2+	2	0.619696
DL161-536_good	c1+c2+	0	0.676941
DL161-536_good	c1+c2+	1	0.579612
DL161-536_good	c1+c2+	2	0.71211
DL161-537_good	c1+c2+	0	0.054865
DL161-537_good	c1+c2+	1	0.0754964
DL161-537_good	c1+c2+	2	0.115263
DL161-53_good	c1+c2+	0	0.0914742
DL161-53_good	c1+c2+	1	0.0616312
DL161-53_good	c1+c2+	2	0.0925615
DL161-562_good	c1+c2+	0	0.853275
DL161-562_good	c1+c2+	1	0.636067
DL161-562_good	c1+c2+	2	0.75369
DL161-62_good	c1+c2+	0	0.154803
DL161-62_good	c1+c2+	1	0.380124
DL161-62_good	c1+c2+	2	0.360916
DL161-65_good	c1+c2+	0	0.166567
DL161-65_good	c1+c2+	1	0.111577
DL161-65_good	c1+c2+	2	0.192422
DL161-7_good	c1+c2+	0	0.357804
DL161-7_good	c1+c2+	1	0.343652
DL161-7_good	c1+c2+	2	0.283937
DL161-8_good	c1+c2+	0	0.0934176
DL161-8_good	c1+c2+	1	0.0380336
DL161-8_good	c1+c2+	2	0.113709
DL161-99_good	c1+c2+	0	0.198114
DL161-99_good	c1+c2+	1	0.209608
DL161-99_good	c1+c2+	2	0.18471
DL108-103_good	c1+c2+	0	0.552154
DL108-103_good	c1+c2+	1	0.527447
DL108-103_good	c1+c2+	2	0.658148
DL108-109_good	c1+c2+	0	0.550212
DL108-109_good	c1+c2+	1	0.301641
DL108-109_good	c1+c2+	2	0.699169
DL108-110_good	c1+c2+	0	0.656974
DL108-110_good	c1+c2+	1	0.313214
DL108-110_good	c1+c2+	2	0.651975
DL108-126_good	c1+c2+	0	0.353587
DL108-126_good	c1+c2+	1	0.221073
DL108-126_good	c1+c2+	2	0.311119
DL108-128_good	c1+c2+	0	0.835999
DL108-128_good	c1+c2+	1	0.896694
DL108-128_good	c1+c2+	2	1.40661
DL108-140_good	c1+c2+	0	0.491169
DL108-140_good	c1+c2+	1	0.532544
DL108-140_good	c1+c2+	2	0.549363
DL108-141_good	c1+c2+	0	0.713531
DL108-141_good	c1+c2+	1	0.694526
DL108-141_good	c1+c2+	2	0.726831
DL108-158_good	c1+c2+	0	0.225415
DL108-158_good	c1+c2+	1	0.199135
DL108-158_good	c1+c2+	2	0.737749
DL108-163_good	c1+c2+	0	0.49653
DL108-163_good	c1+c2+	1	0.559952
DL108-163_good	c1+c2+	2	0.457457
DL108-173_good	c1+c2+	0	0.164915
DL108-173_good	c1+c2+	1	0.237788
DL108-173_good	c1+c2+	2	0.565054
DL108-180_good	c1+c2+	0	1.04783
DL108-180_good	c1+c2+	1	1.28842
DL108-180_good	c1+c2+	2	1.56101
DL108-216_good	c1+c2+	0	0.581391
DL108-216_good	c1+c2+	1	0.243789
DL108-216_good	c1+c2+	2	0.33559
DL108-22_good	c1+c2+	0	0.275373
DL108-22_good	c1+c2+	1	0.256347
DL108-22_good	c1+c2+	2	0.412581
DL108-249_good	c1+c2+	0	0.702797
DL108-249_good	c1+c2+	1	0.708161
DL108-249_good	c1+c2+	2	0.674484
DL108-256_good	c1+c2+	0	0.415096
DL108-256_good	c1+c2+	1	0.595832
DL108-256_good	c1+c2+	2	0.440889
DL108-257_good	c1+c2+	0	0.558422
DL108-257_good	c1+c2+	1	0.244117
DL108-257_good	c1+c2+	2	0.987406
DL108-260_good	c1+c2+	0	0.343126
DL108-260_good	c1+c2+	1	0.252582
DL108-260_good	c1+c2+	2	0.591907
DL108-263_good	c1+c2+	0	0.246702
DL108-263_good	c1+c2+	1	0.205992
DL108-263_good	c1+c2+	2	0.510612
DL108-269_good	c1+c2+	0	0.810934
DL108-269_good	c1+c2+	1	1.02503
DL108-269_good	c1+c2+	2	0.993856
DL108-271_good	c1+c2+	0	0.876204
DL108-271_good	c1+c2+	1	0.42782
DL108-271_good	c1+c2+	2	0.765819
DL108-290_good	c1+c2+	0	0.467875
DL108-290_good	c1+c2+	1	0.769123
DL108-290_good	c1+c2+	2	1.07704
DL108-297_good	c1+c2+	0	0.709278
DL108-297_good	c1+c2+	1	0.533993
DL108-297_good	c1+c2+	2	1.3311
DL108-299_good	c1+c2+	0	0.584962
DL108-299_good	c1+c2+	1	0.610897
DL108-299_good	c1+c2+	2	1.30718
DL108-308_good	c1+c2+	0	0.691043
DL108-308_good	c1+c2+	1	0.714721
DL108-308_good	c1+c2+	2	1.00683
DL108-313_good	c1+c2+	0	0.0918932
DL108-313_good	c1+c2+	1	0.107636
DL108-313_good	c1+c2+	2	0.54498
DL108-315_good	c1+c2+	0	0.216573
DL108-315_good	c1+c2+	1	0.15633
DL108-315_good	c1+c2+	2	0.918998
DL108-323_good	c1+c2+	0	0.466367
DL108-323_good	c1+c2+	1	0.536465
DL108-323_good	c1+c2+	2	0.645546
DL108-326_good	c1+c2+	0	0.546714
DL108-326_good	c1+c2+	1	0.665485
DL108-326_good	c1+c2+	2	0.86693
DL108-32_good	c1+c2+	0	0.393504
DL108-32_good	c1+c2+	1	0.43671
DL108-32_good	c1+c2+	2	0.730105
DL108-337_good	c1+c2+	0	0.248554
DL108-337_good	c1+c2+	1	0.39665
DL108-337_good	c1+c2+	2	0.71403
DL108-341_good	c1+c2+	0	0.940464
DL108-341_good	c1+c2+	1	0.619127
DL108-341_good	c1+c2+	2	0.871783
DL108-348_good	c1+c2+	0	0.614641
DL108-348_good	c1+c2+	1	0.369021
DL108-348_good	c1+c2+	2	1.33872
DL108-349_good	c1+c2+	0	0.496962
DL108-349_good	c1+c2+	1	0.480509
DL108-349_good	c1+c2+	2	0.544676
DL108-34_good	c1+c2+	0	0.877274
DL108-34_good	c1+c2+	1	0.986326
DL108-34_good	c1+c2+	2	1.16092
DL108-357_good	c1+c2+	0	0.385795
DL108-357_good	c1+c2+	1	0.350091
DL108-357_good	c1+c2+	2	0.475991
DL108-358_good	c1+c2+	0	0.337399
DL108-358_good	c1+c2+	1	0.239839
DL108-358_good	c1+c2+	2	0.614201
DL108-362_good	c1+c2+	0	0.300537
DL108-362_good	c1+c2+	1	0.283213
DL108-362_good	c1+c2+	2	0.857614
DL108-429_good	c1+c2+	0	0.8041
DL108-429_good	c1+c2+	1	0.680402
DL108-429_good	c1+c2+	2	0.506303
DL108-42_good	c1+c2+	0	0.647653
DL108-42_good	c1+c2+	1	1.11496
DL108-42_good	c1+c2+	2	0.809744
DL108-446_good	c1+c2+	0	0.167608
DL108-446_good	c1+c2+	1	0.218912
DL108-446_good	c1+c2+	2	0.142417
DL108-461_good	c1+c2+	0	0.787302
DL108-461_good	c1+c2+	1	0.686493
DL108-461_good	c1+c2+	2	0.803225
DL108-478_good	c1+c2+	0	0.7664
DL108-478_good	c1+c2+	1	0.945649
DL108-478_good	c1+c2+	2	0.981509
DL108-480_good	c1+c2+	0	0.444433
DL108-480_good	c1+c2+	1	0.358588
DL108-480_good	c1+c2+	2	0.902944
DL108-504_good	c1+c2+	0	0.777536
DL108-504_good	c1+c2+	1	0.58602
DL108-504_good	c1+c2+	2	0.63143
DL108-52_good	c1+c2+	0	0.634077
DL108-52_good	c1+c2+	1	0.698893
DL108-52_good	c1+c2+	2	1.30151
DL108-53_good	c1+c2+	0	0.515038
DL108-53_good	c1+c2+	1	0.532927
DL108-53_good	c1+c2+	2	0.586168
DL108-5_good	c1+c2+	0	0.682167
DL108-5_good	c1+c2+	1	0.845525
DL108-5_good	c1+c2+	2	0.949911
DL108-71_good	c1+c2+	0	0.715653
DL108-71_good	c1+c2+	1	1.21767
DL108-71_good	c1+c2+	2	1.52811
DL108-8_good	c1+c2+	0	0.218428
DL108-8_good	c1+c2+	1	0.344669
DL108-8_good	c1+c2+	2	0.29182
DL108-90_good	c1+c2+	0	0.608003
DL108-90_good	c1+c2+	1	0.592006
DL108-90_good	c1+c2+	2	0.831405
DL108-96_good	c1+c2+	0	0.736608
DL108-96_good	c1+c2+	1	0.592628
DL108-96_good	c1+c2+	2	0.843403
DL172-107_good	c1+c2+	0	2.05841
DL172-107_good	c1+c2+	1	1.36877
DL172-107_good	c1+c2+	2	1.2156
DL172-121_good	c1+c2+	0	1.00723
DL172-121_good	c1+c2+	1	0.788663
DL172-121_good	c1+c2+	2	0.760263
DL172-154_good	c1+c2+	0	0.775945
DL172-154_good	c1+c2+	1	0.633064
DL172-154_good	c1+c2+	2	0.632968
DL172-160_good	c1+c2+	0	1.24883
DL172-160_good	c1+c2+	1	1.07429
DL172-160_good	c1+c2+	2	0.843536
DL172-163_good	c1+c2+	0	0.846008
DL172-163_good	c1+c2+	1	1.03623
DL172-163_good	c1+c2+	2	0.864016
DL172-265_good	c1+c2+	0	0.353677
DL172-265_good	c1+c2+	1	0.51714
DL172-265_good	c1+c2+	2	0.276
DL172-29_good	c1+c2+	0	1.45552
DL172-29_good	c1+c2+	1	1.17875
DL172-29_good	c1+c2+	2	0.80088
DL172-336_good	c1+c2+	0	1.65775
DL172-336_good	c1+c2+	1	1.59232
DL172-336_good	c1+c2+	2	0.62081
DL172-33_good	c1+c2+	0	1.44853
DL172-33_good	c1+c2+	1	1.01978
DL172-33_good	c1+c2+	2	0.744135
DL172-355_good	c1+c2+	0	0.795691
DL172-355_good	c1+c2+	1	0.951209
DL172-355_good	c1+c2+	2	0.322409
DL172-360_good	c1+c2+	0	1.49915
DL172-360_good	c1+c2+	1	1.52678
DL172-360_good	c1+c2+	2	1.28633
DL172-430_good	c1+c2+	0	0.954879
DL172-430_good	c1+c2+	1	0.815672
DL172-430_good	c1+c2+	2	1.33931
DL172-453_good	c1+c2+	0	0.729978
DL172-453_good	c1+c2+	1	1.70426
DL172-453_good	c1+c2+	2	0.777414
DL172-475_good	c1+c2+	0	0.790314
DL172-475_good	c1+c2+	1	0.900617
DL172-475_good	c1+c2+	2	0.843502
DL172-481_good	c1+c2+	0	1.06341
DL172-481_good	c1+c2+	1	0.82838
DL172-481_good	c1+c2+	2	0.777386
DL172-485_good	c1+c2+	0	1.38684
DL172-485_good	c1+c2+	1	1.05845
DL172-485_good	c1+c2+	2	0.497458
DL172-82_good	c1+c2+	0	1.02222
DL172-82_good	c1+c2+	1	0.953767
DL172-82_good	c1+c2+	2	0.985126
DL172-88_good	c1+c2+	0	0.776982
DL172-88_good	c1+c2+	1	0.604772
DL172-88_good	c1+c2+	2	0.543405
DL194-123_good	c1+c2+	0	0.558471
DL194-123_good	c1+c2+	1	1.01813
DL194-123_good	c1+c2+	2	0.738413
DL194-130_good	c1+c2+	0	0.689446
DL194-130_good	c1+c2+	1	0.794954
DL194-130_good	c1+c2+	2	0.8508
DL194-140_good	c1+c2+	0	1.209
DL194-140_good	c1+c2+	1	1.07058
DL194-140_good	c1+c2+	2	0.801924
DL194-148_good	c1+c2+	0	1.36853
DL194-148_good	c1+c2+	1	1.52768
DL194-148_good	c1+c2+	2	1.38234
DL194-14_good	c1+c2+	0	0.597009
DL194-14_good	c1+c2+	1	0.476378
DL194-14_good	c1+c2+	2	0.533072
DL194-166_good	c1+c2+	0	0.666171
DL194-166_good	c1+c2+	1	0.789674
DL194-166_good	c1+c2+	2	0.668652
DL194-192_good	c1+c2+	0	1.12604
DL194-192_good	c1+c2+	1	1.11883
DL194-192_good	c1+c2+	2	1.07633
DL194-211_good	c1+c2+	0	1.18867
DL194-211_good	c1+c2+	1	1.07253
DL194-211_good	c1+c2+	2	1.26636
DL194-215_good	c1+c2+	0	0.213344
DL194-215_good	c1+c2+	1	0.117727
DL194-215_good	c1+c2+	2	0.430119
DL194-306_good	c1+c2+	0	0.706479
DL194-306_good	c1+c2+	1	0.601987
DL194-306_good	c1+c2+	2	0.66845
DL194-349_good	c1+c2+	0	0.771068
DL194-349_good	c1+c2+	1	0.888882
DL194-349_good	c1+c2+	2	1.05373
DL194-361_good	c1+c2+	0	0.501978
DL194-361_good	c1+c2+	1	0.608953
DL194-361_good	c1+c2+	2	0.825609
DL194-373_good	c1+c2+	0	0.34744
DL194-373_good	c1+c2+	1	0.595476
DL194-373_good	c1+c2+	2	0.657637
DL194-388_good	c1+c2+	0	1.17468
DL194-388_good	c1+c2+	1	1.37257
DL194-388_good	c1+c2+	2	1.14844
DL194-405_good	c1+c2+	0	0.221614
DL194-405_good	c1+c2+	1	0.151279
DL194-405_good	c1+c2+	2	0.564067
DL194-424_good	c1+c2+	0	0.341551
DL194-424_good	c1+c2+	1	0.743635
DL194-424_good	c1+c2+	2	0.345985
DL194-425_good	c1+c2+	0	0.253452
DL194-425_good	c1+c2+	1	0.398271
DL194-425_good	c1+c2+	2	0.443687
DL194-448_good	c1+c2+	0	0.612296
DL194-448_good	c1+c2+	1	0.801888
DL194-448_good	c1+c2+	2	0.715789
DL194-44_good	c1+c2+	0	0.728765
DL194-44_good	c1+c2+	1	0.516475
DL194-44_good	c1+c2+	2	0.55827
DL194-452_good	c1+c2+	0	0.216179
DL194-452_good	c1+c2+	1	0.281226
DL194-452_good	c1+c2+	2	0.277385
DL194-454_good	c1+c2+	0	0.366707
DL194-454_good	c1+c2+	1	0.590867
DL194-454_good	c1+c2+	2	0.462208
DL194-485_good	c1+c2+	0	0.735877
DL194-485_good	c1+c2+	1	0.59733
DL194-485_good	c1+c2+	2	0.551284
DL194-490_good	c1+c2+	0	0.443458
DL194-490_good	c1+c2+	1	0.342314
DL194-490_good	c1+c2+	2	0.285894
DL194-497_good	c1+c2+	0	0.994783
DL194-497_good	c1+c2+	1	1.10925
DL194-497_good	c1+c2+	2	1.08429
DL194-501_good	c1+c2+	0	0.700842
DL194-501_good	c1+c2+	1	0.843913
DL194-501_good	c1+c2+	2	0.73905
DL194-509_good	c1+c2+	0	0.683348
DL194-509_good	c1+c2+	1	0.66573
DL194-509_good	c1+c2+	2	0.364614
DL194-510_good	c1+c2+	0	0.424287
DL194-510_good	c1+c2+	1	0.622952
DL194-510_good	c1+c2+	2	0.602091
DL194-519_good	c1+c2+	0	0.585046
DL194-519_good	c1+c2+	1	0.328662
DL194-519_good	c1+c2+	2	0.619439
DL194-523_good	c1+c2+	0	0.271787
DL194-523_good	c1+c2+	1	0.450012
DL194-523_good	c1+c2+	2	0.483136
DL194-64_good	c1+c2+	0	0.831635
DL194-64_good	c1+c2+	1	0.713552
DL194-64_good	c1+c2+	2	0.876159
DL194-75_good	c1+c2+	0	0.547517
DL194-75_good	c1+c2+	1	0.642093
DL194-75_good	c1+c2+	2	0.718138
DL194-7_good	c1+c2+	0	0.525778
DL194-7_good	c1+c2+	1	0.593617
DL194-7_good	c1+c2+	2	0.433742
DL158-103_good	c1+c2+	0	0.740737
DL158-103_good	c1+c2+	1	0.851966
DL158-103_good	c1+c2+	2	0.913849
DL158-12_good	c1+c2+	0	0.778346
DL158-12_good	c1+c2+	1	0.970749
DL158-12_good	c1+c2+	2	1.11923
DL158-132_good	c1+c2+	0	0.327104
DL158-132_good	c1+c2+	1	0.657046
DL158-132_good	c1+c2+	2	0.414819
DL158-140_good	c1+c2+	0	0.96812
DL158-140_good	c1+c2+	1	1.04835
DL158-140_good	c1+c2+	2	1.06475
DL158-148_good	c1+c2+	0	0.343626
DL158-148_good	c1+c2+	1	0.491693
DL158-148_good	c1+c2+	2	0.542159
DL158-151_good	c1+c2+	0	0.738228
DL158-151_good	c1+c2+	1	0.830456
DL158-151_good	c1+c2+	2	0.775731
DL158-159_good	c1+c2+	0	0.438569
DL158-159_good	c1+c2+	1	0.489819
DL158-159_good	c1+c2+	2	0.810669
DL158-169_good	c1+c2+	0	0.197265
DL158-169_good	c1+c2+	1	0.134427
DL158-169_good	c1+c2+	2	0.209847
DL158-172_good	c1+c2+	0	0.351432
DL158-172_good	c1+c2+	1	0.533757
DL158-172_good	c1+c2+	2	0.449235
DL158-17_good	c1+c2+	0	0.341843
DL158-17_good	c1+c2+	1	0.573804
DL158-17_good	c1+c2+	2	0.632601
DL158-185_good	c1+c2+	0	0.422602
DL158-185_good	c1+c2+	1	0.314943
DL158-185_good	c1+c2+	2	0.356922
DL158-188_good	c1+c2+	0	0.158872
DL158-188_good	c1+c2+	1	0.236178
DL158-188_good	c1+c2+	2	0.432149
DL158-196_good	c1+c2+	0	0.870453
DL158-196_good	c1+c2+	1	0.725457
DL158-196_good	c1+c2+	2	0.829231
DL158-202_good	c1+c2+	0	1.00123
DL158-202_good	c1+c2+	1	0.623731
DL158-202_good	c1+c2+	2	0.639079
DL158-203_good	c1+c2+	0	0.816347
DL158-203_good	c1+c2+	1	0.49565
DL158-203_good	c1+c2+	2	0.782275
DL158-205_good	c1+c2+	0	0.603448
DL158-205_good	c1+c2+	1	0.297907
DL158-205_good	c1+c2+	2	0.474712
DL158-215_good	c1+c2+	0	0.613263
DL158-215_good	c1+c2+	1	0.603114
DL158-215_good	c1+c2+	2	1.03826
DL158-220_good	c1+c2+	0	0.219169
DL158-220_good	c1+c2+	1	0.324012
DL158-220_good	c1+c2+	2	0.415338
DL158-228_good	c1+c2+	0	0.960423
DL158-228_good	c1+c2+	1	0.966208
DL158-228_good	c1+c2+	2	1.05462
DL158-22_good	c1+c2+	0	0.293098
DL158-22_good	c1+c2+	1	0.195521
DL158-22_good	c1+c2+	2	0.324596
DL158-234_good	c1+c2+	0	0.114757
DL158-234_good	c1+c2+	1	0.208193
DL158-234_good	c1+c2+	2	0.553876
DL158-237_good	c1+c2+	0	0.404043
DL158-237_good	c1+c2+	1	0.619654
DL158-237_good	c1+c2+	2	0.835734
DL158-242_good	c1+c2+	0	0.560531
DL158-242_good	c1+c2+	1	0.592659
DL158-242_good	c1+c2+	2	0.721013
DL158-254_good	c1+c2+	0	0.114788
DL158-254_good	c1+c2+	1	0.513106
DL158-254_good	c1+c2+	2	0.531264
DL158-25_good	c1+c2+	0	0.179338
DL158-25_good	c1+c2+	1	0.286751
DL158-25_good	c1+c2+	2	0.222604
DL158-269_good	c1+c2+	0	0.466678
DL158-269_good	c1+c2+	1	0.429548
DL158-269_good	c1+c2+	2	0.523543
DL158-276_good	c1+c2+	0	1.18834
DL158-276_good	c1+c2+	1	0.926324
DL158-276_good	c1+c2+	2	0.769428
DL158-277_good	c1+c2+	0	1.21928
DL158-277_good	c1+c2+	1	1.10766
DL158-277_good	c1+c2+	2	1.09849
DL158-286_good	c1+c2+	0	0.376185
DL158-286_good	c1+c2+	1	0.396646
DL158-286_good	c1+c2+	2	0.545053
DL158-28_good	c1+c2+	0	0.462659
DL158-28_good	c1+c2+	1	0.538519
DL158-28_good	c1+c2+	2	0.707057
DL158-290_good	c1+c2+	0	0.617883
DL158-290_good	c1+c2+	1	0.588428
DL158-290_good	c1+c2+	2	0.51514
DL158-292_good	c1+c2+	0	0.631475
DL158-292_good	c1+c2+	1	0.619263
DL158-292_good	c1+c2+	2	0.883663
DL158-2_good	c1+c2+	0	0.470344
DL158-2_good	c1+c2+	1	0.47912
DL158-2_good	c1+c2+	2	0.478751
DL158-311_good	c1+c2+	0	0.689051
DL158-311_good	c1+c2+	1	0.65095
DL158-311_good	c1+c2+	2	0.548855
DL158-31_good	c1+c2+	0	0.542026
DL158-31_good	c1+c2+	1	0.508951
DL158-31_good	c1+c2+	2	0.652612
DL158-417_good	c1+c2+	0	0.195946
DL158-417_good	c1+c2+	1	0.606314
DL158-417_good	c1+c2+	2	0.295637
DL158-425_good	c1+c2+	0	0.672304
DL158-425_good	c1+c2+	1	0.319208
DL158-425_good	c1+c2+	2	0.86198
DL158-46_good	c1+c2+	0	0.201484
DL158-46_good	c1+c2+	1	0.720941
DL158-46_good	c1+c2+	2	0.314424
DL158-477_good	c1+c2+	0	0.554586
DL158-477_good	c1+c2+	1	0.677377
DL158-477_good	c1+c2+	2	0.686096
DL158-488_good	c1+c2+	0	0.698974
DL158-488_good	c1+c2+	1	0.474958
DL158-488_good	c1+c2+	2	0.352507
DL158-491_good	c1+c2+	0	0.802841
DL158-491_good	c1+c2+	1	0.620734
DL158-491_good	c1+c2+	2	0.83178
DL158-515_good	c1+c2+	0	0.231706
DL158-515_good	c1+c2+	1	0.146669
DL158-515_good	c1+c2+	2	0.341501
DL158-52_good	c1+c2+	0	0.283738
DL158-52_good	c1+c2+	1	0.652374
DL158-52_good	c1+c2+	2	0.827414
DL158-63_good	c1+c2+	0	0.463051
DL158-63_good	c1+c2+	1	0.816525
DL158-63_good	c1+c2+	2	1.18156
DL158-71_good	c1+c2+	0	0.306577
DL158-71_good	c1+c2+	1	0.190722
DL158-71_good	c1+c2+	2	0.149187
DL158-84_good	c1+c2+	0	0.121106
DL158-84_good	c1+c2+	1	0.256803
DL158-84_good	c1+c2+	2	0.176321
DL158-9_good	c1+c2+	0	0.439506
DL158-9_good	c1+c2+	1	0.448472
DL158-9_good	c1+c2+	2	0.323273
DL159-105_good	c1+c2-	0	0.644161
DL159-105_good	c1+c2-	1	0.562047
DL159-105_good	c1+c2-	2	0.414778
DL159-107_good	c1+c2-	0	0.236038
DL159-107_good	c1+c2-	1	0.196991
DL159-107_good	c1+c2-	2	0.15019
DL159-10_good	c1+c2-	0	0.650813
DL159-10_good	c1+c2-	1	0.709198
DL159-10_good	c1+c2-	2	0.310883
DL159-118_good	c1+c2-	0	0.110144
DL159-118_good	c1+c2-	1	0.2209
DL159-118_good	c1+c2-	2	0.220808
DL159-11_good	c1+c2-	0	0.217772
DL159-11_good	c1+c2-	1	0.349623
DL159-11_good	c1+c2-	2	0.114397
DL159-120_good	c1+c2-	0	0.188286
DL159-120_good	c1+c2-	1	0.264787
DL159-120_good	c1+c2-	2	0.167043
DL159-123_good	c1+c2-	0	0.587172
DL159-123_good	c1+c2-	1	0.725864
DL159-123_good	c1+c2-	2	0.374332
DL159-127_good	c1+c2-	0	0.327914
DL159-127_good	c1+c2-	1	0.559652
DL159-127_good	c1+c2-	2	0.39942
DL159-129_good	c1+c2-	0	1.05972
DL159-129_good	c1+c2-	1	1.34175
DL159-129_good	c1+c2-	2	0.887177
DL159-130_good	c1+c2-	0	0.357767
DL159-130_good	c1+c2-	1	0.461264
DL159-130_good	c1+c2-	2	0.418608
DL159-131_good	c1+c2-	0	0.191216
DL159-131_good	c1+c2-	1	0.263918
DL159-131_good	c1+c2-	2	0.271626
DL159-135_good	c1+c2-	0	0.700992
DL159-135_good	c1+c2-	1	0.819085
DL159-135_good	c1+c2-	2	0.560537
DL159-143_good	c1+c2-	0	0.186121
DL159-143_good	c1+c2-	1	0.437335
DL159-143_good	c1+c2-	2	0.171958
DL159-144_good	c1+c2-	0	0.363856
DL159-144_good	c1+c2-	1	0.582501
DL159-144_good	c1+c2-	2	0.39109
DL159-150_good	c1+c2-	0	1.39299
DL159-150_good	c1+c2-	1	1.40771
DL159-150_good	c1+c2-	2	0.825669
DL159-154_good	c1+c2-	0	0.131906
DL159-154_good	c1+c2-	1	0.0774401
DL159-154_good	c1+c2-	2	0.250585
DL159-162_good	c1+c2-	0	0.655723
DL159-162_good	c1+c2-	1	0.758576
DL159-162_good	c1+c2-	2	0.627011
DL159-163_good	c1+c2-	0	0.394259
DL159-163_good	c1+c2-	1	0.538276
DL159-163_good	c1+c2-	2	0.416855
DL159-165_good	c1+c2-	0	1.57056
DL159-165_good	c1+c2-	1	1.63318
DL159-165_good	c1+c2-	2	1.10777
DL159-175_good	c1+c2-	0	0.267128
DL159-175_good	c1+c2-	1	0.297732
DL159-175_good	c1+c2-	2	0.206491
DL159-180_good	c1+c2-	0	0.326972
DL159-180_good	c1+c2-	1	0.315339
DL159-180_good	c1+c2-	2	0.266186
DL159-181_good	c1+c2-	0	0.570704
DL159-181_good	c1+c2-	1	0.7589
DL159-181_good	c1+c2-	2	0.406244
DL159-183_good	c1+c2-	0	0.363811
DL159-183_good	c1+c2-	1	0.317502
DL159-183_good	c1+c2-	2	0.261089
DL159-188_good	c1+c2-	0	0.15821
DL159-188_good	c1+c2-	1	0.178035
DL159-188_good	c1+c2-	2	0.12916
DL159-193_good	c1+c2-	0	0.256957
DL159-193_good	c1+c2-	1	0.314792
DL159-193_good	c1+c2-	2	0.259751
DL159-200_good	c1+c2-	0	0.326837
DL159-200_good	c1+c2-	1	0.393291
DL159-200_good	c1+c2-	2	0.219934
DL159-20_good	c1+c2-	0	0.544246
DL159-20_good	c1+c2-	1	0.559341
DL159-20_good	c1+c2-	2	0.511465
DL159-218_good	c1+c2-	0	0.231146
DL159-218_good	c1+c2-	1	0.272896
DL159-218_good	c1+c2-	2	0.332855
DL159-223_good	c1+c2-	0	0.636499
DL159-223_good	c1+c2-	1	0.506422
DL159-223_good	c1+c2-	2	0.322497
DL159-235_good	c1+c2-	0	0.177962
DL159-235_good	c1+c2-	1	0.648286
DL159-235_good	c1+c2-	2	0.490922
DL159-264_good	c1+c2-	0	0.577053
DL159-264_good	c1+c2-	1	0.382774
DL159-264_good	c1+c2-	2	0.44895
DL159-26_good	c1+c2-	0	0.194358
DL159-26_good	c1+c2-	1	0.290151
DL159-26_good	c1+c2-	2	0.120656
DL159-270_good	c1+c2-	0	0.434168
DL159-270_good	c1+c2-	1	0.661223
DL159-270_good	c1+c2-	2	0.406975
DL159-271_good	c1+c2-	0	0.672282
DL159-271_good	c1+c2-	1	0.517611
DL159-271_good	c1+c2-	2	0.396863
DL159-274_good	c1+c2-	0	1.61031
DL159-274_good	c1+c2-	1	1.50897
DL159-274_good	c1+c2-	2	1.07283
DL159-281_good	c1+c2-	0	0.30349
DL159-281_good	c1+c2-	1	0.433824
DL159-281_good	c1+c2-	2	0.202556
DL159-288_good	c1+c2-	0	0.357303
DL159-288_good	c1+c2-	1	0.311699
DL159-288_good	c1+c2-	2	0.380263
DL159-295_good	c1+c2-	0	0.0805714
DL159-295_good	c1+c2-	1	0.290832
DL159-295_good	c1+c2-	2	0.270912
DL159-298_good	c1+c2-	0	0.133271
DL159-298_good	c1+c2-	1	0.337832
DL159-298_good	c1+c2-	2	0.149768
DL159-2_good	c1+c2-	0	0.495676
DL159-2_good	c1+c2-	1	0.498215
DL159-2_good	c1+c2-	2	0.514094
DL159-301_good	c1+c2-	0	0.680468
DL159-301_good	c1+c2-	1	0.524446
DL159-301_good	c1+c2-	2	0.569926
DL159-302_good	c1+c2-	0	1.05122
DL159-302_good	c1+c2-	1	0.900097
DL159-302_good	c1+c2-	2	0.571785
DL159-314_good	c1+c2-	0	0.40352
DL159-314_good	c1+c2-	1	0.304446
DL159-314_good	c1+c2-	2	0.333956
DL159-325_good	c1+c2-	0	0.256856
DL159-325_good	c1+c2-	1	0.0897783
DL159-325_good	c1+c2-	2	0.0447199
DL159-329_good	c1+c2-	0	0.587714
DL159-329_good	c1+c2-	1	0.200616
DL159-329_good	c1+c2-	2	0.171797
DL159-333_good	c1+c2-	0	0.292115
DL159-333_good	c1+c2-	1	0.18805
DL159-333_good	c1+c2-	2	0.24742
DL159-335_good	c1+c2-	0	0.4063
DL159-335_good	c1+c2-	1	0.89252
DL159-335_good	c1+c2-	2	0.615029
DL159-341_good	c1+c2-	0	0.45795
DL159-341_good	c1+c2-	1	0.507275
DL159-341_good	c1+c2-	2	0.52174
DL159-345_good	c1+c2-	0	0.448872
DL159-345_good	c1+c2-	1	0.22181
DL159-345_good	c1+c2-	2	0.176738
DL159-348_good	c1+c2-	0	0.195303
DL159-348_good	c1+c2-	1	0.190396
DL159-348_good	c1+c2-	2	0.374973
DL159-349_good	c1+c2-	0	0.23458
DL159-349_good	c1+c2-	1	0.256723
DL159-349_good	c1+c2-	2	0.165916
DL159-351_good	c1+c2-	0	0.385888
DL159-351_good	c1+c2-	1	0.450645
DL159-351_good	c1+c2-	2	0.420794
DL159-352_good	c1+c2-	0	0.13927
DL159-352_good	c1+c2-	1	0.171049
DL159-352_good	c1+c2-	2	0.0783189
DL159-357_good	c1+c2-	0	0.245934
DL159-357_good	c1+c2-	1	0.411019
DL159-357_good	c1+c2-	2	0.139376
DL159-365_good	c1+c2-	0	0.532895
DL159-365_good	c1+c2-	1	0.476499
DL159-365_good	c1+c2-	2	0.542677
DL159-369_good	c1+c2-	0	0.307188
DL159-369_good	c1+c2-	1	0.640614
DL159-369_good	c1+c2-	2	0.604655
DL159-36_good	c1+c2-	0	0.741869
DL159-36_good	c1+c2-	1	0.830277
DL159-36_good	c1+c2-	2	0.577773
DL159-376_good	c1+c2-	0	0.131566
DL159-376_good	c1+c2-	1	0.344521
DL159-376_good	c1+c2-	2	0.113359
DL159-402_good	c1+c2-	0	0.519997
DL159-402_good	c1+c2-	1	0.34325
DL159-402_good	c1+c2-	2	0.283854
DL159-40_good	c1+c2-	0	0.822916
DL159-40_good	c1+c2-	1	1.17519
DL159-40_good	c1+c2-	2	0.620317
DL159-412_good	c1+c2-	0	0.788767
DL159-412_good	c1+c2-	1	0.834943
DL159-412_good	c1+c2-	2	0.409041
DL159-413_good	c1+c2-	0	0.757669
DL159-413_good	c1+c2-	1	0.694195
DL159-413_good	c1+c2-	2	0.427844
DL159-418_good	c1+c2-	0	0.570069
DL159-418_good	c1+c2-	1	0.884073
DL159-418_good	c1+c2-	2	0.681539
DL159-41_good	c1+c2-	0	0.109263
DL159-41_good	c1+c2-	1	0.196475
DL159-41_good	c1+c2-	2	0.178399
DL159-437_good	c1+c2-	0	0.659234
DL159-437_good	c1+c2-	1	0.841027
DL159-437_good	c1+c2-	2	0.367412
DL159-43_good	c1+c2-	0	0.0500181
DL159-43_good	c1+c2-	1	0.290265
DL159-43_good	c1+c2-	2	0.109777
DL159-457_good	c1+c2-	0	0.652578
DL159-457_good	c1+c2-	1	0.811275
DL159-457_good	c1+c2-	2	0.46174
DL159-461_good	c1+c2-	0	0.679662
DL159-461_good	c1+c2-	1	0.647598
DL159-461_good	c1+c2-	2	0.533835
DL159-468_good	c1+c2-	0	0.502112
DL159-468_good	c1+c2-	1	0.561339
DL159-468_good	c1+c2-	2	0.490588
DL159-46_good	c1+c2-	0	0.364703
DL159-46_good	c1+c2-	1	0.483692
DL159-46_good	c1+c2-	2	0.414718
DL159-473_good	c1+c2-	0	1.41103
DL159-473_good	c1+c2-	1	1.19035
DL159-473_good	c1+c2-	2	0.843718
DL159-484_good	c1+c2-	0	0.656154
DL159-484_good	c1+c2-	1	0.507881
DL159-484_good	c1+c2-	2	0.396509
DL159-48_good	c1+c2-	0	0.433055
DL159-48_good	c1+c2-	1	0.618429
DL159-48_good	c1+c2-	2	0.361491
DL159-62_good	c1+c2-	0	0.216834
DL159-62_good	c1+c2-	1	0.163328
DL159-62_good	c1+c2-	2	0.223833
DL159-63_good	c1+c2-	0	0.143162
DL159-63_good	c1+c2-	1	0.123235
DL159-63_good	c1+c2-	2	0.153761
DL159-64_good	c1+c2-	0	0.198747
DL159-64_good	c1+c2-	1	0.244788
DL159-64_good	c1+c2-	2	0.111413
DL159-71_good	c1+c2-	0	1.49251
DL159-71_good	c1+c2-	1	1.35087
DL159-71_good	c1+c2-	2	0.747761
DL159-81_good	c1+c2-	0	0.846149
DL159-81_good	c1+c2-	1	0.902962
DL159-81_good	c1+c2-	2	0.659695
DL159-82_good	c1+c2-	0	0.651457
DL159-82_good	c1+c2-	1	0.606023
DL159-82_good	c1+c2-	2	0.393734
DL159-97_good	c1+c2-	0	0.198363
DL159-97_good	c1+c2-	1	0.162156
DL159-97_good	c1+c2-	2	0.12089
DL161-109_good	c1+c2-	0	0.123692
DL161-109_good	c1+c2-	1	0.0581542
DL161-109_good	c1+c2-	2	0.221432
DL161-10_good	c1+c2-	0	0.307438
DL161-10_good	c1+c2-	1	0.356321
DL161-10_good	c1+c2-	2	0.394459
DL161-110_good	c1+c2-	0	0.544949
DL161-110_good	c1+c2-	1	0.394155
DL161-110_good	c1+c2-	2	0.557124
DL161-111_good	c1+c2-	0	0.3835
DL161-111_good	c1+c2-	1	0.207771
DL161-111_good	c1+c2-	2	0.416524
DL161-112_good	c1+c2-	0	0.56987
DL161-112_good	c1+c2-	1	0.453353
DL161-112_good	c1+c2-	2	0.830055
DL161-117_good	c1+c2-	0	0.135226
DL161-117_good	c1+c2-	1	0.257907
DL161-117_good	c1+c2-	2	0.286022
DL161-119_good	c1+c2-	0	0.224134
DL161-119_good	c1+c2-	1	0.135067
DL161-119_good	c1+c2-	2	0.426236
DL161-128_good	c1+c2-	0	0.666827
DL161-128_good	c1+c2-	1	0.792417
DL161-128_good	c1+c2-	2	0.84636
DL161-134_good	c1+c2-	0	0.666476
DL161-134_good	c1+c2-	1	0.799298
DL161-134_good	c1+c2-	2	0.621274
DL161-141_good	c1+c2-	0	0.648885
DL161-141_good	c1+c2-	1	0.333988
DL161-141_good	c1+c2-	2	0.730358
DL161-142_good	c1+c2-	0	0.652687
DL161-142_good	c1+c2-	1	0.333961
DL161-142_good	c1+c2-	2	0.636851
DL161-14_good	c1+c2-	0	0.740568
DL161-14_good	c1+c2-	1	0.591944
DL161-14_good	c1+c2-	2	0.823796
DL161-150_good	c1+c2-	0	0.0770197
DL161-150_good	c1+c2-	1	0.241996
DL161-150_good	c1+c2-	2	0.203953
DL161-159_good	c1+c2-	0	0.193722
DL161-159_good	c1+c2-	1	0.116173
DL161-159_good	c1+c2-	2	0.247298
DL161-161_good	c1+c2-	0	0.485299
DL161-161_good	c1+c2-	1	0.3574
DL161-161_good	c1+c2-	2	0.621887
DL161-162_good	c1+c2-	0	1.14189
DL161-162_good	c1+c2-	1	0.90895
DL161-162_good	c1+c2-	2	1.70281
DL161-163_good	c1+c2-	0	0.317855
DL161-163_good	c1+c2-	1	0.269158
DL161-163_good	c1+c2-	2	0.419104
DL161-164_good	c1+c2-	0	0.53815
DL161-164_good	c1+c2-	1	0.213937
DL161-164_good	c1+c2-	2	0.561992
DL161-16_good	c1+c2-	0	0.47014
DL161-16_good	c1+c2-	1	0.298287
DL161-16_good	c1+c2-	2	0.402912
DL161-176_good	c1+c2-	0	0.558139
DL161-176_good	c1+c2-	1	0.584779
DL161-176_good	c1+c2-	2	0.653729
DL161-179_good	c1+c2-	0	1.09754
DL161-179_good	c1+c2-	1	1.04971
DL161-179_good	c1+c2-	2	1.19107
DL161-183_good	c1+c2-	0	1.07976
DL161-183_good	c1+c2-	1	0.837159
DL161-183_good	c1+c2-	2	1.22042
DL161-186_good	c1+c2-	0	0.30839
DL161-186_good	c1+c2-	1	0.178674
DL161-186_good	c1+c2-	2	0.257504
DL161-19_good	c1+c2-	0	1.00057
DL161-19_good	c1+c2-	1	0.740954
DL161-19_good	c1+c2-	2	0.983835
DL161-1_good	c1+c2-	0	0.528471
DL161-1_good	c1+c2-	1	0.471366
DL161-1_good	c1+c2-	2	0.779716
DL161-213_good	c1+c2-	0	0.758461
DL161-213_good	c1+c2-	1	0.678734
DL161-213_good	c1+c2-	2	0.780708
DL161-222_good	c1+c2-	0	1.17525
DL161-222_good	c1+c2-	1	1.03754
DL161-222_good	c1+c2-	2	1.17877
DL161-22_good	c1+c2-	0	1.5248
DL161-22_good	c1+c2-	1	1.17089
DL161-22_good	c1+c2-	2	1.59677
DL161-230_good	c1+c2-	0	0.152914
DL161-230_good	c1+c2-	1	0.173088
DL161-230_good	c1+c2-	2	0.226124
DL161-231_good	c1+c2-	0	0.349542
DL161-231_good	c1+c2-	1	0.285222
DL161-231_good	c1+c2-	2	0.449885
DL161-232_good	c1+c2-	0	0.845236
DL161-232_good	c1+c2-	1	0.70504
DL161-232_good	c1+c2-	2	0.932437
DL161-236_good	c1+c2-	0	0.760647
DL161-236_good	c1+c2-	1	0.729426
DL161-236_good	c1+c2-	2	0.734389
DL161-246_good	c1+c2-	0	1.28622
DL161-246_good	c1+c2-	1	1.02547
DL161-246_good	c1+c2-	2	1.20475
DL161-257_good	c1+c2-	0	0.53803
DL161-257_good	c1+c2-	1	0.486733
DL161-257_good	c1+c2-	2	0.364789
DL161-25_good	c1+c2-	0	0.509593
DL161-25_good	c1+c2-	1	0.396135
DL161-25_good	c1+c2-	2	0.644054
DL161-272_good	c1+c2-	0	0.533708
DL161-272_good	c1+c2-	1	0.386355
DL161-272_good	c1+c2-	2	0.563217
DL161-276_good	c1+c2-	0	0.312911
DL161-276_good	c1+c2-	1	0.35659
DL161-276_good	c1+c2-	2	0.216481
DL161-27_good	c1+c2-	0	0.0579313
DL161-27_good	c1+c2-	1	0.0548074
DL161-27_good	c1+c2-	2	0.07802
DL161-281_good	c1+c2-	0	0.380596
DL161-281_good	c1+c2-	1	0.290132
DL161-281_good	c1+c2-	2	0.460945
DL161-283_good	c1+c2-	0	0.33646
DL161-283_good	c1+c2-	1	0.240835
DL161-283_good	c1+c2-	2	0.620804
DL161-30_good	c1+c2-	0	1.09678
DL161-30_good	c1+c2-	1	0.830868
DL161-30_good	c1+c2-	2	1.10794
DL161-322_good	c1+c2-	0	0.629895
DL161-322_good	c1+c2-	1	0.773898
DL161-322_good	c1+c2-	2	0.786387
DL161-326_good	c1+c2-	0	0.695849
DL161-326_good	c1+c2-	1	0.644665
DL161-326_good	c1+c2-	2	0.770636
DL161-330_good	c1+c2-	0	0.204774
DL161-330_good	c1+c2-	1	0.110746
DL161-330_good	c1+c2-	2	0.213734
DL161-338_good	c1+c2-	0	0.564476
DL161-338_good	c1+c2-	1	0.400962
DL161-338_good	c1+c2-	2	0.826903
DL161-342_good	c1+c2-	0	1.436
DL161-342_good	c1+c2-	1	0.828924
DL161-342_good	c1+c2-	2	1.3182
DL161-346_good	c1+c2-	0	0.352096
DL161-346_good	c1+c2-	1	0.187698
DL161-346_good	c1+c2-	2	0.423437
DL161-353_good	c1+c2-	0	1.3339
DL161-353_good	c1+c2-	1	0.983162
DL161-353_good	c1+c2-	2	1.35743
DL161-355_good	c1+c2-	0	1.78877
DL161-355_good	c1+c2-	1	1.29758
DL161-355_good	c1+c2-	2	1.35774
DL161-367_good	c1+c2-	0	0.327983
DL161-367_good	c1+c2-	1	0.334908
DL161-367_good	c1+c2-	2	0.598815
DL161-368_good	c1+c2-	0	0.186153
DL161-368_good	c1+c2-	1	0.284477
DL161-368_good	c1+c2-	2	0.395198
DL161-373_good	c1+c2-	0	0.956651
DL161-373_good	c1+c2-	1	0.570217
DL161-373_good	c1+c2-	2	0.939295
DL161-378_good	c1+c2-	0	0.200232
DL161-378_good	c1+c2-	1	0.343462
DL161-378_good	c1+c2-	2	0.283186
DL161-381_good	c1+c2-	0	0.428274
DL161-381_good	c1+c2-	1	0.259611
DL161-381_good	c1+c2-	2	0.276497
DL161-396_good	c1+c2-	0	0.359838
DL161-396_good	c1+c2-	1	0.65441
DL161-396_good	c1+c2-	2	0.383378
DL161-409_good	c1+c2-	0	0.558518
DL161-409_good	c1+c2-	1	0.522622
DL161-409_good	c1+c2-	2	0.577629
DL161-410_good	c1+c2-	0	0.124825
DL161-410_good	c1+c2-	1	0.0722189
DL161-410_good	c1+c2-	2	0.270278
DL161-426_good	c1+c2-	0	0.373559
DL161-426_good	c1+c2-	1	0.400182
DL161-426_good	c1+c2-	2	0.429621
DL161-453_good	c1+c2-	0	0.269926
DL161-453_good	c1+c2-	1	0.263475
DL161-453_good	c1+c2-	2	0.242039
DL161-466_good	c1+c2-	0	0.405857
DL161-466_good	c1+c2-	1	0.266111
DL161-466_good	c1+c2-	2	0.442393
DL161-468_good	c1+c2-	0	0.203443
DL161-468_good	c1+c2-	1	0.239385
DL161-468_good	c1+c2-	2	0.332058
DL161-486_good	c1+c2-	0	0.422699
DL161-486_good	c1+c2-	1	0.277141
DL161-486_good	c1+c2-	2	0.383156
DL161-491_good	c1+c2-	0	0.322343
DL161-491_good	c1+c2-	1	0.25457
DL161-491_good	c1+c2-	2	0.276639
DL161-496_good	c1+c2-	0	0.219556
DL161-496_good	c1+c2-	1	0.158605
DL161-496_good	c1+c2-	2	0.2445
DL161-49_good	c1+c2-	0	0.633556
[truncated: 911 more rows]

## Sheet: ExtData6f
ms_id	subclass	irem	min
DL159-119_good	c1-c2-	0	-0.80257
DL159-119_good	c1-c2-	1	-0.411385
DL159-119_good	c1-c2-	2	-0.590118
DL159-126_good	c1-c2-	0	-0.902462
DL159-126_good	c1-c2-	1	-0.751257
DL159-126_good	c1-c2-	2	-0.466275
DL159-161_good	c1-c2-	0	-0.719116
DL159-161_good	c1-c2-	1	-0.557696
DL159-161_good	c1-c2-	2	-0.539226
DL159-164_good	c1-c2-	0	-0.558638
DL159-164_good	c1-c2-	1	-0.0861038
DL159-164_good	c1-c2-	2	-0.582183
DL159-166_good	c1-c2-	0	-1.04092
DL159-166_good	c1-c2-	1	-0.706028
DL159-166_good	c1-c2-	2	-0.876585
DL159-184_good	c1-c2-	0	-0.973751
DL159-184_good	c1-c2-	1	-0.75378
DL159-184_good	c1-c2-	2	-0.792151
DL159-186_good	c1-c2-	0	-1.239
DL159-186_good	c1-c2-	1	-0.646462
DL159-186_good	c1-c2-	2	-0.894725
DL159-187_good	c1-c2-	0	-1.071
DL159-187_good	c1-c2-	1	-0.81773
DL159-187_good	c1-c2-	2	-0.930788
DL159-18_good	c1-c2-	0	-1.11039
DL159-18_good	c1-c2-	1	-0.846199
DL159-18_good	c1-c2-	2	-0.971122
DL159-191_good	c1-c2-	0	-1.55947
DL159-191_good	c1-c2-	1	-0.760981
DL159-191_good	c1-c2-	2	-0.931368
DL159-194_good	c1-c2-	0	-0.932991
DL159-194_good	c1-c2-	1	-0.73557
DL159-194_good	c1-c2-	2	-0.788734
DL159-195_good	c1-c2-	0	-0.942186
DL159-195_good	c1-c2-	1	-0.617344
DL159-195_good	c1-c2-	2	-0.51837
DL159-219_good	c1-c2-	0	-0.6695
DL159-219_good	c1-c2-	1	-0.253962
DL159-219_good	c1-c2-	2	-0.805559
DL159-233_good	c1-c2-	0	-0.832787
DL159-233_good	c1-c2-	1	-0.604183
DL159-233_good	c1-c2-	2	-0.769501
DL159-234_good	c1-c2-	0	-0.864806
DL159-234_good	c1-c2-	1	-0.703063
DL159-234_good	c1-c2-	2	-0.81948
DL159-242_good	c1-c2-	0	-0.11389
DL159-242_good	c1-c2-	1	-0.423206
DL159-242_good	c1-c2-	2	-0.574936
DL159-245_good	c1-c2-	0	-0.346736
DL159-245_good	c1-c2-	1	-0.476093
DL159-245_good	c1-c2-	2	-0.503992
DL159-250_good	c1-c2-	0	-0.759635
DL159-250_good	c1-c2-	1	-0.557434
DL159-250_good	c1-c2-	2	-0.870682
DL159-251_good	c1-c2-	0	-0.823664
DL159-251_good	c1-c2-	1	-0.489397
DL159-251_good	c1-c2-	2	-0.886606
DL159-252_good	c1-c2-	0	-1.00897
DL159-252_good	c1-c2-	1	-0.694743
DL159-252_good	c1-c2-	2	-0.943555
DL159-27_good	c1-c2-	0	-1.0787
DL159-27_good	c1-c2-	1	-0.760885
DL159-27_good	c1-c2-	2	-0.927102
DL159-282_good	c1-c2-	0	-0.477095
DL159-282_good	c1-c2-	1	-0.414127
DL159-282_good	c1-c2-	2	-0.693764
DL159-284_good	c1-c2-	0	-0.492629
DL159-284_good	c1-c2-	1	-0.357239
DL159-284_good	c1-c2-	2	-0.689207
DL159-292_good	c1-c2-	0	-0.250298
DL159-292_good	c1-c2-	1	-0.234426
DL159-292_good	c1-c2-	2	-0.69043
DL159-294_good	c1-c2-	0	-0.927654
DL159-294_good	c1-c2-	1	-0.226132
DL159-294_good	c1-c2-	2	-0.460201
DL159-309_good	c1-c2-	0	-0.219315
DL159-309_good	c1-c2-	1	-0.271682
DL159-309_good	c1-c2-	2	-0.490539
DL159-30_good	c1-c2-	0	-0.819806
DL159-30_good	c1-c2-	1	-0.75822
DL159-30_good	c1-c2-	2	-0.88208
DL159-317_good	c1-c2-	0	-0.818143
DL159-317_good	c1-c2-	1	-0.544712
DL159-317_good	c1-c2-	2	-0.697942
DL159-347_good	c1-c2-	0	-0.411693
DL159-347_good	c1-c2-	1	-0.278622
DL159-347_good	c1-c2-	2	-0.241301
DL159-34_good	c1-c2-	0	-0.609714
DL159-34_good	c1-c2-	1	-0.320861
DL159-34_good	c1-c2-	2	-0.430077
DL159-35_good	c1-c2-	0	-0.901792
DL159-35_good	c1-c2-	1	-0.617276
DL159-35_good	c1-c2-	2	-0.774325
DL159-363_good	c1-c2-	0	-0.202363
DL159-363_good	c1-c2-	1	-0.311411
DL159-363_good	c1-c2-	2	-0.325842
DL159-374_good	c1-c2-	0	-0.658021
DL159-374_good	c1-c2-	1	-0.367139
DL159-374_good	c1-c2-	2	-0.753762
DL159-403_good	c1-c2-	0	-0.201112
DL159-403_good	c1-c2-	1	-0.0260817
DL159-403_good	c1-c2-	2	-0.279353
DL159-405_good	c1-c2-	0	-1.10143
DL159-405_good	c1-c2-	1	-0.757545
DL159-405_good	c1-c2-	2	-0.930118
DL159-406_good	c1-c2-	0	-0.514188
DL159-406_good	c1-c2-	1	-0.204221
DL159-406_good	c1-c2-	2	-0.592868
DL159-434_good	c1-c2-	0	-0.876238
DL159-434_good	c1-c2-	1	-0.269392
DL159-434_good	c1-c2-	2	-0.6279
DL159-47_good	c1-c2-	0	-0.73164
DL159-47_good	c1-c2-	1	-0.620709
DL159-47_good	c1-c2-	2	-0.662592
DL159-55_good	c1-c2-	0	-0.470197
DL159-55_good	c1-c2-	1	-0.172994
DL159-55_good	c1-c2-	2	-0.298496
DL159-67_good	c1-c2-	0	-0.478952
DL159-67_good	c1-c2-	1	0.146145
DL159-67_good	c1-c2-	2	-0.350083
DL159-69_good	c1-c2-	0	-0.781883
DL159-69_good	c1-c2-	1	-0.328638
DL159-69_good	c1-c2-	2	-0.430414
DL159-78_good	c1-c2-	0	-1.02059
DL159-78_good	c1-c2-	1	-0.794041
DL159-78_good	c1-c2-	2	-0.864446
DL159-90_good	c1-c2-	0	-0.498714
DL159-90_good	c1-c2-	1	-0.440677
DL159-90_good	c1-c2-	2	-0.449496
DL161-130_good	c1-c2-	0	-0.223673
DL161-130_good	c1-c2-	1	-0.420452
DL161-130_good	c1-c2-	2	-0.671892
DL161-195_good	c1-c2-	0	0.0754313
DL161-195_good	c1-c2-	1	0.030687
DL161-195_good	c1-c2-	2	0.339148
DL161-214_good	c1-c2-	0	-0.63428
DL161-214_good	c1-c2-	1	-0.633932
DL161-214_good	c1-c2-	2	-0.676743
DL161-228_good	c1-c2-	0	-0.571125
DL161-228_good	c1-c2-	1	-0.730628
DL161-228_good	c1-c2-	2	-0.717005
DL161-252_good	c1-c2-	0	-0.0284237
DL161-252_good	c1-c2-	1	-0.422386
DL161-252_good	c1-c2-	2	-0.255557
DL161-255_good	c1-c2-	0	-0.272703
DL161-255_good	c1-c2-	1	-0.0367725
DL161-255_good	c1-c2-	2	-0.220395
DL161-256_good	c1-c2-	0	-0.652279
DL161-256_good	c1-c2-	1	-0.678026
DL161-256_good	c1-c2-	2	-0.698317
DL161-271_good	c1-c2-	0	-0.651316
DL161-271_good	c1-c2-	1	-0.257348
DL161-271_good	c1-c2-	2	-0.376812
DL161-274_good	c1-c2-	0	-0.799244
DL161-274_good	c1-c2-	1	-0.431466
DL161-274_good	c1-c2-	2	-0.509233
DL161-293_good	c1-c2-	0	-0.335148
DL161-293_good	c1-c2-	1	-0.491441
DL161-293_good	c1-c2-	2	-0.433192
DL161-300_good	c1-c2-	0	0.145612
DL161-300_good	c1-c2-	1	0.000188375
DL161-300_good	c1-c2-	2	-0.0111415
DL161-307_good	c1-c2-	0	0.229529
DL161-307_good	c1-c2-	1	0.206864
DL161-307_good	c1-c2-	2	0.0776372
DL161-357_good	c1-c2-	0	-0.566305
DL161-357_good	c1-c2-	1	-0.404447
DL161-357_good	c1-c2-	2	-0.401963
DL161-402_good	c1-c2-	0	-0.155547
DL161-402_good	c1-c2-	1	-0.120689
DL161-402_good	c1-c2-	2	-0.161175
DL161-481_good	c1-c2-	0	-0.254433
DL161-481_good	c1-c2-	1	-0.344635
DL161-481_good	c1-c2-	2	-0.234554
DL161-79_good	c1-c2-	0	-0.379053
DL161-79_good	c1-c2-	1	-0.40116
DL161-79_good	c1-c2-	2	-0.611428
DL108-112_good	c1-c2-	0	-0.209303
DL108-112_good	c1-c2-	1	0.0917088
DL108-112_good	c1-c2-	2	-0.0780737
DL108-166_good	c1-c2-	0	-0.598364
DL108-166_good	c1-c2-	1	-0.761628
DL108-166_good	c1-c2-	2	-0.945979
DL108-172_good	c1-c2-	0	-0.547333
DL108-172_good	c1-c2-	1	-0.836226
DL108-172_good	c1-c2-	2	-0.816444
DL108-175_good	c1-c2-	0	-0.522027
DL108-175_good	c1-c2-	1	-0.55541
DL108-175_good	c1-c2-	2	-0.849803
DL108-219_good	c1-c2-	0	-0.684855
DL108-219_good	c1-c2-	1	-0.649907
DL108-219_good	c1-c2-	2	-0.626859
DL108-224_good	c1-c2-	0	-0.411585
DL108-224_good	c1-c2-	1	-0.653943
DL108-224_good	c1-c2-	2	-0.591595
DL108-231_good	c1-c2-	0	-0.54226
DL108-231_good	c1-c2-	1	-0.776028
DL108-231_good	c1-c2-	2	-0.668908
DL108-235_good	c1-c2-	0	-0.516445
DL108-235_good	c1-c2-	1	-0.833644
DL108-235_good	c1-c2-	2	-0.796807
DL108-236_good	c1-c2-	0	-0.176513
DL108-236_good	c1-c2-	1	-0.545835
DL108-236_good	c1-c2-	2	-0.64375
DL108-237_good	c1-c2-	0	-0.282249
DL108-237_good	c1-c2-	1	-0.521719
DL108-237_good	c1-c2-	2	-0.619451
DL108-238_good	c1-c2-	0	-0.29544
DL108-238_good	c1-c2-	1	-0.489723
DL108-238_good	c1-c2-	2	-0.481687
DL108-250_good	c1-c2-	0	-0.265565
DL108-250_good	c1-c2-	1	-0.180896
DL108-250_good	c1-c2-	2	-0.265437
DL108-261_good	c1-c2-	0	-0.401089
DL108-261_good	c1-c2-	1	-0.88466
DL108-261_good	c1-c2-	2	-0.885433
DL108-31_good	c1-c2-	0	0.114082
DL108-31_good	c1-c2-	1	-0.0787078
DL108-31_good	c1-c2-	2	-0.342605
DL108-37_good	c1-c2-	0	-0.506859
DL108-37_good	c1-c2-	1	-0.64386
DL108-37_good	c1-c2-	2	-0.822274
DL108-380_good	c1-c2-	0	-0.497011
DL108-380_good	c1-c2-	1	-0.818399
DL108-380_good	c1-c2-	2	-0.880445
DL108-47_good	c1-c2-	0	0.00285103
DL108-47_good	c1-c2-	1	-0.535128
DL108-47_good	c1-c2-	2	-0.711752
DL108-50_good	c1-c2-	0	-0.207464
DL108-50_good	c1-c2-	1	-0.463527
DL108-50_good	c1-c2-	2	-0.833019
DL108-79_good	c1-c2-	0	-0.473984
DL108-79_good	c1-c2-	1	-0.227716
DL108-79_good	c1-c2-	2	-0.260555
DL108-94_good	c1-c2-	0	-0.211883
DL108-94_good	c1-c2-	1	0.00374834
DL108-94_good	c1-c2-	2	0.10674
DL172-11_good	c1-c2-	0	-0.556606
DL172-11_good	c1-c2-	1	-0.146938
DL172-11_good	c1-c2-	2	-0.693986
DL172-123_good	c1-c2-	0	-0.592933
DL172-123_good	c1-c2-	1	-0.719914
DL172-123_good	c1-c2-	2	-0.754072
DL172-133_good	c1-c2-	0	-0.504068
DL172-133_good	c1-c2-	1	-0.723483
DL172-133_good	c1-c2-	2	-0.463651
DL172-134_good	c1-c2-	0	-0.84758
DL172-134_good	c1-c2-	1	-0.907327
DL172-134_good	c1-c2-	2	-0.78275
DL172-179_good	c1-c2-	0	-0.904729
DL172-179_good	c1-c2-	1	-0.872559
DL172-179_good	c1-c2-	2	-0.683604
DL172-180_good	c1-c2-	0	-0.496385
DL172-180_good	c1-c2-	1	-0.440522
DL172-180_good	c1-c2-	2	-0.45793
DL172-187_good	c1-c2-	0	-1.07017
DL172-187_good	c1-c2-	1	-1.09513
DL172-187_good	c1-c2-	2	-0.838427
DL172-190_good	c1-c2-	0	-0.130281
DL172-190_good	c1-c2-	1	-0.729113
DL172-190_good	c1-c2-	2	-0.31218
DL172-192_good	c1-c2-	0	0.40326
DL172-192_good	c1-c2-	1	-1.02449
DL172-192_good	c1-c2-	2	-0.364373
DL172-197_good	c1-c2-	0	-0.525182
DL172-197_good	c1-c2-	1	-0.498787
DL172-197_good	c1-c2-	2	-0.453372
DL172-24_good	c1-c2-	0	-0.821542
DL172-24_good	c1-c2-	1	-0.637731
DL172-24_good	c1-c2-	2	-0.440484
DL172-263_good	c1-c2-	0	-0.190429
DL172-263_good	c1-c2-	1	-0.637006
DL172-263_good	c1-c2-	2	-0.232959
DL172-275_good	c1-c2-	0	-0.764758
DL172-275_good	c1-c2-	1	-0.915088
DL172-275_good	c1-c2-	2	-0.668295
DL172-293_good	c1-c2-	0	-0.651187
DL172-293_good	c1-c2-	1	-0.690573
DL172-293_good	c1-c2-	2	-0.117673
DL172-294_good	c1-c2-	0	-0.0814232
DL172-294_good	c1-c2-	1	-0.487337
DL172-294_good	c1-c2-	2	-0.0790706
DL172-303_good	c1-c2-	0	-0.566231
DL172-303_good	c1-c2-	1	-0.514034
DL172-303_good	c1-c2-	2	-0.542928
DL172-326_good	c1-c2-	0	-0.614716
DL172-326_good	c1-c2-	1	-0.721466
DL172-326_good	c1-c2-	2	-0.593781
DL172-338_good	c1-c2-	0	-0.897645
DL172-338_good	c1-c2-	1	-0.798427
DL172-338_good	c1-c2-	2	-0.783361
DL172-341_good	c1-c2-	0	-0.90442
DL172-341_good	c1-c2-	1	-0.906612
DL172-341_good	c1-c2-	2	-0.855134
DL172-344_good	c1-c2-	0	-0.531681
DL172-344_good	c1-c2-	1	-0.828517
DL172-344_good	c1-c2-	2	-0.786478
DL172-352_good	c1-c2-	0	-0.658654
DL172-352_good	c1-c2-	1	-0.618756
DL172-352_good	c1-c2-	2	-0.676708
DL172-353_good	c1-c2-	0	-0.804055
DL172-353_good	c1-c2-	1	-0.777428
DL172-353_good	c1-c2-	2	-0.702456
DL172-356_good	c1-c2-	0	-0.887939
DL172-356_good	c1-c2-	1	-0.890586
DL172-356_good	c1-c2-	2	-0.819374
DL172-357_good	c1-c2-	0	-0.374449
DL172-357_good	c1-c2-	1	-0.0383117
DL172-357_good	c1-c2-	2	-0.365092
DL172-358_good	c1-c2-	0	-0.763253
DL172-358_good	c1-c2-	1	-0.755661
DL172-358_good	c1-c2-	2	-0.741132
DL172-361_good	c1-c2-	0	-0.802769
DL172-361_good	c1-c2-	1	-0.798444
DL172-361_good	c1-c2-	2	-0.82488
DL172-364_good	c1-c2-	0	-0.81038
DL172-364_good	c1-c2-	1	-0.712604
DL172-364_good	c1-c2-	2	-0.750131
DL172-365_good	c1-c2-	0	-0.738653
DL172-365_good	c1-c2-	1	-0.759835
DL172-365_good	c1-c2-	2	-0.754987
DL172-375_good	c1-c2-	0	-0.916933
DL172-375_good	c1-c2-	1	-0.834448
DL172-375_good	c1-c2-	2	-0.902118
DL172-378_good	c1-c2-	0	-0.913865
DL172-378_good	c1-c2-	1	-0.775566
DL172-378_good	c1-c2-	2	-0.759511
DL172-382_good	c1-c2-	0	-0.608032
DL172-382_good	c1-c2-	1	-0.622363
DL172-382_good	c1-c2-	2	-0.889245
DL172-383_good	c1-c2-	0	-0.544149
DL172-383_good	c1-c2-	1	-0.583616
DL172-383_good	c1-c2-	2	-0.579128
DL172-384_good	c1-c2-	0	-0.855917
DL172-384_good	c1-c2-	1	-0.795331
DL172-384_good	c1-c2-	2	-0.756621
DL172-388_good	c1-c2-	0	-0.822007
DL172-388_good	c1-c2-	1	-0.916822
DL172-388_good	c1-c2-	2	-0.862814
DL172-392_good	c1-c2-	0	-0.701456
DL172-392_good	c1-c2-	1	-0.715405
DL172-392_good	c1-c2-	2	-0.836687
DL172-400_good	c1-c2-	0	-0.746531
DL172-400_good	c1-c2-	1	-0.715743
DL172-400_good	c1-c2-	2	-0.805975
DL172-402_good	c1-c2-	0	-0.484609
DL172-402_good	c1-c2-	1	-0.428767
DL172-402_good	c1-c2-	2	-0.765494
DL172-404_good	c1-c2-	0	-0.918064
DL172-404_good	c1-c2-	1	-0.832935
DL172-404_good	c1-c2-	2	-0.73566
DL172-408_good	c1-c2-	0	-0.471139
DL172-408_good	c1-c2-	1	-0.719983
DL172-408_good	c1-c2-	2	-0.745868
DL172-419_good	c1-c2-	0	-0.0847879
DL172-419_good	c1-c2-	1	-0.341899
DL172-419_good	c1-c2-	2	-0.447241
DL172-421_good	c1-c2-	0	-0.622441
DL172-421_good	c1-c2-	1	-0.71004
DL172-421_good	c1-c2-	2	-0.773939
DL172-423_good	c1-c2-	0	-0.626607
DL172-423_good	c1-c2-	1	-0.400353
DL172-423_good	c1-c2-	2	-0.963721
DL172-424_good	c1-c2-	0	-0.698473
DL172-424_good	c1-c2-	1	-0.763167
DL172-424_good	c1-c2-	2	-0.750276
DL172-429_good	c1-c2-	0	-0.230749
DL172-429_good	c1-c2-	1	-0.295826
DL172-429_good	c1-c2-	2	-0.399038
DL172-431_good	c1-c2-	0	-0.993567
DL172-431_good	c1-c2-	1	-0.806285
DL172-431_good	c1-c2-	2	-0.67635
DL172-432_good	c1-c2-	0	0.104032
DL172-432_good	c1-c2-	1	-0.440973
DL172-432_good	c1-c2-	2	-0.515009
DL172-433_good	c1-c2-	0	-0.766145
DL172-433_good	c1-c2-	1	-0.716922
DL172-433_good	c1-c2-	2	-0.732459
DL172-437_good	c1-c2-	0	-0.611779
DL172-437_good	c1-c2-	1	-0.602495
DL172-437_good	c1-c2-	2	-0.573087
DL172-438_good	c1-c2-	0	0.00614949
DL172-438_good	c1-c2-	1	-0.196108
DL172-438_good	c1-c2-	2	0.25006
DL172-439_good	c1-c2-	0	-0.64405
DL172-439_good	c1-c2-	1	-0.590288
DL172-439_good	c1-c2-	2	-0.507533
DL172-440_good	c1-c2-	0	-0.0684463
DL172-440_good	c1-c2-	1	-0.247815
DL172-440_good	c1-c2-	2	-0.404905
DL172-445_good	c1-c2-	0	-0.843201
DL172-445_good	c1-c2-	1	-0.669519
DL172-445_good	c1-c2-	2	-0.572026
DL172-446_good	c1-c2-	0	-0.384869
DL172-446_good	c1-c2-	1	-0.224716
DL172-446_good	c1-c2-	2	-0.329903
DL172-447_good	c1-c2-	0	-0.0431554
DL172-447_good	c1-c2-	1	-0.233002
DL172-447_good	c1-c2-	2	-0.647513
DL172-449_good	c1-c2-	0	-0.83101
DL172-449_good	c1-c2-	1	-0.699316
DL172-449_good	c1-c2-	2	-0.735039
DL172-450_good	c1-c2-	0	-0.904014
DL172-450_good	c1-c2-	1	-0.77537
DL172-450_good	c1-c2-	2	-0.899058
DL172-455_good	c1-c2-	0	-0.712563
DL172-455_good	c1-c2-	1	-0.783588
DL172-455_good	c1-c2-	2	-0.696705
DL172-458_good	c1-c2-	0	-0.924964
DL172-458_good	c1-c2-	1	-0.770952
DL172-458_good	c1-c2-	2	-0.783373
DL172-459_good	c1-c2-	0	-0.901512
DL172-459_good	c1-c2-	1	-0.80326
DL172-459_good	c1-c2-	2	-0.819292
DL172-464_good	c1-c2-	0	-0.836427
DL172-464_good	c1-c2-	1	-0.759311
DL172-464_good	c1-c2-	2	-0.701419
DL172-486_good	c1-c2-	0	-0.628501
DL172-486_good	c1-c2-	1	-0.656788
DL172-486_good	c1-c2-	2	-0.584454
DL172-4_good	c1-c2-	0	-0.554709
DL172-4_good	c1-c2-	1	-0.393248
DL172-4_good	c1-c2-	2	-0.515666
DL172-500_good	c1-c2-	0	-0.583774
DL172-500_good	c1-c2-	1	-0.628193
DL172-500_good	c1-c2-	2	-0.324531
DL172-535_good	c1-c2-	0	-1.09978
DL172-535_good	c1-c2-	1	-1.18212
DL172-535_good	c1-c2-	2	-0.964615
DL172-547_good	c1-c2-	0	-0.610803
DL172-547_good	c1-c2-	1	-0.827978
DL172-547_good	c1-c2-	2	-0.192776
DL172-564_good	c1-c2-	0	-0.572105
DL172-564_good	c1-c2-	1	-0.786332
DL172-564_good	c1-c2-	2	-0.77624
DL172-566_good	c1-c2-	0	-0.640185
DL172-566_good	c1-c2-	1	-0.582074
DL172-566_good	c1-c2-	2	-0.725954
DL172-567_good	c1-c2-	0	-0.68235
DL172-567_good	c1-c2-	1	-0.624628
DL172-567_good	c1-c2-	2	-0.904352
DL172-569_good	c1-c2-	0	-0.973523
DL172-569_good	c1-c2-	1	-0.754326
DL172-569_good	c1-c2-	2	-0.75838
DL172-571_good	c1-c2-	0	-0.675078
DL172-571_good	c1-c2-	1	-0.639377
DL172-571_good	c1-c2-	2	-0.668292
DL172-573_good	c1-c2-	0	-0.827148
DL172-573_good	c1-c2-	1	-0.916747
DL172-573_good	c1-c2-	2	-0.786418
DL172-574_good	c1-c2-	0	-0.61937
DL172-574_good	c1-c2-	1	-0.493037
DL172-574_good	c1-c2-	2	-0.583517
DL172-580_good	c1-c2-	0	-0.977228
DL172-580_good	c1-c2-	1	-0.915307
DL172-580_good	c1-c2-	2	-0.878469
DL172-584_good	c1-c2-	0	-0.461672
DL172-584_good	c1-c2-	1	-0.475011
DL172-584_good	c1-c2-	2	-0.3261
DL172-7_good	c1-c2-	0	-0.684878
DL172-7_good	c1-c2-	1	-0.0899104
DL172-7_good	c1-c2-	2	-0.749727
DL194-103_good	c1-c2-	0	-0.387727
DL194-103_good	c1-c2-	1	-0.611085
DL194-103_good	c1-c2-	2	-0.438486
DL194-112_good	c1-c2-	0	0.0405432
DL194-112_good	c1-c2-	1	-0.360318
DL194-112_good	c1-c2-	2	-0.45378
DL194-113_good	c1-c2-	0	-0.6863
DL194-113_good	c1-c2-	1	-0.837369
DL194-113_good	c1-c2-	2	-0.673959
DL194-134_good	c1-c2-	0	-0.183028
DL194-134_good	c1-c2-	1	-0.78931
DL194-134_good	c1-c2-	2	-0.777957
DL194-136_good	c1-c2-	0	0.0145885
DL194-136_good	c1-c2-	1	-0.517152
DL194-136_good	c1-c2-	2	-0.397333
DL194-143_good	c1-c2-	0	-0.411507
DL194-143_good	c1-c2-	1	-0.656541
DL194-143_good	c1-c2-	2	-0.702827
DL194-170_good	c1-c2-	0	-0.483418
DL194-170_good	c1-c2-	1	-0.971538
DL194-170_good	c1-c2-	2	-0.772201
DL194-173_good	c1-c2-	0	-0.67373
DL194-173_good	c1-c2-	1	-0.749017
DL194-173_good	c1-c2-	2	-0.508925
DL194-180_good	c1-c2-	0	-0.153672
DL194-180_good	c1-c2-	1	-0.505165
DL194-180_good	c1-c2-	2	-0.731932
DL194-190_good	c1-c2-	0	-0.380014
DL194-190_good	c1-c2-	1	-0.431451
DL194-190_good	c1-c2-	2	-0.625211
DL194-297_good	c1-c2-	0	-0.176223
DL194-297_good	c1-c2-	1	-0.509866
DL194-297_good	c1-c2-	2	0.178152
DL194-309_good	c1-c2-	0	-0.00790486
DL194-309_good	c1-c2-	1	-0.0590635
DL194-309_good	c1-c2-	2	0.108849
DL194-315_good	c1-c2-	0	-0.123948
DL194-315_good	c1-c2-	1	-0.491393
DL194-315_good	c1-c2-	2	0.00983363
DL194-334_good	c1-c2-	0	-0.366741
DL194-334_good	c1-c2-	1	-0.704317
DL194-334_good	c1-c2-	2	-0.477738
DL194-341_good	c1-c2-	0	-0.132582
DL194-341_good	c1-c2-	1	-0.187379
DL194-341_good	c1-c2-	2	-0.353409
DL194-353_good	c1-c2-	0	-0.442352
DL194-353_good	c1-c2-	1	-0.224405
DL194-353_good	c1-c2-	2	-0.357172
DL194-35_good	c1-c2-	0	-0.641863
DL194-35_good	c1-c2-	1	-0.766359
DL194-35_good	c1-c2-	2	-0.606851
DL194-360_good	c1-c2-	0	-0.415135
DL194-360_good	c1-c2-	1	-0.390597
DL194-360_good	c1-c2-	2	-0.245019
DL194-366_good	c1-c2-	0	-0.46313
DL194-366_good	c1-c2-	1	0.0424603
DL194-366_good	c1-c2-	2	-0.428261
DL194-367_good	c1-c2-	0	-0.685104
DL194-367_good	c1-c2-	1	-0.591734
DL194-367_good	c1-c2-	2	-0.459261
DL194-36_good	c1-c2-	0	-0.528507
DL194-36_good	c1-c2-	1	-0.695489
DL194-36_good	c1-c2-	2	-0.480544
DL194-376_good	c1-c2-	0	-0.251275
DL194-376_good	c1-c2-	1	-0.339859
DL194-376_good	c1-c2-	2	-0.304143
DL194-381_good	c1-c2-	0	-0.674947
DL194-381_good	c1-c2-	1	-0.646887
DL194-381_good	c1-c2-	2	-0.601529
DL194-384_good	c1-c2-	0	-0.386832
DL194-384_good	c1-c2-	1	-0.534786
DL194-384_good	c1-c2-	2	-0.411062
DL194-385_good	c1-c2-	0	-0.476947
DL194-385_good	c1-c2-	1	-0.413282
DL194-385_good	c1-c2-	2	-0.241163
DL194-387_good	c1-c2-	0	-0.516088
DL194-387_good	c1-c2-	1	0.00702766
DL194-387_good	c1-c2-	2	-0.128687
DL194-392_good	c1-c2-	0	-0.687383
DL194-392_good	c1-c2-	1	-0.673051
DL194-392_good	c1-c2-	2	-0.696465
DL194-397_good	c1-c2-	0	-0.755657
DL194-397_good	c1-c2-	1	-0.846091
DL194-397_good	c1-c2-	2	-0.731097
DL194-400_good	c1-c2-	0	-0.681522
DL194-400_good	c1-c2-	1	-0.556351
DL194-400_good	c1-c2-	2	-0.547493
DL194-406_good	c1-c2-	0	-0.701757
DL194-406_good	c1-c2-	1	-0.778731
DL194-406_good	c1-c2-	2	-0.708525
DL194-41_good	c1-c2-	0	-0.104633
DL194-41_good	c1-c2-	1	-0.173788
DL194-41_good	c1-c2-	2	-0.145744
DL194-449_good	c1-c2-	0	-0.741367
DL194-449_good	c1-c2-	1	-0.695695
DL194-449_good	c1-c2-	2	-0.557942
DL194-511_good	c1-c2-	0	-0.358872
DL194-511_good	c1-c2-	1	-0.436126
DL194-511_good	c1-c2-	2	-0.456994
DL194-514_good	c1-c2-	0	0.0726287
DL194-514_good	c1-c2-	1	0.251024
DL194-514_good	c1-c2-	2	-0.179012
DL194-52_good	c1-c2-	0	-0.632968
DL194-52_good	c1-c2-	1	-0.782524
DL194-52_good	c1-c2-	2	-0.670017
DL194-536_good	c1-c2-	0	-0.33363
DL194-536_good	c1-c2-	1	-0.40354
DL194-536_good	c1-c2-	2	-0.296314
DL194-56_good	c1-c2-	0	-0.730431
DL194-56_good	c1-c2-	1	-0.847651
DL194-56_good	c1-c2-	2	-0.606517
DL194-576_good	c1-c2-	0	-0.641983
DL194-576_good	c1-c2-	1	-0.218905
DL194-576_good	c1-c2-	2	-0.00514978
DL194-60_good	c1-c2-	0	-0.395252
DL194-60_good	c1-c2-	1	-0.714982
DL194-60_good	c1-c2-	2	-0.660651
DL194-62_good	c1-c2-	0	-0.601472
DL194-62_good	c1-c2-	1	-0.723984
DL194-62_good	c1-c2-	2	-0.591583
DL194-65_good	c1-c2-	0	-0.599774
DL194-65_good	c1-c2-	1	-0.685858
DL194-65_good	c1-c2-	2	-0.554881
DL194-74_good	c1-c2-	0	-0.441483
DL194-74_good	c1-c2-	1	-0.756515
DL194-74_good	c1-c2-	2	-0.309248
DL194-76_good	c1-c2-	0	-0.621916
DL194-76_good	c1-c2-	1	-0.732145
DL194-76_good	c1-c2-	2	-0.667864
DL194-84_good	c1-c2-	0	-0.657074
DL194-84_good	c1-c2-	1	-0.722182
DL194-84_good	c1-c2-	2	-0.735726
DL158-108_good	c1-c2-	0	-0.604641
DL158-108_good	c1-c2-	1	-0.613776
DL158-108_good	c1-c2-	2	-0.689467
DL158-109_good	c1-c2-	0	-0.291771
DL158-109_good	c1-c2-	1	-0.357352
DL158-109_good	c1-c2-	2	-0.342898
DL158-125_good	c1-c2-	0	-0.17923
DL158-125_good	c1-c2-	1	-0.284111
DL158-125_good	c1-c2-	2	-0.220447
DL158-130_good	c1-c2-	0	-0.0797987
DL158-130_good	c1-c2-	1	-0.224432
DL158-130_good	c1-c2-	2	-0.227433
DL158-137_good	c1-c2-	0	0.0216319
DL158-137_good	c1-c2-	1	-0.132631
DL158-137_good	c1-c2-	2	-0.0523914
DL158-139_good	c1-c2-	0	-0.33103
DL158-139_good	c1-c2-	1	-0.199562
DL158-139_good	c1-c2-	2	-0.508381
DL158-141_good	c1-c2-	0	-0.131821
DL158-141_good	c1-c2-	1	-0.17566
DL158-141_good	c1-c2-	2	-0.329085
DL158-143_good	c1-c2-	0	0.0741992
DL158-143_good	c1-c2-	1	0.0908518
DL158-143_good	c1-c2-	2	-0.0615366
DL158-144_good	c1-c2-	0	-0.335035
DL158-144_good	c1-c2-	1	-0.432817
DL158-144_good	c1-c2-	2	-0.496828
DL158-145_good	c1-c2-	0	-0.16569
DL158-145_good	c1-c2-	1	-0.112884
DL158-145_good	c1-c2-	2	-0.136826
DL158-149_good	c1-c2-	0	-0.173799
DL158-149_good	c1-c2-	1	-0.355202
DL158-149_good	c1-c2-	2	-0.161003
DL158-168_good	c1-c2-	0	-0.194862
DL158-168_good	c1-c2-	1	-0.162914
DL158-168_good	c1-c2-	2	-0.0609263
DL158-186_good	c1-c2-	0	-0.526539
DL158-186_good	c1-c2-	1	-0.657271
DL158-186_good	c1-c2-	2	-0.664925
DL158-187_good	c1-c2-	0	-0.199957
DL158-187_good	c1-c2-	1	-0.288082
DL158-187_good	c1-c2-	2	-0.046157
DL158-192_good	c1-c2-	0	-0.170166
DL158-192_good	c1-c2-	1	-0.316222
DL158-192_good	c1-c2-	2	-0.204568
DL158-199_good	c1-c2-	0	-0.229455
DL158-199_good	c1-c2-	1	-0.55959
DL158-199_good	c1-c2-	2	-0.659967
DL158-19_good	c1-c2-	0	0.168509
DL158-19_good	c1-c2-	1	-0.268478
DL158-19_good	c1-c2-	2	-0.293077
DL158-201_good	c1-c2-	0	-0.386862
DL158-201_good	c1-c2-	1	-0.400527
DL158-201_good	c1-c2-	2	-0.368881
DL158-207_good	c1-c2-	0	-0.0746482
DL158-207_good	c1-c2-	1	-0.0804652
DL158-207_good	c1-c2-	2	-0.524137
DL158-235_good	c1-c2-	0	-0.604156
DL158-235_good	c1-c2-	1	-0.584144
DL158-235_good	c1-c2-	2	-0.629205
DL158-238_good	c1-c2-	0	0.258399
DL158-238_good	c1-c2-	1	-0.159033
DL158-238_good	c1-c2-	2	-0.40054
DL158-240_good	c1-c2-	0	-0.26097
DL158-240_good	c1-c2-	1	-0.205794
DL158-240_good	c1-c2-	2	-0.195889
DL158-262_good	c1-c2-	0	-0.21684
DL158-262_good	c1-c2-	1	-0.317655
DL158-262_good	c1-c2-	2	0.113561
DL158-268_good	c1-c2-	0	-0.306097
DL158-268_good	c1-c2-	1	-0.556498
DL158-268_good	c1-c2-	2	-0.578722
DL158-29_good	c1-c2-	0	0.184008
DL158-29_good	c1-c2-	1	-0.338981
DL158-29_good	c1-c2-	2	-0.383939
DL158-300_good	c1-c2-	0	-0.535748
DL158-300_good	c1-c2-	1	-0.656975
DL158-300_good	c1-c2-	2	-0.586217
DL158-310_good	c1-c2-	0	-0.202934
DL158-310_good	c1-c2-	1	-0.263168
DL158-310_good	c1-c2-	2	-0.294376
DL158-407_good	c1-c2-	0	-0.351238
DL158-407_good	c1-c2-	1	-0.457815
DL158-407_good	c1-c2-	2	-0.464081
DL158-414_good	c1-c2-	0	-0.38365
DL158-414_good	c1-c2-	1	-0.459624
DL158-414_good	c1-c2-	2	-0.503503
DL158-426_good	c1-c2-	0	-0.400434
DL158-426_good	c1-c2-	1	-0.405397
DL158-426_good	c1-c2-	2	-0.206964
DL158-44_good	c1-c2-	0	-0.259037
DL158-44_good	c1-c2-	1	-0.404576
DL158-44_good	c1-c2-	2	-0.534397
DL158-490_good	c1-c2-	0	0.290824
DL158-490_good	c1-c2-	1	0.00553638
DL158-490_good	c1-c2-	2	-0.506485
DL158-510_good	c1-c2-	0	-0.180063
DL158-510_good	c1-c2-	1	-0.288207
DL158-510_good	c1-c2-	2	-0.139707
DL158-511_good	c1-c2-	0	-0.32949
DL158-511_good	c1-c2-	1	-0.320049
DL158-511_good	c1-c2-	2	-0.309596
DL158-59_good	c1-c2-	0	-0.439983
DL158-59_good	c1-c2-	1	-0.619769
DL158-59_good	c1-c2-	2	-0.880231
DL158-60_good	c1-c2-	0	-0.246647
DL158-60_good	c1-c2-	1	-0.455403
DL158-60_good	c1-c2-	2	-0.433229
DL158-62_good	c1-c2-	0	-0.535033
DL158-62_good	c1-c2-	1	-0.516397
DL158-62_good	c1-c2-	2	-0.384003
DL158-64_good	c1-c2-	0	-0.243186
DL158-64_good	c1-c2-	1	-0.619835
DL158-64_good	c1-c2-	2	-0.777179
DL158-91_good	c1-c2-	0	-0.381355
DL158-91_good	c1-c2-	1	-0.557892
DL158-91_good	c1-c2-	2	-0.524536
DL159-117_good	c1+c2+	0	-0.383952
DL159-117_good	c1+c2+	1	-0.32308
DL159-117_good	c1+c2+	2	-0.224305
DL159-142_good	c1+c2+	0	-0.627602
DL159-142_good	c1+c2+	1	-0.150458
DL159-142_good	c1+c2+	2	-0.149208
DL159-152_good	c1+c2+	0	-0.23014
DL159-152_good	c1+c2+	1	-0.267734
DL159-152_good	c1+c2+	2	-0.212212
DL159-155_good	c1+c2+	0	-0.272633
DL159-155_good	c1+c2+	1	-0.371556
DL159-155_good	c1+c2+	2	-0.291906
DL159-15_good	c1+c2+	0	-0.151357
DL159-15_good	c1+c2+	1	-0.225229
DL159-15_good	c1+c2+	2	-0.123941
DL159-160_good	c1+c2+	0	-0.260614
DL159-160_good	c1+c2+	1	-0.197082
DL159-160_good	c1+c2+	2	0.266745
DL159-196_good	c1+c2+	0	-0.264104
DL159-196_good	c1+c2+	1	-0.506774
DL159-196_good	c1+c2+	2	-0.274559
DL159-206_good	c1+c2+	0	-0.167133
DL159-206_good	c1+c2+	1	-0.0704084
DL159-206_good	c1+c2+	2	-0.283341
DL159-207_good	c1+c2+	0	-0.418719
DL159-207_good	c1+c2+	1	-0.357402
DL159-207_good	c1+c2+	2	-0.0478633
DL159-209_good	c1+c2+	0	-0.528731
DL159-209_good	c1+c2+	1	-0.0879707
DL159-209_good	c1+c2+	2	-0.156912
DL159-211_good	c1+c2+	0	-0.253029
DL159-211_good	c1+c2+	1	-0.323883
DL159-211_good	c1+c2+	2	-0.0815589
DL159-214_good	c1+c2+	0	-0.472288
DL159-214_good	c1+c2+	1	-0.498353
DL159-214_good	c1+c2+	2	-0.304981
DL159-215_good	c1+c2+	0	-0.117563
DL159-215_good	c1+c2+	1	-0.302539
DL159-215_good	c1+c2+	2	-0.119295
DL159-226_good	c1+c2+	0	-0.685451
DL159-226_good	c1+c2+	1	-0.431922
DL159-226_good	c1+c2+	2	-0.55785
DL159-231_good	c1+c2+	0	-0.592404
DL159-231_good	c1+c2+	1	-0.193628
DL159-231_good	c1+c2+	2	-0.237017
DL159-237_good	c1+c2+	0	-0.699224
DL159-237_good	c1+c2+	1	-0.511149
DL159-237_good	c1+c2+	2	-0.565904
DL159-239_good	c1+c2+	0	-0.55823
DL159-239_good	c1+c2+	1	-0.359382
DL159-239_good	c1+c2+	2	-0.131622
DL159-24_good	c1+c2+	0	-0.303234
DL159-24_good	c1+c2+	1	-0.293609
DL159-24_good	c1+c2+	2	-0.376214
DL159-263_good	c1+c2+	0	-0.95424
DL159-263_good	c1+c2+	1	-0.947797
DL159-263_good	c1+c2+	2	-0.573378
DL159-275_good	c1+c2+	0	-1.01502
DL159-275_good	c1+c2+	1	-0.666305
DL159-275_good	c1+c2+	2	-0.549052
DL159-285_good	c1+c2+	0	-0.822765
DL159-285_good	c1+c2+	1	-0.623833
DL159-285_good	c1+c2+	2	-0.521583
DL159-286_good	c1+c2+	0	-0.251728
DL159-286_good	c1+c2+	1	-0.350106
DL159-286_good	c1+c2+	2	-0.119185
DL159-296_good	c1+c2+	0	0.00709834
DL159-296_good	c1+c2+	1	-0.27861
DL159-296_good	c1+c2+	2	-0.0255653
DL159-29_good	c1+c2+	0	-0.47674
DL159-29_good	c1+c2+	1	-0.117832
DL159-29_good	c1+c2+	2	-0.122419
DL159-313_good	c1+c2+	0	-0.696694
DL159-313_good	c1+c2+	1	-0.702522
DL159-313_good	c1+c2+	2	-0.208177
DL159-316_good	c1+c2+	0	-0.464084
DL159-316_good	c1+c2+	1	-0.528227
DL159-316_good	c1+c2+	2	-0.265616
DL159-323_good	c1+c2+	0	0.0738651
DL159-323_good	c1+c2+	1	0.213617
DL159-323_good	c1+c2+	2	0.226449
DL159-324_good	c1+c2+	0	-0.379561
DL159-324_good	c1+c2+	1	-0.503514
DL159-324_good	c1+c2+	2	-0.173845
DL159-326_good	c1+c2+	0	-0.665677
DL159-326_good	c1+c2+	1	-0.233455
DL159-326_good	c1+c2+	2	-0.100891
DL159-32_good	c1+c2+	0	0.387309
DL159-32_good	c1+c2+	1	-0.439465
DL159-32_good	c1+c2+	2	-0.0652585
DL159-350_good	c1+c2+	0	-0.674426
DL159-350_good	c1+c2+	1	-0.670735
DL159-350_good	c1+c2+	2	-0.290544
DL159-354_good	c1+c2+	0	-0.350369
DL159-354_good	c1+c2+	1	-0.258467
DL159-354_good	c1+c2+	2	-0.0740703
DL159-368_good	c1+c2+	0	0.177028
DL159-368_good	c1+c2+	1	-0.012095
DL159-368_good	c1+c2+	2	0.270176
DL159-372_good	c1+c2+	0	-0.13607
DL159-372_good	c1+c2+	1	-0.492605
DL159-372_good	c1+c2+	2	-0.157116
DL159-373_good	c1+c2+	0	-0.226928
DL159-373_good	c1+c2+	1	-0.449839
DL159-373_good	c1+c2+	2	-0.244691
DL159-385_good	c1+c2+	0	-0.169555
DL159-385_good	c1+c2+	1	-0.352265
DL159-385_good	c1+c2+	2	-0.172179
DL159-399_good	c1+c2+	0	-1.02721
DL159-399_good	c1+c2+	1	-0.914242
DL159-399_good	c1+c2+	2	-0.542976
DL159-462_good	c1+c2+	0	-0.609091
DL159-462_good	c1+c2+	1	-0.562792
DL159-462_good	c1+c2+	2	-0.218724
DL159-486_good	c1+c2+	0	-0.164483
DL159-486_good	c1+c2+	1	0.0096059
DL159-486_good	c1+c2+	2	0.0469866
DL159-65_good	c1+c2+	0	0.758944
DL159-65_good	c1+c2+	1	-0.081281
DL159-65_good	c1+c2+	2	0.380164
DL159-70_good	c1+c2+	0	-0.473965
DL159-70_good	c1+c2+	1	-0.2679
DL159-70_good	c1+c2+	2	0.0181091
DL159-75_good	c1+c2+	0	-0.175277
DL159-75_good	c1+c2+	1	-0.316985
DL159-75_good	c1+c2+	2	-0.165374
DL159-85_good	c1+c2+	0	-0.468459
DL159-85_good	c1+c2+	1	-0.638408
DL159-85_good	c1+c2+	2	-0.105219
DL159-88_good	c1+c2+	0	-0.60428
DL159-88_good	c1+c2+	1	-0.868228
DL159-88_good	c1+c2+	2	-0.475158
DL159-89_good	c1+c2+	0	-0.561512
DL159-89_good	c1+c2+	1	-0.414313
DL159-89_good	c1+c2+	2	-0.233507
DL159-91_good	c1+c2+	0	0.453171
DL159-91_good	c1+c2+	1	-0.268276
DL159-91_good	c1+c2+	2	-0.0354395
DL159-94_good	c1+c2+	0	-0.441582
DL159-94_good	c1+c2+	1	-0.641225
DL159-94_good	c1+c2+	2	-0.237863
DL161-100_good	c1+c2+	0	-0.263911
DL161-100_good	c1+c2+	1	-0.261008
DL161-100_good	c1+c2+	2	-0.238936
DL161-105_good	c1+c2+	0	-0.320676
DL161-105_good	c1+c2+	1	-0.348848
DL161-105_good	c1+c2+	2	-0.336842
DL161-114_good	c1+c2+	0	-0.302845
DL161-114_good	c1+c2+	1	-0.301715
DL161-114_good	c1+c2+	2	-0.300549
DL161-115_good	c1+c2+	0	-0.428886
DL161-115_good	c1+c2+	1	-0.342024
DL161-115_good	c1+c2+	2	-0.27236
DL161-121_good	c1+c2+	0	-0.491707
DL161-121_good	c1+c2+	1	-0.578747
DL161-121_good	c1+c2+	2	-0.490223
DL161-12_good	c1+c2+	0	-0.40185
DL161-12_good	c1+c2+	1	-0.423691
DL161-12_good	c1+c2+	2	-0.369963
DL161-147_good	c1+c2+	0	-0.285875
DL161-147_good	c1+c2+	1	-0.15199
DL161-147_good	c1+c2+	2	-0.0812195
DL161-148_good	c1+c2+	0	-0.560242
DL161-148_good	c1+c2+	1	-0.543605
DL161-148_good	c1+c2+	2	-0.338355
DL161-149_good	c1+c2+	0	-0.0824704
DL161-149_good	c1+c2+	1	-0.175439
DL161-149_good	c1+c2+	2	0.077901
DL161-155_good	c1+c2+	0	-0.443654
DL161-155_good	c1+c2+	1	-0.431176
DL161-155_good	c1+c2+	2	-0.316466
DL161-156_good	c1+c2+	0	-0.206996
DL161-156_good	c1+c2+	1	-0.362504
DL161-156_good	c1+c2+	2	-0.318158
DL161-157_good	c1+c2+	0	-0.301525
DL161-157_good	c1+c2+	1	-0.374647
DL161-157_good	c1+c2+	2	-0.273937
DL161-158_good	c1+c2+	0	-0.416387
DL161-158_good	c1+c2+	1	-0.416891
DL161-158_good	c1+c2+	2	-0.354569
DL161-165_good	c1+c2+	0	-0.432294
DL161-165_good	c1+c2+	1	-0.439654
DL161-165_good	c1+c2+	2	-0.395561
DL161-177_good	c1+c2+	0	-0.421164
DL161-177_good	c1+c2+	1	-0.416205
DL161-177_good	c1+c2+	2	-0.265846
DL161-182_good	c1+c2+	0	-0.399498
DL161-182_good	c1+c2+	1	-0.386787
DL161-182_good	c1+c2+	2	-0.384584
DL161-192_good	c1+c2+	0	-0.434904
DL161-192_good	c1+c2+	1	-0.473734
DL161-192_good	c1+c2+	2	-0.332989
DL161-194_good	c1+c2+	0	-0.332691
DL161-194_good	c1+c2+	1	-0.342344
DL161-194_good	c1+c2+	2	-0.330534
DL161-202_good	c1+c2+	0	-0.393202
DL161-202_good	c1+c2+	1	-0.412486
DL161-202_good	c1+c2+	2	-0.325367
DL161-204_good	c1+c2+	0	-0.520099
DL161-204_good	c1+c2+	1	-0.492354
DL161-204_good	c1+c2+	2	-0.380686
DL161-205_good	c1+c2+	0	-0.52449
DL161-205_good	c1+c2+	1	-0.519073
DL161-205_good	c1+c2+	2	-0.363776
DL161-208_good	c1+c2+	0	-0.315606
DL161-208_good	c1+c2+	1	-0.38992
DL161-208_good	c1+c2+	2	-0.386643
DL161-209_good	c1+c2+	0	-0.560653
DL161-209_good	c1+c2+	1	-0.476491
DL161-209_good	c1+c2+	2	-0.469642
DL161-211_good	c1+c2+	0	-0.182286
DL161-211_good	c1+c2+	1	-0.399014
DL161-211_good	c1+c2+	2	-0.326415
DL161-221_good	c1+c2+	0	-0.330022
DL161-221_good	c1+c2+	1	-0.293314
DL161-221_good	c1+c2+	2	-0.364576
DL161-223_good	c1+c2+	0	-0.347993
DL161-223_good	c1+c2+	1	-0.33514
DL161-223_good	c1+c2+	2	-0.206968
DL161-226_good	c1+c2+	0	-0.552795
DL161-226_good	c1+c2+	1	-0.557201
DL161-226_good	c1+c2+	2	-0.685912
DL161-227_good	c1+c2+	0	-0.259856
DL161-227_good	c1+c2+	1	-0.293304
DL161-227_good	c1+c2+	2	-0.266964
DL161-229_good	c1+c2+	0	0.0561253
DL161-229_good	c1+c2+	1	0.456681
DL161-229_good	c1+c2+	2	0.127092
DL161-23_good	c1+c2+	0	-0.401465
DL161-23_good	c1+c2+	1	-0.404318
DL161-23_good	c1+c2+	2	-0.365048
DL161-241_good	c1+c2+	0	-0.535677
DL161-241_good	c1+c2+	1	-0.472554
DL161-241_good	c1+c2+	2	-0.399473
DL161-258_good	c1+c2+	0	-0.608701
DL161-258_good	c1+c2+	1	-0.701307
DL161-258_good	c1+c2+	2	-0.479108
DL161-267_good	c1+c2+	0	-0.422701
DL161-267_good	c1+c2+	1	-0.156961
DL161-267_good	c1+c2+	2	-0.260532
DL161-275_good	c1+c2+	0	-0.587107
DL161-275_good	c1+c2+	1	-0.58321
DL161-275_good	c1+c2+	2	-0.58103
DL161-277_good	c1+c2+	0	-0.262046
DL161-277_good	c1+c2+	1	-0.389723
DL161-277_good	c1+c2+	2	-0.343676
DL161-280_good	c1+c2+	0	-0.550165
DL161-280_good	c1+c2+	1	-0.4097
DL161-280_good	c1+c2+	2	-0.441533
DL161-282_good	c1+c2+	0	-0.558761
DL161-282_good	c1+c2+	1	-0.2839
DL161-282_good	c1+c2+	2	-0.399836
DL161-284_good	c1+c2+	0	-0.261087
DL161-284_good	c1+c2+	1	-0.28053
DL161-284_good	c1+c2+	2	-0.302858
DL161-285_good	c1+c2+	0	-0.259052
DL161-285_good	c1+c2+	1	-0.299207
DL161-285_good	c1+c2+	2	-0.245502
DL161-289_good	c1+c2+	0	-0.252561
DL161-289_good	c1+c2+	1	-0.314426
DL161-289_good	c1+c2+	2	-0.277303
DL161-296_good	c1+c2+	0	-0.395676
DL161-296_good	c1+c2+	1	-0.367128
DL161-296_good	c1+c2+	2	-0.308128
DL161-303_good	c1+c2+	0	-0.484563
DL161-303_good	c1+c2+	1	-0.334821
DL161-303_good	c1+c2+	2	-0.406043
DL161-304_good	c1+c2+	0	-0.409414
DL161-304_good	c1+c2+	1	-0.344045
DL161-304_good	c1+c2+	2	-0.340937
DL161-305_good	c1+c2+	0	-0.298578
DL161-305_good	c1+c2+	1	-0.256414
DL161-305_good	c1+c2+	2	-0.235808
DL161-306_good	c1+c2+	0	-0.431772
DL161-306_good	c1+c2+	1	-0.326498
DL161-306_good	c1+c2+	2	-0.395321
DL161-335_good	c1+c2+	0	-0.101417
DL161-335_good	c1+c2+	1	-0.368323
DL161-335_good	c1+c2+	2	-0.275049
DL161-337_good	c1+c2+	0	-0.548558
DL161-337_good	c1+c2+	1	-0.631432
DL161-337_good	c1+c2+	2	-0.589714
DL161-339_good	c1+c2+	0	-0.33791
DL161-339_good	c1+c2+	1	-0.172394
DL161-339_good	c1+c2+	2	-0.131095
DL161-340_good	c1+c2+	0	-0.618532
DL161-340_good	c1+c2+	1	-0.532767
DL161-340_good	c1+c2+	2	-0.578768
DL161-344_good	c1+c2+	0	-0.114934
DL161-344_good	c1+c2+	1	-0.382191
DL161-344_good	c1+c2+	2	-0.299057
DL161-34_good	c1+c2+	0	-0.384596
DL161-34_good	c1+c2+	1	-0.360223
DL161-34_good	c1+c2+	2	-0.268001
DL161-359_good	c1+c2+	0	-0.542233
DL161-359_good	c1+c2+	1	-0.355201
DL161-359_good	c1+c2+	2	-0.257058
DL161-35_good	c1+c2+	0	-0.448006
DL161-35_good	c1+c2+	1	-0.436173
DL161-35_good	c1+c2+	2	-0.441389
DL161-365_good	c1+c2+	0	-0.247233
DL161-365_good	c1+c2+	1	-0.346947
DL161-365_good	c1+c2+	2	-0.268303
DL161-366_good	c1+c2+	0	-0.330014
DL161-366_good	c1+c2+	1	-0.280359
DL161-366_good	c1+c2+	2	-0.311284
DL161-369_good	c1+c2+	0	-0.723669
DL161-369_good	c1+c2+	1	-0.667703
DL161-369_good	c1+c2+	2	-0.367937
DL161-371_good	c1+c2+	0	-0.494123
DL161-371_good	c1+c2+	1	-0.441885
DL161-371_good	c1+c2+	2	-0.193536
DL161-375_good	c1+c2+	0	-0.343623
DL161-375_good	c1+c2+	1	-0.154564
DL161-375_good	c1+c2+	2	-0.284393
DL161-377_good	c1+c2+	0	-0.26455
DL161-377_good	c1+c2+	1	-0.220771
DL161-377_good	c1+c2+	2	-0.275334
DL161-380_good	c1+c2+	0	-0.712972
DL161-380_good	c1+c2+	1	-0.539123
DL161-380_good	c1+c2+	2	-0.681099
DL161-382_good	c1+c2+	0	-0.265243
DL161-382_good	c1+c2+	1	-0.21071
DL161-382_good	c1+c2+	2	-0.565464
DL161-391_good	c1+c2+	0	-0.357331
DL161-391_good	c1+c2+	1	-0.306127
DL161-391_good	c1+c2+	2	-0.366651
DL161-398_good	c1+c2+	0	-0.373851
DL161-398_good	c1+c2+	1	-0.308604
DL161-398_good	c1+c2+	2	-0.352154
DL161-3_good	c1+c2+	0	-0.313327
DL161-3_good	c1+c2+	1	-0.302671
DL161-3_good	c1+c2+	2	-0.291886
DL161-412_good	c1+c2+	0	-0.522485
DL161-412_good	c1+c2+	1	-0.421237
DL161-412_good	c1+c2+	2	-0.256103
DL161-437_good	c1+c2+	0	-0.306362
DL161-437_good	c1+c2+	1	-0.307531
DL161-437_good	c1+c2+	2	-0.296613
DL161-442_good	c1+c2+	0	-0.344327
DL161-442_good	c1+c2+	1	-0.369118
DL161-442_good	c1+c2+	2	-0.154199
DL161-476_good	c1+c2+	0	-0.461258
DL161-476_good	c1+c2+	1	-0.33247
DL161-476_good	c1+c2+	2	-0.371063
DL161-484_good	c1+c2+	0	-0.564604
DL161-484_good	c1+c2+	1	-0.413211
DL161-484_good	c1+c2+	2	-0.409302
DL161-485_good	c1+c2+	0	-0.562696
DL161-485_good	c1+c2+	1	-0.488002
DL161-485_good	c1+c2+	2	-0.460669
DL161-493_good	c1+c2+	0	-0.441695
DL161-493_good	c1+c2+	1	-0.190635
DL161-493_good	c1+c2+	2	-0.444908
DL161-500_good	c1+c2+	0	-0.222132
DL161-500_good	c1+c2+	1	-0.23942
DL161-500_good	c1+c2+	2	-0.264132
DL161-510_good	c1+c2+	0	-0.500364
DL161-510_good	c1+c2+	1	-0.430601
DL161-510_good	c1+c2+	2	-0.438806
DL161-511_good	c1+c2+	0	-0.330543
DL161-511_good	c1+c2+	1	-0.384484
DL161-511_good	c1+c2+	2	-0.429806
DL161-514_good	c1+c2+	0	-0.339379
DL161-514_good	c1+c2+	1	-0.364766
DL161-514_good	c1+c2+	2	-0.358783
DL161-516_good	c1+c2+	0	0.0306784
DL161-516_good	c1+c2+	1	-0.112124
DL161-516_good	c1+c2+	2	-0.244025
DL161-517_good	c1+c2+	0	-0.622123
DL161-517_good	c1+c2+	1	-0.39247
DL161-517_good	c1+c2+	2	-0.559438
DL161-522_good	c1+c2+	0	-0.493221
DL161-522_good	c1+c2+	1	-0.538092
DL161-522_good	c1+c2+	2	-0.459537
DL161-523_good	c1+c2+	0	-0.440022
DL161-523_good	c1+c2+	1	-0.41222
DL161-523_good	c1+c2+	2	-0.487245
DL161-531_good	c1+c2+	0	-0.4452
DL161-531_good	c1+c2+	1	-0.354578
DL161-531_good	c1+c2+	2	-0.388469
DL161-534_good	c1+c2+	0	-0.37556
DL161-534_good	c1+c2+	1	-0.40384
DL161-534_good	c1+c2+	2	-0.396245
DL161-536_good	c1+c2+	0	-0.4061
DL161-536_good	c1+c2+	1	-0.250403
DL161-536_good	c1+c2+	2	-0.263285
DL161-537_good	c1+c2+	0	-0.217533
DL161-537_good	c1+c2+	1	-0.271662
DL161-537_good	c1+c2+	2	-0.231177
DL161-53_good	c1+c2+	0	-0.351184
DL161-53_good	c1+c2+	1	-0.315311
DL161-53_good	c1+c2+	2	-0.283322
DL161-562_good	c1+c2+	0	-0.604238
DL161-562_good	c1+c2+	1	-0.680344
DL161-562_good	c1+c2+	2	-0.496228
DL161-62_good	c1+c2+	0	-0.40455
DL161-62_good	c1+c2+	1	-0.37357
DL161-62_good	c1+c2+	2	-0.0956251
DL161-65_good	c1+c2+	0	-0.501493
DL161-65_good	c1+c2+	1	-0.526441
DL161-65_good	c1+c2+	2	-0.457109
DL161-7_good	c1+c2+	0	-0.539267
DL161-7_good	c1+c2+	1	-0.441061
DL161-7_good	c1+c2+	2	-0.314224
DL161-8_good	c1+c2+	0	-0.376325
DL161-8_good	c1+c2+	1	-0.32634
DL161-8_good	c1+c2+	2	-0.355306
DL161-99_good	c1+c2+	0	-0.319869
DL161-99_good	c1+c2+	1	-0.284726
DL161-99_good	c1+c2+	2	-0.23344
DL108-103_good	c1+c2+	0	-0.604779
DL108-103_good	c1+c2+	1	-0.619406
DL108-103_good	c1+c2+	2	-0.57403
DL108-109_good	c1+c2+	0	-0.569885
DL108-109_good	c1+c2+	1	-0.352
DL108-109_good	c1+c2+	2	-0.572272
DL108-110_good	c1+c2+	0	-0.177623
DL108-110_good	c1+c2+	1	-0.173628
DL108-110_good	c1+c2+	2	-0.130715
DL108-126_good	c1+c2+	0	-0.0276687
DL108-126_good	c1+c2+	1	-0.325251
DL108-126_good	c1+c2+	2	-0.177335
DL108-128_good	c1+c2+	0	-0.280192
DL108-128_good	c1+c2+	1	-0.366337
DL108-128_good	c1+c2+	2	-0.849996
DL108-140_good	c1+c2+	0	-0.445007
DL108-140_good	c1+c2+	1	-0.446423
DL108-140_good	c1+c2+	2	-0.439222
DL108-141_good	c1+c2+	0	-0.469036
DL108-141_good	c1+c2+	1	-0.44379
DL108-141_good	c1+c2+	2	-0.398356
DL108-158_good	c1+c2+	0	-0.41649
DL108-158_good	c1+c2+	1	-0.381581
DL108-158_good	c1+c2+	2	-0.529525
DL108-163_good	c1+c2+	0	-0.303398
DL108-163_good	c1+c2+	1	-0.336204
DL108-163_good	c1+c2+	2	-0.367292
DL108-173_good	c1+c2+	0	-0.394859
DL108-173_good	c1+c2+	1	-0.380453
DL108-173_good	c1+c2+	2	-0.343641
DL108-180_good	c1+c2+	0	-0.325356
DL108-180_good	c1+c2+	1	-0.445432
DL108-180_good	c1+c2+	2	-0.498407
DL108-216_good	c1+c2+	0	-0.362499
DL108-216_good	c1+c2+	1	0.23158
DL108-216_good	c1+c2+	2	0.500534
DL108-22_good	c1+c2+	0	-0.510268
DL108-22_good	c1+c2+	1	-0.429224
DL108-22_good	c1+c2+	2	-0.486957
DL108-249_good	c1+c2+	0	-0.468104
DL108-249_good	c1+c2+	1	-0.492956
DL108-249_good	c1+c2+	2	-0.263844
DL108-256_good	c1+c2+	0	-0.38341
DL108-256_good	c1+c2+	1	-0.755179
DL108-256_good	c1+c2+	2	-0.6267
DL108-257_good	c1+c2+	0	-0.415938
DL108-257_good	c1+c2+	1	-0.396886
DL108-257_good	c1+c2+	2	-0.509276
DL108-260_good	c1+c2+	0	-0.422142
DL108-260_good	c1+c2+	1	-0.0841125
DL108-260_good	c1+c2+	2	0.178318
DL108-263_good	c1+c2+	0	-0.428883
DL108-263_good	c1+c2+	1	-0.413065
DL108-263_good	c1+c2+	2	-0.42721
DL108-269_good	c1+c2+	0	-0.682478
DL108-269_good	c1+c2+	1	-0.456378
DL108-269_good	c1+c2+	2	-0.50144
DL108-271_good	c1+c2+	0	-0.468299
DL108-271_good	c1+c2+	1	-0.17528
DL108-271_good	c1+c2+	2	-0.172846
DL108-290_good	c1+c2+	0	-0.455113
DL108-290_good	c1+c2+	1	-0.204984
DL108-290_good	c1+c2+	2	-0.307842
DL108-297_good	c1+c2+	0	-0.309806
DL108-297_good	c1+c2+	1	-0.304212
DL108-297_good	c1+c2+	2	-0.360874
DL108-299_good	c1+c2+	0	-0.437853
DL108-299_good	c1+c2+	1	-0.255385
DL108-299_good	c1+c2+	2	-0.453773
DL108-308_good	c1+c2+	0	-0.481909
DL108-308_good	c1+c2+	1	-0.354516
DL108-308_good	c1+c2+	2	-0.255695
DL108-313_good	c1+c2+	0	-0.349204
DL108-313_good	c1+c2+	1	-0.346378
DL108-313_good	c1+c2+	2	-0.339666
DL108-315_good	c1+c2+	0	-0.34519
DL108-315_good	c1+c2+	1	-0.303479
DL108-315_good	c1+c2+	2	-0.314561
DL108-323_good	c1+c2+	0	-0.406145
DL108-323_good	c1+c2+	1	-0.00159108
DL108-323_good	c1+c2+	2	-0.0485758
DL108-326_good	c1+c2+	0	-0.435606
DL108-326_good	c1+c2+	1	-0.466397
DL108-326_good	c1+c2+	2	-0.51019
DL108-32_good	c1+c2+	0	-0.515777
DL108-32_good	c1+c2+	1	-0.502495
DL108-32_good	c1+c2+	2	-0.520349
DL108-337_good	c1+c2+	0	-0.409215
DL108-337_good	c1+c2+	1	-0.283991
DL108-337_good	c1+c2+	2	-0.392319
DL108-341_good	c1+c2+	0	-0.138682
DL108-341_good	c1+c2+	1	-0.143966
DL108-341_good	c1+c2+	2	-0.380406
DL108-348_good	c1+c2+	0	-0.328516
DL108-348_good	c1+c2+	1	-0.306804
DL108-348_good	c1+c2+	2	-0.400074
DL108-349_good	c1+c2+	0	-0.720467
DL108-349_good	c1+c2+	1	-0.488247
DL108-349_good	c1+c2+	2	-0.806722
DL108-34_good	c1+c2+	0	-0.499657
DL108-34_good	c1+c2+	1	-0.492096
DL108-34_good	c1+c2+	2	-0.693061
DL108-357_good	c1+c2+	0	-0.477246
DL108-357_good	c1+c2+	1	-0.386523
DL108-357_good	c1+c2+	2	-0.141788
DL108-358_good	c1+c2+	0	-0.438021
DL108-358_good	c1+c2+	1	-0.435234
DL108-358_good	c1+c2+	2	-0.459185
DL108-362_good	c1+c2+	0	-0.459115
DL108-362_good	c1+c2+	1	-0.421492
DL108-362_good	c1+c2+	2	-0.449273
DL108-429_good	c1+c2+	0	-0.51856
DL108-429_good	c1+c2+	1	-0.159292
DL108-429_good	c1+c2+	2	-0.0953522
DL108-42_good	c1+c2+	0	-0.593475
DL108-42_good	c1+c2+	1	-0.833309
DL108-42_good	c1+c2+	2	-0.440465
DL108-446_good	c1+c2+	0	-0.270146
DL108-446_good	c1+c2+	1	-0.510872
DL108-446_good	c1+c2+	2	0.0205848
DL108-461_good	c1+c2+	0	-0.8602
DL108-461_good	c1+c2+	1	-0.645708
DL108-461_good	c1+c2+	2	-0.676646
DL108-478_good	c1+c2+	0	-0.422856
DL108-478_good	c1+c2+	1	-0.23276
DL108-478_good	c1+c2+	2	-0.292926
DL108-480_good	c1+c2+	0	-0.342192
DL108-480_good	c1+c2+	1	-0.251345
DL108-480_good	c1+c2+	2	-0.340228
DL108-504_good	c1+c2+	0	-0.55928
DL108-504_good	c1+c2+	1	-0.365766
DL108-504_good	c1+c2+	2	-0.391697
DL108-52_good	c1+c2+	0	-0.794503
DL108-52_good	c1+c2+	1	-0.535554
DL108-52_good	c1+c2+	2	-0.820875
DL108-53_good	c1+c2+	0	-0.321089
DL108-53_good	c1+c2+	1	-0.45092
DL108-53_good	c1+c2+	2	-0.374582
DL108-5_good	c1+c2+	0	-0.320706
DL108-5_good	c1+c2+	1	-0.503477
DL108-5_good	c1+c2+	2	-0.417373
DL108-71_good	c1+c2+	0	-0.362975
DL108-71_good	c1+c2+	1	-0.607553
DL108-71_good	c1+c2+	2	-0.649999
DL108-8_good	c1+c2+	0	-0.243207
DL108-8_good	c1+c2+	1	-0.2063
DL108-8_good	c1+c2+	2	-0.149231
DL108-90_good	c1+c2+	0	-0.692894
DL108-90_good	c1+c2+	1	-0.617651
DL108-90_good	c1+c2+	2	-0.633089
DL108-96_good	c1+c2+	0	-0.612376
DL108-96_good	c1+c2+	1	-0.615726
DL108-96_good	c1+c2+	2	-0.610718
DL172-107_good	c1+c2+	0	-1.54564
DL172-107_good	c1+c2+	1	-0.655822
DL172-107_good	c1+c2+	2	-0.644437
DL172-121_good	c1+c2+	0	-0.511319
DL172-121_good	c1+c2+	1	-0.222209
DL172-121_good	c1+c2+	2	-0.255797
DL172-154_good	c1+c2+	0	-0.623054
DL172-154_good	c1+c2+	1	-0.474799
DL172-154_good	c1+c2+	2	-0.371839
DL172-160_good	c1+c2+	0	-0.905203
DL172-160_good	c1+c2+	1	-0.570672
DL172-160_good	c1+c2+	2	-0.215994
DL172-163_good	c1+c2+	0	-0.528748
DL172-163_good	c1+c2+	1	-0.432506
DL172-163_good	c1+c2+	2	-0.476055
DL172-265_good	c1+c2+	0	-0.548715
DL172-265_good	c1+c2+	1	-0.546653
DL172-265_good	c1+c2+	2	0.0260487
DL172-29_good	c1+c2+	0	-0.487512
DL172-29_good	c1+c2+	1	-0.166546
DL172-29_good	c1+c2+	2	0.00596911
DL172-336_good	c1+c2+	0	-1.0337
DL172-336_good	c1+c2+	1	-0.588676
DL172-336_good	c1+c2+	2	-0.209355
DL172-33_good	c1+c2+	0	-0.786711
DL172-33_good	c1+c2+	1	-0.300827
DL172-33_good	c1+c2+	2	-0.202347
DL172-355_good	c1+c2+	0	-0.482136
DL172-355_good	c1+c2+	1	-0.336062
DL172-355_good	c1+c2+	2	-0.110292
DL172-360_good	c1+c2+	0	-0.868821
DL172-360_good	c1+c2+	1	-0.580325
DL172-360_good	c1+c2+	2	-0.43428
DL172-430_good	c1+c2+	0	-0.606021
DL172-430_good	c1+c2+	1	-0.302038
DL172-430_good	c1+c2+	2	-0.324309
DL172-453_good	c1+c2+	0	-0.828818
DL172-453_good	c1+c2+	1	-0.560689
DL172-453_good	c1+c2+	2	-0.567451
DL172-475_good	c1+c2+	0	-0.463721
DL172-475_good	c1+c2+	1	-0.554455
DL172-475_good	c1+c2+	2	-0.785172
DL172-481_good	c1+c2+	0	-0.794893
DL172-481_good	c1+c2+	1	-0.479841
DL172-481_good	c1+c2+	2	-0.355321
DL172-485_good	c1+c2+	0	-0.600128
DL172-485_good	c1+c2+	1	-0.52898
DL172-485_good	c1+c2+	2	-0.0158293
DL172-82_good	c1+c2+	0	-0.966771
DL172-82_good	c1+c2+	1	-0.81487
DL172-82_good	c1+c2+	2	-0.891777
DL172-88_good	c1+c2+	0	-0.571104
DL172-88_good	c1+c2+	1	-0.57529
DL172-88_good	c1+c2+	2	-0.683895
DL194-123_good	c1+c2+	0	-0.610722
DL194-123_good	c1+c2+	1	-0.886581
DL194-123_good	c1+c2+	2	-0.632435
DL194-130_good	c1+c2+	0	-0.305979
DL194-130_good	c1+c2+	1	-0.465945
DL194-130_good	c1+c2+	2	-0.532143
DL194-140_good	c1+c2+	0	-0.711689
DL194-140_good	c1+c2+	1	-0.14175
DL194-140_good	c1+c2+	2	-0.450563
DL194-148_good	c1+c2+	0	-0.715901
DL194-148_good	c1+c2+	1	-0.727946
DL194-148_good	c1+c2+	2	-0.626885
DL194-14_good	c1+c2+	0	-0.384932
DL194-14_good	c1+c2+	1	-0.348381
DL194-14_good	c1+c2+	2	-0.507876
DL194-166_good	c1+c2+	0	-0.486628
DL194-166_good	c1+c2+	1	-0.0140041
DL194-166_good	c1+c2+	2	-0.126681
DL194-192_good	c1+c2+	0	-0.674521
DL194-192_good	c1+c2+	1	-0.664723
DL194-192_good	c1+c2+	2	-0.539129
DL194-211_good	c1+c2+	0	-0.811645
DL194-211_good	c1+c2+	1	-0.622364
DL194-211_good	c1+c2+	2	-0.463708
DL194-215_good	c1+c2+	0	-0.371787
DL194-215_good	c1+c2+	1	-0.683316
DL194-215_good	c1+c2+	2	-0.282383
DL194-306_good	c1+c2+	0	-0.422643
DL194-306_good	c1+c2+	1	-0.167522
DL194-306_good	c1+c2+	2	-0.15484
DL194-349_good	c1+c2+	0	-0.64999
DL194-349_good	c1+c2+	1	-0.583369
DL194-349_good	c1+c2+	2	-0.572417
DL194-361_good	c1+c2+	0	-0.508322
DL194-361_good	c1+c2+	1	-0.521185
DL194-361_good	c1+c2+	2	-0.53021
DL194-373_good	c1+c2+	0	-0.456477
DL194-373_good	c1+c2+	1	-0.456501
DL194-373_good	c1+c2+	2	-0.37857
DL194-388_good	c1+c2+	0	-0.741309
DL194-388_good	c1+c2+	1	-0.628238
DL194-388_good	c1+c2+	2	-0.635208
DL194-405_good	c1+c2+	0	-0.564568
DL194-405_good	c1+c2+	1	-0.576501
DL194-405_good	c1+c2+	2	-0.148474
DL194-424_good	c1+c2+	0	-0.545992
DL194-424_good	c1+c2+	1	0.0561624
DL194-424_good	c1+c2+	2	-0.214159
DL194-425_good	c1+c2+	0	-0.913098
DL194-425_good	c1+c2+	1	0.492522
DL194-425_good	c1+c2+	2	0.0309242
DL194-448_good	c1+c2+	0	-0.547753
DL194-448_good	c1+c2+	1	-0.26076
DL194-448_good	c1+c2+	2	-0.195722
DL194-44_good	c1+c2+	0	-0.513751
DL194-44_good	c1+c2+	1	-0.521746
DL194-44_good	c1+c2+	2	-0.445788
DL194-452_good	c1+c2+	0	-0.182049
DL194-452_good	c1+c2+	1	0.63107
DL194-452_good	c1+c2+	2	-0.272576
DL194-454_good	c1+c2+	0	-0.281639
DL194-454_good	c1+c2+	1	-0.44466
DL194-454_good	c1+c2+	2	-0.127524
DL194-485_good	c1+c2+	0	-0.391239
DL194-485_good	c1+c2+	1	-0.234836
DL194-485_good	c1+c2+	2	-0.337502
DL194-490_good	c1+c2+	0	0.0375219
DL194-490_good	c1+c2+	1	-0.0775167
DL194-490_good	c1+c2+	2	-0.432076
DL194-497_good	c1+c2+	0	-0.421615
DL194-497_good	c1+c2+	1	-0.28695
DL194-497_good	c1+c2+	2	-0.295231
DL194-501_good	c1+c2+	0	-0.301637
DL194-501_good	c1+c2+	1	-0.346535
DL194-501_good	c1+c2+	2	-0.442095
DL194-509_good	c1+c2+	0	-0.387574
DL194-509_good	c1+c2+	1	-0.301334
DL194-509_good	c1+c2+	2	-0.210511
DL194-510_good	c1+c2+	0	-0.370454
DL194-510_good	c1+c2+	1	-0.322137
DL194-510_good	c1+c2+	2	-0.346761
DL194-519_good	c1+c2+	0	-0.0985603
DL194-519_good	c1+c2+	1	-0.0957829
DL194-519_good	c1+c2+	2	-0.422211
DL194-523_good	c1+c2+	0	-0.392504
DL194-523_good	c1+c2+	1	-0.350331
DL194-523_good	c1+c2+	2	-0.356994
DL194-64_good	c1+c2+	0	-0.47309
DL194-64_good	c1+c2+	1	-0.509283
DL194-64_good	c1+c2+	2	-0.518538
DL194-75_good	c1+c2+	0	-0.539345
DL194-75_good	c1+c2+	1	-0.495761
DL194-75_good	c1+c2+	2	-0.513242
DL194-7_good	c1+c2+	0	-0.487113
DL194-7_good	c1+c2+	1	-0.437329
DL194-7_good	c1+c2+	2	-0.369585
DL158-103_good	c1+c2+	0	-0.687491
DL158-103_good	c1+c2+	1	-0.625714
DL158-103_good	c1+c2+	2	-0.645416
DL158-12_good	c1+c2+	0	-0.605222
DL158-12_good	c1+c2+	1	-0.72565
DL158-12_good	c1+c2+	2	-0.627693
DL158-132_good	c1+c2+	0	-0.478333
DL158-132_good	c1+c2+	1	-0.507102
DL158-132_good	c1+c2+	2	-0.452189
DL158-140_good	c1+c2+	0	-0.428621
DL158-140_good	c1+c2+	1	-0.377116
DL158-140_good	c1+c2+	2	-0.353385
DL158-148_good	c1+c2+	0	-0.69894
DL158-148_good	c1+c2+	1	-0.287495
DL158-148_good	c1+c2+	2	0.146688
DL158-151_good	c1+c2+	0	-0.555166
DL158-151_good	c1+c2+	1	-0.488161
DL158-151_good	c1+c2+	2	-0.450298
DL158-159_good	c1+c2+	0	-0.57212
DL158-159_good	c1+c2+	1	-0.462384
DL158-159_good	c1+c2+	2	-0.495109
DL158-169_good	c1+c2+	0	-0.409245
DL158-169_good	c1+c2+	1	-0.323868
DL158-169_good	c1+c2+	2	-0.213853
DL158-172_good	c1+c2+	0	-0.491326
DL158-172_good	c1+c2+	1	-0.495354
DL158-172_good	c1+c2+	2	-0.463673
DL158-17_good	c1+c2+	0	-0.772768
DL158-17_good	c1+c2+	1	-0.580895
DL158-17_good	c1+c2+	2	-0.177062
DL158-185_good	c1+c2+	0	-0.476653
DL158-185_good	c1+c2+	1	-0.397173
DL158-185_good	c1+c2+	2	-0.366177
DL158-188_good	c1+c2+	0	-0.164975
DL158-188_good	c1+c2+	1	-0.0569925
DL158-188_good	c1+c2+	2	0.189761
DL158-196_good	c1+c2+	0	-0.561795
DL158-196_good	c1+c2+	1	-0.276732
DL158-196_good	c1+c2+	2	-0.343485
DL158-202_good	c1+c2+	0	-0.394521
DL158-202_good	c1+c2+	1	-0.295843
DL158-202_good	c1+c2+	2	-0.132063
DL158-203_good	c1+c2+	0	-0.462625
DL158-203_good	c1+c2+	1	-0.46662
DL158-203_good	c1+c2+	2	-0.486048
DL158-205_good	c1+c2+	0	-0.479384
DL158-205_good	c1+c2+	1	-0.161791
DL158-205_good	c1+c2+	2	-0.221662
DL158-215_good	c1+c2+	0	-0.596811
DL158-215_good	c1+c2+	1	-0.420515
DL158-215_good	c1+c2+	2	-0.446618
DL158-220_good	c1+c2+	0	-0.571581
DL158-220_good	c1+c2+	1	-0.483129
DL158-220_good	c1+c2+	2	-0.338986
DL158-228_good	c1+c2+	0	-0.630913
DL158-228_good	c1+c2+	1	-0.433963
DL158-228_good	c1+c2+	2	-0.39197
DL158-22_good	c1+c2+	0	-0.263043
DL158-22_good	c1+c2+	1	0.110938
DL158-22_good	c1+c2+	2	0.285331
DL158-234_good	c1+c2+	0	-0.518643
DL158-234_good	c1+c2+	1	-0.429409
DL158-234_good	c1+c2+	2	-0.431641
DL158-237_good	c1+c2+	0	-0.331643
DL158-237_good	c1+c2+	1	-0.572518
DL158-237_good	c1+c2+	2	-0.689594
DL158-242_good	c1+c2+	0	-0.619678
DL158-242_good	c1+c2+	1	-0.524486
DL158-242_good	c1+c2+	2	-0.560822
DL158-254_good	c1+c2+	0	-0.338608
DL158-254_good	c1+c2+	1	-0.33964
DL158-254_good	c1+c2+	2	-0.352614
DL158-25_good	c1+c2+	0	0.0626572
DL158-25_good	c1+c2+	1	-0.238911
DL158-25_good	c1+c2+	2	-0.2897
DL158-269_good	c1+c2+	0	-0.580235
DL158-269_good	c1+c2+	1	-0.447215
DL158-269_good	c1+c2+	2	-0.353743
DL158-276_good	c1+c2+	0	-0.443883
DL158-276_good	c1+c2+	1	-0.447508
DL158-276_good	c1+c2+	2	-0.247422
DL158-277_good	c1+c2+	0	-0.663261
DL158-277_good	c1+c2+	1	-0.726137
DL158-277_good	c1+c2+	2	-0.620034
DL158-286_good	c1+c2+	0	-0.598828
DL158-286_good	c1+c2+	1	-0.522604
DL158-286_good	c1+c2+	2	-0.441147
DL158-28_good	c1+c2+	0	-0.731208
DL158-28_good	c1+c2+	1	-0.679014
DL158-28_good	c1+c2+	2	-0.560067
DL158-290_good	c1+c2+	0	-0.66495
DL158-290_good	c1+c2+	1	-0.450261
DL158-290_good	c1+c2+	2	-0.137413
DL158-292_good	c1+c2+	0	-0.195928
DL158-292_good	c1+c2+	1	-0.410786
DL158-292_good	c1+c2+	2	-0.543583
DL158-2_good	c1+c2+	0	-0.487899
DL158-2_good	c1+c2+	1	-0.261092
DL158-2_good	c1+c2+	2	0.178999
DL158-311_good	c1+c2+	0	-0.509058
DL158-311_good	c1+c2+	1	-0.531845
DL158-311_good	c1+c2+	2	-0.16978
DL158-31_good	c1+c2+	0	-0.613037
DL158-31_good	c1+c2+	1	-0.514159
DL158-31_good	c1+c2+	2	-0.535335
DL158-417_good	c1+c2+	0	-0.3943
DL158-417_good	c1+c2+	1	-0.371916
DL158-417_good	c1+c2+	2	-0.37553
DL158-425_good	c1+c2+	0	-0.231835
DL158-425_good	c1+c2+	1	-0.293762
DL158-425_good	c1+c2+	2	-0.227592
DL158-46_good	c1+c2+	0	0.109636
DL158-46_good	c1+c2+	1	-0.35241
DL158-46_good	c1+c2+	2	-0.144275
DL158-477_good	c1+c2+	0	-0.581772
DL158-477_good	c1+c2+	1	-0.473482
DL158-477_good	c1+c2+	2	-0.218231
DL158-488_good	c1+c2+	0	-0.540057
DL158-488_good	c1+c2+	1	-0.386614
DL158-488_good	c1+c2+	2	-0.404314
DL158-491_good	c1+c2+	0	-0.521342
DL158-491_good	c1+c2+	1	-0.517941
DL158-491_good	c1+c2+	2	-0.557933
DL158-515_good	c1+c2+	0	-0.371582
DL158-515_good	c1+c2+	1	-0.213774
DL158-515_good	c1+c2+	2	-0.218379
DL158-52_good	c1+c2+	0	-0.524007
DL158-52_good	c1+c2+	1	-0.442187
DL158-52_good	c1+c2+	2	-0.199965
DL158-63_good	c1+c2+	0	-0.626498
DL158-63_good	c1+c2+	1	-0.59584
DL158-63_good	c1+c2+	2	-0.382547
DL158-71_good	c1+c2+	0	-0.442125
DL158-71_good	c1+c2+	1	-0.148829
DL158-71_good	c1+c2+	2	0.273017
DL158-84_good	c1+c2+	0	-0.233411
DL158-84_good	c1+c2+	1	0.00298875
DL158-84_good	c1+c2+	2	-0.0027795
DL158-9_good	c1+c2+	0	-0.431688
DL158-9_good	c1+c2+	1	-0.117598
DL158-9_good	c1+c2+	2	0.503871
DL159-105_good	c1+c2-	0	-0.418971
DL159-105_good	c1+c2-	1	-0.426595
DL159-105_good	c1+c2-	2	-0.41839
DL159-107_good	c1+c2-	0	-0.258716
DL159-107_good	c1+c2-	1	-0.237842
DL159-107_good	c1+c2-	2	-0.2783
DL159-10_good	c1+c2-	0	-1.17243
DL159-10_good	c1+c2-	1	-0.642421
DL159-10_good	c1+c2-	2	-0.871862
DL159-118_good	c1+c2-	0	-0.402336
DL159-118_good	c1+c2-	1	-0.24996
DL159-118_good	c1+c2-	2	-0.269377
DL159-11_good	c1+c2-	0	-0.581881
DL159-11_good	c1+c2-	1	-0.591739
DL159-11_good	c1+c2-	2	-0.571232
DL159-120_good	c1+c2-	0	-0.358696
DL159-120_good	c1+c2-	1	0.00893291
DL159-120_good	c1+c2-	2	-0.139919
DL159-123_good	c1+c2-	0	-0.585305
DL159-123_good	c1+c2-	1	-0.554832
DL159-123_good	c1+c2-	2	-0.566003
DL159-127_good	c1+c2-	0	-0.535192
DL159-127_good	c1+c2-	1	-0.306212
DL159-127_good	c1+c2-	2	-0.299261
DL159-129_good	c1+c2-	0	-0.458016
DL159-129_good	c1+c2-	1	-0.875014
DL159-129_good	c1+c2-	2	-0.672063
DL159-130_good	c1+c2-	0	-0.272299
DL159-130_good	c1+c2-	1	-0.150895
DL159-130_good	c1+c2-	2	-0.211697
DL159-131_good	c1+c2-	0	-0.475712
DL159-131_good	c1+c2-	1	-0.40399
DL159-131_good	c1+c2-	2	-0.399784
DL159-135_good	c1+c2-	0	-0.952552
DL159-135_good	c1+c2-	1	-0.728128
DL159-135_good	c1+c2-	2	-0.82771
DL159-143_good	c1+c2-	0	-0.512624
DL159-143_good	c1+c2-	1	-0.484721
DL159-143_good	c1+c2-	2	-0.478335
DL159-144_good	c1+c2-	0	-0.323819
DL159-144_good	c1+c2-	1	-0.332883
DL159-144_good	c1+c2-	2	-0.19166
DL159-150_good	c1+c2-	0	-1.34144
DL159-150_good	c1+c2-	1	-0.790085
DL159-150_good	c1+c2-	2	-0.809165
DL159-154_good	c1+c2-	0	-0.34729
DL159-154_good	c1+c2-	1	-0.351471
DL159-154_good	c1+c2-	2	-0.31105
DL159-162_good	c1+c2-	0	-0.479834
DL159-162_good	c1+c2-	1	-0.392182
DL159-162_good	c1+c2-	2	-0.321523
DL159-163_good	c1+c2-	0	-0.859824
DL159-163_good	c1+c2-	1	-0.309126
DL159-163_good	c1+c2-	2	-0.651298
DL159-165_good	c1+c2-	0	-1.36181
DL159-165_good	c1+c2-	1	-1.05009
DL159-165_good	c1+c2-	2	-1.0538
DL159-175_good	c1+c2-	0	-0.521282
DL159-175_good	c1+c2-	1	-0.473385
DL159-175_good	c1+c2-	2	-0.428049
DL159-180_good	c1+c2-	0	-0.364625
DL159-180_good	c1+c2-	1	-0.371361
DL159-180_good	c1+c2-	2	-0.308425
DL159-181_good	c1+c2-	0	0.0878197
DL159-181_good	c1+c2-	1	-0.0702625
DL159-181_good	c1+c2-	2	0.262413
DL159-183_good	c1+c2-	0	0.434936
DL159-183_good	c1+c2-	1	-0.36054
DL159-183_good	c1+c2-	2	0.0409379
DL159-188_good	c1+c2-	0	-0.573092
DL159-188_good	c1+c2-	1	-0.216748
DL159-188_good	c1+c2-	2	-0.511774
DL159-193_good	c1+c2-	0	-0.418072
DL159-193_good	c1+c2-	1	-0.321531
DL159-193_good	c1+c2-	2	-0.286037
DL159-200_good	c1+c2-	0	-0.291722
DL159-200_good	c1+c2-	1	-0.194259
DL159-200_good	c1+c2-	2	-0.183036
DL159-20_good	c1+c2-	0	-0.797896
DL159-20_good	c1+c2-	1	-0.50425
DL159-20_good	c1+c2-	2	-0.529987
DL159-218_good	c1+c2-	0	-0.309127
DL159-218_good	c1+c2-	1	-0.342172
DL159-218_good	c1+c2-	2	-0.209318
DL159-223_good	c1+c2-	0	-0.555972
DL159-223_good	c1+c2-	1	-0.579466
DL159-223_good	c1+c2-	2	-0.26239
DL159-235_good	c1+c2-	0	-0.518141
DL159-235_good	c1+c2-	1	-0.403845
DL159-235_good	c1+c2-	2	-0.69109
DL159-264_good	c1+c2-	0	-0.99926
DL159-264_good	c1+c2-	1	-0.671876
DL159-264_good	c1+c2-	2	-0.84437
DL159-26_good	c1+c2-	0	-0.785439
DL159-26_good	c1+c2-	1	-0.657657
DL159-26_good	c1+c2-	2	-0.716745
DL159-270_good	c1+c2-	0	-0.941739
DL159-270_good	c1+c2-	1	-0.861427
DL159-270_good	c1+c2-	2	-0.928054
DL159-271_good	c1+c2-	0	-0.619173
DL159-271_good	c1+c2-	1	-0.531688
DL159-271_good	c1+c2-	2	-0.593009
DL159-274_good	c1+c2-	0	-1.26475
DL159-274_good	c1+c2-	1	-0.973764
DL159-274_good	c1+c2-	2	-1.08267
DL159-281_good	c1+c2-	0	-0.695997
DL159-281_good	c1+c2-	1	-0.652981
DL159-281_good	c1+c2-	2	-0.676385
DL159-288_good	c1+c2-	0	-0.813167
DL159-288_good	c1+c2-	1	-0.658414
DL159-288_good	c1+c2-	2	-0.723572
DL159-295_good	c1+c2-	0	-0.675646
DL159-295_good	c1+c2-	1	-0.487922
DL159-295_good	c1+c2-	2	-0.624919
DL159-298_good	c1+c2-	0	-0.756686
DL159-298_good	c1+c2-	1	-0.607937
DL159-298_good	c1+c2-	2	-0.707617
DL159-2_good	c1+c2-	0	-0.716466
DL159-2_good	c1+c2-	1	-0.600178
DL159-2_good	c1+c2-	2	-0.643034
DL159-301_good	c1+c2-	0	-0.306778
DL159-301_good	c1+c2-	1	-0.324457
DL159-301_good	c1+c2-	2	-0.319353
DL159-302_good	c1+c2-	0	-0.539404
DL159-302_good	c1+c2-	1	-0.430741
DL159-302_good	c1+c2-	2	-0.428201
DL159-314_good	c1+c2-	0	-0.419805
DL159-314_good	c1+c2-	1	-0.39306
DL159-314_good	c1+c2-	2	-0.383543
DL159-325_good	c1+c2-	0	-0.246993
DL159-325_good	c1+c2-	1	-0.306607
DL159-325_good	c1+c2-	2	-0.244216
DL159-329_good	c1+c2-	0	-0.325827
DL159-329_good	c1+c2-	1	-0.222591
DL159-329_good	c1+c2-	2	-0.371086
DL159-333_good	c1+c2-	0	-0.4105
DL159-333_good	c1+c2-	1	-0.236123
DL159-333_good	c1+c2-	2	-0.181791
DL159-335_good	c1+c2-	0	-0.477194
DL159-335_good	c1+c2-	1	0.0909295
DL159-335_good	c1+c2-	2	-0.33703
DL159-341_good	c1+c2-	0	-0.473329
DL159-341_good	c1+c2-	1	0.0976669
DL159-341_good	c1+c2-	2	-0.514335
DL159-345_good	c1+c2-	0	-0.245968
DL159-345_good	c1+c2-	1	-0.285052
DL159-345_good	c1+c2-	2	-0.270924
DL159-348_good	c1+c2-	0	-0.303636
DL159-348_good	c1+c2-	1	-0.306281
DL159-348_good	c1+c2-	2	-0.2763
DL159-349_good	c1+c2-	0	-0.344992
DL159-349_good	c1+c2-	1	-0.314644
DL159-349_good	c1+c2-	2	-0.281183
DL159-351_good	c1+c2-	0	-0.437998
DL159-351_good	c1+c2-	1	-0.341853
DL159-351_good	c1+c2-	2	-0.127721
DL159-352_good	c1+c2-	0	-0.249847
DL159-352_good	c1+c2-	1	-0.22113
DL159-352_good	c1+c2-	2	-0.254228
DL159-357_good	c1+c2-	0	-0.450709
DL159-357_good	c1+c2-	1	-0.458219
DL159-357_good	c1+c2-	2	-0.265356
DL159-365_good	c1+c2-	0	-0.74779
DL159-365_good	c1+c2-	1	-0.437218
DL159-365_good	c1+c2-	2	-0.49411
DL159-369_good	c1+c2-	0	-0.339323
DL159-369_good	c1+c2-	1	-0.107537
DL159-369_good	c1+c2-	2	-0.57272
DL159-36_good	c1+c2-	0	-0.932901
DL159-36_good	c1+c2-	1	-0.616546
DL159-36_good	c1+c2-	2	-0.728191
DL159-376_good	c1+c2-	0	-0.396722
DL159-376_good	c1+c2-	1	-0.321014
DL159-376_good	c1+c2-	2	-0.378431
DL159-402_good	c1+c2-	0	-0.276012
DL159-402_good	c1+c2-	1	-0.218962
DL159-402_good	c1+c2-	2	-0.258308
DL159-40_good	c1+c2-	0	-0.598257
DL159-40_good	c1+c2-	1	-0.599422
DL159-40_good	c1+c2-	2	-0.49805
DL159-412_good	c1+c2-	0	-0.419109
DL159-412_good	c1+c2-	1	-0.747101
DL159-412_good	c1+c2-	2	-0.361914
DL159-413_good	c1+c2-	0	-0.463438
DL159-413_good	c1+c2-	1	-0.374497
DL159-413_good	c1+c2-	2	-0.207221
DL159-418_good	c1+c2-	0	-0.857892
DL159-418_good	c1+c2-	1	-0.591027
DL159-418_good	c1+c2-	2	-0.790774
DL159-41_good	c1+c2-	0	0.519612
DL159-41_good	c1+c2-	1	-0.361514
DL159-41_good	c1+c2-	2	-0.00965465
DL159-437_good	c1+c2-	0	-1.08348
DL159-437_good	c1+c2-	1	-0.905235
DL159-437_good	c1+c2-	2	-0.809208
DL159-43_good	c1+c2-	0	-0.569734
DL159-43_good	c1+c2-	1	-0.393874
DL159-43_good	c1+c2-	2	-0.475116
DL159-457_good	c1+c2-	0	-0.637677
DL159-457_good	c1+c2-	1	-0.402085
DL159-457_good	c1+c2-	2	-0.603763
DL159-461_good	c1+c2-	0	-0.78808
DL159-461_good	c1+c2-	1	-0.849364
DL159-461_good	c1+c2-	2	-0.6338
DL159-468_good	c1+c2-	0	-0.876017
DL159-468_good	c1+c2-	1	-0.709806
DL159-468_good	c1+c2-	2	-1.03911
DL159-46_good	c1+c2-	0	-0.0414777
DL159-46_good	c1+c2-	1	-0.299927
DL159-46_good	c1+c2-	2	-0.160578
DL159-473_good	c1+c2-	0	-1.27668
DL159-473_good	c1+c2-	1	-0.736504
DL159-473_good	c1+c2-	2	-0.91863
DL159-484_good	c1+c2-	0	-0.973198
DL159-484_good	c1+c2-	1	-0.793413
DL159-484_good	c1+c2-	2	-0.865044
DL159-48_good	c1+c2-	0	-0.971674
DL159-48_good	c1+c2-	1	-0.84849
DL159-48_good	c1+c2-	2	-0.823766
DL159-62_good	c1+c2-	0	-0.338899
DL159-62_good	c1+c2-	1	-0.303691
DL159-62_good	c1+c2-	2	-0.306044
DL159-63_good	c1+c2-	0	-0.244211
DL159-63_good	c1+c2-	1	-0.2229
DL159-63_good	c1+c2-	2	-0.186699
DL159-64_good	c1+c2-	0	-0.446112
DL159-64_good	c1+c2-	1	-0.375581
DL159-64_good	c1+c2-	2	-0.434316
DL159-71_good	c1+c2-	0	-0.0389035
DL159-71_good	c1+c2-	1	-0.604787
DL159-71_good	c1+c2-	2	-0.589436
DL159-81_good	c1+c2-	0	-0.915529
DL159-81_good	c1+c2-	1	-0.885349
DL159-81_good	c1+c2-	2	-0.829829
DL159-82_good	c1+c2-	0	-1.1197
DL159-82_good	c1+c2-	1	-0.55669
DL159-82_good	c1+c2-	2	-0.668175
DL159-97_good	c1+c2-	0	0.115922
DL159-97_good	c1+c2-	1	-0.553386
DL159-97_good	c1+c2-	2	-0.0293731
DL161-109_good	c1+c2-	0	-0.419295
DL161-109_good	c1+c2-	1	-0.410697
DL161-109_good	c1+c2-	2	-0.388362
DL161-10_good	c1+c2-	0	-0.373551
DL161-10_good	c1+c2-	1	-0.353475
DL161-10_good	c1+c2-	2	-0.327428
DL161-110_good	c1+c2-	0	-0.583601
DL161-110_good	c1+c2-	1	-0.594926
DL161-110_good	c1+c2-	2	-0.582764
DL161-111_good	c1+c2-	0	-0.472216
DL161-111_good	c1+c2-	1	-0.512587
DL161-111_good	c1+c2-	2	-0.485817
DL161-112_good	c1+c2-	0	-0.550843
DL161-112_good	c1+c2-	1	-0.606758
DL161-112_good	c1+c2-	2	-0.640267
DL161-117_good	c1+c2-	0	-0.76659
DL161-117_good	c1+c2-	1	-0.634148
DL161-117_good	c1+c2-	2	-0.476885
DL161-119_good	c1+c2-	0	-0.461635
DL161-119_good	c1+c2-	1	-0.47332
DL161-119_good	c1+c2-	2	-0.411637
DL161-128_good	c1+c2-	0	-0.579614
DL161-128_good	c1+c2-	1	-0.722416
DL161-128_good	c1+c2-	2	-0.90957
DL161-134_good	c1+c2-	0	-0.574294
DL161-134_good	c1+c2-	1	-0.612301
DL161-134_good	c1+c2-	2	-0.424059
DL161-141_good	c1+c2-	0	-0.5181
DL161-141_good	c1+c2-	1	-0.503194
DL161-141_good	c1+c2-	2	-0.532558
DL161-142_good	c1+c2-	0	-0.515679
DL161-142_good	c1+c2-	1	-0.518788
DL161-142_good	c1+c2-	2	-0.531185
DL161-14_good	c1+c2-	0	-0.787687
DL161-14_good	c1+c2-	1	-0.752484
DL161-14_good	c1+c2-	2	-0.761845
DL161-150_good	c1+c2-	0	-0.624959
DL161-150_good	c1+c2-	1	-0.432577
DL161-150_good	c1+c2-	2	-0.431023
DL161-159_good	c1+c2-	0	-0.569562
DL161-159_good	c1+c2-	1	-0.576971
DL161-159_good	c1+c2-	2	-0.536704
DL161-161_good	c1+c2-	0	-0.588524
DL161-161_good	c1+c2-	1	-0.648626
DL161-161_good	c1+c2-	2	-0.619628
DL161-162_good	c1+c2-	0	-0.78241
DL161-162_good	c1+c2-	1	-0.729611
DL161-162_good	c1+c2-	2	-0.748165
DL161-163_good	c1+c2-	0	-0.520719
DL161-163_good	c1+c2-	1	-0.632876
DL161-163_good	c1+c2-	2	-0.514819
DL161-164_good	c1+c2-	0	-0.539887
DL161-164_good	c1+c2-	1	-0.609282
DL161-164_good	c1+c2-	2	-0.652674
DL161-16_good	c1+c2-	0	-0.596544
DL161-16_good	c1+c2-	1	-0.589726
DL161-16_good	c1+c2-	2	-0.629023
DL161-176_good	c1+c2-	0	-0.63218
DL161-176_good	c1+c2-	1	-0.636833
DL161-176_good	c1+c2-	2	-0.544628
DL161-179_good	c1+c2-	0	-0.696073
DL161-179_good	c1+c2-	1	-0.74225
DL161-179_good	c1+c2-	2	-0.615307
DL161-183_good	c1+c2-	0	-0.714913
DL161-183_good	c1+c2-	1	-0.65667
DL161-183_good	c1+c2-	2	-0.589226
DL161-186_good	c1+c2-	0	0.0114678
DL161-186_good	c1+c2-	1	-0.174699
DL161-186_good	c1+c2-	2	-0.0258778
DL161-19_good	c1+c2-	0	-0.668811
DL161-19_good	c1+c2-	1	-0.487728
DL161-19_good	c1+c2-	2	-0.450372
DL161-1_good	c1+c2-	0	-0.624643
DL161-1_good	c1+c2-	1	-0.595292
DL161-1_good	c1+c2-	2	-0.461516
DL161-213_good	c1+c2-	0	-0.709178
DL161-213_good	c1+c2-	1	-0.663418
DL161-213_good	c1+c2-	2	-0.617747
DL161-222_good	c1+c2-	0	-0.673721
DL161-222_good	c1+c2-	1	-0.733752
DL161-222_good	c1+c2-	2	-0.59881
DL161-22_good	c1+c2-	0	-0.76411
DL161-22_good	c1+c2-	1	-0.723896
DL161-22_good	c1+c2-	2	-0.727077
DL161-230_good	c1+c2-	0	-0.622902
DL161-230_good	c1+c2-	1	-0.538311
DL161-230_good	c1+c2-	2	-0.367715
DL161-231_good	c1+c2-	0	-0.734624
DL161-231_good	c1+c2-	1	-0.581067
DL161-231_good	c1+c2-	2	-0.343931
DL161-232_good	c1+c2-	0	-0.269203
DL161-232_good	c1+c2-	1	-0.466838
DL161-232_good	c1+c2-	2	-0.3664
DL161-236_good	c1+c2-	0	-0.733093
DL161-236_good	c1+c2-	1	-0.726923
DL161-236_good	c1+c2-	2	-0.652884
DL161-246_good	c1+c2-	0	-0.764596
DL161-246_good	c1+c2-	1	-0.706899
DL161-246_good	c1+c2-	2	-0.712532
DL161-257_good	c1+c2-	0	-0.358396
DL161-257_good	c1+c2-	1	-0.492287
DL161-257_good	c1+c2-	2	-0.178065
DL161-25_good	c1+c2-	0	-0.615371
DL161-25_good	c1+c2-	1	-0.637332
DL161-25_good	c1+c2-	2	-0.611161
DL161-272_good	c1+c2-	0	-0.604121
DL161-272_good	c1+c2-	1	-0.597631
DL161-272_good	c1+c2-	2	-0.60301
DL161-276_good	c1+c2-	0	0.00426634
DL161-276_good	c1+c2-	1	-0.196762
DL161-276_good	c1+c2-	2	-0.107386
DL161-27_good	c1+c2-	0	-0.453171
DL161-27_good	c1+c2-	1	-0.471141
DL161-27_good	c1+c2-	2	-0.478256
DL161-281_good	c1+c2-	0	-0.526542
DL161-281_good	c1+c2-	1	-0.549517
DL161-281_good	c1+c2-	2	-0.547019
DL161-283_good	c1+c2-	0	-0.412245
DL161-283_good	c1+c2-	1	-0.469053
DL161-283_good	c1+c2-	2	-0.38009
DL161-30_good	c1+c2-	0	-0.813259
DL161-30_good	c1+c2-	1	-0.809869
DL161-30_good	c1+c2-	2	-0.79496
DL161-322_good	c1+c2-	0	-0.800798
DL161-322_good	c1+c2-	1	-0.717376
DL161-322_good	c1+c2-	2	-0.734177
DL161-326_good	c1+c2-	0	-0.706447
DL161-326_good	c1+c2-	1	-0.773365
DL161-326_good	c1+c2-	2	-0.702398
DL161-330_good	c1+c2-	0	-0.345328
DL161-330_good	c1+c2-	1	-0.352907
DL161-330_good	c1+c2-	2	-0.344365
DL161-338_good	c1+c2-	0	-0.801253
DL161-338_good	c1+c2-	1	-0.675083
DL161-338_good	c1+c2-	2	-0.665159
DL161-342_good	c1+c2-	0	-0.614747
DL161-342_good	c1+c2-	1	-0.610594
DL161-342_good	c1+c2-	2	-0.626247
DL161-346_good	c1+c2-	0	-0.52432
DL161-346_good	c1+c2-	1	-0.526959
DL161-346_good	c1+c2-	2	-0.523092
DL161-353_good	c1+c2-	0	-0.759284
DL161-353_good	c1+c2-	1	-0.705342
DL161-353_good	c1+c2-	2	-0.716668
DL161-355_good	c1+c2-	0	-0.563983
DL161-355_good	c1+c2-	1	-0.608105
DL161-355_good	c1+c2-	2	-0.605754
DL161-367_good	c1+c2-	0	-0.718562
DL161-367_good	c1+c2-	1	-0.781931
DL161-367_good	c1+c2-	2	-0.565689
DL161-368_good	c1+c2-	0	-0.434016
DL161-368_good	c1+c2-	1	-0.457983
DL161-368_good	c1+c2-	2	-0.259858
DL161-373_good	c1+c2-	0	-0.903156
DL161-373_good	c1+c2-	1	-0.777884
DL161-373_good	c1+c2-	2	-0.723744
DL161-378_good	c1+c2-	0	-0.515278
DL161-378_good	c1+c2-	1	-0.51058
DL161-378_good	c1+c2-	2	-0.384288
DL161-381_good	c1+c2-	0	-0.452415
DL161-381_good	c1+c2-	1	-0.253393
DL161-381_good	c1+c2-	2	-0.474068
DL161-396_good	c1+c2-	0	-0.256062
DL161-396_good	c1+c2-	1	-0.328387
DL161-396_good	c1+c2-	2	-0.246468
DL161-409_good	c1+c2-	0	-0.653963
DL161-409_good	c1+c2-	1	-0.600124
DL161-409_good	c1+c2-	2	-0.468707
DL161-410_good	c1+c2-	0	-0.464286
DL161-410_good	c1+c2-	1	-0.263842
DL161-410_good	c1+c2-	2	-0.129229
DL161-426_good	c1+c2-	0	-0.607003
DL161-426_good	c1+c2-	1	-0.561132
DL161-426_good	c1+c2-	2	-0.525645
DL161-453_good	c1+c2-	0	-0.658257
DL161-453_good	c1+c2-	1	-0.539216
DL161-453_good	c1+c2-	2	-0.586302
DL161-466_good	c1+c2-	0	-0.502137
DL161-466_good	c1+c2-	1	-0.560245
DL161-466_good	c1+c2-	2	-0.554205
DL161-468_good	c1+c2-	0	-0.730802
DL161-468_good	c1+c2-	1	-0.623986
DL161-468_good	c1+c2-	2	-0.294095
DL161-486_good	c1+c2-	0	-0.675148
DL161-486_good	c1+c2-	1	-0.542268
DL161-486_good	c1+c2-	2	-0.627195
DL161-491_good	c1+c2-	0	-0.629906
DL161-491_good	c1+c2-	1	-0.802756
DL161-491_good	c1+c2-	2	-0.429013
DL161-496_good	c1+c2-	0	-0.331701
DL161-496_good	c1+c2-	1	-0.280777
DL161-496_good	c1+c2-	2	-0.256831
DL161-49_good	c1+c2-	0	-0.682292
[truncated: 911 more rows]
