# Supplementary material for: Low-dimensional population dynamics in the brainstem gate REM sleep
Source: Nat Neurosci. 2026 May 25;29(7):1625–37. doi: 10.1038/s41593-026-02314-z (PMC13270127; doi:10.1038/s41593-026-02314-z)
Supplement: Supplementary file 16 — Source data for Extended Data Fig. 7. [file 41593_2026_2314_MOESM16_ESM.xlsx]

## Sheet: Mouse_info
Panel	Species	Strain	Virus	# of mice	# of males	# of females	Age
a	-	-	-	-	-	-	-
b	-	-	-	-	-	-	-
c	-	-	-	-	-	-	-
d	Mus musculus	GAD2-IRES-Cre	AAV1-EF1a-DIO-hChR2-eYFP-WPRE-hGH	5	5	-	8-14 wks
e	-	-	-	-	-	-	-
f	Mus musculus	GAD2-IRES-Cre	AAV1-EF1a-DIO-hChR2-eYFP-WPRE-hGH	5	5	-	8-14 wks
g	Mus musculus	GAD2-IRES-Cre	AAV1-EF1a-DIO-hChR2-eYFP-WPRE-hGH	5	5	-	8-14 wks
h	Mus musculus	GAD2-IRES-Cre	AAV1-EF1a-DIO-hChR2-eYFP-WPRE-hGH	5	5	-	8-14 wks
i	Mus musculus	GAD2-IRES-Cre	AAV1-EF1a-DIO-hChR2-eYFP-WPRE-hGH	5	5	-	8-14 wks
j	Mus musculus	GAD2-IRES-Cre	AAV1-EF1a-DIO-hChR2-eYFP-WPRE-hGH	5	5	-	8-14 wks

## Sheet: ExtData7d
mouse	time	state	perc
DL177	-120	NREM	75
DL177	-120	REM	8.33333
DL177	-120	Wake	16.6667
DL177	-117.5	NREM	75
DL177	-117.5	REM	8.33333
DL177	-117.5	Wake	16.6667
DL177	-115	NREM	75
DL177	-115	REM	8.33333
DL177	-115	Wake	16.6667
DL177	-112.5	NREM	75
DL177	-112.5	REM	8.33333
DL177	-112.5	Wake	16.6667
DL177	-110	NREM	75
DL177	-110	REM	8.33333
DL177	-110	Wake	16.6667
DL177	-107.5	NREM	75
DL177	-107.5	REM	8.33333
DL177	-107.5	Wake	16.6667
DL177	-105	NREM	75
DL177	-105	REM	8.33333
DL177	-105	Wake	16.6667
DL177	-102.5	NREM	75
DL177	-102.5	REM	8.33333
DL177	-102.5	Wake	16.6667
DL177	-100	NREM	75
DL177	-100	REM	8.33333
DL177	-100	Wake	16.6667
DL177	-97.5	NREM	75
DL177	-97.5	REM	8.33333
DL177	-97.5	Wake	16.6667
DL177	-95	NREM	66.6667
DL177	-95	REM	16.6667
DL177	-95	Wake	16.6667
DL177	-92.5	NREM	58.3333
DL177	-92.5	REM	16.6667
DL177	-92.5	Wake	25
DL177	-90	NREM	58.3333
DL177	-90	REM	16.6667
DL177	-90	Wake	25
DL177	-87.5	NREM	58.3333
DL177	-87.5	REM	16.6667
DL177	-87.5	Wake	25
DL177	-85	NREM	58.3333
DL177	-85	REM	16.6667
DL177	-85	Wake	25
DL177	-82.5	NREM	66.6667
DL177	-82.5	REM	16.6667
DL177	-82.5	Wake	16.6667
DL177	-80	NREM	66.6667
DL177	-80	REM	16.6667
DL177	-80	Wake	16.6667
DL177	-77.5	NREM	58.3333
DL177	-77.5	REM	16.6667
DL177	-77.5	Wake	25
DL177	-75	NREM	58.3333
DL177	-75	REM	16.6667
DL177	-75	Wake	25
DL177	-72.5	NREM	58.3333
DL177	-72.5	REM	16.6667
DL177	-72.5	Wake	25
DL177	-70	NREM	58.3333
DL177	-70	REM	16.6667
DL177	-70	Wake	25
DL177	-67.5	NREM	58.3333
DL177	-67.5	REM	16.6667
DL177	-67.5	Wake	25
DL177	-65	NREM	58.3333
DL177	-65	REM	8.33333
DL177	-65	Wake	33.3333
DL177	-62.5	NREM	58.3333
DL177	-62.5	REM	8.33333
DL177	-62.5	Wake	33.3333
DL177	-60	NREM	58.3333
DL177	-60	REM	8.33333
DL177	-60	Wake	33.3333
DL177	-57.5	NREM	58.3333
DL177	-57.5	REM	8.33333
DL177	-57.5	Wake	33.3333
DL177	-55	NREM	58.3333
DL177	-55	REM	8.33333
DL177	-55	Wake	33.3333
DL177	-52.5	NREM	58.3333
DL177	-52.5	REM	8.33333
DL177	-52.5	Wake	33.3333
DL177	-50	NREM	58.3333
DL177	-50	REM	8.33333
DL177	-50	Wake	33.3333
DL177	-47.5	NREM	58.3333
DL177	-47.5	REM	8.33333
DL177	-47.5	Wake	33.3333
DL177	-45	NREM	58.3333
DL177	-45	REM	8.33333
DL177	-45	Wake	33.3333
DL177	-42.5	NREM	66.6667
DL177	-42.5	REM	0
DL177	-42.5	Wake	33.3333
DL177	-40	NREM	66.6667
DL177	-40	REM	0
DL177	-40	Wake	33.3333
DL177	-37.5	NREM	66.6667
DL177	-37.5	REM	0
DL177	-37.5	Wake	33.3333
DL177	-35	NREM	66.6667
DL177	-35	REM	0
DL177	-35	Wake	33.3333
DL177	-32.5	NREM	66.6667
DL177	-32.5	REM	0
DL177	-32.5	Wake	33.3333
DL177	-30	NREM	66.6667
DL177	-30	REM	0
DL177	-30	Wake	33.3333
DL177	-27.5	NREM	75
DL177	-27.5	REM	0
DL177	-27.5	Wake	25
DL177	-25	NREM	83.3333
DL177	-25	REM	0
DL177	-25	Wake	16.6667
DL177	-22.5	NREM	83.3333
DL177	-22.5	REM	0
DL177	-22.5	Wake	16.6667
DL177	-20	NREM	83.3333
DL177	-20	REM	0
DL177	-20	Wake	16.6667
DL177	-17.5	NREM	83.3333
DL177	-17.5	REM	0
DL177	-17.5	Wake	16.6667
DL177	-15	NREM	91.6667
DL177	-15	REM	0
DL177	-15	Wake	8.33333
DL177	-12.5	NREM	91.6667
DL177	-12.5	REM	0
DL177	-12.5	Wake	8.33333
DL177	-10	NREM	91.6667
DL177	-10	REM	0
DL177	-10	Wake	8.33333
DL177	-7.5	NREM	91.6667
DL177	-7.5	REM	0
DL177	-7.5	Wake	8.33333
DL177	-5	NREM	100
DL177	-5	REM	0
DL177	-5	Wake	0
DL177	-2.5	NREM	100
DL177	-2.5	REM	0
DL177	-2.5	Wake	0
DL177	0	NREM	100
DL177	0	REM	0
DL177	0	Wake	0
DL177	2.5	NREM	100
DL177	2.5	REM	0
DL177	2.5	Wake	0
DL177	5	NREM	100
DL177	5	REM	0
DL177	5	Wake	0
DL177	7.5	NREM	100
DL177	7.5	REM	0
DL177	7.5	Wake	0
DL177	10	NREM	100
DL177	10	REM	0
DL177	10	Wake	0
DL177	12.5	NREM	83.3333
DL177	12.5	REM	16.6667
DL177	12.5	Wake	0
DL177	15	NREM	75
DL177	15	REM	25
DL177	15	Wake	0
DL177	17.5	NREM	66.6667
DL177	17.5	REM	33.3333
DL177	17.5	Wake	0
DL177	20	NREM	66.6667
DL177	20	REM	33.3333
DL177	20	Wake	0
DL177	22.5	NREM	58.3333
DL177	22.5	REM	33.3333
DL177	22.5	Wake	8.33333
DL177	25	NREM	58.3333
DL177	25	REM	33.3333
DL177	25	Wake	8.33333
DL177	27.5	NREM	41.6667
DL177	27.5	REM	50
DL177	27.5	Wake	8.33333
DL177	30	NREM	41.6667
DL177	30	REM	50
DL177	30	Wake	8.33333
DL177	32.5	NREM	41.6667
DL177	32.5	REM	50
DL177	32.5	Wake	8.33333
DL177	35	NREM	41.6667
DL177	35	REM	50
DL177	35	Wake	8.33333
DL177	37.5	NREM	41.6667
DL177	37.5	REM	50
DL177	37.5	Wake	8.33333
DL177	40	NREM	41.6667
DL177	40	REM	50
DL177	40	Wake	8.33333
DL177	42.5	NREM	41.6667
DL177	42.5	REM	50
DL177	42.5	Wake	8.33333
DL177	45	NREM	41.6667
DL177	45	REM	50
DL177	45	Wake	8.33333
DL177	47.5	NREM	41.6667
DL177	47.5	REM	50
DL177	47.5	Wake	8.33333
DL177	50	NREM	50
DL177	50	REM	50
DL177	50	Wake	0
DL177	52.5	NREM	50
DL177	52.5	REM	50
DL177	52.5	Wake	0
DL177	55	NREM	50
DL177	55	REM	50
DL177	55	Wake	0
DL177	57.5	NREM	41.6667
DL177	57.5	REM	58.3333
DL177	57.5	Wake	0
DL177	60	NREM	41.6667
DL177	60	REM	58.3333
DL177	60	Wake	0
DL177	62.5	NREM	33.3333
DL177	62.5	REM	58.3333
DL177	62.5	Wake	8.33333
DL177	65	NREM	33.3333
DL177	65	REM	58.3333
DL177	65	Wake	8.33333
DL177	67.5	NREM	33.3333
DL177	67.5	REM	58.3333
DL177	67.5	Wake	8.33333
DL177	70	NREM	33.3333
DL177	70	REM	58.3333
DL177	70	Wake	8.33333
DL177	72.5	NREM	33.3333
DL177	72.5	REM	58.3333
DL177	72.5	Wake	8.33333
DL177	75	NREM	33.3333
DL177	75	REM	58.3333
DL177	75	Wake	8.33333
DL177	77.5	NREM	33.3333
DL177	77.5	REM	50
DL177	77.5	Wake	16.6667
DL177	80	NREM	33.3333
DL177	80	REM	41.6667
DL177	80	Wake	25
DL177	82.5	NREM	33.3333
DL177	82.5	REM	33.3333
DL177	82.5	Wake	33.3333
DL177	85	NREM	33.3333
DL177	85	REM	33.3333
DL177	85	Wake	33.3333
DL177	87.5	NREM	41.6667
DL177	87.5	REM	25
DL177	87.5	Wake	33.3333
DL177	90	NREM	41.6667
DL177	90	REM	25
DL177	90	Wake	33.3333
DL177	92.5	NREM	41.6667
DL177	92.5	REM	25
DL177	92.5	Wake	33.3333
DL177	95	NREM	41.6667
DL177	95	REM	25
DL177	95	Wake	33.3333
DL177	97.5	NREM	41.6667
DL177	97.5	REM	25
DL177	97.5	Wake	33.3333
DL177	100	NREM	41.6667
DL177	100	REM	25
DL177	100	Wake	33.3333
DL177	102.5	NREM	41.6667
DL177	102.5	REM	25
DL177	102.5	Wake	33.3333
DL177	105	NREM	41.6667
DL177	105	REM	25
DL177	105	Wake	33.3333
DL177	107.5	NREM	41.6667
DL177	107.5	REM	25
DL177	107.5	Wake	33.3333
DL177	110	NREM	41.6667
DL177	110	REM	25
DL177	110	Wake	33.3333
DL177	112.5	NREM	41.6667
DL177	112.5	REM	25
DL177	112.5	Wake	33.3333
DL177	115	NREM	50
DL177	115	REM	25
DL177	115	Wake	25
DL177	117.5	NREM	50
DL177	117.5	REM	25
DL177	117.5	Wake	25
DL177	120	NREM	58.3333
DL177	120	REM	25
DL177	120	Wake	16.6667
DL177	122.5	NREM	58.3333
DL177	122.5	REM	25
DL177	122.5	Wake	16.6667
DL177	125	NREM	58.3333
DL177	125	REM	25
DL177	125	Wake	16.6667
DL177	127.5	NREM	50
DL177	127.5	REM	25
DL177	127.5	Wake	25
DL177	130	NREM	50
DL177	130	REM	25
DL177	130	Wake	25
DL177	132.5	NREM	50
DL177	132.5	REM	25
DL177	132.5	Wake	25
DL177	135	NREM	50
DL177	135	REM	25
DL177	135	Wake	25
DL177	137.5	NREM	50
DL177	137.5	REM	25
DL177	137.5	Wake	25
DL177	140	NREM	50
DL177	140	REM	25
DL177	140	Wake	25
DL177	142.5	NREM	50
DL177	142.5	REM	16.6667
DL177	142.5	Wake	33.3333
DL177	145	NREM	50
DL177	145	REM	16.6667
DL177	145	Wake	33.3333
DL177	147.5	NREM	50
DL177	147.5	REM	16.6667
DL177	147.5	Wake	33.3333
DL177	150	NREM	58.3333
DL177	150	REM	16.6667
DL177	150	Wake	25
DL177	152.5	NREM	58.3333
DL177	152.5	REM	16.6667
DL177	152.5	Wake	25
DL177	155	NREM	58.3333
DL177	155	REM	16.6667
DL177	155	Wake	25
DL177	157.5	NREM	58.3333
DL177	157.5	REM	16.6667
DL177	157.5	Wake	25
DL177	160	NREM	50
DL177	160	REM	16.6667
DL177	160	Wake	33.3333
DL177	162.5	NREM	50
DL177	162.5	REM	8.33333
DL177	162.5	Wake	41.6667
DL177	165	NREM	50
DL177	165	REM	8.33333
DL177	165	Wake	41.6667
DL177	167.5	NREM	50
DL177	167.5	REM	8.33333
DL177	167.5	Wake	41.6667
DL177	170	NREM	58.3333
DL177	170	REM	8.33333
DL177	170	Wake	33.3333
DL177	172.5	NREM	58.3333
DL177	172.5	REM	8.33333
DL177	172.5	Wake	33.3333
DL177	175	NREM	50
DL177	175	REM	8.33333
DL177	175	Wake	33.3333
DL177	177.5	NREM	58.3333
DL177	177.5	REM	8.33333
DL177	177.5	Wake	33.3333
DL177	180	NREM	58.3333
DL177	180	REM	8.33333
DL177	180	Wake	33.3333
DL207	-120	NREM	77.7778
DL207	-120	REM	0
DL207	-120	Wake	22.2222
DL207	-117.5	NREM	77.7778
DL207	-117.5	REM	0
DL207	-117.5	Wake	22.2222
DL207	-115	NREM	66.6667
DL207	-115	REM	0
DL207	-115	Wake	33.3333
DL207	-112.5	NREM	66.6667
DL207	-112.5	REM	0
DL207	-112.5	Wake	33.3333
DL207	-110	NREM	66.6667
DL207	-110	REM	0
DL207	-110	Wake	33.3333
DL207	-107.5	NREM	66.6667
DL207	-107.5	REM	0
DL207	-107.5	Wake	33.3333
DL207	-105	NREM	66.6667
DL207	-105	REM	0
DL207	-105	Wake	33.3333
DL207	-102.5	NREM	66.6667
DL207	-102.5	REM	0
DL207	-102.5	Wake	33.3333
DL207	-100	NREM	66.6667
DL207	-100	REM	0
DL207	-100	Wake	33.3333
DL207	-97.5	NREM	66.6667
DL207	-97.5	REM	0
DL207	-97.5	Wake	33.3333
DL207	-95	NREM	66.6667
DL207	-95	REM	0
DL207	-95	Wake	33.3333
DL207	-92.5	NREM	66.6667
DL207	-92.5	REM	0
DL207	-92.5	Wake	33.3333
DL207	-90	NREM	66.6667
DL207	-90	REM	0
DL207	-90	Wake	33.3333
DL207	-87.5	NREM	77.7778
DL207	-87.5	REM	0
DL207	-87.5	Wake	22.2222
DL207	-85	NREM	77.7778
DL207	-85	REM	0
DL207	-85	Wake	22.2222
DL207	-82.5	NREM	77.7778
DL207	-82.5	REM	0
DL207	-82.5	Wake	22.2222
DL207	-80	NREM	88.8889
DL207	-80	REM	0
DL207	-80	Wake	11.1111
DL207	-77.5	NREM	88.8889
DL207	-77.5	REM	0
DL207	-77.5	Wake	11.1111
DL207	-75	NREM	88.8889
DL207	-75	REM	0
DL207	-75	Wake	11.1111
DL207	-72.5	NREM	88.8889
DL207	-72.5	REM	0
DL207	-72.5	Wake	11.1111
DL207	-70	NREM	77.7778
DL207	-70	REM	11.1111
DL207	-70	Wake	11.1111
DL207	-67.5	NREM	77.7778
DL207	-67.5	REM	11.1111
DL207	-67.5	Wake	11.1111
DL207	-65	NREM	77.7778
DL207	-65	REM	11.1111
DL207	-65	Wake	11.1111
DL207	-62.5	NREM	77.7778
DL207	-62.5	REM	11.1111
DL207	-62.5	Wake	11.1111
DL207	-60	NREM	77.7778
DL207	-60	REM	11.1111
DL207	-60	Wake	11.1111
DL207	-57.5	NREM	77.7778
DL207	-57.5	REM	11.1111
DL207	-57.5	Wake	11.1111
DL207	-55	NREM	77.7778
DL207	-55	REM	11.1111
DL207	-55	Wake	11.1111
DL207	-52.5	NREM	77.7778
DL207	-52.5	REM	11.1111
DL207	-52.5	Wake	11.1111
DL207	-50	NREM	77.7778
DL207	-50	REM	11.1111
DL207	-50	Wake	11.1111
DL207	-47.5	NREM	77.7778
DL207	-47.5	REM	11.1111
DL207	-47.5	Wake	11.1111
DL207	-45	NREM	77.7778
DL207	-45	REM	11.1111
DL207	-45	Wake	11.1111
DL207	-42.5	NREM	88.8889
DL207	-42.5	REM	0
DL207	-42.5	Wake	11.1111
DL207	-40	NREM	88.8889
DL207	-40	REM	0
DL207	-40	Wake	11.1111
DL207	-37.5	NREM	88.8889
DL207	-37.5	REM	0
DL207	-37.5	Wake	11.1111
DL207	-35	NREM	88.8889
DL207	-35	REM	0
DL207	-35	Wake	11.1111
DL207	-32.5	NREM	88.8889
DL207	-32.5	REM	0
DL207	-32.5	Wake	11.1111
DL207	-30	NREM	88.8889
DL207	-30	REM	0
DL207	-30	Wake	11.1111
DL207	-27.5	NREM	88.8889
DL207	-27.5	REM	0
DL207	-27.5	Wake	11.1111
DL207	-25	NREM	88.8889
DL207	-25	REM	0
DL207	-25	Wake	11.1111
DL207	-22.5	NREM	77.7778
DL207	-22.5	REM	0
DL207	-22.5	Wake	11.1111
DL207	-20	NREM	88.8889
DL207	-20	REM	0
DL207	-20	Wake	11.1111
DL207	-17.5	NREM	88.8889
DL207	-17.5	REM	0
DL207	-17.5	Wake	11.1111
DL207	-15	NREM	100
DL207	-15	REM	0
DL207	-15	Wake	0
DL207	-12.5	NREM	100
DL207	-12.5	REM	0
DL207	-12.5	Wake	0
DL207	-10	NREM	100
DL207	-10	REM	0
DL207	-10	Wake	0
DL207	-7.5	NREM	100
DL207	-7.5	REM	0
DL207	-7.5	Wake	0
DL207	-5	NREM	100
DL207	-5	REM	0
DL207	-5	Wake	0
DL207	-2.5	NREM	100
DL207	-2.5	REM	0
DL207	-2.5	Wake	0
DL207	0	NREM	100
DL207	0	REM	0
DL207	0	Wake	0
DL207	2.5	NREM	100
DL207	2.5	REM	0
DL207	2.5	Wake	0
DL207	5	NREM	100
DL207	5	REM	0
DL207	5	Wake	0
DL207	7.5	NREM	100
DL207	7.5	REM	0
DL207	7.5	Wake	0
DL207	10	NREM	100
DL207	10	REM	0
DL207	10	Wake	0
DL207	12.5	NREM	100
DL207	12.5	REM	0
DL207	12.5	Wake	0
DL207	15	NREM	100
DL207	15	REM	0
DL207	15	Wake	0
DL207	17.5	NREM	100
DL207	17.5	REM	0
DL207	17.5	Wake	0
DL207	20	NREM	100
DL207	20	REM	0
DL207	20	Wake	0
DL207	22.5	NREM	88.8889
DL207	22.5	REM	11.1111
DL207	22.5	Wake	0
DL207	25	NREM	77.7778
DL207	25	REM	22.2222
DL207	25	Wake	0
DL207	27.5	NREM	77.7778
DL207	27.5	REM	22.2222
DL207	27.5	Wake	0
DL207	30	NREM	77.7778
DL207	30	REM	22.2222
DL207	30	Wake	0
DL207	32.5	NREM	66.6667
DL207	32.5	REM	33.3333
DL207	32.5	Wake	0
DL207	35	NREM	66.6667
DL207	35	REM	33.3333
DL207	35	Wake	0
DL207	37.5	NREM	66.6667
DL207	37.5	REM	33.3333
DL207	37.5	Wake	0
DL207	40	NREM	66.6667
DL207	40	REM	33.3333
DL207	40	Wake	0
DL207	42.5	NREM	66.6667
DL207	42.5	REM	33.3333
DL207	42.5	Wake	0
DL207	45	NREM	66.6667
DL207	45	REM	33.3333
DL207	45	Wake	0
DL207	47.5	NREM	66.6667
DL207	47.5	REM	33.3333
DL207	47.5	Wake	0
DL207	50	NREM	66.6667
DL207	50	REM	33.3333
DL207	50	Wake	0
DL207	52.5	NREM	55.5556
DL207	52.5	REM	22.2222
DL207	52.5	Wake	22.2222
DL207	55	NREM	44.4444
DL207	55	REM	33.3333
DL207	55	Wake	22.2222
DL207	57.5	NREM	44.4444
DL207	57.5	REM	33.3333
DL207	57.5	Wake	22.2222
DL207	60	NREM	44.4444
DL207	60	REM	33.3333
DL207	60	Wake	22.2222
DL207	62.5	NREM	55.5556
DL207	62.5	REM	22.2222
DL207	62.5	Wake	22.2222
DL207	65	NREM	55.5556
DL207	65	REM	22.2222
DL207	65	Wake	22.2222
DL207	67.5	NREM	55.5556
DL207	67.5	REM	22.2222
DL207	67.5	Wake	22.2222
DL207	70	NREM	55.5556
DL207	70	REM	22.2222
DL207	70	Wake	22.2222
DL207	72.5	NREM	55.5556
DL207	72.5	REM	22.2222
DL207	72.5	Wake	22.2222
DL207	75	NREM	55.5556
DL207	75	REM	22.2222
DL207	75	Wake	22.2222
DL207	77.5	NREM	44.4444
DL207	77.5	REM	22.2222
DL207	77.5	Wake	33.3333
DL207	80	NREM	44.4444
DL207	80	REM	22.2222
DL207	80	Wake	33.3333
DL207	82.5	NREM	44.4444
DL207	82.5	REM	22.2222
DL207	82.5	Wake	33.3333
DL207	85	NREM	55.5556
DL207	85	REM	22.2222
DL207	85	Wake	22.2222
DL207	87.5	NREM	55.5556
DL207	87.5	REM	22.2222
DL207	87.5	Wake	22.2222
DL207	90	NREM	55.5556
DL207	90	REM	22.2222
DL207	90	Wake	22.2222
DL207	92.5	NREM	66.6667
DL207	92.5	REM	22.2222
DL207	92.5	Wake	11.1111
DL207	95	NREM	66.6667
DL207	95	REM	22.2222
DL207	95	Wake	11.1111
DL207	97.5	NREM	66.6667
DL207	97.5	REM	11.1111
DL207	97.5	Wake	22.2222
DL207	100	NREM	66.6667
DL207	100	REM	11.1111
DL207	100	Wake	22.2222
DL207	102.5	NREM	66.6667
DL207	102.5	REM	11.1111
DL207	102.5	Wake	22.2222
DL207	105	NREM	66.6667
DL207	105	REM	11.1111
DL207	105	Wake	22.2222
DL207	107.5	NREM	77.7778
DL207	107.5	REM	11.1111
DL207	107.5	Wake	11.1111
DL207	110	NREM	77.7778
DL207	110	REM	11.1111
DL207	110	Wake	11.1111
DL207	112.5	NREM	77.7778
DL207	112.5	REM	11.1111
DL207	112.5	Wake	11.1111
DL207	115	NREM	77.7778
DL207	115	REM	11.1111
DL207	115	Wake	11.1111
DL207	117.5	NREM	77.7778
DL207	117.5	REM	11.1111
DL207	117.5	Wake	11.1111
DL207	120	NREM	77.7778
DL207	120	REM	11.1111
DL207	120	Wake	11.1111
DL207	122.5	NREM	77.7778
DL207	122.5	REM	11.1111
DL207	122.5	Wake	11.1111
DL207	125	NREM	77.7778
DL207	125	REM	11.1111
DL207	125	Wake	11.1111
DL207	127.5	NREM	77.7778
DL207	127.5	REM	11.1111
DL207	127.5	Wake	11.1111
DL207	130	NREM	77.7778
DL207	130	REM	11.1111
DL207	130	Wake	11.1111
DL207	132.5	NREM	77.7778
DL207	132.5	REM	11.1111
DL207	132.5	Wake	11.1111
DL207	135	NREM	77.7778
DL207	135	REM	11.1111
DL207	135	Wake	11.1111
DL207	137.5	NREM	77.7778
DL207	137.5	REM	11.1111
DL207	137.5	Wake	11.1111
DL207	140	NREM	77.7778
DL207	140	REM	11.1111
DL207	140	Wake	11.1111
DL207	142.5	NREM	77.7778
DL207	142.5	REM	11.1111
DL207	142.5	Wake	11.1111
DL207	145	NREM	77.7778
DL207	145	REM	11.1111
DL207	145	Wake	11.1111
DL207	147.5	NREM	77.7778
DL207	147.5	REM	11.1111
DL207	147.5	Wake	11.1111
DL207	150	NREM	77.7778
DL207	150	REM	11.1111
DL207	150	Wake	11.1111
DL207	152.5	NREM	77.7778
DL207	152.5	REM	11.1111
DL207	152.5	Wake	11.1111
DL207	155	NREM	77.7778
DL207	155	REM	11.1111
DL207	155	Wake	11.1111
DL207	157.5	NREM	77.7778
DL207	157.5	REM	11.1111
DL207	157.5	Wake	11.1111
DL207	160	NREM	88.8889
DL207	160	REM	11.1111
DL207	160	Wake	0
DL207	162.5	NREM	88.8889
DL207	162.5	REM	11.1111
DL207	162.5	Wake	0
DL207	165	NREM	88.8889
DL207	165	REM	11.1111
DL207	165	Wake	0
DL207	167.5	NREM	77.7778
DL207	167.5	REM	11.1111
DL207	167.5	Wake	11.1111
DL207	170	NREM	77.7778
DL207	170	REM	11.1111
DL207	170	Wake	11.1111
DL207	172.5	NREM	77.7778
DL207	172.5	REM	11.1111
DL207	172.5	Wake	11.1111
DL207	175	NREM	77.7778
DL207	175	REM	11.1111
DL207	175	Wake	11.1111
DL207	177.5	NREM	77.7778
DL207	177.5	REM	11.1111
DL207	177.5	Wake	11.1111
DL207	180	NREM	77.7778
DL207	180	REM	11.1111
DL207	180	Wake	11.1111
DL231	-120	NREM	100
DL231	-120	REM	0
DL231	-120	Wake	0
DL231	-117.5	NREM	100
DL231	-117.5	REM	0
DL231	-117.5	Wake	0
DL231	-115	NREM	100
DL231	-115	REM	0
DL231	-115	Wake	0
DL231	-112.5	NREM	100
DL231	-112.5	REM	0
DL231	-112.5	Wake	0
DL231	-110	NREM	100
DL231	-110	REM	0
DL231	-110	Wake	0
DL231	-107.5	NREM	100
DL231	-107.5	REM	0
DL231	-107.5	Wake	0
DL231	-105	NREM	100
DL231	-105	REM	0
DL231	-105	Wake	0
DL231	-102.5	NREM	100
DL231	-102.5	REM	0
DL231	-102.5	Wake	0
DL231	-100	NREM	100
DL231	-100	REM	0
DL231	-100	Wake	0
DL231	-97.5	NREM	100
DL231	-97.5	REM	0
DL231	-97.5	Wake	0
DL231	-95	NREM	100
DL231	-95	REM	0
DL231	-95	Wake	0
DL231	-92.5	NREM	100
DL231	-92.5	REM	0
DL231	-92.5	Wake	0
DL231	-90	NREM	100
DL231	-90	REM	0
DL231	-90	Wake	0
DL231	-87.5	NREM	100
DL231	-87.5	REM	0
DL231	-87.5	Wake	0
DL231	-85	NREM	83.3333
DL231	-85	REM	0
DL231	-85	Wake	16.6667
DL231	-82.5	NREM	83.3333
DL231	-82.5	REM	0
DL231	-82.5	Wake	16.6667
DL231	-80	NREM	83.3333
DL231	-80	REM	0
DL231	-80	Wake	16.6667
DL231	-77.5	NREM	83.3333
DL231	-77.5	REM	0
DL231	-77.5	Wake	16.6667
DL231	-75	NREM	83.3333
DL231	-75	REM	0
DL231	-75	Wake	16.6667
DL231	-72.5	NREM	83.3333
DL231	-72.5	REM	0
DL231	-72.5	Wake	16.6667
DL231	-70	NREM	83.3333
DL231	-70	REM	0
DL231	-70	Wake	16.6667
DL231	-67.5	NREM	83.3333
DL231	-67.5	REM	0
DL231	-67.5	Wake	16.6667
DL231	-65	NREM	83.3333
DL231	-65	REM	0
DL231	-65	Wake	16.6667
DL231	-62.5	NREM	83.3333
DL231	-62.5	REM	0
DL231	-62.5	Wake	16.6667
DL231	-60	NREM	83.3333
DL231	-60	REM	0
DL231	-60	Wake	16.6667
DL231	-57.5	NREM	83.3333
DL231	-57.5	REM	0
DL231	-57.5	Wake	16.6667
DL231	-55	NREM	83.3333
DL231	-55	REM	0
DL231	-55	Wake	16.6667
DL231	-52.5	NREM	83.3333
DL231	-52.5	REM	0
DL231	-52.5	Wake	16.6667
DL231	-50	NREM	83.3333
DL231	-50	REM	0
DL231	-50	Wake	16.6667
DL231	-47.5	NREM	83.3333
DL231	-47.5	REM	0
DL231	-47.5	Wake	16.6667
DL231	-45	NREM	83.3333
DL231	-45	REM	0
DL231	-45	Wake	16.6667
DL231	-42.5	NREM	100
DL231	-42.5	REM	0
DL231	-42.5	Wake	0
DL231	-40	NREM	100
DL231	-40	REM	0
DL231	-40	Wake	0
DL231	-37.5	NREM	100
DL231	-37.5	REM	0
DL231	-37.5	Wake	0
DL231	-35	NREM	100
DL231	-35	REM	0
DL231	-35	Wake	0
DL231	-32.5	NREM	100
DL231	-32.5	REM	0
DL231	-32.5	Wake	0
DL231	-30	NREM	100
DL231	-30	REM	0
DL231	-30	Wake	0
DL231	-27.5	NREM	100
DL231	-27.5	REM	0
DL231	-27.5	Wake	0
DL231	-25	NREM	100
DL231	-25	REM	0
DL231	-25	Wake	0
DL231	-22.5	NREM	100
DL231	-22.5	REM	0
DL231	-22.5	Wake	0
DL231	-20	NREM	100
DL231	-20	REM	0
DL231	-20	Wake	0
DL231	-17.5	NREM	100
DL231	-17.5	REM	0
DL231	-17.5	Wake	0
DL231	-15	NREM	100
DL231	-15	REM	0
DL231	-15	Wake	0
DL231	-12.5	NREM	100
DL231	-12.5	REM	0
DL231	-12.5	Wake	0
DL231	-10	NREM	100
DL231	-10	REM	0
DL231	-10	Wake	0
DL231	-7.5	NREM	100
DL231	-7.5	REM	0
DL231	-7.5	Wake	0
DL231	-5	NREM	100
DL231	-5	REM	0
DL231	-5	Wake	0
DL231	-2.5	NREM	100
DL231	-2.5	REM	0
DL231	-2.5	Wake	0
DL231	0	NREM	100
DL231	0	REM	0
DL231	0	Wake	0
DL231	2.5	NREM	100
DL231	2.5	REM	0
DL231	2.5	Wake	0
DL231	5	NREM	100
DL231	5	REM	0
DL231	5	Wake	0
DL231	7.5	NREM	100
DL231	7.5	REM	0
DL231	7.5	Wake	0
DL231	10	NREM	100
DL231	10	REM	0
DL231	10	Wake	0
DL231	12.5	NREM	100
DL231	12.5	REM	0
DL231	12.5	Wake	0
DL231	15	NREM	100
DL231	15	REM	0
DL231	15	Wake	0
DL231	17.5	NREM	100
DL231	17.5	REM	0
DL231	17.5	Wake	0
DL231	20	NREM	83.3333
DL231	20	REM	16.6667
DL231	20	Wake	0
DL231	22.5	NREM	83.3333
DL231	22.5	REM	16.6667
DL231	22.5	Wake	0
DL231	25	NREM	83.3333
DL231	25	REM	16.6667
DL231	25	Wake	0
DL231	27.5	NREM	83.3333
DL231	27.5	REM	16.6667
DL231	27.5	Wake	0
DL231	30	NREM	83.3333
DL231	30	REM	16.6667
DL231	30	Wake	0
DL231	32.5	NREM	66.6667
DL231	32.5	REM	33.3333
DL231	32.5	Wake	0
DL231	35	NREM	66.6667
DL231	35	REM	33.3333
DL231	35	Wake	0
DL231	37.5	NREM	66.6667
DL231	37.5	REM	33.3333
DL231	37.5	Wake	0
DL231	40	NREM	83.3333
DL231	40	REM	16.6667
DL231	40	Wake	0
DL231	42.5	NREM	83.3333
DL231	42.5	REM	16.6667
DL231	42.5	Wake	0
DL231	45	NREM	83.3333
DL231	45	REM	16.6667
DL231	45	Wake	0
DL231	47.5	NREM	83.3333
DL231	47.5	REM	16.6667
DL231	47.5	Wake	0
DL231	50	NREM	83.3333
DL231	50	REM	16.6667
DL231	50	Wake	0
DL231	52.5	NREM	83.3333
DL231	52.5	REM	16.6667
DL231	52.5	Wake	0
DL231	55	NREM	66.6667
DL231	55	REM	33.3333
DL231	55	Wake	0
DL231	57.5	NREM	66.6667
DL231	57.5	REM	33.3333
DL231	57.5	Wake	0
DL231	60	NREM	66.6667
DL231	60	REM	33.3333
DL231	60	Wake	0
DL231	62.5	NREM	50
DL231	62.5	REM	50
DL231	62.5	Wake	0
DL231	65	NREM	50
DL231	65	REM	50
DL231	65	Wake	0
DL231	67.5	NREM	50
DL231	67.5	REM	50
DL231	67.5	Wake	0
DL231	70	NREM	33.3333
DL231	70	REM	66.6667
DL231	70	Wake	0
DL231	72.5	NREM	33.3333
DL231	72.5	REM	66.6667
DL231	72.5	Wake	0
DL231	75	NREM	50
DL231	75	REM	50
DL231	75	Wake	0
DL231	77.5	NREM	50
DL231	77.5	REM	50
DL231	77.5	Wake	0
DL231	80	NREM	50
DL231	80	REM	50
DL231	80	Wake	0
DL231	82.5	NREM	50
DL231	82.5	REM	50
DL231	82.5	Wake	0
DL231	85	NREM	50
DL231	85	REM	50
DL231	85	Wake	0
DL231	87.5	NREM	50
DL231	87.5	REM	50
DL231	87.5	Wake	0
DL231	90	NREM	50
DL231	90	REM	50
DL231	90	Wake	0
DL231	92.5	NREM	50
DL231	92.5	REM	50
DL231	92.5	Wake	0
DL231	95	NREM	50
DL231	95	REM	50
DL231	95	Wake	0
DL231	97.5	NREM	50
DL231	97.5	REM	50
DL231	97.5	Wake	0
DL231	100	NREM	50
DL231	100	REM	50
DL231	100	Wake	0
DL231	102.5	NREM	50
DL231	102.5	REM	50
DL231	102.5	Wake	0
DL231	105	NREM	50
DL231	105	REM	50
DL231	105	Wake	0
DL231	107.5	NREM	50
DL231	107.5	REM	50
DL231	107.5	Wake	0
DL231	110	NREM	50
DL231	110	REM	50
DL231	110	Wake	0
DL231	112.5	NREM	50
DL231	112.5	REM	50
DL231	112.5	Wake	0
DL231	115	NREM	50
DL231	115	REM	50
DL231	115	Wake	0
DL231	117.5	NREM	50
DL231	117.5	REM	50
DL231	117.5	Wake	0
DL231	120	NREM	50
DL231	120	REM	50
DL231	120	Wake	0
DL231	122.5	NREM	50
DL231	122.5	REM	50
DL231	122.5	Wake	0
DL231	125	NREM	50
DL231	125	REM	50
DL231	125	Wake	0
DL231	127.5	NREM	50
DL231	127.5	REM	50
DL231	127.5	Wake	0
DL231	130	NREM	50
DL231	130	REM	50
DL231	130	Wake	0
DL231	132.5	NREM	50
DL231	132.5	REM	50
DL231	132.5	Wake	0
DL231	135	NREM	50
DL231	135	REM	50
DL231	135	Wake	0
DL231	137.5	NREM	50
DL231	137.5	REM	50
DL231	137.5	Wake	0
DL231	140	NREM	50
DL231	140	REM	33.3333
DL231	140	Wake	16.6667
DL231	142.5	NREM	50
DL231	142.5	REM	33.3333
DL231	142.5	Wake	16.6667
DL231	145	NREM	50
DL231	145	REM	33.3333
DL231	145	Wake	16.6667
DL231	147.5	NREM	50
DL231	147.5	REM	33.3333
DL231	147.5	Wake	16.6667
DL231	150	NREM	50
DL231	150	REM	33.3333
DL231	150	Wake	16.6667
DL231	152.5	NREM	50
DL231	152.5	REM	33.3333
DL231	152.5	Wake	16.6667
DL231	155	NREM	50
DL231	155	REM	33.3333
DL231	155	Wake	16.6667
DL231	157.5	NREM	50
DL231	157.5	REM	33.3333
DL231	157.5	Wake	16.6667
DL231	160	NREM	50
DL231	160	REM	33.3333
DL231	160	Wake	16.6667
DL231	162.5	NREM	66.6667
DL231	162.5	REM	33.3333
DL231	162.5	Wake	0
DL231	165	NREM	66.6667
DL231	165	REM	33.3333
DL231	165	Wake	0
DL231	167.5	NREM	66.6667
DL231	167.5	REM	33.3333
DL231	167.5	Wake	0
DL231	170	NREM	66.6667
DL231	170	REM	33.3333
DL231	170	Wake	0
DL231	172.5	NREM	66.6667
DL231	172.5	REM	33.3333
DL231	172.5	Wake	0
DL231	175	NREM	66.6667
DL231	175	REM	33.3333
DL231	175	Wake	0
DL231	177.5	NREM	66.6667
DL231	177.5	REM	33.3333
DL231	177.5	Wake	0
DL231	180	NREM	83.3333
DL231	180	REM	16.6667
DL231	180	Wake	0
DL240	-120	NREM	77.7778
DL240	-120	REM	0
DL240	-120	Wake	22.2222
DL240	-117.5	NREM	77.7778
DL240	-117.5	REM	0
DL240	-117.5	Wake	22.2222
DL240	-115	NREM	77.7778
DL240	-115	REM	0
DL240	-115	Wake	22.2222
DL240	-112.5	NREM	77.7778
DL240	-112.5	REM	0
DL240	-112.5	Wake	22.2222
DL240	-110	NREM	77.7778
DL240	-110	REM	0
DL240	-110	Wake	22.2222
DL240	-107.5	NREM	66.6667
DL240	-107.5	REM	0
DL240	-107.5	Wake	22.2222
DL240	-105	NREM	88.8889
DL240	-105	REM	0
DL240	-105	Wake	11.1111
DL240	-102.5	NREM	88.8889
DL240	-102.5	REM	0
DL240	-102.5	Wake	11.1111
DL240	-100	NREM	100
DL240	-100	REM	0
DL240	-100	Wake	0
DL240	-97.5	NREM	100
DL240	-97.5	REM	0
DL240	-97.5	Wake	0
DL240	-95	NREM	100
DL240	-95	REM	0
DL240	-95	Wake	0
DL240	-92.5	NREM	100
DL240	-92.5	REM	0
DL240	-92.5	Wake	0
DL240	-90	NREM	100
DL240	-90	REM	0
DL240	-90	Wake	0
DL240	-87.5	NREM	100
DL240	-87.5	REM	0
DL240	-87.5	Wake	0
DL240	-85	NREM	100
DL240	-85	REM	0
DL240	-85	Wake	0
DL240	-82.5	NREM	100
DL240	-82.5	REM	0
DL240	-82.5	Wake	0
DL240	-80	NREM	100
DL240	-80	REM	0
DL240	-80	Wake	0
DL240	-77.5	NREM	100
DL240	-77.5	REM	0
DL240	-77.5	Wake	0
DL240	-75	NREM	100
DL240	-75	REM	0
DL240	-75	Wake	0
DL240	-72.5	NREM	100
DL240	-72.5	REM	0
DL240	-72.5	Wake	0
DL240	-70	NREM	100
DL240	-70	REM	0
DL240	-70	Wake	0
DL240	-67.5	NREM	100
DL240	-67.5	REM	0
DL240	-67.5	Wake	0
DL240	-65	NREM	100
DL240	-65	REM	0
DL240	-65	Wake	0
DL240	-62.5	NREM	100
DL240	-62.5	REM	0
DL240	-62.5	Wake	0
DL240	-60	NREM	100
DL240	-60	REM	0
DL240	-60	Wake	0
DL240	-57.5	NREM	100
DL240	-57.5	REM	0
DL240	-57.5	Wake	0
DL240	-55	NREM	100
DL240	-55	REM	0
DL240	-55	Wake	0
DL240	-52.5	NREM	100
DL240	-52.5	REM	0
DL240	-52.5	Wake	0
DL240	-50	NREM	88.8889
DL240	-50	REM	0
DL240	-50	Wake	11.1111
DL240	-47.5	NREM	88.8889
DL240	-47.5	REM	0
DL240	-47.5	Wake	11.1111
DL240	-45	NREM	88.8889
DL240	-45	REM	0
DL240	-45	Wake	11.1111
DL240	-42.5	NREM	88.8889
DL240	-42.5	REM	0
DL240	-42.5	Wake	11.1111
DL240	-40	NREM	88.8889
DL240	-40	REM	0
DL240	-40	Wake	11.1111
DL240	-37.5	NREM	88.8889
DL240	-37.5	REM	0
DL240	-37.5	Wake	11.1111
DL240	-35	NREM	88.8889
DL240	-35	REM	0
DL240	-35	Wake	11.1111
DL240	-32.5	NREM	88.8889
DL240	-32.5	REM	0
DL240	-32.5	Wake	11.1111
DL240	-30	NREM	88.8889
DL240	-30	REM	0
DL240	-30	Wake	11.1111
DL240	-27.5	NREM	88.8889
DL240	-27.5	REM	0
DL240	-27.5	Wake	11.1111
DL240	-25	NREM	88.8889
DL240	-25	REM	0
DL240	-25	Wake	11.1111
DL240	-22.5	NREM	88.8889
DL240	-22.5	REM	0
DL240	-22.5	Wake	11.1111
DL240	-20	NREM	88.8889
DL240	-20	REM	0
DL240	-20	Wake	11.1111
DL240	-17.5	NREM	88.8889
DL240	-17.5	REM	0
DL240	-17.5	Wake	11.1111
DL240	-15	NREM	88.8889
DL240	-15	REM	0
DL240	-15	Wake	11.1111
DL240	-12.5	NREM	88.8889
DL240	-12.5	REM	0
DL240	-12.5	Wake	11.1111
DL240	-10	NREM	88.8889
DL240	-10	REM	0
DL240	-10	Wake	11.1111
DL240	-7.5	NREM	88.8889
DL240	-7.5	REM	0
DL240	-7.5	Wake	11.1111
DL240	-5	NREM	100
DL240	-5	REM	0
DL240	-5	Wake	0
DL240	-2.5	NREM	100
DL240	-2.5	REM	0
DL240	-2.5	Wake	0
DL240	0	NREM	100
DL240	0	REM	0
DL240	0	Wake	0
DL240	2.5	NREM	100
DL240	2.5	REM	0
DL240	2.5	Wake	0
DL240	5	NREM	100
DL240	5	REM	0
DL240	5	Wake	0
DL240	7.5	NREM	100
DL240	7.5	REM	0
DL240	7.5	Wake	0
DL240	10	NREM	88.8889
DL240	10	REM	11.1111
DL240	10	Wake	0
DL240	12.5	NREM	88.8889
DL240	12.5	REM	11.1111
DL240	12.5	Wake	0
DL240	15	NREM	88.8889
DL240	15	REM	11.1111
DL240	15	Wake	0
DL240	17.5	NREM	77.7778
DL240	17.5	REM	22.2222
DL240	17.5	Wake	0
DL240	20	NREM	66.6667
DL240	20	REM	33.3333
DL240	20	Wake	0
DL240	22.5	NREM	66.6667
DL240	22.5	REM	33.3333
DL240	22.5	Wake	0
DL240	25	NREM	66.6667
DL240	25	REM	33.3333
DL240	25	Wake	0
DL240	27.5	NREM	55.5556
DL240	27.5	REM	33.3333
DL240	27.5	Wake	11.1111
DL240	30	NREM	55.5556
DL240	30	REM	33.3333
DL240	30	Wake	11.1111
DL240	32.5	NREM	44.4444
DL240	32.5	REM	33.3333
DL240	32.5	Wake	22.2222
DL240	35	NREM	33.3333
DL240	35	REM	44.4444
DL240	35	Wake	22.2222
DL240	37.5	NREM	33.3333
DL240	37.5	REM	44.4444
DL240	37.5	Wake	22.2222
DL240	40	NREM	33.3333
DL240	40	REM	44.4444
DL240	40	Wake	22.2222
DL240	42.5	NREM	22.2222
DL240	42.5	REM	44.4444
DL240	42.5	Wake	33.3333
DL240	45	NREM	22.2222
DL240	45	REM	44.4444
DL240	45	Wake	33.3333
DL240	47.5	NREM	22.2222
DL240	47.5	REM	44.4444
DL240	47.5	Wake	33.3333
DL240	50	NREM	22.2222
DL240	50	REM	44.4444
DL240	50	Wake	33.3333
DL240	52.5	NREM	22.2222
DL240	52.5	REM	44.4444
DL240	52.5	Wake	33.3333
DL240	55	NREM	22.2222
DL240	55	REM	44.4444
DL240	55	Wake	33.3333
DL240	57.5	NREM	22.2222
DL240	57.5	REM	44.4444
DL240	57.5	Wake	33.3333
DL240	60	NREM	22.2222
DL240	60	REM	44.4444
DL240	60	Wake	33.3333
DL240	62.5	NREM	22.2222
DL240	62.5	REM	22.2222
DL240	62.5	Wake	55.5556
DL240	65	NREM	22.2222
DL240	65	REM	22.2222
DL240	65	Wake	55.5556
DL240	67.5	NREM	22.2222
DL240	67.5	REM	22.2222
DL240	67.5	Wake	55.5556
DL240	70	NREM	22.2222
DL240	70	REM	22.2222
DL240	70	Wake	55.5556
DL240	72.5	NREM	22.2222
DL240	72.5	REM	22.2222
DL240	72.5	Wake	55.5556
DL240	75	NREM	22.2222
DL240	75	REM	11.1111
DL240	75	Wake	66.6667
DL240	77.5	NREM	22.2222
DL240	77.5	REM	11.1111
DL240	77.5	Wake	66.6667
DL240	80	NREM	33.3333
DL240	80	REM	11.1111
DL240	80	Wake	55.5556
DL240	82.5	NREM	33.3333
DL240	82.5	REM	11.1111
DL240	82.5	Wake	55.5556
DL240	85	NREM	44.4444
DL240	85	REM	11.1111
DL240	85	Wake	44.4444
DL240	87.5	NREM	44.4444
DL240	87.5	REM	11.1111
DL240	87.5	Wake	44.4444
DL240	90	NREM	33.3333
DL240	90	REM	22.2222
DL240	90	Wake	44.4444
DL240	92.5	NREM	33.3333
DL240	92.5	REM	22.2222
DL240	92.5	Wake	44.4444
DL240	95	NREM	33.3333
DL240	95	REM	22.2222
DL240	95	Wake	44.4444
DL240	97.5	NREM	33.3333
DL240	97.5	REM	22.2222
DL240	97.5	Wake	44.4444
DL240	100	NREM	44.4444
DL240	100	REM	22.2222
DL240	100	Wake	33.3333
DL240	102.5	NREM	44.4444
DL240	102.5	REM	22.2222
DL240	102.5	Wake	33.3333
DL240	105	NREM	44.4444
DL240	105	REM	22.2222
DL240	105	Wake	33.3333
DL240	107.5	NREM	44.4444
DL240	107.5	REM	22.2222
DL240	107.5	Wake	33.3333
DL240	110	NREM	44.4444
DL240	110	REM	22.2222
DL240	110	Wake	33.3333
DL240	112.5	NREM	44.4444
DL240	112.5	REM	22.2222
DL240	112.5	Wake	33.3333
DL240	115	NREM	55.5556
DL240	115	REM	22.2222
DL240	115	Wake	22.2222
DL240	117.5	NREM	55.5556
DL240	117.5	REM	22.2222
DL240	117.5	Wake	22.2222
DL240	120	NREM	55.5556
DL240	120	REM	22.2222
DL240	120	Wake	22.2222
DL240	122.5	NREM	55.5556
DL240	122.5	REM	22.2222
DL240	122.5	Wake	22.2222
DL240	125	NREM	55.5556
DL240	125	REM	22.2222
DL240	125	Wake	22.2222
DL240	127.5	NREM	66.6667
DL240	127.5	REM	22.2222
DL240	127.5	Wake	11.1111
DL240	130	NREM	66.6667
DL240	130	REM	11.1111
DL240	130	Wake	22.2222
DL240	132.5	NREM	77.7778
DL240	132.5	REM	11.1111
DL240	132.5	Wake	11.1111
DL240	135	NREM	77.7778
DL240	135	REM	11.1111
DL240	135	Wake	11.1111
DL240	137.5	NREM	77.7778
DL240	137.5	REM	11.1111
DL240	137.5	Wake	11.1111
DL240	140	NREM	77.7778
DL240	140	REM	11.1111
DL240	140	Wake	11.1111
DL240	142.5	NREM	77.7778
DL240	142.5	REM	11.1111
DL240	142.5	Wake	11.1111
DL240	145	NREM	77.7778
DL240	145	REM	11.1111
DL240	145	Wake	11.1111
DL240	147.5	NREM	77.7778
DL240	147.5	REM	11.1111
DL240	147.5	Wake	11.1111
DL240	150	NREM	77.7778
DL240	150	REM	11.1111
DL240	150	Wake	11.1111
DL240	152.5	NREM	77.7778
DL240	152.5	REM	11.1111
DL240	152.5	Wake	11.1111
DL240	155	NREM	77.7778
DL240	155	REM	11.1111
DL240	155	Wake	11.1111
DL240	157.5	NREM	77.7778
DL240	157.5	REM	11.1111
DL240	157.5	Wake	11.1111
DL240	160	NREM	77.7778
DL240	160	REM	11.1111
DL240	160	Wake	11.1111
DL240	162.5	NREM	77.7778
DL240	162.5	REM	11.1111
DL240	162.5	Wake	11.1111
DL240	165	NREM	77.7778
DL240	165	REM	11.1111
DL240	165	Wake	11.1111
DL240	167.5	NREM	66.6667
DL240	167.5	REM	11.1111
DL240	167.5	Wake	22.2222
DL240	170	NREM	66.6667
DL240	170	REM	11.1111
DL240	170	Wake	22.2222
DL240	172.5	NREM	66.6667
DL240	172.5	REM	11.1111
DL240	172.5	Wake	22.2222
DL240	175	NREM	66.6667
DL240	175	REM	11.1111
DL240	175	Wake	22.2222
DL240	177.5	NREM	66.6667
DL240	177.5	REM	11.1111
DL240	177.5	Wake	22.2222
DL240	180	NREM	66.6667
DL240	180	REM	11.1111
DL240	180	Wake	22.2222
DL249	-120	NREM	50
DL249	-120	REM	0
DL249	-120	Wake	50
DL249	-117.5	NREM	50
DL249	-117.5	REM	0
DL249	-117.5	Wake	50
DL249	-115	NREM	50
DL249	-115	REM	0
DL249	-115	Wake	50
DL249	-112.5	NREM	50
DL249	-112.5	REM	0
DL249	-112.5	Wake	50
DL249	-110	NREM	50
DL249	-110	REM	0
DL249	-110	Wake	50
DL249	-107.5	NREM	50
DL249	-107.5	REM	0
DL249	-107.5	Wake	50
DL249	-105	NREM	50
DL249	-105	REM	0
DL249	-105	Wake	50
DL249	-102.5	NREM	60
DL249	-102.5	REM	0
DL249	-102.5	Wake	40
DL249	-100	NREM	60
DL249	-100	REM	0
DL249	-100	Wake	40
DL249	-97.5	NREM	60
DL249	-97.5	REM	0
DL249	-97.5	Wake	40
DL249	-95	NREM	60
DL249	-95	REM	0
DL249	-95	Wake	40
DL249	-92.5	NREM	60
DL249	-92.5	REM	0
DL249	-92.5	Wake	40
DL249	-90	NREM	70
DL249	-90	REM	0
DL249	-90	Wake	30
DL249	-87.5	NREM	70
DL249	-87.5	REM	0
DL249	-87.5	Wake	30
DL249	-85	NREM	70
DL249	-85	REM	0
DL249	-85	Wake	30
DL249	-82.5	NREM	80
DL249	-82.5	REM	0
DL249	-82.5	Wake	20
DL249	-80	NREM	80
DL249	-80	REM	0
DL249	-80	Wake	20
DL249	-77.5	NREM	80
DL249	-77.5	REM	0
DL249	-77.5	Wake	20
DL249	-75	NREM	80
DL249	-75	REM	0
DL249	-75	Wake	20
DL249	-72.5	NREM	80
DL249	-72.5	REM	0
DL249	-72.5	Wake	20
DL249	-70	NREM	80
DL249	-70	REM	0
DL249	-70	Wake	20
DL249	-67.5	NREM	80
DL249	-67.5	REM	0
DL249	-67.5	Wake	20
DL249	-65	NREM	70
DL249	-65	REM	0
DL249	-65	Wake	30
DL249	-62.5	NREM	70
DL249	-62.5	REM	0
DL249	-62.5	Wake	30
DL249	-60	NREM	80
DL249	-60	REM	0
DL249	-60	Wake	20
DL249	-57.5	NREM	70
DL249	-57.5	REM	0
DL249	-57.5	Wake	30
DL249	-55	NREM	70
DL249	-55	REM	0
DL249	-55	Wake	30
DL249	-52.5	NREM	70
DL249	-52.5	REM	0
DL249	-52.5	Wake	30
DL249	-50	NREM	70
DL249	-50	REM	0
DL249	-50	Wake	30
DL249	-47.5	NREM	80
DL249	-47.5	REM	0
DL249	-47.5	Wake	20
DL249	-45	NREM	80
DL249	-45	REM	0
DL249	-45	Wake	20
DL249	-42.5	NREM	90
DL249	-42.5	REM	0
DL249	-42.5	Wake	10
DL249	-40	NREM	80
DL249	-40	REM	0
DL249	-40	Wake	20
DL249	-37.5	NREM	80
DL249	-37.5	REM	0
DL249	-37.5	Wake	20
DL249	-35	NREM	80
DL249	-35	REM	0
DL249	-35	Wake	20
DL249	-32.5	NREM	80
DL249	-32.5	REM	0
DL249	-32.5	Wake	20
DL249	-30	NREM	80
DL249	-30	REM	0
DL249	-30	Wake	20
DL249	-27.5	NREM	80
DL249	-27.5	REM	0
DL249	-27.5	Wake	20
DL249	-25	NREM	80
DL249	-25	REM	0
DL249	-25	Wake	20
DL249	-22.5	NREM	80
DL249	-22.5	REM	0
DL249	-22.5	Wake	20
DL249	-20	NREM	80
DL249	-20	REM	0
DL249	-20	Wake	20
DL249	-17.5	NREM	80
DL249	-17.5	REM	0
DL249	-17.5	Wake	20
DL249	-15	NREM	80
DL249	-15	REM	0
DL249	-15	Wake	20
DL249	-12.5	NREM	80
DL249	-12.5	REM	0
DL249	-12.5	Wake	20
DL249	-10	NREM	80
DL249	-10	REM	0
DL249	-10	Wake	20
DL249	-7.5	NREM	90
DL249	-7.5	REM	0
DL249	-7.5	Wake	10
DL249	-5	NREM	90
DL249	-5	REM	0
DL249	-5	Wake	10
DL249	-2.5	NREM	90
DL249	-2.5	REM	0
DL249	-2.5	Wake	10
DL249	0	NREM	100
DL249	0	REM	0
DL249	0	Wake	0
DL249	2.5	NREM	100
DL249	2.5	REM	0
DL249	2.5	Wake	0
DL249	5	NREM	100
DL249	5	REM	0
DL249	5	Wake	0
DL249	7.5	NREM	100
DL249	7.5	REM	0
DL249	7.5	Wake	0
DL249	10	NREM	100
DL249	10	REM	0
DL249	10	Wake	0
DL249	12.5	NREM	100
DL249	12.5	REM	0
DL249	12.5	Wake	0
DL249	15	NREM	90
DL249	15	REM	0
DL249	15	Wake	10
DL249	17.5	NREM	80
DL249	17.5	REM	10
DL249	17.5	Wake	10
DL249	20	NREM	80
DL249	20	REM	10
DL249	20	Wake	10
DL249	22.5	NREM	80
DL249	22.5	REM	10
DL249	22.5	Wake	10
DL249	25	NREM	80
DL249	25	REM	10
DL249	25	Wake	10
DL249	27.5	NREM	80
DL249	27.5	REM	10
DL249	27.5	Wake	10
DL249	30	NREM	80
DL249	30	REM	10
DL249	30	Wake	10
DL249	32.5	NREM	80
DL249	32.5	REM	10
DL249	32.5	Wake	10
DL249	35	NREM	80
DL249	35	REM	10
DL249	35	Wake	10
DL249	37.5	NREM	80
DL249	37.5	REM	10
DL249	37.5	Wake	10
DL249	40	NREM	90
DL249	40	REM	10
DL249	40	Wake	0
DL249	42.5	NREM	90
DL249	42.5	REM	10
DL249	42.5	Wake	0
DL249	45	NREM	80
DL249	45	REM	20
DL249	45	Wake	0
DL249	47.5	NREM	90
DL249	47.5	REM	10
DL249	47.5	Wake	0
DL249	50	NREM	90
DL249	50	REM	10
DL249	50	Wake	0
DL249	52.5	NREM	90
DL249	52.5	REM	10
DL249	52.5	Wake	0
DL249	55	NREM	80
DL249	55	REM	10
DL249	55	Wake	10
DL249	57.5	NREM	80
DL249	57.5	REM	10
DL249	57.5	Wake	10
DL249	60	NREM	80
DL249	60	REM	10
DL249	60	Wake	10
DL249	62.5	NREM	80
DL249	62.5	REM	10
DL249	62.5	Wake	10
DL249	65	NREM	80
DL249	65	REM	10
DL249	65	Wake	10
DL249	67.5	NREM	80
DL249	67.5	REM	10
DL249	67.5	Wake	10
DL249	70	NREM	80
DL249	70	REM	10
DL249	70	Wake	10
DL249	72.5	NREM	80
DL249	72.5	REM	10
DL249	72.5	Wake	10
DL249	75	NREM	80
DL249	75	REM	10
DL249	75	Wake	10
DL249	77.5	NREM	80
DL249	77.5	REM	10
DL249	77.5	Wake	10
DL249	80	NREM	80
DL249	80	REM	10
DL249	80	Wake	10
DL249	82.5	NREM	80
DL249	82.5	REM	10
DL249	82.5	Wake	10
DL249	85	NREM	80
DL249	85	REM	10
DL249	85	Wake	10
DL249	87.5	NREM	70
DL249	87.5	REM	10
DL249	87.5	Wake	20
DL249	90	NREM	70
DL249	90	REM	10
DL249	90	Wake	20
DL249	92.5	NREM	70
DL249	92.5	REM	10
DL249	92.5	Wake	20
DL249	95	NREM	70
DL249	95	REM	10
DL249	95	Wake	20
DL249	97.5	NREM	70
DL249	97.5	REM	10
DL249	97.5	Wake	20
DL249	100	NREM	70
DL249	100	REM	10
DL249	100	Wake	20
DL249	102.5	NREM	70
DL249	102.5	REM	10
DL249	102.5	Wake	20
DL249	105	NREM	70
DL249	105	REM	10
DL249	105	Wake	20
DL249	107.5	NREM	70
DL249	107.5	REM	10
DL249	107.5	Wake	20
DL249	110	NREM	70
DL249	110	REM	10
DL249	110	Wake	20
DL249	112.5	NREM	70
DL249	112.5	REM	10
DL249	112.5	Wake	20
DL249	115	NREM	60
DL249	115	REM	0
DL249	115	Wake	40
DL249	117.5	NREM	60
DL249	117.5	REM	0
DL249	117.5	Wake	40
DL249	120	NREM	70
DL249	120	REM	0
DL249	120	Wake	30
DL249	122.5	NREM	70
DL249	122.5	REM	0
DL249	122.5	Wake	30
DL249	125	NREM	70
DL249	125	REM	0
DL249	125	Wake	30
DL249	127.5	NREM	70
DL249	127.5	REM	0
DL249	127.5	Wake	30
DL249	130	NREM	70
DL249	130	REM	0
DL249	130	Wake	30
DL249	132.5	NREM	70
DL249	132.5	REM	0
DL249	132.5	Wake	30
DL249	135	NREM	70
DL249	135	REM	0
DL249	135	Wake	30
DL249	137.5	NREM	70
DL249	137.5	REM	0
DL249	137.5	Wake	30
DL249	140	NREM	70
DL249	140	REM	0
DL249	140	Wake	30
DL249	142.5	NREM	70
DL249	142.5	REM	0
DL249	142.5	Wake	30
DL249	145	NREM	70
DL249	145	REM	0
DL249	145	Wake	30
DL249	147.5	NREM	70
DL249	147.5	REM	0
DL249	147.5	Wake	30
DL249	150	NREM	60
DL249	150	REM	10
DL249	150	Wake	30
DL249	152.5	NREM	60
DL249	152.5	REM	10
DL249	152.5	Wake	30
DL249	155	NREM	60
DL249	155	REM	20
DL249	155	Wake	20
DL249	157.5	NREM	60
DL249	157.5	REM	20
DL249	157.5	Wake	20
DL249	160	NREM	60
DL249	160	REM	20
DL249	160	Wake	20
DL249	162.5	NREM	60
DL249	162.5	REM	20
DL249	162.5	Wake	20
DL249	165	NREM	60
DL249	165	REM	20
DL249	165	Wake	20
DL249	167.5	NREM	60
DL249	167.5	REM	20
DL249	167.5	Wake	20
DL249	170	NREM	60
DL249	170	REM	20
DL249	170	Wake	20
DL249	172.5	NREM	60
DL249	172.5	REM	10
DL249	172.5	Wake	30
DL249	175	NREM	70
DL249	175	REM	10
DL249	175	Wake	20
DL249	177.5	NREM	70
DL249	177.5	REM	10
DL249	177.5	Wake	20
DL249	180	NREM	70
DL249	180	REM	10
DL249	180	Wake	20

## Sheet: ExtData7f_i
trial_id	typ	time	fr
130	c1+c2+	-60	0.0271242
130	c1+c2+	-57.5	0.0484711
130	c1+c2+	-55	-0.178605
130	c1+c2+	-52.5	-0.357116
130	c1+c2+	-50	-0.476837
130	c1+c2+	-47.5	-0.410202
130	c1+c2+	-45	-0.271941
130	c1+c2+	-42.5	-0.176582
130	c1+c2+	-40	-0.328332
130	c1+c2+	-37.5	-0.361591
130	c1+c2+	-35	-0.298316
130	c1+c2+	-32.5	-0.172217
130	c1+c2+	-30	-0.0394403
130	c1+c2+	-27.5	-0.0232369
130	c1+c2+	-25	0.0274005
130	c1+c2+	-22.5	0.0421548
130	c1+c2+	-20	0.256713
130	c1+c2+	-17.5	0.261056
130	c1+c2+	-15	-0.00320073
130	c1+c2+	-12.5	0.0954513
130	c1+c2+	-10	0.179604
130	c1+c2+	-7.5	0.447996
130	c1+c2+	-5	0.147655
130	c1+c2+	-2.5	0.256516
130	c1+c2+	0	-0.177791
130	c1+c2+	2.5	-0.139914
130	c1+c2+	5	0.18686
130	c1+c2+	7.5	0.212107
130	c1+c2+	10	-0.160607
130	c1+c2+	12.5	-0.324399
130	c1+c2+	15	-0.266314
130	c1+c2+	17.5	-0.155635
130	c1+c2+	20	-0.0981909
130	c1+c2+	22.5	-0.107738
130	c1+c2+	25	0.18054
130	c1+c2+	27.5	0.357887
130	c1+c2+	30	0.535639
130	c1+c2+	32.5	0.394139
130	c1+c2+	35	0.805588
130	c1+c2+	37.5	0.789928
130	c1+c2+	40	1.13155
130	c1+c2+	42.5	1.54655
130	c1+c2+	45	1.0647
130	c1+c2+	47.5	1.1189
130	c1+c2+	50	1.03823
130	c1+c2+	52.5	0.792636
130	c1+c2+	55	0.420601
130	c1+c2+	57.5	0.302261
130	c1+c2+	60	0.340517
130	c1-c2-	-60	-0.198044
130	c1-c2-	-57.5	-0.0926687
130	c1-c2-	-55	0.431924
130	c1-c2-	-52.5	0.42887
130	c1-c2-	-50	0.0528555
130	c1-c2-	-47.5	-0.279215
130	c1-c2-	-45	-0.321322
130	c1-c2-	-42.5	0.0660636
130	c1-c2-	-40	0.373344
130	c1-c2-	-37.5	0.311672
130	c1-c2-	-35	0.0148392
130	c1-c2-	-32.5	0.0809659
130	c1-c2-	-30	-0.302236
130	c1-c2-	-27.5	-0.287304
130	c1-c2-	-25	-0.146292
130	c1-c2-	-22.5	0.079954
130	c1-c2-	-20	0.0345575
130	c1-c2-	-17.5	-0.220737
130	c1-c2-	-15	-0.386625
130	c1-c2-	-12.5	-0.214571
130	c1-c2-	-10	-0.318781
130	c1-c2-	-7.5	-0.27805
130	c1-c2-	-5	-0.0248464
130	c1-c2-	-2.5	0.155617
130	c1-c2-	0	0.604765
130	c1-c2-	2.5	0.846856
130	c1-c2-	5	0.469507
130	c1-c2-	7.5	0.383893
130	c1-c2-	10	0.280079
130	c1-c2-	12.5	0.0673166
130	c1-c2-	15	-0.0431005
130	c1-c2-	17.5	-0.0965456
130	c1-c2-	20	0.079743
130	c1-c2-	22.5	0.227026
130	c1-c2-	25	0.0935418
130	c1-c2-	27.5	-0.148238
130	c1-c2-	30	-0.11937
130	c1-c2-	32.5	-0.197808
130	c1-c2-	35	-0.513353
130	c1-c2-	37.5	-0.531476
130	c1-c2-	40	-0.557885
130	c1-c2-	42.5	-0.599964
130	c1-c2-	45	-0.637214
130	c1-c2-	47.5	-0.876031
130	c1-c2-	50	-0.771512
130	c1-c2-	52.5	-0.272651
130	c1-c2-	55	0.0110753
130	c1-c2-	57.5	-0.102982
130	c1-c2-	60	0.00496237
163	c1+c2+	-60	0.206396
163	c1+c2+	-57.5	0.112465
163	c1+c2+	-55	-0.0277937
163	c1+c2+	-52.5	-0.233865
163	c1+c2+	-50	-0.170306
163	c1+c2+	-47.5	-0.112842
163	c1+c2+	-45	0.0421779
163	c1+c2+	-42.5	-0.239118
163	c1+c2+	-40	-0.135622
163	c1+c2+	-37.5	-0.321256
163	c1+c2+	-35	-0.399802
163	c1+c2+	-32.5	-0.383126
163	c1+c2+	-30	-0.188174
163	c1+c2+	-27.5	-0.121423
163	c1+c2+	-25	-0.0144427
163	c1+c2+	-22.5	0.0714362
163	c1+c2+	-20	-0.222273
163	c1+c2+	-17.5	-0.171317
163	c1+c2+	-15	-0.0150973
163	c1+c2+	-12.5	0.0457977
163	c1+c2+	-10	-0.336449
163	c1+c2+	-7.5	-0.180801
163	c1+c2+	-5	-0.265581
163	c1+c2+	-2.5	-0.0771921
163	c1+c2+	0	0.249914
163	c1+c2+	2.5	0.561424
163	c1+c2+	5	0.690022
163	c1+c2+	7.5	0.851413
163	c1+c2+	10	0.82803
163	c1+c2+	12.5	0.95647
163	c1+c2+	15	0.744729
163	c1+c2+	17.5	0.835785
163	c1+c2+	20	0.889298
163	c1+c2+	22.5	1.25212
163	c1+c2+	25	1.30003
163	c1+c2+	27.5	1.0465
163	c1+c2+	30	1.1156
163	c1+c2+	32.5	1.26068
163	c1+c2+	35	1.49776
163	c1+c2+	37.5	1.45005
163	c1+c2+	40	1.66104
163	c1+c2+	42.5	2.41649
163	c1+c2+	45	2.10505
163	c1+c2+	47.5	1.69135
163	c1+c2+	50	1.62374
163	c1+c2+	52.5	1.84613
163	c1+c2+	55	2.96532
163	c1+c2+	57.5	3.55747
163	c1+c2+	60	2.81669
163	c1-c2-	-60	-0.401942
163	c1-c2-	-57.5	-0.287606
163	c1-c2-	-55	0.0528095
163	c1-c2-	-52.5	-0.147934
163	c1-c2-	-50	-0.37076
163	c1-c2-	-47.5	-0.590299
163	c1-c2-	-45	-0.314728
163	c1-c2-	-42.5	0.409599
163	c1-c2-	-40	0.958921
163	c1-c2-	-37.5	0.696307
163	c1-c2-	-35	0.653609
163	c1-c2-	-32.5	0.239433
163	c1-c2-	-30	0.0125467
163	c1-c2-	-27.5	-0.178674
163	c1-c2-	-25	-0.431288
163	c1-c2-	-22.5	-0.361701
163	c1-c2-	-20	-0.267537
163	c1-c2-	-17.5	-0.560214
163	c1-c2-	-15	-0.576507
163	c1-c2-	-12.5	-0.457486
163	c1-c2-	-10	0.0488292
163	c1-c2-	-7.5	-0.0920721
163	c1-c2-	-5	-0.356771
163	c1-c2-	-2.5	-0.674838
163	c1-c2-	0	-0.610599
163	c1-c2-	2.5	-0.876242
163	c1-c2-	5	-0.858335
163	c1-c2-	7.5	-0.93932
163	c1-c2-	10	-1.10408
163	c1-c2-	12.5	-0.960431
163	c1-c2-	15	-0.689705
163	c1-c2-	17.5	-1.14647
163	c1-c2-	20	-1.24033
163	c1-c2-	22.5	-1.19838
163	c1-c2-	25	-1.10753
163	c1-c2-	27.5	-1.10193
163	c1-c2-	30	-1.01104
163	c1-c2-	32.5	-1.13929
163	c1-c2-	35	-1.0906
163	c1-c2-	37.5	-1.19151
163	c1-c2-	40	-1.14456
163	c1-c2-	42.5	-1.25553
163	c1-c2-	45	-1.35816
163	c1-c2-	47.5	-1.35061
163	c1-c2-	50	-1.46908
163	c1-c2-	52.5	-1.38016
163	c1-c2-	55	-1.322
163	c1-c2-	57.5	-1.48279
163	c1-c2-	60	-1.09846
303	c1+c2+	-60	-0.265019
303	c1+c2+	-57.5	-0.194244
303	c1+c2+	-55	-0.372384
303	c1+c2+	-52.5	-0.295985
303	c1+c2+	-50	-0.241914
303	c1+c2+	-47.5	-0.304605
303	c1+c2+	-45	-0.2933
303	c1+c2+	-42.5	-0.271392
303	c1+c2+	-40	-0.380358
303	c1+c2+	-37.5	-0.287115
303	c1+c2+	-35	-0.262577
303	c1+c2+	-32.5	-0.232677
303	c1+c2+	-30	-0.210817
303	c1+c2+	-27.5	-0.202621
303	c1+c2+	-25	-0.23352
303	c1+c2+	-22.5	-0.17807
303	c1+c2+	-20	-0.19982
303	c1+c2+	-17.5	-0.16546
303	c1+c2+	-15	-0.0378459
303	c1+c2+	-12.5	-0.0351556
303	c1+c2+	-10	-0.133611
303	c1+c2+	-7.5	-0.109865
303	c1+c2+	-5	-0.0162409
303	c1+c2+	-2.5	-0.312548
303	c1+c2+	0	-0.217651
303	c1+c2+	2.5	0.0174619
303	c1+c2+	5	0.0995141
303	c1+c2+	7.5	0.307381
303	c1+c2+	10	0.20227
303	c1+c2+	12.5	0.0105021
303	c1+c2+	15	0.00727317
303	c1+c2+	17.5	0.140537
303	c1+c2+	20	0.0713754
303	c1+c2+	22.5	0.287301
303	c1+c2+	25	0.372465
303	c1+c2+	27.5	0.762529
303	c1+c2+	30	1.06659
303	c1+c2+	32.5	1.33056
303	c1+c2+	35	1.05296
303	c1+c2+	37.5	0.922356
303	c1+c2+	40	0.907575
303	c1+c2+	42.5	0.724075
303	c1+c2+	45	0.723587
303	c1+c2+	47.5	0.680815
303	c1+c2+	50	0.53989
303	c1+c2+	52.5	0.860396
303	c1+c2+	55	0.73402
303	c1+c2+	57.5	0.565238
303	c1+c2+	60	0.708987
303	c1-c2-	-60	0.0686043
303	c1-c2-	-57.5	-0.0498928
303	c1-c2-	-55	0.0238614
303	c1-c2-	-52.5	0.0384008
303	c1-c2-	-50	0.0768016
303	c1-c2-	-47.5	0.138393
303	c1-c2-	-45	0.0221997
303	c1-c2-	-42.5	-0.00454773
303	c1-c2-	-40	-0.145282
303	c1-c2-	-37.5	0.0669646
303	c1-c2-	-35	-0.00762238
303	c1-c2-	-32.5	0.0216558
303	c1-c2-	-30	-0.00869634
303	c1-c2-	-27.5	-0.0662989
303	c1-c2-	-25	-0.0986135
303	c1-c2-	-22.5	-0.144715
303	c1-c2-	-20	-0.0193771
303	c1-c2-	-17.5	-0.169076
303	c1-c2-	-15	-0.262879
303	c1-c2-	-12.5	-0.296868
303	c1-c2-	-10	-0.444159
303	c1-c2-	-7.5	-0.544708
303	c1-c2-	-5	-0.400077
303	c1-c2-	-2.5	-0.275002
303	c1-c2-	0	-0.268191
303	c1-c2-	2.5	-0.365094
303	c1-c2-	5	-0.515682
303	c1-c2-	7.5	-0.484612
303	c1-c2-	10	-0.482435
303	c1-c2-	12.5	-0.665447
303	c1-c2-	15	-0.573544
303	c1-c2-	17.5	-0.64812
303	c1-c2-	20	-0.653021
303	c1-c2-	22.5	-0.614812
303	c1-c2-	25	-0.570472
303	c1-c2-	27.5	-0.604842
303	c1-c2-	30	-0.667424
303	c1-c2-	32.5	-0.651884
303	c1-c2-	35	-0.566886
303	c1-c2-	37.5	-0.536738
303	c1-c2-	40	-0.546816
303	c1-c2-	42.5	-0.550874
303	c1-c2-	45	-0.54835
303	c1-c2-	47.5	-0.631951
303	c1-c2-	50	-0.524995
303	c1-c2-	52.5	-0.623618
303	c1-c2-	55	-0.61954
303	c1-c2-	57.5	-0.617999
303	c1-c2-	60	-0.682254
408	c1+c2+	-60	0.0331928
408	c1+c2+	-57.5	0.157164
408	c1+c2+	-55	-0.440662
408	c1+c2+	-52.5	-0.674979
408	c1+c2+	-50	-0.590257
408	c1+c2+	-47.5	-0.804202
408	c1+c2+	-45	-0.76773
408	c1+c2+	-42.5	-0.620505
408	c1+c2+	-40	-0.44715
408	c1+c2+	-37.5	-0.357682
408	c1+c2+	-35	-0.370685
408	c1+c2+	-32.5	-0.42176
408	c1+c2+	-30	-0.319415
408	c1+c2+	-27.5	-0.249716
408	c1+c2+	-25	-0.577273
408	c1+c2+	-22.5	-0.698372
408	c1+c2+	-20	-0.593737
408	c1+c2+	-17.5	-0.57758
408	c1+c2+	-15	-0.631387
408	c1+c2+	-12.5	-0.647791
408	c1+c2+	-10	-0.669639
408	c1+c2+	-7.5	-0.396353
408	c1+c2+	-5	-0.35493
408	c1+c2+	-2.5	-0.187288
408	c1+c2+	0	-0.234743
408	c1+c2+	2.5	0.00260949
408	c1+c2+	5	0.0299265
408	c1+c2+	7.5	0.284
408	c1+c2+	10	0.41613
408	c1+c2+	12.5	0.371372
408	c1+c2+	15	0.456753
408	c1+c2+	17.5	0.909656
408	c1+c2+	20	0.758644
408	c1+c2+	22.5	0.364026
408	c1+c2+	25	0.186615
408	c1+c2+	27.5	0.198723
408	c1+c2+	30	0.234502
408	c1+c2+	32.5	0.481519
408	c1+c2+	35	0.686692
408	c1+c2+	37.5	0.612578
408	c1+c2+	40	0.517803
408	c1+c2+	42.5	0.938524
408	c1+c2+	45	0.742997
408	c1+c2+	47.5	1.21369
408	c1+c2+	50	1.35379
408	c1+c2+	52.5	1.19419
408	c1+c2+	55	0.848791
408	c1+c2+	57.5	0.843702
408	c1+c2+	60	1.40175
408	c1-c2-	-60	-0.365406
408	c1-c2-	-57.5	-0.369502
408	c1-c2-	-55	-0.151178
408	c1-c2-	-52.5	-0.0750027
408	c1-c2-	-50	0.26425
408	c1-c2-	-47.5	0.134416
408	c1-c2-	-45	0.393885
408	c1-c2-	-42.5	0.418905
408	c1-c2-	-40	0.26788
408	c1-c2-	-37.5	0.263248
408	c1-c2-	-35	0.179049
408	c1-c2-	-32.5	0.0380086
408	c1-c2-	-30	-0.0743968
408	c1-c2-	-27.5	-0.0320096
408	c1-c2-	-25	0.237541
408	c1-c2-	-22.5	0.407395
408	c1-c2-	-20	0.274112
408	c1-c2-	-17.5	0.276846
408	c1-c2-	-15	0.109389
408	c1-c2-	-12.5	0.19133
408	c1-c2-	-10	0.254067
408	c1-c2-	-7.5	-0.00819378
408	c1-c2-	-5	-0.100156
408	c1-c2-	-2.5	0.0439605
408	c1-c2-	0	-0.107994
408	c1-c2-	2.5	-0.150448
408	c1-c2-	5	-0.2301
408	c1-c2-	7.5	-0.287471
408	c1-c2-	10	-0.313342
408	c1-c2-	12.5	-0.372303
408	c1-c2-	15	-0.246883
408	c1-c2-	17.5	-0.129397
408	c1-c2-	20	-0.103281
408	c1-c2-	22.5	-0.128895
408	c1-c2-	25	-0.257862
408	c1-c2-	27.5	-0.441663
408	c1-c2-	30	-0.523024
408	c1-c2-	32.5	-0.480949
408	c1-c2-	35	-0.555594
408	c1-c2-	37.5	-0.491042
408	c1-c2-	40	-0.41713
408	c1-c2-	42.5	-0.462278
408	c1-c2-	45	-0.431728
408	c1-c2-	47.5	-0.557133
408	c1-c2-	50	-0.582971
408	c1-c2-	52.5	-0.563112
408	c1-c2-	55	-0.57048
408	c1-c2-	57.5	-0.657428
408	c1-c2-	60	-0.619007
464	c1+c2+	-60	-0.104442
464	c1+c2+	-57.5	-0.00607465
464	c1+c2+	-55	-0.0570597
464	c1+c2+	-52.5	-0.270438
464	c1+c2+	-50	-0.398801
464	c1+c2+	-47.5	-0.430873
464	c1+c2+	-45	-0.380181
464	c1+c2+	-42.5	-0.443492
464	c1+c2+	-40	-0.383987
464	c1+c2+	-37.5	-0.309306
464	c1+c2+	-35	-0.277012
464	c1+c2+	-32.5	-0.443755
464	c1+c2+	-30	-0.361026
464	c1+c2+	-27.5	-0.237354
464	c1+c2+	-25	-0.204236
464	c1+c2+	-22.5	-0.110565
464	c1+c2+	-20	-0.0709351
464	c1+c2+	-17.5	-0.142667
464	c1+c2+	-15	-0.147657
464	c1+c2+	-12.5	-0.0946752
464	c1+c2+	-10	-0.175211
464	c1+c2+	-7.5	-0.155251
464	c1+c2+	-5	-0.215469
464	c1+c2+	-2.5	-0.313703
464	c1+c2+	0	-0.369764
464	c1+c2+	2.5	-0.0876747
464	c1+c2+	5	0.0652386
464	c1+c2+	7.5	-0.215385
464	c1+c2+	10	-0.132436
464	c1+c2+	12.5	-0.0407616
464	c1+c2+	15	-0.322342
464	c1+c2+	17.5	-0.317222
464	c1+c2+	20	0.0225261
464	c1+c2+	22.5	0.170593
464	c1+c2+	25	-0.040965
464	c1+c2+	27.5	-0.228769
464	c1+c2+	30	-0.33651
464	c1+c2+	32.5	-0.329662
464	c1+c2+	35	-0.16959
464	c1+c2+	37.5	-0.10679
464	c1+c2+	40	0.045856
464	c1+c2+	42.5	-0.274363
464	c1+c2+	45	-0.279926
464	c1+c2+	47.5	-0.267463
464	c1+c2+	50	-0.252529
464	c1+c2+	52.5	-0.0672756
464	c1+c2+	55	0.120023
464	c1+c2+	57.5	0.273967
464	c1+c2+	60	0.0504624
464	c1-c2-	-60	0.2133
464	c1-c2-	-57.5	-0.00918116
464	c1-c2-	-55	-0.0364887
464	c1-c2-	-52.5	0.13512
464	c1-c2-	-50	0.507597
464	c1-c2-	-47.5	0.288165
464	c1-c2-	-45	0.452442
464	c1-c2-	-42.5	0.595909
464	c1-c2-	-40	0.388163
464	c1-c2-	-37.5	0.149974
464	c1-c2-	-35	0.119635
464	c1-c2-	-32.5	0.279575
464	c1-c2-	-30	-0.0447663
464	c1-c2-	-27.5	0.0929612
464	c1-c2-	-25	0.172243
464	c1-c2-	-22.5	-0.145362
464	c1-c2-	-20	-0.202875
464	c1-c2-	-17.5	-0.25313
464	c1-c2-	-15	-0.444386
464	c1-c2-	-12.5	-0.217245
464	c1-c2-	-10	-0.281254
464	c1-c2-	-7.5	-0.0935402
464	c1-c2-	-5	-0.0283987
464	c1-c2-	-2.5	0.133453
464	c1-c2-	0	0.383685
464	c1-c2-	2.5	0.689965
464	c1-c2-	5	0.672029
464	c1-c2-	7.5	0.327889
464	c1-c2-	10	0.201194
464	c1-c2-	12.5	0.490188
464	c1-c2-	15	0.0258623
464	c1-c2-	17.5	-0.0821579
464	c1-c2-	20	-0.238338
464	c1-c2-	22.5	0.0889472
464	c1-c2-	25	0.499224
464	c1-c2-	27.5	0.399924
464	c1-c2-	30	0.0952552
464	c1-c2-	32.5	-0.0733113
464	c1-c2-	35	-0.198029
464	c1-c2-	37.5	-0.255063
464	c1-c2-	40	-0.0457592
464	c1-c2-	42.5	0.311556
464	c1-c2-	45	0.0976215
464	c1-c2-	47.5	-0.0313679
464	c1-c2-	50	-0.0924302
464	c1-c2-	52.5	-0.251092
464	c1-c2-	55	-0.463711
464	c1-c2-	57.5	-0.481135
464	c1-c2-	60	-0.339301
517	c1+c2+	-60	-0.400871
517	c1+c2+	-57.5	-0.402848
517	c1+c2+	-55	-0.157412
517	c1+c2+	-52.5	-0.400793
517	c1+c2+	-50	-0.27273
517	c1+c2+	-47.5	-0.316259
517	c1+c2+	-45	-0.459338
517	c1+c2+	-42.5	-0.28136
517	c1+c2+	-40	-0.152041
517	c1+c2+	-37.5	0.216202
517	c1+c2+	-35	-0.0852721
517	c1+c2+	-32.5	-0.27269
517	c1+c2+	-30	-0.460118
517	c1+c2+	-27.5	-0.419121
517	c1+c2+	-25	-0.293549
517	c1+c2+	-22.5	-0.472952
517	c1+c2+	-20	-0.396484
517	c1+c2+	-17.5	-0.138263
517	c1+c2+	-15	-0.31376
517	c1+c2+	-12.5	-0.377118
517	c1+c2+	-10	-0.347179
517	c1+c2+	-7.5	-0.379329
517	c1+c2+	-5	-0.213705
517	c1+c2+	-2.5	-0.264838
517	c1+c2+	0	-0.00978444
517	c1+c2+	2.5	0.0600387
517	c1+c2+	5	0.144644
517	c1+c2+	7.5	0.05593
517	c1+c2+	10	-0.291878
517	c1+c2+	12.5	-0.392173
517	c1+c2+	15	-0.143055
517	c1+c2+	17.5	-0.0104249
517	c1+c2+	20	0.0601854
517	c1+c2+	22.5	0.184013
517	c1+c2+	25	0.440439
517	c1+c2+	27.5	0.345538
517	c1+c2+	30	0.648179
517	c1+c2+	32.5	0.852773
517	c1+c2+	35	0.459361
517	c1+c2+	37.5	0.438153
517	c1+c2+	40	0.264447
517	c1+c2+	42.5	-0.174737
517	c1+c2+	45	-0.372515
517	c1+c2+	47.5	-0.425461
517	c1+c2+	50	-0.405769
517	c1+c2+	52.5	-0.347388
517	c1+c2+	55	-0.358039
517	c1+c2+	57.5	-0.316723
517	c1+c2+	60	-0.184974
517	c1-c2-	-60	0.62344
517	c1-c2-	-57.5	0.206281
517	c1-c2-	-55	-0.146526
517	c1-c2-	-52.5	0.588404
517	c1-c2-	-50	0.211307
517	c1-c2-	-47.5	0.408052
517	c1-c2-	-45	0.137094
517	c1-c2-	-42.5	-0.2807
517	c1-c2-	-40	-0.31161
517	c1-c2-	-37.5	0.869009
517	c1-c2-	-35	1.03516
517	c1-c2-	-32.5	0.842098
517	c1-c2-	-30	0.746202
517	c1-c2-	-27.5	0.624889
517	c1-c2-	-25	0.701193
517	c1-c2-	-22.5	0.710111
517	c1-c2-	-20	0.66955
517	c1-c2-	-17.5	0.788346
517	c1-c2-	-15	0.76439
517	c1-c2-	-12.5	0.798098
517	c1-c2-	-10	0.669273
517	c1-c2-	-7.5	0.500033
517	c1-c2-	-5	0.21994
517	c1-c2-	-2.5	0.0190934
517	c1-c2-	0	-0.0739883
517	c1-c2-	2.5	-0.0755206
517	c1-c2-	5	-0.271168
517	c1-c2-	7.5	0.352125
517	c1-c2-	10	0.544643
517	c1-c2-	12.5	-0.112785
517	c1-c2-	15	-0.30474
517	c1-c2-	17.5	-0.514725
517	c1-c2-	20	-0.463548
517	c1-c2-	22.5	-0.408008
517	c1-c2-	25	-0.565643
517	c1-c2-	27.5	-0.567467
517	c1-c2-	30	-0.713281
517	c1-c2-	32.5	-0.551237
517	c1-c2-	35	-0.279757
517	c1-c2-	37.5	-0.712276
517	c1-c2-	40	-0.301803
517	c1-c2-	42.5	0.683169
517	c1-c2-	45	0.836801
517	c1-c2-	47.5	0.946353
517	c1-c2-	50	0.638569
517	c1-c2-	52.5	0.607769
517	c1-c2-	55	0.641462
517	c1-c2-	57.5	0.323116
517	c1-c2-	60	0.45986
584	c1+c2+	-60	0.308551
584	c1+c2+	-57.5	0.267155
584	c1+c2+	-55	0.22623
584	c1+c2+	-52.5	-0.0846171
584	c1+c2+	-50	-0.226759
584	c1+c2+	-47.5	-0.229121
584	c1+c2+	-45	-0.274725
584	c1+c2+	-42.5	-0.286477
584	c1+c2+	-40	-0.217153
584	c1+c2+	-37.5	-0.202447
584	c1+c2+	-35	-0.139637
584	c1+c2+	-32.5	-0.196184
584	c1+c2+	-30	-0.281747
584	c1+c2+	-27.5	-0.24529
584	c1+c2+	-25	-0.285765
584	c1+c2+	-22.5	-0.242748
584	c1+c2+	-20	-0.0311479
584	c1+c2+	-17.5	0.00553445
584	c1+c2+	-15	-0.0231078
584	c1+c2+	-12.5	0.0755003
584	c1+c2+	-10	0.0657173
584	c1+c2+	-7.5	-0.0398451
584	c1+c2+	-5	0.00630578
584	c1+c2+	-2.5	0.330098
584	c1+c2+	0	0.405695
584	c1+c2+	2.5	0.387296
584	c1+c2+	5	0.309931
584	c1+c2+	7.5	0.415204
584	c1+c2+	10	0.388721
584	c1+c2+	12.5	0.462778
584	c1+c2+	15	0.39669
584	c1+c2+	17.5	0.600144
584	c1+c2+	20	0.670722
584	c1+c2+	22.5	0.962712
584	c1+c2+	25	1.11894
584	c1+c2+	27.5	1.47462
584	c1+c2+	30	1.33276
584	c1+c2+	32.5	1.26702
584	c1+c2+	35	1.12353
584	c1+c2+	37.5	1.3895
584	c1+c2+	40	0.972316
584	c1+c2+	42.5	1.20838
584	c1+c2+	45	1.00389
584	c1+c2+	47.5	0.911117
584	c1+c2+	50	0.904695
584	c1+c2+	52.5	1.01083
584	c1+c2+	55	0.946757
584	c1+c2+	57.5	1.08671
584	c1+c2+	60	0.606618
584	c1-c2-	-60	-0.556506
584	c1-c2-	-57.5	-0.601682
584	c1-c2-	-55	-0.196804
584	c1-c2-	-52.5	0.104542
584	c1-c2-	-50	0.202777
584	c1-c2-	-47.5	0.418023
584	c1-c2-	-45	0.172383
584	c1-c2-	-42.5	0.0938499
584	c1-c2-	-40	-0.0848935
584	c1-c2-	-37.5	-0.10971
584	c1-c2-	-35	-0.14114
584	c1-c2-	-32.5	0.163258
584	c1-c2-	-30	0.0350534
584	c1-c2-	-27.5	-0.00700376
584	c1-c2-	-25	0.0116127
584	c1-c2-	-22.5	-0.168045
584	c1-c2-	-20	-0.167635
584	c1-c2-	-17.5	-0.249552
584	c1-c2-	-15	-0.259364
584	c1-c2-	-12.5	-0.266956
584	c1-c2-	-10	-0.250775
584	c1-c2-	-7.5	-0.395232
584	c1-c2-	-5	-0.467171
584	c1-c2-	-2.5	-0.525321
584	c1-c2-	0	-0.330729
584	c1-c2-	2.5	-0.23031
584	c1-c2-	5	-0.570476
584	c1-c2-	7.5	-0.531644
584	c1-c2-	10	-0.532857
584	c1-c2-	12.5	-0.648635
584	c1-c2-	15	-0.611648
584	c1-c2-	17.5	-0.526028
584	c1-c2-	20	-0.41321
584	c1-c2-	22.5	-0.450023
584	c1-c2-	25	-0.470983
584	c1-c2-	27.5	-0.571718
584	c1-c2-	30	-0.512433
584	c1-c2-	32.5	-0.353969
584	c1-c2-	35	-0.433795
584	c1-c2-	37.5	-0.517352
584	c1-c2-	40	-0.463223
584	c1-c2-	42.5	-0.724888
584	c1-c2-	45	-0.730714
584	c1-c2-	47.5	-0.694591
584	c1-c2-	50	-0.608692
584	c1-c2-	52.5	-0.712835
584	c1-c2-	55	-0.787669
584	c1-c2-	57.5	-0.747241
584	c1-c2-	60	-0.731974
708	c1+c2+	-60	0.108506
708	c1+c2+	-57.5	0.161772
708	c1+c2+	-55	0.179418
708	c1+c2+	-52.5	-0.212437
708	c1+c2+	-50	-0.352567
708	c1+c2+	-47.5	-0.286926
708	c1+c2+	-45	-0.14176
708	c1+c2+	-42.5	-0.00851527
708	c1+c2+	-40	-0.132654
708	c1+c2+	-37.5	0.0165312
708	c1+c2+	-35	-0.065564
708	c1+c2+	-32.5	-0.224249
708	c1+c2+	-30	-0.363671
708	c1+c2+	-27.5	-0.288272
708	c1+c2+	-25	-0.212368
708	c1+c2+	-22.5	-0.305013
708	c1+c2+	-20	-0.245537
708	c1+c2+	-17.5	-0.259113
708	c1+c2+	-15	-0.2542
708	c1+c2+	-12.5	-0.353056
708	c1+c2+	-10	-0.259431
708	c1+c2+	-7.5	-0.375888
708	c1+c2+	-5	-0.297159
708	c1+c2+	-2.5	-0.171017
708	c1+c2+	0	0.143945
708	c1+c2+	2.5	0.217127
708	c1+c2+	5	0.299627
708	c1+c2+	7.5	0.263704
708	c1+c2+	10	0.478623
708	c1+c2+	12.5	0.232827
708	c1+c2+	15	0.212652
708	c1+c2+	17.5	0.197637
708	c1+c2+	20	0.380159
708	c1+c2+	22.5	0.413118
708	c1+c2+	25	0.238606
708	c1+c2+	27.5	0.605761
708	c1+c2+	30	1.06599
708	c1+c2+	32.5	0.894419
708	c1+c2+	35	1.14774
708	c1+c2+	37.5	1.13837
708	c1+c2+	40	1.74989
708	c1+c2+	42.5	1.84583
708	c1+c2+	45	1.73084
708	c1+c2+	47.5	1.8973
708	c1+c2+	50	2.09687
708	c1+c2+	52.5	2.03515
708	c1+c2+	55	1.25016
708	c1+c2+	57.5	1.34127
708	c1+c2+	60	1.31912
708	c1-c2-	-60	-0.374771
708	c1-c2-	-57.5	-0.281129
708	c1-c2-	-55	-0.153329
708	c1-c2-	-52.5	0.384301
708	c1-c2-	-50	0.685305
708	c1-c2-	-47.5	0.487058
708	c1-c2-	-45	0.146221
708	c1-c2-	-42.5	0.116001
708	c1-c2-	-40	-0.086808
708	c1-c2-	-37.5	-0.227549
708	c1-c2-	-35	-0.13127
708	c1-c2-	-32.5	0.757488
708	c1-c2-	-30	0.878784
708	c1-c2-	-27.5	0.787858
708	c1-c2-	-25	0.693179
708	c1-c2-	-22.5	0.525146
708	c1-c2-	-20	0.288242
708	c1-c2-	-17.5	0.131181
708	c1-c2-	-15	-0.0596272
708	c1-c2-	-12.5	0.0158699
708	c1-c2-	-10	1.02942
708	c1-c2-	-7.5	0.701048
708	c1-c2-	-5	0.2863
708	c1-c2-	-2.5	-0.0870476
708	c1-c2-	0	-0.30766
708	c1-c2-	2.5	-0.38958
708	c1-c2-	5	-0.378274
708	c1-c2-	7.5	-0.274691
708	c1-c2-	10	-0.166414
708	c1-c2-	12.5	-0.170821
708	c1-c2-	15	-0.324687
708	c1-c2-	17.5	-0.393143
708	c1-c2-	20	-0.480899
708	c1-c2-	22.5	-0.695898
708	c1-c2-	25	-0.630273
708	c1-c2-	27.5	-0.716186
708	c1-c2-	30	-0.803066
708	c1-c2-	32.5	-0.82389
708	c1-c2-	35	-0.933039
708	c1-c2-	37.5	-0.902334
708	c1-c2-	40	-0.651048
708	c1-c2-	42.5	-0.661015
708	c1-c2-	45	-0.861229
708	c1-c2-	47.5	-1.11617
708	c1-c2-	50	-1.06326
708	c1-c2-	52.5	-1.0888
708	c1-c2-	55	-1.16155
708	c1-c2-	57.5	-1.14934
708	c1-c2-	60	-0.978479
720	c1+c2+	-60	-0.153851
720	c1+c2+	-57.5	0.066197
720	c1+c2+	-55	0.0250964
720	c1+c2+	-52.5	-0.0673839
720	c1+c2+	-50	-0.234451
720	c1+c2+	-47.5	-0.0686725
720	c1+c2+	-45	0.0924833
720	c1+c2+	-42.5	0.16542
720	c1+c2+	-40	0.204081
720	c1+c2+	-37.5	0.11558
720	c1+c2+	-35	-0.0459993
720	c1+c2+	-32.5	0.197862
720	c1+c2+	-30	0.101251
720	c1+c2+	-27.5	0.00511025
720	c1+c2+	-25	0.204659
720	c1+c2+	-22.5	0.187691
720	c1+c2+	-20	0.160561
720	c1+c2+	-17.5	0.9111
720	c1+c2+	-15	0.690435
720	c1+c2+	-12.5	0.241875
720	c1+c2+	-10	0.026
720	c1+c2+	-7.5	0.160946
720	c1+c2+	-5	-0.0409511
720	c1+c2+	-2.5	-0.557567
720	c1+c2+	0	-0.537808
720	c1+c2+	2.5	-0.490199
720	c1+c2+	5	-0.539
720	c1+c2+	7.5	-0.377078
720	c1+c2+	10	0.0300013
720	c1+c2+	12.5	-0.0252306
720	c1+c2+	15	0.555043
720	c1+c2+	17.5	0.628694
720	c1+c2+	20	0.505515
720	c1+c2+	22.5	0.306099
720	c1+c2+	25	0.45516
720	c1+c2+	27.5	0.323147
720	c1+c2+	30	0.445928
720	c1+c2+	32.5	0.594221
720	c1+c2+	35	0.339837
720	c1+c2+	37.5	0.238366
720	c1+c2+	40	0.362
720	c1+c2+	42.5	0.584134
720	c1+c2+	45	0.719703
720	c1+c2+	47.5	0.369127
720	c1+c2+	50	0.2004
720	c1+c2+	52.5	0.188809
720	c1+c2+	55	0.739545
720	c1+c2+	57.5	1.05669
720	c1+c2+	60	0.964287
720	c1-c2-	-60	-0.338046
720	c1-c2-	-57.5	-0.43638
720	c1-c2-	-55	-0.474634
720	c1-c2-	-52.5	-0.393766
720	c1-c2-	-50	-0.422023
720	c1-c2-	-47.5	-0.442048
720	c1-c2-	-45	-0.450307
720	c1-c2-	-42.5	-0.54702
720	c1-c2-	-40	-0.425765
720	c1-c2-	-37.5	-0.402106
720	c1-c2-	-35	-0.611102
720	c1-c2-	-32.5	-0.726456
720	c1-c2-	-30	-0.565245
720	c1-c2-	-27.5	-0.4907
720	c1-c2-	-25	-0.670001
720	c1-c2-	-22.5	-0.499572
720	c1-c2-	-20	-0.516518
720	c1-c2-	-17.5	-0.597746
720	c1-c2-	-15	-0.386309
720	c1-c2-	-12.5	-0.470356
720	c1-c2-	-10	-0.507324
720	c1-c2-	-7.5	-0.645307
720	c1-c2-	-5	-0.520569
720	c1-c2-	-2.5	-0.27484
720	c1-c2-	0	0.0539701
720	c1-c2-	2.5	0.146958
720	c1-c2-	5	-0.0555671
720	c1-c2-	7.5	-0.235956
720	c1-c2-	10	-0.325325
720	c1-c2-	12.5	-0.296512
720	c1-c2-	15	-0.118503
720	c1-c2-	17.5	-0.239952
720	c1-c2-	20	-0.32517
720	c1-c2-	22.5	-0.387286
720	c1-c2-	25	-0.459044
720	c1-c2-	27.5	-0.583257
720	c1-c2-	30	-0.635432
720	c1-c2-	32.5	-0.62398
720	c1-c2-	35	-0.311368
720	c1-c2-	37.5	-0.536351
720	c1-c2-	40	-0.626875
720	c1-c2-	42.5	-0.634393
720	c1-c2-	45	-0.583828
720	c1-c2-	47.5	-0.610308
720	c1-c2-	50	-0.541439
720	c1-c2-	52.5	-0.497736
720	c1-c2-	55	-0.528153
720	c1-c2-	57.5	-0.410678
720	c1-c2-	60	-0.575524
772	c1+c2+	-60	-0.409747
772	c1+c2+	-57.5	-0.296461
772	c1+c2+	-55	-0.327553
772	c1+c2+	-52.5	-0.0403485
772	c1+c2+	-50	-0.0570325
772	c1+c2+	-47.5	-0.414499
772	c1+c2+	-45	-0.303619
772	c1+c2+	-42.5	-0.0685068
772	c1+c2+	-40	-0.194149
772	c1+c2+	-37.5	-0.25813
772	c1+c2+	-35	-0.260197
772	c1+c2+	-32.5	-0.44242
772	c1+c2+	-30	-0.183602
772	c1+c2+	-27.5	-0.0183776
772	c1+c2+	-25	0.179004
772	c1+c2+	-22.5	0.131196
772	c1+c2+	-20	0.0535037
772	c1+c2+	-17.5	0.5582
772	c1+c2+	-15	0.589451
772	c1+c2+	-12.5	0.538016
772	c1+c2+	-10	0.704141
772	c1+c2+	-7.5	0.798206
772	c1+c2+	-5	-0.115451
772	c1+c2+	-2.5	-0.155371
772	c1+c2+	0	0.375549
772	c1+c2+	2.5	0.419756
772	c1+c2+	5	0.654321
772	c1+c2+	7.5	0.646863
772	c1+c2+	10	1.06199
772	c1+c2+	12.5	1.27671
772	c1+c2+	15	1.20398
772	c1+c2+	17.5	0.971679
772	c1+c2+	20	1.09981
772	c1+c2+	22.5	1.32786
772	c1+c2+	25	1.71462
772	c1+c2+	27.5	2.53596
772	c1+c2+	30	2.33256
772	c1+c2+	32.5	2.50334
772	c1+c2+	35	1.86694
772	c1+c2+	37.5	1.92069
772	c1+c2+	40	2.45171
772	c1+c2+	42.5	2.03324
772	c1+c2+	45	1.51698
772	c1+c2+	47.5	1.61291
772	c1+c2+	50	2.35752
772	c1+c2+	52.5	1.30913
772	c1+c2+	55	1.68752
772	c1+c2+	57.5	1.14192
772	c1+c2+	60	1.10302
772	c1-c2-	-60	-0.00786122
772	c1-c2-	-57.5	-0.431112
772	c1-c2-	-55	-0.67477
772	c1-c2-	-52.5	-0.536193
772	c1-c2-	-50	-0.368896
772	c1-c2-	-47.5	0.240525
772	c1-c2-	-45	-0.0501275
772	c1-c2-	-42.5	-0.459222
772	c1-c2-	-40	-0.473959
772	c1-c2-	-37.5	-0.374013
772	c1-c2-	-35	-0.133905
772	c1-c2-	-32.5	-0.391708
772	c1-c2-	-30	-0.653242
772	c1-c2-	-27.5	-0.816592
772	c1-c2-	-25	-0.79184
772	c1-c2-	-22.5	-0.746892
772	c1-c2-	-20	-0.940947
772	c1-c2-	-17.5	-0.896583
772	c1-c2-	-15	-0.867955
772	c1-c2-	-12.5	-0.852178
772	c1-c2-	-10	-0.938143
772	c1-c2-	-7.5	-0.596251
772	c1-c2-	-5	-0.346978
772	c1-c2-	-2.5	-0.720159
772	c1-c2-	0	-0.920136
772	c1-c2-	2.5	-1.01325
772	c1-c2-	5	-1.06923
772	c1-c2-	7.5	-1.07347
772	c1-c2-	10	-1.07369
772	c1-c2-	12.5	-1.01466
772	c1-c2-	15	-0.972716
772	c1-c2-	17.5	-0.785392
772	c1-c2-	20	-0.786043
772	c1-c2-	22.5	-0.887149
772	c1-c2-	25	-0.697632
772	c1-c2-	27.5	-0.476418
772	c1-c2-	30	-0.563489
772	c1-c2-	32.5	-0.278426
772	c1-c2-	35	-0.626907
772	c1-c2-	37.5	-0.63934
772	c1-c2-	40	-0.988797
772	c1-c2-	42.5	-0.839399
772	c1-c2-	45	-0.659266
772	c1-c2-	47.5	-0.77501
772	c1-c2-	50	-0.609704
772	c1-c2-	52.5	-1.03376
772	c1-c2-	55	-0.943576
772	c1-c2-	57.5	-1.12183
772	c1-c2-	60	-1.02495
973	c1+c2+	-60	-0.365504
973	c1+c2+	-57.5	-0.348842
973	c1+c2+	-55	-0.550054
973	c1+c2+	-52.5	-0.111801
973	c1+c2+	-50	-0.256313
973	c1+c2+	-47.5	-0.041475
973	c1+c2+	-45	-0.111995
973	c1+c2+	-42.5	-0.120156
973	c1+c2+	-40	-0.01304
973	c1+c2+	-37.5	0.123427
973	c1+c2+	-35	-0.0848946
973	c1+c2+	-32.5	-0.109604
973	c1+c2+	-30	0.0778048
973	c1+c2+	-27.5	0.255564
973	c1+c2+	-25	0.475713
973	c1+c2+	-22.5	0.358267
973	c1+c2+	-20	0.299552
973	c1+c2+	-17.5	0.0619403
973	c1+c2+	-15	0.177323
973	c1+c2+	-12.5	0.28959
973	c1+c2+	-10	0.404209
973	c1+c2+	-7.5	0.0854425
973	c1+c2+	-5	-0.422683
973	c1+c2+	-2.5	-0.0647689
973	c1+c2+	0	0.0870302
973	c1+c2+	2.5	0.591283
973	c1+c2+	5	0.213698
973	c1+c2+	7.5	-0.490238
973	c1+c2+	10	-0.483137
973	c1+c2+	12.5	-0.192345
973	c1+c2+	15	-0.15035
973	c1+c2+	17.5	-0.397787
973	c1+c2+	20	-0.166711
973	c1+c2+	22.5	-0.113583
973	c1+c2+	25	-0.0136464
973	c1+c2+	27.5	-0.0238423
973	c1+c2+	30	-0.154009
973	c1+c2+	32.5	-0.269536
973	c1+c2+	35	-0.204165
973	c1+c2+	37.5	-0.330305
973	c1+c2+	40	-0.108421
973	c1+c2+	42.5	0.200887
973	c1+c2+	45	0.0530075
973	c1+c2+	47.5	-0.233154
973	c1+c2+	50	-0.068411
973	c1+c2+	52.5	0.0671504
973	c1+c2+	55	0.138436
973	c1+c2+	57.5	-0.221675
973	c1+c2+	60	-0.236683
973	c1-c2-	-60	0.812463
973	c1-c2-	-57.5	0.612778
973	c1-c2-	-55	0.231515
973	c1-c2-	-52.5	0.333233
973	c1-c2-	-50	0.511988
973	c1-c2-	-47.5	0.484969
973	c1-c2-	-45	0.0759851
973	c1-c2-	-42.5	0.451054
973	c1-c2-	-40	0.0996752
973	c1-c2-	-37.5	0.465853
973	c1-c2-	-35	0.730914
973	c1-c2-	-32.5	0.201098
973	c1-c2-	-30	-0.309352
973	c1-c2-	-27.5	-0.439536
973	c1-c2-	-25	-0.283533
973	c1-c2-	-22.5	0.543001
973	c1-c2-	-20	0.146258
973	c1-c2-	-17.5	-0.208921
973	c1-c2-	-15	-0.449833
973	c1-c2-	-12.5	-0.489388
973	c1-c2-	-10	-0.349358
973	c1-c2-	-7.5	0.924073
973	c1-c2-	-5	0.809413
973	c1-c2-	-2.5	0.0357207
973	c1-c2-	0	-0.459156
973	c1-c2-	2.5	-0.561372
973	c1-c2-	5	-0.12417
973	c1-c2-	7.5	0.933552
973	c1-c2-	10	0.661923
973	c1-c2-	12.5	0.354754
973	c1-c2-	15	0.618443
973	c1-c2-	17.5	0.884087
973	c1-c2-	20	0.201816
973	c1-c2-	22.5	-0.16597
973	c1-c2-	25	0.42195
973	c1-c2-	27.5	0.372928
973	c1-c2-	30	0.871163
973	c1-c2-	32.5	0.253457
973	c1-c2-	35	0.63173
973	c1-c2-	37.5	0.248306
973	c1-c2-	40	-0.0177828
973	c1-c2-	42.5	0.000579699
973	c1-c2-	45	0.669735
973	c1-c2-	47.5	0.110393
973	c1-c2-	50	0.145566
973	c1-c2-	52.5	0.670032
973	c1-c2-	55	0.903389
973	c1-c2-	57.5	0.746479
973	c1-c2-	60	0.840327
986	c1+c2+	-60	0.0993771
986	c1+c2+	-57.5	0.364227
986	c1+c2+	-55	0.260546
986	c1+c2+	-52.5	0.169032
986	c1+c2+	-50	0.153842
986	c1+c2+	-47.5	0.393857
986	c1+c2+	-45	0.259885
986	c1+c2+	-42.5	0.0388916
986	c1+c2+	-40	-0.241053
986	c1+c2+	-37.5	-0.409901
986	c1+c2+	-35	-0.343118
986	c1+c2+	-32.5	-0.413335
986	c1+c2+	-30	-0.245712
986	c1+c2+	-27.5	-0.227882
986	c1+c2+	-25	-0.248253
986	c1+c2+	-22.5	0.029989
986	c1+c2+	-20	0.091792
986	c1+c2+	-17.5	-0.117514
986	c1+c2+	-15	-0.204929
986	c1+c2+	-12.5	-0.146404
986	c1+c2+	-10	-0.12717
986	c1+c2+	-7.5	0.0309675
986	c1+c2+	-5	0.0739202
986	c1+c2+	-2.5	0.218716
986	c1+c2+	0	0.476464
986	c1+c2+	2.5	0.485732
986	c1+c2+	5	0.347928
986	c1+c2+	7.5	-0.00600381
986	c1+c2+	10	-0.390323
986	c1+c2+	12.5	-0.429609
986	c1+c2+	15	-0.561754
986	c1+c2+	17.5	-0.613313
986	c1+c2+	20	-0.613191
986	c1+c2+	22.5	-0.398667
986	c1+c2+	25	-0.170059
986	c1+c2+	27.5	0.143431
986	c1+c2+	30	0.277705
986	c1+c2+	32.5	0.263481
986	c1+c2+	35	0.272015
986	c1+c2+	37.5	0.354834
986	c1+c2+	40	0.176007
986	c1+c2+	42.5	0.228533
986	c1+c2+	45	0.241197
986	c1+c2+	47.5	0.123057
986	c1+c2+	50	0.342567
986	c1+c2+	52.5	0.256594
986	c1+c2+	55	0.284617
986	c1+c2+	57.5	0.281285
986	c1+c2+	60	0.456841
986	c1-c2-	-60	-0.282086
986	c1-c2-	-57.5	-0.327604
986	c1-c2-	-55	-0.215019
986	c1-c2-	-52.5	-0.369164
986	c1-c2-	-50	-0.428123
986	c1-c2-	-47.5	-0.364142
986	c1-c2-	-45	-0.468432
986	c1-c2-	-42.5	-0.401339
986	c1-c2-	-40	-0.401852
986	c1-c2-	-37.5	-0.325859
986	c1-c2-	-35	-0.0608805
986	c1-c2-	-32.5	-0.140644
986	c1-c2-	-30	-0.255906
986	c1-c2-	-27.5	-0.377027
986	c1-c2-	-25	-0.406486
986	c1-c2-	-22.5	-0.237271
986	c1-c2-	-20	-0.336642
986	c1-c2-	-17.5	-0.361253
986	c1-c2-	-15	-0.450395
986	c1-c2-	-12.5	-0.47851
986	c1-c2-	-10	-0.491767
986	c1-c2-	-7.5	-0.464445
986	c1-c2-	-5	-0.499139
986	c1-c2-	-2.5	-0.388827
986	c1-c2-	0	-0.443816
986	c1-c2-	2.5	-0.424077
986	c1-c2-	5	-0.185683
986	c1-c2-	7.5	0.0810645
986	c1-c2-	10	0.382505
986	c1-c2-	12.5	0.48904
986	c1-c2-	15	0.338718
986	c1-c2-	17.5	0.17945
986	c1-c2-	20	0.0705275
986	c1-c2-	22.5	0.135106
986	c1-c2-	25	-0.000257104
986	c1-c2-	27.5	0.240092
986	c1-c2-	30	0.28053
986	c1-c2-	32.5	0.287431
986	c1-c2-	35	0.510714
986	c1-c2-	37.5	0.30901
986	c1-c2-	40	0.100295
986	c1-c2-	42.5	0.320291
986	c1-c2-	45	0.0736175
986	c1-c2-	47.5	0.142278
986	c1-c2-	50	-0.184717
986	c1-c2-	52.5	-0.27425
986	c1-c2-	55	-0.270901
986	c1-c2-	57.5	-0.397392
986	c1-c2-	60	-0.354056
993	c1+c2+	-60	-0.234413
993	c1+c2+	-57.5	-0.334801
993	c1+c2+	-55	-0.17484
993	c1+c2+	-52.5	-0.485459
993	c1+c2+	-50	-0.471487
993	c1+c2+	-47.5	-0.382607
993	c1+c2+	-45	-0.534769
993	c1+c2+	-42.5	-0.500835
993	c1+c2+	-40	-0.299082
993	c1+c2+	-37.5	-0.571008
993	c1+c2+	-35	-0.416519
993	c1+c2+	-32.5	-0.214439
993	c1+c2+	-30	-0.207435
993	c1+c2+	-27.5	-0.143526
993	c1+c2+	-25	0.0355068
993	c1+c2+	-22.5	0.161859
993	c1+c2+	-20	0.0112215
993	c1+c2+	-17.5	0.119209
993	c1+c2+	-15	0.21478
993	c1+c2+	-12.5	0.164343
993	c1+c2+	-10	-0.0514928
993	c1+c2+	-7.5	0.233368
993	c1+c2+	-5	0.165964
993	c1+c2+	-2.5	-0.00672159
993	c1+c2+	0	0.0640545
993	c1+c2+	2.5	0.0193878
993	c1+c2+	5	0.383318
993	c1+c2+	7.5	0.415077
993	c1+c2+	10	0.543738
993	c1+c2+	12.5	0.653587
993	c1+c2+	15	0.762846
993	c1+c2+	17.5	1.16019
993	c1+c2+	20	1.28758
993	c1+c2+	22.5	1.28197
993	c1+c2+	25	0.902339
993	c1+c2+	27.5	0.938517
993	c1+c2+	30	0.923131
993	c1+c2+	32.5	1.02526
993	c1+c2+	35	-0.000981654
993	c1+c2+	37.5	-0.377679
993	c1+c2+	40	-0.405425
993	c1+c2+	42.5	-0.460745
993	c1+c2+	45	-0.49949
993	c1+c2+	47.5	-0.459748
993	c1+c2+	50	-0.223266
993	c1+c2+	52.5	-0.0488411
993	c1+c2+	55	0.260327
993	c1+c2+	57.5	-0.415027
993	c1+c2+	60	-0.413797
993	c1-c2-	-60	-0.513589
993	c1-c2-	-57.5	-0.63289
993	c1-c2-	-55	0.217534
993	c1-c2-	-52.5	0.743931
993	c1-c2-	-50	0.537464
993	c1-c2-	-47.5	0.0398269
993	c1-c2-	-45	0.191147
993	c1-c2-	-42.5	0.0147988
993	c1-c2-	-40	0.379071
993	c1-c2-	-37.5	0.196022
993	c1-c2-	-35	-0.22276
993	c1-c2-	-32.5	-0.474505
993	c1-c2-	-30	-0.563163
993	c1-c2-	-27.5	-0.659322
993	c1-c2-	-25	-0.337765
993	c1-c2-	-22.5	-0.612747
993	c1-c2-	-20	-0.744374
993	c1-c2-	-17.5	-0.725887
993	c1-c2-	-15	-0.609947
993	c1-c2-	-12.5	-0.866189
993	c1-c2-	-10	-0.680618
993	c1-c2-	-7.5	-0.927951
993	c1-c2-	-5	-0.799307
993	c1-c2-	-2.5	-0.748964
993	c1-c2-	0	-0.643702
993	c1-c2-	2.5	-0.733825
993	c1-c2-	5	-0.777743
993	c1-c2-	7.5	-0.701869
993	c1-c2-	10	-0.753295
993	c1-c2-	12.5	-1.03518
993	c1-c2-	15	-1.09205
993	c1-c2-	17.5	-1.03252
993	c1-c2-	20	-1.10855
993	c1-c2-	22.5	-1.03202
993	c1-c2-	25	-0.911351
993	c1-c2-	27.5	-0.991225
993	c1-c2-	30	-0.859534
993	c1-c2-	32.5	-0.345028
993	c1-c2-	35	0.782944
993	c1-c2-	37.5	0.843157
993	c1-c2-	40	0.846288
993	c1-c2-	42.5	0.792376
993	c1-c2-	45	0.46705
993	c1-c2-	47.5	0.0763474
993	c1-c2-	50	-0.121304
993	c1-c2-	52.5	-0.286661
993	c1-c2-	55	-0.0292182
993	c1-c2-	57.5	0.347388
993	c1-c2-	60	0.238435
1181	c1+c2+	-60	-0.111987
1181	c1+c2+	-57.5	-0.00601899
1181	c1+c2+	-55	0.241905
1181	c1+c2+	-52.5	0.658014
1181	c1+c2+	-50	0.507473
1181	c1+c2+	-47.5	-0.0309155
1181	c1+c2+	-45	-0.379723
1181	c1+c2+	-42.5	-0.5273
1181	c1+c2+	-40	-0.322374
1181	c1+c2+	-37.5	-0.382072
1181	c1+c2+	-35	-0.449896
1181	c1+c2+	-32.5	-0.46366
1181	c1+c2+	-30	-0.474298
1181	c1+c2+	-27.5	-0.50492
1181	c1+c2+	-25	-0.368815
1181	c1+c2+	-22.5	-0.685203
1181	c1+c2+	-20	-0.592255
1181	c1+c2+	-17.5	-0.576843
1181	c1+c2+	-15	-0.572174
1181	c1+c2+	-12.5	-0.38603
1181	c1+c2+	-10	-0.325262
1181	c1+c2+	-7.5	-0.263762
1181	c1+c2+	-5	-0.194167
1181	c1+c2+	-2.5	-0.256304
1181	c1+c2+	0	-0.194977
1181	c1+c2+	2.5	-0.0592904
1181	c1+c2+	5	-0.107894
1181	c1+c2+	7.5	0.206236
1181	c1+c2+	10	0.0946573
1181	c1+c2+	12.5	-0.353507
1181	c1+c2+	15	-0.292927
1181	c1+c2+	17.5	-0.379436
1181	c1+c2+	20	-0.604609
1181	c1+c2+	22.5	-0.411645
1181	c1+c2+	25	-0.568321
1181	c1+c2+	27.5	-0.0967477
1181	c1+c2+	30	-0.431121
1181	c1+c2+	32.5	-0.827826
1181	c1+c2+	35	-0.34213
1181	c1+c2+	37.5	-0.569507
1181	c1+c2+	40	-0.491716
1181	c1+c2+	42.5	-0.277459
1181	c1+c2+	45	-0.0544897
1181	c1+c2+	47.5	0.126463
1181	c1+c2+	50	-0.178497
1181	c1+c2+	52.5	-0.251227
1181	c1+c2+	55	-0.24552
1181	c1+c2+	57.5	-0.189059
1181	c1+c2+	60	-0.137572
1181	c1-c2-	-60	-0.537978
1181	c1-c2-	-57.5	-0.694579
1181	c1-c2-	-55	-0.997063
1181	c1-c2-	-52.5	-0.893907
1181	c1-c2-	-50	-0.489308
1181	c1-c2-	-47.5	0.324278
1181	c1-c2-	-45	0.606656
1181	c1-c2-	-42.5	0.765889
1181	c1-c2-	-40	-0.0846692
1181	c1-c2-	-37.5	0.42801
1181	c1-c2-	-35	0.744616
1181	c1-c2-	-32.5	0.599396
1181	c1-c2-	-30	0.87102
1181	c1-c2-	-27.5	1.18782
1181	c1-c2-	-25	0.557534
1181	c1-c2-	-22.5	0.14985
1181	c1-c2-	-20	0.195143
1181	c1-c2-	-17.5	0.0385213
1181	c1-c2-	-15	0.197695
1181	c1-c2-	-12.5	0.306075
1181	c1-c2-	-10	0.0110868
1181	c1-c2-	-7.5	-0.0283067
1181	c1-c2-	-5	0.17924
1181	c1-c2-	-2.5	0.112735
1181	c1-c2-	0	0.0513286
1181	c1-c2-	2.5	-0.234927
1181	c1-c2-	5	-0.597931
1181	c1-c2-	7.5	-0.5703
1181	c1-c2-	10	0.117355
1181	c1-c2-	12.5	0.354436
1181	c1-c2-	15	0.407078
1181	c1-c2-	17.5	0.609124
1181	c1-c2-	20	0.876046
1181	c1-c2-	22.5	0.485453
1181	c1-c2-	25	0.889698
1181	c1-c2-	27.5	1.2419
1181	c1-c2-	30	0.372618
1181	c1-c2-	32.5	-0.0869002
1181	c1-c2-	35	0.0574577
1181	c1-c2-	37.5	-0.12291
1181	c1-c2-	40	-0.135322
1181	c1-c2-	42.5	-0.477761
1181	c1-c2-	45	-0.390954
1181	c1-c2-	47.5	0.0940062
1181	c1-c2-	50	0.111104
1181	c1-c2-	52.5	0.401718
1181	c1-c2-	55	0.790596
1181	c1-c2-	57.5	1.12573
1181	c1-c2-	60	0.749696
1211	c1+c2+	-60	0.544058
1211	c1+c2+	-57.5	0.991089
1211	c1+c2+	-55	0.56547
1211	c1+c2+	-52.5	-0.0870039
1211	c1+c2+	-50	-0.301412
1211	c1+c2+	-47.5	-0.0159244
1211	c1+c2+	-45	0.444157
1211	c1+c2+	-42.5	0.126049
1211	c1+c2+	-40	-0.1397
1211	c1+c2+	-37.5	-0.301857
1211	c1+c2+	-35	-0.249778
1211	c1+c2+	-32.5	-0.386136
1211	c1+c2+	-30	-0.358492
1211	c1+c2+	-27.5	-0.219116
1211	c1+c2+	-25	0.134112
1211	c1+c2+	-22.5	-0.0560429
1211	c1+c2+	-20	0.0631173
1211	c1+c2+	-17.5	0.419353
1211	c1+c2+	-15	0.144367
1211	c1+c2+	-12.5	-0.091384
1211	c1+c2+	-10	-0.0224495
1211	c1+c2+	-7.5	0.219297
1211	c1+c2+	-5	0.370886
1211	c1+c2+	-2.5	0.391452
1211	c1+c2+	0	0.741912
1211	c1+c2+	2.5	0.922924
1211	c1+c2+	5	1.08701
1211	c1+c2+	7.5	1.10084
1211	c1+c2+	10	1.04177
1211	c1+c2+	12.5	1.6043
1211	c1+c2+	15	1.432
1211	c1+c2+	17.5	1.186
1211	c1+c2+	20	1.1769
1211	c1+c2+	22.5	1.09772
1211	c1+c2+	25	1.23082
1211	c1+c2+	27.5	0.258793
1211	c1+c2+	30	-0.270199
1211	c1+c2+	32.5	-0.22049
1211	c1+c2+	35	-0.162514
1211	c1+c2+	37.5	-0.202174
1211	c1+c2+	40	-0.247911
1211	c1+c2+	42.5	-0.421692
1211	c1+c2+	45	-0.413152
1211	c1+c2+	47.5	-0.302909
1211	c1+c2+	50	-0.375807
1211	c1+c2+	52.5	-0.254864
1211	c1+c2+	55	-0.0528511
1211	c1+c2+	57.5	-0.301412
1211	c1+c2+	60	-0.187057
1211	c1-c2-	-60	-0.877966
1211	c1-c2-	-57.5	-0.760698
1211	c1-c2-	-55	-0.687646
1211	c1-c2-	-52.5	-0.305561
1211	c1-c2-	-50	-0.636537
1211	c1-c2-	-47.5	-0.775342
1211	c1-c2-	-45	-0.526534
1211	c1-c2-	-42.5	-0.0227003
1211	c1-c2-	-40	0.405078
1211	c1-c2-	-37.5	0.166431
1211	c1-c2-	-35	-0.188611
1211	c1-c2-	-32.5	-0.00855008
1211	c1-c2-	-30	0.092752
1211	c1-c2-	-27.5	-0.269153
1211	c1-c2-	-25	-0.795805
1211	c1-c2-	-22.5	-0.820197
1211	c1-c2-	-20	-0.818431
1211	c1-c2-	-17.5	-0.623988
1211	c1-c2-	-15	-0.405434
1211	c1-c2-	-12.5	-0.71071
1211	c1-c2-	-10	-0.928605
1211	c1-c2-	-7.5	-0.922015
1211	c1-c2-	-5	-0.894207
1211	c1-c2-	-2.5	-0.921575
1211	c1-c2-	0	-0.813156
1211	c1-c2-	2.5	-0.788342
1211	c1-c2-	5	-1.01017
1211	c1-c2-	7.5	-1.15808
1211	c1-c2-	10	-0.959776
1211	c1-c2-	12.5	-0.647768
1211	c1-c2-	15	-0.76517
1211	c1-c2-	17.5	-0.404729
1211	c1-c2-	20	-0.0929622
1211	c1-c2-	22.5	-0.49074
1211	c1-c2-	25	-0.428892
1211	c1-c2-	27.5	0.350825
1211	c1-c2-	30	0.575278
1211	c1-c2-	32.5	0.70151
1211	c1-c2-	35	0.645054
1211	c1-c2-	37.5	0.683249
1211	c1-c2-	40	0.581105
1211	c1-c2-	42.5	0.521436
1211	c1-c2-	45	0.221965
1211	c1-c2-	47.5	0.318569
1211	c1-c2-	50	0.321861
1211	c1-c2-	52.5	-0.0344126
1211	c1-c2-	55	-0.329702
1211	c1-c2-	57.5	0.0663232
1211	c1-c2-	60	-0.163487
1240	c1+c2+	-60	0.150596
1240	c1+c2+	-57.5	0.171783
1240	c1+c2+	-55	-0.0532005
1240	c1+c2+	-52.5	-0.358907
1240	c1+c2+	-50	-0.340624
1240	c1+c2+	-47.5	-0.349247
1240	c1+c2+	-45	-0.253805
1240	c1+c2+	-42.5	-0.0139717
1240	c1+c2+	-40	-0.122938
1240	c1+c2+	-37.5	-0.247732
1240	c1+c2+	-35	-0.132784
1240	c1+c2+	-32.5	0.285682
1240	c1+c2+	-30	-0.0621325
1240	c1+c2+	-27.5	0.112591
1240	c1+c2+	-25	0.0394021
1240	c1+c2+	-22.5	0.242004
1240	c1+c2+	-20	0.10241
1240	c1+c2+	-17.5	0.122308
1240	c1+c2+	-15	0.20633
1240	c1+c2+	-12.5	-0.12796
1240	c1+c2+	-10	-0.243417
1240	c1+c2+	-7.5	-0.393848
1240	c1+c2+	-5	-0.275743
1240	c1+c2+	-2.5	-0.212985
1240	c1+c2+	0	-0.213221
1240	c1+c2+	2.5	-0.110018
1240	c1+c2+	5	-0.0842363
1240	c1+c2+	7.5	-0.318175
1240	c1+c2+	10	-0.0280347
1240	c1+c2+	12.5	0.260079
1240	c1+c2+	15	0.120064
1240	c1+c2+	17.5	0.326901
1240	c1+c2+	20	0.270681
1240	c1+c2+	22.5	0.480881
1240	c1+c2+	25	0.280389
1240	c1+c2+	27.5	0.198908
1240	c1+c2+	30	0.2918
1240	c1+c2+	32.5	0.394971
1240	c1+c2+	35	0.626828
1240	c1+c2+	37.5	0.785792
1240	c1+c2+	40	0.492696
1240	c1+c2+	42.5	0.259761
1240	c1+c2+	45	0.257276
1240	c1+c2+	47.5	0.444385
1240	c1+c2+	50	0.711779
1240	c1+c2+	52.5	0.541502
1240	c1+c2+	55	0.230219
1240	c1+c2+	57.5	0.264771
1240	c1+c2+	60	0.387344
1240	c1-c2-	-60	-0.1194
1240	c1-c2-	-57.5	-0.0587798
1240	c1-c2-	-55	0.421632
1240	c1-c2-	-52.5	0.471121
1240	c1-c2-	-50	0.484547
1240	c1-c2-	-47.5	0.198571
1240	c1-c2-	-45	0.10945
1240	c1-c2-	-42.5	0.0130959
1240	c1-c2-	-40	0.279599
1240	c1-c2-	-37.5	0.177534
1240	c1-c2-	-35	0.101538
1240	c1-c2-	-32.5	0.0232748
1240	c1-c2-	-30	-0.127239
1240	c1-c2-	-27.5	-0.115463
1240	c1-c2-	-25	-0.122847
1240	c1-c2-	-22.5	-0.0840275
1240	c1-c2-	-20	-0.0644216
1240	c1-c2-	-17.5	-0.0933156
1240	c1-c2-	-15	-0.0709308
1240	c1-c2-	-12.5	0.18577
1240	c1-c2-	-10	0.554283
1240	c1-c2-	-7.5	0.456905
1240	c1-c2-	-5	0.31349
1240	c1-c2-	-2.5	0.24512
1240	c1-c2-	0	0.405124
1240	c1-c2-	2.5	0.327233
1240	c1-c2-	5	0.122129
1240	c1-c2-	7.5	-0.126878
1240	c1-c2-	10	-0.0777828
1240	c1-c2-	12.5	0.00937173
1240	c1-c2-	15	-0.0416506
1240	c1-c2-	17.5	-0.136418
1240	c1-c2-	20	-0.14945
1240	c1-c2-	22.5	-0.0926113
1240	c1-c2-	25	-0.226957
1240	c1-c2-	27.5	-0.0983736
1240	c1-c2-	30	0.128827
1240	c1-c2-	32.5	-0.0997087
1240	c1-c2-	35	-0.207347
1240	c1-c2-	37.5	-0.15075
1240	c1-c2-	40	-0.0775946
1240	c1-c2-	42.5	-0.0928595
1240	c1-c2-	45	-0.153018
1240	c1-c2-	47.5	-0.154134
1240	c1-c2-	50	-0.295005
1240	c1-c2-	52.5	-0.163583
1240	c1-c2-	55	-0.151229
1240	c1-c2-	57.5	-0.0978203
1240	c1-c2-	60	-0.233758
1337	c1+c2+	-60	-0.259637
1337	c1+c2+	-57.5	-0.0125688
1337	c1+c2+	-55	0.0964844
1337	c1+c2+	-52.5	0.155232
1337	c1+c2+	-50	-0.0748772
1337	c1+c2+	-47.5	-0.0741688
1337	c1+c2+	-45	-0.0403829
1337	c1+c2+	-42.5	0.197407
1337	c1+c2+	-40	0.316297
1337	c1+c2+	-37.5	0.682337
1337	c1+c2+	-35	0.445034
1337	c1+c2+	-32.5	0.262403
1337	c1+c2+	-30	0.195763
1337	c1+c2+	-27.5	0.193795
1337	c1+c2+	-25	-0.0996421
1337	c1+c2+	-22.5	-0.310972
1337	c1+c2+	-20	-0.376725
1337	c1+c2+	-17.5	-0.238151
1337	c1+c2+	-15	-0.214239
1337	c1+c2+	-12.5	-0.204324
1337	c1+c2+	-10	-0.275037
1337	c1+c2+	-7.5	-0.367858
1337	c1+c2+	-5	-0.369863
1337	c1+c2+	-2.5	-0.267238
1337	c1+c2+	0	-0.127586
1337	c1+c2+	2.5	0.0344977
1337	c1+c2+	5	0.22098
1337	c1+c2+	7.5	0.516428
1337	c1+c2+	10	0.685081
1337	c1+c2+	12.5	0.224505
1337	c1+c2+	15	0.353544
1337	c1+c2+	17.5	0.671528
1337	c1+c2+	20	0.661545
1337	c1+c2+	22.5	0.000460046
1337	c1+c2+	25	0.0776724
1337	c1+c2+	27.5	0.251401
1337	c1+c2+	30	0.0421187
1337	c1+c2+	32.5	-0.0568481
1337	c1+c2+	35	-0.0200249
1337	c1+c2+	37.5	0.0103011
1337	c1+c2+	40	0.388458
1337	c1+c2+	42.5	0.241025
1337	c1+c2+	45	0.127792
1337	c1+c2+	47.5	0.16183
1337	c1+c2+	50	0.585188
1337	c1+c2+	52.5	0.613556
1337	c1+c2+	55	0.745475
1337	c1+c2+	57.5	0.665522
1337	c1+c2+	60	0.513396
1337	c1-c2-	-60	-0.116207
1337	c1-c2-	-57.5	-0.265299
1337	c1-c2-	-55	-0.316377
1337	c1-c2-	-52.5	-0.318093
1337	c1-c2-	-50	-0.442991
1337	c1-c2-	-47.5	-0.483897
1337	c1-c2-	-45	-0.590959
1337	c1-c2-	-42.5	-0.478704
1337	c1-c2-	-40	-0.465146
1337	c1-c2-	-37.5	-0.57547
1337	c1-c2-	-35	-0.358273
1337	c1-c2-	-32.5	-0.331082
1337	c1-c2-	-30	-0.457303
1337	c1-c2-	-27.5	-0.34054
1337	c1-c2-	-25	0.227672
1337	c1-c2-	-22.5	0.550351
1337	c1-c2-	-20	0.488142
1337	c1-c2-	-17.5	0.337655
1337	c1-c2-	-15	0.18869
1337	c1-c2-	-12.5	0.350457
1337	c1-c2-	-10	0.620094
1337	c1-c2-	-7.5	0.189128
1337	c1-c2-	-5	0.0227377
1337	c1-c2-	-2.5	-0.324014
1337	c1-c2-	0	-0.504998
1337	c1-c2-	2.5	-0.411554
1337	c1-c2-	5	-0.455358
1337	c1-c2-	7.5	-0.49395
1337	c1-c2-	10	-0.300318
1337	c1-c2-	12.5	-0.146921
1337	c1-c2-	15	-0.516092
1337	c1-c2-	17.5	-0.797308
1337	c1-c2-	20	-0.756877
1337	c1-c2-	22.5	-0.153599
1337	c1-c2-	25	0.446684
1337	c1-c2-	27.5	0.168389
1337	c1-c2-	30	-0.330387
1337	c1-c2-	32.5	-0.308767
1337	c1-c2-	35	-0.0914868
1337	c1-c2-	37.5	-0.3005
1337	c1-c2-	40	-0.424738
1337	c1-c2-	42.5	-0.626021
1337	c1-c2-	45	-0.652461
1337	c1-c2-	47.5	-0.534197
1337	c1-c2-	50	-0.579075
1337	c1-c2-	52.5	-0.428341
1337	c1-c2-	55	-0.590239
1337	c1-c2-	57.5	-0.699836
1337	c1-c2-	60	-0.786822
1366	c1+c2+	-60	0.07527
1366	c1+c2+	-57.5	0.0522079
1366	c1+c2+	-55	-0.411649
1366	c1+c2+	-52.5	-0.445684
1366	c1+c2+	-50	-0.158001
1366	c1+c2+	-47.5	-0.302117
1366	c1+c2+	-45	-0.564899
1366	c1+c2+	-42.5	-0.541932
1366	c1+c2+	-40	-0.419117
1366	c1+c2+	-37.5	-0.297015
1366	c1+c2+	-35	-0.359039
1366	c1+c2+	-32.5	-0.359518
1366	c1+c2+	-30	-0.291434
1366	c1+c2+	-27.5	-0.0463661
1366	c1+c2+	-25	0.171101
1366	c1+c2+	-22.5	0.041674
1366	c1+c2+	-20	-0.31813
1366	c1+c2+	-17.5	-0.405805
1366	c1+c2+	-15	-0.402781
1366	c1+c2+	-12.5	-0.374227
1366	c1+c2+	-10	-0.168071
1366	c1+c2+	-7.5	-0.167642
1366	c1+c2+	-5	-0.0806093
1366	c1+c2+	-2.5	-0.224007
1366	c1+c2+	0	0.0710501
1366	c1+c2+	2.5	0.446392
1366	c1+c2+	5	0.125603
1366	c1+c2+	7.5	0.270621
1366	c1+c2+	10	0.571448
1366	c1+c2+	12.5	0.510312
1366	c1+c2+	15	0.33514
1366	c1+c2+	17.5	0.377815
1366	c1+c2+	20	0.537801
1366	c1+c2+	22.5	0.562333
1366	c1+c2+	25	0.436284
1366	c1+c2+	27.5	0.362022
1366	c1+c2+	30	-0.0737402
1366	c1+c2+	32.5	-0.241955
1366	c1+c2+	35	-0.41155
1366	c1+c2+	37.5	-0.448937
1366	c1+c2+	40	-0.464088
1366	c1+c2+	42.5	-0.389082
1366	c1+c2+	45	-0.340516
1366	c1+c2+	47.5	-0.383423
1366	c1+c2+	50	-0.349656
1366	c1+c2+	52.5	-0.296597
1366	c1+c2+	55	-0.147284
1366	c1+c2+	57.5	0.046888
1366	c1+c2+	60	0.164523
1366	c1-c2-	-60	-0.0245815
1366	c1-c2-	-57.5	0.0259256
1366	c1-c2-	-55	0.0450123
1366	c1-c2-	-52.5	0.00434226
1366	c1-c2-	-50	0.36353
1366	c1-c2-	-47.5	0.479604
1366	c1-c2-	-45	0.194321
1366	c1-c2-	-42.5	0.0963836
1366	c1-c2-	-40	0.0275734
1366	c1-c2-	-37.5	0.324275
1366	c1-c2-	-35	0.219777
1366	c1-c2-	-32.5	0.288407
1366	c1-c2-	-30	0.258797
1366	c1-c2-	-27.5	0.185319
1366	c1-c2-	-25	0.15769
1366	c1-c2-	-22.5	0.259751
1366	c1-c2-	-20	0.359045
1366	c1-c2-	-17.5	0.557052
1366	c1-c2-	-15	0.685642
1366	c1-c2-	-12.5	0.283661
1366	c1-c2-	-10	0.35289
1366	c1-c2-	-7.5	0.197911
1366	c1-c2-	-5	-0.0536504
1366	c1-c2-	-2.5	-0.115251
1366	c1-c2-	0	-0.0517251
1366	c1-c2-	2.5	0.103149
1366	c1-c2-	5	-0.142232
1366	c1-c2-	7.5	-0.448825
1366	c1-c2-	10	-0.384592
1366	c1-c2-	12.5	-0.424781
1366	c1-c2-	15	-0.379041
1366	c1-c2-	17.5	-0.520267
1366	c1-c2-	20	-0.577239
1366	c1-c2-	22.5	-0.505538
1366	c1-c2-	25	-0.417482
1366	c1-c2-	27.5	-0.340619
1366	c1-c2-	30	-0.28354
1366	c1-c2-	32.5	-0.0568886
1366	c1-c2-	35	-0.0199691
1366	c1-c2-	37.5	-0.241557
1366	c1-c2-	40	0.0371962
1366	c1-c2-	42.5	0.0148771
1366	c1-c2-	45	-0.0279553
1366	c1-c2-	47.5	0.0996
1366	c1-c2-	50	-0.0574883
1366	c1-c2-	52.5	-0.382722
1366	c1-c2-	55	-0.287539
1366	c1-c2-	57.5	-0.31043
1366	c1-c2-	60	-0.370056
1450	c1+c2+	-60	0.363722
1450	c1+c2+	-57.5	-0.132375
1450	c1+c2+	-55	-0.359228
1450	c1+c2+	-52.5	-0.423127
1450	c1+c2+	-50	-0.104866
1450	c1+c2+	-47.5	0.249166
1450	c1+c2+	-45	0.173488
1450	c1+c2+	-42.5	0.967219
1450	c1+c2+	-40	0.603817
1450	c1+c2+	-37.5	0.628972
1450	c1+c2+	-35	0.505772
1450	c1+c2+	-32.5	0.948097
1450	c1+c2+	-30	0.969496
1450	c1+c2+	-27.5	1.29262
1450	c1+c2+	-25	1.16293
1450	c1+c2+	-22.5	1.21726
1450	c1+c2+	-20	1.17016
1450	c1+c2+	-17.5	0.645322
1450	c1+c2+	-15	0.84369
1450	c1+c2+	-12.5	0.28423
1450	c1+c2+	-10	0.129125
1450	c1+c2+	-7.5	0.0953613
1450	c1+c2+	-5	-0.256782
1450	c1+c2+	-2.5	-0.33641
1450	c1+c2+	0	-0.667018
1450	c1+c2+	2.5	0.0432125
1450	c1+c2+	5	0.00994745
1450	c1+c2+	7.5	0.242139
1450	c1+c2+	10	0.17336
1450	c1+c2+	12.5	0.149682
1450	c1+c2+	15	0.22183
1450	c1+c2+	17.5	0.380335
1450	c1+c2+	20	0.966557
1450	c1+c2+	22.5	1.1436
1450	c1+c2+	25	1.4178
1450	c1+c2+	27.5	1.60978
1450	c1+c2+	30	1.1422
1450	c1+c2+	32.5	1.01248
1450	c1+c2+	35	1.4312
1450	c1+c2+	37.5	1.30981
1450	c1+c2+	40	1.35784
1450	c1+c2+	42.5	1.66817
1450	c1+c2+	45	1.20339
1450	c1+c2+	47.5	1.86318
1450	c1+c2+	50	1.78515
1450	c1+c2+	52.5	1.40456
1450	c1+c2+	55	1.03813
1450	c1+c2+	57.5	1.00288
1450	c1+c2+	60	1.06295
1450	c1-c2-	-60	0.64942
1450	c1-c2-	-57.5	0.655783
1450	c1-c2-	-55	0.211645
1450	c1-c2-	-52.5	-0.141357
1450	c1-c2-	-50	-0.564382
1450	c1-c2-	-47.5	-0.726156
1450	c1-c2-	-45	-0.730791
1450	c1-c2-	-42.5	-0.556004
1450	c1-c2-	-40	-0.687498
1450	c1-c2-	-37.5	-0.731894
1450	c1-c2-	-35	-0.852066
1450	c1-c2-	-32.5	-0.76382
1450	c1-c2-	-30	-0.706634
1450	c1-c2-	-27.5	-0.773008
1450	c1-c2-	-25	-0.891739
1450	c1-c2-	-22.5	-0.728314
1450	c1-c2-	-20	-0.606364
1450	c1-c2-	-17.5	-0.6396
1450	c1-c2-	-15	-0.669394
1450	c1-c2-	-12.5	-0.510618
1450	c1-c2-	-10	0.10207
1450	c1-c2-	-7.5	0.670938
1450	c1-c2-	-5	0.97707
1450	c1-c2-	-2.5	0.228129
1450	c1-c2-	0	-0.300733
1450	c1-c2-	2.5	-0.506695
1450	c1-c2-	5	-0.616274
1450	c1-c2-	7.5	-0.500354
1450	c1-c2-	10	0.109252
1450	c1-c2-	12.5	-0.311675
1450	c1-c2-	15	-0.723588
1450	c1-c2-	17.5	-0.923164
1450	c1-c2-	20	-0.89135
1450	c1-c2-	22.5	-0.736888
1450	c1-c2-	25	-0.897912
1450	c1-c2-	27.5	-0.907241
1450	c1-c2-	30	-0.940753
1450	c1-c2-	32.5	-1.01531
1450	c1-c2-	35	-0.93754
1450	c1-c2-	37.5	-0.952379
1450	c1-c2-	40	-0.979213
1450	c1-c2-	42.5	-0.919083
1450	c1-c2-	45	-0.965523
1450	c1-c2-	47.5	-0.964756
1450	c1-c2-	50	-0.936152
1450	c1-c2-	52.5	-1.0182
1450	c1-c2-	55	-0.93848
1450	c1-c2-	57.5	-0.616477
1450	c1-c2-	60	-0.84978
1475	c1+c2+	-60	-0.219808
1475	c1+c2+	-57.5	-0.260512
1475	c1+c2+	-55	-0.260796
1475	c1+c2+	-52.5	-0.237382
1475	c1+c2+	-50	0.0757153
1475	c1+c2+	-47.5	0.107531
1475	c1+c2+	-45	0.0866123
1475	c1+c2+	-42.5	0.0107394
1475	c1+c2+	-40	-0.206875
1475	c1+c2+	-37.5	-0.313386
1475	c1+c2+	-35	-0.175897
1475	c1+c2+	-32.5	-0.232265
1475	c1+c2+	-30	-0.155007
1475	c1+c2+	-27.5	-0.0635362
1475	c1+c2+	-25	-0.0913999
1475	c1+c2+	-22.5	-0.189203
1475	c1+c2+	-20	-0.213102
1475	c1+c2+	-17.5	-0.138049
1475	c1+c2+	-15	-0.0712916
1475	c1+c2+	-12.5	-0.175137
1475	c1+c2+	-10	-0.442386
1475	c1+c2+	-7.5	-0.409432
1475	c1+c2+	-5	-0.415534
1475	c1+c2+	-2.5	-0.386031
1475	c1+c2+	0	-0.128847
1475	c1+c2+	2.5	0.049685
1475	c1+c2+	5	0.0569925
1475	c1+c2+	7.5	0.209071
1475	c1+c2+	10	0.143619
1475	c1+c2+	12.5	0.151983
1475	c1+c2+	15	0.261707
1475	c1+c2+	17.5	0.221408
1475	c1+c2+	20	0.265607
1475	c1+c2+	22.5	-0.183596
1475	c1+c2+	25	-0.297697
1475	c1+c2+	27.5	-0.443881
1475	c1+c2+	30	-0.1914
1475	c1+c2+	32.5	0.0469406
1475	c1+c2+	35	0.171771
1475	c1+c2+	37.5	-0.116844
1475	c1+c2+	40	-0.031313
1475	c1+c2+	42.5	-0.0212552
1475	c1+c2+	45	0.0397447
1475	c1+c2+	47.5	-0.101307
1475	c1+c2+	50	0.0183179
1475	c1+c2+	52.5	-0.077413
1475	c1+c2+	55	0.0323438
1475	c1+c2+	57.5	0.162435
1475	c1+c2+	60	0.0827037
1475	c1-c2-	-60	0.64664
1475	c1-c2-	-57.5	0.561502
1475	c1-c2-	-55	0.317808
1475	c1-c2-	-52.5	0.350189
1475	c1-c2-	-50	0.161471
1475	c1-c2-	-47.5	0.155382
1475	c1-c2-	-45	0.0991116
1475	c1-c2-	-42.5	0.304664
1475	c1-c2-	-40	0.48208
1475	c1-c2-	-37.5	0.472066
1475	c1-c2-	-35	0.634346
1475	c1-c2-	-32.5	0.630532
1475	c1-c2-	-30	0.42526
1475	c1-c2-	-27.5	0.463662
1475	c1-c2-	-25	0.08007
1475	c1-c2-	-22.5	0.129379
1475	c1-c2-	-20	0.00739666
1475	c1-c2-	-17.5	0.0784448
1475	c1-c2-	-15	0.0763699
1475	c1-c2-	-12.5	0.466147
1475	c1-c2-	-10	0.416163
1475	c1-c2-	-7.5	0.220934
1475	c1-c2-	-5	0.32503
1475	c1-c2-	-2.5	0.104141
1475	c1-c2-	0	-0.0317043
1475	c1-c2-	2.5	-0.132002
1475	c1-c2-	5	0.077675
1475	c1-c2-	7.5	0.182336
1475	c1-c2-	10	-0.0988652
1475	c1-c2-	12.5	-0.107203
1475	c1-c2-	15	-0.217888
1475	c1-c2-	17.5	-0.170014
1475	c1-c2-	20	0.241581
1475	c1-c2-	22.5	0.460322
1475	c1-c2-	25	0.782601
1475	c1-c2-	27.5	0.651273
1475	c1-c2-	30	0.81957
1475	c1-c2-	32.5	0.867301
1475	c1-c2-	35	0.929817
1475	c1-c2-	37.5	0.725314
1475	c1-c2-	40	0.660417
1475	c1-c2-	42.5	0.840152
1475	c1-c2-	45	0.755656
1475	c1-c2-	47.5	0.483384
1475	c1-c2-	50	0.480913
1475	c1-c2-	52.5	0.620448
1475	c1-c2-	55	0.148845
1475	c1-c2-	57.5	0.147777
1475	c1-c2-	60	0.182123
1603	c1+c2+	-60	1.44699
1603	c1+c2+	-57.5	1.50444
1603	c1+c2+	-55	1.15844
1603	c1+c2+	-52.5	1.39813
1603	c1+c2+	-50	1.37108
1603	c1+c2+	-47.5	1.13708
1603	c1+c2+	-45	0.135877
1603	c1+c2+	-42.5	-0.0531487
1603	c1+c2+	-40	-0.215536
1603	c1+c2+	-37.5	-0.347919
1603	c1+c2+	-35	0.00928731
1603	c1+c2+	-32.5	-0.0803093
1603	c1+c2+	-30	-0.139732
1603	c1+c2+	-27.5	-0.142206
1603	c1+c2+	-25	-0.0535
1603	c1+c2+	-22.5	-0.347355
1603	c1+c2+	-20	-0.319659
1603	c1+c2+	-17.5	-0.281524
1603	c1+c2+	-15	-0.36462
1603	c1+c2+	-12.5	-0.457876
1603	c1+c2+	-10	-0.44554
1603	c1+c2+	-7.5	-0.324505
1603	c1+c2+	-5	0.104281
1603	c1+c2+	-2.5	0.235149
1603	c1+c2+	0	0.0889604
1603	c1+c2+	2.5	-0.0595482
1603	c1+c2+	5	0.182534
1603	c1+c2+	7.5	0.240819
1603	c1+c2+	10	0.814618
1603	c1+c2+	12.5	0.491059
1603	c1+c2+	15	1.05166
1603	c1+c2+	17.5	0.628654
1603	c1+c2+	20	0.526357
1603	c1+c2+	22.5	0.732498
1603	c1+c2+	25	0.806188
1603	c1+c2+	27.5	1.44544
1603	c1+c2+	30	1.45605
1603	c1+c2+	32.5	1.49445
1603	c1+c2+	35	1.07976
[truncated: 2,411 more rows]

## Sheet: ExtData7f_ii
mouse	ev	time	start_state	pc	pc_value
DL207	DL207-0	-60	3	pc1	-0.63076
DL207	DL207-0	-57.5	3	pc1	-0.609178
DL207	DL207-0	-55	3	pc1	-0.536424
DL207	DL207-0	-52.5	3	pc1	-0.542746
DL207	DL207-0	-50	3	pc1	-0.699346
DL207	DL207-0	-47.5	3	pc1	-0.787182
DL207	DL207-0	-45	3	pc1	-0.643697
DL207	DL207-0	-42.5	3	pc1	-0.391188
DL207	DL207-0	-40	3	pc1	-0.292018
DL207	DL207-0	-37.5	3	pc1	-0.405143
DL207	DL207-0	-35	3	pc1	-0.526074
DL207	DL207-0	-32.5	3	pc1	-0.57023
DL207	DL207-0	-30	3	pc1	-0.56602
DL207	DL207-0	-27.5	3	pc1	-0.501648
DL207	DL207-0	-25	3	pc1	-0.439546
DL207	DL207-0	-22.5	3	pc1	-0.418883
DL207	DL207-0	-20	3	pc1	-0.40857
DL207	DL207-0	-17.5	3	pc1	-0.419785
DL207	DL207-0	-15	3	pc1	-0.424129
DL207	DL207-0	-12.5	3	pc1	-0.414887
DL207	DL207-0	-10	3	pc1	-0.372177
DL207	DL207-0	-7.5	3	pc1	-0.345327
DL207	DL207-0	-5	3	pc1	-0.351897
DL207	DL207-0	-2.5	3	pc1	-0.180496
DL207	DL207-0	0	3	pc1	0.13673
DL207	DL207-0	2.5	3	pc1	0.521464
DL207	DL207-0	5	3	pc1	0.857553
DL207	DL207-0	7.5	3	pc1	0.79955
DL207	DL207-0	10	3	pc1	0.363919
DL207	DL207-0	12.5	3	pc1	-0.0369145
DL207	DL207-0	15	3	pc1	-0.19534
DL207	DL207-0	17.5	3	pc1	-0.105542
DL207	DL207-0	20	3	pc1	0.0249086
DL207	DL207-0	22.5	3	pc1	0.0185795
DL207	DL207-0	25	3	pc1	0.0354663
DL207	DL207-0	27.5	3	pc1	0.109436
DL207	DL207-0	30	3	pc1	0.215212
DL207	DL207-0	32.5	3	pc1	0.380072
DL207	DL207-0	35	3	pc1	0.602548
DL207	DL207-0	37.5	3	pc1	0.85098
DL207	DL207-0	40	3	pc1	1.24637
DL207	DL207-0	42.5	3	pc1	1.55017
DL207	DL207-0	45	3	pc1	1.54796
DL207	DL207-0	47.5	3	pc1	1.59315
DL207	DL207-0	50	3	pc1	1.70114
DL207	DL207-0	52.5	3	pc1	1.72695
DL207	DL207-0	55	3	pc1	1.65133
DL207	DL207-0	57.5	3	pc1	1.48482
DL207	DL207-0	60	3	pc1	1.19623
DL207	DL207-0	-60	3	pc2	0.970503
DL207	DL207-0	-57.5	3	pc2	0.617091
DL207	DL207-0	-55	3	pc2	-0.13124
DL207	DL207-0	-52.5	3	pc2	-0.474921
DL207	DL207-0	-50	3	pc2	-0.0658591
DL207	DL207-0	-47.5	3	pc2	0.466499
DL207	DL207-0	-45	3	pc2	0.431371
DL207	DL207-0	-42.5	3	pc2	-0.22189
DL207	DL207-0	-40	3	pc2	-0.765593
DL207	DL207-0	-37.5	3	pc2	-0.59254
DL207	DL207-0	-35	3	pc2	-0.0544705
DL207	DL207-0	-32.5	3	pc2	0.421649
DL207	DL207-0	-30	3	pc2	0.828746
DL207	DL207-0	-27.5	3	pc2	0.967269
DL207	DL207-0	-25	3	pc2	0.860623
DL207	DL207-0	-22.5	3	pc2	0.812457
DL207	DL207-0	-20	3	pc2	1.03508
DL207	DL207-0	-17.5	3	pc2	1.29061
DL207	DL207-0	-15	3	pc2	1.31049
DL207	DL207-0	-12.5	3	pc2	1.26365
DL207	DL207-0	-10	3	pc2	1.31297
DL207	DL207-0	-7.5	3	pc2	1.2613
DL207	DL207-0	-5	3	pc2	0.865889
DL207	DL207-0	-2.5	3	pc2	0.0278072
DL207	DL207-0	0	3	pc2	-1.05045
DL207	DL207-0	2.5	3	pc2	-1.69568
DL207	DL207-0	5	3	pc2	-1.70024
DL207	DL207-0	7.5	3	pc2	-1.41544
DL207	DL207-0	10	3	pc2	-1.02327
DL207	DL207-0	12.5	3	pc2	-0.525531
DL207	DL207-0	15	3	pc2	-0.111494
DL207	DL207-0	17.5	3	pc2	-0.0528292
DL207	DL207-0	20	3	pc2	-0.250006
DL207	DL207-0	22.5	3	pc2	-0.237212
DL207	DL207-0	25	3	pc2	0.0797624
DL207	DL207-0	27.5	3	pc2	0.407044
DL207	DL207-0	30	3	pc2	0.519142
DL207	DL207-0	32.5	3	pc2	0.602727
DL207	DL207-0	35	3	pc2	0.802363
DL207	DL207-0	37.5	3	pc2	0.916115
DL207	DL207-0	40	3	pc2	0.908096
DL207	DL207-0	42.5	3	pc2	0.874539
DL207	DL207-0	45	3	pc2	0.837685
DL207	DL207-0	47.5	3	pc2	0.680564
DL207	DL207-0	50	3	pc2	0.200406
DL207	DL207-0	52.5	3	pc2	-0.558398
DL207	DL207-0	55	3	pc2	-1.10457
DL207	DL207-0	57.5	3	pc2	-1.20661
DL207	DL207-0	60	3	pc2	-1.0851
DL207	DL207-1	-60	3	pc1	-0.580337
DL207	DL207-1	-57.5	3	pc1	-0.518915
DL207	DL207-1	-55	3	pc1	-0.493066
DL207	DL207-1	-52.5	3	pc1	-0.522648
DL207	DL207-1	-50	3	pc1	-0.586083
DL207	DL207-1	-47.5	3	pc1	-0.58264
DL207	DL207-1	-45	3	pc1	-0.525254
DL207	DL207-1	-42.5	3	pc1	-0.547416
DL207	DL207-1	-40	3	pc1	-0.639392
DL207	DL207-1	-37.5	3	pc1	-0.644357
DL207	DL207-1	-35	3	pc1	-0.625317
DL207	DL207-1	-32.5	3	pc1	-0.732138
DL207	DL207-1	-30	3	pc1	-0.812092
DL207	DL207-1	-27.5	3	pc1	-0.756816
DL207	DL207-1	-25	3	pc1	-0.618412
DL207	DL207-1	-22.5	3	pc1	-0.495662
DL207	DL207-1	-20	3	pc1	-0.489593
DL207	DL207-1	-17.5	3	pc1	-0.583254
DL207	DL207-1	-15	3	pc1	-0.639202
DL207	DL207-1	-12.5	3	pc1	-0.66046
DL207	DL207-1	-10	3	pc1	-0.669245
DL207	DL207-1	-7.5	3	pc1	-0.629192
DL207	DL207-1	-5	3	pc1	-0.58921
DL207	DL207-1	-2.5	3	pc1	-0.501789
DL207	DL207-1	0	3	pc1	-0.203918
DL207	DL207-1	2.5	3	pc1	0.239764
DL207	DL207-1	5	3	pc1	0.361871
DL207	DL207-1	7.5	3	pc1	0.0717967
DL207	DL207-1	10	3	pc1	-0.179468
DL207	DL207-1	12.5	3	pc1	-0.334947
DL207	DL207-1	15	3	pc1	-0.617924
DL207	DL207-1	17.5	3	pc1	-0.774688
DL207	DL207-1	20	3	pc1	-0.692548
DL207	DL207-1	22.5	3	pc1	-0.613296
DL207	DL207-1	25	3	pc1	-0.546517
DL207	DL207-1	27.5	3	pc1	-0.460741
DL207	DL207-1	30	3	pc1	-0.557479
DL207	DL207-1	32.5	3	pc1	-0.728559
DL207	DL207-1	35	3	pc1	-0.659345
DL207	DL207-1	37.5	3	pc1	-0.417233
DL207	DL207-1	40	3	pc1	-0.288487
DL207	DL207-1	42.5	3	pc1	-0.376854
DL207	DL207-1	45	3	pc1	-0.565318
DL207	DL207-1	47.5	3	pc1	-0.693944
DL207	DL207-1	50	3	pc1	-0.677624
DL207	DL207-1	52.5	3	pc1	-0.535197
DL207	DL207-1	55	3	pc1	-0.322535
DL207	DL207-1	57.5	3	pc1	-0.219878
DL207	DL207-1	60	3	pc1	-0.271379
DL207	DL207-1	-60	3	pc2	0.111388
DL207	DL207-1	-57.5	3	pc2	0.434382
DL207	DL207-1	-55	3	pc2	0.284007
DL207	DL207-1	-52.5	3	pc2	-0.168576
DL207	DL207-1	-50	3	pc2	-0.52198
DL207	DL207-1	-47.5	3	pc2	-0.660295
DL207	DL207-1	-45	3	pc2	-0.862431
DL207	DL207-1	-42.5	3	pc2	-0.937634
DL207	DL207-1	-40	3	pc2	-0.568949
DL207	DL207-1	-37.5	3	pc2	-0.118471
DL207	DL207-1	-35	3	pc2	0.0191023
DL207	DL207-1	-32.5	3	pc2	0.072145
DL207	DL207-1	-30	3	pc2	0.297096
DL207	DL207-1	-27.5	3	pc2	0.404865
DL207	DL207-1	-25	3	pc2	0.464089
DL207	DL207-1	-22.5	3	pc2	0.661039
DL207	DL207-1	-20	3	pc2	0.831765
DL207	DL207-1	-17.5	3	pc2	0.978831
DL207	DL207-1	-15	3	pc2	1.08038
DL207	DL207-1	-12.5	3	pc2	1.06256
DL207	DL207-1	-10	3	pc2	0.907931
DL207	DL207-1	-7.5	3	pc2	0.588883
DL207	DL207-1	-5	3	pc2	0.226973
DL207	DL207-1	-2.5	3	pc2	-0.313883
DL207	DL207-1	0	3	pc2	-1.12319
DL207	DL207-1	2.5	3	pc2	-1.75382
DL207	DL207-1	5	3	pc2	-1.65653
DL207	DL207-1	7.5	3	pc2	-1.06269
DL207	DL207-1	10	3	pc2	-0.668256
DL207	DL207-1	12.5	3	pc2	-0.482828
DL207	DL207-1	15	3	pc2	0.00019348
DL207	DL207-1	17.5	3	pc2	0.57746
DL207	DL207-1	20	3	pc2	0.850169
DL207	DL207-1	22.5	3	pc2	0.607408
DL207	DL207-1	25	3	pc2	-0.0367265
DL207	DL207-1	27.5	3	pc2	-0.491156
DL207	DL207-1	30	3	pc2	-0.221634
DL207	DL207-1	32.5	3	pc2	0.418929
DL207	DL207-1	35	3	pc2	0.755669
DL207	DL207-1	37.5	3	pc2	0.661455
DL207	DL207-1	40	3	pc2	0.350728
DL207	DL207-1	42.5	3	pc2	0.0370817
DL207	DL207-1	45	3	pc2	0.0898449
DL207	DL207-1	47.5	3	pc2	0.460112
DL207	DL207-1	50	3	pc2	0.853399
DL207	DL207-1	52.5	3	pc2	1.12169
DL207	DL207-1	55	3	pc2	1.15907
DL207	DL207-1	57.5	3	pc2	1.01936
DL207	DL207-1	60	3	pc2	0.629214
DL207	DL207-2	-60	3	pc1	-0.319189
DL207	DL207-2	-57.5	3	pc1	-0.282104
DL207	DL207-2	-55	3	pc1	-0.219802
DL207	DL207-2	-52.5	3	pc1	-0.191056
DL207	DL207-2	-50	3	pc1	-0.229744
DL207	DL207-2	-47.5	3	pc1	-0.279858
DL207	DL207-2	-45	3	pc1	-0.337561
DL207	DL207-2	-42.5	3	pc1	-0.374706
DL207	DL207-2	-40	3	pc1	-0.408743
DL207	DL207-2	-37.5	3	pc1	-0.39726
DL207	DL207-2	-35	3	pc1	-0.273026
DL207	DL207-2	-32.5	3	pc1	-0.0948608
DL207	DL207-2	-30	3	pc1	-0.0657366
DL207	DL207-2	-27.5	3	pc1	-0.115452
DL207	DL207-2	-25	3	pc1	-0.149213
DL207	DL207-2	-22.5	3	pc1	-0.235809
DL207	DL207-2	-20	3	pc1	-0.387952
DL207	DL207-2	-17.5	3	pc1	-0.514152
DL207	DL207-2	-15	3	pc1	-0.584803
DL207	DL207-2	-12.5	3	pc1	-0.496025
DL207	DL207-2	-10	3	pc1	-0.275489
DL207	DL207-2	-7.5	3	pc1	-0.246915
DL207	DL207-2	-5	3	pc1	-0.393233
DL207	DL207-2	-2.5	3	pc1	-0.471213
DL207	DL207-2	0	3	pc1	-0.417267
DL207	DL207-2	2.5	3	pc1	-0.378697
DL207	DL207-2	5	3	pc1	-0.35384
DL207	DL207-2	7.5	3	pc1	-0.269982
DL207	DL207-2	10	3	pc1	-0.210691
DL207	DL207-2	12.5	3	pc1	-0.267106
DL207	DL207-2	15	3	pc1	-0.299537
DL207	DL207-2	17.5	3	pc1	-0.156284
DL207	DL207-2	20	3	pc1	0.143247
DL207	DL207-2	22.5	3	pc1	0.345348
DL207	DL207-2	25	3	pc1	0.430456
DL207	DL207-2	27.5	3	pc1	0.671593
DL207	DL207-2	30	3	pc1	0.924682
DL207	DL207-2	32.5	3	pc1	1.07096
DL207	DL207-2	35	3	pc1	1.29696
DL207	DL207-2	37.5	3	pc1	1.74786
DL207	DL207-2	40	3	pc1	2.47782
DL207	DL207-2	42.5	3	pc1	3.08558
DL207	DL207-2	45	3	pc1	3.36767
DL207	DL207-2	47.5	3	pc1	3.54521
DL207	DL207-2	50	3	pc1	3.73407
DL207	DL207-2	52.5	3	pc1	3.59571
DL207	DL207-2	55	3	pc1	2.98133
DL207	DL207-2	57.5	3	pc1	2.62737
DL207	DL207-2	60	3	pc1	2.69128
DL207	DL207-2	-60	3	pc2	1.17868
DL207	DL207-2	-57.5	3	pc2	1.0129
DL207	DL207-2	-55	3	pc2	0.46553
DL207	DL207-2	-52.5	3	pc2	-0.432585
DL207	DL207-2	-50	3	pc2	-0.994348
DL207	DL207-2	-47.5	3	pc2	-0.792714
DL207	DL207-2	-45	3	pc2	-0.247061
DL207	DL207-2	-42.5	3	pc2	0.159746
DL207	DL207-2	-40	3	pc2	0.490582
DL207	DL207-2	-37.5	3	pc2	0.603073
DL207	DL207-2	-35	3	pc2	-0.040573
DL207	DL207-2	-32.5	3	pc2	-1.22846
DL207	DL207-2	-30	3	pc2	-1.80922
DL207	DL207-2	-27.5	3	pc2	-1.70786
DL207	DL207-2	-25	3	pc2	-1.45642
DL207	DL207-2	-22.5	3	pc2	-1.10618
DL207	DL207-2	-20	3	pc2	-0.622231
DL207	DL207-2	-17.5	3	pc2	-0.199124
DL207	DL207-2	-15	3	pc2	-0.0345061
DL207	DL207-2	-12.5	3	pc2	-0.552407
DL207	DL207-2	-10	3	pc2	-1.43078
DL207	DL207-2	-7.5	3	pc2	-1.39138
DL207	DL207-2	-5	3	pc2	-0.513208
DL207	DL207-2	-2.5	3	pc2	0.380018
DL207	DL207-2	0	3	pc2	0.990411
DL207	DL207-2	2.5	3	pc2	1.33459
DL207	DL207-2	5	3	pc2	1.41371
DL207	DL207-2	7.5	3	pc2	1.31153
DL207	DL207-2	10	3	pc2	1.19646
DL207	DL207-2	12.5	3	pc2	1.17493
DL207	DL207-2	15	3	pc2	1.22967
DL207	DL207-2	17.5	3	pc2	1.23125
DL207	DL207-2	20	3	pc2	1.15844
DL207	DL207-2	22.5	3	pc2	1.11182
DL207	DL207-2	25	3	pc2	1.10022
DL207	DL207-2	27.5	3	pc2	1.13295
DL207	DL207-2	30	3	pc2	1.237
DL207	DL207-2	32.5	3	pc2	1.32177
DL207	DL207-2	35	3	pc2	1.31501
DL207	DL207-2	37.5	3	pc2	1.17812
DL207	DL207-2	40	3	pc2	0.965126
DL207	DL207-2	42.5	3	pc2	0.888165
DL207	DL207-2	45	3	pc2	1.06477
DL207	DL207-2	47.5	3	pc2	1.23359
DL207	DL207-2	50	3	pc2	1.04373
DL207	DL207-2	52.5	3	pc2	0.819072
DL207	DL207-2	55	3	pc2	0.93723
DL207	DL207-2	57.5	3	pc2	0.996688
DL207	DL207-2	60	3	pc2	0.584066
DL207	DL207-4	-60	3	pc1	-0.418662
DL207	DL207-4	-57.5	3	pc1	-0.525336
DL207	DL207-4	-55	3	pc1	-0.56484
DL207	DL207-4	-52.5	3	pc1	-0.557714
DL207	DL207-4	-50	3	pc1	-0.543122
DL207	DL207-4	-47.5	3	pc1	-0.557606
DL207	DL207-4	-45	3	pc1	-0.487533
DL207	DL207-4	-42.5	3	pc1	-0.320981
DL207	DL207-4	-40	3	pc1	-0.107911
DL207	DL207-4	-37.5	3	pc1	0.101118
DL207	DL207-4	-35	3	pc1	0.146222
DL207	DL207-4	-32.5	3	pc1	0.00212767
DL207	DL207-4	-30	3	pc1	-0.150469
DL207	DL207-4	-27.5	3	pc1	-0.162693
DL207	DL207-4	-25	3	pc1	-0.0351843
DL207	DL207-4	-22.5	3	pc1	0.165713
DL207	DL207-4	-20	3	pc1	0.256027
DL207	DL207-4	-17.5	3	pc1	0.104433
DL207	DL207-4	-15	3	pc1	-0.0498737
DL207	DL207-4	-12.5	3	pc1	0.0300768
DL207	DL207-4	-10	3	pc1	0.057068
DL207	DL207-4	-7.5	3	pc1	-0.184339
DL207	DL207-4	-5	3	pc1	-0.44009
DL207	DL207-4	-2.5	3	pc1	-0.537338
DL207	DL207-4	0	3	pc1	-0.487698
DL207	DL207-4	2.5	3	pc1	-0.357506
DL207	DL207-4	5	3	pc1	-0.170698
DL207	DL207-4	7.5	3	pc1	0.0420027
DL207	DL207-4	10	3	pc1	0.0976058
DL207	DL207-4	12.5	3	pc1	-0.00657086
DL207	DL207-4	15	3	pc1	0.0951966
DL207	DL207-4	17.5	3	pc1	0.465264
DL207	DL207-4	20	3	pc1	0.821
DL207	DL207-4	22.5	3	pc1	0.963092
DL207	DL207-4	25	3	pc1	1.02899
DL207	DL207-4	27.5	3	pc1	1.03985
DL207	DL207-4	30	3	pc1	0.819407
DL207	DL207-4	32.5	3	pc1	0.602523
DL207	DL207-4	35	3	pc1	0.557925
DL207	DL207-4	37.5	3	pc1	0.507051
DL207	DL207-4	40	3	pc1	0.427265
DL207	DL207-4	42.5	3	pc1	0.439456
DL207	DL207-4	45	3	pc1	0.470891
DL207	DL207-4	47.5	3	pc1	0.361896
DL207	DL207-4	50	3	pc1	0.344598
DL207	DL207-4	52.5	3	pc1	0.559081
DL207	DL207-4	55	3	pc1	0.763345
DL207	DL207-4	57.5	3	pc1	0.721855
DL207	DL207-4	60	3	pc1	0.543575
DL207	DL207-4	-60	3	pc2	0.199031
DL207	DL207-4	-57.5	3	pc2	0.787767
DL207	DL207-4	-55	3	pc2	1.14858
DL207	DL207-4	-52.5	3	pc2	1.24916
DL207	DL207-4	-50	3	pc2	1.20985
DL207	DL207-4	-47.5	3	pc2	1.25317
DL207	DL207-4	-45	3	pc2	1.35827
DL207	DL207-4	-42.5	3	pc2	1.45932
DL207	DL207-4	-40	3	pc2	1.58423
DL207	DL207-4	-37.5	3	pc2	1.58537
DL207	DL207-4	-35	3	pc2	1.32698
DL207	DL207-4	-32.5	3	pc2	1.16667
DL207	DL207-4	-30	3	pc2	1.12595
DL207	DL207-4	-27.5	3	pc2	0.599255
DL207	DL207-4	-25	3	pc2	-0.533824
DL207	DL207-4	-22.5	3	pc2	-1.50634
DL207	DL207-4	-20	3	pc2	-1.67483
DL207	DL207-4	-17.5	3	pc2	-1.19105
DL207	DL207-4	-15	3	pc2	-0.84075
DL207	DL207-4	-12.5	3	pc2	-1.10064
DL207	DL207-4	-10	3	pc2	-1.282
DL207	DL207-4	-7.5	3	pc2	-0.757231
DL207	DL207-4	-5	3	pc2	0.0175889
DL207	DL207-4	-2.5	3	pc2	0.668999
DL207	DL207-4	0	3	pc2	1.06422
DL207	DL207-4	2.5	3	pc2	1.2289
DL207	DL207-4	5	3	pc2	1.33052
DL207	DL207-4	7.5	3	pc2	1.31226
DL207	DL207-4	10	3	pc2	1.15532
DL207	DL207-4	12.5	3	pc2	1.0992
DL207	DL207-4	15	3	pc2	1.21677
DL207	DL207-4	17.5	3	pc2	1.1569
DL207	DL207-4	20	3	pc2	0.510736
DL207	DL207-4	22.5	3	pc2	-0.595235
DL207	DL207-4	25	3	pc2	-1.39577
DL207	DL207-4	27.5	3	pc2	-1.36824
DL207	DL207-4	30	3	pc2	-0.858577
DL207	DL207-4	32.5	3	pc2	-0.575411
DL207	DL207-4	35	3	pc2	-0.51196
DL207	DL207-4	37.5	3	pc2	-0.178076
DL207	DL207-4	40	3	pc2	0.307712
DL207	DL207-4	42.5	3	pc2	0.522288
DL207	DL207-4	45	3	pc2	0.545894
DL207	DL207-4	47.5	3	pc2	0.773254
DL207	DL207-4	50	3	pc2	0.966027
DL207	DL207-4	52.5	3	pc2	0.823997
DL207	DL207-4	55	3	pc2	0.77282
DL207	DL207-4	57.5	3	pc2	0.97525
DL207	DL207-4	60	3	pc2	1.18097
DL207	DL207-5	-60	3	pc1	-0.369797
DL207	DL207-5	-57.5	3	pc1	-0.411207
DL207	DL207-5	-55	3	pc1	-0.445307
DL207	DL207-5	-52.5	3	pc1	-0.459578
DL207	DL207-5	-50	3	pc1	-0.453904
DL207	DL207-5	-47.5	3	pc1	-0.379374
DL207	DL207-5	-45	3	pc1	-0.177385
DL207	DL207-5	-42.5	3	pc1	-0.0331737
DL207	DL207-5	-40	3	pc1	-0.150263
DL207	DL207-5	-37.5	3	pc1	-0.375331
DL207	DL207-5	-35	3	pc1	-0.530329
DL207	DL207-5	-32.5	3	pc1	-0.514101
DL207	DL207-5	-30	3	pc1	-0.350768
DL207	DL207-5	-27.5	3	pc1	-0.279898
DL207	DL207-5	-25	3	pc1	-0.347778
DL207	DL207-5	-22.5	3	pc1	-0.454893
DL207	DL207-5	-20	3	pc1	-0.562905
DL207	DL207-5	-17.5	3	pc1	-0.560011
DL207	DL207-5	-15	3	pc1	-0.448332
DL207	DL207-5	-12.5	3	pc1	-0.422238
DL207	DL207-5	-10	3	pc1	-0.482747
DL207	DL207-5	-7.5	3	pc1	-0.488382
DL207	DL207-5	-5	3	pc1	-0.410381
DL207	DL207-5	-2.5	3	pc1	-0.298188
DL207	DL207-5	0	3	pc1	-0.14748
DL207	DL207-5	2.5	3	pc1	0.0292319
DL207	DL207-5	5	3	pc1	0.189134
DL207	DL207-5	7.5	3	pc1	0.276709
DL207	DL207-5	10	3	pc1	0.192548
DL207	DL207-5	12.5	3	pc1	-0.0437283
DL207	DL207-5	15	3	pc1	-0.252767
DL207	DL207-5	17.5	3	pc1	-0.345301
DL207	DL207-5	20	3	pc1	-0.280908
DL207	DL207-5	22.5	3	pc1	-0.0243225
DL207	DL207-5	25	3	pc1	0.393087
DL207	DL207-5	27.5	3	pc1	0.659268
DL207	DL207-5	30	3	pc1	0.65761
DL207	DL207-5	32.5	3	pc1	0.511296
DL207	DL207-5	35	3	pc1	0.119652
DL207	DL207-5	37.5	3	pc1	-0.306847
DL207	DL207-5	40	3	pc1	-0.540558
DL207	DL207-5	42.5	3	pc1	-0.557572
DL207	DL207-5	45	3	pc1	-0.405499
DL207	DL207-5	47.5	3	pc1	-0.205781
DL207	DL207-5	50	3	pc1	-0.122255
DL207	DL207-5	52.5	3	pc1	-0.192463
DL207	DL207-5	55	3	pc1	-0.273946
DL207	DL207-5	57.5	3	pc1	-0.269877
DL207	DL207-5	60	3	pc1	-0.260769
DL207	DL207-5	-60	3	pc2	-0.0838283
DL207	DL207-5	-57.5	3	pc2	-0.403307
DL207	DL207-5	-55	3	pc2	-0.189307
DL207	DL207-5	-52.5	3	pc2	0.161851
DL207	DL207-5	-50	3	pc2	0.412097
DL207	DL207-5	-47.5	3	pc2	0.563009
DL207	DL207-5	-45	3	pc2	0.367921
DL207	DL207-5	-42.5	3	pc2	-0.117861
DL207	DL207-5	-40	3	pc2	-0.140835
DL207	DL207-5	-37.5	3	pc2	0.321932
DL207	DL207-5	-35	3	pc2	0.660555
DL207	DL207-5	-32.5	3	pc2	0.459062
DL207	DL207-5	-30	3	pc2	-0.185245
DL207	DL207-5	-27.5	3	pc2	-0.567197
DL207	DL207-5	-25	3	pc2	-0.328814
DL207	DL207-5	-22.5	3	pc2	0.207886
DL207	DL207-5	-20	3	pc2	0.729382
DL207	DL207-5	-17.5	3	pc2	1.07422
DL207	DL207-5	-15	3	pc2	1.16713
DL207	DL207-5	-12.5	3	pc2	1.12969
DL207	DL207-5	-10	3	pc2	1.10617
DL207	DL207-5	-7.5	3	pc2	1.17975
DL207	DL207-5	-5	3	pc2	1.27199
DL207	DL207-5	-2.5	3	pc2	1.39847
DL207	DL207-5	0	3	pc2	1.6363
DL207	DL207-5	2.5	3	pc2	1.72817
DL207	DL207-5	5	3	pc2	1.49026
DL207	DL207-5	7.5	3	pc2	1.16611
DL207	DL207-5	10	3	pc2	0.998842
DL207	DL207-5	12.5	3	pc2	0.924635
DL207	DL207-5	15	3	pc2	0.89766
DL207	DL207-5	17.5	3	pc2	1.00959
DL207	DL207-5	20	3	pc2	1.05721
DL207	DL207-5	22.5	3	pc2	0.641581
DL207	DL207-5	25	3	pc2	-0.358619
DL207	DL207-5	27.5	3	pc2	-1.26029
DL207	DL207-5	30	3	pc2	-1.45371
DL207	DL207-5	32.5	3	pc2	-1.3775
DL207	DL207-5	35	3	pc2	-1.24019
DL207	DL207-5	37.5	3	pc2	-0.807598
DL207	DL207-5	40	3	pc2	-0.197918
DL207	DL207-5	42.5	3	pc2	0.217646
DL207	DL207-5	45	3	pc2	0.418987
DL207	DL207-5	47.5	3	pc2	0.323728
DL207	DL207-5	50	3	pc2	0.0857181
DL207	DL207-5	52.5	3	pc2	0.257075
DL207	DL207-5	55	3	pc2	0.543922
DL207	DL207-5	57.5	3	pc2	0.668898
DL207	DL207-5	60	3	pc2	0.660328
DL207	DL207-8	-60	3	pc1	0.304699
DL207	DL207-8	-57.5	3	pc1	1.0876
DL207	DL207-8	-55	3	pc1	1.5601
DL207	DL207-8	-52.5	3	pc1	1.4155
DL207	DL207-8	-50	3	pc1	0.760529
DL207	DL207-8	-47.5	3	pc1	0.0223259
DL207	DL207-8	-45	3	pc1	-0.327684
DL207	DL207-8	-42.5	3	pc1	-0.316631
DL207	DL207-8	-40	3	pc1	-0.256743
DL207	DL207-8	-37.5	3	pc1	-0.271526
DL207	DL207-8	-35	3	pc1	-0.252057
DL207	DL207-8	-32.5	3	pc1	-0.0895349
DL207	DL207-8	-30	3	pc1	0.101513
DL207	DL207-8	-27.5	3	pc1	0.262207
DL207	DL207-8	-25	3	pc1	0.603403
DL207	DL207-8	-22.5	3	pc1	0.748759
DL207	DL207-8	-20	3	pc1	0.467673
DL207	DL207-8	-17.5	3	pc1	0.135594
DL207	DL207-8	-15	3	pc1	0.0327749
DL207	DL207-8	-12.5	3	pc1	0.0366396
DL207	DL207-8	-10	3	pc1	0.0218894
DL207	DL207-8	-7.5	3	pc1	-0.0280477
DL207	DL207-8	-5	3	pc1	-0.10946
DL207	DL207-8	-2.5	3	pc1	-0.137158
DL207	DL207-8	0	3	pc1	-0.133233
DL207	DL207-8	2.5	3	pc1	-0.125615
DL207	DL207-8	5	3	pc1	-0.118415
DL207	DL207-8	7.5	3	pc1	-0.101861
DL207	DL207-8	10	3	pc1	-0.0146493
DL207	DL207-8	12.5	3	pc1	0.175768
DL207	DL207-8	15	3	pc1	0.526589
DL207	DL207-8	17.5	3	pc1	0.898549
DL207	DL207-8	20	3	pc1	0.894471
DL207	DL207-8	22.5	3	pc1	0.470029
DL207	DL207-8	25	3	pc1	-0.00123581
DL207	DL207-8	27.5	3	pc1	-0.23504
DL207	DL207-8	30	3	pc1	-0.300904
DL207	DL207-8	32.5	3	pc1	-0.276992
DL207	DL207-8	35	3	pc1	-0.133922
DL207	DL207-8	37.5	3	pc1	-0.00789014
DL207	DL207-8	40	3	pc1	-0.0755339
DL207	DL207-8	42.5	3	pc1	-0.210865
DL207	DL207-8	45	3	pc1	-0.201036
DL207	DL207-8	47.5	3	pc1	-0.0600152
DL207	DL207-8	50	3	pc1	0.212959
DL207	DL207-8	52.5	3	pc1	0.518911
DL207	DL207-8	55	3	pc1	0.4659
DL207	DL207-8	57.5	3	pc1	0.0598556
DL207	DL207-8	60	3	pc1	-0.137054
DL207	DL207-8	-60	3	pc2	-1.13759
DL207	DL207-8	-57.5	3	pc2	-1.66466
DL207	DL207-8	-55	3	pc2	-2.08828
DL207	DL207-8	-52.5	3	pc2	-2.09669
DL207	DL207-8	-50	3	pc2	-1.79739
DL207	DL207-8	-47.5	3	pc2	-1.35831
DL207	DL207-8	-45	3	pc2	-1.08297
DL207	DL207-8	-42.5	3	pc2	-1.00505
DL207	DL207-8	-40	3	pc2	-0.924389
DL207	DL207-8	-37.5	3	pc2	-0.850102
DL207	DL207-8	-35	3	pc2	-0.937552
DL207	DL207-8	-32.5	3	pc2	-1.23572
DL207	DL207-8	-30	3	pc2	-1.54663
DL207	DL207-8	-27.5	3	pc2	-1.71352
DL207	DL207-8	-25	3	pc2	-2.0461
DL207	DL207-8	-22.5	3	pc2	-2.28489
DL207	DL207-8	-20	3	pc2	-1.94013
DL207	DL207-8	-17.5	3	pc2	-1.38814
DL207	DL207-8	-15	3	pc2	-1.16212
DL207	DL207-8	-12.5	3	pc2	-1.06454
DL207	DL207-8	-10	3	pc2	-0.941646
DL207	DL207-8	-7.5	3	pc2	-0.817841
DL207	DL207-8	-5	3	pc2	-0.677564
DL207	DL207-8	-2.5	3	pc2	-0.660042
DL207	DL207-8	0	3	pc2	-0.599829
DL207	DL207-8	2.5	3	pc2	-0.314648
DL207	DL207-8	5	3	pc2	0.0543496
DL207	DL207-8	7.5	3	pc2	0.334953
DL207	DL207-8	10	3	pc2	0.356212
DL207	DL207-8	12.5	3	pc2	0.0154237
DL207	DL207-8	15	3	pc2	-0.652084
DL207	DL207-8	17.5	3	pc2	-1.50791
DL207	DL207-8	20	3	pc2	-2.20942
DL207	DL207-8	22.5	3	pc2	-2.19101
DL207	DL207-8	25	3	pc2	-1.45015
DL207	DL207-8	27.5	3	pc2	-0.739854
DL207	DL207-8	30	3	pc2	-0.476727
DL207	DL207-8	32.5	3	pc2	-0.304823
DL207	DL207-8	35	3	pc2	-0.0433461
DL207	DL207-8	37.5	3	pc2	0.0692267
DL207	DL207-8	40	3	pc2	0.139012
DL207	DL207-8	42.5	3	pc2	0.432069
DL207	DL207-8	45	3	pc2	0.78077
DL207	DL207-8	47.5	3	pc2	0.895758
DL207	DL207-8	50	3	pc2	0.761077
DL207	DL207-8	52.5	3	pc2	0.468525
DL207	DL207-8	55	3	pc2	0.112584
DL207	DL207-8	57.5	3	pc2	-0.134524
DL207	DL207-8	60	3	pc2	-0.256172
DL207	DL207-10	-60	3	pc1	2.74486
DL207	DL207-10	-57.5	3	pc1	2.29922
DL207	DL207-10	-55	3	pc1	1.81626
DL207	DL207-10	-52.5	3	pc1	1.90463
DL207	DL207-10	-50	3	pc1	2.73573
DL207	DL207-10	-47.5	3	pc1	3.77747
DL207	DL207-10	-45	3	pc1	3.85561
DL207	DL207-10	-42.5	3	pc1	2.86972
DL207	DL207-10	-40	3	pc1	1.7735
DL207	DL207-10	-37.5	3	pc1	0.880758
DL207	DL207-10	-35	3	pc1	0.320611
DL207	DL207-10	-32.5	3	pc1	0.097827
DL207	DL207-10	-30	3	pc1	-0.0239641
DL207	DL207-10	-27.5	3	pc1	-0.10893
DL207	DL207-10	-25	3	pc1	-0.112195
DL207	DL207-10	-22.5	3	pc1	-0.0622798
DL207	DL207-10	-20	3	pc1	-0.0226459
DL207	DL207-10	-17.5	3	pc1	-0.0208271
DL207	DL207-10	-15	3	pc1	-0.0539428
DL207	DL207-10	-12.5	3	pc1	-0.121095
DL207	DL207-10	-10	3	pc1	-0.248153
DL207	DL207-10	-7.5	3	pc1	-0.321167
DL207	DL207-10	-5	3	pc1	-0.28013
DL207	DL207-10	-2.5	3	pc1	-0.122348
DL207	DL207-10	0	3	pc1	0.0523298
DL207	DL207-10	2.5	3	pc1	0.112404
DL207	DL207-10	5	3	pc1	0.178662
DL207	DL207-10	7.5	3	pc1	0.223721
DL207	DL207-10	10	3	pc1	0.08493
DL207	DL207-10	12.5	3	pc1	-0.110288
DL207	DL207-10	15	3	pc1	-0.13363
DL207	DL207-10	17.5	3	pc1	-0.00995734
DL207	DL207-10	20	3	pc1	0.0885344
DL207	DL207-10	22.5	3	pc1	0.319973
DL207	DL207-10	25	3	pc1	0.598813
DL207	DL207-10	27.5	3	pc1	0.489496
DL207	DL207-10	30	3	pc1	0.320919
DL207	DL207-10	32.5	3	pc1	0.571993
DL207	DL207-10	35	3	pc1	0.984271
DL207	DL207-10	37.5	3	pc1	1.04876
DL207	DL207-10	40	3	pc1	0.631317
DL207	DL207-10	42.5	3	pc1	0.274356
DL207	DL207-10	45	3	pc1	0.423442
DL207	DL207-10	47.5	3	pc1	0.816877
DL207	DL207-10	50	3	pc1	1.24852
DL207	DL207-10	52.5	3	pc1	2.02151
DL207	DL207-10	55	3	pc1	2.49356
DL207	DL207-10	57.5	3	pc1	1.70866
DL207	DL207-10	60	3	pc1	0.833022
DL207	DL207-10	-60	3	pc2	0.843646
DL207	DL207-10	-57.5	3	pc2	1.13737
DL207	DL207-10	-55	3	pc2	1.35601
DL207	DL207-10	-52.5	3	pc2	1.35682
DL207	DL207-10	-50	3	pc2	1.10498
DL207	DL207-10	-47.5	3	pc2	0.827229
DL207	DL207-10	-45	3	pc2	0.667045
DL207	DL207-10	-42.5	3	pc2	0.300046
DL207	DL207-10	-40	3	pc2	-0.522537
DL207	DL207-10	-37.5	3	pc2	-1.21183
DL207	DL207-10	-35	3	pc2	-1.30696
DL207	DL207-10	-32.5	3	pc2	-1.10397
DL207	DL207-10	-30	3	pc2	-0.780926
DL207	DL207-10	-27.5	3	pc2	-0.580777
DL207	DL207-10	-25	3	pc2	-0.504226
DL207	DL207-10	-22.5	3	pc2	-0.231587
DL207	DL207-10	-20	3	pc2	0.104074
DL207	DL207-10	-17.5	3	pc2	0.174318
DL207	DL207-10	-15	3	pc2	0.21467
DL207	DL207-10	-12.5	3	pc2	0.277862
DL207	DL207-10	-10	3	pc2	0.213599
DL207	DL207-10	-7.5	3	pc2	0.405706
DL207	DL207-10	-5	3	pc2	0.7451
DL207	DL207-10	-2.5	3	pc2	0.882854
DL207	DL207-10	0	3	pc2	1.00766
DL207	DL207-10	2.5	3	pc2	1.23706
DL207	DL207-10	5	3	pc2	1.09692
DL207	DL207-10	7.5	3	pc2	0.366369
DL207	DL207-10	10	3	pc2	-0.221897
DL207	DL207-10	12.5	3	pc2	-0.276679
DL207	DL207-10	15	3	pc2	-0.0911092
DL207	DL207-10	17.5	3	pc2	0.158037
DL207	DL207-10	20	3	pc2	0.531219
DL207	DL207-10	22.5	3	pc2	0.809623
DL207	DL207-10	25	3	pc2	0.625092
DL207	DL207-10	27.5	3	pc2	0.288408
DL207	DL207-10	30	3	pc2	0.405239
DL207	DL207-10	32.5	3	pc2	0.664166
DL207	DL207-10	35	3	pc2	0.728734
DL207	DL207-10	37.5	3	pc2	0.792101
DL207	DL207-10	40	3	pc2	0.857034
DL207	DL207-10	42.5	3	pc2	0.869398
DL207	DL207-10	45	3	pc2	0.869002
DL207	DL207-10	47.5	3	pc2	0.918979
DL207	DL207-10	50	3	pc2	0.984964
DL207	DL207-10	52.5	3	pc2	0.657512
DL207	DL207-10	55	3	pc2	-0.215273
DL207	DL207-10	57.5	3	pc2	-1.25123
DL207	DL207-10	60	3	pc2	-1.95171
DL207	DL207-11	-60	3	pc1	-0.264316
DL207	DL207-11	-57.5	3	pc1	-0.210395
DL207	DL207-11	-55	3	pc1	0.0250143
DL207	DL207-11	-52.5	3	pc1	0.236535
DL207	DL207-11	-50	3	pc1	0.244086
DL207	DL207-11	-47.5	3	pc1	-0.00944723
DL207	DL207-11	-45	3	pc1	-0.29534
DL207	DL207-11	-42.5	3	pc1	-0.420963
DL207	DL207-11	-40	3	pc1	-0.403073
DL207	DL207-11	-37.5	3	pc1	-0.33115
DL207	DL207-11	-35	3	pc1	-0.344303
DL207	DL207-11	-32.5	3	pc1	-0.442932
DL207	DL207-11	-30	3	pc1	-0.487575
DL207	DL207-11	-27.5	3	pc1	-0.435784
DL207	DL207-11	-25	3	pc1	-0.304759
DL207	DL207-11	-22.5	3	pc1	-0.188804
DL207	DL207-11	-20	3	pc1	-0.214255
DL207	DL207-11	-17.5	3	pc1	-0.290176
DL207	DL207-11	-15	3	pc1	-0.300174
DL207	DL207-11	-12.5	3	pc1	-0.310313
DL207	DL207-11	-10	3	pc1	-0.328495
DL207	DL207-11	-7.5	3	pc1	-0.238331
DL207	DL207-11	-5	3	pc1	-0.127619
DL207	DL207-11	-2.5	3	pc1	-0.19522
DL207	DL207-11	0	3	pc1	-0.336705
DL207	DL207-11	2.5	3	pc1	-0.341978
DL207	DL207-11	5	3	pc1	-0.211021
DL207	DL207-11	7.5	3	pc1	-0.0519098
DL207	DL207-11	10	3	pc1	0.153882
DL207	DL207-11	12.5	3	pc1	0.667444
DL207	DL207-11	15	3	pc1	1.64329
DL207	DL207-11	17.5	3	pc1	2.55875
DL207	DL207-11	20	3	pc1	2.83371
DL207	DL207-11	22.5	3	pc1	2.83193
DL207	DL207-11	25	3	pc1	3.0499
DL207	DL207-11	27.5	3	pc1	3.89398
DL207	DL207-11	30	3	pc1	4.80585
DL207	DL207-11	32.5	3	pc1	4.8758
DL207	DL207-11	35	3	pc1	4.64662
DL207	DL207-11	37.5	3	pc1	4.8163
DL207	DL207-11	40	3	pc1	5.21642
DL207	DL207-11	42.5	3	pc1	5.56564
DL207	DL207-11	45	3	pc1	5.5397
DL207	DL207-11	47.5	3	pc1	5.31756
DL207	DL207-11	50	3	pc1	5.16653
DL207	DL207-11	52.5	3	pc1	5.05632
DL207	DL207-11	55	3	pc1	4.87328
DL207	DL207-11	57.5	3	pc1	4.66195
DL207	DL207-11	60	3	pc1	4.60643
DL207	DL207-11	-60	3	pc2	-0.507611
DL207	DL207-11	-57.5	3	pc2	-0.577509
DL207	DL207-11	-55	3	pc2	-1.09774
DL207	DL207-11	-52.5	3	pc2	-1.68661
DL207	DL207-11	-50	3	pc2	-1.75589
DL207	DL207-11	-47.5	3	pc2	-1.16821
DL207	DL207-11	-45	3	pc2	-0.307765
DL207	DL207-11	-42.5	3	pc2	0.388934
DL207	DL207-11	-40	3	pc2	0.71528
DL207	DL207-11	-37.5	3	pc2	0.714821
DL207	DL207-11	-35	3	pc2	0.564722
DL207	DL207-11	-32.5	3	pc2	0.505095
DL207	DL207-11	-30	3	pc2	0.620141
DL207	DL207-11	-27.5	3	pc2	0.785392
DL207	DL207-11	-25	3	pc2	0.937991
DL207	DL207-11	-22.5	3	pc2	1.08159
DL207	DL207-11	-20	3	pc2	1.11839
DL207	DL207-11	-17.5	3	pc2	1.12196
DL207	DL207-11	-15	3	pc2	1.20987
DL207	DL207-11	-12.5	3	pc2	1.31097
DL207	DL207-11	-10	3	pc2	1.48857
DL207	DL207-11	-7.5	3	pc2	1.68022
DL207	DL207-11	-5	3	pc2	1.66784
DL207	DL207-11	-2.5	3	pc2	1.37894
DL207	DL207-11	0	3	pc2	1.12825
DL207	DL207-11	2.5	3	pc2	1.10761
DL207	DL207-11	5	3	pc2	1.11579
DL207	DL207-11	7.5	3	pc2	1.05983
DL207	DL207-11	10	3	pc2	1.06014
DL207	DL207-11	12.5	3	pc2	1.02217
DL207	DL207-11	15	3	pc2	0.729696
DL207	DL207-11	17.5	3	pc2	0.433015
DL207	DL207-11	20	3	pc2	0.483525
DL207	DL207-11	22.5	3	pc2	0.662267
DL207	DL207-11	25	3	pc2	0.757733
DL207	DL207-11	27.5	3	pc2	0.678037
DL207	DL207-11	30	3	pc2	0.72356
DL207	DL207-11	32.5	3	pc2	0.905388
DL207	DL207-11	35	3	pc2	0.836696
DL207	DL207-11	37.5	3	pc2	0.581484
DL207	DL207-11	40	3	pc2	0.367847
DL207	DL207-11	42.5	3	pc2	0.125079
DL207	DL207-11	45	3	pc2	-0.037546
DL207	DL207-11	47.5	3	pc2	-0.0842756
DL207	DL207-11	50	3	pc2	0.0659834
DL207	DL207-11	52.5	3	pc2	0.301896
DL207	DL207-11	55	3	pc2	0.294924
DL207	DL207-11	57.5	3	pc2	0.0507161
DL207	DL207-11	60	3	pc2	-0.0670346
DL207	DL207-12	-60	3	pc1	-0.362848
DL207	DL207-12	-57.5	3	pc1	-0.42734
DL207	DL207-12	-55	3	pc1	-0.446666
DL207	DL207-12	-52.5	3	pc1	-0.411169
DL207	DL207-12	-50	3	pc1	-0.392289
DL207	DL207-12	-47.5	3	pc1	-0.41042
DL207	DL207-12	-45	3	pc1	-0.364275
DL207	DL207-12	-42.5	3	pc1	-0.312742
DL207	DL207-12	-40	3	pc1	-0.383852
DL207	DL207-12	-37.5	3	pc1	-0.548821
DL207	DL207-12	-35	3	pc1	-0.648531
DL207	DL207-12	-32.5	3	pc1	-0.626381
DL207	DL207-12	-30	3	pc1	-0.58796
DL207	DL207-12	-27.5	3	pc1	-0.561535
DL207	DL207-12	-25	3	pc1	-0.484301
DL207	DL207-12	-22.5	3	pc1	-0.303838
DL207	DL207-12	-20	3	pc1	-0.200449
DL207	DL207-12	-17.5	3	pc1	-0.313314
DL207	DL207-12	-15	3	pc1	-0.397756
DL207	DL207-12	-12.5	3	pc1	-0.398451
DL207	DL207-12	-10	3	pc1	-0.419693
DL207	DL207-12	-7.5	3	pc1	-0.434086
DL207	DL207-12	-5	3	pc1	-0.419119
DL207	DL207-12	-2.5	3	pc1	-0.450554
DL207	DL207-12	0	3	pc1	-0.525963
DL207	DL207-12	2.5	3	pc1	-0.562059
DL207	DL207-12	5	3	pc1	-0.490871
DL207	DL207-12	7.5	3	pc1	-0.27011
DL207	DL207-12	10	3	pc1	-0.0414033
DL207	DL207-12	12.5	3	pc1	0.0656077
DL207	DL207-12	15	3	pc1	0.145221
DL207	DL207-12	17.5	3	pc1	0.240726
DL207	DL207-12	20	3	pc1	0.275868
DL207	DL207-12	22.5	3	pc1	0.290924
DL207	DL207-12	25	3	pc1	0.306295
DL207	DL207-12	27.5	3	pc1	0.284238
DL207	DL207-12	30	3	pc1	0.299001
DL207	DL207-12	32.5	3	pc1	0.399949
DL207	DL207-12	35	3	pc1	0.506915
DL207	DL207-12	37.5	3	pc1	0.532243
DL207	DL207-12	40	3	pc1	0.419819
DL207	DL207-12	42.5	3	pc1	0.192179
DL207	DL207-12	45	3	pc1	0.0296135
DL207	DL207-12	47.5	3	pc1	-0.0705511
DL207	DL207-12	50	3	pc1	-0.108293
DL207	DL207-12	52.5	3	pc1	-0.096435
DL207	DL207-12	55	3	pc1	-0.147226
DL207	DL207-12	57.5	3	pc1	-0.246759
DL207	DL207-12	60	3	pc1	-0.326937
DL207	DL207-12	-60	3	pc2	0.360144
DL207	DL207-12	-57.5	3	pc2	0.871872
DL207	DL207-12	-55	3	pc2	1.15654
DL207	DL207-12	-52.5	3	pc2	1.31531
DL207	DL207-12	-50	3	pc2	1.35016
DL207	DL207-12	-47.5	3	pc2	1.02353
DL207	DL207-12	-45	3	pc2	0.268222
DL207	DL207-12	-42.5	3	pc2	-0.167935
DL207	DL207-12	-40	3	pc2	0.16969
DL207	DL207-12	-37.5	3	pc2	0.640578
DL207	DL207-12	-35	3	pc2	0.748462
DL207	DL207-12	-32.5	3	pc2	0.690976
DL207	DL207-12	-30	3	pc2	0.730228
DL207	DL207-12	-27.5	3	pc2	0.869159
DL207	DL207-12	-25	3	pc2	0.80937
DL207	DL207-12	-22.5	3	pc2	0.167404
DL207	DL207-12	-20	3	pc2	-0.68259
DL207	DL207-12	-17.5	3	pc2	-0.863329
DL207	DL207-12	-15	3	pc2	-0.572454
DL207	DL207-12	-12.5	3	pc2	-0.183826
DL207	DL207-12	-10	3	pc2	0.288441
DL207	DL207-12	-7.5	3	pc2	0.472449
DL207	DL207-12	-5	3	pc2	0.152934
DL207	DL207-12	-2.5	3	pc2	-0.109436
DL207	DL207-12	0	3	pc2	0.249972
DL207	DL207-12	2.5	3	pc2	0.872676
DL207	DL207-12	5	3	pc2	1.25152
DL207	DL207-12	7.5	3	pc2	1.34844
DL207	DL207-12	10	3	pc2	1.26145
DL207	DL207-12	12.5	3	pc2	1.10686
DL207	DL207-12	15	3	pc2	1.19761
DL207	DL207-12	17.5	3	pc2	1.52604
DL207	DL207-12	20	3	pc2	1.52986
DL207	DL207-12	22.5	3	pc2	1.15967
DL207	DL207-12	25	3	pc2	0.933048
DL207	DL207-12	27.5	3	pc2	1.05262
DL207	DL207-12	30	3	pc2	1.28791
DL207	DL207-12	32.5	3	pc2	1.40015
DL207	DL207-12	35	3	pc2	1.36583
DL207	DL207-12	37.5	3	pc2	1.15806
DL207	DL207-12	40	3	pc2	0.708402
DL207	DL207-12	42.5	3	pc2	0.177857
DL207	DL207-12	45	3	pc2	0.00554381
DL207	DL207-12	47.5	3	pc2	0.365934
DL207	DL207-12	50	3	pc2	0.621951
DL207	DL207-12	52.5	3	pc2	0.453889
DL207	DL207-12	55	3	pc2	0.275485
DL207	DL207-12	57.5	3	pc2	0.396875
DL207	DL207-12	60	3	pc2	0.580789
DL177_20	DL177_20-1	-60	3	pc1	-0.00120848
DL177_20	DL177_20-1	-57.5	3	pc1	-0.026807
DL177_20	DL177_20-1	-55	3	pc1	-0.06882
DL177_20	DL177_20-1	-52.5	3	pc1	-0.0185269
DL177_20	DL177_20-1	-50	3	pc1	0.0349345
DL177_20	DL177_20-1	-47.5	3	pc1	-0.00838622
DL177_20	DL177_20-1	-45	3	pc1	-0.0357609
DL177_20	DL177_20-1	-42.5	3	pc1	-0.069216
DL177_20	DL177_20-1	-40	3	pc1	-0.122659
DL177_20	DL177_20-1	-37.5	3	pc1	-0.133705
DL177_20	DL177_20-1	-35	3	pc1	-0.070918
DL177_20	DL177_20-1	-32.5	3	pc1	0.00843178
DL177_20	DL177_20-1	-30	3	pc1	0.0190382
DL177_20	DL177_20-1	-27.5	3	pc1	-0.0400912
DL177_20	DL177_20-1	-25	3	pc1	-0.0711222
DL177_20	DL177_20-1	-22.5	3	pc1	-0.0326636
DL177_20	DL177_20-1	-20	3	pc1	-0.0354597
DL177_20	DL177_20-1	-17.5	3	pc1	-0.0980931
DL177_20	DL177_20-1	-15	3	pc1	-0.138016
DL177_20	DL177_20-1	-12.5	3	pc1	-0.175711
DL177_20	DL177_20-1	-10	3	pc1	-0.19175
DL177_20	DL177_20-1	-7.5	3	pc1	-0.110736
DL177_20	DL177_20-1	-5	3	pc1	0.0182302
DL177_20	DL177_20-1	-2.5	3	pc1	0.0454821
DL177_20	DL177_20-1	0	3	pc1	0.0195337
DL177_20	DL177_20-1	2.5	3	pc1	0.058734
DL177_20	DL177_20-1	5	3	pc1	0.124055
DL177_20	DL177_20-1	7.5	3	pc1	0.194174
DL177_20	DL177_20-1	10	3	pc1	0.191331
DL177_20	DL177_20-1	12.5	3	pc1	0.134741
DL177_20	DL177_20-1	15	3	pc1	0.101315
DL177_20	DL177_20-1	17.5	3	pc1	0.108338
DL177_20	DL177_20-1	20	3	pc1	0.183817
DL177_20	DL177_20-1	22.5	3	pc1	0.363093
DL177_20	DL177_20-1	25	3	pc1	0.647989
DL177_20	DL177_20-1	27.5	3	pc1	1.02548
DL177_20	DL177_20-1	30	3	pc1	1.34483
DL177_20	DL177_20-1	32.5	3	pc1	1.42508
DL177_20	DL177_20-1	35	3	pc1	1.28842
DL177_20	DL177_20-1	37.5	3	pc1	1.15585
DL177_20	DL177_20-1	40	3	pc1	1.0659
DL177_20	DL177_20-1	42.5	3	pc1	0.969363
DL177_20	DL177_20-1	45	3	pc1	0.940721
DL177_20	DL177_20-1	47.5	3	pc1	0.980609
DL177_20	DL177_20-1	50	3	pc1	1.04881
DL177_20	DL177_20-1	52.5	3	pc1	1.11075
DL177_20	DL177_20-1	55	3	pc1	1.05702
DL177_20	DL177_20-1	57.5	3	pc1	1.01604
DL177_20	DL177_20-1	60	3	pc1	1.09819
DL177_20	DL177_20-1	-60	3	pc2	-1.26054
DL177_20	DL177_20-1	-57.5	3	pc2	-1.05102
DL177_20	DL177_20-1	-55	3	pc2	-0.999425
DL177_20	DL177_20-1	-52.5	3	pc2	-1.14802
DL177_20	DL177_20-1	-50	3	pc2	-1.22761
DL177_20	DL177_20-1	-47.5	3	pc2	-1.09199
DL177_20	DL177_20-1	-45	3	pc2	-0.892594
DL177_20	DL177_20-1	-42.5	3	pc2	-0.74477
DL177_20	DL177_20-1	-40	3	pc2	-0.668667
DL177_20	DL177_20-1	-37.5	3	pc2	-0.614523
DL177_20	DL177_20-1	-35	3	pc2	-0.637938
DL177_20	DL177_20-1	-32.5	3	pc2	-0.719022
DL177_20	DL177_20-1	-30	3	pc2	-0.693889
DL177_20	DL177_20-1	-27.5	3	pc2	-0.47168
DL177_20	DL177_20-1	-25	3	pc2	-0.249461
DL177_20	DL177_20-1	-22.5	3	pc2	-0.332079
DL177_20	DL177_20-1	-20	3	pc2	-0.405679
DL177_20	DL177_20-1	-17.5	3	pc2	-0.11152
DL177_20	DL177_20-1	-15	3	pc2	0.284242
DL177_20	DL177_20-1	-12.5	3	pc2	0.632864
DL177_20	DL177_20-1	-10	3	pc2	0.932283
DL177_20	DL177_20-1	-7.5	3	pc2	0.908696
DL177_20	DL177_20-1	-5	3	pc2	0.41235
DL177_20	DL177_20-1	-2.5	3	pc2	0.0289892
DL177_20	DL177_20-1	0	3	pc2	0.242029
DL177_20	DL177_20-1	2.5	3	pc2	0.699518
DL177_20	DL177_20-1	5	3	pc2	1.07055
DL177_20	DL177_20-1	7.5	3	pc2	1.20939
DL177_20	DL177_20-1	10	3	pc2	1.24243
DL177_20	DL177_20-1	12.5	3	pc2	1.29814
DL177_20	DL177_20-1	15	3	pc2	1.37443
DL177_20	DL177_20-1	17.5	3	pc2	1.48676
DL177_20	DL177_20-1	20	3	pc2	1.53789
DL177_20	DL177_20-1	22.5	3	pc2	1.52425
DL177_20	DL177_20-1	25	3	pc2	1.5053
DL177_20	DL177_20-1	27.5	3	pc2	1.50825
DL177_20	DL177_20-1	30	3	pc2	1.46626
DL177_20	DL177_20-1	32.5	3	pc2	1.29348
DL177_20	DL177_20-1	35	3	pc2	1.11426
DL177_20	DL177_20-1	37.5	3	pc2	1.0687
DL177_20	DL177_20-1	40	3	pc2	1.07808
DL177_20	DL177_20-1	42.5	3	pc2	1.10478
DL177_20	DL177_20-1	45	3	pc2	1.1832
DL177_20	DL177_20-1	47.5	3	pc2	1.20642
DL177_20	DL177_20-1	50	3	pc2	1.14577
DL177_20	DL177_20-1	52.5	3	pc2	1.1238
DL177_20	DL177_20-1	55	3	pc2	1.21904
DL177_20	DL177_20-1	57.5	3	pc2	1.28695
DL177_20	DL177_20-1	60	3	pc2	1.25103
DL177_20	DL177_20-2	-60	3	pc1	0.115865
DL177_20	DL177_20-2	-57.5	3	pc1	0.174447
DL177_20	DL177_20-2	-55	3	pc1	0.203238
DL177_20	DL177_20-2	-52.5	3	pc1	0.160094
DL177_20	DL177_20-2	-50	3	pc1	0.0370492
DL177_20	DL177_20-2	-47.5	3	pc1	-0.115912
DL177_20	DL177_20-2	-45	3	pc1	-0.269615
DL177_20	DL177_20-2	-42.5	3	pc1	-0.394471
DL177_20	DL177_20-2	-40	3	pc1	-0.466671
DL177_20	DL177_20-2	-37.5	3	pc1	-0.42648
DL177_20	DL177_20-2	-35	3	pc1	-0.288486
DL177_20	DL177_20-2	-32.5	3	pc1	-0.147713
DL177_20	DL177_20-2	-30	3	pc1	-0.100663
DL177_20	DL177_20-2	-27.5	3	pc1	-0.192191
DL177_20	DL177_20-2	-25	3	pc1	-0.304349
DL177_20	DL177_20-2	-22.5	3	pc1	-0.318164
DL177_20	DL177_20-2	-20	3	pc1	-0.260494
DL177_20	DL177_20-2	-17.5	3	pc1	-0.278767
DL177_20	DL177_20-2	-15	3	pc1	-0.355122
DL177_20	DL177_20-2	-12.5	3	pc1	-0.366071
DL177_20	DL177_20-2	-10	3	pc1	-0.346413
DL177_20	DL177_20-2	-7.5	3	pc1	-0.324302
DL177_20	DL177_20-2	-5	3	pc1	-0.205317
DL177_20	DL177_20-2	-2.5	3	pc1	-0.0626274
DL177_20	DL177_20-2	0	3	pc1	-0.046044
DL177_20	DL177_20-2	2.5	3	pc1	-0.018504
DL177_20	DL177_20-2	5	3	pc1	0.115748
DL177_20	DL177_20-2	7.5	3	pc1	0.225856
DL177_20	DL177_20-2	10	3	pc1	0.257994
DL177_20	DL177_20-2	12.5	3	pc1	0.289165
DL177_20	DL177_20-2	15	3	pc1	0.367706
DL177_20	DL177_20-2	17.5	3	pc1	0.482452
DL177_20	DL177_20-2	20	3	pc1	0.594622
DL177_20	DL177_20-2	22.5	3	pc1	0.767471
DL177_20	DL177_20-2	25	3	pc1	1.02797
DL177_20	DL177_20-2	27.5	3	pc1	1.34713
DL177_20	DL177_20-2	30	3	pc1	1.54764
DL177_20	DL177_20-2	32.5	3	pc1	1.63364
DL177_20	DL177_20-2	35	3	pc1	1.72056
DL177_20	DL177_20-2	37.5	3	pc1	1.70945
DL177_20	DL177_20-2	40	3	pc1	1.6141
DL177_20	DL177_20-2	42.5	3	pc1	1.60864
DL177_20	DL177_20-2	45	3	pc1	1.52914
DL177_20	DL177_20-2	47.5	3	pc1	1.3754
DL177_20	DL177_20-2	50	3	pc1	1.28285
DL177_20	DL177_20-2	52.5	3	pc1	1.33241
DL177_20	DL177_20-2	55	3	pc1	1.47781
DL177_20	DL177_20-2	57.5	3	pc1	1.49157
DL177_20	DL177_20-2	60	3	pc1	1.35383
DL177_20	DL177_20-2	-60	3	pc2	1.3267
DL177_20	DL177_20-2	-57.5	3	pc2	0.927399
DL177_20	DL177_20-2	-55	3	pc2	-0.0508098
DL177_20	DL177_20-2	-52.5	3	pc2	-1.01996
DL177_20	DL177_20-2	-50	3	pc2	-1.46627
DL177_20	DL177_20-2	-47.5	3	pc2	-1.33628
DL177_20	DL177_20-2	-45	3	pc2	-0.773115
DL177_20	DL177_20-2	-42.5	3	pc2	-0.0993626
DL177_20	DL177_20-2	-40	3	pc2	0.480119
DL177_20	DL177_20-2	-37.5	3	pc2	0.666311
DL177_20	DL177_20-2	-35	3	pc2	0.249995
DL177_20	DL177_20-2	-32.5	3	pc2	-0.557025
DL177_20	DL177_20-2	-30	3	pc2	-0.90298
DL177_20	DL177_20-2	-27.5	3	pc2	-0.494906
DL177_20	DL177_20-2	-25	3	pc2	0.0451479
DL177_20	DL177_20-2	-22.5	3	pc2	0.443227
DL177_20	DL177_20-2	-20	3	pc2	0.742237
DL177_20	DL177_20-2	-17.5	3	pc2	1.04573
DL177_20	DL177_20-2	-15	3	pc2	1.27904
DL177_20	DL177_20-2	-12.5	3	pc2	1.36651
DL177_20	DL177_20-2	-10	3	pc2	1.41856
DL177_20	DL177_20-2	-7.5	3	pc2	1.48938
DL177_20	DL177_20-2	-5	3	pc2	1.51508
DL177_20	DL177_20-2	-2.5	3	pc2	1.51755
DL177_20	DL177_20-2	0	3	pc2	1.52646
DL177_20	DL177_20-2	2.5	3	pc2	1.53872
DL177_20	DL177_20-2	5	3	pc2	1.54646
DL177_20	DL177_20-2	7.5	3	pc2	1.55879
DL177_20	DL177_20-2	10	3	pc2	1.64767
DL177_20	DL177_20-2	12.5	3	pc2	1.76139
DL177_20	DL177_20-2	15	3	pc2	1.70401
DL177_20	DL177_20-2	17.5	3	pc2	1.44936
DL177_20	DL177_20-2	20	3	pc2	1.2245
DL177_20	DL177_20-2	22.5	3	pc2	1.1135
DL177_20	DL177_20-2	25	3	pc2	1.10805
DL177_20	DL177_20-2	27.5	3	pc2	1.06804
DL177_20	DL177_20-2	30	3	pc2	0.786923
DL177_20	DL177_20-2	32.5	3	pc2	0.38099
DL177_20	DL177_20-2	35	3	pc2	0.207895
DL177_20	DL177_20-2	37.5	3	pc2	0.479437
DL177_20	DL177_20-2	40	3	pc2	0.948415
DL177_20	DL177_20-2	42.5	3	pc2	1.21725
DL177_20	DL177_20-2	45	3	pc2	1.34292
DL177_20	DL177_20-2	47.5	3	pc2	1.42811
DL177_20	DL177_20-2	50	3	pc2	1.5415
DL177_20	DL177_20-2	52.5	3	pc2	1.68123
DL177_20	DL177_20-2	55	3	pc2	1.71372
DL177_20	DL177_20-2	57.5	3	pc2	1.66367
DL177_20	DL177_20-2	60	3	pc2	1.56633
DL177_20	DL177_20-4	-60	3	pc1	-0.281909
DL177_20	DL177_20-4	-57.5	3	pc1	-0.212815
DL177_20	DL177_20-4	-55	3	pc1	-0.114659
DL177_20	DL177_20-4	-52.5	3	pc1	-0.13393
DL177_20	DL177_20-4	-50	3	pc1	-0.221562
DL177_20	DL177_20-4	-47.5	3	pc1	-0.323427
DL177_20	DL177_20-4	-45	3	pc1	-0.391814
DL177_20	DL177_20-4	-42.5	3	pc1	-0.37129
DL177_20	DL177_20-4	-40	3	pc1	-0.365172
DL177_20	DL177_20-4	-37.5	3	pc1	-0.429003
DL177_20	DL177_20-4	-35	3	pc1	-0.423584
DL177_20	DL177_20-4	-32.5	3	pc1	-0.324881
DL177_20	DL177_20-4	-30	3	pc1	-0.258046
DL177_20	DL177_20-4	-27.5	3	pc1	-0.226037
DL177_20	DL177_20-4	-25	3	pc1	-0.21809
DL177_20	DL177_20-4	-22.5	3	pc1	-0.219512
DL177_20	DL177_20-4	-20	3	pc1	-0.204857
DL177_20	DL177_20-4	-17.5	3	pc1	-0.165077
DL177_20	DL177_20-4	-15	3	pc1	-0.126475
DL177_20	DL177_20-4	-12.5	3	pc1	-0.121424
DL177_20	DL177_20-4	-10	3	pc1	-0.154705
DL177_20	DL177_20-4	-7.5	3	pc1	-0.231025
DL177_20	DL177_20-4	-5	3	pc1	-0.282624
DL177_20	DL177_20-4	-2.5	3	pc1	-0.307493
DL177_20	DL177_20-4	0	3	pc1	-0.317044
DL177_20	DL177_20-4	2.5	3	pc1	-0.365582
DL177_20	DL177_20-4	5	3	pc1	-0.453205
DL177_20	DL177_20-4	7.5	3	pc1	-0.44208
DL177_20	DL177_20-4	10	3	pc1	-0.262643
DL177_20	DL177_20-4	12.5	3	pc1	-0.063397
DL177_20	DL177_20-4	15	3	pc1	-0.0150525
DL177_20	DL177_20-4	17.5	3	pc1	-0.045135
DL177_20	DL177_20-4	20	3	pc1	-0.0283776
DL177_20	DL177_20-4	22.5	3	pc1	-0.00521961
DL177_20	DL177_20-4	25	3	pc1	-0.0412846
DL177_20	DL177_20-4	27.5	3	pc1	-0.0323307
DL177_20	DL177_20-4	30	3	pc1	0.0429338
DL177_20	DL177_20-4	32.5	3	pc1	0.127648
DL177_20	DL177_20-4	35	3	pc1	0.268207
DL177_20	DL177_20-4	37.5	3	pc1	0.369586
DL177_20	DL177_20-4	40	3	pc1	0.312546
DL177_20	DL177_20-4	42.5	3	pc1	0.172896
DL177_20	DL177_20-4	45	3	pc1	0.119955
DL177_20	DL177_20-4	47.5	3	pc1	0.234239
DL177_20	DL177_20-4	50	3	pc1	0.378255
DL177_20	DL177_20-4	52.5	3	pc1	0.350347
DL177_20	DL177_20-4	55	3	pc1	0.25349
DL177_20	DL177_20-4	57.5	3	pc1	0.253971
DL177_20	DL177_20-4	60	3	pc1	0.373948
DL177_20	DL177_20-4	-60	3	pc2	1.01601
DL177_20	DL177_20-4	-57.5	3	pc2	0.415197
DL177_20	DL177_20-4	-55	3	pc2	-0.646565
DL177_20	DL177_20-4	-52.5	3	pc2	-1.3108
DL177_20	DL177_20-4	-50	3	pc2	-1.25103
DL177_20	DL177_20-4	-47.5	3	pc2	-0.717138
DL177_20	DL177_20-4	-45	3	pc2	-0.119366
DL177_20	DL177_20-4	-42.5	3	pc2	0.053953
DL177_20	DL177_20-4	-40	3	pc2	-0.107064
DL177_20	DL177_20-4	-37.5	3	pc2	0.0705052
DL177_20	DL177_20-4	-35	3	pc2	0.528548
DL177_20	DL177_20-4	-32.5	3	pc2	0.866142
DL177_20	DL177_20-4	-30	3	pc2	0.97303
DL177_20	DL177_20-4	-27.5	3	pc2	0.99984
DL177_20	DL177_20-4	-25	3	pc2	1.0341
DL177_20	DL177_20-4	-22.5	3	pc2	1.04713
DL177_20	DL177_20-4	-20	3	pc2	1.038
DL177_20	DL177_20-4	-17.5	3	pc2	0.975217
DL177_20	DL177_20-4	-15	3	pc2	0.566165
DL177_20	DL177_20-4	-12.5	3	pc2	-0.349191
DL177_20	DL177_20-4	-10	3	pc2	-1.13873
DL177_20	DL177_20-4	-7.5	3	pc2	-1.16066
DL177_20	DL177_20-4	-5	3	pc2	-0.794189
DL177_20	DL177_20-4	-2.5	3	pc2	-0.617545
DL177_20	DL177_20-4	0	3	pc2	-0.624546
DL177_20	DL177_20-4	2.5	3	pc2	-0.317516
DL177_20	DL177_20-4	5	3	pc2	0.245159
DL177_20	DL177_20-4	7.5	3	pc2	0.642932
DL177_20	DL177_20-4	10	3	pc2	0.727171
DL177_20	DL177_20-4	12.5	3	pc2	0.580065
DL177_20	DL177_20-4	15	3	pc2	0.567999
DL177_20	DL177_20-4	17.5	3	pc2	0.865592
DL177_20	DL177_20-4	20	3	pc2	1.14059
DL177_20	DL177_20-4	22.5	3	pc2	1.24044
DL177_20	DL177_20-4	25	3	pc2	1.2645
DL177_20	DL177_20-4	27.5	3	pc2	1.15317
DL177_20	DL177_20-4	30	3	pc2	1.01732
DL177_20	DL177_20-4	32.5	3	pc2	1.12233
DL177_20	DL177_20-4	35	3	pc2	1.30187
DL177_20	DL177_20-4	37.5	3	pc2	1.30821
DL177_20	DL177_20-4	40	3	pc2	1.22152
DL177_20	DL177_20-4	42.5	3	pc2	1.20577
DL177_20	DL177_20-4	45	3	pc2	1.2978
DL177_20	DL177_20-4	47.5	3	pc2	1.40436
DL177_20	DL177_20-4	50	3	pc2	1.4626
DL177_20	DL177_20-4	52.5	3	pc2	1.46313
DL177_20	DL177_20-4	55	3	pc2	1.39592
DL177_20	DL177_20-4	57.5	3	pc2	1.35712
DL177_20	DL177_20-4	60	3	pc2	1.3243
DL177_20	DL177_20-5	-60	3	pc1	-0.14609
DL177_20	DL177_20-5	-57.5	3	pc1	-0.243804
DL177_20	DL177_20-5	-55	3	pc1	-0.280792
DL177_20	DL177_20-5	-52.5	3	pc1	-0.26952
DL177_20	DL177_20-5	-50	3	pc1	-0.221301
DL177_20	DL177_20-5	-47.5	3	pc1	-0.2088
DL177_20	DL177_20-5	-45	3	pc1	-0.24056
DL177_20	DL177_20-5	-42.5	3	pc1	-0.232945
DL177_20	DL177_20-5	-40	3	pc1	-0.166235
DL177_20	DL177_20-5	-37.5	3	pc1	-0.0251832
DL177_20	DL177_20-5	-35	3	pc1	0.110446
DL177_20	DL177_20-5	-32.5	3	pc1	0.054883
DL177_20	DL177_20-5	-30	3	pc1	-0.175415
DL177_20	DL177_20-5	-27.5	3	pc1	-0.376431
DL177_20	DL177_20-5	-25	3	pc1	-0.439482
DL177_20	DL177_20-5	-22.5	3	pc1	-0.437522
DL177_20	DL177_20-5	-20	3	pc1	-0.430473
DL177_20	DL177_20-5	-17.5	3	pc1	-0.390877
DL177_20	DL177_20-5	-15	3	pc1	-0.26463
DL177_20	DL177_20-5	-12.5	3	pc1	-0.161392
DL177_20	DL177_20-5	-10	3	pc1	-0.208058
DL177_20	DL177_20-5	-7.5	3	pc1	-0.315536
DL177_20	DL177_20-5	-5	3	pc1	-0.434637
DL177_20	DL177_20-5	-2.5	3	pc1	-0.499439
DL177_20	DL177_20-5	0	3	pc1	-0.436969
DL177_20	DL177_20-5	2.5	3	pc1	-0.348138
DL177_20	DL177_20-5	5	3	pc1	-0.235711
DL177_20	DL177_20-5	7.5	3	pc1	-0.0921676
DL177_20	DL177_20-5	10	3	pc1	-0.0396803
DL177_20	DL177_20-5	12.5	3	pc1	-0.00152908
DL177_20	DL177_20-5	15	3	pc1	0.11826
DL177_20	DL177_20-5	17.5	3	pc1	0.217004
DL177_20	DL177_20-5	20	3	pc1	0.26955
DL177_20	DL177_20-5	22.5	3	pc1	0.234852
DL177_20	DL177_20-5	25	3	pc1	0.176442
DL177_20	DL177_20-5	27.5	3	pc1	0.199063
DL177_20	DL177_20-5	30	3	pc1	0.326591
DL177_20	DL177_20-5	32.5	3	pc1	0.458304
DL177_20	DL177_20-5	35	3	pc1	0.469061
DL177_20	DL177_20-5	37.5	3	pc1	0.339298
DL177_20	DL177_20-5	40	3	pc1	0.125099
DL177_20	DL177_20-5	42.5	3	pc1	-0.0139297
DL177_20	DL177_20-5	45	3	pc1	-0.0118144
DL177_20	DL177_20-5	47.5	3	pc1	-0.011881
DL177_20	DL177_20-5	50	3	pc1	-0.0774787
DL177_20	DL177_20-5	52.5	3	pc1	-0.169269
DL177_20	DL177_20-5	55	3	pc1	-0.205395
DL177_20	DL177_20-5	57.5	3	pc1	-0.136878
DL177_20	DL177_20-5	60	3	pc1	-0.059804
DL177_20	DL177_20-5	-60	3	pc2	-1.96104
DL177_20	DL177_20-5	-57.5	3	pc2	-1.54691
DL177_20	DL177_20-5	-55	3	pc2	-1.19669
DL177_20	DL177_20-5	-52.5	3	pc2	-0.856428
DL177_20	DL177_20-5	-50	3	pc2	-0.481228
DL177_20	DL177_20-5	-47.5	3	pc2	-0.229317
DL177_20	DL177_20-5	-45	3	pc2	-0.204434
DL177_20	DL177_20-5	-42.5	3	pc2	-0.551209
DL177_20	DL177_20-5	-40	3	pc2	-1.13706
DL177_20	DL177_20-5	-37.5	3	pc2	-1.68424
DL177_20	DL177_20-5	-35	3	pc2	-2.09463
DL177_20	DL177_20-5	-32.5	3	pc2	-2.03667
DL177_20	DL177_20-5	-30	3	pc2	-1.40939
DL177_20	DL177_20-5	-27.5	3	pc2	-0.627127
DL177_20	DL177_20-5	-25	3	pc2	-0.00728331
DL177_20	DL177_20-5	-22.5	3	pc2	0.297864
DL177_20	DL177_20-5	-20	3	pc2	0.415892
DL177_20	DL177_20-5	-17.5	3	pc2	0.403219
DL177_20	DL177_20-5	-15	3	pc2	-0.0228232
DL177_20	DL177_20-5	-12.5	3	pc2	-0.81483
DL177_20	DL177_20-5	-10	3	pc2	-1.14528
DL177_20	DL177_20-5	-7.5	3	pc2	-0.844388
DL177_20	DL177_20-5	-5	3	pc2	-0.398357
DL177_20	DL177_20-5	-2.5	3	pc2	0.112117
DL177_20	DL177_20-5	0	3	pc2	0.578203
DL177_20	DL177_20-5	2.5	3	pc2	0.793133
DL177_20	DL177_20-5	5	3	pc2	0.674728
DL177_20	DL177_20-5	7.5	3	pc2	0.520341
DL177_20	DL177_20-5	10	3	pc2	0.658115
DL177_20	DL177_20-5	12.5	3	pc2	0.828123
DL177_20	DL177_20-5	15	3	pc2	0.819366
DL177_20	DL177_20-5	17.5	3	pc2	0.428187
DL177_20	DL177_20-5	20	3	pc2	-0.605102
DL177_20	DL177_20-5	22.5	3	pc2	-1.80312
DL177_20	DL177_20-5	25	3	pc2	-2.47593
DL177_20	DL177_20-5	27.5	3	pc2	-2.69631
DL177_20	DL177_20-5	30	3	pc2	-2.75346
DL177_20	DL177_20-5	32.5	3	pc2	-2.74674
DL177_20	DL177_20-5	35	3	pc2	-2.6441
DL177_20	DL177_20-5	37.5	3	pc2	-2.30005
DL177_20	DL177_20-5	40	3	pc2	-1.93919
DL177_20	DL177_20-5	42.5	3	pc2	-1.83762
DL177_20	DL177_20-5	45	3	pc2	-1.73195
DL177_20	DL177_20-5	47.5	3	pc2	-1.40687
DL177_20	DL177_20-5	50	3	pc2	-1.12163
DL177_20	DL177_20-5	52.5	3	pc2	-0.773453
DL177_20	DL177_20-5	55	3	pc2	-0.205361
DL177_20	DL177_20-5	57.5	3	pc2	0.087338
DL177_20	DL177_20-5	60	3	pc2	-0.0551711
DL177_20	DL177_20-6	-60	3	pc1	-0.446976
DL177_20	DL177_20-6	-57.5	3	pc1	-0.483247
DL177_20	DL177_20-6	-55	3	pc1	-0.444539
DL177_20	DL177_20-6	-52.5	3	pc1	-0.276616
DL177_20	DL177_20-6	-50	3	pc1	-0.142394
DL177_20	DL177_20-6	-47.5	3	pc1	-0.182767
DL177_20	DL177_20-6	-45	3	pc1	-0.29907
DL177_20	DL177_20-6	-42.5	3	pc1	-0.43291
DL177_20	DL177_20-6	-40	3	pc1	-0.55131
DL177_20	DL177_20-6	-37.5	3	pc1	-0.587166
DL177_20	DL177_20-6	-35	3	pc1	-0.565658
DL177_20	DL177_20-6	-32.5	3	pc1	-0.516639
DL177_20	DL177_20-6	-30	3	pc1	-0.471601
DL177_20	DL177_20-6	-27.5	3	pc1	-0.411325
DL177_20	DL177_20-6	-25	3	pc1	-0.33686
DL177_20	DL177_20-6	-22.5	3	pc1	-0.352302
DL177_20	DL177_20-6	-20	3	pc1	-0.414928
DL177_20	DL177_20-6	-17.5	3	pc1	-0.395685
DL177_20	DL177_20-6	-15	3	pc1	-0.3118
DL177_20	DL177_20-6	-12.5	3	pc1	-0.2315
DL177_20	DL177_20-6	-10	3	pc1	-0.186244
DL177_20	DL177_20-6	-7.5	3	pc1	-0.152291
DL177_20	DL177_20-6	-5	3	pc1	-0.193455
DL177_20	DL177_20-6	-2.5	3	pc1	-0.269035
DL177_20	DL177_20-6	0	3	pc1	-0.218316
DL177_20	DL177_20-6	2.5	3	pc1	-0.0878551
DL177_20	DL177_20-6	5	3	pc1	-0.031212
DL177_20	DL177_20-6	7.5	3	pc1	-0.0238061
DL177_20	DL177_20-6	10	3	pc1	0.0302609
DL177_20	DL177_20-6	12.5	3	pc1	0.139332
DL177_20	DL177_20-6	15	3	pc1	0.222824
DL177_20	DL177_20-6	17.5	3	pc1	0.358211
DL177_20	DL177_20-6	20	3	pc1	0.651395
DL177_20	DL177_20-6	22.5	3	pc1	1.01895
DL177_20	DL177_20-6	25	3	pc1	1.17189
DL177_20	DL177_20-6	27.5	3	pc1	1.10442
DL177_20	DL177_20-6	30	3	pc1	1.10059
DL177_20	DL177_20-6	32.5	3	pc1	1.19372
DL177_20	DL177_20-6	35	3	pc1	1.32489
DL177_20	DL177_20-6	37.5	3	pc1	1.46345
DL177_20	DL177_20-6	40	3	pc1	1.53946
DL177_20	DL177_20-6	42.5	3	pc1	1.64156
DL177_20	DL177_20-6	45	3	pc1	1.88086
DL177_20	DL177_20-6	47.5	3	pc1	2.21939
DL177_20	DL177_20-6	50	3	pc1	2.32441
DL177_20	DL177_20-6	52.5	3	pc1	2.09216
DL177_20	DL177_20-6	55	3	pc1	2.01476
DL177_20	DL177_20-6	57.5	3	pc1	2.18905
DL177_20	DL177_20-6	60	3	pc1	2.49172
DL177_20	DL177_20-6	-60	3	pc2	0.518887
DL177_20	DL177_20-6	-57.5	3	pc2	0.588358
DL177_20	DL177_20-6	-55	3	pc2	0.419455
DL177_20	DL177_20-6	-52.5	3	pc2	-0.181188
DL177_20	DL177_20-6	-50	3	pc2	-0.902113
DL177_20	DL177_20-6	-47.5	3	pc2	-1.17531
DL177_20	DL177_20-6	-45	3	pc2	-1.05939
DL177_20	DL177_20-6	-42.5	3	pc2	-0.702196
DL177_20	DL177_20-6	-40	3	pc2	-0.153409
DL177_20	DL177_20-6	-37.5	3	pc2	0.317144
DL177_20	DL177_20-6	-35	3	pc2	0.518005
DL177_20	DL177_20-6	-32.5	3	pc2	0.468819
DL177_20	DL177_20-6	-30	3	pc2	0.209799
DL177_20	DL177_20-6	-27.5	3	pc2	-0.271731
DL177_20	DL177_20-6	-25	3	pc2	-0.735954
DL177_20	DL177_20-6	-22.5	3	pc2	-0.705713
DL177_20	DL177_20-6	-20	3	pc2	-0.291137
DL177_20	DL177_20-6	-17.5	3	pc2	0.13537
DL177_20	DL177_20-6	-15	3	pc2	0.408687
DL177_20	DL177_20-6	-12.5	3	pc2	0.486051
DL177_20	DL177_20-6	-10	3	pc2	0.239177
DL177_20	DL177_20-6	-7.5	3	pc2	-0.326223
DL177_20	DL177_20-6	-5	3	pc2	-0.567148
DL177_20	DL177_20-6	-2.5	3	pc2	-0.190072
DL177_20	DL177_20-6	0	3	pc2	0.275883
DL177_20	DL177_20-6	2.5	3	pc2	0.581223
DL177_20	DL177_20-6	5	3	pc2	0.826782
DL177_20	DL177_20-6	7.5	3	pc2	1.03319
DL177_20	DL177_20-6	10	3	pc2	1.16123
DL177_20	DL177_20-6	12.5	3	pc2	1.17978
DL177_20	DL177_20-6	15	3	pc2	1.13792
DL177_20	DL177_20-6	17.5	3	pc2	1.00869
DL177_20	DL177_20-6	20	3	pc2	0.872144
DL177_20	DL177_20-6	22.5	3	pc2	0.828771
DL177_20	DL177_20-6	25	3	pc2	0.850886
DL177_20	DL177_20-6	27.5	3	pc2	0.993932
DL177_20	DL177_20-6	30	3	pc2	1.15449
DL177_20	DL177_20-6	32.5	3	pc2	1.19798
DL177_20	DL177_20-6	35	3	pc2	1.07647
DL177_20	DL177_20-6	37.5	3	pc2	0.931295
DL177_20	DL177_20-6	40	3	pc2	0.992044
DL177_20	DL177_20-6	42.5	3	pc2	1.13554
DL177_20	DL177_20-6	45	3	pc2	1.1828
DL177_20	DL177_20-6	47.5	3	pc2	1.1466
DL177_20	DL177_20-6	50	3	pc2	1.0645
DL177_20	DL177_20-6	52.5	3	pc2	1.0742
DL177_20	DL177_20-6	55	3	pc2	1.07444
DL177_20	DL177_20-6	57.5	3	pc2	0.919865
DL177_20	DL177_20-6	60	3	pc2	0.586862
DL177_20	DL177_20-8	-60	3	pc1	-0.162902
DL177_20	DL177_20-8	-57.5	3	pc1	-0.290493
DL177_20	DL177_20-8	-55	3	pc1	-0.475996
DL177_20	DL177_20-8	-52.5	3	pc1	-0.651724
DL177_20	DL177_20-8	-50	3	pc1	-0.70394
DL177_20	DL177_20-8	-47.5	3	pc1	-0.69648
DL177_20	DL177_20-8	-45	3	pc1	-0.720781
DL177_20	DL177_20-8	-42.5	3	pc1	-0.724163
DL177_20	DL177_20-8	-40	3	pc1	-0.749858
DL177_20	DL177_20-8	-37.5	3	pc1	-0.776628
DL177_20	DL177_20-8	-35	3	pc1	-0.761224
DL177_20	DL177_20-8	-32.5	3	pc1	-0.693614
DL177_20	DL177_20-8	-30	3	pc1	-0.610574
DL177_20	DL177_20-8	-27.5	3	pc1	-0.519584
DL177_20	DL177_20-8	-25	3	pc1	-0.439667
DL177_20	DL177_20-8	-22.5	3	pc1	-0.393065
DL177_20	DL177_20-8	-20	3	pc1	-0.409949
DL177_20	DL177_20-8	-17.5	3	pc1	-0.530892
DL177_20	DL177_20-8	-15	3	pc1	-0.608526
DL177_20	DL177_20-8	-12.5	3	pc1	-0.551917
DL177_20	DL177_20-8	-10	3	pc1	-0.447225
DL177_20	DL177_20-8	-7.5	3	pc1	-0.469418
DL177_20	DL177_20-8	-5	3	pc1	-0.664849
DL177_20	DL177_20-8	-2.5	3	pc1	-0.785937
DL177_20	DL177_20-8	0	3	pc1	-0.729052
DL177_20	DL177_20-8	2.5	3	pc1	-0.607496
DL177_20	DL177_20-8	5	3	pc1	-0.51286
DL177_20	DL177_20-8	7.5	3	pc1	-0.443137
DL177_20	DL177_20-8	10	3	pc1	-0.362736
DL177_20	DL177_20-8	12.5	3	pc1	-0.300261
DL177_20	DL177_20-8	15	3	pc1	-0.229201
DL177_20	DL177_20-8	17.5	3	pc1	-0.138578
DL177_20	DL177_20-8	20	3	pc1	-0.0958253
DL177_20	DL177_20-8	22.5	3	pc1	-0.0963206
DL177_20	DL177_20-8	25	3	pc1	-0.0801367
DL177_20	DL177_20-8	27.5	3	pc1	-0.0682066
DL177_20	DL177_20-8	30	3	pc1	-0.0402439
DL177_20	DL177_20-8	32.5	3	pc1	0.0711765
DL177_20	DL177_20-8	35	3	pc1	0.222804
DL177_20	DL177_20-8	37.5	3	pc1	0.30311
DL177_20	DL177_20-8	40	3	pc1	0.416105
DL177_20	DL177_20-8	42.5	3	pc1	0.49824
DL177_20	DL177_20-8	45	3	pc1	0.51154
DL177_20	DL177_20-8	47.5	3	pc1	0.601062
DL177_20	DL177_20-8	50	3	pc1	0.731851
DL177_20	DL177_20-8	52.5	3	pc1	0.813448
DL177_20	DL177_20-8	55	3	pc1	1.00516
DL177_20	DL177_20-8	57.5	3	pc1	1.40507
DL177_20	DL177_20-8	60	3	pc1	1.93973
DL177_20	DL177_20-8	-60	3	pc2	-1.44144
DL177_20	DL177_20-8	-57.5	3	pc2	-1.89944
DL177_20	DL177_20-8	-55	3	pc2	-1.32713
DL177_20	DL177_20-8	-52.5	3	pc2	-0.565848
DL177_20	DL177_20-8	-50	3	pc2	-0.142343
DL177_20	DL177_20-8	-47.5	3	pc2	0.0829012
DL177_20	DL177_20-8	-45	3	pc2	-0.00192752
DL177_20	DL177_20-8	-42.5	3	pc2	-0.201351
DL177_20	DL177_20-8	-40	3	pc2	0.136355
DL177_20	DL177_20-8	-37.5	3	pc2	0.669176
DL177_20	DL177_20-8	-35	3	pc2	1.02083
DL177_20	DL177_20-8	-32.5	3	pc2	1.17195
DL177_20	DL177_20-8	-30	3	pc2	1.21643
DL177_20	DL177_20-8	-27.5	3	pc2	1.27092
DL177_20	DL177_20-8	-25	3	pc2	1.30889
DL177_20	DL177_20-8	-22.5	3	pc2	1.21327
DL177_20	DL177_20-8	-20	3	pc2	0.822094
DL177_20	DL177_20-8	-17.5	3	pc2	0.162632
DL177_20	DL177_20-8	-15	3	pc2	-0.399696
DL177_20	DL177_20-8	-12.5	3	pc2	-0.850443
DL177_20	DL177_20-8	-10	3	pc2	-1.50647
DL177_20	DL177_20-8	-7.5	3	pc2	-1.56465
DL177_20	DL177_20-8	-5	3	pc2	-0.612183
DL177_20	DL177_20-8	-2.5	3	pc2	0.358
DL177_20	DL177_20-8	0	3	pc2	0.82818
DL177_20	DL177_20-8	2.5	3	pc2	1.03532
DL177_20	DL177_20-8	5	3	pc2	1.22488
DL177_20	DL177_20-8	7.5	3	pc2	1.42378
DL177_20	DL177_20-8	10	3	pc2	1.5496
DL177_20	DL177_20-8	12.5	3	pc2	1.54658
DL177_20	DL177_20-8	15	3	pc2	1.3936
DL177_20	DL177_20-8	17.5	3	pc2	1.18631
DL177_20	DL177_20-8	20	3	pc2	1.09941
DL177_20	DL177_20-8	22.5	3	pc2	1.19848
DL177_20	DL177_20-8	25	3	pc2	1.32278
DL177_20	DL177_20-8	27.5	3	pc2	1.38055
DL177_20	DL177_20-8	30	3	pc2	1.35426
DL177_20	DL177_20-8	32.5	3	pc2	1.32245
DL177_20	DL177_20-8	35	3	pc2	1.33007
DL177_20	DL177_20-8	37.5	3	pc2	1.3272
DL177_20	DL177_20-8	40	3	pc2	1.26586
DL177_20	DL177_20-8	42.5	3	pc2	1.10806
DL177_20	DL177_20-8	45	3	pc2	0.94911
DL177_20	DL177_20-8	47.5	3	pc2	0.78529
DL177_20	DL177_20-8	50	3	pc2	0.665304
DL177_20	DL177_20-8	52.5	3	pc2	0.704979
DL177_20	DL177_20-8	55	3	pc2	0.728993
DL177_20	DL177_20-8	57.5	3	pc2	0.55228
DL177_20	DL177_20-8	60	3	pc2	0.0916539
DL177_20	DL177_20-10	-60	3	pc1	-0.785598
DL177_20	DL177_20-10	-57.5	3	pc1	-0.722407
DL177_20	DL177_20-10	-55	3	pc1	-0.621513
DL177_20	DL177_20-10	-52.5	3	pc1	-0.535535
DL177_20	DL177_20-10	-50	3	pc1	-0.543718
DL177_20	DL177_20-10	-47.5	3	pc1	-0.621192
DL177_20	DL177_20-10	-45	3	pc1	-0.652029
DL177_20	DL177_20-10	-42.5	3	pc1	-0.691831
DL177_20	DL177_20-10	-40	3	pc1	-0.774737
DL177_20	DL177_20-10	-37.5	3	pc1	-0.799398
DL177_20	DL177_20-10	-35	3	pc1	-0.722301
DL177_20	DL177_20-10	-32.5	3	pc1	-0.626522
DL177_20	DL177_20-10	-30	3	pc1	-0.620056
DL177_20	DL177_20-10	-27.5	3	pc1	-0.689689
DL177_20	DL177_20-10	-25	3	pc1	-0.76327
DL177_20	DL177_20-10	-22.5	3	pc1	-0.773368
DL177_20	DL177_20-10	-20	3	pc1	-0.74876
DL177_20	DL177_20-10	-17.5	3	pc1	-0.738709
DL177_20	DL177_20-10	-15	3	pc1	-0.759421
DL177_20	DL177_20-10	-12.5	3	pc1	-0.722533
DL177_20	DL177_20-10	-10	3	pc1	-0.625139
DL177_20	DL177_20-10	-7.5	3	pc1	-0.636006
DL177_20	DL177_20-10	-5	3	pc1	-0.736727
DL177_20	DL177_20-10	-2.5	3	pc1	-0.768381
DL177_20	DL177_20-10	0	3	pc1	-0.666848
DL177_20	DL177_20-10	2.5	3	pc1	-0.523416
DL177_20	DL177_20-10	5	3	pc1	-0.500084
DL177_20	DL177_20-10	7.5	3	pc1	-0.528043
DL177_20	DL177_20-10	10	3	pc1	-0.526285
DL177_20	DL177_20-10	12.5	3	pc1	-0.506988
DL177_20	DL177_20-10	15	3	pc1	-0.469918
DL177_20	DL177_20-10	17.5	3	pc1	-0.393745
DL177_20	DL177_20-10	20	3	pc1	-0.306056
DL177_20	DL177_20-10	22.5	3	pc1	-0.331721
DL177_20	DL177_20-10	25	3	pc1	-0.460035
DL177_20	DL177_20-10	27.5	3	pc1	-0.554032
DL177_20	DL177_20-10	30	3	pc1	-0.568299
DL177_20	DL177_20-10	32.5	3	pc1	-0.49643
DL177_20	DL177_20-10	35	3	pc1	-0.313619
DL177_20	DL177_20-10	37.5	3	pc1	-0.139313
DL177_20	DL177_20-10	40	3	pc1	-0.120618
DL177_20	DL177_20-10	42.5	3	pc1	-0.268404
DL177_20	DL177_20-10	45	3	pc1	-0.371131
DL177_20	DL177_20-10	47.5	3	pc1	-0.350617
DL177_20	DL177_20-10	50	3	pc1	-0.271607
DL177_20	DL177_20-10	52.5	3	pc1	0.0178258
DL177_20	DL177_20-10	55	3	pc1	0.504235
DL177_20	DL177_20-10	57.5	3	pc1	0.882708
DL177_20	DL177_20-10	60	3	pc1	0.945101
DL177_20	DL177_20-10	-60	3	pc2	0.793738
DL177_20	DL177_20-10	-57.5	3	pc2	0.887848
DL177_20	DL177_20-10	-55	3	pc2	0.927874
DL177_20	DL177_20-10	-52.5	3	pc2	0.926454
DL177_20	DL177_20-10	-50	3	pc2	0.632071
DL177_20	DL177_20-10	-47.5	3	pc2	-0.241326
DL177_20	DL177_20-10	-45	3	pc2	-1.32369
DL177_20	DL177_20-10	-42.5	3	pc2	-1.57103
DL177_20	DL177_20-10	-40	3	pc2	-0.928464
DL177_20	DL177_20-10	-37.5	3	pc2	-0.452022
DL177_20	DL177_20-10	-35	3	pc2	-0.629077
DL177_20	DL177_20-10	-32.5	3	pc2	-1.00484
DL177_20	DL177_20-10	-30	3	pc2	-1.16856
DL177_20	DL177_20-10	-27.5	3	pc2	-1.00939
DL177_20	DL177_20-10	-25	3	pc2	-0.527464
DL177_20	DL177_20-10	-22.5	3	pc2	0.0854916
DL177_20	DL177_20-10	-20	3	pc2	0.562457
DL177_20	DL177_20-10	-17.5	3	pc2	0.744875
DL177_20	DL177_20-10	-15	3	pc2	0.63245
DL177_20	DL177_20-10	-12.5	3	pc2	0.255553
DL177_20	DL177_20-10	-10	3	pc2	-0.411315
DL177_20	DL177_20-10	-7.5	3	pc2	-1.01638
DL177_20	DL177_20-10	-5	3	pc2	-0.889438
DL177_20	DL177_20-10	-2.5	3	pc2	-0.312338
DL177_20	DL177_20-10	0	3	pc2	-0.0570731
DL177_20	DL177_20-10	2.5	3	pc2	-0.0999487
DL177_20	DL177_20-10	5	3	pc2	0.147575
DL177_20	DL177_20-10	7.5	3	pc2	0.504313
DL177_20	DL177_20-10	10	3	pc2	0.765782
DL177_20	DL177_20-10	12.5	3	pc2	1.03485
DL177_20	DL177_20-10	15	3	pc2	1.23954
DL177_20	DL177_20-10	17.5	3	pc2	1.30651
DL177_20	DL177_20-10	20	3	pc2	1.09609
DL177_20	DL177_20-10	22.5	3	pc2	0.522767
DL177_20	DL177_20-10	25	3	pc2	-0.11783
DL177_20	DL177_20-10	27.5	3	pc2	-0.218266
DL177_20	DL177_20-10	30	3	pc2	0.253392
DL177_20	DL177_20-10	32.5	3	pc2	0.745024
DL177_20	DL177_20-10	35	3	pc2	1.00172
DL177_20	DL177_20-10	37.5	3	pc2	1.07672
DL177_20	DL177_20-10	40	3	pc2	1.11364
DL177_20	DL177_20-10	42.5	3	pc2	1.16942
DL177_20	DL177_20-10	45	3	pc2	1.18735
DL177_20	DL177_20-10	47.5	3	pc2	1.10423
DL177_20	DL177_20-10	50	3	pc2	0.943825
DL177_20	DL177_20-10	52.5	3	pc2	0.763266
DL177_20	DL177_20-10	55	3	pc2	0.517647
DL177_20	DL177_20-10	57.5	3	pc2	0.116615
DL177_20	DL177_20-10	60	3	pc2	-0.154485
DL177_20	DL177_20-11	-60	3	pc1	3.21208
DL177_20	DL177_20-11	-57.5	3	pc1	3.21576
DL177_20	DL177_20-11	-55	3	pc1	3.50518
DL177_20	DL177_20-11	-52.5	3	pc1	3.51238
DL177_20	DL177_20-11	-50	3	pc1	3.32398
DL177_20	DL177_20-11	-47.5	3	pc1	3.30305
DL177_20	DL177_20-11	-45	3	pc1	3.33429
DL177_20	DL177_20-11	-42.5	3	pc1	2.88573
DL177_20	DL177_20-11	-40	3	pc1	1.8697
DL177_20	DL177_20-11	-37.5	3	pc1	0.772514
DL177_20	DL177_20-11	-35	3	pc1	0.0226015
DL177_20	DL177_20-11	-32.5	3	pc1	-0.285336
DL177_20	DL177_20-11	-30	3	pc1	-0.423412
DL177_20	DL177_20-11	-27.5	3	pc1	-0.580984
DL177_20	DL177_20-11	-25	3	pc1	-0.645919
DL177_20	DL177_20-11	-22.5	3	pc1	-0.592964
DL177_20	DL177_20-11	-20	3	pc1	-0.53483
DL177_20	DL177_20-11	-17.5	3	pc1	-0.515555
DL177_20	DL177_20-11	-15	3	pc1	-0.554235
DL177_20	DL177_20-11	-12.5	3	pc1	-0.596638
DL177_20	DL177_20-11	-10	3	pc1	-0.5726
DL177_20	DL177_20-11	-7.5	3	pc1	-0.577091
DL177_20	DL177_20-11	-5	3	pc1	-0.561482
DL177_20	DL177_20-11	-2.5	3	pc1	-0.451925
DL177_20	DL177_20-11	0	3	pc1	-0.394702
DL177_20	DL177_20-11	2.5	3	pc1	-0.486091
DL177_20	DL177_20-11	5	3	pc1	-0.615513
DL177_20	DL177_20-11	7.5	3	pc1	-0.656097
DL177_20	DL177_20-11	10	3	pc1	-0.616941
DL177_20	DL177_20-11	12.5	3	pc1	-0.537747
DL177_20	DL177_20-11	15	3	pc1	-0.473948
DL177_20	DL177_20-11	17.5	3	pc1	-0.486947
DL177_20	DL177_20-11	20	3	pc1	-0.499996
DL177_20	DL177_20-11	22.5	3	pc1	-0.439506
DL177_20	DL177_20-11	25	3	pc1	-0.350478
DL177_20	DL177_20-11	27.5	3	pc1	-0.0782945
DL177_20	DL177_20-11	30	3	pc1	0.416747
DL177_20	DL177_20-11	32.5	3	pc1	0.937788
DL177_20	DL177_20-11	35	3	pc1	1.29257
DL177_20	DL177_20-11	37.5	3	pc1	1.42302
DL177_20	DL177_20-11	40	3	pc1	1.5825
DL177_20	DL177_20-11	42.5	3	pc1	1.92636
DL177_20	DL177_20-11	45	3	pc1	2.36839
DL177_20	DL177_20-11	47.5	3	pc1	2.8927
DL177_20	DL177_20-11	50	3	pc1	3.30618
DL177_20	DL177_20-11	52.5	3	pc1	3.41772
DL177_20	DL177_20-11	55	3	pc1	3.35521
DL177_20	DL177_20-11	57.5	3	pc1	3.11739
DL177_20	DL177_20-11	60	3	pc1	2.81703
DL177_20	DL177_20-11	-60	3	pc2	-0.69153
DL177_20	DL177_20-11	-57.5	3	pc2	-0.0838256
DL177_20	DL177_20-11	-55	3	pc2	-0.0351626
DL177_20	DL177_20-11	-52.5	3	pc2	-0.245042
DL177_20	DL177_20-11	-50	3	pc2	-0.371451
DL177_20	DL177_20-11	-47.5	3	pc2	-0.729811
DL177_20	DL177_20-11	-45	3	pc2	-1.24852
DL177_20	DL177_20-11	-42.5	3	pc2	-1.39218
DL177_20	DL177_20-11	-40	3	pc2	-1.58979
DL177_20	DL177_20-11	-37.5	3	pc2	-2.08598
DL177_20	DL177_20-11	-35	3	pc2	-2.35375
DL177_20	DL177_20-11	-32.5	3	pc2	-2.21362
DL177_20	DL177_20-11	-30	3	pc2	-1.82458
DL177_20	DL177_20-11	-27.5	3	pc2	-1.29233
DL177_20	DL177_20-11	-25	3	pc2	-0.886894
DL177_20	DL177_20-11	-22.5	3	pc2	-0.735508
DL177_20	DL177_20-11	-20	3	pc2	-0.618833
DL177_20	DL177_20-11	-17.5	3	pc2	-0.510119
DL177_20	DL177_20-11	-15	3	pc2	-0.387859
DL177_20	DL177_20-11	-12.5	3	pc2	-0.330062
DL177_20	DL177_20-11	-10	3	pc2	-0.539165
DL177_20	DL177_20-11	-7.5	3	pc2	-0.692789
DL177_20	DL177_20-11	-5	3	pc2	-0.748124
DL177_20	DL177_20-11	-2.5	3	pc2	-1.18879
DL177_20	DL177_20-11	0	3	pc2	-1.65695
DL177_20	DL177_20-11	2.5	3	pc2	-1.37906
DL177_20	DL177_20-11	5	3	pc2	-0.488381
DL177_20	DL177_20-11	7.5	3	pc2	0.195875
DL177_20	DL177_20-11	10	3	pc2	0.482042
DL177_20	DL177_20-11	12.5	3	pc2	0.697874
DL177_20	DL177_20-11	15	3	pc2	0.9304
DL177_20	DL177_20-11	17.5	3	pc2	1.06921
DL177_20	DL177_20-11	20	3	pc2	1.06187
DL177_20	DL177_20-11	22.5	3	pc2	1.0281
DL177_20	DL177_20-11	25	3	pc2	1.08539
DL177_20	DL177_20-11	27.5	3	pc2	1.09675
DL177_20	DL177_20-11	30	3	pc2	0.871842
DL177_20	DL177_20-11	32.5	3	pc2	0.514423
DL177_20	DL177_20-11	35	3	pc2	0.150945
DL177_20	DL177_20-11	37.5	3	pc2	-0.0732971
DL177_20	DL177_20-11	40	3	pc2	-0.142687
DL177_20	DL177_20-11	42.5	3	pc2	-0.117746
DL177_20	DL177_20-11	45	3	pc2	0.0436106
DL177_20	DL177_20-11	47.5	3	pc2	-0.0795499
DL177_20	DL177_20-11	50	3	pc2	-0.623716
DL177_20	DL177_20-11	52.5	3	pc2	-0.977378
DL177_20	DL177_20-11	55	3	pc2	-0.855863
DL177_20	DL177_20-11	57.5	3	pc2	-0.60226
DL177_20	DL177_20-11	60	3	pc2	-0.440172
DL177_20	DL177_20-12	-60	3	pc1	-0.073764
DL177_20	DL177_20-12	-57.5	3	pc1	-0.469036
DL177_20	DL177_20-12	-55	3	pc1	-0.538542
DL177_20	DL177_20-12	-52.5	3	pc1	-0.492541
DL177_20	DL177_20-12	-50	3	pc1	-0.50083
DL177_20	DL177_20-12	-47.5	3	pc1	-0.600635
DL177_20	DL177_20-12	-45	3	pc1	-0.739467
DL177_20	DL177_20-12	-42.5	3	pc1	-0.827481
DL177_20	DL177_20-12	-40	3	pc1	-0.82182
DL177_20	DL177_20-12	-37.5	3	pc1	-0.760011
DL177_20	DL177_20-12	-35	3	pc1	-0.706335
DL177_20	DL177_20-12	-32.5	3	pc1	-0.591238
DL177_20	DL177_20-12	-30	3	pc1	-0.474658
DL177_20	DL177_20-12	-27.5	3	pc1	-0.578245
DL177_20	DL177_20-12	-25	3	pc1	-0.794591
DL177_20	DL177_20-12	-22.5	3	pc1	-0.871267
DL177_20	DL177_20-12	-20	3	pc1	-0.826641
DL177_20	DL177_20-12	-17.5	3	pc1	-0.737699
DL177_20	DL177_20-12	-15	3	pc1	-0.651975
DL177_20	DL177_20-12	-12.5	3	pc1	-0.614699
DL177_20	DL177_20-12	-10	3	pc1	-0.578152
DL177_20	DL177_20-12	-7.5	3	pc1	-0.560202
DL177_20	DL177_20-12	-5	3	pc1	-0.642266
DL177_20	DL177_20-12	-2.5	3	pc1	-0.690463
DL177_20	DL177_20-12	0	3	pc1	-0.662216
DL177_20	DL177_20-12	2.5	3	pc1	-0.644704
DL177_20	DL177_20-12	5	3	pc1	-0.6796
DL177_20	DL177_20-12	7.5	3	pc1	-0.692957
DL177_20	DL177_20-12	10	3	pc1	-0.580827
DL177_20	DL177_20-12	12.5	3	pc1	-0.482138
DL177_20	DL177_20-12	15	3	pc1	-0.521555
DL177_20	DL177_20-12	17.5	3	pc1	-0.590614
DL177_20	DL177_20-12	20	3	pc1	-0.604542
DL177_20	DL177_20-12	22.5	3	pc1	-0.554178
DL177_20	DL177_20-12	25	3	pc1	-0.378576
DL177_20	DL177_20-12	27.5	3	pc1	-0.148551
DL177_20	DL177_20-12	30	3	pc1	-0.0337715
DL177_20	DL177_20-12	32.5	3	pc1	-0.116271
DL177_20	DL177_20-12	35	3	pc1	-0.204199
DL177_20	DL177_20-12	37.5	3	pc1	-0.230692
DL177_20	DL177_20-12	40	3	pc1	-0.251313
DL177_20	DL177_20-12	42.5	3	pc1	-0.244953
DL177_20	DL177_20-12	45	3	pc1	-0.231364
DL177_20	DL177_20-12	47.5	3	pc1	-0.285102
DL177_20	DL177_20-12	50	3	pc1	-0.35133
DL177_20	DL177_20-12	52.5	3	pc1	-0.258329
DL177_20	DL177_20-12	55	3	pc1	-0.0897265
DL177_20	DL177_20-12	57.5	3	pc1	0.00407552
DL177_20	DL177_20-12	60	3	pc1	-0.0475986
DL177_20	DL177_20-12	-60	3	pc2	-1.51669
DL177_20	DL177_20-12	-57.5	3	pc2	-1.05507
DL177_20	DL177_20-12	-55	3	pc2	-1.02645
DL177_20	DL177_20-12	-52.5	3	pc2	-1.4335
DL177_20	DL177_20-12	-50	3	pc2	-1.681
DL177_20	DL177_20-12	-47.5	3	pc2	-1.28139
DL177_20	DL177_20-12	-45	3	pc2	-0.455525
DL177_20	DL177_20-12	-42.5	3	pc2	0.148529
DL177_20	DL177_20-12	-40	3	pc2	0.277148
DL177_20	DL177_20-12	-37.5	3	pc2	0.0230011
DL177_20	DL177_20-12	-35	3	pc2	-0.574646
DL177_20	DL177_20-12	-32.5	3	pc2	-1.41775
DL177_20	DL177_20-12	-30	3	pc2	-2.08918
DL177_20	DL177_20-12	-27.5	3	pc2	-1.86937
DL177_20	DL177_20-12	-25	3	pc2	-0.875446
DL177_20	DL177_20-12	-22.5	3	pc2	-0.00499728
DL177_20	DL177_20-12	-20	3	pc2	0.336155
DL177_20	DL177_20-12	-17.5	3	pc2	0.251182
DL177_20	DL177_20-12	-15	3	pc2	-0.30873
DL177_20	DL177_20-12	-12.5	3	pc2	-1.10075
DL177_20	DL177_20-12	-10	3	pc2	-1.71965
DL177_20	DL177_20-12	-7.5	3	pc2	-1.93298
DL177_20	DL177_20-12	-5	3	pc2	-1.45303
DL177_20	DL177_20-12	-2.5	3	pc2	-0.735756
DL177_20	DL177_20-12	0	3	pc2	-0.254904
DL177_20	DL177_20-12	2.5	3	pc2	-0.0395827
DL177_20	DL177_20-12	5	3	pc2	0.0946043
DL177_20	DL177_20-12	7.5	3	pc2	0.393141
DL177_20	DL177_20-12	10	3	pc2	0.668448
DL177_20	DL177_20-12	12.5	3	pc2	0.819696
DL177_20	DL177_20-12	15	3	pc2	0.989301
DL177_20	DL177_20-12	17.5	3	pc2	1.0253
DL177_20	DL177_20-12	20	3	pc2	0.917919
DL177_20	DL177_20-12	22.5	3	pc2	1.00102
DL177_20	DL177_20-12	25	3	pc2	1.22128
DL177_20	DL177_20-12	27.5	3	pc2	1.37204
DL177_20	DL177_20-12	30	3	pc2	1.3126
DL177_20	DL177_20-12	32.5	3	pc2	1.10108
DL177_20	DL177_20-12	35	3	pc2	0.954568
DL177_20	DL177_20-12	37.5	3	pc2	0.979678
DL177_20	DL177_20-12	40	3	pc2	1.06233
DL177_20	DL177_20-12	42.5	3	pc2	1.18971
DL177_20	DL177_20-12	45	3	pc2	1.2862
DL177_20	DL177_20-12	47.5	3	pc2	1.19105
DL177_20	DL177_20-12	50	3	pc2	1.05115
DL177_20	DL177_20-12	52.5	3	pc2	1.05445
DL177_20	DL177_20-12	55	3	pc2	1.02339
DL177_20	DL177_20-12	57.5	3	pc2	0.631105
DL177_20	DL177_20-12	60	3	pc2	-0.32462
DL177_20	DL177_20-13	-60	3	pc1	-0.435153
DL177_20	DL177_20-13	-57.5	3	pc1	-0.503749
DL177_20	DL177_20-13	-55	3	pc1	-0.512354
DL177_20	DL177_20-13	-52.5	3	pc1	-0.515587
DL177_20	DL177_20-13	-50	3	pc1	-0.623582
DL177_20	DL177_20-13	-47.5	3	pc1	-0.804438
DL177_20	DL177_20-13	-45	3	pc1	-0.910901
DL177_20	DL177_20-13	-42.5	3	pc1	-0.890272
DL177_20	DL177_20-13	-40	3	pc1	-0.773892
DL177_20	DL177_20-13	-37.5	3	pc1	-0.618441
DL177_20	DL177_20-13	-35	3	pc1	-0.576458
DL177_20	DL177_20-13	-32.5	3	pc1	-0.674099
DL177_20	DL177_20-13	-30	3	pc1	-0.778738
DL177_20	DL177_20-13	-27.5	3	pc1	-0.774228
DL177_20	DL177_20-13	-25	3	pc1	-0.620206
DL177_20	DL177_20-13	-22.5	3	pc1	-0.445645
DL177_20	DL177_20-13	-20	3	pc1	-0.412163
DL177_20	DL177_20-13	-17.5	3	pc1	-0.51225
DL177_20	DL177_20-13	-15	3	pc1	-0.624941
DL177_20	DL177_20-13	-12.5	3	pc1	-0.6743
DL177_20	DL177_20-13	-10	3	pc1	-0.631826
DL177_20	DL177_20-13	-7.5	3	pc1	-0.494566
DL177_20	DL177_20-13	-5	3	pc1	-0.332722
DL177_20	DL177_20-13	-2.5	3	pc1	-0.256327
DL177_20	DL177_20-13	0	3	pc1	-0.30692
DL177_20	DL177_20-13	2.5	3	pc1	-0.397936
DL177_20	DL177_20-13	5	3	pc1	-0.394616
DL177_20	DL177_20-13	7.5	3	pc1	-0.283303
DL177_20	DL177_20-13	10	3	pc1	-0.155435
DL177_20	DL177_20-13	12.5	3	pc1	-0.037361
DL177_20	DL177_20-13	15	3	pc1	0.0566186
DL177_20	DL177_20-13	17.5	3	pc1	0.0989727
DL177_20	DL177_20-13	20	3	pc1	0.162197
DL177_20	DL177_20-13	22.5	3	pc1	0.342685
DL177_20	DL177_20-13	25	3	pc1	0.545937
DL177_20	DL177_20-13	27.5	3	pc1	0.741489
DL177_20	DL177_20-13	30	3	pc1	1.06867
DL177_20	DL177_20-13	32.5	3	pc1	1.39467
DL177_20	DL177_20-13	35	3	pc1	1.52901
DL177_20	DL177_20-13	37.5	3	pc1	1.56759
DL177_20	DL177_20-13	40	3	pc1	1.70441
DL177_20	DL177_20-13	42.5	3	pc1	1.90682
DL177_20	DL177_20-13	45	3	pc1	2.06125
DL177_20	DL177_20-13	47.5	3	pc1	2.31327
DL177_20	DL177_20-13	50	3	pc1	2.57261
DL177_20	DL177_20-13	52.5	3	pc1	2.60038
DL177_20	DL177_20-13	55	3	pc1	2.54434
DL177_20	DL177_20-13	57.5	3	pc1	2.41318
DL177_20	DL177_20-13	60	3	pc1	2.24274
DL177_20	DL177_20-13	-60	3	pc2	0.753867
DL177_20	DL177_20-13	-57.5	3	pc2	0.154785
DL177_20	DL177_20-13	-55	3	pc2	-1.10665
DL177_20	DL177_20-13	-52.5	3	pc2	-1.90279
DL177_20	DL177_20-13	-50	3	pc2	-1.62533
DL177_20	DL177_20-13	-47.5	3	pc2	-0.815121
DL177_20	DL177_20-13	-45	3	pc2	-0.0885719
DL177_20	DL177_20-13	-42.5	3	pc2	0.261679
DL177_20	DL177_20-13	-40	3	pc2	0.188811
DL177_20	DL177_20-13	-37.5	3	pc2	-0.326107
DL177_20	DL177_20-13	-35	3	pc2	-0.905309
DL177_20	DL177_20-13	-32.5	3	pc2	-0.798498
DL177_20	DL177_20-13	-30	3	pc2	-0.185894
DL177_20	DL177_20-13	-27.5	3	pc2	0.286828
DL177_20	DL177_20-13	-25	3	pc2	0.463328
DL177_20	DL177_20-13	-22.5	3	pc2	0.444017
DL177_20	DL177_20-13	-20	3	pc2	0.42031
DL177_20	DL177_20-13	-17.5	3	pc2	0.571388
DL177_20	DL177_20-13	-15	3	pc2	0.801334
DL177_20	DL177_20-13	-12.5	3	pc2	0.965346
DL177_20	DL177_20-13	-10	3	pc2	0.977183
DL177_20	DL177_20-13	-7.5	3	pc2	0.910048
DL177_20	DL177_20-13	-5	3	pc2	0.92504
DL177_20	DL177_20-13	-2.5	3	pc2	0.948306
DL177_20	DL177_20-13	0	3	pc2	0.988577
DL177_20	DL177_20-13	2.5	3	pc2	1.13468
DL177_20	DL177_20-13	5	3	pc2	1.21205
DL177_20	DL177_20-13	7.5	3	pc2	1.19684
DL177_20	DL177_20-13	10	3	pc2	1.14365
DL177_20	DL177_20-13	12.5	3	pc2	0.979776
DL177_20	DL177_20-13	15	3	pc2	0.771041
DL177_20	DL177_20-13	17.5	3	pc2	0.531533
DL177_20	DL177_20-13	20	3	pc2	0.258267
DL177_20	DL177_20-13	22.5	3	pc2	-0.0243226
DL177_20	DL177_20-13	25	3	pc2	-0.0609717
DL177_20	DL177_20-13	27.5	3	pc2	0.213517
DL177_20	DL177_20-13	30	3	pc2	0.208907
DL177_20	DL177_20-13	32.5	3	pc2	-0.0438454
DL177_20	DL177_20-13	35	3	pc2	-0.239157
DL177_20	DL177_20-13	37.5	3	pc2	-0.431697
DL177_20	DL177_20-13	40	3	pc2	-0.84671
DL177_20	DL177_20-13	42.5	3	pc2	-1.19606
DL177_20	DL177_20-13	45	3	pc2	-1.01204
DL177_20	DL177_20-13	47.5	3	pc2	-0.672486
DL177_20	DL177_20-13	50	3	pc2	-0.550461
DL177_20	DL177_20-13	52.5	3	pc2	-0.393611
DL177_20	DL177_20-13	55	3	pc2	-0.26218
DL177_20	DL177_20-13	57.5	3	pc2	-0.216952
DL177_20	DL177_20-13	60	3	pc2	-0.0149369
DL177_20	DL177_20-14	-60	3	pc1	-0.547206
DL177_20	DL177_20-14	-57.5	3	pc1	-0.434988
DL177_20	DL177_20-14	-55	3	pc1	-0.410483
DL177_20	DL177_20-14	-52.5	3	pc1	-0.555646
DL177_20	DL177_20-14	-50	3	pc1	-0.77451
DL177_20	DL177_20-14	-47.5	3	pc1	-0.886749
DL177_20	DL177_20-14	-45	3	pc1	-0.876928
DL177_20	DL177_20-14	-42.5	3	pc1	-0.869603
DL177_20	DL177_20-14	-40	3	pc1	-0.837588
DL177_20	DL177_20-14	-37.5	3	pc1	-0.759825
DL177_20	DL177_20-14	-35	3	pc1	-0.653959
DL177_20	DL177_20-14	-32.5	3	pc1	-0.563352
DL177_20	DL177_20-14	-30	3	pc1	-0.547534
DL177_20	DL177_20-14	-27.5	3	pc1	-0.56431
DL177_20	DL177_20-14	-25	3	pc1	-0.615647
DL177_20	DL177_20-14	-22.5	3	pc1	-0.708918
DL177_20	DL177_20-14	-20	3	pc1	-0.761628
DL177_20	DL177_20-14	-17.5	3	pc1	-0.743277
DL177_20	DL177_20-14	-15	3	pc1	-0.710339
DL177_20	DL177_20-14	-12.5	3	pc1	-0.690364
DL177_20	DL177_20-14	-10	3	pc1	-0.635943
DL177_20	DL177_20-14	-7.5	3	pc1	-0.507178
DL177_20	DL177_20-14	-5	3	pc1	-0.425611
DL177_20	DL177_20-14	-2.5	3	pc1	-0.556344
DL177_20	DL177_20-14	0	3	pc1	-0.728324
DL177_20	DL177_20-14	2.5	3	pc1	-0.79471
DL177_20	DL177_20-14	5	3	pc1	-0.793658
DL177_20	DL177_20-14	7.5	3	pc1	-0.707841
DL177_20	DL177_20-14	10	3	pc1	-0.565234
DL177_20	DL177_20-14	12.5	3	pc1	-0.522712
DL177_20	DL177_20-14	15	3	pc1	-0.578934
DL177_20	DL177_20-14	17.5	3	pc1	-0.586646
DL177_20	DL177_20-14	20	3	pc1	-0.477486
DL177_20	DL177_20-14	22.5	3	pc1	-0.323411
DL177_20	DL177_20-14	25	3	pc1	-0.209814
DL177_20	DL177_20-14	27.5	3	pc1	-0.157287
DL177_20	DL177_20-14	30	3	pc1	-0.162694
DL177_20	DL177_20-14	32.5	3	pc1	-0.222252
DL177_20	DL177_20-14	35	3	pc1	-0.285425
DL177_20	DL177_20-14	37.5	3	pc1	-0.316834
DL177_20	DL177_20-14	40	3	pc1	-0.356306
DL177_20	DL177_20-14	42.5	3	pc1	-0.390302
DL177_20	DL177_20-14	45	3	pc1	-0.465834
DL177_20	DL177_20-14	47.5	3	pc1	-0.595341
DL177_20	DL177_20-14	50	3	pc1	-0.681254
DL177_20	DL177_20-14	52.5	3	pc1	-0.707576
DL177_20	DL177_20-14	55	3	pc1	-0.697158
DL177_20	DL177_20-14	57.5	3	pc1	-0.670858
DL177_20	DL177_20-14	60	3	pc1	-0.650052
DL177_20	DL177_20-14	-60	3	pc2	-0.617484
DL177_20	DL177_20-14	-57.5	3	pc2	-1.44213
DL177_20	DL177_20-14	-55	3	pc2	-1.58185
DL177_20	DL177_20-14	-52.5	3	pc2	-0.887275
DL177_20	DL177_20-14	-50	3	pc2	-0.0926723
DL177_20	DL177_20-14	-47.5	3	pc2	0.263235
DL177_20	DL177_20-14	-45	3	pc2	0.380318
DL177_20	DL177_20-14	-42.5	3	pc2	0.555231
DL177_20	DL177_20-14	-40	3	pc2	0.748962
DL177_20	DL177_20-14	-37.5	3	pc2	0.829543
DL177_20	DL177_20-14	-35	3	pc2	0.801056
DL177_20	DL177_20-14	-32.5	3	pc2	0.751568
DL177_20	DL177_20-14	-30	3	pc2	0.41198
DL177_20	DL177_20-14	-27.5	3	pc2	-0.377047
DL177_20	DL177_20-14	-25	3	pc2	-0.853352
DL177_20	DL177_20-14	-22.5	3	pc2	-0.54556
DL177_20	DL177_20-14	-20	3	pc2	-0.0685388
DL177_20	DL177_20-14	-17.5	3	pc2	0.149918
DL177_20	DL177_20-14	-15	3	pc2	0.164645
DL177_20	DL177_20-14	-12.5	3	pc2	-0.110189
DL177_20	DL177_20-14	-10	3	pc2	-0.757556
DL177_20	DL177_20-14	-7.5	3	pc2	-1.39978
DL177_20	DL177_20-14	-5	3	pc2	-1.52067
DL177_20	DL177_20-14	-2.5	3	pc2	-0.844394
DL177_20	DL177_20-14	0	3	pc2	0.0121166
DL177_20	DL177_20-14	2.5	3	pc2	0.52914
DL177_20	DL177_20-14	5	3	pc2	0.744146
DL177_20	DL177_20-14	7.5	3	pc2	0.828082
DL177_20	DL177_20-14	10	3	pc2	0.907214
DL177_20	DL177_20-14	12.5	3	pc2	1.04719
DL177_20	DL177_20-14	15	3	pc2	1.12129
DL177_20	DL177_20-14	17.5	3	pc2	1.09263
DL177_20	DL177_20-14	20	3	pc2	1.07642
DL177_20	DL177_20-14	22.5	3	pc2	1.11043
DL177_20	DL177_20-14	25	3	pc2	1.16012
DL177_20	DL177_20-14	27.5	3	pc2	1.18251
DL177_20	DL177_20-14	30	3	pc2	1.15695
DL177_20	DL177_20-14	32.5	3	pc2	1.09733
DL177_20	DL177_20-14	35	3	pc2	1.05873
DL177_20	DL177_20-14	37.5	3	pc2	0.883333
DL177_20	DL177_20-14	40	3	pc2	0.283552
DL177_20	DL177_20-14	42.5	3	pc2	-0.647383
DL177_20	DL177_20-14	45	3	pc2	-1.0278
DL177_20	DL177_20-14	47.5	3	pc2	-0.612328
DL177_20	DL177_20-14	50	3	pc2	0.0124941
DL177_20	DL177_20-14	52.5	3	pc2	0.483026
DL177_20	DL177_20-14	55	3	pc2	0.828789
DL177_20	DL177_20-14	57.5	3	pc2	1.04405
DL177_20	DL177_20-14	60	3	pc2	0.988504
DL177_20	DL177_20-15	-60	3	pc1	0.7158
DL177_20	DL177_20-15	-57.5	3	pc1	0.617422
DL177_20	DL177_20-15	-55	3	pc1	0.271102
DL177_20	DL177_20-15	-52.5	3	pc1	-0.110688
DL177_20	DL177_20-15	-50	3	pc1	-0.390816
DL177_20	DL177_20-15	-47.5	3	pc1	-0.562552
DL177_20	DL177_20-15	-45	3	pc1	-0.627012
DL177_20	DL177_20-15	-42.5	3	pc1	-0.615841
DL177_20	DL177_20-15	-40	3	pc1	-0.600617
DL177_20	DL177_20-15	-37.5	3	pc1	-0.633765
DL177_20	DL177_20-15	-35	3	pc1	-0.694271
DL177_20	DL177_20-15	-32.5	3	pc1	-0.681477
DL177_20	DL177_20-15	-30	3	pc1	-0.610005
DL177_20	DL177_20-15	-27.5	3	pc1	-0.601783
DL177_20	DL177_20-15	-25	3	pc1	-0.647432
DL177_20	DL177_20-15	-22.5	3	pc1	-0.655171
DL177_20	DL177_20-15	-20	3	pc1	-0.607099
DL177_20	DL177_20-15	-17.5	3	pc1	-0.585331
DL177_20	DL177_20-15	-15	3	pc1	-0.598079
DL177_20	DL177_20-15	-12.5	3	pc1	-0.572827
DL177_20	DL177_20-15	-10	3	pc1	-0.518118
DL177_20	DL177_20-15	-7.5	3	pc1	-0.588324
DL177_20	DL177_20-15	-5	3	pc1	-0.734336
DL177_20	DL177_20-15	-2.5	3	pc1	-0.796875
DL177_20	DL177_20-15	0	3	pc1	-0.721808
DL177_20	DL177_20-15	2.5	3	pc1	-0.607611
DL177_20	DL177_20-15	5	3	pc1	-0.550818
DL177_20	DL177_20-15	7.5	3	pc1	-0.486643
DL177_20	DL177_20-15	10	3	pc1	-0.419694
DL177_20	DL177_20-15	12.5	3	pc1	-0.321607
DL177_20	DL177_20-15	15	3	pc1	-0.185932
DL177_20	DL177_20-15	17.5	3	pc1	-0.125621
DL177_20	DL177_20-15	20	3	pc1	-0.13441
DL177_20	DL177_20-15	22.5	3	pc1	-0.133634
DL177_20	DL177_20-15	25	3	pc1	-0.0564432
DL177_20	DL177_20-15	27.5	3	pc1	0.10836
DL177_20	DL177_20-15	30	3	pc1	0.213297
DL177_20	DL177_20-15	32.5	3	pc1	0.171872
DL177_20	DL177_20-15	35	3	pc1	0.0966419
[truncated: 2,411 more rows]

## Sheet: ExtData7f_iii
mouse	time	state	perc
DL177	-60	REM	0
DL177	-60	Wake	1
DL177	-60	NREM	0
DL177	-57.5	REM	0
DL177	-57.5	Wake	1
DL177	-57.5	NREM	0
DL177	-55	REM	0
DL177	-55	Wake	1
DL177	-55	NREM	0
DL177	-52.5	REM	0
DL177	-52.5	Wake	1
DL177	-52.5	NREM	0
DL177	-50	REM	0
DL177	-50	Wake	1
DL177	-50	NREM	0
DL177	-47.5	REM	0
DL177	-47.5	Wake	1
DL177	-47.5	NREM	0
DL177	-45	REM	0
DL177	-45	Wake	1
DL177	-45	NREM	0
DL177	-42.5	REM	0
DL177	-42.5	Wake	1
DL177	-42.5	NREM	0
DL177	-40	REM	0
DL177	-40	Wake	1
DL177	-40	NREM	0
DL177	-37.5	REM	0
DL177	-37.5	Wake	1
DL177	-37.5	NREM	0
DL177	-35	REM	0
DL177	-35	Wake	1
DL177	-35	NREM	0
DL177	-32.5	REM	0
DL177	-32.5	Wake	1
DL177	-32.5	NREM	0
DL177	-30	REM	0
DL177	-30	Wake	1
DL177	-30	NREM	0
DL177	-27.5	REM	0
DL177	-27.5	Wake	1
DL177	-27.5	NREM	0
DL177	-25	REM	0
DL177	-25	Wake	1
DL177	-25	NREM	0
DL177	-22.5	REM	0
DL177	-22.5	Wake	1
DL177	-22.5	NREM	0
DL177	-20	REM	0
DL177	-20	Wake	1
DL177	-20	NREM	0
DL177	-17.5	REM	0
DL177	-17.5	Wake	1
DL177	-17.5	NREM	0
DL177	-15	REM	0
DL177	-15	Wake	0
DL177	-15	NREM	1
DL177	-12.5	REM	0
DL177	-12.5	Wake	0
DL177	-12.5	NREM	1
DL177	-10	REM	0
DL177	-10	Wake	0
DL177	-10	NREM	1
DL177	-7.5	REM	0
DL177	-7.5	Wake	0
DL177	-7.5	NREM	1
DL177	-5	REM	0
DL177	-5	Wake	0
DL177	-5	NREM	1
DL177	-2.5	REM	0
DL177	-2.5	Wake	0
DL177	-2.5	NREM	1
DL177	0	REM	0
DL177	0	Wake	0
DL177	0	NREM	1
DL177	2.5	REM	0
DL177	2.5	Wake	0
DL177	2.5	NREM	1
DL177	5	REM	0
DL177	5	Wake	0
DL177	5	NREM	1
DL177	7.5	REM	0
DL177	7.5	Wake	0
DL177	7.5	NREM	1
DL177	10	REM	0
DL177	10	Wake	0
DL177	10	NREM	1
DL177	12.5	REM	0
DL177	12.5	Wake	0
DL177	12.5	NREM	1
DL177	15	REM	0
DL177	15	Wake	0
DL177	15	NREM	1
DL177	17.5	REM	0
DL177	17.5	Wake	0
DL177	17.5	NREM	1
DL177	20	REM	0
DL177	20	Wake	0
DL177	20	NREM	1
DL177	22.5	REM	0
DL177	22.5	Wake	0
DL177	22.5	NREM	1
DL177	25	REM	0
DL177	25	Wake	0
DL177	25	NREM	1
DL177	27.5	REM	1
DL177	27.5	Wake	0
DL177	27.5	NREM	0
DL177	30	REM	1
DL177	30	Wake	0
DL177	30	NREM	0
DL177	32.5	REM	1
DL177	32.5	Wake	0
DL177	32.5	NREM	0
DL177	35	REM	1
DL177	35	Wake	0
DL177	35	NREM	0
DL177	37.5	REM	1
DL177	37.5	Wake	0
DL177	37.5	NREM	0
DL177	40	REM	1
DL177	40	Wake	0
DL177	40	NREM	0
DL177	42.5	REM	1
DL177	42.5	Wake	0
DL177	42.5	NREM	0
DL177	45	REM	1
DL177	45	Wake	0
DL177	45	NREM	0
DL177	47.5	REM	1
DL177	47.5	Wake	0
DL177	47.5	NREM	0
DL177	50	REM	1
DL177	50	Wake	0
DL177	50	NREM	0
DL177	52.5	REM	1
DL177	52.5	Wake	0
DL177	52.5	NREM	0
DL177	55	REM	1
DL177	55	Wake	0
DL177	55	NREM	0
DL177	57.5	REM	1
DL177	57.5	Wake	0
DL177	57.5	NREM	0
DL177	60	REM	1
DL177	60	Wake	0
DL177	60	NREM	0
DL177	-60	REM	0
DL177	-60	Wake	1
DL177	-60	NREM	0
DL177	-57.5	REM	0
DL177	-57.5	Wake	0
DL177	-57.5	NREM	1
DL177	-55	REM	0
DL177	-55	Wake	0
DL177	-55	NREM	1
DL177	-52.5	REM	0
DL177	-52.5	Wake	0
DL177	-52.5	NREM	1
DL177	-50	REM	0
DL177	-50	Wake	0
DL177	-50	NREM	1
DL177	-47.5	REM	0
DL177	-47.5	Wake	0
DL177	-47.5	NREM	1
DL177	-45	REM	0
DL177	-45	Wake	0
DL177	-45	NREM	1
DL177	-42.5	REM	0
DL177	-42.5	Wake	0
DL177	-42.5	NREM	1
DL177	-40	REM	0
DL177	-40	Wake	0
DL177	-40	NREM	1
DL177	-37.5	REM	0
DL177	-37.5	Wake	0
DL177	-37.5	NREM	1
DL177	-35	REM	0
DL177	-35	Wake	0
DL177	-35	NREM	1
DL177	-32.5	REM	0
DL177	-32.5	Wake	0
DL177	-32.5	NREM	1
DL177	-30	REM	0
DL177	-30	Wake	0
DL177	-30	NREM	1
DL177	-27.5	REM	0
DL177	-27.5	Wake	0
DL177	-27.5	NREM	1
DL177	-25	REM	0
DL177	-25	Wake	0
DL177	-25	NREM	1
DL177	-22.5	REM	0
DL177	-22.5	Wake	0
DL177	-22.5	NREM	1
DL177	-20	REM	0
DL177	-20	Wake	0
DL177	-20	NREM	1
DL177	-17.5	REM	0
DL177	-17.5	Wake	0
DL177	-17.5	NREM	1
DL177	-15	REM	0
DL177	-15	Wake	0
DL177	-15	NREM	1
DL177	-12.5	REM	0
DL177	-12.5	Wake	0
DL177	-12.5	NREM	1
DL177	-10	REM	0
DL177	-10	Wake	0
DL177	-10	NREM	1
DL177	-7.5	REM	0
DL177	-7.5	Wake	0
DL177	-7.5	NREM	1
DL177	-5	REM	0
DL177	-5	Wake	0
DL177	-5	NREM	1
DL177	-2.5	REM	0
DL177	-2.5	Wake	0
DL177	-2.5	NREM	1
DL177	0	REM	0
DL177	0	Wake	0
DL177	0	NREM	1
DL177	2.5	REM	0
DL177	2.5	Wake	0
DL177	2.5	NREM	1
DL177	5	REM	0
DL177	5	Wake	0
DL177	5	NREM	1
DL177	7.5	REM	0
DL177	7.5	Wake	0
DL177	7.5	NREM	1
DL177	10	REM	0
DL177	10	Wake	0
DL177	10	NREM	1
DL177	12.5	REM	0
DL177	12.5	Wake	0
DL177	12.5	NREM	1
DL177	15	REM	0
DL177	15	Wake	0
DL177	15	NREM	1
DL177	17.5	REM	0
DL177	17.5	Wake	0
DL177	17.5	NREM	1
DL177	20	REM	0
DL177	20	Wake	0
DL177	20	NREM	1
DL177	22.5	REM	0
DL177	22.5	Wake	0
DL177	22.5	NREM	1
DL177	25	REM	0
DL177	25	Wake	0
DL177	25	NREM	1
DL177	27.5	REM	0
DL177	27.5	Wake	0
DL177	27.5	NREM	1
DL177	30	REM	0
DL177	30	Wake	0
DL177	30	NREM	1
DL177	32.5	REM	0
DL177	32.5	Wake	0
DL177	32.5	NREM	1
DL177	35	REM	0
DL177	35	Wake	0
DL177	35	NREM	1
DL177	37.5	REM	0
DL177	37.5	Wake	0
DL177	37.5	NREM	1
DL177	40	REM	0
DL177	40	Wake	0
DL177	40	NREM	1
DL177	42.5	REM	0
DL177	42.5	Wake	0
DL177	42.5	NREM	1
DL177	45	REM	0
DL177	45	Wake	0
DL177	45	NREM	1
DL177	47.5	REM	0
DL177	47.5	Wake	0
DL177	47.5	NREM	1
DL177	50	REM	0
DL177	50	Wake	0
DL177	50	NREM	1
DL177	52.5	REM	0
DL177	52.5	Wake	0
DL177	52.5	NREM	1
DL177	55	REM	0
DL177	55	Wake	0
DL177	55	NREM	1
DL177	57.5	REM	0
DL177	57.5	Wake	0
DL177	57.5	NREM	1
DL177	60	REM	0
DL177	60	Wake	0
DL177	60	NREM	1
DL177	-60	REM	0
DL177	-60	Wake	1
DL177	-60	NREM	0
DL177	-57.5	REM	0
DL177	-57.5	Wake	1
DL177	-57.5	NREM	0
DL177	-55	REM	0
DL177	-55	Wake	1
DL177	-55	NREM	0
DL177	-52.5	REM	0
DL177	-52.5	Wake	1
DL177	-52.5	NREM	0
DL177	-50	REM	0
DL177	-50	Wake	1
DL177	-50	NREM	0
DL177	-47.5	REM	0
DL177	-47.5	Wake	1
DL177	-47.5	NREM	0
DL177	-45	REM	0
DL177	-45	Wake	1
DL177	-45	NREM	0
DL177	-42.5	REM	0
DL177	-42.5	Wake	1
DL177	-42.5	NREM	0
DL177	-40	REM	0
DL177	-40	Wake	1
DL177	-40	NREM	0
DL177	-37.5	REM	0
DL177	-37.5	Wake	1
DL177	-37.5	NREM	0
DL177	-35	REM	0
DL177	-35	Wake	1
DL177	-35	NREM	0
DL177	-32.5	REM	0
DL177	-32.5	Wake	1
DL177	-32.5	NREM	0
DL177	-30	REM	0
DL177	-30	Wake	1
DL177	-30	NREM	0
DL177	-27.5	REM	0
DL177	-27.5	Wake	1
DL177	-27.5	NREM	0
DL177	-25	REM	0
DL177	-25	Wake	1
DL177	-25	NREM	0
DL177	-22.5	REM	0
DL177	-22.5	Wake	1
DL177	-22.5	NREM	0
DL177	-20	REM	0
DL177	-20	Wake	1
DL177	-20	NREM	0
DL177	-17.5	REM	0
DL177	-17.5	Wake	1
DL177	-17.5	NREM	0
DL177	-15	REM	0
DL177	-15	Wake	1
DL177	-15	NREM	0
DL177	-12.5	REM	0
DL177	-12.5	Wake	1
DL177	-12.5	NREM	0
DL177	-10	REM	0
DL177	-10	Wake	1
DL177	-10	NREM	0
DL177	-7.5	REM	0
DL177	-7.5	Wake	1
DL177	-7.5	NREM	0
DL177	-5	REM	0
DL177	-5	Wake	0
DL177	-5	NREM	1
DL177	-2.5	REM	0
DL177	-2.5	Wake	0
DL177	-2.5	NREM	1
DL177	0	REM	0
DL177	0	Wake	0
DL177	0	NREM	1
DL177	2.5	REM	0
DL177	2.5	Wake	0
DL177	2.5	NREM	1
DL177	5	REM	0
DL177	5	Wake	0
DL177	5	NREM	1
DL177	7.5	REM	0
DL177	7.5	Wake	0
DL177	7.5	NREM	1
DL177	10	REM	0
DL177	10	Wake	0
DL177	10	NREM	1
DL177	12.5	REM	0
DL177	12.5	Wake	0
DL177	12.5	NREM	1
DL177	15	REM	0
DL177	15	Wake	0
DL177	15	NREM	1
DL177	17.5	REM	0
DL177	17.5	Wake	0
DL177	17.5	NREM	1
DL177	20	REM	0
DL177	20	Wake	0
DL177	20	NREM	1
DL177	22.5	REM	0
DL177	22.5	Wake	0
DL177	22.5	NREM	1
DL177	25	REM	0
DL177	25	Wake	0
DL177	25	NREM	1
DL177	27.5	REM	0
DL177	27.5	Wake	0
DL177	27.5	NREM	1
DL177	30	REM	0
DL177	30	Wake	0
DL177	30	NREM	1
DL177	32.5	REM	0
DL177	32.5	Wake	0
DL177	32.5	NREM	1
DL177	35	REM	0
DL177	35	Wake	0
DL177	35	NREM	1
DL177	37.5	REM	0
DL177	37.5	Wake	0
DL177	37.5	NREM	1
DL177	40	REM	0
DL177	40	Wake	0
DL177	40	NREM	1
DL177	42.5	REM	0
DL177	42.5	Wake	0
DL177	42.5	NREM	1
DL177	45	REM	0
DL177	45	Wake	0
DL177	45	NREM	1
DL177	47.5	REM	0
DL177	47.5	Wake	0
DL177	47.5	NREM	1
DL177	50	REM	0
DL177	50	Wake	0
DL177	50	NREM	1
DL177	52.5	REM	0
DL177	52.5	Wake	0
DL177	52.5	NREM	1
DL177	55	REM	0
DL177	55	Wake	0
DL177	55	NREM	1
DL177	57.5	REM	0
DL177	57.5	Wake	0
DL177	57.5	NREM	1
DL177	60	REM	0
DL177	60	Wake	0
DL177	60	NREM	1
DL177	-60	REM	0
DL177	-60	Wake	0
DL177	-60	NREM	1
DL177	-57.5	REM	0
DL177	-57.5	Wake	0
DL177	-57.5	NREM	1
DL177	-55	REM	0
DL177	-55	Wake	0
DL177	-55	NREM	1
DL177	-52.5	REM	0
DL177	-52.5	Wake	0
DL177	-52.5	NREM	1
DL177	-50	REM	0
DL177	-50	Wake	0
DL177	-50	NREM	1
DL177	-47.5	REM	0
DL177	-47.5	Wake	0
DL177	-47.5	NREM	1
DL177	-45	REM	0
DL177	-45	Wake	0
DL177	-45	NREM	1
DL177	-42.5	REM	0
DL177	-42.5	Wake	0
DL177	-42.5	NREM	1
DL177	-40	REM	0
DL177	-40	Wake	0
DL177	-40	NREM	1
DL177	-37.5	REM	0
DL177	-37.5	Wake	0
DL177	-37.5	NREM	1
DL177	-35	REM	0
DL177	-35	Wake	0
DL177	-35	NREM	1
DL177	-32.5	REM	0
DL177	-32.5	Wake	0
DL177	-32.5	NREM	1
DL177	-30	REM	0
DL177	-30	Wake	0
DL177	-30	NREM	1
DL177	-27.5	REM	0
DL177	-27.5	Wake	0
DL177	-27.5	NREM	1
DL177	-25	REM	0
DL177	-25	Wake	0
DL177	-25	NREM	1
DL177	-22.5	REM	0
DL177	-22.5	Wake	0
DL177	-22.5	NREM	1
DL177	-20	REM	0
DL177	-20	Wake	0
DL177	-20	NREM	1
DL177	-17.5	REM	0
DL177	-17.5	Wake	0
DL177	-17.5	NREM	1
DL177	-15	REM	0
DL177	-15	Wake	0
DL177	-15	NREM	1
DL177	-12.5	REM	0
DL177	-12.5	Wake	0
DL177	-12.5	NREM	1
DL177	-10	REM	0
DL177	-10	Wake	0
DL177	-10	NREM	1
DL177	-7.5	REM	0
DL177	-7.5	Wake	0
DL177	-7.5	NREM	1
DL177	-5	REM	0
DL177	-5	Wake	0
DL177	-5	NREM	1
DL177	-2.5	REM	0
DL177	-2.5	Wake	0
DL177	-2.5	NREM	1
DL177	0	REM	0
DL177	0	Wake	0
DL177	0	NREM	1
DL177	2.5	REM	0
DL177	2.5	Wake	0
DL177	2.5	NREM	1
DL177	5	REM	0
DL177	5	Wake	0
DL177	5	NREM	1
DL177	7.5	REM	0
DL177	7.5	Wake	0
DL177	7.5	NREM	1
DL177	10	REM	0
DL177	10	Wake	0
DL177	10	NREM	1
DL177	12.5	REM	0
DL177	12.5	Wake	0
DL177	12.5	NREM	1
DL177	15	REM	0
DL177	15	Wake	0
DL177	15	NREM	1
DL177	17.5	REM	0
DL177	17.5	Wake	0
DL177	17.5	NREM	1
DL177	20	REM	0
DL177	20	Wake	0
DL177	20	NREM	1
DL177	22.5	REM	0
DL177	22.5	Wake	0
DL177	22.5	NREM	1
DL177	25	REM	0
DL177	25	Wake	0
DL177	25	NREM	1
DL177	27.5	REM	0
DL177	27.5	Wake	0
DL177	27.5	NREM	1
DL177	30	REM	0
DL177	30	Wake	0
DL177	30	NREM	1
DL177	32.5	REM	0
DL177	32.5	Wake	0
DL177	32.5	NREM	1
DL177	35	REM	0
DL177	35	Wake	0
DL177	35	NREM	1
DL177	37.5	REM	0
DL177	37.5	Wake	0
DL177	37.5	NREM	1
DL177	40	REM	0
DL177	40	Wake	0
DL177	40	NREM	1
DL177	42.5	REM	0
DL177	42.5	Wake	0
DL177	42.5	NREM	1
DL177	45	REM	0
DL177	45	Wake	0
DL177	45	NREM	1
DL177	47.5	REM	0
DL177	47.5	Wake	0
DL177	47.5	NREM	1
DL177	50	REM	0
DL177	50	Wake	0
DL177	50	NREM	1
DL177	52.5	REM	0
DL177	52.5	Wake	0
DL177	52.5	NREM	1
DL177	55	REM	0
DL177	55	Wake	0
DL177	55	NREM	1
DL177	57.5	REM	0
DL177	57.5	Wake	0
DL177	57.5	NREM	1
DL177	60	REM	0
DL177	60	Wake	0
DL177	60	NREM	1
DL177	-60	REM	0
DL177	-60	Wake	0
DL177	-60	NREM	1
DL177	-57.5	REM	0
DL177	-57.5	Wake	1
DL177	-57.5	NREM	0
DL177	-55	REM	0
DL177	-55	Wake	1
DL177	-55	NREM	0
DL177	-52.5	REM	0
DL177	-52.5	Wake	1
DL177	-52.5	NREM	0
DL177	-50	REM	0
DL177	-50	Wake	1
DL177	-50	NREM	0
DL177	-47.5	REM	0
DL177	-47.5	Wake	1
DL177	-47.5	NREM	0
DL177	-45	REM	0
DL177	-45	Wake	1
DL177	-45	NREM	0
DL177	-42.5	REM	0
DL177	-42.5	Wake	1
DL177	-42.5	NREM	0
DL177	-40	REM	0
DL177	-40	Wake	1
DL177	-40	NREM	0
DL177	-37.5	REM	0
DL177	-37.5	Wake	1
DL177	-37.5	NREM	0
DL177	-35	REM	0
DL177	-35	Wake	1
DL177	-35	NREM	0
DL177	-32.5	REM	0
DL177	-32.5	Wake	1
DL177	-32.5	NREM	0
DL177	-30	REM	0
DL177	-30	Wake	1
DL177	-30	NREM	0
DL177	-27.5	REM	0
DL177	-27.5	Wake	1
DL177	-27.5	NREM	0
DL177	-25	REM	0
DL177	-25	Wake	0
DL177	-25	NREM	1
DL177	-22.5	REM	0
DL177	-22.5	Wake	0
DL177	-22.5	NREM	1
DL177	-20	REM	0
DL177	-20	Wake	0
DL177	-20	NREM	1
DL177	-17.5	REM	0
DL177	-17.5	Wake	0
DL177	-17.5	NREM	1
DL177	-15	REM	0
DL177	-15	Wake	0
DL177	-15	NREM	1
DL177	-12.5	REM	0
DL177	-12.5	Wake	0
DL177	-12.5	NREM	1
DL177	-10	REM	0
DL177	-10	Wake	0
DL177	-10	NREM	1
DL177	-7.5	REM	0
DL177	-7.5	Wake	0
DL177	-7.5	NREM	1
DL177	-5	REM	0
DL177	-5	Wake	0
DL177	-5	NREM	1
DL177	-2.5	REM	0
DL177	-2.5	Wake	0
DL177	-2.5	NREM	1
DL177	0	REM	0
DL177	0	Wake	0
DL177	0	NREM	1
DL177	2.5	REM	0
DL177	2.5	Wake	0
DL177	2.5	NREM	1
DL177	5	REM	0
DL177	5	Wake	0
DL177	5	NREM	1
DL177	7.5	REM	0
DL177	7.5	Wake	0
DL177	7.5	NREM	1
DL177	10	REM	0
DL177	10	Wake	0
DL177	10	NREM	1
DL177	12.5	REM	0
DL177	12.5	Wake	0
DL177	12.5	NREM	1
DL177	15	REM	1
DL177	15	Wake	0
DL177	15	NREM	0
DL177	17.5	REM	1
DL177	17.5	Wake	0
DL177	17.5	NREM	0
DL177	20	REM	1
DL177	20	Wake	0
DL177	20	NREM	0
DL177	22.5	REM	1
DL177	22.5	Wake	0
DL177	22.5	NREM	0
DL177	25	REM	1
DL177	25	Wake	0
DL177	25	NREM	0
DL177	27.5	REM	1
DL177	27.5	Wake	0
DL177	27.5	NREM	0
DL177	30	REM	1
DL177	30	Wake	0
DL177	30	NREM	0
DL177	32.5	REM	1
DL177	32.5	Wake	0
DL177	32.5	NREM	0
DL177	35	REM	1
DL177	35	Wake	0
DL177	35	NREM	0
DL177	37.5	REM	1
DL177	37.5	Wake	0
DL177	37.5	NREM	0
DL177	40	REM	1
DL177	40	Wake	0
DL177	40	NREM	0
DL177	42.5	REM	1
DL177	42.5	Wake	0
DL177	42.5	NREM	0
DL177	45	REM	1
DL177	45	Wake	0
DL177	45	NREM	0
DL177	47.5	REM	1
DL177	47.5	Wake	0
DL177	47.5	NREM	0
DL177	50	REM	1
DL177	50	Wake	0
DL177	50	NREM	0
DL177	52.5	REM	1
DL177	52.5	Wake	0
DL177	52.5	NREM	0
DL177	55	REM	1
DL177	55	Wake	0
DL177	55	NREM	0
DL177	57.5	REM	1
DL177	57.5	Wake	0
DL177	57.5	NREM	0
DL177	60	REM	1
DL177	60	Wake	0
DL177	60	NREM	0
DL177	-60	REM	0
DL177	-60	Wake	0
DL177	-60	NREM	1
DL177	-57.5	REM	0
DL177	-57.5	Wake	0
DL177	-57.5	NREM	1
DL177	-55	REM	0
DL177	-55	Wake	0
DL177	-55	NREM	1
DL177	-52.5	REM	0
DL177	-52.5	Wake	0
DL177	-52.5	NREM	1
DL177	-50	REM	0
DL177	-50	Wake	0
DL177	-50	NREM	1
DL177	-47.5	REM	0
DL177	-47.5	Wake	0
DL177	-47.5	NREM	1
DL177	-45	REM	0
DL177	-45	Wake	0
DL177	-45	NREM	1
DL177	-42.5	REM	0
DL177	-42.5	Wake	0
DL177	-42.5	NREM	1
DL177	-40	REM	0
DL177	-40	Wake	0
DL177	-40	NREM	1
DL177	-37.5	REM	0
DL177	-37.5	Wake	0
DL177	-37.5	NREM	1
DL177	-35	REM	0
DL177	-35	Wake	0
DL177	-35	NREM	1
DL177	-32.5	REM	0
DL177	-32.5	Wake	0
DL177	-32.5	NREM	1
DL177	-30	REM	0
DL177	-30	Wake	0
DL177	-30	NREM	1
DL177	-27.5	REM	0
DL177	-27.5	Wake	0
DL177	-27.5	NREM	1
DL177	-25	REM	0
DL177	-25	Wake	0
DL177	-25	NREM	1
DL177	-22.5	REM	0
DL177	-22.5	Wake	0
DL177	-22.5	NREM	1
DL177	-20	REM	0
DL177	-20	Wake	0
DL177	-20	NREM	1
DL177	-17.5	REM	0
DL177	-17.5	Wake	0
DL177	-17.5	NREM	1
DL177	-15	REM	0
DL177	-15	Wake	0
DL177	-15	NREM	1
DL177	-12.5	REM	0
DL177	-12.5	Wake	0
DL177	-12.5	NREM	1
DL177	-10	REM	0
DL177	-10	Wake	0
DL177	-10	NREM	1
DL177	-7.5	REM	0
DL177	-7.5	Wake	0
DL177	-7.5	NREM	1
DL177	-5	REM	0
DL177	-5	Wake	0
DL177	-5	NREM	1
DL177	-2.5	REM	0
DL177	-2.5	Wake	0
DL177	-2.5	NREM	1
DL177	0	REM	0
DL177	0	Wake	0
DL177	0	NREM	1
DL177	2.5	REM	0
DL177	2.5	Wake	0
DL177	2.5	NREM	1
DL177	5	REM	0
DL177	5	Wake	0
DL177	5	NREM	1
DL177	7.5	REM	0
DL177	7.5	Wake	0
DL177	7.5	NREM	1
DL177	10	REM	0
DL177	10	Wake	0
DL177	10	NREM	1
DL177	12.5	REM	1
DL177	12.5	Wake	0
DL177	12.5	NREM	0
DL177	15	REM	1
DL177	15	Wake	0
DL177	15	NREM	0
DL177	17.5	REM	1
DL177	17.5	Wake	0
DL177	17.5	NREM	0
DL177	20	REM	1
DL177	20	Wake	0
DL177	20	NREM	0
DL177	22.5	REM	1
DL177	22.5	Wake	0
DL177	22.5	NREM	0
DL177	25	REM	1
DL177	25	Wake	0
DL177	25	NREM	0
DL177	27.5	REM	1
DL177	27.5	Wake	0
DL177	27.5	NREM	0
DL177	30	REM	1
DL177	30	Wake	0
DL177	30	NREM	0
DL177	32.5	REM	1
DL177	32.5	Wake	0
DL177	32.5	NREM	0
DL177	35	REM	1
DL177	35	Wake	0
DL177	35	NREM	0
DL177	37.5	REM	1
DL177	37.5	Wake	0
DL177	37.5	NREM	0
DL177	40	REM	1
DL177	40	Wake	0
DL177	40	NREM	0
DL177	42.5	REM	1
DL177	42.5	Wake	0
DL177	42.5	NREM	0
DL177	45	REM	1
DL177	45	Wake	0
DL177	45	NREM	0
DL177	47.5	REM	1
DL177	47.5	Wake	0
DL177	47.5	NREM	0
DL177	50	REM	1
DL177	50	Wake	0
DL177	50	NREM	0
DL177	52.5	REM	1
DL177	52.5	Wake	0
DL177	52.5	NREM	0
DL177	55	REM	1
DL177	55	Wake	0
DL177	55	NREM	0
DL177	57.5	REM	1
DL177	57.5	Wake	0
DL177	57.5	NREM	0
DL177	60	REM	1
DL177	60	Wake	0
DL177	60	NREM	0
DL177	-60	REM	0
DL177	-60	Wake	0
DL177	-60	NREM	1
DL177	-57.5	REM	0
DL177	-57.5	Wake	0
DL177	-57.5	NREM	1
DL177	-55	REM	0
DL177	-55	Wake	0
DL177	-55	NREM	1
DL177	-52.5	REM	0
DL177	-52.5	Wake	0
DL177	-52.5	NREM	1
DL177	-50	REM	0
DL177	-50	Wake	0
DL177	-50	NREM	1
DL177	-47.5	REM	0
DL177	-47.5	Wake	0
DL177	-47.5	NREM	1
DL177	-45	REM	0
DL177	-45	Wake	0
DL177	-45	NREM	1
DL177	-42.5	REM	0
DL177	-42.5	Wake	0
DL177	-42.5	NREM	1
DL177	-40	REM	0
DL177	-40	Wake	0
DL177	-40	NREM	1
DL177	-37.5	REM	0
DL177	-37.5	Wake	0
DL177	-37.5	NREM	1
DL177	-35	REM	0
DL177	-35	Wake	0
DL177	-35	NREM	1
DL177	-32.5	REM	0
DL177	-32.5	Wake	0
DL177	-32.5	NREM	1
DL177	-30	REM	0
DL177	-30	Wake	0
DL177	-30	NREM	1
DL177	-27.5	REM	0
DL177	-27.5	Wake	0
DL177	-27.5	NREM	1
DL177	-25	REM	0
DL177	-25	Wake	0
DL177	-25	NREM	1
DL177	-22.5	REM	0
DL177	-22.5	Wake	0
DL177	-22.5	NREM	1
DL177	-20	REM	0
DL177	-20	Wake	0
DL177	-20	NREM	1
DL177	-17.5	REM	0
DL177	-17.5	Wake	0
DL177	-17.5	NREM	1
DL177	-15	REM	0
DL177	-15	Wake	0
DL177	-15	NREM	1
DL177	-12.5	REM	0
DL177	-12.5	Wake	0
DL177	-12.5	NREM	1
DL177	-10	REM	0
DL177	-10	Wake	0
DL177	-10	NREM	1
DL177	-7.5	REM	0
DL177	-7.5	Wake	0
DL177	-7.5	NREM	1
DL177	-5	REM	0
DL177	-5	Wake	0
DL177	-5	NREM	1
DL177	-2.5	REM	0
DL177	-2.5	Wake	0
DL177	-2.5	NREM	1
DL177	0	REM	0
DL177	0	Wake	0
DL177	0	NREM	1
DL177	2.5	REM	0
DL177	2.5	Wake	0
DL177	2.5	NREM	1
DL177	5	REM	0
DL177	5	Wake	0
DL177	5	NREM	1
DL177	7.5	REM	0
DL177	7.5	Wake	0
DL177	7.5	NREM	1
DL177	10	REM	0
DL177	10	Wake	0
DL177	10	NREM	1
DL177	12.5	REM	0
DL177	12.5	Wake	0
DL177	12.5	NREM	1
DL177	15	REM	0
DL177	15	Wake	0
DL177	15	NREM	1
DL177	17.5	REM	1
DL177	17.5	Wake	0
DL177	17.5	NREM	0
DL177	20	REM	1
DL177	20	Wake	0
DL177	20	NREM	0
DL177	22.5	REM	1
DL177	22.5	Wake	0
DL177	22.5	NREM	0
DL177	25	REM	1
DL177	25	Wake	0
DL177	25	NREM	0
DL177	27.5	REM	1
DL177	27.5	Wake	0
DL177	27.5	NREM	0
DL177	30	REM	1
DL177	30	Wake	0
DL177	30	NREM	0
DL177	32.5	REM	1
DL177	32.5	Wake	0
DL177	32.5	NREM	0
DL177	35	REM	1
DL177	35	Wake	0
DL177	35	NREM	0
DL177	37.5	REM	1
DL177	37.5	Wake	0
DL177	37.5	NREM	0
DL177	40	REM	1
DL177	40	Wake	0
DL177	40	NREM	0
DL177	42.5	REM	1
DL177	42.5	Wake	0
DL177	42.5	NREM	0
DL177	45	REM	1
DL177	45	Wake	0
DL177	45	NREM	0
DL177	47.5	REM	1
DL177	47.5	Wake	0
DL177	47.5	NREM	0
DL177	50	REM	1
DL177	50	Wake	0
DL177	50	NREM	0
DL177	52.5	REM	1
DL177	52.5	Wake	0
DL177	52.5	NREM	0
DL177	55	REM	1
DL177	55	Wake	0
DL177	55	NREM	0
DL177	57.5	REM	1
DL177	57.5	Wake	0
DL177	57.5	NREM	0
DL177	60	REM	1
DL177	60	Wake	0
DL177	60	NREM	0
DL177	-60	REM	1
DL177	-60	Wake	0
DL177	-60	NREM	0
DL177	-57.5	REM	1
DL177	-57.5	Wake	0
DL177	-57.5	NREM	0
DL177	-55	REM	1
DL177	-55	Wake	0
DL177	-55	NREM	0
DL177	-52.5	REM	1
DL177	-52.5	Wake	0
DL177	-52.5	NREM	0
DL177	-50	REM	1
DL177	-50	Wake	0
DL177	-50	NREM	0
DL177	-47.5	REM	1
DL177	-47.5	Wake	0
DL177	-47.5	NREM	0
DL177	-45	REM	1
DL177	-45	Wake	0
DL177	-45	NREM	0
DL177	-42.5	REM	0
DL177	-42.5	Wake	0
DL177	-42.5	NREM	1
DL177	-40	REM	0
DL177	-40	Wake	0
DL177	-40	NREM	1
DL177	-37.5	REM	0
DL177	-37.5	Wake	0
DL177	-37.5	NREM	1
DL177	-35	REM	0
DL177	-35	Wake	0
DL177	-35	NREM	1
DL177	-32.5	REM	0
DL177	-32.5	Wake	0
DL177	-32.5	NREM	1
DL177	-30	REM	0
DL177	-30	Wake	0
DL177	-30	NREM	1
DL177	-27.5	REM	0
DL177	-27.5	Wake	0
DL177	-27.5	NREM	1
DL177	-25	REM	0
DL177	-25	Wake	0
DL177	-25	NREM	1
DL177	-22.5	REM	0
DL177	-22.5	Wake	0
DL177	-22.5	NREM	1
DL177	-20	REM	0
DL177	-20	Wake	0
DL177	-20	NREM	1
DL177	-17.5	REM	0
DL177	-17.5	Wake	0
DL177	-17.5	NREM	1
DL177	-15	REM	0
DL177	-15	Wake	0
DL177	-15	NREM	1
DL177	-12.5	REM	0
DL177	-12.5	Wake	0
DL177	-12.5	NREM	1
DL177	-10	REM	0
DL177	-10	Wake	0
DL177	-10	NREM	1
DL177	-7.5	REM	0
DL177	-7.5	Wake	0
DL177	-7.5	NREM	1
DL177	-5	REM	0
DL177	-5	Wake	0
DL177	-5	NREM	1
DL177	-2.5	REM	0
DL177	-2.5	Wake	0
DL177	-2.5	NREM	1
DL177	0	REM	0
DL177	0	Wake	0
DL177	0	NREM	1
DL177	2.5	REM	0
DL177	2.5	Wake	0
DL177	2.5	NREM	1
DL177	5	REM	0
DL177	5	Wake	0
DL177	5	NREM	1
DL177	7.5	REM	0
DL177	7.5	Wake	0
DL177	7.5	NREM	1
DL177	10	REM	0
DL177	10	Wake	0
DL177	10	NREM	1
DL177	12.5	REM	0
DL177	12.5	Wake	0
DL177	12.5	NREM	1
DL177	15	REM	0
DL177	15	Wake	0
DL177	15	NREM	1
DL177	17.5	REM	0
DL177	17.5	Wake	0
DL177	17.5	NREM	1
DL177	20	REM	0
DL177	20	Wake	0
DL177	20	NREM	1
DL177	22.5	REM	0
DL177	22.5	Wake	0
DL177	22.5	NREM	1
DL177	25	REM	0
DL177	25	Wake	0
DL177	25	NREM	1
DL177	27.5	REM	1
DL177	27.5	Wake	0
DL177	27.5	NREM	0
DL177	30	REM	1
DL177	30	Wake	0
DL177	30	NREM	0
DL177	32.5	REM	1
DL177	32.5	Wake	0
DL177	32.5	NREM	0
DL177	35	REM	1
DL177	35	Wake	0
DL177	35	NREM	0
DL177	37.5	REM	1
DL177	37.5	Wake	0
DL177	37.5	NREM	0
DL177	40	REM	1
DL177	40	Wake	0
DL177	40	NREM	0
DL177	42.5	REM	1
DL177	42.5	Wake	0
DL177	42.5	NREM	0
DL177	45	REM	1
DL177	45	Wake	0
DL177	45	NREM	0
DL177	47.5	REM	1
DL177	47.5	Wake	0
DL177	47.5	NREM	0
DL177	50	REM	1
DL177	50	Wake	0
DL177	50	NREM	0
DL177	52.5	REM	1
DL177	52.5	Wake	0
DL177	52.5	NREM	0
DL177	55	REM	1
DL177	55	Wake	0
DL177	55	NREM	0
DL177	57.5	REM	1
DL177	57.5	Wake	0
DL177	57.5	NREM	0
DL177	60	REM	1
DL177	60	Wake	0
DL177	60	NREM	0
DL177	-60	REM	0
DL177	-60	Wake	0
DL177	-60	NREM	1
DL177	-57.5	REM	0
DL177	-57.5	Wake	0
DL177	-57.5	NREM	1
DL177	-55	REM	0
DL177	-55	Wake	0
DL177	-55	NREM	1
DL177	-52.5	REM	0
DL177	-52.5	Wake	0
DL177	-52.5	NREM	1
DL177	-50	REM	0
DL177	-50	Wake	0
DL177	-50	NREM	1
DL177	-47.5	REM	0
DL177	-47.5	Wake	0
DL177	-47.5	NREM	1
DL177	-45	REM	0
DL177	-45	Wake	0
DL177	-45	NREM	1
DL177	-42.5	REM	0
DL177	-42.5	Wake	0
DL177	-42.5	NREM	1
DL177	-40	REM	0
DL177	-40	Wake	0
DL177	-40	NREM	1
DL177	-37.5	REM	0
DL177	-37.5	Wake	0
DL177	-37.5	NREM	1
DL177	-35	REM	0
DL177	-35	Wake	0
DL177	-35	NREM	1
DL177	-32.5	REM	0
DL177	-32.5	Wake	0
DL177	-32.5	NREM	1
DL177	-30	REM	0
DL177	-30	Wake	0
DL177	-30	NREM	1
DL177	-27.5	REM	0
DL177	-27.5	Wake	0
DL177	-27.5	NREM	1
DL177	-25	REM	0
DL177	-25	Wake	0
DL177	-25	NREM	1
DL177	-22.5	REM	0
DL177	-22.5	Wake	0
DL177	-22.5	NREM	1
DL177	-20	REM	0
DL177	-20	Wake	0
DL177	-20	NREM	1
DL177	-17.5	REM	0
DL177	-17.5	Wake	0
DL177	-17.5	NREM	1
DL177	-15	REM	0
DL177	-15	Wake	0
DL177	-15	NREM	1
DL177	-12.5	REM	0
DL177	-12.5	Wake	0
DL177	-12.5	NREM	1
DL177	-10	REM	0
DL177	-10	Wake	0
DL177	-10	NREM	1
DL177	-7.5	REM	0
DL177	-7.5	Wake	0
DL177	-7.5	NREM	1
DL177	-5	REM	0
DL177	-5	Wake	0
DL177	-5	NREM	1
DL177	-2.5	REM	0
DL177	-2.5	Wake	0
DL177	-2.5	NREM	1
DL177	0	REM	0
DL177	0	Wake	0
DL177	0	NREM	1
DL177	2.5	REM	0
DL177	2.5	Wake	0
DL177	2.5	NREM	1
DL177	5	REM	0
DL177	5	Wake	0
DL177	5	NREM	1
DL177	7.5	REM	0
DL177	7.5	Wake	0
DL177	7.5	NREM	1
DL177	10	REM	0
DL177	10	Wake	0
DL177	10	NREM	1
DL177	12.5	REM	1
DL177	12.5	Wake	0
DL177	12.5	NREM	0
DL177	15	REM	1
DL177	15	Wake	0
DL177	15	NREM	0
DL177	17.5	REM	1
DL177	17.5	Wake	0
DL177	17.5	NREM	0
DL177	20	REM	1
DL177	20	Wake	0
DL177	20	NREM	0
DL177	22.5	REM	1
DL177	22.5	Wake	0
DL177	22.5	NREM	0
DL177	25	REM	1
DL177	25	Wake	0
DL177	25	NREM	0
DL177	27.5	REM	1
DL177	27.5	Wake	0
DL177	27.5	NREM	0
DL177	30	REM	1
DL177	30	Wake	0
DL177	30	NREM	0
DL177	32.5	REM	1
DL177	32.5	Wake	0
DL177	32.5	NREM	0
DL177	35	REM	1
DL177	35	Wake	0
DL177	35	NREM	0
DL177	37.5	REM	1
DL177	37.5	Wake	0
DL177	37.5	NREM	0
DL177	40	REM	1
DL177	40	Wake	0
DL177	40	NREM	0
DL177	42.5	REM	1
DL177	42.5	Wake	0
DL177	42.5	NREM	0
DL177	45	REM	1
DL177	45	Wake	0
DL177	45	NREM	0
DL177	47.5	REM	1
DL177	47.5	Wake	0
DL177	47.5	NREM	0
DL177	50	REM	1
DL177	50	Wake	0
DL177	50	NREM	0
DL177	52.5	REM	1
DL177	52.5	Wake	0
DL177	52.5	NREM	0
DL177	55	REM	1
DL177	55	Wake	0
DL177	55	NREM	0
DL177	57.5	REM	1
DL177	57.5	Wake	0
DL177	57.5	NREM	0
DL177	60	REM	1
DL177	60	Wake	0
DL177	60	NREM	0
DL177	-60	REM	0
DL177	-60	Wake	0
DL177	-60	NREM	1
DL177	-57.5	REM	0
DL177	-57.5	Wake	0
DL177	-57.5	NREM	1
DL177	-55	REM	0
DL177	-55	Wake	0
DL177	-55	NREM	1
DL177	-52.5	REM	0
DL177	-52.5	Wake	0
DL177	-52.5	NREM	1
DL177	-50	REM	0
DL177	-50	Wake	0
DL177	-50	NREM	1
DL177	-47.5	REM	0
DL177	-47.5	Wake	0
DL177	-47.5	NREM	1
DL177	-45	REM	0
DL177	-45	Wake	0
DL177	-45	NREM	1
DL177	-42.5	REM	0
DL177	-42.5	Wake	0
DL177	-42.5	NREM	1
DL177	-40	REM	0
DL177	-40	Wake	0
DL177	-40	NREM	1
DL177	-37.5	REM	0
DL177	-37.5	Wake	0
DL177	-37.5	NREM	1
DL177	-35	REM	0
DL177	-35	Wake	0
DL177	-35	NREM	1
DL177	-32.5	REM	0
DL177	-32.5	Wake	0
DL177	-32.5	NREM	1
DL177	-30	REM	0
DL177	-30	Wake	0
DL177	-30	NREM	1
DL177	-27.5	REM	0
DL177	-27.5	Wake	0
DL177	-27.5	NREM	1
DL177	-25	REM	0
DL177	-25	Wake	0
DL177	-25	NREM	1
DL177	-22.5	REM	0
DL177	-22.5	Wake	0
DL177	-22.5	NREM	1
DL177	-20	REM	0
DL177	-20	Wake	0
DL177	-20	NREM	1
DL177	-17.5	REM	0
DL177	-17.5	Wake	0
DL177	-17.5	NREM	1
DL177	-15	REM	0
DL177	-15	Wake	0
DL177	-15	NREM	1
DL177	-12.5	REM	0
DL177	-12.5	Wake	0
DL177	-12.5	NREM	1
DL177	-10	REM	0
DL177	-10	Wake	0
DL177	-10	NREM	1
DL177	-7.5	REM	0
DL177	-7.5	Wake	0
DL177	-7.5	NREM	1
DL177	-5	REM	0
DL177	-5	Wake	0
DL177	-5	NREM	1
DL177	-2.5	REM	0
DL177	-2.5	Wake	0
DL177	-2.5	NREM	1
DL177	0	REM	0
DL177	0	Wake	0
DL177	0	NREM	1
DL177	2.5	REM	0
DL177	2.5	Wake	0
DL177	2.5	NREM	1
DL177	5	REM	0
DL177	5	Wake	0
DL177	5	NREM	1
DL177	7.5	REM	0
DL177	7.5	Wake	0
DL177	7.5	NREM	1
DL177	10	REM	0
DL177	10	Wake	0
DL177	10	NREM	1
DL177	12.5	REM	0
DL177	12.5	Wake	0
DL177	12.5	NREM	1
DL177	15	REM	0
DL177	15	Wake	0
DL177	15	NREM	1
DL177	17.5	REM	0
DL177	17.5	Wake	0
DL177	17.5	NREM	1
DL177	20	REM	0
DL177	20	Wake	0
DL177	20	NREM	1
DL177	22.5	REM	0
DL177	22.5	Wake	0
DL177	22.5	NREM	1
DL177	25	REM	0
DL177	25	Wake	0
DL177	25	NREM	1
DL177	27.5	REM	0
DL177	27.5	Wake	0
DL177	27.5	NREM	1
DL177	30	REM	0
DL177	30	Wake	0
DL177	30	NREM	1
DL177	32.5	REM	0
DL177	32.5	Wake	0
DL177	32.5	NREM	1
DL177	35	REM	0
DL177	35	Wake	0
DL177	35	NREM	1
DL177	37.5	REM	0
DL177	37.5	Wake	0
DL177	37.5	NREM	1
DL177	40	REM	0
DL177	40	Wake	0
DL177	40	NREM	1
DL177	42.5	REM	0
DL177	42.5	Wake	0
DL177	42.5	NREM	1
DL177	45	REM	0
DL177	45	Wake	0
DL177	45	NREM	1
DL177	47.5	REM	0
DL177	47.5	Wake	0
DL177	47.5	NREM	1
DL177	50	REM	0
DL177	50	Wake	0
DL177	50	NREM	1
DL177	52.5	REM	0
DL177	52.5	Wake	0
DL177	52.5	NREM	1
DL177	55	REM	0
DL177	55	Wake	0
DL177	55	NREM	1
DL177	57.5	REM	1
DL177	57.5	Wake	0
DL177	57.5	NREM	0
DL177	60	REM	1
DL177	60	Wake	0
DL177	60	NREM	0
DL177	-60	REM	0
DL177	-60	Wake	0
DL177	-60	NREM	1
DL177	-57.5	REM	0
DL177	-57.5	Wake	0
DL177	-57.5	NREM	1
DL177	-55	REM	0
DL177	-55	Wake	0
DL177	-55	NREM	1
DL177	-52.5	REM	0
DL177	-52.5	Wake	0
DL177	-52.5	NREM	1
DL177	-50	REM	0
DL177	-50	Wake	0
DL177	-50	NREM	1
DL177	-47.5	REM	0
DL177	-47.5	Wake	0
DL177	-47.5	NREM	1
DL177	-45	REM	0
DL177	-45	Wake	0
DL177	-45	NREM	1
DL177	-42.5	REM	0
DL177	-42.5	Wake	0
DL177	-42.5	NREM	1
DL177	-40	REM	0
DL177	-40	Wake	0
DL177	-40	NREM	1
DL177	-37.5	REM	0
DL177	-37.5	Wake	0
DL177	-37.5	NREM	1
DL177	-35	REM	0
DL177	-35	Wake	0
DL177	-35	NREM	1
DL177	-32.5	REM	0
DL177	-32.5	Wake	0
DL177	-32.5	NREM	1
DL177	-30	REM	0
DL177	-30	Wake	0
DL177	-30	NREM	1
DL177	-27.5	REM	0
DL177	-27.5	Wake	0
DL177	-27.5	NREM	1
DL177	-25	REM	0
DL177	-25	Wake	0
DL177	-25	NREM	1
DL177	-22.5	REM	0
DL177	-22.5	Wake	0
DL177	-22.5	NREM	1
DL177	-20	REM	0
DL177	-20	Wake	0
DL177	-20	NREM	1
DL177	-17.5	REM	0
DL177	-17.5	Wake	0
DL177	-17.5	NREM	1
DL177	-15	REM	0
DL177	-15	Wake	0
DL177	-15	NREM	1
DL177	-12.5	REM	0
DL177	-12.5	Wake	0
DL177	-12.5	NREM	1
DL177	-10	REM	0
DL177	-10	Wake	0
DL177	-10	NREM	1
DL177	-7.5	REM	0
DL177	-7.5	Wake	0
DL177	-7.5	NREM	1
DL177	-5	REM	0
DL177	-5	Wake	0
DL177	-5	NREM	1
DL177	-2.5	REM	0
DL177	-2.5	Wake	0
DL177	-2.5	NREM	1
DL177	0	REM	0
DL177	0	Wake	0
DL177	0	NREM	1
DL177	2.5	REM	0
DL177	2.5	Wake	0
DL177	2.5	NREM	1
DL177	5	REM	0
DL177	5	Wake	0
DL177	5	NREM	1
DL177	7.5	REM	0
DL177	7.5	Wake	0
DL177	7.5	NREM	1
DL177	10	REM	0
DL177	10	Wake	0
DL177	10	NREM	1
DL177	12.5	REM	0
DL177	12.5	Wake	0
DL177	12.5	NREM	1
DL177	15	REM	0
DL177	15	Wake	0
DL177	15	NREM	1
DL177	17.5	REM	0
DL177	17.5	Wake	0
DL177	17.5	NREM	1
DL177	20	REM	0
DL177	20	Wake	0
DL177	20	NREM	1
DL177	22.5	REM	0
DL177	22.5	Wake	0
DL177	22.5	NREM	1
DL177	25	REM	0
DL177	25	Wake	0
DL177	25	NREM	1
DL177	27.5	REM	0
DL177	27.5	Wake	0
DL177	27.5	NREM	1
DL177	30	REM	0
DL177	30	Wake	0
DL177	30	NREM	1
DL177	32.5	REM	0
DL177	32.5	Wake	0
DL177	32.5	NREM	1
DL177	35	REM	0
DL177	35	Wake	0
DL177	35	NREM	1
DL177	37.5	REM	0
DL177	37.5	Wake	0
DL177	37.5	NREM	1
DL177	40	REM	0
DL177	40	Wake	0
DL177	40	NREM	1
DL177	42.5	REM	0
DL177	42.5	Wake	0
DL177	42.5	NREM	1
DL177	45	REM	0
DL177	45	Wake	0
DL177	45	NREM	1
DL177	47.5	REM	0
DL177	47.5	Wake	0
DL177	47.5	NREM	1
DL177	50	REM	0
DL177	50	Wake	0
DL177	50	NREM	1
DL177	52.5	REM	0
DL177	52.5	Wake	0
DL177	52.5	NREM	1
DL177	55	REM	0
DL177	55	Wake	0
DL177	55	NREM	1
DL177	57.5	REM	0
DL177	57.5	Wake	0
DL177	57.5	NREM	1
DL177	60	REM	0
DL177	60	Wake	0
DL177	60	NREM	1
DL177	-60	REM	0
DL177	-60	Wake	1
DL177	-60	NREM	0
DL177	-57.5	REM	0
DL177	-57.5	Wake	1
DL177	-57.5	NREM	0
DL177	-55	REM	0
DL177	-55	Wake	1
DL177	-55	NREM	0
DL177	-52.5	REM	0
DL177	-52.5	Wake	1
DL177	-52.5	NREM	0
DL177	-50	REM	0
DL177	-50	Wake	1
DL177	-50	NREM	0
DL177	-47.5	REM	0
DL177	-47.5	Wake	1
DL177	-47.5	NREM	0
DL177	-45	REM	0
DL177	-45	Wake	1
DL177	-45	NREM	0
DL177	-42.5	REM	0
DL177	-42.5	Wake	1
DL177	-42.5	NREM	0
DL177	-40	REM	0
DL177	-40	Wake	1
DL177	-40	NREM	0
DL177	-37.5	REM	0
DL177	-37.5	Wake	1
DL177	-37.5	NREM	0
DL177	-35	REM	0
DL177	-35	Wake	1
DL177	-35	NREM	0
DL177	-32.5	REM	0
DL177	-32.5	Wake	1
DL177	-32.5	NREM	0
DL177	-30	REM	0
DL177	-30	Wake	1
DL177	-30	NREM	0
DL177	-27.5	REM	0
DL177	-27.5	Wake	0
DL177	-27.5	NREM	1
DL177	-25	REM	0
DL177	-25	Wake	0
DL177	-25	NREM	1
DL177	-22.5	REM	0
DL177	-22.5	Wake	0
DL177	-22.5	NREM	1
DL177	-20	REM	0
DL177	-20	Wake	0
DL177	-20	NREM	1
DL177	-17.5	REM	0
DL177	-17.5	Wake	0
DL177	-17.5	NREM	1
DL177	-15	REM	0
DL177	-15	Wake	0
DL177	-15	NREM	1
DL177	-12.5	REM	0
DL177	-12.5	Wake	0
DL177	-12.5	NREM	1
DL177	-10	REM	0
DL177	-10	Wake	0
DL177	-10	NREM	1
DL177	-7.5	REM	0
DL177	-7.5	Wake	0
DL177	-7.5	NREM	1
DL177	-5	REM	0
DL177	-5	Wake	0
DL177	-5	NREM	1
DL177	-2.5	REM	0
DL177	-2.5	Wake	0
DL177	-2.5	NREM	1
DL177	0	REM	0
DL177	0	Wake	0
DL177	0	NREM	1
DL177	2.5	REM	0
DL177	2.5	Wake	0
DL177	2.5	NREM	1
DL177	5	REM	0
DL177	5	Wake	0
DL177	5	NREM	1
DL177	7.5	REM	0
DL177	7.5	Wake	0
DL177	7.5	NREM	1
DL177	10	REM	0
DL177	10	Wake	0
DL177	10	NREM	1
DL177	12.5	REM	0
DL177	12.5	Wake	0
DL177	12.5	NREM	1
DL177	15	REM	0
DL177	15	Wake	0
DL177	15	NREM	1
DL177	17.5	REM	0
DL177	17.5	Wake	0
DL177	17.5	NREM	1
DL177	20	REM	0
DL177	20	Wake	0
DL177	20	NREM	1
DL177	22.5	REM	0
DL177	22.5	Wake	1
DL177	22.5	NREM	0
DL177	25	REM	0
DL177	25	Wake	1
DL177	25	NREM	0
DL177	27.5	REM	0
DL177	27.5	Wake	1
DL177	27.5	NREM	0
DL177	30	REM	0
DL177	30	Wake	1
DL177	30	NREM	0
DL177	32.5	REM	0
DL177	32.5	Wake	1
DL177	32.5	NREM	0
DL177	35	REM	0
DL177	35	Wake	1
DL177	35	NREM	0
DL177	37.5	REM	0
DL177	37.5	Wake	1
DL177	37.5	NREM	0
DL177	40	REM	0
DL177	40	Wake	1
DL177	40	NREM	0
DL177	42.5	REM	0
DL177	42.5	Wake	1
DL177	42.5	NREM	0
DL177	45	REM	0
DL177	45	Wake	1
DL177	45	NREM	0
DL177	47.5	REM	0
DL177	47.5	Wake	1
DL177	47.5	NREM	0
DL177	50	REM	0
DL177	50	Wake	0
DL177	50	NREM	1
DL177	52.5	REM	0
DL177	52.5	Wake	0
DL177	52.5	NREM	1
DL177	55	REM	0
DL177	55	Wake	0
DL177	55	NREM	1
DL177	57.5	REM	0
DL177	57.5	Wake	0
DL177	57.5	NREM	1
DL177	60	REM	0
DL177	60	Wake	0
DL177	60	NREM	1
DL207	-60	REM	0
DL207	-60	Wake	0
DL207	-60	NREM	1
DL207	-57.5	REM	0
DL207	-57.5	Wake	0
DL207	-57.5	NREM	1
DL207	-55	REM	0
DL207	-55	Wake	0
DL207	-55	NREM	1
DL207	-52.5	REM	0
DL207	-52.5	Wake	0
DL207	-52.5	NREM	1
DL207	-50	REM	0
DL207	-50	Wake	0
DL207	-50	NREM	1
DL207	-47.5	REM	0
DL207	-47.5	Wake	0
DL207	-47.5	NREM	1
DL207	-45	REM	0
DL207	-45	Wake	0
DL207	-45	NREM	1
DL207	-42.5	REM	0
DL207	-42.5	Wake	0
DL207	-42.5	NREM	1
DL207	-40	REM	0
DL207	-40	Wake	0
DL207	-40	NREM	1
DL207	-37.5	REM	0
DL207	-37.5	Wake	0
DL207	-37.5	NREM	1
DL207	-35	REM	0
DL207	-35	Wake	0
DL207	-35	NREM	1
DL207	-32.5	REM	0
DL207	-32.5	Wake	0
DL207	-32.5	NREM	1
DL207	-30	REM	0
DL207	-30	Wake	0
DL207	-30	NREM	1
DL207	-27.5	REM	0
DL207	-27.5	Wake	0
DL207	-27.5	NREM	1
DL207	-25	REM	0
DL207	-25	Wake	0
DL207	-25	NREM	1
DL207	-22.5	REM	0
DL207	-22.5	Wake	0
DL207	-22.5	NREM	1
DL207	-20	REM	0
DL207	-20	Wake	0
DL207	-20	NREM	1
DL207	-17.5	REM	0
DL207	-17.5	Wake	0
DL207	-17.5	NREM	1
DL207	-15	REM	0
DL207	-15	Wake	0
DL207	-15	NREM	1
DL207	-12.5	REM	0
DL207	-12.5	Wake	0
DL207	-12.5	NREM	1
DL207	-10	REM	0
DL207	-10	Wake	0
DL207	-10	NREM	1
DL207	-7.5	REM	0
DL207	-7.5	Wake	0
DL207	-7.5	NREM	1
DL207	-5	REM	0
DL207	-5	Wake	0
DL207	-5	NREM	1
DL207	-2.5	REM	0
DL207	-2.5	Wake	0
DL207	-2.5	NREM	1
DL207	0	REM	0
DL207	0	Wake	0
DL207	0	NREM	1
DL207	2.5	REM	0
DL207	2.5	Wake	0
DL207	2.5	NREM	1
DL207	5	REM	0
DL207	5	Wake	0
DL207	5	NREM	1
DL207	7.5	REM	0
DL207	7.5	Wake	0
DL207	7.5	NREM	1
DL207	10	REM	0
DL207	10	Wake	0
DL207	10	NREM	1
DL207	12.5	REM	0
DL207	12.5	Wake	0
DL207	12.5	NREM	1
DL207	15	REM	0
DL207	15	Wake	0
DL207	15	NREM	1
DL207	17.5	REM	0
DL207	17.5	Wake	0
DL207	17.5	NREM	1
DL207	20	REM	0
DL207	20	Wake	0
DL207	20	NREM	1
DL207	22.5	REM	0
DL207	22.5	Wake	0
DL207	22.5	NREM	1
DL207	25	REM	0
DL207	25	Wake	0
DL207	25	NREM	1
DL207	27.5	REM	0
DL207	27.5	Wake	0
DL207	27.5	NREM	1
DL207	30	REM	0
DL207	30	Wake	0
DL207	30	NREM	1
DL207	32.5	REM	1
DL207	32.5	Wake	0
DL207	32.5	NREM	0
DL207	35	REM	1
DL207	35	Wake	0
DL207	35	NREM	0
DL207	37.5	REM	1
DL207	37.5	Wake	0
DL207	37.5	NREM	0
DL207	40	REM	1
DL207	40	Wake	0
DL207	40	NREM	0
DL207	42.5	REM	1
DL207	42.5	Wake	0
DL207	42.5	NREM	0
DL207	45	REM	1
DL207	45	Wake	0
DL207	45	NREM	0
DL207	47.5	REM	1
DL207	47.5	Wake	0
DL207	47.5	NREM	0
DL207	50	REM	1
DL207	50	Wake	0
DL207	50	NREM	0
DL207	52.5	REM	1
DL207	52.5	Wake	0
DL207	52.5	NREM	0
DL207	55	REM	1
DL207	55	Wake	0
DL207	55	NREM	0
DL207	57.5	REM	1
DL207	57.5	Wake	0
DL207	57.5	NREM	0
DL207	60	REM	1
DL207	60	Wake	0
DL207	60	NREM	0
DL207	-60	REM	0
DL207	-60	Wake	0
DL207	-60	NREM	1
DL207	-57.5	REM	0
DL207	-57.5	Wake	0
DL207	-57.5	NREM	1
DL207	-55	REM	0
DL207	-55	Wake	0
DL207	-55	NREM	1
DL207	-52.5	REM	0
DL207	-52.5	Wake	0
DL207	-52.5	NREM	1
DL207	-50	REM	0
DL207	-50	Wake	0
DL207	-50	NREM	1
DL207	-47.5	REM	0
DL207	-47.5	Wake	0
DL207	-47.5	NREM	1
DL207	-45	REM	0
DL207	-45	Wake	0
DL207	-45	NREM	1
DL207	-42.5	REM	0
DL207	-42.5	Wake	0
DL207	-42.5	NREM	1
DL207	-40	REM	0
DL207	-40	Wake	0
DL207	-40	NREM	1
DL207	-37.5	REM	0
DL207	-37.5	Wake	0
DL207	-37.5	NREM	1
DL207	-35	REM	0
DL207	-35	Wake	0
DL207	-35	NREM	1
DL207	-32.5	REM	0
DL207	-32.5	Wake	0
DL207	-32.5	NREM	1
DL207	-30	REM	0
DL207	-30	Wake	0
DL207	-30	NREM	1
DL207	-27.5	REM	0
DL207	-27.5	Wake	0
DL207	-27.5	NREM	1
DL207	-25	REM	0
DL207	-25	Wake	0
DL207	-25	NREM	1
DL207	-22.5	REM	0
DL207	-22.5	Wake	0
DL207	-22.5	NREM	1
DL207	-20	REM	0
DL207	-20	Wake	0
DL207	-20	NREM	1
DL207	-17.5	REM	0
DL207	-17.5	Wake	0
DL207	-17.5	NREM	1
DL207	-15	REM	0
DL207	-15	Wake	0
DL207	-15	NREM	1
DL207	-12.5	REM	0
DL207	-12.5	Wake	0
DL207	-12.5	NREM	1
DL207	-10	REM	0
DL207	-10	Wake	0
DL207	-10	NREM	1
DL207	-7.5	REM	0
DL207	-7.5	Wake	0
DL207	-7.5	NREM	1
DL207	-5	REM	0
DL207	-5	Wake	0
DL207	-5	NREM	1
DL207	-2.5	REM	0
DL207	-2.5	Wake	0
DL207	-2.5	NREM	1
DL207	0	REM	0
DL207	0	Wake	0
DL207	0	NREM	1
DL207	2.5	REM	0
DL207	2.5	Wake	0
DL207	2.5	NREM	1
DL207	5	REM	0
DL207	5	Wake	0
DL207	5	NREM	1
DL207	7.5	REM	0
DL207	7.5	Wake	0
DL207	7.5	NREM	1
DL207	10	REM	0
DL207	10	Wake	0
DL207	10	NREM	1
DL207	12.5	REM	0
[truncated: 4,763 more rows]

## Sheet: ExtData7f_iv
laser_trial	time	state_code
1	-60	3
1	-57.5	3
1	-55	3
1	-52.5	3
1	-50	3
1	-47.5	3
1	-45	3
1	-42.5	3
1	-40	3
1	-37.5	3
1	-35	3
1	-32.5	3
1	-30	3
1	-27.5	3
1	-25	3
1	-22.5	0
1	-20	3
1	-17.5	3
1	-15	3
1	-12.5	3
1	-10	3
1	-7.5	3
1	-5	3
1	-2.5	3
1	0	3
1	2.5	3
1	5	3
1	7.5	3
1	10	3
1	12.5	3
1	15	3
1	17.5	3
1	20	3
1	22.5	3
1	25	3
1	27.5	3
1	30	3
1	32.5	3
1	35	3
1	37.5	3
1	40	3
1	42.5	3
1	45	3
1	47.5	3
1	50	3
1	52.5	2
1	55	2
1	57.5	2
1	60	2
2	-60	3
2	-57.5	3
2	-55	3
2	-52.5	3
2	-50	3
2	-47.5	3
2	-45	3
2	-42.5	3
2	-40	3
2	-37.5	3
2	-35	3
2	-32.5	3
2	-30	3
2	-27.5	3
2	-25	3
2	-22.5	3
2	-20	3
2	-17.5	3
2	-15	3
2	-12.5	3
2	-10	3
2	-7.5	3
2	-5	3
2	-2.5	3
2	0	3
2	2.5	3
2	5	3
2	7.5	3
2	10	3
2	12.5	3
2	15	3
2	17.5	3
2	20	3
2	22.5	3
2	25	3
2	27.5	3
2	30	3
2	32.5	3
2	35	3
2	37.5	3
2	40	3
2	42.5	3
2	45	3
2	47.5	3
2	50	3
2	52.5	3
2	55	3
2	57.5	3
2	60	3
3	-60	3
3	-57.5	3
3	-55	3
3	-52.5	3
3	-50	3
3	-47.5	3
3	-45	3
3	-42.5	3
3	-40	3
3	-37.5	3
3	-35	3
3	-32.5	3
3	-30	3
3	-27.5	3
3	-25	3
3	-22.5	3
3	-20	3
3	-17.5	3
3	-15	3
3	-12.5	3
3	-10	3
3	-7.5	3
3	-5	3
3	-2.5	3
3	0	3
3	2.5	3
3	5	3
3	7.5	3
3	10	3
3	12.5	3
3	15	3
3	17.5	3
3	20	3
3	22.5	3
3	25	3
3	27.5	3
3	30	3
3	32.5	1
3	35	1
3	37.5	1
3	40	1
3	42.5	1
3	45	1
3	47.5	1
3	50	1
3	52.5	1
3	55	1
3	57.5	1
3	60	1
4	-60	3
4	-57.5	3
4	-55	3
4	-52.5	3
4	-50	3
4	-47.5	3
4	-45	3
4	-42.5	3
4	-40	3
4	-37.5	3
4	-35	3
4	-32.5	3
4	-30	3
4	-27.5	3
4	-25	3
4	-22.5	3
4	-20	3
4	-17.5	3
4	-15	3
4	-12.5	3
4	-10	3
4	-7.5	3
4	-5	3
4	-2.5	3
4	0	3
4	2.5	3
4	5	3
4	7.5	3
4	10	3
4	12.5	3
4	15	3
4	17.5	3
4	20	3
4	22.5	3
4	25	3
4	27.5	3
4	30	3
4	32.5	3
4	35	3
4	37.5	3
4	40	3
4	42.5	3
4	45	3
4	47.5	3
4	50	3
4	52.5	3
4	55	1
4	57.5	1
4	60	1
5	-60	3
5	-57.5	3
5	-55	3
5	-52.5	3
5	-50	3
5	-47.5	3
5	-45	3
5	-42.5	3
5	-40	3
5	-37.5	3
5	-35	3
5	-32.5	3
5	-30	3
5	-27.5	3
5	-25	3
5	-22.5	3
5	-20	3
5	-17.5	3
5	-15	3
5	-12.5	3
5	-10	3
5	-7.5	3
5	-5	3
5	-2.5	3
5	0	3
5	2.5	3
5	5	3
5	7.5	3
5	10	3
5	12.5	3
5	15	3
5	17.5	3
5	20	3
5	22.5	3
5	25	3
5	27.5	3
5	30	3
5	32.5	3
5	35	3
5	37.5	3
5	40	3
5	42.5	3
5	45	3
5	47.5	3
5	50	3
5	52.5	3
5	55	3
5	57.5	3
5	60	3
6	-60	2
6	-57.5	2
6	-55	2
6	-52.5	2
6	-50	2
6	-47.5	2
6	-45	2
6	-42.5	2
6	-40	2
6	-37.5	2
6	-35	2
6	-32.5	2
6	-30	2
6	-27.5	2
6	-25	2
6	-22.5	2
6	-20	2
6	-17.5	2
6	-15	3
6	-12.5	3
6	-10	3
6	-7.5	3
6	-5	3
6	-2.5	3
6	0	3
6	2.5	3
6	5	3
6	7.5	3
6	10	3
6	12.5	3
6	15	3
6	17.5	3
6	20	3
6	22.5	3
6	25	3
6	27.5	3
6	30	3
6	32.5	3
6	35	3
6	37.5	3
6	40	3
6	42.5	3
6	45	3
6	47.5	3
6	50	3
6	52.5	3
6	55	3
6	57.5	3
6	60	3
7	-60	1
7	-57.5	1
7	-55	1
7	-52.5	1
7	-50	1
7	-47.5	1
7	-45	1
7	-42.5	3
7	-40	3
7	-37.5	3
7	-35	3
7	-32.5	3
7	-30	3
7	-27.5	3
7	-25	3
7	-22.5	3
7	-20	3
7	-17.5	3
7	-15	3
7	-12.5	3
7	-10	3
7	-7.5	3
7	-5	3
7	-2.5	3
7	0	3
7	2.5	3
7	5	3
7	7.5	3
7	10	3
7	12.5	3
7	15	3
7	17.5	3
7	20	3
7	22.5	1
7	25	1
7	27.5	1
7	30	1
7	32.5	1
7	35	1
7	37.5	1
7	40	1
7	42.5	1
7	45	1
7	47.5	1
7	50	1
7	52.5	2
7	55	2
7	57.5	2
7	60	2
8	-60	3
8	-57.5	3
8	-55	3
8	-52.5	3
8	-50	3
8	-47.5	3
8	-45	3
8	-42.5	3
8	-40	3
8	-37.5	3
8	-35	3
8	-32.5	3
8	-30	3
8	-27.5	3
8	-25	3
8	-22.5	3
8	-20	3
8	-17.5	3
8	-15	3
8	-12.5	3
8	-10	3
8	-7.5	3
8	-5	3
8	-2.5	3
8	0	3
8	2.5	3
8	5	3
8	7.5	3
8	10	3
8	12.5	3
8	15	3
8	17.5	3
8	20	3
8	22.5	3
8	25	1
8	27.5	1
8	30	1
8	32.5	1
8	35	1
8	37.5	1
8	40	1
8	42.5	1
8	45	1
8	47.5	1
8	50	1
8	52.5	1
8	55	1
8	57.5	1
8	60	1
9	-60	3
9	-57.5	3
9	-55	3
9	-52.5	3
9	-50	3
9	-47.5	3
9	-45	3
9	-42.5	3
9	-40	3
9	-37.5	3
9	-35	3
9	-32.5	3
9	-30	3
9	-27.5	3
9	-25	3
9	-22.5	3
9	-20	3
9	-17.5	3
9	-15	3
9	-12.5	3
9	-10	3
9	-7.5	3
9	-5	3
9	-2.5	3
9	0	3
9	2.5	3
9	5	3
9	7.5	3
9	10	3
9	12.5	3
9	15	3
9	17.5	3
9	20	3
9	22.5	3
9	25	3
9	27.5	3
9	30	3
9	32.5	3
9	35	3
9	37.5	3
9	40	3
9	42.5	3
9	45	3
9	47.5	3
9	50	3
9	52.5	3
9	55	3
9	57.5	3
9	60	3
10	-60	2
10	-57.5	2
10	-55	2
10	-52.5	2
10	-50	2
10	-47.5	2
10	-45	2
10	-42.5	2
10	-40	2
10	-37.5	2
10	-35	2
10	-32.5	2
10	-30	2
10	-27.5	2
10	-25	2
10	-22.5	2
10	-20	2
10	-17.5	2
10	-15	3
10	-12.5	3
10	-10	3
10	-7.5	3
10	-5	3
10	-2.5	3
10	0	3
10	2.5	3
10	5	3
10	7.5	3
10	10	3
10	12.5	3
10	15	3
10	17.5	3
10	20	3
10	22.5	3
10	25	3
10	27.5	1
10	30	1
10	32.5	1
10	35	1
10	37.5	1
10	40	1
10	42.5	1
10	45	1
10	47.5	1
10	50	1
10	52.5	1
10	55	1
10	57.5	1
10	60	1
11	-60	3
11	-57.5	2
11	-55	2
11	-52.5	2
11	-50	2
11	-47.5	2
11	-45	2
11	-42.5	2
11	-40	2
11	-37.5	2
11	-35	2
11	-32.5	2
11	-30	2
11	-27.5	2
11	-25	3
11	-22.5	3
11	-20	3
11	-17.5	3
11	-15	3
11	-12.5	3
11	-10	3
11	-7.5	3
11	-5	3
11	-2.5	3
11	0	3
11	2.5	3
11	5	3
11	7.5	3
11	10	3
11	12.5	3
11	15	1
11	17.5	1
11	20	1
11	22.5	1
11	25	1
11	27.5	1
11	30	1
11	32.5	1
11	35	1
11	37.5	1
11	40	1
11	42.5	1
11	45	1
11	47.5	1
11	50	1
11	52.5	1
11	55	1
11	57.5	1
11	60	1
12	-60	3
12	-57.5	3
12	-55	3
12	-52.5	3
12	-50	3
12	-47.5	3
12	-45	3
12	-42.5	3
12	-40	3
12	-37.5	3
12	-35	3
12	-32.5	3
12	-30	3
12	-27.5	3
12	-25	3
12	-22.5	3
12	-20	3
12	-17.5	3
12	-15	3
12	-12.5	3
12	-10	3
12	-7.5	3
12	-5	3
12	-2.5	3
12	0	3
12	2.5	3
12	5	3
12	7.5	3
12	10	3
12	12.5	3
12	15	3
12	17.5	3
12	20	3
12	22.5	3
12	25	3
12	27.5	3
12	30	3
12	32.5	3
12	35	3
12	37.5	3
12	40	3
12	42.5	3
12	45	3
12	47.5	3
12	50	3
12	52.5	3
12	55	3
12	57.5	3
12	60	3
13	-60	2
13	-57.5	2
13	-55	2
13	-52.5	2
13	-50	2
13	-47.5	2
13	-45	2
13	-42.5	2
13	-40	2
13	-37.5	2
13	-35	2
13	-32.5	2
13	-30	2
13	-27.5	3
13	-25	3
13	-22.5	3
13	-20	3
13	-17.5	3
13	-15	3
13	-12.5	3
13	-10	3
13	-7.5	3
13	-5	3
13	-2.5	3
13	0	3
13	2.5	3
13	5	3
13	7.5	3
13	10	3
13	12.5	3
13	15	3
13	17.5	3
13	20	3
13	22.5	2
13	25	2
13	27.5	2
13	30	2
13	32.5	2
13	35	2
13	37.5	2
13	40	2
13	42.5	2
13	45	2
13	47.5	2
13	50	3
13	52.5	3
13	55	3
13	57.5	3
13	60	3
14	-60	3
14	-57.5	3
14	-55	3
14	-52.5	3
14	-50	3
14	-47.5	3
14	-45	3
14	-42.5	3
14	-40	3
14	-37.5	3
14	-35	3
14	-32.5	3
14	-30	3
14	-27.5	3
14	-25	3
14	-22.5	3
14	-20	3
14	-17.5	3
14	-15	3
14	-12.5	3
14	-10	3
14	-7.5	3
14	-5	3
14	-2.5	3
14	0	3
14	2.5	3
14	5	3
14	7.5	3
14	10	3
14	12.5	1
14	15	1
14	17.5	1
14	20	1
14	22.5	1
14	25	1
14	27.5	1
14	30	1
14	32.5	1
14	35	1
14	37.5	1
14	40	1
14	42.5	1
14	45	1
14	47.5	1
14	50	1
14	52.5	1
14	55	1
14	57.5	1
14	60	1
15	-60	3
15	-57.5	3
15	-55	3
15	-52.5	3
15	-50	3
15	-47.5	3
15	-45	3
15	-42.5	3
15	-40	3
15	-37.5	3
15	-35	3
15	-32.5	3
15	-30	3
15	-27.5	3
15	-25	3
15	-22.5	3
15	-20	3
15	-17.5	3
15	-15	3
15	-12.5	3
15	-10	3
15	-7.5	3
15	-5	3
15	-2.5	3
15	0	3
15	2.5	3
15	5	3
15	7.5	3
15	10	3
15	12.5	3
15	15	3
15	17.5	1
15	20	1
15	22.5	1
15	25	1
15	27.5	1
15	30	1
15	32.5	1
15	35	1
15	37.5	1
15	40	1
15	42.5	1
15	45	1
15	47.5	1
15	50	1
15	52.5	1
15	55	1
15	57.5	1
15	60	1
16	-60	2
16	-57.5	3
16	-55	3
16	-52.5	3
16	-50	3
16	-47.5	3
16	-45	3
16	-42.5	3
16	-40	3
16	-37.5	3
16	-35	3
16	-32.5	3
16	-30	3
16	-27.5	3
16	-25	3
16	-22.5	3
16	-20	3
16	-17.5	3
16	-15	3
16	-12.5	3
16	-10	3
16	-7.5	3
16	-5	3
16	-2.5	3
16	0	3
16	2.5	3
16	5	3
16	7.5	3
16	10	3
16	12.5	3
16	15	3
16	17.5	3
16	20	3
16	22.5	3
16	25	3
16	27.5	3
16	30	3
16	32.5	3
16	35	3
16	37.5	3
16	40	3
16	42.5	3
16	45	3
16	47.5	3
16	50	3
16	52.5	3
16	55	3
16	57.5	3
16	60	3
17	-60	1
17	-57.5	1
17	-55	1
17	-52.5	1
17	-50	1
17	-47.5	1
17	-45	1
17	-42.5	3
17	-40	3
17	-37.5	3
17	-35	3
17	-32.5	3
17	-30	3
17	-27.5	3
17	-25	3
17	-22.5	3
17	-20	3
17	-17.5	3
17	-15	3
17	-12.5	3
17	-10	3
17	-7.5	3
17	-5	3
17	-2.5	3
17	0	3
17	2.5	3
17	5	3
17	7.5	3
17	10	3
17	12.5	3
17	15	3
17	17.5	3
17	20	3
17	22.5	3
17	25	3
17	27.5	1
17	30	1
17	32.5	1
17	35	1
17	37.5	1
17	40	1
17	42.5	1
17	45	1
17	47.5	1
17	50	1
17	52.5	1
17	55	1
17	57.5	1
17	60	1
18	-60	2
18	-57.5	2
18	-55	2
18	-52.5	2
18	-50	2
18	-47.5	2
18	-45	2
18	-42.5	2
18	-40	2
18	-37.5	2
18	-35	2
18	-32.5	2
18	-30	2
18	-27.5	2
18	-25	2
18	-22.5	2
18	-20	2
18	-17.5	2
18	-15	2
18	-12.5	2
18	-10	2
18	-7.5	2
18	-5	3
18	-2.5	3
18	0	3
18	2.5	3
18	5	3
18	7.5	3
18	10	3
18	12.5	3
18	15	3
18	17.5	3
18	20	3
18	22.5	3
18	25	3
18	27.5	3
18	30	3
18	32.5	3
18	35	3
18	37.5	3
18	40	3
18	42.5	3
18	45	3
18	47.5	3
18	50	3
18	52.5	3
18	55	3
18	57.5	3
18	60	3
19	-60	3
19	-57.5	3
19	-55	3
19	-52.5	3
19	-50	3
19	-47.5	3
19	-45	3
19	-42.5	3
19	-40	3
19	-37.5	3
19	-35	3
19	-32.5	3
19	-30	3
19	-27.5	3
19	-25	3
19	-22.5	3
19	-20	3
19	-17.5	3
19	-15	3
19	-12.5	3
19	-10	3
19	-7.5	3
19	-5	3
19	-2.5	3
19	0	3
19	2.5	3
19	5	3
19	7.5	3
19	10	3
19	12.5	1
19	15	1
19	17.5	1
19	20	1
19	22.5	1
19	25	1
19	27.5	1
19	30	1
19	32.5	1
19	35	1
19	37.5	1
19	40	1
19	42.5	1
19	45	1
19	47.5	1
19	50	1
19	52.5	1
19	55	1
19	57.5	1
19	60	1
20	-60	3
20	-57.5	3
20	-55	3
20	-52.5	3
20	-50	3
20	-47.5	3
20	-45	3
20	-42.5	3
20	-40	3
20	-37.5	3
20	-35	3
20	-32.5	3
20	-30	3
20	-27.5	3
20	-25	3
20	-22.5	3
20	-20	3
20	-17.5	3
20	-15	3
20	-12.5	3
20	-10	3
20	-7.5	3
20	-5	3
20	-2.5	3
20	0	3
20	2.5	3
20	5	3
20	7.5	3
20	10	3
20	12.5	3
20	15	3
20	17.5	3
20	20	3
20	22.5	3
20	25	3
20	27.5	3
20	30	3
20	32.5	3
20	35	3
20	37.5	3
20	40	3
20	42.5	3
20	45	3
20	47.5	3
20	50	3
20	52.5	3
20	55	3
20	57.5	3
20	60	3
21	-60	3
21	-57.5	3
21	-55	3
21	-52.5	3
21	-50	3
21	-47.5	3
21	-45	3
21	-42.5	3
21	-40	3
21	-37.5	3
21	-35	3
21	-32.5	3
21	-30	3
21	-27.5	3
21	-25	3
21	-22.5	3
21	-20	3
21	-17.5	3
21	-15	3
21	-12.5	3
21	-10	3
21	-7.5	3
21	-5	3
21	-2.5	3
21	0	3
21	2.5	3
21	5	3
21	7.5	3
21	10	3
21	12.5	3
21	15	3
21	17.5	3
21	20	3
21	22.5	3
21	25	3
21	27.5	3
21	30	3
21	32.5	3
21	35	3
21	37.5	3
21	40	3
21	42.5	3
21	45	3
21	47.5	3
21	50	3
21	52.5	3
21	55	3
21	57.5	1
21	60	1
22	-60	3
22	-57.5	3
22	-55	3
22	-52.5	3
22	-50	3
22	-47.5	3
22	-45	3
22	-42.5	3
22	-40	3
22	-37.5	3
22	-35	3
22	-32.5	3
22	-30	3
22	-27.5	3
22	-25	3
22	-22.5	3
22	-20	3
22	-17.5	3
22	-15	3
22	-12.5	3
22	-10	3
22	-7.5	3
22	-5	3
22	-2.5	3
22	0	3
22	2.5	3
22	5	3
22	7.5	3
22	10	3
22	12.5	3
22	15	3
22	17.5	3
22	20	3
22	22.5	3
22	25	3
22	27.5	3
22	30	3
22	32.5	1
22	35	1
22	37.5	1
22	40	1
22	42.5	1
22	45	1
22	47.5	1
22	50	1
22	52.5	1
22	55	1
22	57.5	1
22	60	1
23	-60	3
23	-57.5	3
23	-55	3
23	-52.5	3
23	-50	3
23	-47.5	3
23	-45	3
23	-42.5	3
23	-40	3
23	-37.5	3
23	-35	3
23	-32.5	3
23	-30	3
23	-27.5	3
23	-25	3
23	-22.5	3
23	-20	3
23	-17.5	3
23	-15	3
23	-12.5	3
23	-10	3
23	-7.5	3
23	-5	3
23	-2.5	3
23	0	3
23	2.5	3
23	5	3
23	7.5	3
23	10	3
23	12.5	3
23	15	3
23	17.5	3
23	20	3
23	22.5	3
23	25	3
23	27.5	3
23	30	3
23	32.5	3
23	35	3
23	37.5	3
23	40	3
23	42.5	3
23	45	3
23	47.5	3
23	50	3
23	52.5	3
23	55	3
23	57.5	3
23	60	3
24	-60	3
24	-57.5	3
24	-55	3
24	-52.5	3
24	-50	3
24	-47.5	3
24	-45	3
24	-42.5	3
24	-40	3
24	-37.5	3
24	-35	3
24	-32.5	3
24	-30	3
24	-27.5	3
24	-25	3
24	-22.5	3
24	-20	3
24	-17.5	3
24	-15	3
24	-12.5	3
24	-10	3
24	-7.5	3
24	-5	3
24	-2.5	3
24	0	3
24	2.5	3
24	5	3
24	7.5	3
24	10	3
24	12.5	3
24	15	3
24	17.5	3
24	20	3
24	22.5	3
24	25	3
24	27.5	3
24	30	3
24	32.5	3
24	35	3
24	37.5	3
24	40	3
24	42.5	3
24	45	3
24	47.5	3
24	50	3
24	52.5	3
24	55	3
24	57.5	3
24	60	3
25	-60	3
25	-57.5	3
25	-55	3
25	-52.5	3
25	-50	3
25	-47.5	3
25	-45	3
25	-42.5	3
25	-40	3
25	-37.5	3
25	-35	3
25	-32.5	3
25	-30	3
25	-27.5	3
25	-25	3
25	-22.5	3
25	-20	3
25	-17.5	3
25	-15	3
25	-12.5	3
25	-10	3
25	-7.5	3
25	-5	3
25	-2.5	3
25	0	3
25	2.5	3
25	5	3
25	7.5	3
25	10	3
25	12.5	3
25	15	3
25	17.5	3
25	20	1
25	22.5	1
25	25	1
25	27.5	1
25	30	1
25	32.5	1
25	35	1
25	37.5	1
25	40	3
25	42.5	3
25	45	3
25	47.5	3
25	50	3
25	52.5	3
25	55	3
25	57.5	3
25	60	3
26	-60	3
26	-57.5	3
26	-55	3
26	-52.5	3
26	-50	3
26	-47.5	3
26	-45	3
26	-42.5	3
26	-40	3
26	-37.5	3
26	-35	3
26	-32.5	3
26	-30	3
26	-27.5	3
26	-25	3
26	-22.5	3
26	-20	3
26	-17.5	3
26	-15	3
26	-12.5	3
26	-10	3
26	-7.5	3
26	-5	3
26	-2.5	3
26	0	3
26	2.5	3
26	5	3
26	7.5	3
26	10	3
26	12.5	3
26	15	3
26	17.5	3
26	20	3
26	22.5	3
26	25	3
26	27.5	3
26	30	3
26	32.5	3
26	35	3
26	37.5	3
26	40	3
26	42.5	3
26	45	3
26	47.5	3
26	50	3
26	52.5	3
26	55	3
26	57.5	3
26	60	3
27	-60	2
27	-57.5	2
27	-55	2
27	-52.5	2
27	-50	2
27	-47.5	2
27	-45	2
27	-42.5	3
27	-40	3
27	-37.5	3
27	-35	3
27	-32.5	3
27	-30	3
27	-27.5	3
27	-25	3
27	-22.5	3
27	-20	3
27	-17.5	3
27	-15	3
27	-12.5	3
27	-10	3
27	-7.5	3
27	-5	3
27	-2.5	3
27	0	3
27	2.5	3
27	5	3
27	7.5	3
27	10	3
27	12.5	3
27	15	3
27	17.5	3
27	20	3
27	22.5	3
27	25	3
27	27.5	3
27	30	3
27	32.5	3
27	35	3
27	37.5	3
27	40	3
27	42.5	3
27	45	3
27	47.5	3
27	50	3
27	52.5	3
27	55	1
27	57.5	1
27	60	1
28	-60	3
28	-57.5	3
28	-55	3
28	-52.5	3
28	-50	3
28	-47.5	3
28	-45	3
28	-42.5	3
28	-40	3
28	-37.5	3
28	-35	3
28	-32.5	3
28	-30	3
28	-27.5	3
28	-25	3
28	-22.5	3
28	-20	3
28	-17.5	3
28	-15	3
28	-12.5	3
28	-10	3
28	-7.5	3
28	-5	3
28	-2.5	3
28	0	3
28	2.5	3
28	5	3
28	7.5	3
28	10	1
28	12.5	1
28	15	1
28	17.5	1
28	20	1
28	22.5	1
28	25	1
28	27.5	1
28	30	1
28	32.5	1
28	35	1
28	37.5	1
28	40	1
28	42.5	1
28	45	1
28	47.5	1
28	50	1
28	52.5	1
28	55	1
28	57.5	1
28	60	1
29	-60	3
29	-57.5	3
29	-55	3
29	-52.5	3
29	-50	2
29	-47.5	2
29	-45	2
29	-42.5	2
29	-40	2
29	-37.5	2
29	-35	2
29	-32.5	2
29	-30	2
29	-27.5	2
29	-25	2
29	-22.5	2
29	-20	2
29	-17.5	2
29	-15	2
29	-12.5	2
29	-10	2
29	-7.5	2
29	-5	3
29	-2.5	3
29	0	3
29	2.5	3
29	5	3
29	7.5	3
29	10	3
29	12.5	3
29	15	3
29	17.5	3
29	20	3
29	22.5	3
29	25	3
29	27.5	3
29	30	3
29	32.5	3
29	35	3
29	37.5	3
29	40	3
29	42.5	2
29	45	2
29	47.5	2
29	50	2
29	52.5	2
29	55	2
29	57.5	2
29	60	2
30	-60	3
30	-57.5	3
30	-55	3
30	-52.5	3
30	-50	3
30	-47.5	3
30	-45	3
30	-42.5	3
30	-40	3
30	-37.5	3
30	-35	3
30	-32.5	3
30	-30	3
30	-27.5	3
30	-25	3
30	-22.5	3
30	-20	3
30	-17.5	3
30	-15	3
30	-12.5	3
30	-10	3
30	-7.5	3
30	-5	3
30	-2.5	3
30	0	3
30	2.5	3
30	5	3
30	7.5	3
30	10	3
30	12.5	3
30	15	3
30	17.5	3
30	20	1
30	22.5	1
30	25	1
30	27.5	1
30	30	1
30	32.5	1
30	35	1
30	37.5	1
30	40	1
30	42.5	1
30	45	1
30	47.5	1
30	50	1
30	52.5	1
30	55	1
30	57.5	1
30	60	1
31	-60	3
31	-57.5	3
31	-55	3
31	-52.5	3
31	-50	3
31	-47.5	3
31	-45	3
31	-42.5	3
31	-40	3
31	-37.5	3
31	-35	3
31	-32.5	3
31	-30	3
31	-27.5	3
31	-25	3
31	-22.5	3
31	-20	3
31	-17.5	3
31	-15	3
31	-12.5	3
31	-10	3
31	-7.5	3
31	-5	3
31	-2.5	3
31	0	3
31	2.5	3
31	5	3
31	7.5	3
31	10	3
31	12.5	3
31	15	3
31	17.5	3
31	20	3
31	22.5	3
31	25	3
31	27.5	3
31	30	3
31	32.5	2
31	35	2
31	37.5	2
31	40	2
31	42.5	2
31	45	2
31	47.5	2
31	50	2
31	52.5	2
31	55	2
31	57.5	2
31	60	2
32	-60	3
32	-57.5	3
32	-55	3
32	-52.5	3
32	-50	3
32	-47.5	3
32	-45	3
32	-42.5	3
32	-40	3
32	-37.5	3
32	-35	3
32	-32.5	3
32	-30	3
32	-27.5	3
32	-25	3
32	-22.5	3
32	-20	3
32	-17.5	3
32	-15	3
32	-12.5	3
32	-10	3
32	-7.5	3
32	-5	3
32	-2.5	3
32	0	3
32	2.5	3
32	5	3
32	7.5	3
32	10	3
32	12.5	3
32	15	3
32	17.5	3
32	20	3
32	22.5	3
32	25	3
32	27.5	2
32	30	2
32	32.5	2
32	35	2
32	37.5	2
32	40	2
32	42.5	2
32	45	2
32	47.5	2
32	50	2
32	52.5	2
32	55	2
32	57.5	2
32	60	2
33	-60	3
33	-57.5	3
33	-55	3
33	-52.5	3
33	-50	3
33	-47.5	3
33	-45	3
33	-42.5	3
33	-40	3
33	-37.5	3
33	-35	3
33	-32.5	3
33	-30	3
33	-27.5	3
33	-25	3
33	-22.5	3
33	-20	3
33	-17.5	3
33	-15	3
33	-12.5	3
33	-10	3
33	-7.5	3
33	-5	3
33	-2.5	3
33	0	3
33	2.5	3
33	5	3
33	7.5	3
33	10	3
33	12.5	3
33	15	3
33	17.5	1
33	20	1
33	22.5	1
33	25	1
33	27.5	1
33	30	1
33	32.5	1
33	35	1
33	37.5	1
33	40	1
33	42.5	1
33	45	1
33	47.5	1
33	50	1
33	52.5	1
33	55	1
33	57.5	1
33	60	1
34	-60	3
34	-57.5	3
34	-55	3
34	-52.5	3
34	-50	3
34	-47.5	3
34	-45	3
34	-42.5	3
34	-40	3
34	-37.5	3
34	-35	3
34	-32.5	3
34	-30	3
34	-27.5	3
34	-25	3
34	-22.5	3
34	-20	3
34	-17.5	3
34	-15	3
34	-12.5	3
34	-10	3
34	-7.5	3
34	-5	3
34	-2.5	3
34	0	3
34	2.5	3
34	5	3
34	7.5	3
34	10	3
34	12.5	3
34	15	3
34	17.5	3
34	20	3
34	22.5	3
34	25	3
34	27.5	3
34	30	3
34	32.5	3
34	35	3
34	37.5	3
34	40	3
34	42.5	3
34	45	3
34	47.5	3
34	50	3
34	52.5	3
34	55	3
34	57.5	3
34	60	3
35	-60	3
35	-57.5	3
35	-55	3
35	-52.5	3
35	-50	3
35	-47.5	3
35	-45	3
35	-42.5	3
35	-40	3
35	-37.5	3
35	-35	3
35	-32.5	3
35	-30	3
35	-27.5	3
35	-25	3
35	-22.5	3
35	-20	3
35	-17.5	3
35	-15	3
35	-12.5	3
35	-10	3
35	-7.5	3
35	-5	3
35	-2.5	3
35	0	3
35	2.5	3
35	5	3
35	7.5	3
35	10	3
35	12.5	3
35	15	3
35	17.5	3
35	20	3
35	22.5	3
35	25	3
35	27.5	3
35	30	3
35	32.5	3
35	35	3
35	37.5	3
35	40	3
35	42.5	3
35	45	3
35	47.5	3
35	50	3
35	52.5	3
35	55	3
35	57.5	3
35	60	3
36	-60	3
36	-57.5	3
36	-55	3
36	-52.5	3
36	-50	3
36	-47.5	3
36	-45	3
36	-42.5	3
36	-40	3
36	-37.5	3
36	-35	3
36	-32.5	3
36	-30	3
36	-27.5	3
36	-25	3
36	-22.5	3
36	-20	3
36	-17.5	3
36	-15	3
36	-12.5	3
36	-10	3
36	-7.5	3
36	-5	3
36	-2.5	3
36	0	3
36	2.5	3
36	5	3
36	7.5	3
36	10	3
36	12.5	3
36	15	3
36	17.5	3
36	20	3
36	22.5	3
36	25	3
36	27.5	3
36	30	3
36	32.5	3
36	35	1
36	37.5	1
36	40	1
36	42.5	1
36	45	1
36	47.5	1
36	50	1
36	52.5	1
36	55	1
36	57.5	1
36	60	1
37	-60	2
37	-57.5	2
37	-55	2
37	-52.5	2
37	-50	2
37	-47.5	3
37	-45	3
37	-42.5	3
37	-40	3
37	-37.5	3
37	-35	3
37	-32.5	3
37	-30	3
37	-27.5	3
37	-25	3
37	-22.5	3
37	-20	3
37	-17.5	3
37	-15	3
37	-12.5	3
37	-10	3
37	-7.5	3
37	-5	3
37	-2.5	3
37	0	3
37	2.5	3
37	5	3
37	7.5	3
37	10	3
37	12.5	3
37	15	3
37	17.5	3
37	20	3
37	22.5	3
37	25	3
37	27.5	3
37	30	3
37	32.5	3
37	35	3
37	37.5	3
37	40	3
37	42.5	3
37	45	3
37	47.5	3
37	50	3
37	52.5	3
37	55	3
37	57.5	3
37	60	3
38	-60	3
38	-57.5	3
38	-55	3
38	-52.5	3
38	-50	3
38	-47.5	3
38	-45	3
38	-42.5	3
38	-40	3
38	-37.5	3
38	-35	3
38	-32.5	3
38	-30	3
38	-27.5	3
38	-25	3
38	-22.5	3
38	-20	3
38	-17.5	3
38	-15	3
38	-12.5	3
38	-10	3
38	-7.5	3
38	-5	3
38	-2.5	3
38	0	3
38	2.5	3
38	5	3
38	7.5	3
38	10	3
38	12.5	3
38	15	2
38	17.5	2
38	20	2
38	22.5	2
38	25	2
38	27.5	2
38	30	2
38	32.5	2
38	35	2
38	37.5	2
38	40	3
38	42.5	3
38	45	3
38	47.5	3
38	50	3
38	52.5	3
38	55	2
38	57.5	2
38	60	2
39	-60	2
39	-57.5	2
39	-55	2
39	-52.5	2
39	-50	2
39	-47.5	2
39	-45	2
39	-42.5	3
39	-40	3
39	-37.5	3
39	-35	3
39	-32.5	3
39	-30	3
39	-27.5	3
39	-25	3
39	-22.5	3
39	-20	3
39	-17.5	3
39	-15	3
39	-12.5	3
39	-10	3
39	-7.5	3
39	-5	3
39	-2.5	3
39	0	3
39	2.5	3
39	5	3
39	7.5	3
39	10	3
39	12.5	3
39	15	3
39	17.5	3
39	20	3
39	22.5	3
39	25	3
39	27.5	3
39	30	3
39	32.5	3
39	35	3
39	37.5	3
39	40	3
39	42.5	3
39	45	1
39	47.5	1
39	50	1
39	52.5	1
39	55	1
39	57.5	1
39	60	1
40	-60	3
40	-57.5	3
40	-55	3
40	-52.5	3
40	-50	3
40	-47.5	3
40	-45	3
40	-42.5	3
40	-40	2
40	-37.5	2
40	-35	2
40	-32.5	2
40	-30	2
40	-27.5	2
40	-25	2
40	-22.5	2
40	-20	2
40	-17.5	2
40	-15	2
40	-12.5	2
40	-10	2
40	-7.5	3
40	-5	3
40	-2.5	3
40	0	3
40	2.5	3
40	5	3
40	7.5	3
40	10	3
40	12.5	3
40	15	3
40	17.5	3
40	20	3
40	22.5	3
40	25	3
40	27.5	3
40	30	3
40	32.5	3
40	35	3
40	37.5	3
40	40	3
40	42.5	3
40	45	3
40	47.5	3
40	50	3
40	52.5	3
40	55	3
40	57.5	3
40	60	3
41	-60	3
41	-57.5	3
41	-55	3
41	-52.5	3
41	-50	3
41	-47.5	3
41	-45	3
41	-42.5	3
41	-40	3
41	-37.5	3
41	-35	3
41	-32.5	3
41	-30	3
41	-27.5	3
41	-25	3
41	-22.5	3
41	-20	3
41	-17.5	3
41	-15	3
41	-12.5	3
41	-10	3
41	-7.5	3
41	-5	3
41	-2.5	3
41	0	3
41	2.5	3
41	5	3
41	7.5	3
41	10	3
41	12.5	3
41	15	3
41	17.5	3
41	20	3
41	22.5	3
41	25	3
41	27.5	3
41	30	3
41	32.5	3
41	35	3
[truncated: 255 more rows]

## Sheet: ExtData7g
event	laser_on	pc	fr
28	no	PC1	1.5106
48	no	PC1	0.220182
110	yes	PC1	0.513501
215	yes	PC1	1.27742
297	yes	PC1	0.922798
303	no	PC1	2.43041
521	no	PC1	2.05121
540	yes	PC1	0.848239
574	yes	PC1	0.332249
711	yes	PC1	1.06283
741	no	PC1	0.11889
755	no	PC1	1.14765
835	no	PC1	0.0141141
1065	yes	PC1	0.605835
1082	yes	PC1	0.982417
1293	no	PC1	1.01392
1387	no	PC1	0.111914
1433	yes	PC1	1.69243
1591	no	PC1	1.27034
1767	yes	PC1	0.109038
1854	no	PC1	1.07467
1863	yes	PC1	1.08039
1874	no	PC1	0.719746
1944	no	PC1	3.13066
2053	yes	PC1	-0.163729
2065	no	PC1	1.7959
2265	no	PC1	0.580424
2392	yes	PC1	0.768604
2680	no	PC1	0.302222
2691	no	PC1	1.1918
2767	yes	PC1	0.610876
2799	no	PC1	2.21286
2858	no	PC1	0.766608
2871	yes	PC1	-0.108705
2919	no	PC1	-0.327864
2924	no	PC1	1.17199
2938	yes	PC1	0.29882
2986	yes	PC1	2.74725
3064	yes	PC1	0.843113
3337	yes	PC1	-0.0750261
3572	no	PC1	1.79998
3663	yes	PC1	1.46983
3721	yes	PC1	1.07764
28	no	PC2	1.84271
48	no	PC2	0.728515
110	yes	PC2	1.32327
215	yes	PC2	1.16907
297	yes	PC2	1.48169
303	no	PC2	1.51757
521	no	PC2	0.73129
540	yes	PC2	1.40884
574	yes	PC2	1.68596
711	yes	PC2	1.6293
741	no	PC2	0.712844
755	no	PC2	0.960995
835	no	PC2	1.25696
1065	yes	PC2	1.21357
1082	yes	PC2	0.936257
1293	no	PC2	1.44054
1387	no	PC2	1.70356
1433	yes	PC2	1.44466
1591	no	PC2	1.78632
1767	yes	PC2	1.18899
1854	no	PC2	1.31414
1863	yes	PC2	1.15037
1874	no	PC2	1.71122
1944	no	PC2	1.18783
2053	yes	PC2	1.56829
2065	no	PC2	1.18787
2265	no	PC2	1.51114
2392	yes	PC2	1.45887
2680	no	PC2	1.15279
2691	no	PC2	0.922643
2767	yes	PC2	0.906482
2799	no	PC2	0.839435
2858	no	PC2	1.74664
2871	yes	PC2	1.081
2919	no	PC2	1.24746
2924	no	PC2	0.971492
2938	yes	PC2	1.26732
2986	yes	PC2	1.67786
3064	yes	PC2	1.03675
3337	yes	PC2	1.17695
3572	no	PC2	1.49205
3663	yes	PC2	1.26722
3721	yes	PC2	1.12577

## Sheet: ExtData7i
mouse	lsr_start	pc	trial_type	pc_onset_value
DL207	130	pc3	no REM	-0.772016
DL207	130	pc4	no REM	0.862196
DL207	130	pc5	no REM	-2.46985
DL207	130	pc6	no REM	-0.910452
DL207	130	pc7	no REM	0.0806131
DL207	130	pc8	no REM	1.42296
DL207	130	pc9	no REM	1.36744
DL207	130	pc10	no REM	-1.60915
DL207	130	pc11	no REM	-0.126109
DL207	130	pc12	no REM	0.223869
DL207	130	pc13	no REM	-1.3538
DL207	130	pc14	no REM	0.241867
DL207	130	pc15	no REM	-0.290782
DL207	130	pc16	no REM	-0.893959
DL207	130	pc17	no REM	-1.24919
DL207	130	pc18	no REM	-0.210842
DL207	130	pc19	no REM	-1.46248
DL207	130	pc20	no REM	-2.95672
DL207	130	pc21	no REM	1.07892
DL207	130	pc22	no REM	-1.11825
DL207	464	pc3	no REM	0.559413
DL207	464	pc4	no REM	0.90617
DL207	464	pc5	no REM	-2.8317
DL207	464	pc6	no REM	-0.8541
DL207	464	pc7	no REM	-1.66597
DL207	464	pc8	no REM	1.26051
DL207	464	pc9	no REM	0.0193418
DL207	464	pc10	no REM	-2.18896
DL207	464	pc11	no REM	-1.39136
DL207	464	pc12	no REM	1.12875
DL207	464	pc13	no REM	-2.27319
DL207	464	pc14	no REM	0.309715
DL207	464	pc15	no REM	-0.241346
DL207	464	pc16	no REM	1.0432
DL207	464	pc17	no REM	-1.68392
DL207	464	pc18	no REM	-0.520728
DL207	464	pc19	no REM	-3.05661
DL207	464	pc20	no REM	0.0247422
DL207	464	pc21	no REM	0.733428
DL207	464	pc22	no REM	2.12386
DL207	708	pc3	REM	0.459406
DL207	708	pc4	REM	-0.991575
DL207	708	pc5	REM	0.185078
DL207	708	pc6	REM	0.194002
DL207	708	pc7	REM	-0.610282
DL207	708	pc8	REM	0.843539
DL207	708	pc9	REM	-0.390238
DL207	708	pc10	REM	0.511344
DL207	708	pc11	REM	-0.394762
DL207	708	pc12	REM	-0.233878
DL207	708	pc13	REM	-0.382907
DL207	708	pc14	REM	0.00474671
DL207	708	pc15	REM	1.19473
DL207	708	pc16	REM	-0.423011
DL207	708	pc17	REM	-0.038458
DL207	708	pc18	REM	0.0471171
DL207	708	pc19	REM	1.23504
DL207	708	pc20	REM	0.0630635
DL207	708	pc21	REM	1.17156
DL207	708	pc22	REM	-0.336761
DL207	1337	pc3	REM	-0.0881068
DL207	1337	pc4	REM	-1.20492
DL207	1337	pc5	REM	0.727906
DL207	1337	pc6	REM	-0.265954
DL207	1337	pc7	REM	-0.560732
DL207	1337	pc8	REM	-0.332165
DL207	1337	pc9	REM	-0.926076
DL207	1337	pc10	REM	0.698608
DL207	1337	pc11	REM	0.645827
DL207	1337	pc12	REM	-0.00846287
DL207	1337	pc13	REM	-0.142305
DL207	1337	pc14	REM	0.273176
DL207	1337	pc15	REM	1.44406
DL207	1337	pc16	REM	-0.259678
DL207	1337	pc17	REM	0.221516
DL207	1337	pc18	REM	-0.862476
DL207	1337	pc19	REM	1.10101
DL207	1337	pc20	REM	-0.136708
DL207	1337	pc21	REM	0.351673
DL207	1337	pc22	REM	0.397888
DL207	1646	pc3	no REM	-0.219633
DL207	1646	pc4	no REM	-1.16196
DL207	1646	pc5	no REM	-0.995799
DL207	1646	pc6	no REM	-0.665869
DL207	1646	pc7	no REM	-0.874517
DL207	1646	pc8	no REM	-0.493773
DL207	1646	pc9	no REM	0.13532
DL207	1646	pc10	no REM	1.23636
DL207	1646	pc11	no REM	-0.761388
DL207	1646	pc12	no REM	-0.488558
DL207	1646	pc13	no REM	-0.36932
DL207	1646	pc14	no REM	0.528632
DL207	1646	pc15	no REM	0.103575
DL207	1646	pc16	no REM	0.562654
DL207	1646	pc17	no REM	0.56577
DL207	1646	pc18	no REM	-0.448057
DL207	1646	pc19	no REM	-1.39268
DL207	1646	pc20	no REM	-0.324685
DL207	1646	pc21	no REM	0.116401
DL207	1646	pc22	no REM	-0.0128741
DL207	2420	pc3	no REM	-1.34074
DL207	2420	pc4	no REM	-0.0787939
DL207	2420	pc5	no REM	1.67826
DL207	2420	pc6	no REM	-0.603189
DL207	2420	pc7	no REM	1.66951
DL207	2420	pc8	no REM	-0.55954
DL207	2420	pc9	no REM	0.10705
DL207	2420	pc10	no REM	-0.0887878
DL207	2420	pc11	no REM	-0.796333
DL207	2420	pc12	no REM	-0.164731
DL207	2420	pc13	no REM	0.650546
DL207	2420	pc14	no REM	-0.516265
DL207	2420	pc15	no REM	0.0169464
DL207	2420	pc16	no REM	-0.745189
DL207	2420	pc17	no REM	0.194504
DL207	2420	pc18	no REM	0.196845
DL207	2420	pc19	no REM	-0.0658663
DL207	2420	pc20	no REM	-0.500218
DL207	2420	pc21	no REM	-0.939492
DL207	2420	pc22	no REM	-0.487455
DL207	2949	pc3	REM	0.95754
DL207	2949	pc4	REM	1.41928
DL207	2949	pc5	REM	0.111743
DL207	2949	pc6	REM	-1.37281
DL207	2949	pc7	REM	-0.431653
DL207	2949	pc8	REM	0.790427
DL207	2949	pc9	REM	0.699822
DL207	2949	pc10	REM	0.851437
DL207	2949	pc11	REM	-1.79625
DL207	2949	pc12	REM	-2.71043
DL207	2949	pc13	REM	-0.157553
DL207	2949	pc14	REM	-2.32533
DL207	2949	pc15	REM	0.37216
DL207	2949	pc16	REM	0.0276496
DL207	2949	pc17	REM	1.01128
DL207	2949	pc18	REM	0.266838
DL207	2949	pc19	REM	2.67057
DL207	2949	pc20	REM	0.385981
DL207	2949	pc21	REM	2.1027
DL207	2949	pc22	REM	-1.46643
DL207	3108	pc3	REM	-0.793767
DL207	3108	pc4	REM	0.344897
DL207	3108	pc5	REM	-0.661976
DL207	3108	pc6	REM	0.707392
DL207	3108	pc7	REM	0.0331939
DL207	3108	pc8	REM	0.764645
DL207	3108	pc9	REM	0.68662
DL207	3108	pc10	REM	1.0231
DL207	3108	pc11	REM	2.57407
DL207	3108	pc12	REM	-1.98681
DL207	3108	pc13	REM	-0.865326
DL207	3108	pc14	REM	-0.726553
DL207	3108	pc15	REM	-1.19091
DL207	3108	pc16	REM	0.453681
DL207	3108	pc17	REM	-0.924687
DL207	3108	pc18	REM	-0.52289
DL207	3108	pc19	REM	0.162829
DL207	3108	pc20	REM	0.307613
DL207	3108	pc21	REM	0.508063
DL207	3108	pc22	REM	-0.723214
DL207	3286	pc3	no REM	0.612644
DL207	3286	pc4	no REM	-0.211676
DL207	3286	pc5	no REM	0.371549
DL207	3286	pc6	no REM	0.968171
DL207	3286	pc7	no REM	0.690951
DL207	3286	pc8	no REM	0.841518
DL207	3286	pc9	no REM	0.290904
DL207	3286	pc10	no REM	0.452427
DL207	3286	pc11	no REM	0.57915
DL207	3286	pc12	no REM	1.3665
DL207	3286	pc13	no REM	0.365076
DL207	3286	pc14	no REM	-0.653834
DL207	3286	pc15	no REM	-1.4188
DL207	3286	pc16	no REM	-0.0441533
DL207	3286	pc17	no REM	-0.899547
DL207	3286	pc18	no REM	0.19187
DL207	3286	pc19	no REM	-0.730193
DL207	3286	pc20	no REM	0.489004
DL207	3286	pc21	no REM	0.576598
DL207	3286	pc22	no REM	0.541822
DL177_20	303	pc3	REM	-1.03608
DL177_20	303	pc4	REM	0.379191
DL177_20	303	pc5	REM	-0.714257
DL177_20	303	pc6	REM	-0.921764
DL177_20	303	pc7	REM	0.34292
DL177_20	303	pc8	REM	0.333484
DL177_20	303	pc9	REM	-0.84075
DL177_20	303	pc10	REM	-0.60082
DL177_20	303	pc11	REM	-0.461971
DL177_20	303	pc12	REM	0.94722
DL177_20	303	pc13	REM	-0.739714
DL177_20	303	pc14	REM	0.520767
DL177_20	303	pc15	REM	0.702824
DL177_20	303	pc16	REM	0.639125
DL177_20	303	pc17	REM	0.545996
DL177_20	303	pc18	REM	-1.15958
DL177_20	303	pc19	REM	-0.15117
DL177_20	303	pc20	REM	-0.49772
DL177_20	303	pc21	REM	0.820648
DL177_20	303	pc22	REM	1.6127
DL177_20	584	pc3	REM	-0.805561
DL177_20	584	pc4	REM	0.27001
DL177_20	584	pc5	REM	-0.496813
DL177_20	584	pc6	REM	-0.233611
DL177_20	584	pc7	REM	-0.426641
DL177_20	584	pc8	REM	-0.194005
DL177_20	584	pc9	REM	0.67422
DL177_20	584	pc10	REM	0.740914
DL177_20	584	pc11	REM	0.638274
DL177_20	584	pc12	REM	0.081324
DL177_20	584	pc13	REM	1.36245
DL177_20	584	pc14	REM	1.30478
DL177_20	584	pc15	REM	0.700418
DL177_20	584	pc16	REM	-0.631147
DL177_20	584	pc17	REM	-0.809286
DL177_20	584	pc18	REM	0.0643168
DL177_20	584	pc19	REM	-0.712781
DL177_20	584	pc20	REM	-0.995993
DL177_20	584	pc21	REM	0.376146
DL177_20	584	pc22	REM	-0.452824
DL177_20	1240	pc3	no REM	0.311168
DL177_20	1240	pc4	no REM	-0.940126
DL177_20	1240	pc5	no REM	0.69101
DL177_20	1240	pc6	no REM	1.2779
DL177_20	1240	pc7	no REM	-0.288914
DL177_20	1240	pc8	no REM	-1.13082
DL177_20	1240	pc9	no REM	0.179746
DL177_20	1240	pc10	no REM	0.781849
DL177_20	1240	pc11	no REM	1.4452
DL177_20	1240	pc12	no REM	-1.10182
DL177_20	1240	pc13	no REM	0.274037
DL177_20	1240	pc14	no REM	0.183766
DL177_20	1240	pc15	no REM	0.113729
DL177_20	1240	pc16	no REM	-0.502955
DL177_20	1240	pc17	no REM	-0.524034
DL177_20	1240	pc18	no REM	-0.22355
DL177_20	1240	pc19	no REM	0.0511426
DL177_20	1240	pc20	no REM	-0.250682
DL177_20	1240	pc21	no REM	0.825571
DL177_20	1240	pc22	no REM	-0.206806
DL177_20	1475	pc3	no REM	0.371618
DL177_20	1475	pc4	no REM	-1.83422
DL177_20	1475	pc5	no REM	0.090782
DL177_20	1475	pc6	no REM	0.809477
DL177_20	1475	pc7	no REM	1.4185
DL177_20	1475	pc8	no REM	-0.229792
DL177_20	1475	pc9	no REM	-0.659987
DL177_20	1475	pc10	no REM	-0.470827
DL177_20	1475	pc11	no REM	0.294472
DL177_20	1475	pc12	no REM	-1.35513
DL177_20	1475	pc13	no REM	-0.0571281
DL177_20	1475	pc14	no REM	-1.8157
DL177_20	1475	pc15	no REM	-0.193569
DL177_20	1475	pc16	no REM	-1.61536
DL177_20	1475	pc17	no REM	0.585049
DL177_20	1475	pc18	no REM	0.10202
DL177_20	1475	pc19	no REM	0.742882
DL177_20	1475	pc20	no REM	-0.0992379
DL177_20	1475	pc21	no REM	-0.802861
DL177_20	1475	pc22	no REM	-1.05712
DL177_20	1800	pc3	REM	1.63103
DL177_20	1800	pc4	REM	-0.643136
DL177_20	1800	pc5	REM	0.880811
DL177_20	1800	pc6	REM	0.960568
DL177_20	1800	pc7	REM	-0.411756
DL177_20	1800	pc8	REM	1.17996
DL177_20	1800	pc9	REM	-0.977927
DL177_20	1800	pc10	REM	-0.147911
DL177_20	1800	pc11	REM	-0.00822307
DL177_20	1800	pc12	REM	-0.771461
DL177_20	1800	pc13	REM	0.973493
DL177_20	1800	pc14	REM	0.41864
DL177_20	1800	pc15	REM	-1.51303
DL177_20	1800	pc16	REM	0.862876
DL177_20	1800	pc17	REM	0.00541014
DL177_20	1800	pc18	REM	0.349213
DL177_20	1800	pc19	REM	-1.304
DL177_20	1800	pc20	REM	-1.80172
DL177_20	1800	pc21	REM	0.910694
DL177_20	1800	pc22	REM	-0.0739975
DL177_20	2254	pc3	REM	1.16041
DL177_20	2254	pc4	REM	-0.36062
DL177_20	2254	pc5	REM	-0.487874
DL177_20	2254	pc6	REM	-0.266947
DL177_20	2254	pc7	REM	-0.149854
DL177_20	2254	pc8	REM	1.45878
DL177_20	2254	pc9	REM	-0.637347
DL177_20	2254	pc10	REM	-1.16636
DL177_20	2254	pc11	REM	0.717722
DL177_20	2254	pc12	REM	0.178325
DL177_20	2254	pc13	REM	0.440286
DL177_20	2254	pc14	REM	1.35661
DL177_20	2254	pc15	REM	0.71451
DL177_20	2254	pc16	REM	1.09914
DL177_20	2254	pc17	REM	-0.67857
DL177_20	2254	pc18	REM	-0.303688
DL177_20	2254	pc19	REM	-1.24324
DL177_20	2254	pc20	REM	0.155663
DL177_20	2254	pc21	REM	-0.00711253
DL177_20	2254	pc22	REM	-1.07868
DL177_20	2703	pc3	no REM	0.59287
DL177_20	2703	pc4	no REM	0.656964
DL177_20	2703	pc5	no REM	-1.21784
DL177_20	2703	pc6	no REM	-0.27246
DL177_20	2703	pc7	no REM	0.464116
DL177_20	2703	pc8	no REM	0.81345
DL177_20	2703	pc9	no REM	0.687721
DL177_20	2703	pc10	no REM	-0.542069
DL177_20	2703	pc11	no REM	1.03587
DL177_20	2703	pc12	no REM	-0.969282
DL177_20	2703	pc13	no REM	-0.172124
DL177_20	2703	pc14	no REM	0.470373
DL177_20	2703	pc15	no REM	-0.922557
DL177_20	2703	pc16	no REM	-0.202796
DL177_20	2703	pc17	no REM	-0.805052
DL177_20	2703	pc18	no REM	0.270324
DL177_20	2703	pc19	no REM	0.591569
DL177_20	2703	pc20	no REM	-0.788422
DL177_20	2703	pc21	no REM	-1.20836
DL177_20	2703	pc22	no REM	-0.231251
DL177_20	2881	pc3	REM	0.653675
DL177_20	2881	pc4	REM	1.26419
DL177_20	2881	pc5	REM	-0.564271
DL177_20	2881	pc6	REM	-0.00789969
DL177_20	2881	pc7	REM	0.318248
DL177_20	2881	pc8	REM	-0.194123
DL177_20	2881	pc9	REM	0.793251
DL177_20	2881	pc10	REM	-0.232757
DL177_20	2881	pc11	REM	0.889992
DL177_20	2881	pc12	REM	0.110996
DL177_20	2881	pc13	REM	-0.405017
DL177_20	2881	pc14	REM	-0.152761
DL177_20	2881	pc15	REM	0.0987673
DL177_20	2881	pc16	REM	-0.186807
DL177_20	2881	pc17	REM	0.124018
DL177_20	2881	pc18	REM	-0.579476
DL177_20	2881	pc19	REM	1.90079
DL177_20	2881	pc20	REM	0.147835
DL177_20	2881	pc21	REM	0.167285
DL177_20	2881	pc22	REM	1.31668
DL177_20	3202	pc3	no REM	-0.0319555
DL177_20	3202	pc4	no REM	0.0248805
DL177_20	3202	pc5	no REM	-0.695988
DL177_20	3202	pc6	no REM	-0.247402
DL177_20	3202	pc7	no REM	1.31797
DL177_20	3202	pc8	no REM	-1.32699
DL177_20	3202	pc9	no REM	-1.4935
DL177_20	3202	pc10	no REM	0.885102
DL177_20	3202	pc11	no REM	-1.0348
DL177_20	3202	pc12	no REM	0.665947
DL177_20	3202	pc13	no REM	-0.228164
DL177_20	3202	pc14	no REM	0.436412
DL177_20	3202	pc15	no REM	-0.490413
DL177_20	3202	pc16	no REM	0.0344273
DL177_20	3202	pc17	no REM	0.666647
DL177_20	3202	pc18	no REM	0.282285
DL177_20	3202	pc19	no REM	0.401128
DL177_20	3202	pc20	no REM	-0.869619
DL177_20	3202	pc21	no REM	-0.746159
DL177_20	3202	pc22	no REM	-1.01762
DL177_20	3429	pc3	REM	-0.0472564
DL177_20	3429	pc4	REM	0.739563
DL177_20	3429	pc5	REM	-0.434753
DL177_20	3429	pc6	REM	0.583463
DL177_20	3429	pc7	REM	0.572266
DL177_20	3429	pc8	REM	-1.55219
DL177_20	3429	pc9	REM	0.311972
DL177_20	3429	pc10	REM	0.269908
DL177_20	3429	pc11	REM	-1.78753
DL177_20	3429	pc12	REM	1.14058
DL177_20	3429	pc13	REM	1.17459
DL177_20	3429	pc14	REM	-0.428666
DL177_20	3429	pc15	REM	0.958899
DL177_20	3429	pc16	REM	-0.47997
DL177_20	3429	pc17	REM	0.246121
DL177_20	3429	pc18	REM	0.422145
DL177_20	3429	pc19	REM	-0.824183
DL177_20	3429	pc20	REM	-0.187814
DL177_20	3429	pc21	REM	1.01334
DL177_20	3429	pc22	REM	0.229016
DL177_20	3782	pc3	no REM	-1.80799
DL177_20	3782	pc4	no REM	-0.934588
DL177_20	3782	pc5	no REM	0.304057
DL177_20	3782	pc6	no REM	-0.856108
DL177_20	3782	pc7	no REM	-0.217562
DL177_20	3782	pc8	no REM	0.777259
DL177_20	3782	pc9	no REM	0.461588
DL177_20	3782	pc10	no REM	-0.603293
DL177_20	3782	pc11	no REM	0.44336
DL177_20	3782	pc12	no REM	-0.522272
DL177_20	3782	pc13	no REM	0.0149466
DL177_20	3782	pc14	no REM	0.518613
DL177_20	3782	pc15	no REM	0.127293
DL177_20	3782	pc16	no REM	0.697139
DL177_20	3782	pc17	no REM	-1.24101
DL177_20	3782	pc18	no REM	-0.372326
DL177_20	3782	pc19	no REM	-1.29034
DL177_20	3782	pc20	no REM	-0.266853
DL177_20	3782	pc21	no REM	1.06295
DL177_20	3782	pc22	no REM	-0.717693
DL177_20	3959	pc3	REM	-1.56572
DL177_20	3959	pc4	REM	-0.944231
DL177_20	3959	pc5	REM	-0.159685
DL177_20	3959	pc6	REM	-0.410291
DL177_20	3959	pc7	REM	-0.068682
DL177_20	3959	pc8	REM	0.486234
DL177_20	3959	pc9	REM	-0.274733
DL177_20	3959	pc10	REM	-0.775924
DL177_20	3959	pc11	REM	0.793071
DL177_20	3959	pc12	REM	-0.989511
DL177_20	3959	pc13	REM	-0.184222
DL177_20	3959	pc14	REM	0.511656
DL177_20	3959	pc15	REM	-0.273542
DL177_20	3959	pc16	REM	0.850327
DL177_20	3959	pc17	REM	0.278071
DL177_20	3959	pc18	REM	-0.0969122
DL177_20	3959	pc19	REM	-0.647671
DL177_20	3959	pc20	REM	0.0893166
DL177_20	3959	pc21	REM	-0.0166502
DL177_20	3959	pc22	REM	-0.942814
DL231_10	408	pc3	REM	0.668312
DL231_10	408	pc4	REM	0.972565
DL231_10	408	pc5	REM	-0.220894
DL231_10	408	pc6	REM	0.0768296
DL231_10	408	pc7	REM	0.353127
DL231_10	408	pc8	REM	0.254386
DL231_10	408	pc9	REM	0.90302
DL231_10	408	pc10	REM	0.184511
DL231_10	408	pc11	REM	0.680712
DL231_10	408	pc12	REM	0.106204
DL231_10	408	pc13	REM	0.0095407
DL231_10	408	pc14	REM	0.911121
DL231_10	408	pc15	REM	1.00868
DL231_10	408	pc16	REM	0.353093
DL231_10	408	pc17	REM	-0.096391
DL231_10	408	pc18	REM	0.105837
DL231_10	408	pc19	REM	0.143619
DL231_10	408	pc20	REM	1.32993
DL231_10	408	pc21	REM	-0.211682
DL231_10	408	pc22	REM	0.824459
DL231_10	720	pc3	no REM	0.112119
DL231_10	720	pc4	no REM	-0.441193
DL231_10	720	pc5	no REM	-2.49492
DL231_10	720	pc6	no REM	-0.211996
DL231_10	720	pc7	no REM	0.715287
DL231_10	720	pc8	no REM	0.447319
DL231_10	720	pc9	no REM	-0.717073
DL231_10	720	pc10	no REM	-0.113567
DL231_10	720	pc11	no REM	-0.807408
DL231_10	720	pc12	no REM	0.290628
DL231_10	720	pc13	no REM	-0.240441
DL231_10	720	pc14	no REM	-0.148061
DL231_10	720	pc15	no REM	0.551823
DL231_10	720	pc16	no REM	0.232817
DL231_10	720	pc17	no REM	-0.467481
DL231_10	720	pc18	no REM	-0.230849
DL231_10	720	pc19	no REM	-0.328441
DL231_10	720	pc20	no REM	-0.00592883
DL231_10	720	pc21	no REM	-0.255916
DL231_10	720	pc22	no REM	0.173892
DL231_10	986	pc3	no REM	1.20467
DL231_10	986	pc4	no REM	-0.0910623
DL231_10	986	pc5	no REM	-0.671255
DL231_10	986	pc6	no REM	-0.397999
DL231_10	986	pc7	no REM	0.196265
DL231_10	986	pc8	no REM	0.759195
DL231_10	986	pc9	no REM	-1.48833
DL231_10	986	pc10	no REM	0.470878
DL231_10	986	pc11	no REM	0.0343225
DL231_10	986	pc12	no REM	0.0518818
DL231_10	986	pc13	no REM	-0.57457
DL231_10	986	pc14	no REM	-1.06343
DL231_10	986	pc15	no REM	-0.408526
DL231_10	986	pc16	no REM	0.923662
DL231_10	986	pc17	no REM	0.297481
DL231_10	986	pc18	no REM	0.466457
DL231_10	986	pc19	no REM	1.27543
DL231_10	986	pc20	no REM	-0.0226466
DL231_10	986	pc21	no REM	-0.945411
DL231_10	986	pc22	no REM	-0.737943
DL231_10	1366	pc3	REM	-0.297462
DL231_10	1366	pc4	REM	-1.03193
DL231_10	1366	pc5	REM	0.204028
DL231_10	1366	pc6	REM	0.640154
DL231_10	1366	pc7	REM	0.801485
DL231_10	1366	pc8	REM	0.381346
DL231_10	1366	pc9	REM	0.56053
DL231_10	1366	pc10	REM	0.14301
DL231_10	1366	pc11	REM	0.442713
DL231_10	1366	pc12	REM	0.544914
DL231_10	1366	pc13	REM	-0.550115
DL231_10	1366	pc14	REM	-0.411049
DL231_10	1366	pc15	REM	0.197863
DL231_10	1366	pc16	REM	-0.264372
DL231_10	1366	pc17	REM	-0.260223
DL231_10	1366	pc18	REM	1.04103
DL231_10	1366	pc19	REM	0.98684
DL231_10	1366	pc20	REM	-0.360963
DL231_10	1366	pc21	REM	-1.51152
DL231_10	1366	pc22	REM	1.27569
DL231_10	1696	pc3	no REM	-0.844885
DL231_10	1696	pc4	no REM	-1.14961
DL231_10	1696	pc5	no REM	-0.407558
DL231_10	1696	pc6	no REM	0.226967
DL231_10	1696	pc7	no REM	0.538847
DL231_10	1696	pc8	no REM	0.0686427
DL231_10	1696	pc9	no REM	-0.918303
DL231_10	1696	pc10	no REM	-0.860194
DL231_10	1696	pc11	no REM	-0.430994
DL231_10	1696	pc12	no REM	0.392619
DL231_10	1696	pc13	no REM	0.321533
DL231_10	1696	pc14	no REM	-0.26384
DL231_10	1696	pc15	no REM	-0.000961277
DL231_10	1696	pc16	no REM	0.434365
DL231_10	1696	pc17	no REM	-0.35089
DL231_10	1696	pc18	no REM	-0.21
DL231_10	1696	pc19	no REM	-1.14569
DL231_10	1696	pc20	no REM	0.77455
DL231_10	1696	pc21	no REM	-0.32699
DL231_10	1696	pc22	no REM	-0.578207
DL231_10	1880	pc3	REM	-0.678636
DL231_10	1880	pc4	REM	-1.02003
DL231_10	1880	pc5	REM	0.0338024
DL231_10	1880	pc6	REM	1.38308
DL231_10	1880	pc7	REM	-2.79339
DL231_10	1880	pc8	REM	0.130946
DL231_10	1880	pc9	REM	-0.899986
DL231_10	1880	pc10	REM	-0.0498798
DL231_10	1880	pc11	REM	-0.160592
DL231_10	1880	pc12	REM	-0.251914
DL231_10	1880	pc13	REM	0.0491938
DL231_10	1880	pc14	REM	-1.90625
DL231_10	1880	pc15	REM	0.404439
DL231_10	1880	pc16	REM	0.00290306
DL231_10	1880	pc17	REM	-1.21466
DL231_10	1880	pc18	REM	1.36128
DL231_10	1880	pc19	REM	-0.257099
DL231_10	1880	pc20	REM	-0.434911
DL231_10	1880	pc21	REM	0.733438
DL231_10	1880	pc22	REM	0.218281
DL240_27	163	pc3	REM	1.53319
DL240_27	163	pc4	REM	0.85511
DL240_27	163	pc5	REM	1.04229
DL240_27	163	pc6	REM	0.0761241
DL240_27	163	pc7	REM	0.546717
DL240_27	163	pc8	REM	0.479593
DL240_27	163	pc9	REM	-1.68638
DL240_27	163	pc10	REM	1.88819
DL240_27	163	pc11	REM	0.890264
DL240_27	163	pc12	REM	-0.216208
DL240_27	163	pc13	REM	0.91601
DL240_27	163	pc14	REM	-0.18725
DL240_27	163	pc15	REM	-1.81773
DL240_27	163	pc16	REM	-0.3462
DL240_27	163	pc17	REM	-0.861127
DL240_27	163	pc18	REM	0.22539
DL240_27	163	pc19	REM	-0.528619
DL240_27	163	pc20	REM	-2.39105
DL240_27	163	pc21	REM	-1.14109
DL240_27	163	pc22	REM	-1.73024
DL240_27	517	pc3	no REM	0.602149
DL240_27	517	pc4	no REM	1.43693
DL240_27	517	pc5	no REM	0.251191
DL240_27	517	pc6	no REM	-0.318158
DL240_27	517	pc7	no REM	-0.784515
DL240_27	517	pc8	no REM	0.0713705
DL240_27	517	pc9	no REM	-0.132441
DL240_27	517	pc10	no REM	0.508524
DL240_27	517	pc11	no REM	0.702408
DL240_27	517	pc12	no REM	-0.626506
DL240_27	517	pc13	no REM	0.342669
DL240_27	517	pc14	no REM	-0.0127218
DL240_27	517	pc15	no REM	-0.81794
DL240_27	517	pc16	no REM	-1.00755
DL240_27	517	pc17	no REM	-0.122189
DL240_27	517	pc18	no REM	-1.04589
DL240_27	517	pc19	no REM	0.937457
DL240_27	517	pc20	no REM	-1.22218
DL240_27	517	pc21	no REM	1.42613
DL240_27	517	pc22	no REM	-1.74053
DL240_27	772	pc3	REM	-0.350236
DL240_27	772	pc4	REM	-0.982393
DL240_27	772	pc5	REM	0.360893
DL240_27	772	pc6	REM	0.659683
DL240_27	772	pc7	REM	0.207563
DL240_27	772	pc8	REM	1.15493
DL240_27	772	pc9	REM	0.134969
DL240_27	772	pc10	REM	0.478669
DL240_27	772	pc11	REM	0.275088
DL240_27	772	pc12	REM	-1.26793
DL240_27	772	pc13	REM	1.12698
DL240_27	772	pc14	REM	-0.58988
DL240_27	772	pc15	REM	-0.254449
DL240_27	772	pc16	REM	-0.307228
DL240_27	772	pc17	REM	-0.438628
DL240_27	772	pc18	REM	-0.0441325
DL240_27	772	pc19	REM	0.741287
DL240_27	772	pc20	REM	0.434902
DL240_27	772	pc21	REM	-1.27939
DL240_27	772	pc22	REM	0.610368
DL240_27	993	pc3	no REM	-0.970522
DL240_27	993	pc4	no REM	-0.683696
DL240_27	993	pc5	no REM	0.532553
DL240_27	993	pc6	no REM	0.307825
DL240_27	993	pc7	no REM	0.324278
DL240_27	993	pc8	no REM	0.0245774
DL240_27	993	pc9	no REM	-0.355451
DL240_27	993	pc10	no REM	0.257491
DL240_27	993	pc11	no REM	-0.299996
DL240_27	993	pc12	no REM	-0.559203
DL240_27	993	pc13	no REM	0.601334
DL240_27	993	pc14	no REM	0.678294
DL240_27	993	pc15	no REM	-0.453662
DL240_27	993	pc16	no REM	1.02651
DL240_27	993	pc17	no REM	-1.43512
DL240_27	993	pc18	no REM	-0.482454
DL240_27	993	pc19	no REM	1.25059
DL240_27	993	pc20	no REM	0.594538
DL240_27	993	pc21	no REM	0.185297
DL240_27	993	pc22	no REM	0.607022
DL240_27	1211	pc3	no REM	-0.863844
DL240_27	1211	pc4	no REM	-1.60617
DL240_27	1211	pc5	no REM	-0.256083
DL240_27	1211	pc6	no REM	1.08228
DL240_27	1211	pc7	no REM	-0.445835
DL240_27	1211	pc8	no REM	-0.197662
DL240_27	1211	pc9	no REM	-0.216363
DL240_27	1211	pc10	no REM	-0.685547
DL240_27	1211	pc11	no REM	0.277628
DL240_27	1211	pc12	no REM	-1.94689
DL240_27	1211	pc13	no REM	-0.474281
DL240_27	1211	pc14	no REM	-0.450983
DL240_27	1211	pc15	no REM	1.18086
DL240_27	1211	pc16	no REM	-0.508676
DL240_27	1211	pc17	no REM	-0.271826
DL240_27	1211	pc18	no REM	-1.11398
DL240_27	1211	pc19	no REM	-1.03813
DL240_27	1211	pc20	no REM	-0.276044
DL240_27	1211	pc21	no REM	0.351886
DL240_27	1211	pc22	no REM	-0.728622
DL240_27	2461	pc3	REM	0.26424
DL240_27	2461	pc4	REM	0.332715
DL240_27	2461	pc5	REM	-0.485866
DL240_27	2461	pc6	REM	0.640924
DL240_27	2461	pc7	REM	0.322891
DL240_27	2461	pc8	REM	1.23743
DL240_27	2461	pc9	REM	0.310033
DL240_27	2461	pc10	REM	-0.458918
DL240_27	2461	pc11	REM	0.273389
DL240_27	2461	pc12	REM	0.744178
DL240_27	2461	pc13	REM	-0.0429876
DL240_27	2461	pc14	REM	-1.42056
DL240_27	2461	pc15	REM	-2.14085
DL240_27	2461	pc16	REM	-0.355893
DL240_27	2461	pc17	REM	-0.1388
DL240_27	2461	pc18	REM	-0.848749
DL240_27	2461	pc19	REM	-0.396655
DL240_27	2461	pc20	REM	-0.634375
DL240_27	2461	pc21	REM	-0.0518202
DL240_27	2461	pc22	REM	0.197179
DL240_27	2839	pc3	no REM	-0.310474
DL240_27	2839	pc4	no REM	0.550881
DL240_27	2839	pc5	no REM	0.78041
DL240_27	2839	pc6	no REM	0.162356
DL240_27	2839	pc7	no REM	-0.548758
DL240_27	2839	pc8	no REM	0.412921
DL240_27	2839	pc9	no REM	0.100731
DL240_27	2839	pc10	no REM	0.131157
DL240_27	2839	pc11	no REM	0.187621
DL240_27	2839	pc12	no REM	-0.0542256
DL240_27	2839	pc13	no REM	0.620737
DL240_27	2839	pc14	no REM	-0.969889
DL240_27	2839	pc15	no REM	0.242408
DL240_27	2839	pc16	no REM	-0.480142
DL240_27	2839	pc17	no REM	0.224578
DL240_27	2839	pc18	no REM	-0.214223
DL240_27	2839	pc19	no REM	0.298183
DL240_27	2839	pc20	no REM	-0.122469
DL240_27	2839	pc21	no REM	0.430795
DL240_27	2839	pc22	no REM	-1.41565
DL240_27	3221	pc3	no REM	-0.253095
DL240_27	3221	pc4	no REM	0.413751
DL240_27	3221	pc5	no REM	0.862872
DL240_27	3221	pc6	no REM	0.304143
DL240_27	3221	pc7	no REM	-0.0971124
DL240_27	3221	pc8	no REM	0.934743
DL240_27	3221	pc9	no REM	0.159855
DL240_27	3221	pc10	no REM	0.729851
DL240_27	3221	pc11	no REM	-0.28922
DL240_27	3221	pc12	no REM	-0.0264243
DL240_27	3221	pc13	no REM	0.380525
DL240_27	3221	pc14	no REM	0.233958
DL240_27	3221	pc15	no REM	0.58341
DL240_27	3221	pc16	no REM	-0.107914
DL240_27	3221	pc17	no REM	0.0483507
DL240_27	3221	pc18	no REM	-0.209974
DL240_27	3221	pc19	no REM	-0.0283486
DL240_27	3221	pc20	no REM	-0.383129
DL240_27	3221	pc21	no REM	-0.711302
DL240_27	3221	pc22	no REM	-0.311336
DL240_27	3705	pc3	REM	-0.193354
DL240_27	3705	pc4	REM	-0.87033
DL240_27	3705	pc5	REM	0.304231
DL240_27	3705	pc6	REM	-0.0732343
DL240_27	3705	pc7	REM	0.670425
DL240_27	3705	pc8	REM	-1.60836
DL240_27	3705	pc9	REM	-1.07626
DL240_27	3705	pc10	REM	-0.745896
DL240_27	3705	pc11	REM	0.227831
DL240_27	3705	pc12	REM	-0.534522
DL240_27	3705	pc13	REM	-0.552932
DL240_27	3705	pc14	REM	1.04007
DL240_27	3705	pc15	REM	1.62911
DL240_27	3705	pc16	REM	0.56309
DL240_27	3705	pc17	REM	0.107129
DL240_27	3705	pc18	REM	-1.49794
DL240_27	3705	pc19	REM	1.70566
DL240_27	3705	pc20	REM	1.45887
DL240_27	3705	pc21	REM	-0.534374
DL240_27	3705	pc22	REM	-0.432553
DL249_37	973	pc3	no REM	-0.287509
DL249_37	973	pc4	no REM	-0.484643
DL249_37	973	pc5	no REM	-0.860753
DL249_37	973	pc6	no REM	1.20699
DL249_37	973	pc7	no REM	0.205433
DL249_37	973	pc8	no REM	-2.04594
DL249_37	973	pc9	no REM	-0.142569
DL249_37	973	pc10	no REM	0.787182
DL249_37	973	pc11	no REM	1.0153
DL249_37	973	pc12	no REM	1.18435
DL249_37	973	pc13	no REM	-1.91378
DL249_37	973	pc14	no REM	-0.0869097
DL249_37	973	pc15	no REM	0.318001
DL249_37	973	pc16	no REM	-0.654886
DL249_37	973	pc17	no REM	-0.117078
DL249_37	973	pc18	no REM	0.027838
DL249_37	973	pc19	no REM	1.84555
DL249_37	973	pc20	no REM	0.573588
DL249_37	973	pc21	no REM	0.291582
DL249_37	973	pc22	no REM	0.852778
DL249_37	1181	pc3	no REM	-0.549232
DL249_37	1181	pc4	no REM	-0.160747
DL249_37	1181	pc5	no REM	0.231305
DL249_37	1181	pc6	no REM	1.07443
DL249_37	1181	pc7	no REM	-0.0911181
DL249_37	1181	pc8	no REM	-0.261388
DL249_37	1181	pc9	no REM	0.0121868
DL249_37	1181	pc10	no REM	0.114943
DL249_37	1181	pc11	no REM	0.275393
DL249_37	1181	pc12	no REM	0.465994
DL249_37	1181	pc13	no REM	-0.481102
DL249_37	1181	pc14	no REM	1.35594
DL249_37	1181	pc15	no REM	-0.751044
DL249_37	1181	pc16	no REM	0.160888
DL249_37	1181	pc17	no REM	-0.655879
DL249_37	1181	pc18	no REM	-1.4123
DL249_37	1181	pc19	no REM	-0.827618
DL249_37	1181	pc20	no REM	0.668123
DL249_37	1181	pc21	no REM	-0.692571
DL249_37	1181	pc22	no REM	0.381134
DL249_37	1450	pc3	REM	-0.467309
DL249_37	1450	pc4	REM	-0.367792
DL249_37	1450	pc5	REM	0.408261
DL249_37	1450	pc6	REM	0.902707
DL249_37	1450	pc7	REM	-0.346841
DL249_37	1450	pc8	REM	0.663195
DL249_37	1450	pc9	REM	0.102235
DL249_37	1450	pc10	REM	0.357995
DL249_37	1450	pc11	REM	-0.725751
DL249_37	1450	pc12	REM	1.26211
DL249_37	1450	pc13	REM	-0.204856
DL249_37	1450	pc14	REM	1.42981
DL249_37	1450	pc15	REM	0.784183
DL249_37	1450	pc16	REM	-0.860327
DL249_37	1450	pc17	REM	0.732312
DL249_37	1450	pc18	REM	-0.12332
DL249_37	1450	pc19	REM	0.073849
DL249_37	1450	pc20	REM	0.104411
DL249_37	1450	pc21	REM	-0.4106
DL249_37	1450	pc22	REM	0.611914
DL249_37	1603	pc3	no REM	-0.730687
DL249_37	1603	pc4	no REM	-0.598751
DL249_37	1603	pc5	no REM	-0.421819
DL249_37	1603	pc6	no REM	1.45501
DL249_37	1603	pc7	no REM	0.359817
DL249_37	1603	pc8	no REM	0.522725
DL249_37	1603	pc9	no REM	0.631894
DL249_37	1603	pc10	no REM	0.602831
DL249_37	1603	pc11	no REM	0.178903
DL249_37	1603	pc12	no REM	-1.35589
DL249_37	1603	pc13	no REM	0.580739
DL249_37	1603	pc14	no REM	1.16852
DL249_37	1603	pc15	no REM	0.684511
DL249_37	1603	pc16	no REM	0.529869
DL249_37	1603	pc17	no REM	0.0498192
DL249_37	1603	pc18	no REM	0.684283
DL249_37	1603	pc19	no REM	-0.274654
DL249_37	1603	pc20	no REM	-0.0787986
DL249_37	1603	pc21	no REM	-0.18909
DL249_37	1603	pc22	no REM	-0.420231
DL249_37	1980	pc3	no REM	-0.201586
DL249_37	1980	pc4	no REM	-0.919395
DL249_37	1980	pc5	no REM	0.570896
DL249_37	1980	pc6	no REM	1.31092
DL249_37	1980	pc7	no REM	0.475284
DL249_37	1980	pc8	no REM	1.21071
DL249_37	1980	pc9	no REM	0.194524
DL249_37	1980	pc10	no REM	0.949739
DL249_37	1980	pc11	no REM	-0.228838
DL249_37	1980	pc12	no REM	-0.692535
DL249_37	1980	pc13	no REM	-0.0107688
DL249_37	1980	pc14	no REM	-0.218509
DL249_37	1980	pc15	no REM	-0.473006
DL249_37	1980	pc16	no REM	-0.126151
DL249_37	1980	pc17	no REM	-0.0719225
DL249_37	1980	pc18	no REM	-0.329798
DL249_37	1980	pc19	no REM	-0.142035
DL249_37	1980	pc20	no REM	0.41173
DL249_37	1980	pc21	no REM	0.932883
DL249_37	1980	pc22	no REM	0.926985
DL249_37	2263	pc3	no REM	0.766263
DL249_37	2263	pc4	no REM	0.219782
DL249_37	2263	pc5	no REM	1.16305
DL249_37	2263	pc6	no REM	0.736044
DL249_37	2263	pc7	no REM	-1.22047
DL249_37	2263	pc8	no REM	-0.894992
DL249_37	2263	pc9	no REM	0.111943
DL249_37	2263	pc10	no REM	-0.482374
DL249_37	2263	pc11	no REM	-0.551289
DL249_37	2263	pc12	no REM	-0.83708
DL249_37	2263	pc13	no REM	-0.118005
DL249_37	2263	pc14	no REM	0.330186
DL249_37	2263	pc15	no REM	0.18281
DL249_37	2263	pc16	no REM	1.35875
DL249_37	2263	pc17	no REM	-0.130184
DL249_37	2263	pc18	no REM	0.203226
DL249_37	2263	pc19	no REM	0.399717
DL249_37	2263	pc20	no REM	-0.112701
DL249_37	2263	pc21	no REM	-1.03405
DL249_37	2263	pc22	no REM	0.992725
DL249_37	2482	pc3	no REM	0.590116
DL249_37	2482	pc4	no REM	0.340283
DL249_37	2482	pc5	no REM	0.183663
DL249_37	2482	pc6	no REM	0.252729
DL249_37	2482	pc7	no REM	-0.724732
DL249_37	2482	pc8	no REM	0.298862
DL249_37	2482	pc9	no REM	-0.896462
DL249_37	2482	pc10	no REM	-0.236823
DL249_37	2482	pc11	no REM	-0.105079
DL249_37	2482	pc12	no REM	-0.0963686
DL249_37	2482	pc13	no REM	0.0375631
DL249_37	2482	pc14	no REM	0.68358
DL249_37	2482	pc15	no REM	0.402338
DL249_37	2482	pc16	no REM	-0.270409
DL249_37	2482	pc17	no REM	-0.0370173
DL249_37	2482	pc18	no REM	-0.0151879
DL249_37	2482	pc19	no REM	-0.551417
DL249_37	2482	pc20	no REM	0.337287
DL249_37	2482	pc21	no REM	-0.27056
DL249_37	2482	pc22	no REM	0.806187
DL249_37	2965	pc3	no REM	0.613378
DL249_37	2965	pc4	no REM	1.19777
DL249_37	2965	pc5	no REM	0.647377
DL249_37	2965	pc6	no REM	1.02217
DL249_37	2965	pc7	no REM	-0.36408
DL249_37	2965	pc8	no REM	0.909283
DL249_37	2965	pc9	no REM	1.22602
DL249_37	2965	pc10	no REM	-0.0450049
DL249_37	2965	pc11	no REM	0.630276
DL249_37	2965	pc12	no REM	-0.119786
DL249_37	2965	pc13	no REM	-0.504049
DL249_37	2965	pc14	no REM	1.1328
DL249_37	2965	pc15	no REM	1.43433
DL249_37	2965	pc16	no REM	-0.562918
DL249_37	2965	pc17	no REM	0.684074
DL249_37	2965	pc18	no REM	0.27829
DL249_37	2965	pc19	no REM	0.480263
DL249_37	2965	pc20	no REM	0.342739
DL249_37	2965	pc21	no REM	-0.204941
DL249_37	2965	pc22	no REM	0.306111
DL249_37	3137	pc3	REM	0.335815
DL249_37	3137	pc4	REM	0.487156
DL249_37	3137	pc5	REM	-0.578387
DL249_37	3137	pc6	REM	-1.77525
DL249_37	3137	pc7	REM	-0.593281
DL249_37	3137	pc8	REM	0.746384
DL249_37	3137	pc9	REM	-0.306741
DL249_37	3137	pc10	REM	0.609718
DL249_37	3137	pc11	REM	-0.0580697
DL249_37	3137	pc12	REM	-0.320335
DL249_37	3137	pc13	REM	-0.599494
DL249_37	3137	pc14	REM	-0.271988
DL249_37	3137	pc15	REM	0.0259127
DL249_37	3137	pc16	REM	0.296873
DL249_37	3137	pc17	REM	0.144528
DL249_37	3137	pc18	REM	-0.900474
DL249_37	3137	pc19	REM	-1.06382
DL249_37	3137	pc20	REM	0.413164
DL249_37	3137	pc21	REM	-1.38963
DL249_37	3137	pc22	REM	0.486852

## Sheet: ExtData7j
ms_id	subclass	trial_type	fr_zscore
DL207_6_good	c1+c2+	REM	0.282585
DL207_46_good	c1+c2+	REM	0.0822231
DL207_74_good	c1+c2+	REM	0.278127
DL207_76_good	c1+c2+	REM	-0.180366
DL207_80_good	c1+c2+	REM	0.0698265
DL207_95_good	c1+c2+	REM	0.0590149
DL207_103_good	c1+c2+	REM	-0.0428676
DL207_105_good	c1+c2+	REM	-0.0997853
DL207_109_good	c1+c2+	REM	0.276863
DL207_125_good	c1+c2+	REM	0.130536
DL207_128_good	c1+c2+	REM	0.171412
DL207_130_good	c1+c2+	REM	0.361382
DL207_135_good	c1+c2+	REM	-0.181425
DL207_144_good	c1+c2+	REM	0.158332
DL207_164_good	c1+c2+	REM	-0.167199
DL207_176_good	c1+c2+	REM	-0.153576
DL207_177_good	c1+c2+	REM	-0.0962496
DL207_210_good	c1+c2+	REM	0.00103041
DL207_227_good	c1+c2+	REM	0.422144
DL207_228_good	c1+c2+	REM	0.211686
DL207_232_good	c1+c2+	REM	-0.123214
DL207_245_good	c1+c2+	REM	-0.146622
DL207_247_good	c1+c2+	REM	0.0254031
DL207_248_good	c1+c2+	REM	-0.25436
DL207_253_good	c1+c2+	REM	-0.0222737
DL207_255_good	c1+c2+	REM	0.277423
DL207_264_good	c1+c2+	REM	0.598779
DL207_265_good	c1+c2+	REM	0.381112
DL177_20_19_good	c1+c2+	REM	-0.282926
DL177_20_24_good	c1+c2+	REM	-0.0555286
DL177_20_34_good	c1+c2+	REM	-0.153374
DL177_20_48_good	c1+c2+	REM	-0.383124
DL177_20_51_good	c1+c2+	REM	0.0175168
DL177_20_64_good	c1+c2+	REM	-0.337754
DL177_20_65_good	c1+c2+	REM	-0.342054
DL177_20_74_good	c1+c2+	REM	-0.154625
DL177_20_80_good	c1+c2+	REM	0.144101
DL177_20_83_good	c1+c2+	REM	-0.279235
DL177_20_84_good	c1+c2+	REM	-0.229719
DL177_20_90_good	c1+c2+	REM	-0.121495
DL177_20_101_good	c1+c2+	REM	-0.110108
DL177_20_148_good	c1+c2+	REM	-0.08067
DL177_20_172_good	c1+c2+	REM	-0.397564
DL177_20_175_good	c1+c2+	REM	-0.2741
DL177_20_183_good	c1+c2+	REM	-0.164865
DL177_20_198_good	c1+c2+	REM	-0.300455
DL177_20_220_good	c1+c2+	REM	-0.342799
DL177_20_257_good	c1+c2+	REM	-0.420114
DL177_20_276_good	c1+c2+	REM	-0.243617
DL177_20_283_good	c1+c2+	REM	0.0520258
DL177_20_287_good	c1+c2+	REM	-0.443579
DL177_20_305_good	c1+c2+	REM	-0.152653
DL177_20_306_good	c1+c2+	REM	-0.423889
DL177_20_308_good	c1+c2+	REM	-0.282477
DL231_10_109_good	c1+c2+	REM	-0.517514
DL231_10_113_good	c1+c2+	REM	-0.49533
DL231_10_116_good	c1+c2+	REM	-0.596113
DL231_10_117_good	c1+c2+	REM	-0.607595
DL231_10_122_good	c1+c2+	REM	-0.450352
DL231_10_144_good	c1+c2+	REM	-0.702869
DL231_10_150_good	c1+c2+	REM	-0.0544748
DL231_10_151_good	c1+c2+	REM	-0.522247
DL231_10_157_good	c1+c2+	REM	-0.782347
DL231_10_164_good	c1+c2+	REM	-0.42464
DL231_10_180_good	c1+c2+	REM	-0.498212
DL231_10_184_good	c1+c2+	REM	-0.602306
DL231_10_190_good	c1+c2+	REM	-0.288181
DL231_10_202_good	c1+c2+	REM	-0.27149
DL231_10_247_good	c1+c2+	REM	-0.794727
DL231_10_264_good	c1+c2+	REM	-0.422682
DL231_10_285_good	c1+c2+	REM	0.00339507
DL231_10_290_good	c1+c2+	REM	-0.547435
DL231_10_293_good	c1+c2+	REM	-0.129307
DL231_10_294_good	c1+c2+	REM	-0.325993
DL231_10_302_good	c1+c2+	REM	-0.517814
DL231_10_305_good	c1+c2+	REM	-0.58554
DL231_10_311_good	c1+c2+	REM	-0.376272
DL231_10_323_good	c1+c2+	REM	-0.406019
DL231_10_339_good	c1+c2+	REM	-0.622287
DL231_10_352_good	c1+c2+	REM	-0.52358
DL231_10_356_good	c1+c2+	REM	-0.206553
DL231_10_361_good	c1+c2+	REM	-0.640101
DL231_10_370_good	c1+c2+	REM	-0.752834
DL231_10_373_good	c1+c2+	REM	-0.313747
DL231_10_375_good	c1+c2+	REM	-0.351048
DL231_10_381_good	c1+c2+	REM	-0.608629
DL231_10_385_good	c1+c2+	REM	-0.601549
DL231_10_387_good	c1+c2+	REM	-0.616033
DL231_10_394_good	c1+c2+	REM	0.426589
DL231_10_395_good	c1+c2+	REM	0.216216
DL231_10_401_good	c1+c2+	REM	-0.540343
DL231_10_403_good	c1+c2+	REM	-0.552278
DL231_10_406_good	c1+c2+	REM	-0.0979001
DL231_10_427_good	c1+c2+	REM	-0.0920676
DL231_10_432_good	c1+c2+	REM	-0.407419
DL231_10_433_good	c1+c2+	REM	-0.283112
DL231_10_447_good	c1+c2+	REM	-0.512802
DL231_10_456_good	c1+c2+	REM	-0.536621
DL231_10_462_good	c1+c2+	REM	-0.68169
DL231_10_532_good	c1+c2+	REM	-0.384783
DL231_10_534_good	c1+c2+	REM	-0.536334
DL231_10_537_good	c1+c2+	REM	-0.394313
DL240_27_10_good	c1+c2+	REM	-0.166273
DL240_27_21_good	c1+c2+	REM	-0.188443
DL240_27_22_good	c1+c2+	REM	-0.293054
DL240_27_34_good	c1+c2+	REM	-0.19369
DL240_27_51_good	c1+c2+	REM	-0.077793
DL240_27_58_good	c1+c2+	REM	0.0221935
DL240_27_61_good	c1+c2+	REM	0.0492463
DL240_27_72_good	c1+c2+	REM	0.492925
DL240_27_74_good	c1+c2+	REM	0.150382
DL240_27_75_good	c1+c2+	REM	-0.313883
DL240_27_76_good	c1+c2+	REM	0.27095
DL240_27_104_good	c1+c2+	REM	-0.2147
DL240_27_107_good	c1+c2+	REM	-0.320182
DL240_27_109_good	c1+c2+	REM	-0.35464
DL240_27_114_good	c1+c2+	REM	-0.175674
DL240_27_118_good	c1+c2+	REM	-0.393657
DL240_27_131_good	c1+c2+	REM	-0.189162
DL240_27_133_good	c1+c2+	REM	-0.0543509
DL240_27_145_good	c1+c2+	REM	-0.170339
DL240_27_147_good	c1+c2+	REM	-0.213095
DL240_27_152_good	c1+c2+	REM	-0.0590244
DL240_27_153_good	c1+c2+	REM	-0.0923307
DL240_27_168_good	c1+c2+	REM	0.154375
DL240_27_219_good	c1+c2+	REM	-0.183172
DL240_27_232_good	c1+c2+	REM	-0.18446
DL240_27_247_good	c1+c2+	REM	-0.157231
DL240_27_255_good	c1+c2+	REM	-0.363474
DL240_27_263_good	c1+c2+	REM	0.318049
DL240_27_265_good	c1+c2+	REM	-0.176451
DL240_27_266_good	c1+c2+	REM	0.447175
DL240_27_267_good	c1+c2+	REM	0.223603
DL240_27_296_good	c1+c2+	REM	-0.188156
DL240_27_304_good	c1+c2+	REM	0.196508
DL240_27_312_good	c1+c2+	REM	0.0391483
DL240_27_349_good	c1+c2+	REM	0.243279
DL240_27_354_good	c1+c2+	REM	0.0559267
DL240_27_358_good	c1+c2+	REM	-0.0669242
DL240_27_362_good	c1+c2+	REM	-3.38066e-05
DL240_27_368_good	c1+c2+	REM	0.119287
DL240_27_396_good	c1+c2+	REM	0.191751
DL240_27_406_good	c1+c2+	REM	-0.0784975
DL240_27_422_good	c1+c2+	REM	0.372508
DL240_27_423_good	c1+c2+	REM	0.257336
DL240_27_444_good	c1+c2+	REM	-0.270169
DL240_27_461_good	c1+c2+	REM	-0.322292
DL249_37_85_good	c1+c2+	REM	0.0502787
DL249_37_114_good	c1+c2+	REM	0.194389
DL249_37_200_good	c1+c2+	REM	0.761795
DL249_37_221_good	c1+c2+	REM	0.410516
DL249_37_261_good	c1+c2+	REM	0.927967
DL249_37_290_good	c1+c2+	REM	-0.221663
DL207_6_good	c1+c2+	no REM	0.148279
DL207_46_good	c1+c2+	no REM	-0.167166
DL207_74_good	c1+c2+	no REM	-0.129688
DL207_76_good	c1+c2+	no REM	-0.289958
DL207_80_good	c1+c2+	no REM	-0.239078
DL207_95_good	c1+c2+	no REM	-0.158345
DL207_103_good	c1+c2+	no REM	-0.317131
DL207_105_good	c1+c2+	no REM	-0.143889
DL207_109_good	c1+c2+	no REM	-0.186348
DL207_125_good	c1+c2+	no REM	-0.282971
DL207_128_good	c1+c2+	no REM	-0.326587
DL207_130_good	c1+c2+	no REM	-0.157167
DL207_135_good	c1+c2+	no REM	-0.174699
DL207_144_good	c1+c2+	no REM	-0.120173
DL207_164_good	c1+c2+	no REM	-0.389491
DL207_176_good	c1+c2+	no REM	-0.135141
DL207_177_good	c1+c2+	no REM	-0.284321
DL207_210_good	c1+c2+	no REM	-0.331993
DL207_227_good	c1+c2+	no REM	-0.247806
DL207_228_good	c1+c2+	no REM	-0.187846
DL207_232_good	c1+c2+	no REM	-0.275137
DL207_245_good	c1+c2+	no REM	-0.249604
DL207_247_good	c1+c2+	no REM	-0.15368
DL207_248_good	c1+c2+	no REM	-0.145005
DL207_253_good	c1+c2+	no REM	-0.26455
DL207_255_good	c1+c2+	no REM	0.0727109
DL207_264_good	c1+c2+	no REM	0.185601
DL207_265_good	c1+c2+	no REM	-0.30155
DL177_20_19_good	c1+c2+	no REM	-0.638507
DL177_20_24_good	c1+c2+	no REM	-0.419868
DL177_20_34_good	c1+c2+	no REM	0.0929057
DL177_20_48_good	c1+c2+	no REM	-0.636696
DL177_20_51_good	c1+c2+	no REM	-0.254371
DL177_20_64_good	c1+c2+	no REM	-0.311297
DL177_20_65_good	c1+c2+	no REM	-0.545994
DL177_20_74_good	c1+c2+	no REM	-0.576001
DL177_20_80_good	c1+c2+	no REM	-0.47813
DL177_20_83_good	c1+c2+	no REM	0.0807772
DL177_20_84_good	c1+c2+	no REM	-0.298133
DL177_20_90_good	c1+c2+	no REM	0.158301
DL177_20_101_good	c1+c2+	no REM	0.016335
DL177_20_148_good	c1+c2+	no REM	-0.0791149
DL177_20_172_good	c1+c2+	no REM	-0.576812
DL177_20_175_good	c1+c2+	no REM	-0.398352
DL177_20_183_good	c1+c2+	no REM	-0.350499
DL177_20_198_good	c1+c2+	no REM	-0.292546
DL177_20_220_good	c1+c2+	no REM	-0.242421
DL177_20_257_good	c1+c2+	no REM	-0.405691
DL177_20_276_good	c1+c2+	no REM	-0.321739
DL177_20_283_good	c1+c2+	no REM	-0.578844
DL177_20_287_good	c1+c2+	no REM	-0.439581
DL177_20_305_good	c1+c2+	no REM	-0.162478
DL177_20_306_good	c1+c2+	no REM	-0.502063
DL177_20_308_good	c1+c2+	no REM	-0.0898338
DL231_10_109_good	c1+c2+	no REM	0.33224
DL231_10_113_good	c1+c2+	no REM	-0.198614
DL231_10_116_good	c1+c2+	no REM	0.0650304
DL231_10_117_good	c1+c2+	no REM	-0.104335
DL231_10_122_good	c1+c2+	no REM	-0.107702
DL231_10_144_good	c1+c2+	no REM	-0.223456
DL231_10_150_good	c1+c2+	no REM	1.43793
DL231_10_151_good	c1+c2+	no REM	0.300944
DL231_10_157_good	c1+c2+	no REM	-0.152165
DL231_10_164_good	c1+c2+	no REM	-0.228053
DL231_10_180_good	c1+c2+	no REM	-0.50335
DL231_10_184_good	c1+c2+	no REM	-0.344335
DL231_10_190_good	c1+c2+	no REM	-0.300765
DL231_10_202_good	c1+c2+	no REM	-0.0189395
DL231_10_247_good	c1+c2+	no REM	-0.138322
DL231_10_264_good	c1+c2+	no REM	-0.0587538
DL231_10_285_good	c1+c2+	no REM	-0.260669
DL231_10_290_good	c1+c2+	no REM	-0.400389
DL231_10_293_good	c1+c2+	no REM	0.0566813
DL231_10_294_good	c1+c2+	no REM	-0.334126
DL231_10_302_good	c1+c2+	no REM	-0.162049
DL231_10_305_good	c1+c2+	no REM	-0.0872236
DL231_10_311_good	c1+c2+	no REM	-0.14193
DL231_10_323_good	c1+c2+	no REM	0.328099
DL231_10_339_good	c1+c2+	no REM	-0.0277654
DL231_10_352_good	c1+c2+	no REM	0.230072
DL231_10_356_good	c1+c2+	no REM	1.15146
DL231_10_361_good	c1+c2+	no REM	0.366345
DL231_10_370_good	c1+c2+	no REM	0.192994
DL231_10_373_good	c1+c2+	no REM	1.10549
DL231_10_375_good	c1+c2+	no REM	0.341547
DL231_10_381_good	c1+c2+	no REM	0.0323896
DL231_10_385_good	c1+c2+	no REM	-0.489693
DL231_10_387_good	c1+c2+	no REM	-0.0881566
DL231_10_394_good	c1+c2+	no REM	0.0887699
DL231_10_395_good	c1+c2+	no REM	-0.109035
DL231_10_401_good	c1+c2+	no REM	-0.0414874
DL231_10_403_good	c1+c2+	no REM	0.282032
DL231_10_406_good	c1+c2+	no REM	0.379251
DL231_10_427_good	c1+c2+	no REM	-0.395049
DL231_10_432_good	c1+c2+	no REM	-0.24416
DL231_10_433_good	c1+c2+	no REM	0.0244009
DL231_10_447_good	c1+c2+	no REM	-0.569068
DL231_10_456_good	c1+c2+	no REM	-0.355203
DL231_10_462_good	c1+c2+	no REM	-0.671634
DL231_10_532_good	c1+c2+	no REM	0.552364
DL231_10_534_good	c1+c2+	no REM	-0.283842
DL231_10_537_good	c1+c2+	no REM	-0.335701
DL240_27_10_good	c1+c2+	no REM	-0.494174
DL240_27_21_good	c1+c2+	no REM	-0.247411
DL240_27_22_good	c1+c2+	no REM	-0.349395
DL240_27_34_good	c1+c2+	no REM	-0.380152
DL240_27_51_good	c1+c2+	no REM	-0.197883
DL240_27_58_good	c1+c2+	no REM	-0.260382
DL240_27_61_good	c1+c2+	no REM	-0.332494
DL240_27_72_good	c1+c2+	no REM	-0.40352
DL240_27_74_good	c1+c2+	no REM	-0.548941
DL240_27_75_good	c1+c2+	no REM	-0.164996
DL240_27_76_good	c1+c2+	no REM	-0.150185
DL240_27_104_good	c1+c2+	no REM	-0.470244
DL240_27_107_good	c1+c2+	no REM	-0.395408
DL240_27_109_good	c1+c2+	no REM	-0.46382
DL240_27_114_good	c1+c2+	no REM	-0.424303
DL240_27_118_good	c1+c2+	no REM	-0.386648
DL240_27_131_good	c1+c2+	no REM	-0.335276
DL240_27_133_good	c1+c2+	no REM	-0.29938
DL240_27_145_good	c1+c2+	no REM	-0.344655
DL240_27_147_good	c1+c2+	no REM	-0.435951
DL240_27_152_good	c1+c2+	no REM	0.247124
DL240_27_153_good	c1+c2+	no REM	-0.349643
DL240_27_168_good	c1+c2+	no REM	-0.412878
DL240_27_219_good	c1+c2+	no REM	-0.217645
DL240_27_232_good	c1+c2+	no REM	-0.408107
DL240_27_247_good	c1+c2+	no REM	-0.231679
DL240_27_255_good	c1+c2+	no REM	-0.383717
DL240_27_263_good	c1+c2+	no REM	-0.0242224
DL240_27_265_good	c1+c2+	no REM	-0.358234
DL240_27_266_good	c1+c2+	no REM	-0.232889
DL240_27_267_good	c1+c2+	no REM	-0.514295
DL240_27_296_good	c1+c2+	no REM	-0.303371
DL240_27_304_good	c1+c2+	no REM	-0.0394377
DL240_27_312_good	c1+c2+	no REM	-0.234119
DL240_27_349_good	c1+c2+	no REM	0.221118
DL240_27_354_good	c1+c2+	no REM	-0.363929
DL240_27_358_good	c1+c2+	no REM	-0.131592
DL240_27_362_good	c1+c2+	no REM	-0.136779
DL240_27_368_good	c1+c2+	no REM	-0.3685
DL240_27_396_good	c1+c2+	no REM	-0.34794
DL240_27_406_good	c1+c2+	no REM	-0.320038
DL240_27_422_good	c1+c2+	no REM	-0.351304
DL240_27_423_good	c1+c2+	no REM	-0.185523
DL240_27_444_good	c1+c2+	no REM	-0.378783
DL240_27_461_good	c1+c2+	no REM	-0.216063
DL249_37_85_good	c1+c2+	no REM	0.0325104
DL249_37_114_good	c1+c2+	no REM	-0.0869391
DL249_37_200_good	c1+c2+	no REM	-0.0493636
DL249_37_221_good	c1+c2+	no REM	-0.277631
DL249_37_261_good	c1+c2+	no REM	-0.257688
DL249_37_290_good	c1+c2+	no REM	0.281462
DL207_89_good	c1-c2-	REM	-0.026101
DL207_91_good	c1-c2-	REM	-0.248139
DL207_94_good	c1-c2-	REM	0.22314
DL207_110_good	c1-c2-	REM	-0.00898438
DL207_126_good	c1-c2-	REM	-0.199363
DL207_131_good	c1-c2-	REM	-0.0807623
DL207_134_good	c1-c2-	REM	0.792841
DL207_136_good	c1-c2-	REM	0.0907296
DL207_146_good	c1-c2-	REM	-0.390431
DL207_147_good	c1-c2-	REM	-0.13406
DL207_148_good	c1-c2-	REM	0.511094
DL207_157_good	c1-c2-	REM	-0.259375
DL207_166_good	c1-c2-	REM	-0.0193429
DL207_167_good	c1-c2-	REM	-0.00688168
DL207_168_good	c1-c2-	REM	-0.352976
DL207_170_good	c1-c2-	REM	-0.0484376
DL207_173_good	c1-c2-	REM	-0.373395
DL207_178_good	c1-c2-	REM	0.202822
DL207_180_good	c1-c2-	REM	-0.345335
DL207_199_good	c1-c2-	REM	0.276628
DL207_206_good	c1-c2-	REM	0.226053
DL207_208_good	c1-c2-	REM	0.00900744
DL207_214_good	c1-c2-	REM	0.00931849
DL207_216_good	c1-c2-	REM	-0.248068
DL207_220_good	c1-c2-	REM	-0.0527358
DL207_222_good	c1-c2-	REM	0.0366133
DL207_226_good	c1-c2-	REM	-0.176416
DL207_229_good	c1-c2-	REM	-0.0745655
DL207_246_good	c1-c2-	REM	0.06652
DL207_276_good	c1-c2-	REM	-0.186688
DL177_20_17_good	c1-c2-	REM	0.389821
DL177_20_26_good	c1-c2-	REM	0.196821
DL177_20_30_good	c1-c2-	REM	-0.0480902
DL177_20_41_good	c1-c2-	REM	-0.298562
DL177_20_42_good	c1-c2-	REM	-0.188085
DL177_20_45_good	c1-c2-	REM	0.178139
DL177_20_49_good	c1-c2-	REM	0.105123
DL177_20_52_good	c1-c2-	REM	0.0122102
DL177_20_94_good	c1-c2-	REM	0.337176
DL177_20_104_good	c1-c2-	REM	0.0388261
DL177_20_107_good	c1-c2-	REM	-0.226111
DL177_20_116_good	c1-c2-	REM	0.115963
DL177_20_119_good	c1-c2-	REM	0.0243002
DL177_20_121_good	c1-c2-	REM	-0.0278905
DL177_20_135_good	c1-c2-	REM	0.25135
DL177_20_137_good	c1-c2-	REM	-0.0877986
DL177_20_138_good	c1-c2-	REM	0.175193
DL177_20_140_good	c1-c2-	REM	-0.196328
DL177_20_141_good	c1-c2-	REM	0.192061
DL177_20_151_good	c1-c2-	REM	-0.435043
DL177_20_153_good	c1-c2-	REM	0.535037
DL177_20_156_good	c1-c2-	REM	0.18653
DL177_20_159_good	c1-c2-	REM	0.392013
DL177_20_180_good	c1-c2-	REM	-0.316014
DL177_20_199_good	c1-c2-	REM	0.485707
DL177_20_210_good	c1-c2-	REM	-0.0253528
DL177_20_216_good	c1-c2-	REM	-0.0809618
DL177_20_262_good	c1-c2-	REM	-0.0235842
DL177_20_273_good	c1-c2-	REM	0.336152
DL177_20_275_good	c1-c2-	REM	-0.19811
DL177_20_281_good	c1-c2-	REM	0.126097
DL177_20_284_good	c1-c2-	REM	0.312967
DL231_10_129_good	c1-c2-	REM	0.225412
DL231_10_133_good	c1-c2-	REM	0.305119
DL231_10_158_good	c1-c2-	REM	-0.261221
DL231_10_160_good	c1-c2-	REM	-0.11196
DL231_10_188_good	c1-c2-	REM	0.434505
DL231_10_191_good	c1-c2-	REM	0.18417
DL231_10_197_good	c1-c2-	REM	0.190284
DL231_10_198_good	c1-c2-	REM	0.296029
DL231_10_199_good	c1-c2-	REM	0.547762
DL231_10_216_good	c1-c2-	REM	-0.00613678
DL231_10_220_good	c1-c2-	REM	-0.322205
DL231_10_222_good	c1-c2-	REM	-0.387545
DL231_10_248_good	c1-c2-	REM	0.367095
DL231_10_255_good	c1-c2-	REM	0.513775
DL231_10_303_good	c1-c2-	REM	0.877128
DL231_10_319_good	c1-c2-	REM	0.219007
DL231_10_528_good	c1-c2-	REM	0.457092
DL240_27_39_good	c1-c2-	REM	-0.513725
DL240_27_87_good	c1-c2-	REM	-0.674244
DL240_27_116_good	c1-c2-	REM	-0.374966
DL240_27_156_good	c1-c2-	REM	0.144444
DL240_27_161_good	c1-c2-	REM	-0.0324367
DL240_27_174_good	c1-c2-	REM	-0.24086
DL240_27_185_good	c1-c2-	REM	-0.243211
DL240_27_196_good	c1-c2-	REM	-0.268541
DL240_27_238_good	c1-c2-	REM	-0.629163
DL240_27_249_good	c1-c2-	REM	-0.521378
DL240_27_253_good	c1-c2-	REM	-0.280599
DL240_27_268_good	c1-c2-	REM	-0.468757
DL240_27_270_good	c1-c2-	REM	-0.653909
DL240_27_271_good	c1-c2-	REM	-0.749338
DL240_27_272_good	c1-c2-	REM	-0.605783
DL240_27_273_good	c1-c2-	REM	-0.637083
DL240_27_309_good	c1-c2-	REM	-0.529199
DL240_27_321_good	c1-c2-	REM	-0.112914
DL240_27_404_good	c1-c2-	REM	-0.415875
DL240_27_447_good	c1-c2-	REM	0.056035
DL249_37_2_good	c1-c2-	REM	-0.489237
DL249_37_18_good	c1-c2-	REM	-0.558718
DL249_37_25_good	c1-c2-	REM	-0.44572
DL249_37_30_good	c1-c2-	REM	-0.751298
DL249_37_53_good	c1-c2-	REM	-0.873213
DL249_37_156_good	c1-c2-	REM	-0.195346
DL249_37_168_good	c1-c2-	REM	-0.0888123
DL249_37_169_good	c1-c2-	REM	-0.411988
DL249_37_172_good	c1-c2-	REM	-0.650941
DL249_37_186_good	c1-c2-	REM	-0.240918
DL249_37_187_good	c1-c2-	REM	-0.413496
DL249_37_208_good	c1-c2-	REM	-0.344986
DL249_37_210_good	c1-c2-	REM	-0.116601
DL249_37_213_good	c1-c2-	REM	-0.507731
DL249_37_220_good	c1-c2-	REM	-0.541346
DL249_37_228_good	c1-c2-	REM	-0.41674
DL249_37_231_good	c1-c2-	REM	0.415262
DL249_37_237_good	c1-c2-	REM	-0.497439
DL249_37_240_good	c1-c2-	REM	-0.540364
DL249_37_245_good	c1-c2-	REM	-0.51763
DL249_37_252_good	c1-c2-	REM	-0.465754
DL249_37_260_good	c1-c2-	REM	-0.698404
DL249_37_293_good	c1-c2-	REM	-0.803037
DL249_37_298_good	c1-c2-	REM	-0.603252
DL249_37_300_good	c1-c2-	REM	-0.47259
DL249_37_311_good	c1-c2-	REM	-0.565497
DL249_37_314_good	c1-c2-	REM	-0.636215
DL249_37_317_good	c1-c2-	REM	-0.440275
DL249_37_318_good	c1-c2-	REM	-0.651418
DL249_37_321_good	c1-c2-	REM	-0.739719
DL249_37_336_good	c1-c2-	REM	-0.0119432
DL249_37_337_good	c1-c2-	REM	-0.400067
DL249_37_341_good	c1-c2-	REM	-0.87448
DL249_37_359_good	c1-c2-	REM	-0.657524
DL207_89_good	c1-c2-	no REM	0.0793927
DL207_91_good	c1-c2-	no REM	0.397688
DL207_94_good	c1-c2-	no REM	0.369765
DL207_110_good	c1-c2-	no REM	-0.234954
DL207_126_good	c1-c2-	no REM	0.379934
DL207_131_good	c1-c2-	no REM	0.104196
DL207_134_good	c1-c2-	no REM	-0.229709
DL207_136_good	c1-c2-	no REM	0.189314
DL207_146_good	c1-c2-	no REM	-0.0460589
DL207_147_good	c1-c2-	no REM	0.127482
DL207_148_good	c1-c2-	no REM	-0.201523
DL207_157_good	c1-c2-	no REM	-0.229919
DL207_166_good	c1-c2-	no REM	0.168799
DL207_167_good	c1-c2-	no REM	-0.183956
DL207_168_good	c1-c2-	no REM	0.261462
DL207_170_good	c1-c2-	no REM	-0.0488134
DL207_173_good	c1-c2-	no REM	0.387725
DL207_178_good	c1-c2-	no REM	-0.147952
DL207_180_good	c1-c2-	no REM	0.0721452
DL207_199_good	c1-c2-	no REM	-0.29545
DL207_206_good	c1-c2-	no REM	-0.357372
DL207_208_good	c1-c2-	no REM	-0.194716
DL207_214_good	c1-c2-	no REM	-0.185375
DL207_216_good	c1-c2-	no REM	0.548505
DL207_220_good	c1-c2-	no REM	0.11339
DL207_222_good	c1-c2-	no REM	-0.0843078
DL207_226_good	c1-c2-	no REM	0.033783
DL207_229_good	c1-c2-	no REM	-0.00375199
DL207_246_good	c1-c2-	no REM	0.168046
DL207_276_good	c1-c2-	no REM	0.533672
DL177_20_17_good	c1-c2-	no REM	0.466841
DL177_20_26_good	c1-c2-	no REM	0.295062
DL177_20_30_good	c1-c2-	no REM	0.509595
DL177_20_41_good	c1-c2-	no REM	0.088423
DL177_20_42_good	c1-c2-	no REM	-0.0320701
DL177_20_45_good	c1-c2-	no REM	0.246296
DL177_20_49_good	c1-c2-	no REM	0.702241
DL177_20_52_good	c1-c2-	no REM	0.388433
DL177_20_94_good	c1-c2-	no REM	0.429543
DL177_20_104_good	c1-c2-	no REM	0.458698
DL177_20_107_good	c1-c2-	no REM	0.385074
DL177_20_116_good	c1-c2-	no REM	0.448412
DL177_20_119_good	c1-c2-	no REM	0.525387
DL177_20_121_good	c1-c2-	no REM	0.463404
DL177_20_135_good	c1-c2-	no REM	0.165977
DL177_20_137_good	c1-c2-	no REM	0.137513
DL177_20_138_good	c1-c2-	no REM	0.552615
DL177_20_140_good	c1-c2-	no REM	1.08386
DL177_20_141_good	c1-c2-	no REM	0.52055
DL177_20_151_good	c1-c2-	no REM	0.215029
DL177_20_153_good	c1-c2-	no REM	0.164794
DL177_20_156_good	c1-c2-	no REM	-0.403683
DL177_20_159_good	c1-c2-	no REM	-0.186925
DL177_20_180_good	c1-c2-	no REM	-0.687805
DL177_20_199_good	c1-c2-	no REM	0.299092
DL177_20_210_good	c1-c2-	no REM	0.639602
DL177_20_216_good	c1-c2-	no REM	0.0593912
DL177_20_262_good	c1-c2-	no REM	0.594057
DL177_20_273_good	c1-c2-	no REM	0.326557
DL177_20_275_good	c1-c2-	no REM	0.482445
DL177_20_281_good	c1-c2-	no REM	0.231768
DL177_20_284_good	c1-c2-	no REM	0.485578
DL231_10_129_good	c1-c2-	no REM	0.366774
DL231_10_133_good	c1-c2-	no REM	-0.698647
DL231_10_158_good	c1-c2-	no REM	-0.121732
DL231_10_160_good	c1-c2-	no REM	-0.682326
DL231_10_188_good	c1-c2-	no REM	-0.538453
DL231_10_191_good	c1-c2-	no REM	-0.116068
DL231_10_197_good	c1-c2-	no REM	-0.511266
DL231_10_198_good	c1-c2-	no REM	-0.446778
DL231_10_199_good	c1-c2-	no REM	-0.485396
DL231_10_216_good	c1-c2-	no REM	-0.693822
DL231_10_220_good	c1-c2-	no REM	-0.219173
DL231_10_222_good	c1-c2-	no REM	0.491048
DL231_10_248_good	c1-c2-	no REM	-0.166233
DL231_10_255_good	c1-c2-	no REM	-0.909086
DL231_10_303_good	c1-c2-	no REM	-0.261542
DL231_10_319_good	c1-c2-	no REM	-0.491868
DL231_10_528_good	c1-c2-	no REM	-0.717325
DL240_27_39_good	c1-c2-	no REM	-0.0636473
DL240_27_87_good	c1-c2-	no REM	0.220525
DL240_27_116_good	c1-c2-	no REM	-0.0614074
DL240_27_156_good	c1-c2-	no REM	-0.117744
DL240_27_161_good	c1-c2-	no REM	-0.0643109
DL240_27_174_good	c1-c2-	no REM	0.0119747
DL240_27_185_good	c1-c2-	no REM	-0.275326
DL240_27_196_good	c1-c2-	no REM	0.504698
DL240_27_238_good	c1-c2-	no REM	-0.106988
DL240_27_249_good	c1-c2-	no REM	-0.265828
DL240_27_253_good	c1-c2-	no REM	0.159418
DL240_27_268_good	c1-c2-	no REM	0.123213
DL240_27_270_good	c1-c2-	no REM	0.251279
DL240_27_271_good	c1-c2-	no REM	0.192704
DL240_27_272_good	c1-c2-	no REM	0.0203927
DL240_27_273_good	c1-c2-	no REM	0.160118
DL240_27_309_good	c1-c2-	no REM	0.0690936
DL240_27_321_good	c1-c2-	no REM	-0.130097
DL240_27_404_good	c1-c2-	no REM	0.0608599
DL240_27_447_good	c1-c2-	no REM	-0.513207
DL249_37_2_good	c1-c2-	no REM	0.0694693
DL249_37_18_good	c1-c2-	no REM	-0.0665355
DL249_37_25_good	c1-c2-	no REM	0.364144
DL249_37_30_good	c1-c2-	no REM	0.154633
DL249_37_53_good	c1-c2-	no REM	0.144353
DL249_37_156_good	c1-c2-	no REM	0.854475
DL249_37_168_good	c1-c2-	no REM	0.336375
DL249_37_169_good	c1-c2-	no REM	-0.0255153
DL249_37_172_good	c1-c2-	no REM	0.387814
DL249_37_186_good	c1-c2-	no REM	-0.560051
DL249_37_187_good	c1-c2-	no REM	0.255924
DL249_37_208_good	c1-c2-	no REM	-0.0828504
DL249_37_210_good	c1-c2-	no REM	-0.0511593
DL249_37_213_good	c1-c2-	no REM	0.26994
DL249_37_220_good	c1-c2-	no REM	0.10598
DL249_37_228_good	c1-c2-	no REM	0.149094
DL249_37_231_good	c1-c2-	no REM	0.200557
DL249_37_237_good	c1-c2-	no REM	0.125393
DL249_37_240_good	c1-c2-	no REM	0.167374
DL249_37_245_good	c1-c2-	no REM	0.0610989
DL249_37_252_good	c1-c2-	no REM	0.241665
DL249_37_260_good	c1-c2-	no REM	-0.0423967
DL249_37_293_good	c1-c2-	no REM	0.620329
DL249_37_298_good	c1-c2-	no REM	-0.0216933
DL249_37_300_good	c1-c2-	no REM	0.162753
DL249_37_311_good	c1-c2-	no REM	-0.130249
DL249_37_314_good	c1-c2-	no REM	0.305081
DL249_37_317_good	c1-c2-	no REM	0.212308
DL249_37_318_good	c1-c2-	no REM	0.308667
DL249_37_321_good	c1-c2-	no REM	0.012247
DL249_37_336_good	c1-c2-	no REM	0.650469
DL249_37_337_good	c1-c2-	no REM	0.205589
DL249_37_341_good	c1-c2-	no REM	0.0415621
DL249_37_359_good	c1-c2-	no REM	0.50816
DL207_18_good	c1+c2-	REM	0.223817
DL207_21_good	c1+c2-	REM	0.22361
DL207_38_good	c1+c2-	REM	0.310433
DL207_43_good	c1+c2-	REM	-0.203414
DL207_45_good	c1+c2-	REM	0.307544
DL207_49_good	c1+c2-	REM	0.349137
DL207_50_good	c1+c2-	REM	-0.200244
DL207_51_good	c1+c2-	REM	0.207983
DL207_53_good	c1+c2-	REM	-0.282366
DL207_55_good	c1+c2-	REM	0.0212865
DL207_71_good	c1+c2-	REM	0.399925
DL207_73_good	c1+c2-	REM	0.310575
DL207_84_good	c1+c2-	REM	0.277966
DL207_85_good	c1+c2-	REM	-0.113255
DL207_90_good	c1+c2-	REM	0.0728526
DL207_92_good	c1+c2-	REM	-0.196013
DL207_96_good	c1+c2-	REM	0.0134735
DL207_97_good	c1+c2-	REM	-0.323582
DL207_107_good	c1+c2-	REM	0.109706
DL207_133_good	c1+c2-	REM	0.233352
DL207_139_good	c1+c2-	REM	-0.455307
DL207_191_good	c1+c2-	REM	-0.216447
DL207_193_good	c1+c2-	REM	-0.186996
DL207_201_good	c1+c2-	REM	-0.0491525
DL207_204_good	c1+c2-	REM	-0.133669
DL207_205_good	c1+c2-	REM	-0.37445
DL207_213_good	c1+c2-	REM	-0.229766
DL207_215_good	c1+c2-	REM	-0.0831408
DL207_225_good	c1+c2-	REM	-0.117027
DL207_234_good	c1+c2-	REM	-0.0371199
DL207_256_good	c1+c2-	REM	-0.0592946
DL207_272_good	c1+c2-	REM	-0.132843
DL177_20_20_good	c1+c2-	REM	-0.218819
DL177_20_23_good	c1+c2-	REM	-0.0741751
DL177_20_25_good	c1+c2-	REM	0.107218
DL177_20_31_good	c1+c2-	REM	-0.0364614
DL177_20_33_good	c1+c2-	REM	-0.12394
DL177_20_37_good	c1+c2-	REM	0.191056
DL177_20_39_good	c1+c2-	REM	-0.106822
DL177_20_63_good	c1+c2-	REM	-0.38108
DL177_20_67_good	c1+c2-	REM	-0.15483
DL177_20_68_good	c1+c2-	REM	-0.182326
DL177_20_72_good	c1+c2-	REM	0.0691124
DL177_20_73_good	c1+c2-	REM	0.0823461
DL177_20_87_good	c1+c2-	REM	-0.165856
DL177_20_91_good	c1+c2-	REM	-0.170189
DL177_20_92_good	c1+c2-	REM	-0.169343
DL177_20_93_good	c1+c2-	REM	-0.12812
DL177_20_96_good	c1+c2-	REM	-0.224633
DL177_20_100_good	c1+c2-	REM	-0.194524
DL177_20_103_good	c1+c2-	REM	-0.159315
DL177_20_118_good	c1+c2-	REM	-0.428349
DL177_20_136_good	c1+c2-	REM	-0.208978
DL177_20_163_good	c1+c2-	REM	-0.125435
DL177_20_177_good	c1+c2-	REM	-0.370245
DL177_20_189_good	c1+c2-	REM	-0.139301
DL177_20_197_good	c1+c2-	REM	-0.286846
DL177_20_201_good	c1+c2-	REM	-0.210048
DL177_20_202_good	c1+c2-	REM	-0.27018
DL177_20_208_good	c1+c2-	REM	-0.242981
DL177_20_209_good	c1+c2-	REM	-0.0650351
DL177_20_218_good	c1+c2-	REM	-0.272976
DL177_20_232_good	c1+c2-	REM	-0.328776
DL177_20_234_good	c1+c2-	REM	0.244271
DL177_20_235_good	c1+c2-	REM	0.22272
DL177_20_239_good	c1+c2-	REM	-0.197666
DL177_20_242_good	c1+c2-	REM	0.0886351
DL177_20_246_good	c1+c2-	REM	0.866315
DL177_20_250_good	c1+c2-	REM	0.388006
DL177_20_256_good	c1+c2-	REM	0.0982837
DL177_20_278_good	c1+c2-	REM	-0.100678
DL231_10_92_good	c1+c2-	REM	-0.101011
DL231_10_97_good	c1+c2-	REM	-0.699068
DL231_10_98_good	c1+c2-	REM	-0.550529
DL231_10_99_good	c1+c2-	REM	-0.555969
DL231_10_100_good	c1+c2-	REM	-0.435123
DL231_10_120_good	c1+c2-	REM	-0.403646
DL231_10_140_good	c1+c2-	REM	-0.754432
DL231_10_145_good	c1+c2-	REM	-0.584686
DL231_10_147_good	c1+c2-	REM	-0.607582
DL231_10_148_good	c1+c2-	REM	-0.497122
DL231_10_149_good	c1+c2-	REM	-0.352197
DL231_10_159_good	c1+c2-	REM	-0.160934
DL231_10_166_good	c1+c2-	REM	-0.572359
DL231_10_176_good	c1+c2-	REM	-0.70775
DL231_10_178_good	c1+c2-	REM	-0.169807
DL231_10_196_good	c1+c2-	REM	-0.435302
DL231_10_200_good	c1+c2-	REM	-0.717997
DL231_10_207_good	c1+c2-	REM	-0.185583
DL231_10_208_good	c1+c2-	REM	0.057151
DL231_10_218_good	c1+c2-	REM	-0.188225
DL231_10_219_good	c1+c2-	REM	-0.618925
DL231_10_233_good	c1+c2-	REM	-0.151394
DL231_10_234_good	c1+c2-	REM	-0.380333
DL231_10_238_good	c1+c2-	REM	-0.360594
DL231_10_239_good	c1+c2-	REM	-0.23325
DL231_10_243_good	c1+c2-	REM	-0.220659
DL231_10_268_good	c1+c2-	REM	-0.477956
DL231_10_281_good	c1+c2-	REM	-0.532429
DL231_10_289_good	c1+c2-	REM	-0.699209
DL231_10_292_good	c1+c2-	REM	-0.637895
DL231_10_296_good	c1+c2-	REM	0.52752
DL231_10_297_good	c1+c2-	REM	0.209423
DL231_10_301_good	c1+c2-	REM	-0.281218
DL231_10_335_good	c1+c2-	REM	-0.50709
DL231_10_342_good	c1+c2-	REM	0.224532
DL231_10_344_good	c1+c2-	REM	0.608868
DL231_10_365_good	c1+c2-	REM	0.0995445
DL231_10_369_good	c1+c2-	REM	-0.15803
DL231_10_371_good	c1+c2-	REM	-0.153552
DL231_10_372_good	c1+c2-	REM	-0.121399
DL231_10_380_good	c1+c2-	REM	-0.560032
DL231_10_386_good	c1+c2-	REM	-0.300953
DL231_10_405_good	c1+c2-	REM	-1.06734
DL231_10_410_good	c1+c2-	REM	0.470199
DL231_10_420_good	c1+c2-	REM	-0.23122
DL231_10_424_good	c1+c2-	REM	-0.284533
DL231_10_429_good	c1+c2-	REM	-0.593951
DL231_10_435_good	c1+c2-	REM	0.559966
DL231_10_437_good	c1+c2-	REM	-0.245313
DL231_10_438_good	c1+c2-	REM	-0.61828
DL231_10_464_good	c1+c2-	REM	-0.0147082
DL231_10_466_good	c1+c2-	REM	-0.57942
DL231_10_474_good	c1+c2-	REM	-0.331083
DL231_10_478_good	c1+c2-	REM	-0.109534
DL231_10_482_good	c1+c2-	REM	-0.46067
DL231_10_489_good	c1+c2-	REM	-0.321575
DL231_10_497_good	c1+c2-	REM	-0.387292
DL231_10_500_good	c1+c2-	REM	0.158959
DL231_10_501_good	c1+c2-	REM	-0.390261
DL231_10_505_good	c1+c2-	REM	-0.306288
DL231_10_515_good	c1+c2-	REM	0.00178291
DL231_10_516_good	c1+c2-	REM	-0.574783
DL231_10_519_good	c1+c2-	REM	-0.576525
DL231_10_520_good	c1+c2-	REM	-0.747785
DL231_10_549_good	c1+c2-	REM	-0.322576
DL240_27_3_good	c1+c2-	REM	-0.287412
DL240_27_5_good	c1+c2-	REM	-0.212293
DL240_27_11_good	c1+c2-	REM	-0.565256
DL240_27_13_good	c1+c2-	REM	-0.648489
DL240_27_14_good	c1+c2-	REM	-0.285707
DL240_27_16_good	c1+c2-	REM	-0.44915
DL240_27_20_good	c1+c2-	REM	-0.524167
DL240_27_24_good	c1+c2-	REM	-0.678077
DL240_27_26_good	c1+c2-	REM	-0.746225
DL240_27_36_good	c1+c2-	REM	-0.386858
DL240_27_38_good	c1+c2-	REM	-0.760848
DL240_27_49_good	c1+c2-	REM	-0.703494
DL240_27_52_good	c1+c2-	REM	-0.678111
DL240_27_62_good	c1+c2-	REM	-0.38367
DL240_27_73_good	c1+c2-	REM	-0.623733
DL240_27_81_good	c1+c2-	REM	-0.276646
DL240_27_83_good	c1+c2-	REM	-0.0555199
DL240_27_89_good	c1+c2-	REM	-0.785541
DL240_27_90_good	c1+c2-	REM	-0.514778
DL240_27_99_good	c1+c2-	REM	-0.682691
DL240_27_101_good	c1+c2-	REM	-0.426293
DL240_27_102_good	c1+c2-	REM	-0.593635
DL240_27_106_good	c1+c2-	REM	-0.617986
DL240_27_117_good	c1+c2-	REM	-0.439751
DL240_27_119_good	c1+c2-	REM	-0.30287
DL240_27_132_good	c1+c2-	REM	-0.591894
DL240_27_134_good	c1+c2-	REM	-0.310289
DL240_27_144_good	c1+c2-	REM	-0.407354
DL240_27_149_good	c1+c2-	REM	-0.771213
DL240_27_151_good	c1+c2-	REM	-0.342427
DL240_27_157_good	c1+c2-	REM	-0.454048
DL240_27_158_good	c1+c2-	REM	-0.734798
DL240_27_166_good	c1+c2-	REM	-0.300004
DL240_27_169_good	c1+c2-	REM	-0.514667
DL240_27_170_good	c1+c2-	REM	-0.418323
DL240_27_177_good	c1+c2-	REM	-0.524908
DL240_27_179_good	c1+c2-	REM	-0.696143
DL240_27_181_good	c1+c2-	REM	-0.757522
DL240_27_189_good	c1+c2-	REM	-0.370384
DL240_27_191_good	c1+c2-	REM	-0.656436
DL240_27_192_good	c1+c2-	REM	-0.212967
DL240_27_197_good	c1+c2-	REM	-0.0590757
DL240_27_215_good	c1+c2-	REM	-0.498764
DL240_27_220_good	c1+c2-	REM	-0.328743
DL240_27_233_good	c1+c2-	REM	-0.510371
DL240_27_236_good	c1+c2-	REM	-0.492828
DL240_27_239_good	c1+c2-	REM	-0.798628
DL240_27_250_good	c1+c2-	REM	-0.601813
DL240_27_252_good	c1+c2-	REM	-0.500937
DL240_27_258_good	c1+c2-	REM	-0.432996
DL240_27_264_good	c1+c2-	REM	-0.32255
DL240_27_269_good	c1+c2-	REM	-0.69498
DL240_27_297_good	c1+c2-	REM	-0.267187
DL240_27_302_good	c1+c2-	REM	-0.719398
DL240_27_303_good	c1+c2-	REM	-0.454661
DL240_27_310_good	c1+c2-	REM	-0.608645
DL240_27_322_good	c1+c2-	REM	-0.0336797
DL240_27_331_good	c1+c2-	REM	-0.356088
DL240_27_345_good	c1+c2-	REM	-0.594558
DL240_27_365_good	c1+c2-	REM	-0.645238
DL240_27_367_good	c1+c2-	REM	-0.756752
DL240_27_369_good	c1+c2-	REM	-0.720987
DL240_27_370_good	c1+c2-	REM	-0.56385
DL240_27_371_good	c1+c2-	REM	-0.531999
DL240_27_387_good	c1+c2-	REM	-0.0498551
DL240_27_398_good	c1+c2-	REM	-0.320204
DL240_27_399_good	c1+c2-	REM	-0.36007
DL240_27_439_good	c1+c2-	REM	-0.132093
DL240_27_459_good	c1+c2-	REM	0.117428
DL249_37_7_good	c1+c2-	REM	-0.261587
DL249_37_17_good	c1+c2-	REM	-0.0199583
DL249_37_20_good	c1+c2-	REM	-0.188422
DL249_37_28_good	c1+c2-	REM	-0.669581
DL249_37_31_good	c1+c2-	REM	-0.0988435
DL249_37_37_good	c1+c2-	REM	-0.271065
DL249_37_38_good	c1+c2-	REM	-0.194223
DL249_37_46_good	c1+c2-	REM	-0.885135
DL249_37_48_good	c1+c2-	REM	-0.00158159
DL249_37_51_good	c1+c2-	REM	-0.766216
DL249_37_54_good	c1+c2-	REM	-0.435133
DL249_37_58_good	c1+c2-	REM	-0.0102457
DL249_37_63_good	c1+c2-	REM	0.00492875
DL249_37_65_good	c1+c2-	REM	0.0429834
DL249_37_79_good	c1+c2-	REM	0.145387
DL249_37_80_good	c1+c2-	REM	-0.315596
DL249_37_83_good	c1+c2-	REM	-0.668266
DL249_37_99_good	c1+c2-	REM	-0.163889
DL249_37_110_good	c1+c2-	REM	-0.148319
DL249_37_112_good	c1+c2-	REM	-0.547615
DL249_37_116_good	c1+c2-	REM	-0.825612
DL249_37_124_good	c1+c2-	REM	-0.357985
DL249_37_131_good	c1+c2-	REM	-0.295622
DL249_37_135_good	c1+c2-	REM	-0.127941
DL249_37_136_good	c1+c2-	REM	-0.431875
DL249_37_142_good	c1+c2-	REM	-0.324162
DL249_37_159_good	c1+c2-	REM	-0.340002
DL249_37_167_good	c1+c2-	REM	0.00745945
DL249_37_170_good	c1+c2-	REM	-0.72275
DL249_37_178_good	c1+c2-	REM	-0.0956734
DL249_37_196_good	c1+c2-	REM	-0.448974
DL249_37_238_good	c1+c2-	REM	-0.474559
DL249_37_259_good	c1+c2-	REM	0.50457
DL249_37_262_good	c1+c2-	REM	-0.0968674
DL249_37_270_good	c1+c2-	REM	-0.550461
DL249_37_271_good	c1+c2-	REM	-0.558394
DL249_37_292_good	c1+c2-	REM	-0.388848
DL249_37_301_good	c1+c2-	REM	-0.224026
DL249_37_304_good	c1+c2-	REM	-0.489828
DL249_37_306_good	c1+c2-	REM	-5.79566e-05
DL249_37_353_good	c1+c2-	REM	-0.331788
DL207_18_good	c1+c2-	no REM	-0.197393
DL207_21_good	c1+c2-	no REM	-0.174308
DL207_38_good	c1+c2-	no REM	-0.535917
DL207_43_good	c1+c2-	no REM	-0.0612498
DL207_45_good	c1+c2-	no REM	-0.543786
DL207_49_good	c1+c2-	no REM	-0.360063
DL207_50_good	c1+c2-	no REM	-0.172719
DL207_51_good	c1+c2-	no REM	-0.578689
DL207_53_good	c1+c2-	no REM	-0.0779425
DL207_55_good	c1+c2-	no REM	-0.21899
DL207_71_good	c1+c2-	no REM	-0.433079
DL207_73_good	c1+c2-	no REM	-0.365595
DL207_84_good	c1+c2-	no REM	-0.367413
DL207_85_good	c1+c2-	no REM	-0.234697
DL207_90_good	c1+c2-	no REM	-0.22403
DL207_92_good	c1+c2-	no REM	0.147154
DL207_96_good	c1+c2-	no REM	-0.195812
DL207_97_good	c1+c2-	no REM	-0.206045
DL207_107_good	c1+c2-	no REM	-0.327805
DL207_133_good	c1+c2-	no REM	-0.0782653
DL207_139_good	c1+c2-	no REM	-0.0766865
DL207_191_good	c1+c2-	no REM	-0.121143
DL207_193_good	c1+c2-	no REM	-0.353493
DL207_201_good	c1+c2-	no REM	-0.292614
DL207_204_good	c1+c2-	no REM	-0.283557
DL207_205_good	c1+c2-	no REM	-0.25731
DL207_213_good	c1+c2-	no REM	-0.191112
DL207_215_good	c1+c2-	no REM	-0.28727
DL207_225_good	c1+c2-	no REM	-0.317015
DL207_234_good	c1+c2-	no REM	-0.290774
DL207_256_good	c1+c2-	no REM	0.650276
DL207_272_good	c1+c2-	no REM	-0.114743
DL177_20_20_good	c1+c2-	no REM	-0.484559
DL177_20_23_good	c1+c2-	no REM	-0.118374
DL177_20_25_good	c1+c2-	no REM	-0.0204884
DL177_20_31_good	c1+c2-	no REM	-0.130159
DL177_20_33_good	c1+c2-	no REM	-0.293365
DL177_20_37_good	c1+c2-	no REM	-0.0444352
DL177_20_39_good	c1+c2-	no REM	-0.358269
DL177_20_63_good	c1+c2-	no REM	-0.31248
DL177_20_67_good	c1+c2-	no REM	0.238042
DL177_20_68_good	c1+c2-	no REM	-0.526245
DL177_20_72_good	c1+c2-	no REM	-0.352006
DL177_20_73_good	c1+c2-	no REM	-0.180836
DL177_20_87_good	c1+c2-	no REM	-0.014562
DL177_20_91_good	c1+c2-	no REM	0.304804
DL177_20_92_good	c1+c2-	no REM	-0.162967
DL177_20_93_good	c1+c2-	no REM	-0.181493
DL177_20_96_good	c1+c2-	no REM	-0.143515
DL177_20_100_good	c1+c2-	no REM	0.217908
DL177_20_103_good	c1+c2-	no REM	-0.204817
DL177_20_118_good	c1+c2-	no REM	0.167401
DL177_20_136_good	c1+c2-	no REM	-0.3927
DL177_20_163_good	c1+c2-	no REM	-0.254922
DL177_20_177_good	c1+c2-	no REM	0.0153336
DL177_20_189_good	c1+c2-	no REM	-0.312376
DL177_20_197_good	c1+c2-	no REM	0.189521
DL177_20_201_good	c1+c2-	no REM	-0.28856
DL177_20_202_good	c1+c2-	no REM	-0.378827
DL177_20_208_good	c1+c2-	no REM	0.46575
DL177_20_209_good	c1+c2-	no REM	-0.271405
DL177_20_218_good	c1+c2-	no REM	-0.388552
DL177_20_232_good	c1+c2-	no REM	0.421894
DL177_20_234_good	c1+c2-	no REM	0.322717
DL177_20_235_good	c1+c2-	no REM	0.317005
DL177_20_239_good	c1+c2-	no REM	0.00637786
DL177_20_242_good	c1+c2-	no REM	0.112601
DL177_20_246_good	c1+c2-	no REM	-0.218942
DL177_20_250_good	c1+c2-	no REM	-0.0676377
DL177_20_256_good	c1+c2-	no REM	0.119216
DL177_20_278_good	c1+c2-	no REM	-0.143708
DL231_10_92_good	c1+c2-	no REM	-0.87597
DL231_10_97_good	c1+c2-	no REM	-0.595085
DL231_10_98_good	c1+c2-	no REM	-0.572411
DL231_10_99_good	c1+c2-	no REM	-0.467298
DL231_10_100_good	c1+c2-	no REM	-0.632226
DL231_10_120_good	c1+c2-	no REM	-0.881846
DL231_10_140_good	c1+c2-	no REM	-0.814794
DL231_10_145_good	c1+c2-	no REM	-0.413218
DL231_10_147_good	c1+c2-	no REM	-0.576999
DL231_10_148_good	c1+c2-	no REM	-0.190991
DL231_10_149_good	c1+c2-	no REM	-0.398318
DL231_10_159_good	c1+c2-	no REM	-0.661718
DL231_10_166_good	c1+c2-	no REM	-0.450445
DL231_10_176_good	c1+c2-	no REM	0.0216484
DL231_10_178_good	c1+c2-	no REM	-0.745917
DL231_10_196_good	c1+c2-	no REM	-0.424645
DL231_10_200_good	c1+c2-	no REM	-1.07634
DL231_10_207_good	c1+c2-	no REM	-1.05262
DL231_10_208_good	c1+c2-	no REM	-1.19174
DL231_10_218_good	c1+c2-	no REM	-0.981745
DL231_10_219_good	c1+c2-	no REM	-0.551088
DL231_10_233_good	c1+c2-	no REM	-0.554085
DL231_10_234_good	c1+c2-	no REM	-1.00041
DL231_10_238_good	c1+c2-	no REM	-0.571565
DL231_10_239_good	c1+c2-	no REM	-0.733973
DL231_10_243_good	c1+c2-	no REM	-0.524705
DL231_10_268_good	c1+c2-	no REM	-0.562738
DL231_10_281_good	c1+c2-	no REM	-0.553005
DL231_10_289_good	c1+c2-	no REM	-0.487564
DL231_10_292_good	c1+c2-	no REM	-0.612405
DL231_10_296_good	c1+c2-	no REM	-0.724312
DL231_10_297_good	c1+c2-	no REM	-0.559437
DL231_10_301_good	c1+c2-	no REM	-0.585759
DL231_10_335_good	c1+c2-	no REM	-0.160793
DL231_10_342_good	c1+c2-	no REM	-0.230793
DL231_10_344_good	c1+c2-	no REM	-0.343014
DL231_10_365_good	c1+c2-	no REM	-0.235632
DL231_10_369_good	c1+c2-	no REM	-0.842357
DL231_10_371_good	c1+c2-	no REM	-0.745329
DL231_10_372_good	c1+c2-	no REM	-0.327501
DL231_10_380_good	c1+c2-	no REM	-0.395123
DL231_10_386_good	c1+c2-	no REM	-0.332583
DL231_10_405_good	c1+c2-	no REM	-0.60044
DL231_10_410_good	c1+c2-	no REM	-0.628119
DL231_10_420_good	c1+c2-	no REM	-0.140902
DL231_10_424_good	c1+c2-	no REM	-0.222057
DL231_10_429_good	c1+c2-	no REM	-0.400416
DL231_10_435_good	c1+c2-	no REM	-0.154232
DL231_10_437_good	c1+c2-	no REM	-0.144692
DL231_10_438_good	c1+c2-	no REM	-0.305501
DL231_10_464_good	c1+c2-	no REM	-0.26497
DL231_10_466_good	c1+c2-	no REM	-0.281857
DL231_10_474_good	c1+c2-	no REM	-0.185094
DL231_10_478_good	c1+c2-	no REM	-0.600755
DL231_10_482_good	c1+c2-	no REM	-0.588718
DL231_10_489_good	c1+c2-	no REM	-0.542814
DL231_10_497_good	c1+c2-	no REM	-0.578128
DL231_10_500_good	c1+c2-	no REM	-0.865908
DL231_10_501_good	c1+c2-	no REM	-0.682334
DL231_10_505_good	c1+c2-	no REM	-0.384473
DL231_10_515_good	c1+c2-	no REM	-0.623506
DL231_10_516_good	c1+c2-	no REM	-0.600659
DL231_10_519_good	c1+c2-	no REM	-0.23882
DL231_10_520_good	c1+c2-	no REM	-0.768291
DL231_10_549_good	c1+c2-	no REM	-0.45789
DL240_27_3_good	c1+c2-	no REM	-0.0680848
DL240_27_5_good	c1+c2-	no REM	-0.273076
DL240_27_11_good	c1+c2-	no REM	-0.296761
DL240_27_13_good	c1+c2-	no REM	-0.314889
DL240_27_14_good	c1+c2-	no REM	-0.325563
DL240_27_16_good	c1+c2-	no REM	0.0900099
DL240_27_20_good	c1+c2-	no REM	-0.380618
DL240_27_24_good	c1+c2-	no REM	-0.149929
DL240_27_26_good	c1+c2-	no REM	-0.0396922
DL240_27_36_good	c1+c2-	no REM	-0.0812461
DL240_27_38_good	c1+c2-	no REM	0.2491
DL240_27_49_good	c1+c2-	no REM	0.0668652
DL240_27_52_good	c1+c2-	no REM	-0.248627
DL240_27_62_good	c1+c2-	no REM	0.17923
DL240_27_73_good	c1+c2-	no REM	0.478001
DL240_27_81_good	c1+c2-	no REM	-0.222454
DL240_27_83_good	c1+c2-	no REM	0.48377
DL240_27_89_good	c1+c2-	no REM	-0.123355
DL240_27_90_good	c1+c2-	no REM	-0.094185
DL240_27_99_good	c1+c2-	no REM	-0.288148
DL240_27_101_good	c1+c2-	no REM	-0.0771173
DL240_27_102_good	c1+c2-	no REM	-0.167381
DL240_27_106_good	c1+c2-	no REM	-0.364972
DL240_27_117_good	c1+c2-	no REM	-0.520033
DL240_27_119_good	c1+c2-	no REM	-0.158813
DL240_27_132_good	c1+c2-	no REM	-0.245347
DL240_27_134_good	c1+c2-	no REM	-0.195233
DL240_27_144_good	c1+c2-	no REM	-0.0689895
DL240_27_149_good	c1+c2-	no REM	-0.173517
DL240_27_151_good	c1+c2-	no REM	-0.104504
DL240_27_157_good	c1+c2-	no REM	-0.0750574
DL240_27_158_good	c1+c2-	no REM	-0.347599
DL240_27_166_good	c1+c2-	no REM	-0.362964
DL240_27_169_good	c1+c2-	no REM	0.408466
DL240_27_170_good	c1+c2-	no REM	-0.359442
DL240_27_177_good	c1+c2-	no REM	-0.449509
DL240_27_179_good	c1+c2-	no REM	0.0817592
DL240_27_181_good	c1+c2-	no REM	-0.143755
DL240_27_189_good	c1+c2-	no REM	-0.36746
DL240_27_191_good	c1+c2-	no REM	-0.549948
DL240_27_192_good	c1+c2-	no REM	0.339685
DL240_27_197_good	c1+c2-	no REM	-0.670627
DL240_27_215_good	c1+c2-	no REM	-0.194555
DL240_27_220_good	c1+c2-	no REM	-0.320407
DL240_27_233_good	c1+c2-	no REM	-0.247084
DL240_27_236_good	c1+c2-	no REM	-0.410184
DL240_27_239_good	c1+c2-	no REM	0.0258608
DL240_27_250_good	c1+c2-	no REM	-0.197596
DL240_27_252_good	c1+c2-	no REM	-0.446304
DL240_27_258_good	c1+c2-	no REM	0.0166242
DL240_27_264_good	c1+c2-	no REM	-0.174213
DL240_27_269_good	c1+c2-	no REM	0.224037
DL240_27_297_good	c1+c2-	no REM	0.336255
DL240_27_302_good	c1+c2-	no REM	-0.209111
DL240_27_303_good	c1+c2-	no REM	-0.212184
DL240_27_310_good	c1+c2-	no REM	-0.265842
DL240_27_322_good	c1+c2-	no REM	0.0103953
DL240_27_331_good	c1+c2-	no REM	0.0247888
DL240_27_345_good	c1+c2-	no REM	-0.147941
DL240_27_365_good	c1+c2-	no REM	-0.280048
DL240_27_367_good	c1+c2-	no REM	0.0440278
DL240_27_369_good	c1+c2-	no REM	-0.0390113
DL240_27_370_good	c1+c2-	no REM	-0.127197
DL240_27_371_good	c1+c2-	no REM	-0.375599
DL240_27_387_good	c1+c2-	no REM	0.270112
DL240_27_398_good	c1+c2-	no REM	-0.178058
DL240_27_399_good	c1+c2-	no REM	-0.414739
DL240_27_439_good	c1+c2-	no REM	0.160886
DL240_27_459_good	c1+c2-	no REM	0.164615
DL249_37_7_good	c1+c2-	no REM	-0.134121
DL249_37_17_good	c1+c2-	no REM	-0.38086
DL249_37_20_good	c1+c2-	no REM	-0.345571
DL249_37_28_good	c1+c2-	no REM	0.0367756
DL249_37_31_good	c1+c2-	no REM	-0.17989
DL249_37_37_good	c1+c2-	no REM	-0.338026
DL249_37_38_good	c1+c2-	no REM	-0.313655
DL249_37_46_good	c1+c2-	no REM	0.162906
DL249_37_48_good	c1+c2-	no REM	-0.225479
DL249_37_51_good	c1+c2-	no REM	-0.0430632
DL249_37_54_good	c1+c2-	no REM	-0.0614237
DL249_37_58_good	c1+c2-	no REM	-0.184337
DL249_37_63_good	c1+c2-	no REM	-0.159322
DL249_37_65_good	c1+c2-	no REM	-0.152205
DL249_37_79_good	c1+c2-	no REM	-0.171819
DL249_37_80_good	c1+c2-	no REM	-0.362858
DL249_37_83_good	c1+c2-	no REM	0.112227
DL249_37_99_good	c1+c2-	no REM	-0.215569
DL249_37_110_good	c1+c2-	no REM	-0.216698
DL249_37_112_good	c1+c2-	no REM	-0.0590534
DL249_37_116_good	c1+c2-	no REM	-0.0905353
DL249_37_124_good	c1+c2-	no REM	-0.0647666
DL249_37_131_good	c1+c2-	no REM	-0.4713
DL249_37_135_good	c1+c2-	no REM	0.0775969
DL249_37_136_good	c1+c2-	no REM	-0.358038
DL249_37_142_good	c1+c2-	no REM	-0.305414
DL249_37_159_good	c1+c2-	no REM	-0.132608
DL249_37_167_good	c1+c2-	no REM	-0.126293
DL249_37_170_good	c1+c2-	no REM	-0.121041
DL249_37_178_good	c1+c2-	no REM	0.275118
DL249_37_196_good	c1+c2-	no REM	-0.082616
DL249_37_238_good	c1+c2-	no REM	-0.122785
DL249_37_259_good	c1+c2-	no REM	0.491459
DL249_37_262_good	c1+c2-	no REM	0.448375
DL249_37_270_good	c1+c2-	no REM	-0.0984741
DL249_37_271_good	c1+c2-	no REM	0.205611
DL249_37_292_good	c1+c2-	no REM	-0.30129
DL249_37_301_good	c1+c2-	no REM	-0.134521
DL249_37_304_good	c1+c2-	no REM	-0.136739
DL249_37_306_good	c1+c2-	no REM	0.0851875
DL249_37_353_good	c1+c2-	no REM	-0.175803
DL207_127_good	c1-c2+	REM	0.248752
DL207_141_good	c1-c2+	REM	0.00405245
DL207_154_good	c1-c2+	REM	-0.140466
DL207_181_good	c1-c2+	REM	-0.0246176
DL207_207_good	c1-c2+	REM	-0.236813
DL207_238_good	c1-c2+	REM	0.169926
DL207_239_good	c1-c2+	REM	0.0022726
DL177_20_56_good	c1-c2+	REM	0.0777624
DL177_20_61_good	c1-c2+	REM	0.461273
DL177_20_62_good	c1-c2+	REM	0.124799
DL177_20_77_good	c1-c2+	REM	-0.377335
DL177_20_89_good	c1-c2+	REM	0.0644236
DL177_20_97_good	c1-c2+	REM	-0.256044
DL177_20_99_good	c1-c2+	REM	-0.025583
DL177_20_108_good	c1-c2+	REM	0.274574
DL177_20_145_good	c1-c2+	REM	-0.0438893
DL177_20_254_good	c1-c2+	REM	0.4218
DL240_27_100_good	c1-c2+	REM	-0.0925933
DL240_27_260_good	c1-c2+	REM	0.893038
DL240_27_293_good	c1-c2+	REM	0.112861
DL249_37_69_good	c1-c2+	REM	0.164716
DL249_37_241_good	c1-c2+	REM	0.165069
DL249_37_286_good	c1-c2+	REM	-0.130888
DL249_37_288_good	c1-c2+	REM	-0.049598
DL207_127_good	c1-c2+	no REM	-0.297303
DL207_141_good	c1-c2+	no REM	0.578511
DL207_154_good	c1-c2+	no REM	-0.239734
DL207_181_good	c1-c2+	no REM	-0.247383
DL207_207_good	c1-c2+	no REM	0.408442
DL207_238_good	c1-c2+	no REM	0.316758
DL207_239_good	c1-c2+	no REM	-0.340662
DL177_20_56_good	c1-c2+	no REM	0.190117
DL177_20_61_good	c1-c2+	no REM	0.0819047
DL177_20_62_good	c1-c2+	no REM	-0.159652
DL177_20_77_good	c1-c2+	no REM	-0.213117
DL177_20_89_good	c1-c2+	no REM	0.158198
DL177_20_97_good	c1-c2+	no REM	-0.0679457
DL177_20_99_good	c1-c2+	no REM	-0.331791
DL177_20_108_good	c1-c2+	no REM	0.0803652
DL177_20_145_good	c1-c2+	no REM	-0.261545
DL177_20_254_good	c1-c2+	no REM	0.0732743
DL240_27_100_good	c1-c2+	no REM	0.213216
DL240_27_260_good	c1-c2+	no REM	-0.224611
DL240_27_293_good	c1-c2+	no REM	-0.121484
DL249_37_69_good	c1-c2+	no REM	-0.121963
DL249_37_241_good	c1-c2+	no REM	-0.143405
DL249_37_286_good	c1-c2+	no REM	0.170498
DL249_37_288_good	c1-c2+	no REM	0.229718
