# Supplementary material for: Low-dimensional population dynamics in the brainstem gate REM sleep
Source: Nat Neurosci. 2026 May 25;29(7):1625–37. doi: 10.1038/s41593-026-02314-z (PMC13270127; doi:10.1038/s41593-026-02314-z)
Supplement: Supplementary file 17 — Source data for Extended Data Fig. 8. [file 41593_2026_2314_MOESM17_ESM.xlsx]

## Sheet: Mouse info
Panel	Species	Strain	Virus	# of mice	# of males	# of females	Age
a	-	-	-	-	-	-	-
b	-	-	-	-	-	-	-
c	-	-	-	-	-	-	-
d	-	-	-	-	-	-	-
e	Mus musculus	GAD2-IRES-Cre	AAV2-EF1-α-DIO-eYFP-WPRE-hGH	4	3	1	8-14 wks
f	-	-	-	-	-	-	-
g	Mus musculus	GAD2-IRES-Cre	AAV2-EF1-α-DIO-eYFP-WPRE-hGH	4	3	1	8-14 wks
h	Mus musculus	GAD2-IRES-Cre	AAV2-EF1-α-DIO-eYFP-WPRE-hGH	4	3	1	8-14 wks

## Sheet: ExtData8e
mouse	state	time	perc
JK459	REM	-120	9.09091
JK459	REM	-117.5	9.09091
JK459	REM	-115	9.09091
JK459	REM	-112.5	9.09091
JK459	REM	-110	9.09091
JK459	REM	-107.5	9.09091
JK459	REM	-105	9.09091
JK459	REM	-102.5	9.09091
JK459	REM	-100	9.09091
JK459	REM	-97.5	9.09091
JK459	REM	-95	9.09091
JK459	REM	-92.5	9.09091
JK459	REM	-90	0
JK459	REM	-87.5	0
JK459	REM	-85	0
JK459	REM	-82.5	0
JK459	REM	-80	0
JK459	REM	-77.5	0
JK459	REM	-75	0
JK459	REM	-72.5	0
JK459	REM	-70	0
JK459	REM	-67.5	0
JK459	REM	-65	0
JK459	REM	-62.5	0
JK459	REM	-60	9.09091
JK459	REM	-57.5	9.09091
JK459	REM	-55	9.09091
JK459	REM	-52.5	9.09091
JK459	REM	-50	9.09091
JK459	REM	-47.5	9.09091
JK459	REM	-45	9.09091
JK459	REM	-42.5	9.09091
JK459	REM	-40	9.09091
JK459	REM	-37.5	9.09091
JK459	REM	-35	9.09091
JK459	REM	-32.5	9.09091
JK459	REM	-30	0
JK459	REM	-27.5	0
JK459	REM	-25	0
JK459	REM	-22.5	0
JK459	REM	-20	0
JK459	REM	-17.5	0
JK459	REM	-15	0
JK459	REM	-12.5	0
JK459	REM	-10	0
JK459	REM	-7.5	0
JK459	REM	-5	0
JK459	REM	-2.5	0
JK459	REM	0	0
JK459	REM	2.5	0
JK459	REM	5	0
JK459	REM	7.5	0
JK459	REM	10	0
JK459	REM	12.5	0
JK459	REM	15	0
JK459	REM	17.5	0
JK459	REM	20	0
JK459	REM	22.5	0
JK459	REM	25	0
JK459	REM	27.5	0
JK459	REM	30	0
JK459	REM	32.5	9.09091
JK459	REM	35	9.09091
JK459	REM	37.5	9.09091
JK459	REM	40	9.09091
JK459	REM	42.5	9.09091
JK459	REM	45	9.09091
JK459	REM	47.5	9.09091
JK459	REM	50	9.09091
JK459	REM	52.5	9.09091
JK459	REM	55	9.09091
JK459	REM	57.5	9.09091
JK459	REM	60	9.09091
JK459	REM	62.5	9.09091
JK459	REM	65	9.09091
JK459	REM	67.5	9.09091
JK459	REM	70	9.09091
JK459	REM	72.5	9.09091
JK459	REM	75	9.09091
JK459	REM	77.5	9.09091
JK459	REM	80	9.09091
JK459	REM	82.5	9.09091
JK459	REM	85	9.09091
JK459	REM	87.5	9.09091
JK459	REM	90	9.09091
JK459	REM	92.5	9.09091
JK459	REM	95	9.09091
JK459	REM	97.5	9.09091
JK459	REM	100	9.09091
JK459	REM	102.5	0
JK459	REM	105	0
JK459	REM	107.5	0
JK459	REM	110	0
JK459	REM	112.5	0
JK459	REM	115	0
JK459	REM	117.5	0
JK459	REM	120	0
JK459	REM	122.5	0
JK459	REM	125	0
JK459	REM	127.5	0
JK459	REM	130	0
JK459	REM	132.5	0
JK459	REM	135	0
JK459	REM	137.5	0
JK459	REM	140	0
JK459	REM	142.5	0
JK459	REM	145	0
JK459	REM	147.5	0
JK459	REM	150	0
JK459	REM	152.5	0
JK459	REM	155	0
JK459	REM	157.5	9.09091
JK459	REM	160	9.09091
JK459	REM	162.5	9.09091
JK459	REM	165	9.09091
JK459	REM	167.5	9.09091
JK459	REM	170	0
JK459	REM	172.5	0
JK459	REM	175	0
JK459	REM	177.5	0
JK459	REM	180	0
JK459	Wake	-120	9.09091
JK459	Wake	-117.5	9.09091
JK459	Wake	-115	9.09091
JK459	Wake	-112.5	9.09091
JK459	Wake	-110	18.1818
JK459	Wake	-107.5	18.1818
JK459	Wake	-105	18.1818
JK459	Wake	-102.5	18.1818
JK459	Wake	-100	18.1818
JK459	Wake	-97.5	18.1818
JK459	Wake	-95	18.1818
JK459	Wake	-92.5	18.1818
JK459	Wake	-90	18.1818
JK459	Wake	-87.5	18.1818
JK459	Wake	-85	18.1818
JK459	Wake	-82.5	18.1818
JK459	Wake	-80	18.1818
JK459	Wake	-77.5	9.09091
JK459	Wake	-75	9.09091
JK459	Wake	-72.5	9.09091
JK459	Wake	-70	9.09091
JK459	Wake	-67.5	9.09091
JK459	Wake	-65	9.09091
JK459	Wake	-62.5	9.09091
JK459	Wake	-60	0
JK459	Wake	-57.5	0
JK459	Wake	-55	0
JK459	Wake	-52.5	0
JK459	Wake	-50	0
JK459	Wake	-47.5	0
JK459	Wake	-45	0
JK459	Wake	-42.5	0
JK459	Wake	-40	0
JK459	Wake	-37.5	0
JK459	Wake	-35	0
JK459	Wake	-32.5	9.09091
JK459	Wake	-30	9.09091
JK459	Wake	-27.5	9.09091
JK459	Wake	-25	9.09091
JK459	Wake	-22.5	9.09091
JK459	Wake	-20	9.09091
JK459	Wake	-17.5	9.09091
JK459	Wake	-15	9.09091
JK459	Wake	-12.5	9.09091
JK459	Wake	-10	9.09091
JK459	Wake	-7.5	9.09091
JK459	Wake	-5	9.09091
JK459	Wake	-2.5	0
JK459	Wake	0	0
JK459	Wake	2.5	0
JK459	Wake	5	0
JK459	Wake	7.5	0
JK459	Wake	10	0
JK459	Wake	12.5	0
JK459	Wake	15	0
JK459	Wake	17.5	0
JK459	Wake	20	0
JK459	Wake	22.5	0
JK459	Wake	25	0
JK459	Wake	27.5	0
JK459	Wake	30	0
JK459	Wake	32.5	9.09091
JK459	Wake	35	9.09091
JK459	Wake	37.5	9.09091
JK459	Wake	40	9.09091
JK459	Wake	42.5	9.09091
JK459	Wake	45	9.09091
JK459	Wake	47.5	9.09091
JK459	Wake	50	9.09091
JK459	Wake	52.5	9.09091
JK459	Wake	55	0
JK459	Wake	57.5	0
JK459	Wake	60	0
JK459	Wake	62.5	0
JK459	Wake	65	0
JK459	Wake	67.5	0
JK459	Wake	70	0
JK459	Wake	72.5	0
JK459	Wake	75	0
JK459	Wake	77.5	0
JK459	Wake	80	0
JK459	Wake	82.5	0
JK459	Wake	85	0
JK459	Wake	87.5	0
JK459	Wake	90	0
JK459	Wake	92.5	9.09091
JK459	Wake	95	9.09091
JK459	Wake	97.5	9.09091
JK459	Wake	100	9.09091
JK459	Wake	102.5	9.09091
JK459	Wake	105	9.09091
JK459	Wake	107.5	9.09091
JK459	Wake	110	9.09091
JK459	Wake	112.5	9.09091
JK459	Wake	115	9.09091
JK459	Wake	117.5	9.09091
JK459	Wake	120	9.09091
JK459	Wake	122.5	9.09091
JK459	Wake	125	9.09091
JK459	Wake	127.5	18.1818
JK459	Wake	130	18.1818
JK459	Wake	132.5	18.1818
JK459	Wake	135	18.1818
JK459	Wake	137.5	18.1818
JK459	Wake	140	18.1818
JK459	Wake	142.5	18.1818
JK459	Wake	145	18.1818
JK459	Wake	147.5	18.1818
JK459	Wake	150	18.1818
JK459	Wake	152.5	18.1818
JK459	Wake	155	18.1818
JK459	Wake	157.5	18.1818
JK459	Wake	160	18.1818
JK459	Wake	162.5	9.09091
JK459	Wake	165	9.09091
JK459	Wake	167.5	9.09091
JK459	Wake	170	9.09091
JK459	Wake	172.5	9.09091
JK459	Wake	175	9.09091
JK459	Wake	177.5	9.09091
JK459	Wake	180	9.09091
JK459	NREM	-120	81.8182
JK459	NREM	-117.5	81.8182
JK459	NREM	-115	81.8182
JK459	NREM	-112.5	81.8182
JK459	NREM	-110	72.7273
JK459	NREM	-107.5	72.7273
JK459	NREM	-105	72.7273
JK459	NREM	-102.5	72.7273
JK459	NREM	-100	72.7273
JK459	NREM	-97.5	72.7273
JK459	NREM	-95	72.7273
JK459	NREM	-92.5	72.7273
JK459	NREM	-90	81.8182
JK459	NREM	-87.5	81.8182
JK459	NREM	-85	81.8182
JK459	NREM	-82.5	81.8182
JK459	NREM	-80	81.8182
JK459	NREM	-77.5	90.9091
JK459	NREM	-75	90.9091
JK459	NREM	-72.5	90.9091
JK459	NREM	-70	90.9091
JK459	NREM	-67.5	81.8182
JK459	NREM	-65	81.8182
JK459	NREM	-62.5	81.8182
JK459	NREM	-60	90.9091
JK459	NREM	-57.5	90.9091
JK459	NREM	-55	90.9091
JK459	NREM	-52.5	90.9091
JK459	NREM	-50	90.9091
JK459	NREM	-47.5	90.9091
JK459	NREM	-45	90.9091
JK459	NREM	-42.5	90.9091
JK459	NREM	-40	90.9091
JK459	NREM	-37.5	90.9091
JK459	NREM	-35	90.9091
JK459	NREM	-32.5	81.8182
JK459	NREM	-30	90.9091
JK459	NREM	-27.5	90.9091
JK459	NREM	-25	90.9091
JK459	NREM	-22.5	90.9091
JK459	NREM	-20	90.9091
JK459	NREM	-17.5	90.9091
JK459	NREM	-15	90.9091
JK459	NREM	-12.5	90.9091
JK459	NREM	-10	90.9091
JK459	NREM	-7.5	90.9091
JK459	NREM	-5	90.9091
JK459	NREM	-2.5	100
JK459	NREM	0	100
JK459	NREM	2.5	100
JK459	NREM	5	100
JK459	NREM	7.5	100
JK459	NREM	10	100
JK459	NREM	12.5	100
JK459	NREM	15	100
JK459	NREM	17.5	100
JK459	NREM	20	100
JK459	NREM	22.5	100
JK459	NREM	25	90.9091
JK459	NREM	27.5	90.9091
JK459	NREM	30	90.9091
JK459	NREM	32.5	81.8182
JK459	NREM	35	81.8182
JK459	NREM	37.5	81.8182
JK459	NREM	40	81.8182
JK459	NREM	42.5	81.8182
JK459	NREM	45	81.8182
JK459	NREM	47.5	81.8182
JK459	NREM	50	81.8182
JK459	NREM	52.5	81.8182
JK459	NREM	55	90.9091
JK459	NREM	57.5	90.9091
JK459	NREM	60	90.9091
JK459	NREM	62.5	90.9091
JK459	NREM	65	90.9091
JK459	NREM	67.5	90.9091
JK459	NREM	70	90.9091
JK459	NREM	72.5	90.9091
JK459	NREM	75	90.9091
JK459	NREM	77.5	90.9091
JK459	NREM	80	90.9091
JK459	NREM	82.5	90.9091
JK459	NREM	85	90.9091
JK459	NREM	87.5	90.9091
JK459	NREM	90	90.9091
JK459	NREM	92.5	81.8182
JK459	NREM	95	81.8182
JK459	NREM	97.5	81.8182
JK459	NREM	100	81.8182
JK459	NREM	102.5	90.9091
JK459	NREM	105	90.9091
JK459	NREM	107.5	90.9091
JK459	NREM	110	90.9091
JK459	NREM	112.5	90.9091
JK459	NREM	115	90.9091
JK459	NREM	117.5	90.9091
JK459	NREM	120	90.9091
JK459	NREM	122.5	90.9091
JK459	NREM	125	90.9091
JK459	NREM	127.5	81.8182
JK459	NREM	130	81.8182
JK459	NREM	132.5	81.8182
JK459	NREM	135	81.8182
JK459	NREM	137.5	81.8182
JK459	NREM	140	81.8182
JK459	NREM	142.5	81.8182
JK459	NREM	145	81.8182
JK459	NREM	147.5	72.7273
JK459	NREM	150	72.7273
JK459	NREM	152.5	72.7273
JK459	NREM	155	72.7273
JK459	NREM	157.5	63.6364
JK459	NREM	160	63.6364
JK459	NREM	162.5	72.7273
JK459	NREM	165	72.7273
JK459	NREM	167.5	81.8182
JK459	NREM	170	90.9091
JK459	NREM	172.5	90.9091
JK459	NREM	175	90.9091
JK459	NREM	177.5	81.8182
JK459	NREM	180	81.8182
JK461	REM	-120	0
JK461	REM	-117.5	0
JK461	REM	-115	0
JK461	REM	-112.5	0
JK461	REM	-110	9.09091
JK461	REM	-107.5	9.09091
JK461	REM	-105	9.09091
JK461	REM	-102.5	9.09091
JK461	REM	-100	9.09091
JK461	REM	-97.5	9.09091
JK461	REM	-95	18.1818
JK461	REM	-92.5	18.1818
JK461	REM	-90	18.1818
JK461	REM	-87.5	27.2727
JK461	REM	-85	27.2727
JK461	REM	-82.5	36.3636
JK461	REM	-80	27.2727
JK461	REM	-77.5	27.2727
JK461	REM	-75	27.2727
JK461	REM	-72.5	27.2727
JK461	REM	-70	27.2727
JK461	REM	-67.5	27.2727
JK461	REM	-65	27.2727
JK461	REM	-62.5	27.2727
JK461	REM	-60	27.2727
JK461	REM	-57.5	27.2727
JK461	REM	-55	27.2727
JK461	REM	-52.5	27.2727
JK461	REM	-50	27.2727
JK461	REM	-47.5	27.2727
JK461	REM	-45	27.2727
JK461	REM	-42.5	18.1818
JK461	REM	-40	18.1818
JK461	REM	-37.5	18.1818
JK461	REM	-35	9.09091
JK461	REM	-32.5	9.09091
JK461	REM	-30	9.09091
JK461	REM	-27.5	9.09091
JK461	REM	-25	9.09091
JK461	REM	-22.5	9.09091
JK461	REM	-20	9.09091
JK461	REM	-17.5	9.09091
JK461	REM	-15	9.09091
JK461	REM	-12.5	0
JK461	REM	-10	0
JK461	REM	-7.5	0
JK461	REM	-5	0
JK461	REM	-2.5	0
JK461	REM	0	0
JK461	REM	2.5	0
JK461	REM	5	0
JK461	REM	7.5	0
JK461	REM	10	0
JK461	REM	12.5	0
JK461	REM	15	0
JK461	REM	17.5	0
JK461	REM	20	0
JK461	REM	22.5	0
JK461	REM	25	0
JK461	REM	27.5	0
JK461	REM	30	0
JK461	REM	32.5	0
JK461	REM	35	0
JK461	REM	37.5	0
JK461	REM	40	0
JK461	REM	42.5	0
JK461	REM	45	9.09091
JK461	REM	47.5	9.09091
JK461	REM	50	9.09091
JK461	REM	52.5	9.09091
JK461	REM	55	9.09091
JK461	REM	57.5	9.09091
JK461	REM	60	9.09091
JK461	REM	62.5	9.09091
JK461	REM	65	9.09091
JK461	REM	67.5	9.09091
JK461	REM	70	9.09091
JK461	REM	72.5	9.09091
JK461	REM	75	18.1818
JK461	REM	77.5	18.1818
JK461	REM	80	18.1818
JK461	REM	82.5	18.1818
JK461	REM	85	18.1818
JK461	REM	87.5	18.1818
JK461	REM	90	18.1818
JK461	REM	92.5	27.2727
JK461	REM	95	27.2727
JK461	REM	97.5	27.2727
JK461	REM	100	27.2727
JK461	REM	102.5	27.2727
JK461	REM	105	27.2727
JK461	REM	107.5	27.2727
JK461	REM	110	27.2727
JK461	REM	112.5	27.2727
JK461	REM	115	27.2727
JK461	REM	117.5	27.2727
JK461	REM	120	27.2727
JK461	REM	122.5	18.1818
JK461	REM	125	18.1818
JK461	REM	127.5	18.1818
JK461	REM	130	18.1818
JK461	REM	132.5	18.1818
JK461	REM	135	18.1818
JK461	REM	137.5	18.1818
JK461	REM	140	18.1818
JK461	REM	142.5	18.1818
JK461	REM	145	18.1818
JK461	REM	147.5	18.1818
JK461	REM	150	18.1818
JK461	REM	152.5	18.1818
JK461	REM	155	18.1818
JK461	REM	157.5	18.1818
JK461	REM	160	18.1818
JK461	REM	162.5	9.09091
JK461	REM	165	9.09091
JK461	REM	167.5	18.1818
JK461	REM	170	18.1818
JK461	REM	172.5	18.1818
JK461	REM	175	18.1818
JK461	REM	177.5	18.1818
JK461	REM	180	18.1818
JK461	Wake	-120	0
JK461	Wake	-117.5	0
JK461	Wake	-115	0
JK461	Wake	-112.5	9.09091
JK461	Wake	-110	9.09091
JK461	Wake	-107.5	9.09091
JK461	Wake	-105	9.09091
JK461	Wake	-102.5	9.09091
JK461	Wake	-100	9.09091
JK461	Wake	-97.5	9.09091
JK461	Wake	-95	9.09091
JK461	Wake	-92.5	9.09091
JK461	Wake	-90	9.09091
JK461	Wake	-87.5	9.09091
JK461	Wake	-85	18.1818
JK461	Wake	-82.5	18.1818
JK461	Wake	-80	18.1818
JK461	Wake	-77.5	18.1818
JK461	Wake	-75	9.09091
JK461	Wake	-72.5	9.09091
JK461	Wake	-70	9.09091
JK461	Wake	-67.5	9.09091
JK461	Wake	-65	9.09091
JK461	Wake	-62.5	9.09091
JK461	Wake	-60	9.09091
JK461	Wake	-57.5	9.09091
JK461	Wake	-55	9.09091
JK461	Wake	-52.5	9.09091
JK461	Wake	-50	0
JK461	Wake	-47.5	0
JK461	Wake	-45	0
JK461	Wake	-42.5	0
JK461	Wake	-40	0
JK461	Wake	-37.5	0
JK461	Wake	-35	0
JK461	Wake	-32.5	0
JK461	Wake	-30	0
JK461	Wake	-27.5	0
JK461	Wake	-25	0
JK461	Wake	-22.5	0
JK461	Wake	-20	0
JK461	Wake	-17.5	0
JK461	Wake	-15	0
JK461	Wake	-12.5	0
JK461	Wake	-10	0
JK461	Wake	-7.5	0
JK461	Wake	-5	0
JK461	Wake	-2.5	0
JK461	Wake	0	0
JK461	Wake	2.5	0
JK461	Wake	5	0
JK461	Wake	7.5	0
JK461	Wake	10	0
JK461	Wake	12.5	0
JK461	Wake	15	0
JK461	Wake	17.5	9.09091
JK461	Wake	20	9.09091
JK461	Wake	22.5	9.09091
JK461	Wake	25	9.09091
JK461	Wake	27.5	9.09091
JK461	Wake	30	9.09091
JK461	Wake	32.5	9.09091
JK461	Wake	35	9.09091
JK461	Wake	37.5	9.09091
JK461	Wake	40	0
JK461	Wake	42.5	0
JK461	Wake	45	0
JK461	Wake	47.5	0
JK461	Wake	50	0
JK461	Wake	52.5	0
JK461	Wake	55	0
JK461	Wake	57.5	0
JK461	Wake	60	0
JK461	Wake	62.5	0
JK461	Wake	65	0
JK461	Wake	67.5	0
JK461	Wake	70	0
JK461	Wake	72.5	0
JK461	Wake	75	0
JK461	Wake	77.5	0
JK461	Wake	80	0
JK461	Wake	82.5	0
JK461	Wake	85	0
JK461	Wake	87.5	0
JK461	Wake	90	0
JK461	Wake	92.5	0
JK461	Wake	95	0
JK461	Wake	97.5	0
JK461	Wake	100	0
JK461	Wake	102.5	0
JK461	Wake	105	0
JK461	Wake	107.5	0
JK461	Wake	110	0
JK461	Wake	112.5	0
JK461	Wake	115	0
JK461	Wake	117.5	0
JK461	Wake	120	0
JK461	Wake	122.5	0
JK461	Wake	125	0
JK461	Wake	127.5	0
JK461	Wake	130	0
JK461	Wake	132.5	0
JK461	Wake	135	0
JK461	Wake	137.5	0
JK461	Wake	140	0
JK461	Wake	142.5	0
JK461	Wake	145	0
JK461	Wake	147.5	0
JK461	Wake	150	0
JK461	Wake	152.5	0
JK461	Wake	155	0
JK461	Wake	157.5	0
JK461	Wake	160	0
JK461	Wake	162.5	0
JK461	Wake	165	0
JK461	Wake	167.5	0
JK461	Wake	170	0
JK461	Wake	172.5	0
JK461	Wake	175	0
JK461	Wake	177.5	0
JK461	Wake	180	0
JK461	NREM	-120	100
JK461	NREM	-117.5	100
JK461	NREM	-115	90.9091
JK461	NREM	-112.5	81.8182
JK461	NREM	-110	72.7273
JK461	NREM	-107.5	72.7273
JK461	NREM	-105	72.7273
JK461	NREM	-102.5	72.7273
JK461	NREM	-100	63.6364
JK461	NREM	-97.5	63.6364
JK461	NREM	-95	63.6364
JK461	NREM	-92.5	63.6364
JK461	NREM	-90	63.6364
JK461	NREM	-87.5	54.5455
JK461	NREM	-85	45.4545
JK461	NREM	-82.5	45.4545
JK461	NREM	-80	54.5455
JK461	NREM	-77.5	45.4545
JK461	NREM	-75	54.5455
JK461	NREM	-72.5	63.6364
JK461	NREM	-70	63.6364
JK461	NREM	-67.5	63.6364
JK461	NREM	-65	63.6364
JK461	NREM	-62.5	63.6364
JK461	NREM	-60	63.6364
JK461	NREM	-57.5	63.6364
JK461	NREM	-55	63.6364
JK461	NREM	-52.5	63.6364
JK461	NREM	-50	72.7273
JK461	NREM	-47.5	72.7273
JK461	NREM	-45	72.7273
JK461	NREM	-42.5	81.8182
JK461	NREM	-40	81.8182
JK461	NREM	-37.5	81.8182
JK461	NREM	-35	90.9091
JK461	NREM	-32.5	90.9091
JK461	NREM	-30	90.9091
JK461	NREM	-27.5	90.9091
JK461	NREM	-25	90.9091
JK461	NREM	-22.5	90.9091
JK461	NREM	-20	90.9091
JK461	NREM	-17.5	90.9091
JK461	NREM	-15	90.9091
JK461	NREM	-12.5	100
JK461	NREM	-10	100
JK461	NREM	-7.5	100
JK461	NREM	-5	100
JK461	NREM	-2.5	100
JK461	NREM	0	100
JK461	NREM	2.5	100
JK461	NREM	5	100
JK461	NREM	7.5	100
JK461	NREM	10	100
JK461	NREM	12.5	100
JK461	NREM	15	100
JK461	NREM	17.5	90.9091
JK461	NREM	20	90.9091
JK461	NREM	22.5	90.9091
JK461	NREM	25	90.9091
JK461	NREM	27.5	90.9091
JK461	NREM	30	90.9091
JK461	NREM	32.5	90.9091
JK461	NREM	35	90.9091
JK461	NREM	37.5	81.8182
JK461	NREM	40	90.9091
JK461	NREM	42.5	90.9091
JK461	NREM	45	90.9091
JK461	NREM	47.5	90.9091
JK461	NREM	50	90.9091
JK461	NREM	52.5	90.9091
JK461	NREM	55	90.9091
JK461	NREM	57.5	90.9091
JK461	NREM	60	90.9091
JK461	NREM	62.5	90.9091
JK461	NREM	65	90.9091
JK461	NREM	67.5	81.8182
JK461	NREM	70	81.8182
JK461	NREM	72.5	81.8182
JK461	NREM	75	81.8182
JK461	NREM	77.5	81.8182
JK461	NREM	80	81.8182
JK461	NREM	82.5	81.8182
JK461	NREM	85	81.8182
JK461	NREM	87.5	81.8182
JK461	NREM	90	72.7273
JK461	NREM	92.5	72.7273
JK461	NREM	95	72.7273
JK461	NREM	97.5	72.7273
JK461	NREM	100	72.7273
JK461	NREM	102.5	72.7273
JK461	NREM	105	72.7273
JK461	NREM	107.5	72.7273
JK461	NREM	110	72.7273
JK461	NREM	112.5	72.7273
JK461	NREM	115	72.7273
JK461	NREM	117.5	72.7273
JK461	NREM	120	72.7273
JK461	NREM	122.5	72.7273
JK461	NREM	125	72.7273
JK461	NREM	127.5	72.7273
JK461	NREM	130	72.7273
JK461	NREM	132.5	81.8182
JK461	NREM	135	81.8182
JK461	NREM	137.5	81.8182
JK461	NREM	140	81.8182
JK461	NREM	142.5	81.8182
JK461	NREM	145	81.8182
JK461	NREM	147.5	81.8182
JK461	NREM	150	81.8182
JK461	NREM	152.5	81.8182
JK461	NREM	155	81.8182
JK461	NREM	157.5	81.8182
JK461	NREM	160	81.8182
JK461	NREM	162.5	81.8182
JK461	NREM	165	81.8182
JK461	NREM	167.5	81.8182
JK461	NREM	170	81.8182
JK461	NREM	172.5	81.8182
JK461	NREM	175	81.8182
JK461	NREM	177.5	81.8182
JK461	NREM	180	72.7273
JK460	REM	-120	11.1111
JK460	REM	-117.5	11.1111
JK460	REM	-115	11.1111
JK460	REM	-112.5	11.1111
JK460	REM	-110	11.1111
JK460	REM	-107.5	11.1111
JK460	REM	-105	11.1111
JK460	REM	-102.5	11.1111
JK460	REM	-100	11.1111
JK460	REM	-97.5	11.1111
JK460	REM	-95	11.1111
JK460	REM	-92.5	11.1111
JK460	REM	-90	11.1111
JK460	REM	-87.5	11.1111
JK460	REM	-85	11.1111
JK460	REM	-82.5	11.1111
JK460	REM	-80	11.1111
JK460	REM	-77.5	0
JK460	REM	-75	0
JK460	REM	-72.5	0
JK460	REM	-70	0
JK460	REM	-67.5	0
JK460	REM	-65	0
JK460	REM	-62.5	0
JK460	REM	-60	0
JK460	REM	-57.5	0
JK460	REM	-55	0
JK460	REM	-52.5	0
JK460	REM	-50	0
JK460	REM	-47.5	0
JK460	REM	-45	0
JK460	REM	-42.5	0
JK460	REM	-40	0
JK460	REM	-37.5	0
JK460	REM	-35	0
JK460	REM	-32.5	0
JK460	REM	-30	0
JK460	REM	-27.5	0
JK460	REM	-25	0
JK460	REM	-22.5	0
JK460	REM	-20	0
JK460	REM	-17.5	0
JK460	REM	-15	0
JK460	REM	-12.5	0
JK460	REM	-10	0
JK460	REM	-7.5	0
JK460	REM	-5	0
JK460	REM	-2.5	0
JK460	REM	0	0
JK460	REM	2.5	0
JK460	REM	5	0
JK460	REM	7.5	0
JK460	REM	10	0
JK460	REM	12.5	11.1111
JK460	REM	15	11.1111
JK460	REM	17.5	11.1111
JK460	REM	20	11.1111
JK460	REM	22.5	11.1111
JK460	REM	25	11.1111
JK460	REM	27.5	11.1111
JK460	REM	30	11.1111
JK460	REM	32.5	11.1111
JK460	REM	35	11.1111
JK460	REM	37.5	11.1111
JK460	REM	40	11.1111
JK460	REM	42.5	11.1111
JK460	REM	45	11.1111
JK460	REM	47.5	11.1111
JK460	REM	50	11.1111
JK460	REM	52.5	11.1111
JK460	REM	55	22.2222
JK460	REM	57.5	22.2222
JK460	REM	60	22.2222
JK460	REM	62.5	22.2222
JK460	REM	65	22.2222
JK460	REM	67.5	22.2222
JK460	REM	70	22.2222
JK460	REM	72.5	22.2222
JK460	REM	75	22.2222
JK460	REM	77.5	22.2222
JK460	REM	80	22.2222
JK460	REM	82.5	22.2222
JK460	REM	85	22.2222
JK460	REM	87.5	11.1111
JK460	REM	90	11.1111
JK460	REM	92.5	11.1111
JK460	REM	95	11.1111
JK460	REM	97.5	11.1111
JK460	REM	100	11.1111
JK460	REM	102.5	11.1111
JK460	REM	105	11.1111
JK460	REM	107.5	11.1111
JK460	REM	110	11.1111
JK460	REM	112.5	11.1111
JK460	REM	115	11.1111
JK460	REM	117.5	11.1111
JK460	REM	120	11.1111
JK460	REM	122.5	11.1111
JK460	REM	125	11.1111
JK460	REM	127.5	22.2222
JK460	REM	130	22.2222
JK460	REM	132.5	22.2222
JK460	REM	135	22.2222
JK460	REM	137.5	22.2222
JK460	REM	140	22.2222
JK460	REM	142.5	22.2222
JK460	REM	145	22.2222
JK460	REM	147.5	22.2222
JK460	REM	150	22.2222
JK460	REM	152.5	22.2222
JK460	REM	155	22.2222
JK460	REM	157.5	22.2222
JK460	REM	160	22.2222
JK460	REM	162.5	22.2222
JK460	REM	165	22.2222
JK460	REM	167.5	22.2222
JK460	REM	170	22.2222
JK460	REM	172.5	22.2222
JK460	REM	175	22.2222
JK460	REM	177.5	22.2222
JK460	REM	180	22.2222
JK460	Wake	-120	0
JK460	Wake	-117.5	0
JK460	Wake	-115	0
JK460	Wake	-112.5	0
JK460	Wake	-110	0
JK460	Wake	-107.5	0
JK460	Wake	-105	0
JK460	Wake	-102.5	0
JK460	Wake	-100	0
JK460	Wake	-97.5	0
JK460	Wake	-95	0
JK460	Wake	-92.5	11.1111
JK460	Wake	-90	11.1111
JK460	Wake	-87.5	11.1111
JK460	Wake	-85	11.1111
JK460	Wake	-82.5	11.1111
JK460	Wake	-80	11.1111
JK460	Wake	-77.5	22.2222
JK460	Wake	-75	22.2222
JK460	Wake	-72.5	22.2222
JK460	Wake	-70	33.3333
JK460	Wake	-67.5	33.3333
JK460	Wake	-65	33.3333
JK460	Wake	-62.5	33.3333
JK460	Wake	-60	33.3333
JK460	Wake	-57.5	33.3333
JK460	Wake	-55	33.3333
JK460	Wake	-52.5	33.3333
JK460	Wake	-50	33.3333
JK460	Wake	-47.5	33.3333
JK460	Wake	-45	33.3333
JK460	Wake	-42.5	22.2222
JK460	Wake	-40	11.1111
JK460	Wake	-37.5	11.1111
JK460	Wake	-35	11.1111
JK460	Wake	-32.5	11.1111
JK460	Wake	-30	11.1111
JK460	Wake	-27.5	11.1111
JK460	Wake	-25	11.1111
JK460	Wake	-22.5	11.1111
JK460	Wake	-20	11.1111
JK460	Wake	-17.5	11.1111
JK460	Wake	-15	0
JK460	Wake	-12.5	0
JK460	Wake	-10	0
JK460	Wake	-7.5	0
JK460	Wake	-5	0
JK460	Wake	-2.5	0
JK460	Wake	0	0
JK460	Wake	2.5	0
JK460	Wake	5	0
JK460	Wake	7.5	0
JK460	Wake	10	0
JK460	Wake	12.5	0
JK460	Wake	15	0
JK460	Wake	17.5	0
JK460	Wake	20	0
JK460	Wake	22.5	0
JK460	Wake	25	0
JK460	Wake	27.5	0
JK460	Wake	30	0
JK460	Wake	32.5	0
JK460	Wake	35	0
JK460	Wake	37.5	0
JK460	Wake	40	0
JK460	Wake	42.5	0
JK460	Wake	45	0
JK460	Wake	47.5	0
JK460	Wake	50	0
JK460	Wake	52.5	0
JK460	Wake	55	0
JK460	Wake	57.5	0
JK460	Wake	60	0
JK460	Wake	62.5	0
JK460	Wake	65	0
JK460	Wake	67.5	11.1111
JK460	Wake	70	11.1111
JK460	Wake	72.5	11.1111
JK460	Wake	75	11.1111
JK460	Wake	77.5	11.1111
JK460	Wake	80	22.2222
JK460	Wake	82.5	22.2222
JK460	Wake	85	22.2222
JK460	Wake	87.5	22.2222
JK460	Wake	90	22.2222
JK460	Wake	92.5	22.2222
JK460	Wake	95	22.2222
JK460	Wake	97.5	22.2222
JK460	Wake	100	22.2222
JK460	Wake	102.5	11.1111
JK460	Wake	105	11.1111
JK460	Wake	107.5	11.1111
JK460	Wake	110	11.1111
JK460	Wake	112.5	11.1111
JK460	Wake	115	11.1111
JK460	Wake	117.5	11.1111
JK460	Wake	120	11.1111
JK460	Wake	122.5	0
JK460	Wake	125	0
JK460	Wake	127.5	0
JK460	Wake	130	0
JK460	Wake	132.5	0
JK460	Wake	135	0
JK460	Wake	137.5	0
JK460	Wake	140	0
JK460	Wake	142.5	0
JK460	Wake	145	0
JK460	Wake	147.5	0
JK460	Wake	150	0
JK460	Wake	152.5	0
JK460	Wake	155	0
JK460	Wake	157.5	0
JK460	Wake	160	0
JK460	Wake	162.5	0
JK460	Wake	165	0
JK460	Wake	167.5	0
JK460	Wake	170	0
JK460	Wake	172.5	0
JK460	Wake	175	0
JK460	Wake	177.5	0
JK460	Wake	180	0
JK460	NREM	-120	88.8889
JK460	NREM	-117.5	88.8889
JK460	NREM	-115	88.8889
JK460	NREM	-112.5	88.8889
JK460	NREM	-110	88.8889
JK460	NREM	-107.5	88.8889
JK460	NREM	-105	88.8889
JK460	NREM	-102.5	88.8889
JK460	NREM	-100	88.8889
JK460	NREM	-97.5	88.8889
JK460	NREM	-95	88.8889
JK460	NREM	-92.5	77.7778
JK460	NREM	-90	77.7778
JK460	NREM	-87.5	77.7778
JK460	NREM	-85	77.7778
JK460	NREM	-82.5	77.7778
JK460	NREM	-80	77.7778
JK460	NREM	-77.5	77.7778
JK460	NREM	-75	77.7778
JK460	NREM	-72.5	77.7778
JK460	NREM	-70	66.6667
JK460	NREM	-67.5	66.6667
JK460	NREM	-65	66.6667
JK460	NREM	-62.5	66.6667
JK460	NREM	-60	66.6667
JK460	NREM	-57.5	66.6667
JK460	NREM	-55	66.6667
JK460	NREM	-52.5	66.6667
JK460	NREM	-50	66.6667
JK460	NREM	-47.5	66.6667
JK460	NREM	-45	66.6667
JK460	NREM	-42.5	77.7778
JK460	NREM	-40	88.8889
JK460	NREM	-37.5	88.8889
JK460	NREM	-35	88.8889
JK460	NREM	-32.5	88.8889
JK460	NREM	-30	88.8889
JK460	NREM	-27.5	88.8889
JK460	NREM	-25	88.8889
JK460	NREM	-22.5	88.8889
JK460	NREM	-20	88.8889
JK460	NREM	-17.5	88.8889
JK460	NREM	-15	100
JK460	NREM	-12.5	100
JK460	NREM	-10	100
JK460	NREM	-7.5	100
JK460	NREM	-5	100
JK460	NREM	-2.5	100
JK460	NREM	0	100
JK460	NREM	2.5	100
JK460	NREM	5	88.8889
JK460	NREM	7.5	88.8889
JK460	NREM	10	88.8889
JK460	NREM	12.5	88.8889
JK460	NREM	15	88.8889
JK460	NREM	17.5	88.8889
JK460	NREM	20	88.8889
JK460	NREM	22.5	88.8889
JK460	NREM	25	88.8889
JK460	NREM	27.5	88.8889
JK460	NREM	30	88.8889
JK460	NREM	32.5	88.8889
JK460	NREM	35	88.8889
JK460	NREM	37.5	88.8889
JK460	NREM	40	88.8889
JK460	NREM	42.5	88.8889
JK460	NREM	45	88.8889
JK460	NREM	47.5	88.8889
JK460	NREM	50	77.7778
JK460	NREM	52.5	77.7778
JK460	NREM	55	77.7778
JK460	NREM	57.5	77.7778
JK460	NREM	60	77.7778
JK460	NREM	62.5	77.7778
JK460	NREM	65	77.7778
JK460	NREM	67.5	66.6667
JK460	NREM	70	66.6667
JK460	NREM	72.5	66.6667
JK460	NREM	75	66.6667
JK460	NREM	77.5	66.6667
JK460	NREM	80	55.5556
JK460	NREM	82.5	55.5556
JK460	NREM	85	55.5556
JK460	NREM	87.5	66.6667
JK460	NREM	90	66.6667
JK460	NREM	92.5	66.6667
JK460	NREM	95	66.6667
JK460	NREM	97.5	66.6667
JK460	NREM	100	66.6667
JK460	NREM	102.5	77.7778
JK460	NREM	105	77.7778
JK460	NREM	107.5	77.7778
JK460	NREM	110	77.7778
JK460	NREM	112.5	77.7778
JK460	NREM	115	77.7778
JK460	NREM	117.5	77.7778
JK460	NREM	120	66.6667
JK460	NREM	122.5	77.7778
JK460	NREM	125	77.7778
JK460	NREM	127.5	77.7778
JK460	NREM	130	77.7778
JK460	NREM	132.5	77.7778
JK460	NREM	135	77.7778
JK460	NREM	137.5	77.7778
JK460	NREM	140	77.7778
JK460	NREM	142.5	77.7778
JK460	NREM	145	77.7778
JK460	NREM	147.5	77.7778
JK460	NREM	150	77.7778
JK460	NREM	152.5	77.7778
JK460	NREM	155	77.7778
JK460	NREM	157.5	77.7778
JK460	NREM	160	77.7778
JK460	NREM	162.5	77.7778
JK460	NREM	165	77.7778
JK460	NREM	167.5	77.7778
JK460	NREM	170	77.7778
JK460	NREM	172.5	77.7778
JK460	NREM	175	77.7778
JK460	NREM	177.5	77.7778
JK460	NREM	180	77.7778
JK462	REM	-120	0
JK462	REM	-117.5	0
JK462	REM	-115	0
JK462	REM	-112.5	0
JK462	REM	-110	0
JK462	REM	-107.5	0
JK462	REM	-105	0
JK462	REM	-102.5	0
JK462	REM	-100	0
JK462	REM	-97.5	0
JK462	REM	-95	0
JK462	REM	-92.5	0
JK462	REM	-90	0
JK462	REM	-87.5	0
JK462	REM	-85	0
JK462	REM	-82.5	0
JK462	REM	-80	0
JK462	REM	-77.5	0
JK462	REM	-75	0
JK462	REM	-72.5	0
JK462	REM	-70	0
JK462	REM	-67.5	0
JK462	REM	-65	9.09091
JK462	REM	-62.5	9.09091
JK462	REM	-60	9.09091
JK462	REM	-57.5	18.1818
JK462	REM	-55	18.1818
JK462	REM	-52.5	18.1818
JK462	REM	-50	18.1818
JK462	REM	-47.5	18.1818
JK462	REM	-45	27.2727
JK462	REM	-42.5	27.2727
JK462	REM	-40	27.2727
JK462	REM	-37.5	27.2727
JK462	REM	-35	27.2727
JK462	REM	-32.5	27.2727
JK462	REM	-30	27.2727
JK462	REM	-27.5	9.09091
JK462	REM	-25	9.09091
JK462	REM	-22.5	9.09091
JK462	REM	-20	9.09091
JK462	REM	-17.5	9.09091
JK462	REM	-15	0
JK462	REM	-12.5	0
JK462	REM	-10	0
JK462	REM	-7.5	0
JK462	REM	-5	0
JK462	REM	-2.5	0
JK462	REM	0	0
JK462	REM	2.5	0
JK462	REM	5	0
JK462	REM	7.5	0
JK462	REM	10	0
JK462	REM	12.5	0
JK462	REM	15	0
JK462	REM	17.5	0
JK462	REM	20	0
JK462	REM	22.5	0
JK462	REM	25	0
JK462	REM	27.5	0
JK462	REM	30	0
JK462	REM	32.5	0
JK462	REM	35	0
JK462	REM	37.5	0
JK462	REM	40	0
JK462	REM	42.5	0
JK462	REM	45	0
JK462	REM	47.5	0
JK462	REM	50	0
JK462	REM	52.5	0
JK462	REM	55	0
JK462	REM	57.5	0
JK462	REM	60	0
JK462	REM	62.5	0
JK462	REM	65	0
JK462	REM	67.5	0
JK462	REM	70	0
JK462	REM	72.5	0
JK462	REM	75	0
JK462	REM	77.5	0
JK462	REM	80	0
JK462	REM	82.5	0
JK462	REM	85	9.09091
JK462	REM	87.5	9.09091
JK462	REM	90	9.09091
JK462	REM	92.5	9.09091
JK462	REM	95	9.09091
JK462	REM	97.5	9.09091
JK462	REM	100	9.09091
JK462	REM	102.5	9.09091
JK462	REM	105	9.09091
JK462	REM	107.5	9.09091
JK462	REM	110	9.09091
JK462	REM	112.5	9.09091
JK462	REM	115	0
JK462	REM	117.5	0
JK462	REM	120	0
JK462	REM	122.5	0
JK462	REM	125	0
JK462	REM	127.5	0
JK462	REM	130	0
JK462	REM	132.5	0
JK462	REM	135	0
JK462	REM	137.5	0
JK462	REM	140	0
JK462	REM	142.5	0
JK462	REM	145	0
JK462	REM	147.5	0
JK462	REM	150	0
JK462	REM	152.5	0
JK462	REM	155	0
JK462	REM	157.5	0
JK462	REM	160	0
JK462	REM	162.5	0
JK462	REM	165	0
JK462	REM	167.5	0
JK462	REM	170	0
JK462	REM	172.5	0
JK462	REM	175	9.09091
JK462	REM	177.5	9.09091
JK462	REM	180	18.1818
JK462	Wake	-120	0
JK462	Wake	-117.5	0
JK462	Wake	-115	0
JK462	Wake	-112.5	0
JK462	Wake	-110	0
JK462	Wake	-107.5	0
JK462	Wake	-105	0
JK462	Wake	-102.5	0
JK462	Wake	-100	0
JK462	Wake	-97.5	0
JK462	Wake	-95	0
JK462	Wake	-92.5	0
JK462	Wake	-90	0
JK462	Wake	-87.5	0
JK462	Wake	-85	0
JK462	Wake	-82.5	0
JK462	Wake	-80	0
JK462	Wake	-77.5	0
JK462	Wake	-75	0
JK462	Wake	-72.5	0
JK462	Wake	-70	0
JK462	Wake	-67.5	0
JK462	Wake	-65	0
JK462	Wake	-62.5	0
JK462	Wake	-60	0
JK462	Wake	-57.5	0
JK462	Wake	-55	0
JK462	Wake	-52.5	0
JK462	Wake	-50	0
JK462	Wake	-47.5	0
JK462	Wake	-45	0
JK462	Wake	-42.5	0
JK462	Wake	-40	0
JK462	Wake	-37.5	0
JK462	Wake	-35	0
JK462	Wake	-32.5	0
JK462	Wake	-30	0
JK462	Wake	-27.5	0
JK462	Wake	-25	0
JK462	Wake	-22.5	0
JK462	Wake	-20	0
JK462	Wake	-17.5	0
JK462	Wake	-15	0
JK462	Wake	-12.5	0
JK462	Wake	-10	0
JK462	Wake	-7.5	0
JK462	Wake	-5	0
JK462	Wake	-2.5	0
JK462	Wake	0	0
JK462	Wake	2.5	0
JK462	Wake	5	0
JK462	Wake	7.5	0
JK462	Wake	10	0
JK462	Wake	12.5	0
JK462	Wake	15	0
JK462	Wake	17.5	0
JK462	Wake	20	9.09091
JK462	Wake	22.5	9.09091
JK462	Wake	25	9.09091
JK462	Wake	27.5	9.09091
JK462	Wake	30	9.09091
JK462	Wake	32.5	9.09091
JK462	Wake	35	9.09091
JK462	Wake	37.5	9.09091
JK462	Wake	40	9.09091
JK462	Wake	42.5	9.09091
JK462	Wake	45	9.09091
JK462	Wake	47.5	9.09091
JK462	Wake	50	9.09091
JK462	Wake	52.5	9.09091
JK462	Wake	55	9.09091
JK462	Wake	57.5	9.09091
JK462	Wake	60	9.09091
JK462	Wake	62.5	9.09091
JK462	Wake	65	9.09091
JK462	Wake	67.5	0
JK462	Wake	70	0
JK462	Wake	72.5	0
JK462	Wake	75	0
JK462	Wake	77.5	0
JK462	Wake	80	0
JK462	Wake	82.5	0
JK462	Wake	85	0
JK462	Wake	87.5	0
JK462	Wake	90	0
JK462	Wake	92.5	9.09091
JK462	Wake	95	9.09091
JK462	Wake	97.5	9.09091
JK462	Wake	100	9.09091
JK462	Wake	102.5	9.09091
JK462	Wake	105	9.09091
JK462	Wake	107.5	9.09091
JK462	Wake	110	9.09091
JK462	Wake	112.5	9.09091
JK462	Wake	115	9.09091
JK462	Wake	117.5	0
JK462	Wake	120	9.09091
JK462	Wake	122.5	9.09091
JK462	Wake	125	9.09091
JK462	Wake	127.5	9.09091
JK462	Wake	130	9.09091
JK462	Wake	132.5	9.09091
JK462	Wake	135	9.09091
JK462	Wake	137.5	9.09091
JK462	Wake	140	9.09091
JK462	Wake	142.5	9.09091
JK462	Wake	145	9.09091
JK462	Wake	147.5	9.09091
JK462	Wake	150	9.09091
JK462	Wake	152.5	9.09091
JK462	Wake	155	9.09091
JK462	Wake	157.5	9.09091
JK462	Wake	160	9.09091
JK462	Wake	162.5	9.09091
JK462	Wake	165	9.09091
JK462	Wake	167.5	9.09091
JK462	Wake	170	9.09091
JK462	Wake	172.5	9.09091
JK462	Wake	175	9.09091
JK462	Wake	177.5	9.09091
JK462	Wake	180	9.09091
JK462	NREM	-120	100
JK462	NREM	-117.5	100
JK462	NREM	-115	100
JK462	NREM	-112.5	100
JK462	NREM	-110	100
JK462	NREM	-107.5	100
JK462	NREM	-105	100
JK462	NREM	-102.5	100
JK462	NREM	-100	100
JK462	NREM	-97.5	100
JK462	NREM	-95	100
JK462	NREM	-92.5	100
JK462	NREM	-90	100
JK462	NREM	-87.5	100
JK462	NREM	-85	100
JK462	NREM	-82.5	100
JK462	NREM	-80	100
JK462	NREM	-77.5	100
JK462	NREM	-75	100
JK462	NREM	-72.5	90.9091
JK462	NREM	-70	81.8182
JK462	NREM	-67.5	81.8182
JK462	NREM	-65	81.8182
JK462	NREM	-62.5	81.8182
JK462	NREM	-60	81.8182
JK462	NREM	-57.5	81.8182
JK462	NREM	-55	81.8182
JK462	NREM	-52.5	72.7273
JK462	NREM	-50	72.7273
JK462	NREM	-47.5	72.7273
JK462	NREM	-45	72.7273
JK462	NREM	-42.5	72.7273
JK462	NREM	-40	72.7273
JK462	NREM	-37.5	72.7273
JK462	NREM	-35	72.7273
JK462	NREM	-32.5	72.7273
JK462	NREM	-30	72.7273
JK462	NREM	-27.5	90.9091
JK462	NREM	-25	90.9091
JK462	NREM	-22.5	90.9091
JK462	NREM	-20	90.9091
JK462	NREM	-17.5	90.9091
JK462	NREM	-15	100
JK462	NREM	-12.5	100
JK462	NREM	-10	100
JK462	NREM	-7.5	100
JK462	NREM	-5	100
JK462	NREM	-2.5	100
JK462	NREM	0	100
JK462	NREM	2.5	100
JK462	NREM	5	100
JK462	NREM	7.5	100
JK462	NREM	10	100
JK462	NREM	12.5	100
JK462	NREM	15	100
JK462	NREM	17.5	100
JK462	NREM	20	90.9091
JK462	NREM	22.5	90.9091
JK462	NREM	25	90.9091
JK462	NREM	27.5	90.9091
JK462	NREM	30	90.9091
JK462	NREM	32.5	90.9091
JK462	NREM	35	90.9091
JK462	NREM	37.5	90.9091
JK462	NREM	40	90.9091
JK462	NREM	42.5	90.9091
JK462	NREM	45	90.9091
JK462	NREM	47.5	90.9091
JK462	NREM	50	90.9091
JK462	NREM	52.5	90.9091
JK462	NREM	55	90.9091
JK462	NREM	57.5	90.9091
JK462	NREM	60	90.9091
JK462	NREM	62.5	90.9091
JK462	NREM	65	90.9091
JK462	NREM	67.5	100
JK462	NREM	70	100
JK462	NREM	72.5	100
JK462	NREM	75	100
JK462	NREM	77.5	90.9091
JK462	NREM	80	90.9091
JK462	NREM	82.5	90.9091
JK462	NREM	85	90.9091
JK462	NREM	87.5	90.9091
JK462	NREM	90	90.9091
JK462	NREM	92.5	81.8182
JK462	NREM	95	81.8182
JK462	NREM	97.5	72.7273
JK462	NREM	100	72.7273
JK462	NREM	102.5	81.8182
JK462	NREM	105	81.8182
JK462	NREM	107.5	81.8182
JK462	NREM	110	81.8182
JK462	NREM	112.5	81.8182
JK462	NREM	115	90.9091
JK462	NREM	117.5	100
JK462	NREM	120	90.9091
JK462	NREM	122.5	90.9091
JK462	NREM	125	90.9091
JK462	NREM	127.5	90.9091
JK462	NREM	130	90.9091
JK462	NREM	132.5	90.9091
JK462	NREM	135	90.9091
JK462	NREM	137.5	90.9091
JK462	NREM	140	90.9091
JK462	NREM	142.5	90.9091
JK462	NREM	145	90.9091
JK462	NREM	147.5	90.9091
JK462	NREM	150	90.9091
JK462	NREM	152.5	90.9091
JK462	NREM	155	90.9091
JK462	NREM	157.5	90.9091
JK462	NREM	160	90.9091
JK462	NREM	162.5	90.9091
JK462	NREM	165	90.9091
JK462	NREM	167.5	81.8182
JK462	NREM	170	81.8182
JK462	NREM	172.5	72.7273
JK462	NREM	175	72.7273
JK462	NREM	177.5	72.7273
JK462	NREM	180	72.7273

## Sheet: ExtData8g
mouse	ev	time	val	pc
JK459	JK459-1	-120	-0.425219	pc1
JK459	JK459-1	-117.5	-0.263201	pc1
JK459	JK459-1	-115	-0.130473	pc1
JK459	JK459-1	-112.5	-0.149261	pc1
JK459	JK459-1	-110	-0.263408	pc1
JK459	JK459-1	-107.5	-0.317527	pc1
JK459	JK459-1	-105	-0.3094	pc1
JK459	JK459-1	-102.5	-0.356372	pc1
JK459	JK459-1	-100	-0.468681	pc1
JK459	JK459-1	-97.5	-0.55512	pc1
JK459	JK459-1	-95	-0.570277	pc1
JK459	JK459-1	-92.5	-0.519686	pc1
JK459	JK459-1	-90	-0.391598	pc1
JK459	JK459-1	-87.5	-0.19042	pc1
JK459	JK459-1	-85	0.0048966	pc1
JK459	JK459-1	-82.5	0.10836034726401288	pc1
JK459	JK459-1	-80	0.1457552946744594	pc1
JK459	JK459-1	-77.5	0.19461622680201537	pc1
JK459	JK459-1	-75	0.20343237377593776	pc1
JK459	JK459-1	-72.5	0.0718939	pc1
JK459	JK459-1	-70	-0.124369	pc1
JK459	JK459-1	-67.5	-0.229131	pc1
JK459	JK459-1	-65	-0.242287	pc1
JK459	JK459-1	-62.5	-0.276332	pc1
JK459	JK459-1	-60	-0.369502	pc1
JK459	JK459-1	-57.5	-0.45825	pc1
JK459	JK459-1	-55	-0.473427	pc1
JK459	JK459-1	-52.5	-0.392623	pc1
JK459	JK459-1	-50	-0.233086	pc1
JK459	JK459-1	-47.5	-0.0664958	pc1
JK459	JK459-1	-45	-0.0106997	pc1
JK459	JK459-1	-42.5	-0.104226	pc1
JK459	JK459-1	-40	-0.24545	pc1
JK459	JK459-1	-37.5	-0.34212	pc1
JK459	JK459-1	-35	-0.400302	pc1
JK459	JK459-1	-32.5	-0.440727	pc1
JK459	JK459-1	-30	-0.452235	pc1
JK459	JK459-1	-27.5	-0.430307	pc1
JK459	JK459-1	-25	-0.389415	pc1
JK459	JK459-1	-22.5	-0.317205	pc1
JK459	JK459-1	-20	-0.17119	pc1
JK459	JK459-1	-17.5	0.018459678680694064	pc1
JK459	JK459-1	-15	0.1146223240213175	pc1
JK459	JK459-1	-12.5	0.045878889771192394	pc1
JK459	JK459-1	-10	-0.0944802	pc1
JK459	JK459-1	-7.5	-0.206577	pc1
JK459	JK459-1	-5	-0.296093	pc1
JK459	JK459-1	-2.5	-0.386016	pc1
JK459	JK459-1	0	-0.432339	pc1
JK459	JK459-1	2.5	-0.393724	pc1
JK459	JK459-1	5	-0.338786	pc1
JK459	JK459-1	7.5	-0.379502	pc1
JK459	JK459-1	10	-0.513804	pc1
JK459	JK459-1	12.5	-0.638008	pc1
JK459	JK459-1	15	-0.675775	pc1
JK459	JK459-1	17.5	-0.631003	pc1
JK459	JK459-1	20	-0.557815	pc1
JK459	JK459-1	22.5	-0.495269	pc1
JK459	JK459-1	25	-0.423828	pc1
JK459	JK459-1	27.5	-0.302592	pc1
JK459	JK459-1	30	-0.163558	pc1
JK459	JK459-1	32.5	-0.140258	pc1
JK459	JK459-1	35	-0.310632	pc1
JK459	JK459-1	37.5	-0.554233	pc1
JK459	JK459-1	40	-0.685964	pc1
JK459	JK459-1	42.5	-0.648366	pc1
JK459	JK459-1	45	-0.508916	pc1
JK459	JK459-1	47.5	-0.357428	pc1
JK459	JK459-1	50	-0.252225	pc1
JK459	JK459-1	52.5	-0.226982	pc1
JK459	JK459-1	55	-0.282858	pc1
JK459	JK459-1	57.5	-0.390555	pc1
JK459	JK459-1	60	-0.524212	pc1
JK459	JK459-1	62.5	-0.642339	pc1
JK459	JK459-1	65	-0.681984	pc1
JK459	JK459-1	67.5	-0.629925	pc1
JK459	JK459-1	70	-0.548645	pc1
JK459	JK459-1	72.5	-0.49939	pc1
JK459	JK459-1	75	-0.467133	pc1
JK459	JK459-1	77.5	-0.384473	pc1
JK459	JK459-1	80	-0.218575	pc1
JK459	JK459-1	82.5	-0.0158209	pc1
JK459	JK459-1	85	0.14333099369844643	pc1
JK459	JK459-1	87.5	0.20167324981296325	pc1
JK459	JK459-1	90	0.14745920679311195	pc1
JK459	JK459-1	92.5	0.0323317	pc1
JK459	JK459-1	95	-0.0679554	pc1
JK459	JK459-1	97.5	-0.130248	pc1
JK459	JK459-1	100	-0.176543	pc1
JK459	JK459-1	102.5	-0.228315	pc1
JK459	JK459-1	105	-0.303833	pc1
JK459	JK459-1	107.5	-0.409019	pc1
JK459	JK459-1	110	-0.507938	pc1
JK459	JK459-1	112.5	-0.553196	pc1
JK459	JK459-1	115	-0.544606	pc1
JK459	JK459-1	117.5	-0.513224	pc1
JK459	JK459-1	120	-0.479068	pc1
JK459	JK459-1	122.5	-0.457714	pc1
JK459	JK459-1	125	-0.452256	pc1
JK459	JK459-1	127.5	-0.424356	pc1
JK459	JK459-1	130	-0.323888	pc1
JK459	JK459-1	132.5	-0.147043	pc1
JK459	JK459-1	135	0.0349746	pc1
JK459	JK459-1	137.5	0.10485101701934026	pc1
JK459	JK459-1	140	-0.0111538	pc1
JK459	JK459-1	142.5	-0.265877	pc1
JK459	JK459-1	145	-0.514511	pc1
JK459	JK459-1	147.5	-0.643262	pc1
JK459	JK459-1	150	-0.652134	pc1
JK459	JK459-1	152.5	-0.593363	pc1
JK459	JK459-1	155	-0.504329	pc1
JK459	JK459-1	157.5	-0.417284	pc1
JK459	JK459-1	160	-0.356217	pc1
JK459	JK459-1	162.5	-0.321823	pc1
JK459	JK459-1	165	-0.313504	pc1
JK459	JK459-1	167.5	-0.321599	pc1
JK459	JK459-1	170	-0.29615	pc1
JK459	JK459-1	172.5	-0.184502	pc1
JK459	JK459-1	175	0.011564762751163613	pc1
JK459	JK459-1	177.5	0.22637019964378702	pc1
JK459	JK459-1	-120	0.7117230927290187	pc2
JK459	JK459-1	-117.5	0.44255334098369653	pc2
JK459	JK459-1	-115	-0.0553921	pc2
JK459	JK459-1	-112.5	-0.440646	pc2
JK459	JK459-1	-110	-0.527967	pc2
JK459	JK459-1	-107.5	-0.453815	pc2
JK459	JK459-1	-105	-0.304299	pc2
JK459	JK459-1	-102.5	0.0410552	pc2
JK459	JK459-1	-100	0.5907129336176122	pc2
JK459	JK459-1	-97.5	1.1245407462264376	pc2
JK459	JK459-1	-95	1.4306244108863047	pc2
JK459	JK459-1	-92.5	1.4056636779446434	pc2
JK459	JK459-1	-90	1.0000434936698899	pc2
JK459	JK459-1	-87.5	0.2919166946645605	pc2
JK459	JK459-1	-85	-0.438652	pc2
JK459	JK459-1	-82.5	-0.901206	pc2
JK459	JK459-1	-80	-1.06083	pc2
JK459	JK459-1	-77.5	-1.07743	pc2
JK459	JK459-1	-75	-1.04134	pc2
JK459	JK459-1	-72.5	-0.956043	pc2
JK459	JK459-1	-70	-0.866855	pc2
JK459	JK459-1	-67.5	-0.811369	pc2
JK459	JK459-1	-65	-0.738872	pc2
JK459	JK459-1	-62.5	-0.542023	pc2
JK459	JK459-1	-60	-0.157446	pc2
JK459	JK459-1	-57.5	0.30540975073934845	pc2
JK459	JK459-1	-55	0.5749301947366434	pc2
JK459	JK459-1	-52.5	0.43328036928331376	pc2
JK459	JK459-1	-50	-0.0716564	pc2
JK459	JK459-1	-47.5	-0.62377	pc2
JK459	JK459-1	-45	-0.873737	pc2
JK459	JK459-1	-42.5	-0.725258	pc2
JK459	JK459-1	-40	-0.371696	pc2
JK459	JK459-1	-37.5	-0.0336213	pc2
JK459	JK459-1	-35	0.24250769688780113	pc2
JK459	JK459-1	-32.5	0.5195549654642818	pc2
JK459	JK459-1	-30	0.8448285305663177	pc2
JK459	JK459-1	-27.5	1.1843725781853167	pc2
JK459	JK459-1	-25	1.4038499860802434	pc2
JK459	JK459-1	-22.5	1.3261279267749757	pc2
JK459	JK459-1	-20	0.8437194839970324	pc2
JK459	JK459-1	-17.5	0.0580019	pc2
JK459	JK459-1	-15	-0.680709	pc2
JK459	JK459-1	-12.5	-1.04016	pc2
JK459	JK459-1	-10	-1.02336	pc2
JK459	JK459-1	-7.5	-0.855001	pc2
JK459	JK459-1	-5	-0.635455	pc2
JK459	JK459-1	-2.5	-0.329377	pc2
JK459	JK459-1	0	-0.0430392	pc2
JK459	JK459-1	2.5	-0.000113995	pc2
JK459	JK459-1	5	-0.167461	pc2
JK459	JK459-1	7.5	-0.203507	pc2
JK459	JK459-1	10	0.11945526816181024	pc2
JK459	JK459-1	12.5	0.6850828158419333	pc2
JK459	JK459-1	15	1.2369033301464345	pc2
JK459	JK459-1	17.5	1.611061873472462	pc2
JK459	JK459-1	20	1.790482693110695	pc2
JK459	JK459-1	22.5	1.8176250154944267	pc2
JK459	JK459-1	25	1.6570236286263842	pc2
JK459	JK459-1	27.5	1.2066825126513248	pc2
JK459	JK459-1	30	0.5128633926569518	pc2
JK459	JK459-1	32.5	-0.110448	pc2
JK459	JK459-1	35	-0.345901	pc2
JK459	JK459-1	37.5	-0.191706	pc2
JK459	JK459-1	40	0.10920503421843744	pc2
JK459	JK459-1	42.5	0.29874801775325527	pc2
JK459	JK459-1	45	0.2359049640600833	pc2
JK459	JK459-1	47.5	-0.0425542	pc2
JK459	JK459-1	50	-0.356748	pc2
JK459	JK459-1	52.5	-0.518041	pc2
JK459	JK459-1	55	-0.463224	pc2
JK459	JK459-1	57.5	-0.218556	pc2
JK459	JK459-1	60	0.2182644770757586	pc2
JK459	JK459-1	62.5	0.7952501642883866	pc2
JK459	JK459-1	65	1.3087742352743579	pc2
JK459	JK459-1	67.5	1.58958	pc2
JK459	JK459-1	70	1.6857072033300349	pc2
JK459	JK459-1	72.5	1.7563115550813446	pc2
JK459	JK459-1	75	1.87496	pc2
JK459	JK459-1	77.5	1.9679984714773404	pc2
JK459	JK459-1	80	1.8702934381650351	pc2
JK459	JK459-1	82.5	1.4304853363364258	pc2
JK459	JK459-1	85	0.6525165581233433	pc2
JK459	JK459-1	87.5	-0.222035	pc2
JK459	JK459-1	90	-0.867747	pc2
JK459	JK459-1	92.5	-1.15203	pc2
JK459	JK459-1	95	-1.17752	pc2
JK459	JK459-1	97.5	-1.1082	pc2
JK459	JK459-1	100	-1.04722	pc2
JK459	JK459-1	102.5	-0.995401	pc2
JK459	JK459-1	105	-0.861273	pc2
JK459	JK459-1	107.5	-0.556232	pc2
JK459	JK459-1	110	-0.0891591	pc2
JK459	JK459-1	112.5	0.44251253529101764	pc2
JK459	JK459-1	115	0.9201787267135179	pc2
JK459	JK459-1	117.5	1.2551525250634685	pc2
JK459	JK459-1	120	1.4232231846874286	pc2
JK459	JK459-1	122.5	1.4584526462928795	pc2
JK459	JK459-1	125	1.360393005613698	pc2
JK459	JK459-1	127.5	1.0533214479346404	pc2
JK459	JK459-1	130	0.5158957682694908	pc2
JK459	JK459-1	132.5	-0.11238	pc2
JK459	JK459-1	135	-0.624707	pc2
JK459	JK459-1	137.5	-0.877268	pc2
JK459	JK459-1	140	-0.78104	pc2
JK459	JK459-1	142.5	-0.310137	pc2
JK459	JK459-1	145	0.389044	pc2
JK459	JK459-1	147.5	1.0464342499968962	pc2
JK459	JK459-1	150	1.4912284331606884	pc2
JK459	JK459-1	152.5	1.7268760836931982	pc2
JK459	JK459-1	155	1.832405564902213	pc2
JK459	JK459-1	157.5	1.884748103700055	pc2
JK459	JK459-1	160	1.9200388056318982	pc2
JK459	JK459-1	162.5	1.9311679183205956	pc2
JK459	JK459-1	165	1.9270044657278669	pc2
JK459	JK459-1	167.5	1.9492071995267655	pc2
JK459	JK459-1	170	1.9981632487160728	pc2
JK459	JK459-1	172.5	1.9830607531797837	pc2
JK459	JK459-1	175	1.7476209244413268	pc2
JK459	JK459-1	177.5	1.1522758914735187	pc2
JK459	JK459-2	-120	-0.573866	pc1
JK459	JK459-2	-117.5	-0.446012	pc1
JK459	JK459-2	-115	-0.177656	pc1
JK459	JK459-2	-112.5	0.0978127	pc1
JK459	JK459-2	-110	0.28739723606622875	pc1
JK459	JK459-2	-107.5	0.36381826930040273	pc1
JK459	JK459-2	-105	0.29295373266117875	pc1
JK459	JK459-2	-102.5	0.052772502165445406	pc1
JK459	JK459-2	-100	-0.273609	pc1
JK459	JK459-2	-97.5	-0.529855	pc1
JK459	JK459-2	-95	-0.628149	pc1
JK459	JK459-2	-92.5	-0.587025	pc1
JK459	JK459-2	-90	-0.466096	pc1
JK459	JK459-2	-87.5	-0.342934	pc1
JK459	JK459-2	-85	-0.297943	pc1
JK459	JK459-2	-82.5	-0.339661	pc1
JK459	JK459-2	-80	-0.380878	pc1
JK459	JK459-2	-77.5	-0.326432	pc1
JK459	JK459-2	-75	-0.148168	pc1
JK459	JK459-2	-72.5	0.11013223258889342	pc1
JK459	JK459-2	-70	0.3595937614499969	pc1
JK459	JK459-2	-67.5	0.5286786759680658	pc1
JK459	JK459-2	-65	0.6348567117778708	pc1
JK459	JK459-2	-62.5	0.7728946461772244	pc1
JK459	JK459-2	-60	0.9993051589875436	pc1
JK459	JK459-2	-57.5	1.2495254106071463	pc1
JK459	JK459-2	-55	1.4028912251429948	pc1
JK459	JK459-2	-52.5	1.420564663920923	pc1
JK459	JK459-2	-50	1.4050180235895602	pc1
JK459	JK459-2	-47.5	1.5128397190410594	pc1
JK459	JK459-2	-45	1.776864822262025	pc1
JK459	JK459-2	-42.5	2.0299203778046224	pc1
JK459	JK459-2	-40	2.0525171392993125	pc1
JK459	JK459-2	-37.5	1.7724953350079344	pc1
JK459	JK459-2	-35	1.3052917639307826	pc1
JK459	JK459-2	-32.5	0.836499	pc1
JK459	JK459-2	-30	0.46253380888754725	pc1
JK459	JK459-2	-27.5	0.1514125279313171	pc1
JK459	JK459-2	-25	-0.124974	pc1
JK459	JK459-2	-22.5	-0.321943	pc1
JK459	JK459-2	-20	-0.420377	pc1
JK459	JK459-2	-17.5	-0.454207	pc1
JK459	JK459-2	-15	-0.431476	pc1
JK459	JK459-2	-12.5	-0.353731	pc1
JK459	JK459-2	-10	-0.295291	pc1
JK459	JK459-2	-7.5	-0.349773	pc1
JK459	JK459-2	-5	-0.491809	pc1
JK459	JK459-2	-2.5	-0.594471	pc1
JK459	JK459-2	0	-0.589462	pc1
JK459	JK459-2	2.5	-0.522415	pc1
JK459	JK459-2	5	-0.465474	pc1
JK459	JK459-2	7.5	-0.436439	pc1
JK459	JK459-2	10	-0.38992	pc1
JK459	JK459-2	12.5	-0.274286	pc1
JK459	JK459-2	15	-0.104864	pc1
JK459	JK459-2	17.5	0.0397828	pc1
JK459	JK459-2	20	0.0764783	pc1
JK459	JK459-2	22.5	-0.0310183	pc1
JK459	JK459-2	25	-0.217102	pc1
JK459	JK459-2	27.5	-0.368004	pc1
JK459	JK459-2	30	-0.459453	pc1
JK459	JK459-2	32.5	-0.51943	pc1
JK459	JK459-2	35	-0.521613	pc1
JK459	JK459-2	37.5	-0.445527	pc1
JK459	JK459-2	40	-0.356698	pc1
JK459	JK459-2	42.5	-0.353012	pc1
JK459	JK459-2	45	-0.458613	pc1
JK459	JK459-2	47.5	-0.596036	pc1
JK459	JK459-2	50	-0.66344	pc1
JK459	JK459-2	52.5	-0.614342	pc1
JK459	JK459-2	55	-0.483238	pc1
JK459	JK459-2	57.5	-0.356689	pc1
JK459	JK459-2	60	-0.294811	pc1
JK459	JK459-2	62.5	-0.285555	pc1
JK459	JK459-2	65	-0.27909	pc1
JK459	JK459-2	67.5	-0.256273	pc1
JK459	JK459-2	70	-0.262265	pc1
JK459	JK459-2	72.5	-0.339476	pc1
JK459	JK459-2	75	-0.447643	pc1
JK459	JK459-2	77.5	-0.504336	pc1
JK459	JK459-2	80	-0.452677	pc1
JK459	JK459-2	82.5	-0.284504	pc1
JK459	JK459-2	85	-0.0719713	pc1
JK459	JK459-2	87.5	0.0542218	pc1
JK459	JK459-2	90	0.013314864601632706	pc1
JK459	JK459-2	92.5	-0.144342	pc1
JK459	JK459-2	95	-0.296549	pc1
JK459	JK459-2	97.5	-0.400332	pc1
JK459	JK459-2	100	-0.496864	pc1
JK459	JK459-2	102.5	-0.58308	pc1
JK459	JK459-2	105	-0.614691	pc1
JK459	JK459-2	107.5	-0.598346	pc1
JK459	JK459-2	110	-0.575997	pc1
JK459	JK459-2	112.5	-0.555896	pc1
JK459	JK459-2	115	-0.509173	pc1
JK459	JK459-2	117.5	-0.416033	pc1
JK459	JK459-2	120	-0.30447	pc1
JK459	JK459-2	122.5	-0.224164	pc1
JK459	JK459-2	125	-0.176768	pc1
JK459	JK459-2	127.5	-0.121331	pc1
JK459	JK459-2	130	-0.047572	pc1
JK459	JK459-2	132.5	0.0248975	pc1
JK459	JK459-2	135	0.10983191495300725	pc1
JK459	JK459-2	137.5	0.23405741541992345	pc1
JK459	JK459-2	140	0.3832162038099029	pc1
JK459	JK459-2	142.5	0.5380629132730239	pc1
JK459	JK459-2	145	0.7092714449150789	pc1
JK459	JK459-2	147.5	0.904869	pc1
JK459	JK459-2	150	1.12187	pc1
JK459	JK459-2	152.5	1.351457545855637	pc1
JK459	JK459-2	155	1.5763211300372513	pc1
JK459	JK459-2	157.5	1.7847915779744257	pc1
JK459	JK459-2	160	1.8985559637517235	pc1
JK459	JK459-2	162.5	1.7422484313605526	pc1
JK459	JK459-2	165	1.2668835315327298	pc1
JK459	JK459-2	167.5	0.668016	pc1
JK459	JK459-2	170	0.1516081472378627	pc1
JK459	JK459-2	172.5	-0.21052	pc1
JK459	JK459-2	175	-0.395238	pc1
JK459	JK459-2	177.5	-0.423804	pc1
JK459	JK459-2	-120	0.8119430733529531	pc2
JK459	JK459-2	-117.5	0.8212239724001396	pc2
JK459	JK459-2	-115	0.29998264750871423	pc2
JK459	JK459-2	-112.5	-0.483998	pc2
JK459	JK459-2	-110	-1.10467	pc2
JK459	JK459-2	-107.5	-1.37042	pc2
JK459	JK459-2	-105	-1.29693	pc2
JK459	JK459-2	-102.5	-0.906021	pc2
JK459	JK459-2	-100	-0.241378	pc2
JK459	JK459-2	-97.5	0.5314672701839708	pc2
JK459	JK459-2	-95	1.185676908247921	pc2
JK459	JK459-2	-92.5	1.5725544784095058	pc2
JK459	JK459-2	-90	1.6809654307440536	pc2
JK459	JK459-2	-87.5	1.6323939475946094	pc2
JK459	JK459-2	-85	1.6124172568557842	pc2
JK459	JK459-2	-82.5	1.7253966816526365	pc2
JK459	JK459-2	-80	1.9199825107027408	pc2
JK459	JK459-2	-77.5	2.0788287715630167	pc2
JK459	JK459-2	-75	2.1366189712847756	pc2
JK459	JK459-2	-72.5	2.1015559945268154	pc2
JK459	JK459-2	-70	2.0157895839631457	pc2
JK459	JK459-2	-67.5	1.9304639525308607	pc2
JK459	JK459-2	-65	1.8854609840788894	pc2
JK459	JK459-2	-62.5	1.8628591195278446	pc2
JK459	JK459-2	-60	1.798938312467494	pc2
JK459	JK459-2	-57.5	1.6840246045748555	pc2
JK459	JK459-2	-55	1.595905470164444	pc2
JK459	JK459-2	-52.5	1.6049079082296915	pc2
JK459	JK459-2	-50	1.6743473997647664	pc2
JK459	JK459-2	-47.5	1.6803029174386068	pc2
JK459	JK459-2	-45	1.55345	pc2
JK459	JK459-2	-42.5	1.3585678745315748	pc2
JK459	JK459-2	-40	1.170665214960089	pc2
JK459	JK459-2	-37.5	0.9245406849640188	pc2
JK459	JK459-2	-35	0.4761546043776604	pc2
JK459	JK459-2	-32.5	-0.179164	pc2
JK459	JK459-2	-30	-0.809909	pc2
JK459	JK459-2	-27.5	-1.14479	pc2
JK459	JK459-2	-25	-1.15277	pc2
JK459	JK459-2	-22.5	-1.01377	pc2
JK459	JK459-2	-20	-0.850115	pc2
JK459	JK459-2	-17.5	-0.684546	pc2
JK459	JK459-2	-15	-0.600059	pc2
JK459	JK459-2	-12.5	-0.671878	pc2
JK459	JK459-2	-10	-0.767028	pc2
JK459	JK459-2	-7.5	-0.615516	pc2
JK459	JK459-2	-5	-0.119678	pc2
JK459	JK459-2	-2.5	0.4973165744199745	pc2
JK459	JK459-2	0	0.9390268380766859	pc2
JK459	JK459-2	2.5	1.152324896715642	pc2
JK459	JK459-2	5	1.2748970007622207	pc2
JK459	JK459-2	7.5	1.3714327298823017	pc2
JK459	JK459-2	10	1.3288557853753338	pc2
JK459	JK459-2	12.5	0.970701	pc2
JK459	JK459-2	15	0.27702826779781387	pc2
JK459	JK459-2	17.5	-0.507834	pc2
JK459	JK459-2	20	-1.04328	pc2
JK459	JK459-2	22.5	-1.15559	pc2
JK459	JK459-2	25	-0.93342	pc2
JK459	JK459-2	27.5	-0.580287	pc2
JK459	JK459-2	30	-0.177415	pc2
JK459	JK459-2	32.5	0.2953287716133073	pc2
JK459	JK459-2	35	0.7381606916675479	pc2
JK459	JK459-2	37.5	0.9450394524405665	pc2
JK459	JK459-2	40	0.8447212895684559	pc2
JK459	JK459-2	42.5	0.6431952276966675	pc2
JK459	JK459-2	45	0.6605398201946667	pc2
JK459	JK459-2	47.5	0.9763590914644895	pc2
JK459	JK459-2	50	1.360762851900183	pc2
JK459	JK459-2	52.5	1.5859782115975887	pc2
JK459	JK459-2	55	1.6394694192684192	pc2
JK459	JK459-2	57.5	1.6335105552126257	pc2
JK459	JK459-2	60	1.644884243113483	pc2
JK459	JK459-2	62.5	1.6402370149377112	pc2
JK459	JK459-2	65	1.482148231112011	pc2
JK459	JK459-2	67.5	1.0712158450234686	pc2
JK459	JK459-2	70	0.5597291668523967	pc2
JK459	JK459-2	72.5	0.2780804259115813	pc2
JK459	JK459-2	75	0.35924223368786673	pc2
JK459	JK459-2	77.5	0.5896573028041192	pc2
JK459	JK459-2	80	0.6316754820928155	pc2
JK459	JK459-2	82.5	0.2964158462143996	pc2
JK459	JK459-2	85	-0.290706	pc2
JK459	JK459-2	87.5	-0.754111	pc2
JK459	JK459-2	90	-0.792871	pc2
JK459	JK459-2	92.5	-0.440796	pc2
JK459	JK459-2	95	0.0070295	pc2
JK459	JK459-2	97.5	0.33403	pc2
JK459	JK459-2	100	0.5996261996878035	pc2
JK459	JK459-2	102.5	0.9230560113031537	pc2
JK459	JK459-2	105	1.2657006870258942	pc2
JK459	JK459-2	107.5	1.5409440190355972	pc2
JK459	JK459-2	110	1.7358729445319538	pc2
JK459	JK459-2	112.5	1.8624184786935722	pc2
JK459	JK459-2	115	1.9260193234684007	pc2
JK459	JK459-2	117.5	1.9400758660662178	pc2
JK459	JK459-2	120	1.9108787267720666	pc2
JK459	JK459-2	122.5	1.838689756892397	pc2
JK459	JK459-2	125	1.748324940011972	pc2
JK459	JK459-2	127.5	1.6984852374230854	pc2
JK459	JK459-2	130	1.749097550130412	pc2
JK459	JK459-2	132.5	1.8995715620397111	pc2
JK459	JK459-2	135	2.0603510339739826	pc2
JK459	JK459-2	137.5	2.1316178482715094	pc2
JK459	JK459-2	140	2.0940515035075173	pc2
JK459	JK459-2	142.5	1.98527	pc2
JK459	JK459-2	145	1.8557574445306995	pc2
JK459	JK459-2	147.5	1.763920045257519	pc2
JK459	JK459-2	150	1.741896161202055	pc2
JK459	JK459-2	152.5	1.7797645165707745	pc2
JK459	JK459-2	155	1.833456194297841	pc2
JK459	JK459-2	157.5	1.7785072270780167	pc2
JK459	JK459-2	160	1.4531259147585105	pc2
JK459	JK459-2	162.5	0.8206480260350992	pc2
JK459	JK459-2	165	0.017327111818378767	pc2
JK459	JK459-2	167.5	-0.708485	pc2
JK459	JK459-2	170	-1.10503	pc2
JK459	JK459-2	172.5	-1.11608	pc2
JK459	JK459-2	175	-0.946652	pc2
JK459	JK459-2	177.5	-0.830188	pc2
JK459	JK459-4	-120	-0.551093	pc1
JK459	JK459-4	-117.5	-0.511622	pc1
JK459	JK459-4	-115	-0.367863	pc1
JK459	JK459-4	-112.5	-0.109515	pc1
JK459	JK459-4	-110	0.20318607523767832	pc1
JK459	JK459-4	-107.5	0.4448155270349876	pc1
JK459	JK459-4	-105	0.514723	pc1
JK459	JK459-4	-102.5	0.44164419777053654	pc1
JK459	JK459-4	-100	0.3850395043395451	pc1
JK459	JK459-4	-97.5	0.47168229815539336	pc1
JK459	JK459-4	-95	0.6331965911406623	pc1
JK459	JK459-4	-92.5	0.6983942654434169	pc1
JK459	JK459-4	-90	0.6128048030883448	pc1
JK459	JK459-4	-87.5	0.4560115477908164	pc1
JK459	JK459-4	-85	0.29135846037201757	pc1
JK459	JK459-4	-82.5	0.11338263737625791	pc1
JK459	JK459-4	-80	-0.0838233	pc1
JK459	JK459-4	-77.5	-0.261441	pc1
JK459	JK459-4	-75	-0.352481	pc1
JK459	JK459-4	-72.5	-0.335102	pc1
JK459	JK459-4	-70	-0.274725	pc1
JK459	JK459-4	-67.5	-0.250866	pc1
JK459	JK459-4	-65	-0.270495	pc1
JK459	JK459-4	-62.5	-0.287531	pc1
JK459	JK459-4	-60	-0.293116	pc1
JK459	JK459-4	-57.5	-0.331657	pc1
JK459	JK459-4	-55	-0.414004	pc1
JK459	JK459-4	-52.5	-0.487079	pc1
JK459	JK459-4	-50	-0.510421	pc1
JK459	JK459-4	-47.5	-0.499053	pc1
JK459	JK459-4	-45	-0.475467	pc1
JK459	JK459-4	-42.5	-0.427677	pc1
JK459	JK459-4	-40	-0.323122	pc1
JK459	JK459-4	-37.5	-0.139809	pc1
JK459	JK459-4	-35	0.10390018554735383	pc1
JK459	JK459-4	-32.5	0.33068977631016677	pc1
JK459	JK459-4	-30	0.4317569274240515	pc1
JK459	JK459-4	-27.5	0.3577438390828904	pc1
JK459	JK459-4	-25	0.19739489539983537	pc1
JK459	JK459-4	-22.5	0.10708237364308185	pc1
JK459	JK459-4	-20	0.14163659935573383	pc1
JK459	JK459-4	-17.5	0.21954304428659305	pc1
JK459	JK459-4	-15	0.23979364196208633	pc1
JK459	JK459-4	-12.5	0.17063835477432587	pc1
JK459	JK459-4	-10	0.058841878015919974	pc1
JK459	JK459-4	-7.5	-0.027578	pc1
JK459	JK459-4	-5	-0.0773087	pc1
JK459	JK459-4	-2.5	-0.12283	pc1
JK459	JK459-4	0	-0.1784	pc1
JK459	JK459-4	2.5	-0.246202	pc1
JK459	JK459-4	5	-0.330067	pc1
JK459	JK459-4	7.5	-0.410129	pc1
JK459	JK459-4	10	-0.459277	pc1
JK459	JK459-4	12.5	-0.477679	pc1
JK459	JK459-4	15	-0.478768	pc1
JK459	JK459-4	17.5	-0.473694	pc1
JK459	JK459-4	20	-0.471184	pc1
JK459	JK459-4	22.5	-0.460145	pc1
JK459	JK459-4	25	-0.391668	pc1
JK459	JK459-4	27.5	-0.232609	pc1
JK459	JK459-4	30	-0.0617121	pc1
JK459	JK459-4	32.5	-0.0350668	pc1
JK459	JK459-4	35	-0.199972	pc1
JK459	JK459-4	37.5	-0.420556	pc1
JK459	JK459-4	40	-0.538128	pc1
JK459	JK459-4	42.5	-0.52681	pc1
JK459	JK459-4	45	-0.474835	pc1
JK459	JK459-4	47.5	-0.473048	pc1
JK459	JK459-4	50	-0.52329	pc1
JK459	JK459-4	52.5	-0.55495	pc1
JK459	JK459-4	55	-0.530183	pc1
JK459	JK459-4	57.5	-0.48548	pc1
JK459	JK459-4	60	-0.485661	pc1
JK459	JK459-4	62.5	-0.559108	pc1
JK459	JK459-4	65	-0.657212	pc1
JK459	JK459-4	67.5	-0.697926	pc1
JK459	JK459-4	70	-0.650218	pc1
JK459	JK459-4	72.5	-0.550283	pc1
JK459	JK459-4	75	-0.437388	pc1
JK459	JK459-4	77.5	-0.304085	pc1
JK459	JK459-4	80	-0.1269	pc1
JK459	JK459-4	82.5	0.0706087	pc1
JK459	JK459-4	85	0.20023181188196126	pc1
JK459	JK459-4	87.5	0.17381583438966375	pc1
JK459	JK459-4	90	0.00418059	pc1
JK459	JK459-4	92.5	-0.198185	pc1
JK459	JK459-4	95	-0.351442	pc1
JK459	JK459-4	97.5	-0.4322	pc1
JK459	JK459-4	100	-0.396497	pc1
JK459	JK459-4	102.5	-0.242632	pc1
JK459	JK459-4	105	-0.108501	pc1
JK459	JK459-4	107.5	-0.142183	pc1
JK459	JK459-4	110	-0.303537	pc1
JK459	JK459-4	112.5	-0.405183	pc1
JK459	JK459-4	115	-0.33534	pc1
JK459	JK459-4	117.5	-0.158735	pc1
JK459	JK459-4	120	-0.0184199	pc1
JK459	JK459-4	122.5	0.0011703	pc1
JK459	JK459-4	125	-0.0828297	pc1
JK459	JK459-4	127.5	-0.202838	pc1
JK459	JK459-4	130	-0.316282	pc1
JK459	JK459-4	132.5	-0.41894	pc1
JK459	JK459-4	135	-0.491028	pc1
JK459	JK459-4	137.5	-0.4935	pc1
JK459	JK459-4	140	-0.426327	pc1
JK459	JK459-4	142.5	-0.343558	pc1
JK459	JK459-4	145	-0.301566	pc1
JK459	JK459-4	147.5	-0.300595	pc1
JK459	JK459-4	150	-0.301029	pc1
JK459	JK459-4	152.5	-0.291959	pc1
JK459	JK459-4	155	-0.286895	pc1
JK459	JK459-4	157.5	-0.265971	pc1
JK459	JK459-4	160	-0.196214	pc1
JK459	JK459-4	162.5	-0.100308	pc1
JK459	JK459-4	165	-0.0422849	pc1
JK459	JK459-4	167.5	-0.0551104	pc1
JK459	JK459-4	170	-0.124778	pc1
JK459	JK459-4	172.5	-0.227406	pc1
JK459	JK459-4	175	-0.346617	pc1
JK459	JK459-4	177.5	-0.445482	pc1
JK459	JK459-4	-120	0.21653147402656567	pc2
JK459	JK459-4	-117.5	0.46111428895895623	pc2
JK459	JK459-4	-115	0.45402645805337327	pc2
JK459	JK459-4	-112.5	0.0367214	pc2
JK459	JK459-4	-110	-0.657011	pc2
JK459	JK459-4	-107.5	-1.2769	pc2
JK459	JK459-4	-105	-1.59027	pc2
JK459	JK459-4	-102.5	-1.65213	pc2
JK459	JK459-4	-100	-1.64867	pc2
JK459	JK459-4	-97.5	-1.67952	pc2
JK459	JK459-4	-95	-1.71161	pc2
JK459	JK459-4	-92.5	-1.70115	pc2
JK459	JK459-4	-90	-1.67019	pc2
JK459	JK459-4	-87.5	-1.63486	pc2
JK459	JK459-4	-85	-1.56097	pc2
JK459	JK459-4	-82.5	-1.42552	pc2
JK459	JK459-4	-80	-1.24463	pc2
JK459	JK459-4	-77.5	-1.04667	pc2
JK459	JK459-4	-75	-0.886691	pc2
JK459	JK459-4	-72.5	-0.818548	pc2
JK459	JK459-4	-70	-0.805967	pc2
JK459	JK459-4	-67.5	-0.755183	pc2
JK459	JK459-4	-65	-0.653469	pc2
JK459	JK459-4	-62.5	-0.57721	pc2
JK459	JK459-4	-60	-0.510173	pc2
JK459	JK459-4	-57.5	-0.301603	pc2
JK459	JK459-4	-55	0.10026994803295357	pc2
JK459	JK459-4	-52.5	0.5543155301311877	pc2
JK459	JK459-4	-50	0.911996	pc2
JK459	JK459-4	-47.5	1.144438303679202	pc2
JK459	JK459-4	-45	1.2745231784295985	pc2
JK459	JK459-4	-42.5	1.2853208306936255	pc2
JK459	JK459-4	-40	1.1095010409136585	pc2
JK459	JK459-4	-37.5	0.6720224920193527	pc2
JK459	JK459-4	-35	-0.00988372	pc2
JK459	JK459-4	-32.5	-0.755814	pc2
JK459	JK459-4	-30	-1.3145	pc2
JK459	JK459-4	-27.5	-1.54425	pc2
JK459	JK459-4	-25	-1.52033	pc2
JK459	JK459-4	-22.5	-1.46073	pc2
JK459	JK459-4	-20	-1.49972	pc2
JK459	JK459-4	-17.5	-1.57077	pc2
JK459	JK459-4	-15	-1.55226	pc2
JK459	JK459-4	-12.5	-1.4418	pc2
JK459	JK459-4	-10	-1.31617	pc2
JK459	JK459-4	-7.5	-1.20499	pc2
JK459	JK459-4	-5	-1.08179	pc2
JK459	JK459-4	-2.5	-0.919512	pc2
JK459	JK459-4	0	-0.70411	pc2
JK459	JK459-4	2.5	-0.421222	pc2
JK459	JK459-4	5	-0.0897851	pc2
JK459	JK459-4	7.5	0.19024787640016078	pc2
JK459	JK459-4	10	0.31467090975468515	pc2
JK459	JK459-4	12.5	0.3123254822258877	pc2
JK459	JK459-4	15	0.3362060321461964	pc2
JK459	JK459-4	17.5	0.503885	pc2
JK459	JK459-4	20	0.7827506900224479	pc2
JK459	JK459-4	22.5	1.008253637022481	pc2
JK459	JK459-4	25	0.9359424121499917	pc2
JK459	JK459-4	27.5	0.41770620695499056	pc2
JK459	JK459-4	30	-0.331774	pc2
JK459	JK459-4	32.5	-0.829768	pc2
JK459	JK459-4	35	-0.801032	pc2
JK459	JK459-4	37.5	-0.402593	pc2
JK459	JK459-4	40	0.0257024	pc2
JK459	JK459-4	42.5	0.2504271844940731	pc2
JK459	JK459-4	45	0.26174046362937475	pc2
JK459	JK459-4	47.5	0.2829334336820876	pc2
JK459	JK459-4	50	0.5270570568906402	pc2
JK459	JK459-4	52.5	0.8834261868033011	pc2
JK459	JK459-4	55	1.0349237465761911	pc2
JK459	JK459-4	57.5	0.844789	pc2
JK459	JK459-4	60	0.5041206893035063	pc2
JK459	JK459-4	62.5	0.3342515415295962	pc2
JK459	JK459-4	65	0.4882289767073563	pc2
JK459	JK459-4	67.5	0.8508473254218045	pc2
JK459	JK459-4	70	1.2030492405275945	pc2
JK459	JK459-4	72.5	1.4283494456793493	pc2
JK459	JK459-4	75	1.5212253116364147	pc2
JK459	JK459-4	77.5	1.4598913765812516	pc2
JK459	JK459-4	80	1.14689	pc2
JK459	JK459-4	82.5	0.5147046249300278	pc2
JK459	JK459-4	85	-0.277667	pc2
JK459	JK459-4	87.5	-0.871381	pc2
JK459	JK459-4	90	-1.04522	pc2
JK459	JK459-4	92.5	-0.88907	pc2
JK459	JK459-4	95	-0.587598	pc2
JK459	JK459-4	97.5	-0.284247	pc2
JK459	JK459-4	100	-0.169799	pc2
JK459	JK459-4	102.5	-0.342274	pc2
JK459	JK459-4	105	-0.572067	pc2
JK459	JK459-4	107.5	-0.510347	pc2
JK459	JK459-4	110	-0.134139	pc2
JK459	JK459-4	112.5	0.19051040919776993	pc2
JK459	JK459-4	115	0.0967646	pc2
JK459	JK459-4	117.5	-0.411482	pc2
JK459	JK459-4	120	-0.990561	pc2
JK459	JK459-4	122.5	-1.31136	pc2
JK459	JK459-4	125	-1.29824	pc2
JK459	JK459-4	127.5	-1.06211	pc2
JK459	JK459-4	130	-0.71816	pc2
JK459	JK459-4	132.5	-0.290273	pc2
JK459	JK459-4	135	0.20836667671618397	pc2
JK459	JK459-4	137.5	0.6755986438819127	pc2
JK459	JK459-4	140	0.9852594484594889	pc2
JK459	JK459-4	142.5	1.099438851040288	pc2
JK459	JK459-4	145	1.0844219327628897	pc2
JK459	JK459-4	147.5	1.0577363059999045	pc2
JK459	JK459-4	150	1.1177823830133893	pc2
JK459	JK459-4	152.5	1.2859545123287655	pc2
JK459	JK459-4	155	1.4965327149438656	pc2
JK459	JK459-4	157.5	1.644732900043761	pc2
JK459	JK459-4	160	1.6447137144604191	pc2
JK459	JK459-4	162.5	1.4447878196720392	pc2
JK459	JK459-4	165	1.0286561498164573	pc2
JK459	JK459-4	167.5	0.47124407940193336	pc2
JK459	JK459-4	170	-0.0181497	pc2
JK459	JK459-4	172.5	-0.213331	pc2
JK459	JK459-4	175	-0.034362	pc2
JK459	JK459-4	177.5	0.424235	pc2
JK459	JK459-5	-120	-0.362691	pc1
JK459	JK459-5	-117.5	-0.506301	pc1
JK459	JK459-5	-115	-0.573539	pc1
JK459	JK459-5	-112.5	-0.613695	pc1
JK459	JK459-5	-110	-0.616569	pc1
JK459	JK459-5	-107.5	-0.564754	pc1
JK459	JK459-5	-105	-0.507009	pc1
JK459	JK459-5	-102.5	-0.508844	pc1
JK459	JK459-5	-100	-0.551559	pc1
JK459	JK459-5	-97.5	-0.544601	pc1
JK459	JK459-5	-95	-0.422299	pc1
JK459	JK459-5	-92.5	-0.203482	pc1
JK459	JK459-5	-90	0.00921234	pc1
JK459	JK459-5	-87.5	0.10483823463406959	pc1
JK459	JK459-5	-85	0.051470371321014924	pc1
JK459	JK459-5	-82.5	-0.115712	pc1
JK459	JK459-5	-80	-0.322234	pc1
JK459	JK459-5	-77.5	-0.471518	pc1
JK459	JK459-5	-75	-0.536393	pc1
JK459	JK459-5	-72.5	-0.580174	pc1
JK459	JK459-5	-70	-0.640199	pc1
JK459	JK459-5	-67.5	-0.67852	pc1
JK459	JK459-5	-65	-0.649115	pc1
JK459	JK459-5	-62.5	-0.531934	pc1
JK459	JK459-5	-60	-0.331979	pc1
JK459	JK459-5	-57.5	-0.117105	pc1
JK459	JK459-5	-55	-0.00942488	pc1
JK459	JK459-5	-52.5	-0.0698088	pc1
JK459	JK459-5	-50	-0.233702	pc1
JK459	JK459-5	-47.5	-0.413014	pc1
JK459	JK459-5	-45	-0.569863	pc1
JK459	JK459-5	-42.5	-0.661284	pc1
JK459	JK459-5	-40	-0.643758	pc1
JK459	JK459-5	-37.5	-0.524975	pc1
JK459	JK459-5	-35	-0.340203	pc1
JK459	JK459-5	-32.5	-0.148984	pc1
JK459	JK459-5	-30	-0.0634716	pc1
JK459	JK459-5	-27.5	-0.169216	pc1
JK459	JK459-5	-25	-0.407083	pc1
JK459	JK459-5	-22.5	-0.613451	pc1
JK459	JK459-5	-20	-0.670127	pc1
JK459	JK459-5	-17.5	-0.562579	pc1
JK459	JK459-5	-15	-0.3632	pc1
JK459	JK459-5	-12.5	-0.217677	pc1
JK459	JK459-5	-10	-0.249223	pc1
JK459	JK459-5	-7.5	-0.424232	pc1
JK459	JK459-5	-5	-0.591017	pc1
JK459	JK459-5	-2.5	-0.656703	pc1
JK459	JK459-5	0	-0.644472	pc1
JK459	JK459-5	2.5	-0.592027	pc1
JK459	JK459-5	5	-0.485643	pc1
JK459	JK459-5	7.5	-0.30681	pc1
JK459	JK459-5	10	-0.0985491	pc1
JK459	JK459-5	12.5	0.025343032623189057	pc1
JK459	JK459-5	15	-0.0305127	pc1
JK459	JK459-5	17.5	-0.21826	pc1
JK459	JK459-5	20	-0.396638	pc1
JK459	JK459-5	22.5	-0.514648	pc1
JK459	JK459-5	25	-0.613767	pc1
JK459	JK459-5	27.5	-0.690937	pc1
JK459	JK459-5	30	-0.70298	pc1
JK459	JK459-5	32.5	-0.650922	pc1
JK459	JK459-5	35	-0.571318	pc1
JK459	JK459-5	37.5	-0.487759	pc1
JK459	JK459-5	40	-0.414618	pc1
JK459	JK459-5	42.5	-0.370541	pc1
JK459	JK459-5	45	-0.350446	pc1
JK459	JK459-5	47.5	-0.311889	pc1
JK459	JK459-5	50	-0.215686	pc1
JK459	JK459-5	52.5	-0.062395	pc1
JK459	JK459-5	55	0.12493278874935722	pc1
JK459	JK459-5	57.5	0.3220231260865409	pc1
JK459	JK459-5	60	0.49890363641813673	pc1
JK459	JK459-5	62.5	0.6487781695013514	pc1
JK459	JK459-5	65	0.7944343532054609	pc1
JK459	JK459-5	67.5	0.9208327546067557	pc1
JK459	JK459-5	70	0.9783703993423053	pc1
JK459	JK459-5	72.5	0.9840766691878181	pc1
JK459	JK459-5	75	1.03476	pc1
JK459	JK459-5	77.5	1.191716987148007	pc1
JK459	JK459-5	80	1.3941839510131262	pc1
JK459	JK459-5	82.5	1.5209205587858536	pc1
JK459	JK459-5	85	1.4932279561355968	pc1
JK459	JK459-5	87.5	1.2840667648694244	pc1
JK459	JK459-5	90	0.936395	pc1
JK459	JK459-5	92.5	0.5550979190628602	pc1
JK459	JK459-5	95	0.19643515791417995	pc1
JK459	JK459-5	97.5	-0.118389	pc1
JK459	JK459-5	100	-0.316867	pc1
JK459	JK459-5	102.5	-0.358189	pc1
JK459	JK459-5	105	-0.31109	pc1
JK459	JK459-5	107.5	-0.254342	pc1
JK459	JK459-5	110	-0.179861	pc1
JK459	JK459-5	112.5	-0.0600441	pc1
JK459	JK459-5	115	0.0675905	pc1
JK459	JK459-5	117.5	0.142208	pc1
JK459	JK459-5	120	0.11416813927338514	pc1
JK459	JK459-5	122.5	-0.0427775	pc1
JK459	JK459-5	125	-0.265342	pc1
JK459	JK459-5	127.5	-0.428001	pc1
JK459	JK459-5	130	-0.46661	pc1
JK459	JK459-5	132.5	-0.413748	pc1
JK459	JK459-5	135	-0.350398	pc1
JK459	JK459-5	137.5	-0.345851	pc1
JK459	JK459-5	140	-0.418767	pc1
JK459	JK459-5	142.5	-0.530465	pc1
JK459	JK459-5	145	-0.603659	pc1
JK459	JK459-5	147.5	-0.592541	pc1
JK459	JK459-5	150	-0.525992	pc1
JK459	JK459-5	152.5	-0.444116	pc1
JK459	JK459-5	155	-0.338473	pc1
JK459	JK459-5	157.5	-0.196989	pc1
JK459	JK459-5	160	-0.0683854	pc1
JK459	JK459-5	162.5	-0.0439577	pc1
JK459	JK459-5	165	-0.17977	pc1
JK459	JK459-5	167.5	-0.42351	pc1
JK459	JK459-5	170	-0.635085	pc1
JK459	JK459-5	172.5	-0.715946	pc1
JK459	JK459-5	175	-0.689568	pc1
JK459	JK459-5	177.5	-0.646304	pc1
JK459	JK459-5	-120	-0.92154	pc2
JK459	JK459-5	-117.5	-0.563705	pc2
JK459	JK459-5	-115	-0.23922	pc2
JK459	JK459-5	-112.5	0.12421146697313071	pc2
JK459	JK459-5	-110	0.5413109463569532	pc2
JK459	JK459-5	-107.5	0.9144304757915243	pc2
JK459	JK459-5	-105	1.1807000869094122	pc2
JK459	JK459-5	-102.5	1.3714045308968774	pc2
JK459	JK459-5	-100	1.491151422929665	pc2
JK459	JK459-5	-97.5	1.4412966786096268	pc2
JK459	JK459-5	-95	1.078502051999893	pc2
JK459	JK459-5	-92.5	0.3600952550348925	pc2
JK459	JK459-5	-90	-0.502489	pc2
JK459	JK459-5	-87.5	-1.13565	pc2
JK459	JK459-5	-85	-1.3298	pc2
JK459	JK459-5	-82.5	-1.15049	pc2
JK459	JK459-5	-80	-0.806152	pc2
JK459	JK459-5	-77.5	-0.506366	pc2
JK459	JK459-5	-75	-0.274742	pc2
JK459	JK459-5	-72.5	0.0502379	pc2
JK459	JK459-5	-70	0.5145496529923128	pc2
JK459	JK459-5	-67.5	0.9555011385881951	pc2
JK459	JK459-5	-65	1.198702658512146	pc2
JK459	JK459-5	-62.5	1.126590463725027	pc2
JK459	JK459-5	-60	0.6686041808920647	pc2
JK459	JK459-5	-57.5	-0.0545609	pc2
JK459	JK459-5	-55	-0.68274	pc2
JK459	JK459-5	-52.5	-0.910737	pc2
JK459	JK459-5	-50	-0.744643	pc2
JK459	JK459-5	-47.5	-0.355975	pc2
JK459	JK459-5	-45	0.11482052676346079	pc2
JK459	JK459-5	-42.5	0.5409922319476654	pc2
JK459	JK459-5	-40	0.8202549167714823	pc2
JK459	JK459-5	-37.5	0.8890781159352773	pc2
JK459	JK459-5	-35	0.653072	pc2
JK459	JK459-5	-32.5	0.0883126	pc2
JK459	JK459-5	-30	-0.551737	pc2
JK459	JK459-5	-27.5	-0.851896	pc2
JK459	JK459-5	-25	-0.638951	pc2
JK459	JK459-5	-22.5	-0.138205	pc2
JK459	JK459-5	-20	0.2816885529020685	pc2
JK459	JK459-5	-17.5	0.3605831556174798	pc2
JK459	JK459-5	-15	0.033204079907863754	pc2
JK459	JK459-5	-12.5	-0.466641	pc2
JK459	JK459-5	-10	-0.691024	pc2
JK459	JK459-5	-7.5	-0.391266	pc2
JK459	JK459-5	-5	0.24642678195917153	pc2
JK459	JK459-5	-2.5	0.8427026451555948	pc2
JK459	JK459-5	0	1.1791325249485312	pc2
JK459	JK459-5	2.5	1.2468364561973244	pc2
JK459	JK459-5	5	1.0512597112298803	pc2
JK459	JK459-5	7.5	0.548061	pc2
JK459	JK459-5	10	-0.167007	pc2
JK459	JK459-5	12.5	-0.774947	pc2
JK459	JK459-5	15	-0.991738	pc2
JK459	JK459-5	17.5	-0.818877	pc2
JK459	JK459-5	20	-0.467306	pc2
JK459	JK459-5	22.5	-0.0982357	pc2
JK459	JK459-5	25	0.28886130660458637	pc2
JK459	JK459-5	27.5	0.7107642735062183	pc2
JK459	JK459-5	30	1.084283851789035	pc2
JK459	JK459-5	32.5	1.324075590600776	pc2
JK459	JK459-5	35	1.448326241155581	pc2
JK459	JK459-5	37.5	1.5386160854436173	pc2
JK459	JK459-5	40	1.6499124131501648	pc2
JK459	JK459-5	42.5	1.7752940765424499	pc2
JK459	JK459-5	45	1.8662289482253522	pc2
JK459	JK459-5	47.5	1.8738397943413516	pc2
JK459	JK459-5	50	1.7954595244656144	pc2
JK459	JK459-5	52.5	1.6840319854662453	pc2
JK459	JK459-5	55	1.6008317288357834	pc2
JK459	JK459-5	57.5	1.580170735074025	pc2
JK459	JK459-5	60	1.6205627461469945	pc2
JK459	JK459-5	62.5	1.6673758498740416	pc2
JK459	JK459-5	65	1.654241137076035	pc2
JK459	JK459-5	67.5	1.5958020760266562	pc2
JK459	JK459-5	70	1.5678830637870835	pc2
JK459	JK459-5	72.5	1.5911169350853689	pc2
JK459	JK459-5	75	1.6023374248488604	pc2
JK459	JK459-5	77.5	1.544069632997074	pc2
JK459	JK459-5	80	1.4427610129459403	pc2
JK459	JK459-5	82.5	1.3491990752649128	pc2
JK459	JK459-5	85	1.2114943995032534	pc2
JK459	JK459-5	87.5	0.8728302123132784	pc2
JK459	JK459-5	90	0.2390131046351753	pc2
JK459	JK459-5	92.5	-0.511959	pc2
JK459	JK459-5	95	-0.979891	pc2
JK459	JK459-5	97.5	-0.953616	pc2
JK459	JK459-5	100	-0.660651	pc2
JK459	JK459-5	102.5	-0.466228	pc2
JK459	JK459-5	105	-0.473421	pc2
JK459	JK459-5	107.5	-0.562086	pc2
JK459	JK459-5	110	-0.685154	pc2
JK459	JK459-5	112.5	-0.912215	pc2
JK459	JK459-5	115	-1.21722	pc2
JK459	JK459-5	117.5	-1.43418	pc2
JK459	JK459-5	120	-1.40158	pc2
JK459	JK459-5	122.5	-1.04808	pc2
JK459	JK459-5	125	-0.450803	pc2
JK459	JK459-5	127.5	0.14195154677173394	pc2
JK459	JK459-5	130	0.44126258828659626	pc2
JK459	JK459-5	132.5	0.340899	pc2
JK459	JK459-5	135	0.0466391	pc2
JK459	JK459-5	137.5	-0.0915651	pc2
JK459	JK459-5	140	0.0937867	pc2
JK459	JK459-5	142.5	0.4995108623511753	pc2
JK459	JK459-5	145	0.9163659796954033	pc2
JK459	JK459-5	147.5	1.1991969615265239	pc2
JK459	JK459-5	150	1.3190011283699448	pc2
JK459	JK459-5	152.5	1.2812284061944583	pc2
JK459	JK459-5	155	1.014233830213049	pc2
JK459	JK459-5	157.5	0.44700025463679205	pc2
JK459	JK459-5	160	-0.267929	pc2
JK459	JK459-5	162.5	-0.774625	pc2
JK459	JK459-5	165	-0.813339	pc2
JK459	JK459-5	167.5	-0.421517	pc2
JK459	JK459-5	170	0.13843548233110622	pc2
JK459	JK459-5	172.5	0.6117990905121375	pc2
JK459	JK459-5	175	0.9099797220968598	pc2
JK459	JK459-5	177.5	1.090632179212429	pc2
JK459	JK459-6	-120	-0.167393	pc1
JK459	JK459-6	-117.5	-0.469398	pc1
JK459	JK459-6	-115	-0.643432	pc1
JK459	JK459-6	-112.5	-0.691819	pc1
JK459	JK459-6	-110	-0.654829	pc1
JK459	JK459-6	-107.5	-0.5799	pc1
JK459	JK459-6	-105	-0.49327	pc1
JK459	JK459-6	-102.5	-0.397009	pc1
JK459	JK459-6	-100	-0.2961	pc1
JK459	JK459-6	-97.5	-0.229557	pc1
JK459	JK459-6	-95	-0.243813	pc1
JK459	JK459-6	-92.5	-0.333946	pc1
JK459	JK459-6	-90	-0.45158	pc1
JK459	JK459-6	-87.5	-0.548455	pc1
JK459	JK459-6	-85	-0.594568	pc1
JK459	JK459-6	-82.5	-0.590259	pc1
JK459	JK459-6	-80	-0.552188	pc1
JK459	JK459-6	-77.5	-0.470609	pc1
JK459	JK459-6	-75	-0.322576	pc1
JK459	JK459-6	-72.5	-0.159688	pc1
JK459	JK459-6	-70	-0.10883	pc1
JK459	JK459-6	-67.5	-0.229334	pc1
JK459	JK459-6	-65	-0.435582	pc1
JK459	JK459-6	-62.5	-0.595493	pc1
JK459	JK459-6	-60	-0.648213	pc1
JK459	JK459-6	-57.5	-0.608364	pc1
JK459	JK459-6	-55	-0.527399	pc1
JK459	JK459-6	-52.5	-0.475474	pc1
JK459	JK459-6	-50	-0.488886	pc1
JK459	JK459-6	-47.5	-0.511105	pc1
JK459	JK459-6	-45	-0.463573	pc1
JK459	JK459-6	-42.5	-0.373883	pc1
JK459	JK459-6	-40	-0.342547	pc1
JK459	JK459-6	-37.5	-0.429963	pc1
JK459	JK459-6	-35	-0.615556	pc1
JK459	JK459-6	-32.5	-0.794146	pc1
JK459	JK459-6	-30	-0.849511	pc1
JK459	JK459-6	-27.5	-0.76177	pc1
JK459	JK459-6	-25	-0.5921	pc1
JK459	JK459-6	-22.5	-0.409177	pc1
JK459	JK459-6	-20	-0.284026	pc1
JK459	JK459-6	-17.5	-0.265306	pc1
JK459	JK459-6	-15	-0.32345	pc1
JK459	JK459-6	-12.5	-0.402878	pc1
JK459	JK459-6	-10	-0.480493	pc1
JK459	JK459-6	-7.5	-0.529643	pc1
JK459	JK459-6	-5	-0.519351	pc1
JK459	JK459-6	-2.5	-0.449225	pc1
JK459	JK459-6	0	-0.347048	pc1
JK459	JK459-6	2.5	-0.275249	pc1
JK459	JK459-6	5	-0.305847	pc1
JK459	JK459-6	7.5	-0.422981	pc1
JK459	JK459-6	10	-0.524805	pc1
JK459	JK459-6	12.5	-0.555134	pc1
JK459	JK459-6	15	-0.540716	pc1
JK459	JK459-6	17.5	-0.514443	pc1
JK459	JK459-6	20	-0.48914	pc1
JK459	JK459-6	22.5	-0.465797	pc1
JK459	JK459-6	25	-0.433014	pc1
JK459	JK459-6	27.5	-0.396718	pc1
JK459	JK459-6	30	-0.376143	pc1
JK459	JK459-6	32.5	-0.373491	pc1
JK459	JK459-6	35	-0.401108	pc1
JK459	JK459-6	37.5	-0.475386	pc1
JK459	JK459-6	40	-0.55944	pc1
JK459	JK459-6	42.5	-0.596161	pc1
JK459	JK459-6	45	-0.588696	pc1
JK459	JK459-6	47.5	-0.574135	pc1
JK459	JK459-6	50	-0.5564	pc1
JK459	JK459-6	52.5	-0.519314	pc1
JK459	JK459-6	55	-0.454087	pc1
JK459	JK459-6	57.5	-0.345278	pc1
JK459	JK459-6	60	-0.182006	pc1
JK459	JK459-6	62.5	-0.0144076	pc1
JK459	JK459-6	65	0.037697209447486515	pc1
JK459	JK459-6	67.5	-0.106649	pc1
JK459	JK459-6	70	-0.376541	pc1
JK459	JK459-6	72.5	-0.620183	pc1
JK459	JK459-6	75	-0.774266	pc1
JK459	JK459-6	77.5	-0.858528	pc1
JK459	JK459-6	80	-0.873133	pc1
JK459	JK459-6	82.5	-0.804691	pc1
JK459	JK459-6	85	-0.646639	pc1
JK459	JK459-6	87.5	-0.409791	pc1
JK459	JK459-6	90	-0.179497	pc1
JK459	JK459-6	92.5	-0.0780423	pc1
JK459	JK459-6	95	-0.131666	pc1
JK459	JK459-6	97.5	-0.245074	pc1
JK459	JK459-6	100	-0.312832	pc1
JK459	JK459-6	102.5	-0.316517	pc1
JK459	JK459-6	105	-0.290433	pc1
JK459	JK459-6	107.5	-0.23643	pc1
JK459	JK459-6	110	-0.122842	pc1
JK459	JK459-6	112.5	0.056240890719528584	pc1
JK459	JK459-6	115	0.2418853593122847	pc1
JK459	JK459-6	117.5	0.32997507716843083	pc1
JK459	JK459-6	120	0.25060608104469645	pc1
JK459	JK459-6	122.5	0.0507997	pc1
JK459	JK459-6	125	-0.13274	pc1
JK459	JK459-6	127.5	-0.223	pc1
JK459	JK459-6	130	-0.274025	pc1
JK459	JK459-6	132.5	-0.355775	pc1
JK459	JK459-6	135	-0.445376	pc1
JK459	JK459-6	137.5	-0.489549	pc1
JK459	JK459-6	140	-0.49269	pc1
JK459	JK459-6	142.5	-0.478693	pc1
JK459	JK459-6	145	-0.440394	pc1
JK459	JK459-6	147.5	-0.36459	pc1
JK459	JK459-6	150	-0.261906	pc1
JK459	JK459-6	152.5	-0.172781	pc1
JK459	JK459-6	155	-0.143019	pc1
JK459	JK459-6	157.5	-0.183103	pc1
JK459	JK459-6	160	-0.264376	pc1
JK459	JK459-6	162.5	-0.332067	pc1
JK459	JK459-6	165	-0.317329	pc1
JK459	JK459-6	167.5	-0.194951	pc1
JK459	JK459-6	170	-0.0404654	pc1
JK459	JK459-6	172.5	0.038613	pc1
JK459	JK459-6	175	0.015839389379774138	pc1
JK459	JK459-6	177.5	-0.0877135	pc1
JK459	JK459-6	-120	-0.841707	pc2
JK459	JK459-6	-117.5	-0.446008	pc2
JK459	JK459-6	-115	0.0631553	pc2
JK459	JK459-6	-112.5	0.5044939427076587	pc2
JK459	JK459-6	-110	0.8300514260940477	pc2
JK459	JK459-6	-107.5	1.043544280381171	pc2
JK459	JK459-6	-105	1.1351774414763736	pc2
JK459	JK459-6	-102.5	1.0494093169464729	pc2
JK459	JK459-6	-100	0.7070610004281349	pc2
JK459	JK459-6	-97.5	0.1559669185308518	pc2
JK459	JK459-6	-95	-0.329985	pc2
JK459	JK459-6	-92.5	-0.440938	pc2
JK459	JK459-6	-90	-0.126534	pc2
JK459	JK459-6	-87.5	0.36943083479626115	pc2
JK459	JK459-6	-85	0.7762272509756977	pc2
JK459	JK459-6	-82.5	1.0219367195573252	pc2
JK459	JK459-6	-80	1.1317287724151357	pc2
JK459	JK459-6	-77.5	1.0186315767034766	pc2
JK459	JK459-6	-75	0.5617521669738624	pc2
JK459	JK459-6	-72.5	-0.111095	pc2
JK459	JK459-6	-70	-0.594729	pc2
JK459	JK459-6	-67.5	-0.577018	pc2
JK459	JK459-6	-65	-0.138818	pc2
JK459	JK459-6	-62.5	0.40957509136725706	pc2
JK459	JK459-6	-60	0.8254901168234599	pc2
JK459	JK459-6	-57.5	0.9874165696656471	pc2
JK459	JK459-6	-55	0.8697055279946717	pc2
JK459	JK459-6	-52.5	0.5995429890628365	pc2
JK459	JK459-6	-50	0.40886512495791516	pc2
JK459	JK459-6	-47.5	0.3508704730114708	pc2
JK459	JK459-6	-45	0.20752176481232895	pc2
JK459	JK459-6	-42.5	-0.127663	pc2
JK459	JK459-6	-40	-0.438347	pc2
JK459	JK459-6	-37.5	-0.463154	pc2
JK459	JK459-6	-35	-0.131332	pc2
JK459	JK459-6	-32.5	0.4315378878951264	pc2
JK459	JK459-6	-30	0.9767799029406796	pc2
JK459	JK459-6	-27.5	1.2528203160223532	pc2
JK459	JK459-6	-25	1.1051206435689909	pc2
JK459	JK459-6	-22.5	0.5517405753170347	pc2
JK459	JK459-6	-20	-0.15246	pc2
JK459	JK459-6	-17.5	-0.661866	pc2
JK459	JK459-6	-15	-0.812252	pc2
JK459	JK459-6	-12.5	-0.624369	pc2
JK459	JK459-6	-10	-0.175072	pc2
JK459	JK459-6	-7.5	0.3720801029504649	pc2
JK459	JK459-6	-5	0.7584504217687984	pc2
JK459	JK459-6	-2.5	0.763559	pc2
JK459	JK459-6	0	0.35818824399958155	pc2
JK459	JK459-6	2.5	-0.196772	pc2
JK459	JK459-6	5	-0.475205	pc2
JK459	JK459-6	7.5	-0.269949	pc2
JK459	JK459-6	10	0.23180423618905088	pc2
JK459	JK459-6	12.5	0.728786	pc2
JK459	JK459-6	15	1.0896905279295503	pc2
JK459	JK459-6	17.5	1.3198058802058055	pc2
JK459	JK459-6	20	1.420568914475464	pc2
JK459	JK459-6	22.5	1.320153828089212	pc2
JK459	JK459-6	25	0.9414735742532242	pc2
JK459	JK459-6	27.5	0.3820301019116283	pc2
JK459	JK459-6	30	-0.113193	pc2
JK459	JK459-6	32.5	-0.401783	pc2
JK459	JK459-6	35	-0.476921	pc2
JK459	JK459-6	37.5	-0.315032	pc2
JK459	JK459-6	40	0.0814841	pc2
JK459	JK459-6	42.5	0.5742290722501008	pc2
JK459	JK459-6	45	0.9975546387045092	pc2
JK459	JK459-6	47.5	1.286868745932423	pc2
JK459	JK459-6	50	1.4356827113321826	pc2
JK459	JK459-6	52.5	1.4476440965177926	pc2
JK459	JK459-6	55	1.3181460724173168	pc2
JK459	JK459-6	57.5	0.9746715471628096	pc2
JK459	JK459-6	60	0.3406581360197512	pc2
JK459	JK459-6	62.5	-0.445407	pc2
JK459	JK459-6	65	-1.02437	pc2
JK459	JK459-6	67.5	-1.13205	pc2
JK459	JK459-6	70	-0.817691	pc2
JK459	JK459-6	72.5	-0.325201	pc2
JK459	JK459-6	75	0.16677794717093392	pc2
JK459	JK459-6	77.5	0.6203112089586303	pc2
JK459	JK459-6	80	1.0023517882298103	pc2
JK459	JK459-6	82.5	1.2019931376592037	pc2
JK459	JK459-6	85	1.060608358321473	pc2
JK459	JK459-6	87.5	0.5025421900626926	pc2
JK459	JK459-6	90	-0.274139	pc2
JK459	JK459-6	92.5	-0.893597	pc2
JK459	JK459-6	95	-1.17037	pc2
JK459	JK459-6	97.5	-1.21156	pc2
JK459	JK459-6	100	-1.19299	pc2
JK459	JK459-6	102.5	-1.19287	pc2
JK459	JK459-6	105	-1.20846	pc2
JK459	JK459-6	107.5	-1.23605	pc2
JK459	JK459-6	110	-1.29404	pc2
JK459	JK459-6	112.5	-1.37518	pc2
JK459	JK459-6	115	-1.42728	pc2
JK459	JK459-6	117.5	-1.42116	pc2
JK459	JK459-6	120	-1.3921	pc2
JK459	JK459-6	122.5	-1.37414	pc2
JK459	JK459-6	125	-1.36302	pc2
JK459	JK459-6	127.5	-1.3442	pc2
JK459	JK459-6	130	-1.28633	pc2
JK459	JK459-6	132.5	-1.16557	pc2
JK459	JK459-6	135	-1.015	pc2
JK459	JK459-6	137.5	-0.877753	pc2
JK459	JK459-6	140	-0.766194	pc2
JK459	JK459-6	142.5	-0.716476	pc2
JK459	JK459-6	145	-0.775868	pc2
JK459	JK459-6	147.5	-0.916044	pc2
JK459	JK459-6	150	-1.05239	pc2
JK459	JK459-6	152.5	-1.11813	pc2
JK459	JK459-6	155	-1.08856	pc2
JK459	JK459-6	157.5	-0.974175	pc2
JK459	JK459-6	160	-0.787345	pc2
JK459	JK459-6	162.5	-0.555046	pc2
JK459	JK459-6	165	-0.400093	pc2
JK459	JK459-6	167.5	-0.485598	pc2
JK459	JK459-6	170	-0.796309	pc2
JK459	JK459-6	172.5	-1.11415	pc2
JK459	JK459-6	175	-1.26133	pc2
JK459	JK459-6	177.5	-1.20915	pc2
JK459	JK459-7	-120	-0.345992	pc1
JK459	JK459-7	-117.5	-0.556203	pc1
JK459	JK459-7	-115	-0.651192	pc1
JK459	JK459-7	-112.5	-0.66762	pc1
JK459	JK459-7	-110	-0.657852	pc1
JK459	JK459-7	-107.5	-0.626662	pc1
JK459	JK459-7	-105	-0.57571	pc1
JK459	JK459-7	-102.5	-0.528915	pc1
JK459	JK459-7	-100	-0.501631	pc1
JK459	JK459-7	-97.5	-0.472843	pc1
JK459	JK459-7	-95	-0.394129	pc1
JK459	JK459-7	-92.5	-0.239175	pc1
JK459	JK459-7	-90	-0.0695896	pc1
JK459	JK459-7	-87.5	-0.00246737	pc1
JK459	JK459-7	-85	-0.0675912	pc1
JK459	JK459-7	-82.5	-0.178443	pc1
JK459	JK459-7	-80	-0.258455	pc1
JK459	JK459-7	-77.5	-0.306803	pc1
JK459	JK459-7	-75	-0.340002	pc1
JK459	JK459-7	-72.5	-0.326296	pc1
JK459	JK459-7	-70	-0.251225	pc1
JK459	JK459-7	-67.5	-0.21733	pc1
JK459	JK459-7	-65	-0.322541	pc1
JK459	JK459-7	-62.5	-0.4901	pc1
JK459	JK459-7	-60	-0.577654	pc1
JK459	JK459-7	-57.5	-0.532865	pc1
JK459	JK459-7	-55	-0.369292	pc1
JK459	JK459-7	-52.5	-0.141232	pc1
JK459	JK459-7	-50	0.043846562913836214	pc1
JK459	JK459-7	-47.5	0.0782692	pc1
JK459	JK459-7	-45	-0.0585358	pc1
JK459	JK459-7	-42.5	-0.274379	pc1
JK459	JK459-7	-40	-0.446277	pc1
JK459	JK459-7	-37.5	-0.532451	pc1
JK459	JK459-7	-35	-0.576829	pc1
JK459	JK459-7	-32.5	-0.60285	pc1
JK459	JK459-7	-30	-0.558869	pc1
JK459	JK459-7	-27.5	-0.396033	pc1
JK459	JK459-7	-25	-0.168162	pc1
JK459	JK459-7	-22.5	-0.0317452	pc1
JK459	JK459-7	-20	-0.110405	pc1
JK459	JK459-7	-17.5	-0.342595	pc1
JK459	JK459-7	-15	-0.539923	pc1
JK459	JK459-7	-12.5	-0.597577	pc1
JK459	JK459-7	-10	-0.551576	pc1
JK459	JK459-7	-7.5	-0.476619	pc1
JK459	JK459-7	-5	-0.429397	pc1
JK459	JK459-7	-2.5	-0.43631	pc1
JK459	JK459-7	0	-0.478829	pc1
JK459	JK459-7	2.5	-0.528966	pc1
JK459	JK459-7	5	-0.580999	pc1
JK459	JK459-7	7.5	-0.625459	pc1
JK459	JK459-7	10	-0.639602	pc1
JK459	JK459-7	12.5	-0.617621	pc1
JK459	JK459-7	15	-0.582872	pc1
JK459	JK459-7	17.5	-0.552007	pc1
JK459	JK459-7	20	-0.504912	pc1
JK459	JK459-7	22.5	-0.407667	pc1
JK459	JK459-7	25	-0.253763	pc1
JK459	JK459-7	27.5	-0.0838841	pc1
JK459	JK459-7	30	0.0342855	pc1
JK459	JK459-7	32.5	0.0509855	pc1
JK459	JK459-7	35	-0.0469542	pc1
JK459	JK459-7	37.5	-0.221492	pc1
JK459	JK459-7	40	-0.366441	pc1
JK459	JK459-7	42.5	-0.371768	pc1
JK459	JK459-7	45	-0.225127	pc1
JK459	JK459-7	47.5	-0.026169	pc1
JK459	JK459-7	50	0.0892001	pc1
JK459	JK459-7	52.5	0.0535158	pc1
JK459	JK459-7	55	-0.0721984	pc1
JK459	JK459-7	57.5	-0.163632	pc1
JK459	JK459-7	60	-0.173409	pc1
JK459	JK459-7	62.5	-0.175204	pc1
JK459	JK459-7	65	-0.260844	pc1
JK459	JK459-7	67.5	-0.411368	pc1
JK459	JK459-7	70	-0.507915	pc1
JK459	JK459-7	72.5	-0.460969	pc1
JK459	JK459-7	75	-0.288865	pc1
JK459	JK459-7	77.5	-0.101014	pc1
JK459	JK459-7	80	-0.0193122	pc1
JK459	JK459-7	82.5	-0.0844174	pc1
JK459	JK459-7	85	-0.21986	pc1
JK459	JK459-7	87.5	-0.305611	pc1
JK459	JK459-7	90	-0.316753	pc1
JK459	JK459-7	92.5	-0.335412	pc1
JK459	JK459-7	95	-0.393383	pc1
JK459	JK459-7	97.5	-0.407946	pc1
JK459	JK459-7	100	-0.323321	pc1
JK459	JK459-7	102.5	-0.208334	pc1
JK459	JK459-7	105	-0.173634	pc1
JK459	JK459-7	107.5	-0.266769	pc1
JK459	JK459-7	110	-0.433276	pc1
JK459	JK459-7	112.5	-0.546219	pc1
JK459	JK459-7	115	-0.524224	pc1
JK459	JK459-7	117.5	-0.402665	pc1
JK459	JK459-7	120	-0.268105	pc1
JK459	JK459-7	122.5	-0.150212	pc1
JK459	JK459-7	125	0.0121512	pc1
JK459	JK459-7	127.5	0.26326210106690473	pc1
JK459	JK459-7	130	0.5165229742903563	pc1
JK459	JK459-7	132.5	0.6406981283293297	pc1
JK459	JK459-7	135	0.6009975567475048	pc1
JK459	JK459-7	137.5	0.43594559463217347	pc1
JK459	JK459-7	140	0.22268819378039814	pc1
JK459	JK459-7	142.5	0.060170378540165596	pc1
JK459	JK459-7	145	-0.0358506	pc1
JK459	JK459-7	147.5	-0.131661	pc1
JK459	JK459-7	150	-0.24679	pc1
JK459	JK459-7	152.5	-0.339854	pc1
JK459	JK459-7	155	-0.384513	pc1
JK459	JK459-7	157.5	-0.392154	pc1
JK459	JK459-7	160	-0.385937	pc1
JK459	JK459-7	162.5	-0.358206	pc1
JK459	JK459-7	165	-0.277544	pc1
JK459	JK459-7	167.5	-0.171554	pc1
JK459	JK459-7	170	-0.107934	pc1
JK459	JK459-7	172.5	-0.0774749	pc1
JK459	JK459-7	175	-0.00749185	pc1
JK459	JK459-7	177.5	0.11495887026080087	pc1
JK459	JK459-7	-120	-0.530598	pc2
JK459	JK459-7	-117.5	0.013592	pc2
JK459	JK459-7	-115	0.4730575330853879	pc2
JK459	JK459-7	-112.5	0.7821614104325131	pc2
JK459	JK459-7	-110	1.0224708178585333	pc2
JK459	JK459-7	-107.5	1.2214603884395596	pc2
JK459	JK459-7	-105	1.3467010732838776	pc2
JK459	JK459-7	-102.5	1.4051546199961866	pc2
JK459	JK459-7	-100	1.4440663276228478	pc2
JK459	JK459-7	-97.5	1.465286874957363	pc2
JK459	JK459-7	-95	1.3674463199915303	pc2
JK459	JK459-7	-92.5	0.9882250188454914	pc2
JK459	JK459-7	-90	0.2991974965764673	pc2
JK459	JK459-7	-87.5	-0.431073	pc2
JK459	JK459-7	-85	-0.859032	pc2
JK459	JK459-7	-82.5	-0.936358	pc2
JK459	JK459-7	-80	-0.86167	pc2
JK459	JK459-7	-77.5	-0.773131	pc2
JK459	JK459-7	-75	-0.690861	pc2
JK459	JK459-7	-72.5	-0.668872	pc2
JK459	JK459-7	-70	-0.761983	pc2
JK459	JK459-7	-67.5	-0.840885	pc2
JK459	JK459-7	-65	-0.678508	pc2
JK459	JK459-7	-62.5	-0.25208	pc2
JK459	JK459-7	-60	0.22291313254536654	pc2
JK459	JK459-7	-57.5	0.47667525255921245	pc2
JK459	JK459-7	-55	0.30427673457508914	pc2
JK459	JK459-7	-52.5	-0.285297	pc2
JK459	JK459-7	-50	-0.977306	pc2
JK459	JK459-7	-47.5	-1.39541	pc2
JK459	JK459-7	-45	-1.41844	pc2
JK459	JK459-7	-42.5	-1.1714	pc2
JK459	JK459-7	-40	-0.838816	pc2
JK459	JK459-7	-37.5	-0.520416	pc2
JK459	JK459-7	-35	-0.186124	pc2
JK459	JK459-7	-32.5	0.1840837234788624	pc2
JK459	JK459-7	-30	0.4326119059950507	pc2
JK459	JK459-7	-27.5	0.3154062772809029	pc2
JK459	JK459-7	-25	-0.2044	pc2
JK459	JK459-7	-22.5	-0.805546	pc2
JK459	JK459-7	-20	-1.05904	pc2
JK459	JK459-7	-17.5	-0.836277	pc2
JK459	JK459-7	-15	-0.355927	pc2
JK459	JK459-7	-12.5	0.0925325	pc2
JK459	JK459-7	-10	0.32576282104003373	pc2
JK459	JK459-7	-7.5	0.27455781493722475	pc2
JK459	JK459-7	-5	0.015925759823761713	pc2
JK459	JK459-7	-2.5	-0.226505	pc2
JK459	JK459-7	0	-0.254183	pc2
JK459	JK459-7	2.5	-0.0297713	pc2
JK459	JK459-7	5	0.3683824687138629	pc2
JK459	JK459-7	7.5	0.8024337942623855	pc2
JK459	JK459-7	10	1.1337463163451638	pc2
JK459	JK459-7	12.5	1.3254220230249285	pc2
JK459	JK459-7	15	1.4447553523694676	pc2
JK459	JK459-7	17.5	1.5552457049241963	pc2
JK459	JK459-7	20	1.6366272162389646	pc2
JK459	JK459-7	22.5	1.5702354038353112	pc2
JK459	JK459-7	25	1.201029389111979	pc2
JK459	JK459-7	27.5	0.5049691053022084	pc2
JK459	JK459-7	30	-0.299173	pc2
JK459	JK459-7	32.5	-0.910645	pc2
JK459	JK459-7	35	-1.18436	pc2
JK459	JK459-7	37.5	-1.16261	pc2
JK459	JK459-7	40	-1.01901	pc2
JK459	JK459-7	42.5	-0.972101	pc2
JK459	JK459-7	45	-1.12679	pc2
JK459	JK459-7	47.5	-1.39516	pc2
JK459	JK459-7	50	-1.59165	pc2
JK459	JK459-7	52.5	-1.58966	pc2
JK459	JK459-7	55	-1.41449	pc2
JK459	JK459-7	57.5	-1.2135	pc2
JK459	JK459-7	60	-1.08848	pc2
JK459	JK459-7	62.5	-0.949359	pc2
JK459	JK459-7	65	-0.619413	pc2
JK459	JK459-7	67.5	-0.109487	pc2
JK459	JK459-7	70	0.32144128783113574	pc2
JK459	JK459-7	72.5	0.3885170335085034	pc2
JK459	JK459-7	75	0.0147664	pc2
JK459	JK459-7	77.5	-0.568254	pc2
JK459	JK459-7	80	-0.968072	pc2
JK459	JK459-7	82.5	-0.976954	pc2
JK459	JK459-7	85	-0.745342	pc2
JK459	JK459-7	87.5	-0.575325	pc2
JK459	JK459-7	90	-0.54184	pc2
JK459	JK459-7	92.5	-0.423935	pc2
JK459	JK459-7	95	-0.0962623	pc2
JK459	JK459-7	97.5	0.20197744779419316	pc2
JK459	JK459-7	100	0.14418891612554763	pc2
JK459	JK459-7	102.5	-0.269932	pc2
JK459	JK459-7	105	-0.672595	pc2
JK459	JK459-7	107.5	-0.662127	pc2
JK459	JK459-7	110	-0.179909	pc2
JK459	JK459-7	112.5	0.43152614982598364	pc2
JK459	JK459-7	115	0.7336224511103857	pc2
JK459	JK459-7	117.5	0.5286277960080912	pc2
JK459	JK459-7	120	-0.0302873	pc2
JK459	JK459-7	122.5	-0.603642	pc2
JK459	JK459-7	125	-1.00332	pc2
JK459	JK459-7	127.5	-1.29844	pc2
JK459	JK459-7	130	-1.55901	pc2
JK459	JK459-7	132.5	-1.72312	pc2
JK459	JK459-7	135	-1.74663	pc2
JK459	JK459-7	137.5	-1.67907	pc2
JK459	JK459-7	140	-1.58646	pc2
JK459	JK459-7	142.5	-1.49847	pc2
JK459	JK459-7	145	-1.4087	pc2
JK459	JK459-7	147.5	-1.29058	pc2
JK459	JK459-7	150	-1.13936	pc2
JK459	JK459-7	152.5	-0.99697	pc2
JK459	JK459-7	155	-0.913548	pc2
JK459	JK459-7	157.5	-0.892342	pc2
JK459	JK459-7	160	-0.883272	pc2
JK459	JK459-7	162.5	-0.864424	pc2
JK459	JK459-7	165	-0.893516	pc2
JK459	JK459-7	167.5	-0.988998	pc2
JK459	JK459-7	170	-1.06971	pc2
JK459	JK459-7	172.5	-1.09573	pc2
JK459	JK459-7	175	-1.13165	pc2
JK459	JK459-7	177.5	-1.2367	pc2
JK459	JK459-8	-120	2.1799222537407656	pc1
JK459	JK459-8	-117.5	2.2349909991529144	pc1
JK459	JK459-8	-115	2.40622	pc1
JK459	JK459-8	-112.5	2.809875245068419	pc1
JK459	JK459-8	-110	3.409971861314671	pc1
JK459	JK459-8	-107.5	4.089346296898256	pc1
JK459	JK459-8	-105	4.717521438973793	pc1
JK459	JK459-8	-102.5	5.145043516349067	pc1
JK459	JK459-8	-100	5.162304356285692	pc1
JK459	JK459-8	-97.5	4.580939372266707	pc1
JK459	JK459-8	-95	3.4536699106323043	pc1
JK459	JK459-8	-92.5	2.1065751456034136	pc1
JK459	JK459-8	-90	0.925407	pc1
JK459	JK459-8	-87.5	0.15768099787969056	pc1
JK459	JK459-8	-85	-0.182896	pc1
JK459	JK459-8	-82.5	-0.266801	pc1
JK459	JK459-8	-80	-0.26115	pc1
JK459	JK459-8	-77.5	-0.226361	pc1
JK459	JK459-8	-75	-0.185841	pc1
JK459	JK459-8	-72.5	-0.188887	pc1
JK459	JK459-8	-70	-0.261286	pc1
JK459	JK459-8	-67.5	-0.371824	pc1
JK459	JK459-8	-65	-0.473022	pc1
JK459	JK459-8	-62.5	-0.530823	pc1
JK459	JK459-8	-60	-0.542011	pc1
JK459	JK459-8	-57.5	-0.529512	pc1
JK459	JK459-8	-55	-0.506596	pc1
JK459	JK459-8	-52.5	-0.475939	pc1
JK459	JK459-8	-50	-0.460604	pc1
JK459	JK459-8	-47.5	-0.480428	pc1
JK459	JK459-8	-45	-0.492321	pc1
JK459	JK459-8	-42.5	-0.425069	pc1
JK459	JK459-8	-40	-0.270364	pc1
JK459	JK459-8	-37.5	-0.0832256	pc1
JK459	JK459-8	-35	0.0735981	pc1
JK459	JK459-8	-32.5	0.14949564102924726	pc1
JK459	JK459-8	-30	0.0990002	pc1
JK459	JK459-8	-27.5	-0.0971471	pc1
JK459	JK459-8	-25	-0.365502	pc1
JK459	JK459-8	-22.5	-0.560575	pc1
JK459	JK459-8	-20	-0.611206	pc1
JK459	JK459-8	-17.5	-0.571679	pc1
JK459	JK459-8	-15	-0.510023	pc1
JK459	JK459-8	-12.5	-0.435382	pc1
JK459	JK459-8	-10	-0.345673	pc1
JK459	JK459-8	-7.5	-0.25696	pc1
JK459	JK459-8	-5	-0.163531	pc1
JK459	JK459-8	-2.5	-0.0357778	pc1
JK459	JK459-8	0	0.13016198687601985	pc1
JK459	JK459-8	2.5	0.3021048519719241	pc1
JK459	JK459-8	5	0.43756810578219263	pc1
JK459	JK459-8	7.5	0.5115273491169812	pc1
JK459	JK459-8	10	0.5431785528591462	pc1
JK459	JK459-8	12.5	0.5766791640522785	pc1
JK459	JK459-8	15	0.629138	pc1
JK459	JK459-8	17.5	0.6750907732960498	pc1
JK459	JK459-8	20	0.7076843032268411	pc1
JK459	JK459-8	22.5	0.7947694399962347	pc1
JK459	JK459-8	25	1.0340607778317588	pc1
JK459	JK459-8	27.5	1.5093991882952706	pc1
JK459	JK459-8	30	2.247229621006022	pc1
JK459	JK459-8	32.5	3.0594066132481217	pc1
JK459	JK459-8	35	3.578584211006099	pc1
JK459	JK459-8	37.5	3.6398492672200224	pc1
JK459	JK459-8	40	3.397799972890642	pc1
JK459	JK459-8	42.5	3.018494840368382	pc1
JK459	JK459-8	45	2.5848630381153734	pc1
JK459	JK459-8	47.5	2.2456874066588757	pc1
JK459	JK459-8	50	2.1583810597068194	pc1
JK459	JK459-8	52.5	2.3222444258003274	pc1
JK459	JK459-8	55	2.6009930129458927	pc1
JK459	JK459-8	57.5	2.890694270694976	pc1
JK459	JK459-8	60	3.165800550683571	pc1
JK459	JK459-8	62.5	3.3529918768494826	pc1
JK459	JK459-8	65	3.3156130108164095	pc1
JK459	JK459-8	67.5	3.0183195997456513	pc1
JK459	JK459-8	70	2.605138988862092	pc1
JK459	JK459-8	72.5	2.3071629373706006	pc1
JK459	JK459-8	75	2.3416328294492854	pc1
JK459	JK459-8	77.5	2.7997614536837427	pc1
JK459	JK459-8	80	3.4921	pc1
JK459	JK459-8	82.5	4.019958578825578	pc1
JK459	JK459-8	85	4.146955791815476	pc1
JK459	JK459-8	87.5	4.020255465534258	pc1
JK459	JK459-8	90	3.9636807912559004	pc1
JK459	JK459-8	92.5	4.127336936328166	pc1
JK459	JK459-8	95	4.329856853157831	pc1
JK459	JK459-8	97.5	4.172842842308326	pc1
JK459	JK459-8	100	3.384947220290607	pc1
JK459	JK459-8	102.5	2.13556	pc1
JK459	JK459-8	105	0.9346860288338197	pc1
JK459	JK459-8	107.5	0.16151519930833474	pc1
JK459	JK459-8	110	-0.191188	pc1
JK459	JK459-8	112.5	-0.324447	pc1
JK459	JK459-8	115	-0.378521	pc1
JK459	JK459-8	117.5	-0.372375	pc1
JK459	JK459-8	120	-0.283998	pc1
JK459	JK459-8	122.5	-0.147898	pc1
JK459	JK459-8	125	-0.0561756	pc1
JK459	JK459-8	127.5	-0.0714602	pc1
JK459	JK459-8	130	-0.185392	pc1
JK459	JK459-8	132.5	-0.346638	pc1
JK459	JK459-8	135	-0.495179	pc1
JK459	JK459-8	137.5	-0.595367	pc1
JK459	JK459-8	140	-0.635909	pc1
JK459	JK459-8	142.5	-0.612617	pc1
JK459	JK459-8	145	-0.548649	pc1
JK459	JK459-8	147.5	-0.495342	pc1
JK459	JK459-8	150	-0.477666	pc1
JK459	JK459-8	152.5	-0.478265	pc1
JK459	JK459-8	155	-0.482286	pc1
JK459	JK459-8	157.5	-0.490549	pc1
JK459	JK459-8	160	-0.493535	pc1
JK459	JK459-8	162.5	-0.467112	pc1
JK459	JK459-8	165	-0.392962	pc1
JK459	JK459-8	167.5	-0.285295	pc1
JK459	JK459-8	170	-0.200028	pc1
JK459	JK459-8	172.5	-0.185328	pc1
JK459	JK459-8	175	-0.220563	pc1
JK459	JK459-8	177.5	-0.236595	pc1
JK459	JK459-8	-120	1.2094501384896654	pc2
JK459	JK459-8	-117.5	1.3264056166393197	pc2
JK459	JK459-8	-115	1.329257220894394	pc2
JK459	JK459-8	-112.5	1.131258268702926	pc2
JK459	JK459-8	-110	0.8009888013642318	pc2
JK459	JK459-8	-107.5	0.41943186408228045	pc2
JK459	JK459-8	-105	-0.000269402	pc2
JK459	JK459-8	-102.5	-0.436733	pc2
JK459	JK459-8	-100	-0.784986	pc2
JK459	JK459-8	-97.5	-0.939148	pc2
JK459	JK459-8	-95	-0.955566	pc2
JK459	JK459-8	-92.5	-0.995864	pc2
JK459	JK459-8	-90	-1.10117	pc2
JK459	JK459-8	-87.5	-1.14219	pc2
JK459	JK459-8	-85	-0.980764	pc2
JK459	JK459-8	-82.5	-0.607653	pc2
JK459	JK459-8	-80	-0.16672	pc2
JK459	JK459-8	-77.5	0.0980184	pc2
JK459	JK459-8	-75	0.017447861389259883	pc2
JK459	JK459-8	-72.5	-0.273049	pc2
JK459	JK459-8	-70	-0.411547	pc2
JK459	JK459-8	-67.5	-0.173639	pc2
JK459	JK459-8	-65	0.34869669577919277	pc2
JK459	JK459-8	-62.5	0.8721098066575129	pc2
JK459	JK459-8	-60	1.1527649168449805	pc2
JK459	JK459-8	-57.5	1.10857	pc2
JK459	JK459-8	-55	0.8049862894044189	pc2
JK459	JK459-8	-52.5	0.4412091191412963	pc2
JK459	JK459-8	-50	0.3065859486883717	pc2
JK459	JK459-8	-47.5	0.5532411856683791	pc2
JK459	JK459-8	-45	0.9944170996640626	pc2
JK459	JK459-8	-42.5	1.2885070043710627	pc2
JK459	JK459-8	-40	1.2522203576243973	pc2
JK459	JK459-8	-37.5	0.8928471410818076	pc2
JK459	JK459-8	-35	0.30434553478699156	pc2
JK459	JK459-8	-32.5	-0.332492	pc2
JK459	JK459-8	-30	-0.747426	pc2
JK459	JK459-8	-27.5	-0.722739	pc2
JK459	JK459-8	-25	-0.282197	pc2
JK459	JK459-8	-22.5	0.3130274242184454	pc2
JK459	JK459-8	-20	0.8083506999728978	pc2
JK459	JK459-8	-17.5	1.1379209581523633	pc2
JK459	JK459-8	-15	1.3402022541317027	pc2
JK459	JK459-8	-12.5	1.4383035141143075	pc2
JK459	JK459-8	-10	1.4709082256152304	pc2
JK459	JK459-8	-7.5	1.506793849668934	pc2
JK459	JK459-8	-5	1.5554262002672932	pc2
JK459	JK459-8	-2.5	1.553	pc2
JK459	JK459-8	0	1.4713602072497887	pc2
JK459	JK459-8	2.5	1.367769390415392	pc2
JK459	JK459-8	5	1.3214740924353323	pc2
JK459	JK459-8	7.5	1.3600887859746627	pc2
JK459	JK459-8	10	1.4446114673118537	pc2
JK459	JK459-8	12.5	1.523531014907192	pc2
JK459	JK459-8	15	1.5957169738611847	pc2
JK459	JK459-8	17.5	1.6957629853733236	pc2
JK459	JK459-8	20	1.8240608503101217	pc2
JK459	JK459-8	22.5	1.9327724200590999	pc2
JK459	JK459-8	25	1.956227682132839	pc2
JK459	JK459-8	27.5	1.803805589548931	pc2
JK459	JK459-8	30	1.4081800096395996	pc2
JK459	JK459-8	32.5	0.8728405383912217	pc2
JK459	JK459-8	35	0.4686316771378875	pc2
JK459	JK459-8	37.5	0.3897944373769179	pc2
JK459	JK459-8	40	0.6099481499072661	pc2
JK459	JK459-8	42.5	0.9802895173105713	pc2
JK459	JK459-8	45	1.3024490653520298	pc2
JK459	JK459-8	47.5	1.3771541994887697	pc2
JK459	JK459-8	50	1.1370078058291875	pc2
JK459	JK459-8	52.5	0.7044821512174205	pc2
JK459	JK459-8	55	0.3120221831909448	pc2
JK459	JK459-8	57.5	0.11080677829322914	pc2
JK459	JK459-8	60	0.0525291	pc2
JK459	JK459-8	62.5	0.017618119453496908	pc2
JK459	JK459-8	65	-0.0578576	pc2
JK459	JK459-8	67.5	-0.173986	pc2
JK459	JK459-8	70	-0.277833	pc2
JK459	JK459-8	72.5	-0.316024	pc2
JK459	JK459-8	75	-0.301303	pc2
JK459	JK459-8	77.5	-0.313211	pc2
JK459	JK459-8	80	-0.40763	pc2
JK459	JK459-8	82.5	-0.521477	pc2
JK459	JK459-8	85	-0.52317	pc2
JK459	JK459-8	87.5	-0.384602	pc2
JK459	JK459-8	90	-0.251991	pc2
JK459	JK459-8	92.5	-0.282497	pc2
JK459	JK459-8	95	-0.467281	pc2
JK459	JK459-8	97.5	-0.704449	pc2
JK459	JK459-8	100	-0.944872	pc2
JK459	JK459-8	102.5	-1.15814	pc2
JK459	JK459-8	105	-1.24474	pc2
JK459	JK459-8	107.5	-1.09813	pc2
JK459	JK459-8	110	-0.752305	pc2
JK459	JK459-8	112.5	-0.349688	pc2
JK459	JK459-8	115	0.0287643	pc2
JK459	JK459-8	117.5	0.3334087288243746	pc2
JK459	JK459-8	120	0.4139748011028721	pc2
JK459	JK459-8	122.5	0.1225233741654138	pc2
JK459	JK459-8	125	-0.454277	pc2
JK459	JK459-8	127.5	-0.973146	pc2
JK459	JK459-8	130	-1.10275	pc2
JK459	JK459-8	132.5	-0.793784	pc2
JK459	JK459-8	135	-0.254623	pc2
JK459	JK459-8	137.5	0.2837093515906036	pc2
JK459	JK459-8	140	0.6915676825345259	pc2
JK459	JK459-8	142.5	0.8857185851871195	pc2
JK459	JK459-8	145	0.8249682529101691	pc2
JK459	JK459-8	147.5	0.6057084683266153	pc2
JK459	JK459-8	150	0.4526935367837271	pc2
JK459	JK459-8	152.5	0.5049324826265529	pc2
JK459	JK459-8	155	0.672176	pc2
JK459	JK459-8	157.5	0.8127295405778658	pc2
JK459	JK459-8	160	0.9138269050584982	pc2
JK459	JK459-8	162.5	1.0054313388297367	pc2
JK459	JK459-8	165	1.063026224713224	pc2
JK459	JK459-8	167.5	1.0481122674660046	pc2
JK459	JK459-8	170	0.9406665556062741	pc2
JK459	JK459-8	172.5	0.7167332740724429	pc2
JK459	JK459-8	175	0.3595309075716773	pc2
JK459	JK459-8	177.5	-0.0850464	pc2
JK459	JK459-9	-120	-0.101051	pc1
JK459	JK459-9	-117.5	-0.209886	pc1
JK459	JK459-9	-115	-0.367322	pc1
JK459	JK459-9	-112.5	-0.510015	pc1
JK459	JK459-9	-110	-0.545512	pc1
JK459	JK459-9	-107.5	-0.439573	pc1
JK459	JK459-9	-105	-0.269297	pc1
JK459	JK459-9	-102.5	-0.184352	pc1
JK459	JK459-9	-100	-0.269622	pc1
JK459	JK459-9	-97.5	-0.466842	pc1
JK459	JK459-9	-95	-0.64471	pc1
JK459	JK459-9	-92.5	-0.718795	pc1
JK459	JK459-9	-90	-0.709543	pc1
JK459	JK459-9	-87.5	-0.682912	pc1
JK459	JK459-9	-85	-0.647706	pc1
JK459	JK459-9	-82.5	-0.555391	pc1
JK459	JK459-9	-80	-0.394874	pc1
JK459	JK459-9	-77.5	-0.241145	pc1
JK459	JK459-9	-75	-0.187865	pc1
JK459	JK459-9	-72.5	-0.25107	pc1
JK459	JK459-9	-70	-0.343406	pc1
JK459	JK459-9	-67.5	-0.358976	pc1
JK459	JK459-9	-65	-0.308878	pc1
JK459	JK459-9	-62.5	-0.316116	pc1
JK459	JK459-9	-60	-0.453637	pc1
JK459	JK459-9	-57.5	-0.643356	pc1
JK459	JK459-9	-55	-0.738551	pc1
JK459	JK459-9	-52.5	-0.676151	pc1
JK459	JK459-9	-50	-0.514375	pc1
JK459	JK459-9	-47.5	-0.3681	pc1
JK459	JK459-9	-45	-0.344821	pc1
JK459	JK459-9	-42.5	-0.473425	pc1
JK459	JK459-9	-40	-0.666723	pc1
JK459	JK459-9	-37.5	-0.80768	pc1
JK459	JK459-9	-35	-0.858528	pc1
JK459	JK459-9	-32.5	-0.846535	pc1
JK459	JK459-9	-30	-0.794751	pc1
JK459	JK459-9	-27.5	-0.710462	pc1
JK459	JK459-9	-25	-0.608454	pc1
JK459	JK459-9	-22.5	-0.522212	pc1
JK459	JK459-9	-20	-0.489301	pc1
JK459	JK459-9	-17.5	-0.503275	pc1
JK459	JK459-9	-15	-0.489737	pc1
JK459	JK459-9	-12.5	-0.377762	pc1
JK459	JK459-9	-10	-0.198316	pc1
JK459	JK459-9	-7.5	-0.0686283	pc1
JK459	JK459-9	-5	-0.0793662	pc1
JK459	JK459-9	-2.5	-0.231888	pc1
JK459	JK459-9	0	-0.446515	pc1
JK459	JK459-9	2.5	-0.608862	pc1
JK459	JK459-9	5	-0.666905	pc1
JK459	JK459-9	7.5	-0.657671	pc1
JK459	JK459-9	10	-0.631372	pc1
JK459	JK459-9	12.5	-0.611582	pc1
JK459	JK459-9	15	-0.589427	pc1
JK459	JK459-9	17.5	-0.532779	pc1
JK459	JK459-9	20	-0.440919	pc1
JK459	JK459-9	22.5	-0.358427	pc1
JK459	JK459-9	25	-0.294207	pc1
JK459	JK459-9	27.5	-0.190131	pc1
JK459	JK459-9	30	-0.00818428	pc1
JK459	JK459-9	32.5	0.22536350880881406	pc1
JK459	JK459-9	35	0.455285	pc1
JK459	JK459-9	37.5	0.6253934552715577	pc1
JK459	JK459-9	40	0.7036151287693605	pc1
JK459	JK459-9	42.5	0.658277	pc1
JK459	JK459-9	45	0.45162608717361996	pc1
JK459	JK459-9	47.5	0.14043907305129247	pc1
JK459	JK459-9	50	-0.15169	pc1
JK459	JK459-9	52.5	-0.391905	pc1
JK459	JK459-9	55	-0.594631	pc1
JK459	JK459-9	57.5	-0.705906	pc1
JK459	JK459-9	60	-0.667893	pc1
JK459	JK459-9	62.5	-0.493595	pc1
JK459	JK459-9	65	-0.24896	pc1
JK459	JK459-9	67.5	-0.0255626	pc1
JK459	JK459-9	70	0.11685063161857799	pc1
JK459	JK459-9	72.5	0.1897760215326104	pc1
JK459	JK459-9	75	0.2272001951442818	pc1
JK459	JK459-9	77.5	0.2445478004889419	pc1
JK459	JK459-9	80	0.21454046410674635	pc1
JK459	JK459-9	82.5	0.0636657	pc1
JK459	JK459-9	85	-0.215492	pc1
JK459	JK459-9	87.5	-0.491678	pc1
JK459	JK459-9	90	-0.638342	pc1
JK459	JK459-9	92.5	-0.669568	pc1
JK459	JK459-9	95	-0.67276	pc1
JK459	JK459-9	97.5	-0.687846	pc1
JK459	JK459-9	100	-0.688786	pc1
JK459	JK459-9	102.5	-0.659901	pc1
JK459	JK459-9	105	-0.644896	pc1
JK459	JK459-9	107.5	-0.66296	pc1
JK459	JK459-9	110	-0.662154	pc1
JK459	JK459-9	112.5	-0.632945	pc1
JK459	JK459-9	115	-0.632178	pc1
JK459	JK459-9	117.5	-0.667222	pc1
JK459	JK459-9	120	-0.686561	pc1
JK459	JK459-9	122.5	-0.658279	pc1
JK459	JK459-9	125	-0.585162	pc1
JK459	JK459-9	127.5	-0.492867	pc1
JK459	JK459-9	130	-0.434421	pc1
JK459	JK459-9	132.5	-0.463123	pc1
JK459	JK459-9	135	-0.565135	pc1
JK459	JK459-9	137.5	-0.660665	pc1
JK459	JK459-9	140	-0.697623	pc1
JK459	JK459-9	142.5	-0.681255	pc1
JK459	JK459-9	145	-0.621038	pc1
JK459	JK459-9	147.5	-0.515445	pc1
JK459	JK459-9	150	-0.382267	pc1
JK459	JK459-9	152.5	-0.256187	pc1
JK459	JK459-9	155	-0.154659	pc1
JK459	JK459-9	157.5	-0.0842891	pc1
JK459	JK459-9	160	-0.0532291	pc1
JK459	JK459-9	162.5	-0.0391703	pc1
JK459	JK459-9	165	0.00585658	pc1
JK459	JK459-9	167.5	0.10031961508619358	pc1
JK459	JK459-9	170	0.2352839501794949	pc1
JK459	JK459-9	172.5	0.4204295060657658	pc1
JK459	JK459-9	175	0.6826486687238635	pc1
JK459	JK459-9	177.5	1.0439160724964487	pc1
JK459	JK459-9	-120	-0.816538	pc2
JK459	JK459-9	-117.5	-1.06649	pc2
JK459	JK459-9	-115	-0.936365	pc2
JK459	JK459-9	-112.5	-0.600487	pc2
JK459	JK459-9	-110	-0.301352	pc2
JK459	JK459-9	-107.5	-0.247845	pc2
JK459	JK459-9	-105	-0.453021	pc2
JK459	JK459-9	-102.5	-0.663866	pc2
JK459	JK459-9	-100	-0.596802	pc2
JK459	JK459-9	-97.5	-0.214767	pc2
JK459	JK459-9	-95	0.2914009571241778	pc2
JK459	JK459-9	-92.5	0.7054337048859831	pc2
JK459	JK459-9	-90	0.9402778374116935	pc2
JK459	JK459-9	-87.5	1.033532773682837	pc2
JK459	JK459-9	-85	1.0022472607074258	pc2
JK459	JK459-9	-82.5	0.7609206004766224	pc2
JK459	JK459-9	-80	0.2760216923643342	pc2
JK459	JK459-9	-77.5	-0.248301	pc2
JK459	JK459-9	-75	-0.50273	pc2
JK459	JK459-9	-72.5	-0.395182	pc2
JK459	JK459-9	-70	-0.162034	pc2
JK459	JK459-9	-67.5	-0.132985	pc2
JK459	JK459-9	-65	-0.344414	pc2
JK459	JK459-9	-62.5	-0.475371	pc2
JK459	JK459-9	-60	-0.243357	pc2
JK459	JK459-9	-57.5	0.2697560252879223	pc2
JK459	JK459-9	-55	0.7399896706410969	pc2
JK459	JK459-9	-52.5	0.9068384784669624	pc2
JK459	JK459-9	-50	0.6884076189393527	pc2
JK459	JK459-9	-47.5	0.18969119277456048	pc2
JK459	JK459-9	-45	-0.272835	pc2
JK459	JK459-9	-42.5	-0.357139	pc2
JK459	JK459-9	-40	-0.0212086	pc2
JK459	JK459-9	-37.5	0.47621181877345004	pc2
JK459	JK459-9	-35	0.8854227465307981	pc2
JK459	JK459-9	-32.5	1.1389773122542897	pc2
JK459	JK459-9	-30	1.2758342718103552	pc2
JK459	JK459-9	-27.5	1.3432357758389062	pc2
JK459	JK459-9	-25	1.387453792573851	pc2
JK459	JK459-9	-22.5	1.454431873455576	pc2
JK459	JK459-9	-20	1.5455349484998542	pc2
JK459	JK459-9	-17.5	1.5877002315374689	pc2
JK459	JK459-9	-15	1.450527542232013	pc2
JK459	JK459-9	-12.5	1.0168614234629292	pc2
JK459	JK459-9	-10	0.3285103892212256	pc2
JK459	JK459-9	-7.5	-0.354586	pc2
JK459	JK459-9	-5	-0.725906	pc2
JK459	JK459-9	-2.5	-0.644489	pc2
JK459	JK459-9	0	-0.198004	pc2
JK459	JK459-9	2.5	0.3695548148692494	pc2
JK459	JK459-9	5	0.834023	pc2
JK459	JK459-9	7.5	1.126995353917169	pc2
JK459	JK459-9	10	1.29377	pc2
JK459	JK459-9	12.5	1.3909259258476123	pc2
JK459	JK459-9	15	1.4400495342333977	pc2
JK459	JK459-9	17.5	1.4342507011655241	pc2
JK459	JK459-9	20	1.3865788437983388	pc2
JK459	JK459-9	22.5	1.3560260585828279	pc2
JK459	JK459-9	25	1.3800283256375567	pc2
JK459	JK459-9	27.5	1.4183622671004539	pc2
JK459	JK459-9	30	1.4250036473480108	pc2
JK459	JK459-9	32.5	1.4040549469484351	pc2
JK459	JK459-9	35	1.3626867749072855	pc2
JK459	JK459-9	37.5	1.2779188645488784	pc2
JK459	JK459-9	40	1.08899	pc2
JK459	JK459-9	42.5	0.7108617033062317	pc2
JK459	JK459-9	45	0.1352983457983416	pc2
JK459	JK459-9	47.5	-0.461847	pc2
JK459	JK459-9	50	-0.797867	pc2
JK459	JK459-9	52.5	-0.712247	pc2
JK459	JK459-9	55	-0.294584	pc2
JK459	JK459-9	57.5	0.19696494144164617	pc2
JK459	JK459-9	60	0.5038283207825011	pc2
JK459	JK459-9	62.5	0.4577181102431978	pc2
JK459	JK459-9	65	0.024307322843995047	pc2
JK459	JK459-9	67.5	-0.617645	pc2
JK459	JK459-9	70	-1.18238	pc2
JK459	JK459-9	72.5	-1.54374	pc2
JK459	JK459-9	75	-1.74023	pc2
JK459	JK459-9	77.5	-1.81087	pc2
JK459	JK459-9	80	-1.75971	pc2
JK459	JK459-9	82.5	-1.5578	pc2
JK459	JK459-9	85	-1.16916	pc2
JK459	JK459-9	87.5	-0.647279	pc2
JK459	JK459-9	90	-0.126687	pc2
JK459	JK459-9	92.5	0.3038002680740549	pc2
JK459	JK459-9	95	0.6331914297644892	pc2
JK459	JK459-9	97.5	0.8371681426301315	pc2
JK459	JK459-9	100	0.8346155052302746	pc2
JK459	JK459-9	102.5	0.5983958202391656	pc2
JK459	JK459-9	105	0.27606293481780525	pc2
JK459	JK459-9	107.5	0.0529388	pc2
JK459	JK459-9	110	-0.0512318	pc2
JK459	JK459-9	112.5	-0.0531025	pc2
JK459	JK459-9	115	0.13789169867802642	pc2
JK459	JK459-9	117.5	0.5291719219302853	pc2
JK459	JK459-9	120	0.9437058153315779	pc2
JK459	JK459-9	122.5	1.2022175543955151	pc2
JK459	JK459-9	125	1.224594946258854	pc2
JK459	JK459-9	127.5	0.9859804089324264	pc2
JK459	JK459-9	130	0.5689047444415648	pc2
JK459	JK459-9	132.5	0.24005718736285855	pc2
JK459	JK459-9	135	0.25204050593672317	pc2
JK459	JK459-9	137.5	0.5629074290661965	pc2
JK459	JK459-9	140	0.9286676682840591	pc2
JK459	JK459-9	142.5	1.1830976825738064	pc2
JK459	JK459-9	145	1.302587760673381	pc2
JK459	JK459-9	147.5	1.3244529196661696	pc2
JK459	JK459-9	150	1.2989676951476998	pc2
JK459	JK459-9	152.5	1.2744022730672313	pc2
JK459	JK459-9	155	1.2918625138777513	pc2
JK459	JK459-9	157.5	1.3716606863809657	pc2
JK459	JK459-9	160	1.4801914428765117	pc2
JK459	JK459-9	162.5	1.540186738882058	pc2
JK459	JK459-9	165	1.4987688397136034	pc2
JK459	JK459-9	167.5	1.378941996789112	pc2
JK459	JK459-9	170	1.2628575392968704	pc2
JK459	JK459-9	172.5	1.2126785328931948	pc2
JK459	JK459-9	175	1.2172969969822296	pc2
JK459	JK459-9	177.5	1.2269518276262603	pc2
JK459	JK459-11	-120	-0.0287675	pc1
JK459	JK459-11	-117.5	0.1279644443457549	pc1
JK459	JK459-11	-115	0.20202550785146559	pc1
JK459	JK459-11	-112.5	0.1543902162990823	pc1
JK459	JK459-11	-110	0.0897984	pc1
JK459	JK459-11	-107.5	0.0978935	pc1
JK459	JK459-11	-105	0.1385868014516717	pc1
JK459	JK459-11	-102.5	0.11237474331583716	pc1
JK459	JK459-11	-100	-0.00296991	pc1
JK459	JK459-11	-97.5	-0.146591	pc1
JK459	JK459-11	-95	-0.291813	pc1
JK459	JK459-11	-92.5	-0.437433	pc1
JK459	JK459-11	-90	-0.528309	pc1
JK459	JK459-11	-87.5	-0.513373	pc1
JK459	JK459-11	-85	-0.416377	pc1
JK459	JK459-11	-82.5	-0.287753	pc1
JK459	JK459-11	-80	-0.136503	pc1
JK459	JK459-11	-77.5	0.0414293	pc1
JK459	JK459-11	-75	0.18310801700738996	pc1
JK459	JK459-11	-72.5	0.18831556775337194	pc1
JK459	JK459-11	-70	0.027015984291282016	pc1
JK459	JK459-11	-67.5	-0.229278	pc1
JK459	JK459-11	-65	-0.461108	pc1
JK459	JK459-11	-62.5	-0.586986	pc1
JK459	JK459-11	-60	-0.603611	pc1
JK459	JK459-11	-57.5	-0.554257	pc1
JK459	JK459-11	-55	-0.475701	pc1
JK459	JK459-11	-52.5	-0.37534	pc1
JK459	JK459-11	-50	-0.252674	pc1
JK459	JK459-11	-47.5	-0.126423	pc1
JK459	JK459-11	-45	-0.0430802	pc1
JK459	JK459-11	-42.5	-0.0412262	pc1
JK459	JK459-11	-40	-0.0884576	pc1
JK459	JK459-11	-37.5	-0.0970885	pc1
JK459	JK459-11	-35	-0.0160359	pc1
JK459	JK459-11	-32.5	0.13467232216133243	pc1
JK459	JK459-11	-30	0.294134	pc1
JK459	JK459-11	-27.5	0.3743412932769426	pc1
JK459	JK459-11	-25	0.31409613915295914	pc1
JK459	JK459-11	-22.5	0.16028265848385417	pc1
JK459	JK459-11	-20	0.023017258051880023	pc1
JK459	JK459-11	-17.5	-0.0377407	pc1
JK459	JK459-11	-15	-0.0382891	pc1
JK459	JK459-11	-12.5	-0.0332586	pc1
JK459	JK459-11	-10	-0.0555625	pc1
JK459	JK459-11	-7.5	-0.0632527	pc1
JK459	JK459-11	-5	0.015313787704829657	pc1
JK459	JK459-11	-2.5	0.14772621430053237	pc1
JK459	JK459-11	0	0.1792026957619596	pc1
JK459	JK459-11	2.5	0.016634875723550484	pc1
JK459	JK459-11	5	-0.237182	pc1
JK459	JK459-11	7.5	-0.421222	pc1
JK459	JK459-11	10	-0.509997	pc1
JK459	JK459-11	12.5	-0.572338	pc1
JK459	JK459-11	15	-0.622345	pc1
JK459	JK459-11	17.5	-0.619934	pc1
JK459	JK459-11	20	-0.564079	pc1
JK459	JK459-11	22.5	-0.499896	pc1
JK459	JK459-11	25	-0.460696	pc1
JK459	JK459-11	27.5	-0.435816	pc1
JK459	JK459-11	30	-0.377797	pc1
JK459	JK459-11	32.5	-0.251315	pc1
JK459	JK459-11	35	-0.0804119	pc1
JK459	JK459-11	37.5	0.0722847	pc1
JK459	JK459-11	40	0.14314605375015743	pc1
JK459	JK459-11	42.5	0.0747319	pc1
JK459	JK459-11	45	-0.117461	pc1
JK459	JK459-11	47.5	-0.299371	pc1
JK459	JK459-11	50	-0.368809	pc1
JK459	JK459-11	52.5	-0.355027	pc1
JK459	JK459-11	55	-0.298269	pc1
JK459	JK459-11	57.5	-0.212603	pc1
JK459	JK459-11	60	-0.170619	pc1
JK459	JK459-11	62.5	-0.251029	pc1
JK459	JK459-11	65	-0.423918	pc1
JK459	JK459-11	67.5	-0.581037	pc1
JK459	JK459-11	70	-0.647684	pc1
JK459	JK459-11	72.5	-0.626168	pc1
JK459	JK459-11	75	-0.56277	pc1
[truncated: 7,841 more rows]

## Sheet: ExtData8h
event	subclass	FR_diff
149	c1+c2+	0.691223
190	c1+c2+	-0.804375
336	c1+c2+	-0.177716
368	c1+c2+	0.11369
411	c1+c2+	0.205975
502	c1+c2+	-0.0359676
563	c1+c2+	-0.178166
653	c1+c2+	-0.0897525
793	c1+c2+	-0.181493
849	c1+c2+	0.480516
1044	c1+c2+	0.0639811
1084	c1+c2+	0.335511
1282	c1+c2+	-0.0620452
1424	c1+c2+	0.382453
1451	c1+c2+	0.374983
1530	c1+c2+	-0.650862
1618	c1+c2+	-0.506849
1752	c1+c2+	0.0723681
1807	c1+c2+	-1.61854
1916	c1+c2+	0.0292668
2046	c1+c2+	0.137266
2137	c1+c2+	0.156786
2179	c1+c2+	0.00483749
2225	c1+c2+	0.577897
2347	c1+c2+	-0.308249
2423	c1+c2+	0.878686
2442	c1+c2+	-0.308535
2508	c1+c2+	0.214036
2802	c1+c2+	-0.392083
2850	c1+c2+	-0.509147
2882	c1+c2+	-0.468637
2932	c1+c2+	0.395382
3042	c1+c2+	-0.0542921
3047	c1+c2+	0.06547
3105	c1+c2+	0.221098
3141	c1+c2+	0.0959056
3296	c1+c2+	0.685914
3332	c1+c2+	0.774776
3476	c1+c2+	0.758747
3500	c1+c2+	0.232062
3561	c1+c2+	-0.75596
149	c1-c2-	-0.87259
190	c1-c2-	1.21291
336	c1-c2-	-0.39761
368	c1-c2-	-0.661119
411	c1-c2-	-0.410081
502	c1-c2-	-0.399157
563	c1-c2-	0.224656
653	c1-c2-	-0.03831
793	c1-c2-	-0.611739
849	c1-c2-	-0.421029
1044	c1-c2-	-0.159077
1084	c1-c2-	0.0991614
1282	c1-c2-	0.104052
1424	c1-c2-	-0.68537
1451	c1-c2-	-0.819753
1530	c1-c2-	-0.190533
1618	c1-c2-	0.348825
1752	c1-c2-	0.200496
1807	c1-c2-	0.491629
1916	c1-c2-	0.0256374
2046	c1-c2-	-0.565939
2137	c1-c2-	-0.163203
2179	c1-c2-	0.37995
2225	c1-c2-	-0.365098
2347	c1-c2-	0.0682753
2423	c1-c2-	-0.180853
2442	c1-c2-	0.196121
2508	c1-c2-	-0.555633
2802	c1-c2-	0.141189
2850	c1-c2-	0.543305
2882	c1-c2-	0.511509
2932	c1-c2-	-0.456969
3042	c1-c2-	-0.0558003
3047	c1-c2-	-0.30831
3105	c1-c2-	-0.396535
3141	c1-c2-	-0.376234
3296	c1-c2-	-0.547548
3332	c1-c2-	-0.601984
3476	c1-c2-	-0.0616493
3500	c1-c2-	-0.0281779
3561	c1-c2-	0.613162
149	c1+c2-	-0.326657
190	c1+c2-	0.0547325
336	c1+c2-	-0.347123
368	c1+c2-	-0.091156
411	c1+c2-	0.766281
502	c1+c2-	-0.358376
563	c1+c2-	0.209073
653	c1+c2-	-0.158168
793	c1+c2-	-0.904852
849	c1+c2-	0.112483
1044	c1+c2-	-0.202069
1084	c1+c2-	0.0179138
1282	c1+c2-	-0.119215
1424	c1+c2-	-0.838435
1451	c1+c2-	-0.579258
1530	c1+c2-	-1.12269
1618	c1+c2-	0.0948639
1752	c1+c2-	0.210082
1807	c1+c2-	-1.49452
1916	c1+c2-	-0.256605
2046	c1+c2-	-0.173819
2137	c1+c2-	-0.0634862
2179	c1+c2-	0.303586
2225	c1+c2-	0.0115569
2347	c1+c2-	-0.959661
2423	c1+c2-	0.411611
2442	c1+c2-	0.0837023
2508	c1+c2-	0.450901
2802	c1+c2-	-0.754255
2850	c1+c2-	0.730984
2882	c1+c2-	0.0734956
2932	c1+c2-	-0.333654
3042	c1+c2-	-0.0710059
3047	c1+c2-	0.227766
3105	c1+c2-	-0.0450598
3141	c1+c2-	-0.324714
3296	c1+c2-	-0.0456219
3332	c1+c2-	0.162516
3476	c1+c2-	0.676373
3500	c1+c2-	0.153288
3561	c1+c2-	0.281759
149	c1-c2+	0.61335
190	c1-c2+	0.678222
336	c1-c2+	-0.0222816
368	c1-c2+	-0.31944
411	c1-c2+	-1.97816
502	c1-c2+	0.097636
563	c1-c2+	-0.08215
653	c1-c2+	0.122118
793	c1-c2+	0.832825
849	c1-c2+	-0.285596
1044	c1-c2+	-0.0972038
1084	c1-c2+	0.00888264
1282	c1-c2+	-0.152271
1424	c1-c2+	0.560076
1451	c1-c2+	0.523334
1530	c1-c2+	0.696929
1618	c1-c2+	-0.198053
1752	c1-c2+	-0.168731
1807	c1-c2+	1.06203
1916	c1-c2+	0.0906166
2046	c1-c2+	-0.110597
2137	c1-c2+	0.1798
2179	c1-c2+	-0.022712
2225	c1-c2+	-0.173626
2347	c1-c2+	0.670886
2423	c1-c2+	-0.584476
2442	c1-c2+	0.0504575
2508	c1-c2+	-1.71558
2802	c1-c2+	0.749618
2850	c1-c2+	-1.05821
2882	c1-c2+	-0.0744413
2932	c1-c2+	0.584431
3042	c1-c2+	-0.0301635
3047	c1-c2+	-0.601278
3105	c1-c2+	0.499723
3141	c1-c2+	0.175018
3296	c1-c2+	0.0938581
3332	c1-c2+	-0.582278
3476	c1-c2+	-0.703241
3500	c1-c2+	0.188566
3561	c1-c2+	-0.406059
