# Supplementary material for: Low-dimensional population dynamics in the brainstem gate REM sleep
Source: Nat Neurosci. 2026 May 25;29(7):1625–37. doi: 10.1038/s41593-026-02314-z (PMC13270127; doi:10.1038/s41593-026-02314-z)
Supplement: Supplementary file 18 — Source data for Extended Data Fig. 9. [file 41593_2026_2314_MOESM18_ESM.xlsx]

## Sheet: Mouse_info
Panel	Species	Strain	Virus	# of mice	# of males	# of females	Age
a	-	-	-	-	-	-	-
b	-	-	-	-	-	-	-
c	-	-	-	-	-	-	-
d	-	-	-	-	-	-	-
e	Mus musculus	C57BL6	AAVrg-Ef1a-mCherry-IRES-Cre	5	5	-	8-14 wks
			AAV2-EF1a-DIO-hChR2(H124R)-eYFP
f	Mus musculus	C57BL6	AAVrg-Ef1a-mCherry-IRES-Cre	5	5	-	8-14 wks
			AAV2-EF1a-DIO-hChR2(H124R)-eYFP
g	Mus musculus	C57BL6	AAVrg-Ef1a-mCherry-IRES-Cre	5	5	-	8-14 wks
			AAV2-EF1a-DIO-hChR2(H124R)-eYFP
h	Mus musculus	C57BL6	AAVrg-Ef1a-mCherry-IRES-Cre	5	5	-	8-14 wks
			AAV2-EF1a-DIO-hChR2(H124R)-eYFP
i	Mus musculus	C57BL6	AAVrg-Ef1a-mCherry-IRES-Cre	5	5	-	8-14 wks
			AAV2-EF1a-DIO-hChR2(H124R)-eYFP
j	Mus musculus	C57BL6	AAVrg-Ef1a-mCherry-IRES-Cre	5	5	-	8-14 wks
			AAV2-EF1a-DIO-hChR2(H124R)-eYFP
k	Mus musculus	C57BL6	AAVrg-Ef1a-mCherry-IRES-Cre	5	5	-	8-14 wks
			AAV2-EF1a-DIO-hChR2(H124R)-eYFP

## Sheet: ExtData9e
mouse	time	state	perc
J978Red	-120	REM	0
J978Red	-117.5	REM	0
J978Red	-115	REM	0
J978Red	-112.5	REM	0
J978Red	-110	REM	0
J978Red	-107.5	REM	0
J978Red	-105	REM	0
J978Red	-102.5	REM	0
J978Red	-100	REM	0
J978Red	-97.5	REM	0
J978Red	-95	REM	0
J978Red	-92.5	REM	0
J978Red	-90	REM	0
J978Red	-87.5	REM	0
J978Red	-85	REM	0
J978Red	-82.5	REM	0
J978Red	-80	REM	0
J978Red	-77.5	REM	0
J978Red	-75	REM	0
J978Red	-72.5	REM	0
J978Red	-70	REM	0
J978Red	-67.5	REM	0
J978Red	-65	REM	0
J978Red	-62.5	REM	0
J978Red	-60	REM	0
J978Red	-57.5	REM	0
J978Red	-55	REM	0
J978Red	-52.5	REM	0
J978Red	-50	REM	0
J978Red	-47.5	REM	0
J978Red	-45	REM	0
J978Red	-42.5	REM	0
J978Red	-40	REM	0
J978Red	-37.5	REM	0
J978Red	-35	REM	0
J978Red	-32.5	REM	0
J978Red	-30	REM	0
J978Red	-27.5	REM	0
J978Red	-25	REM	0
J978Red	-22.5	REM	0
J978Red	-20	REM	0
J978Red	-17.5	REM	0
J978Red	-15	REM	0
J978Red	-12.5	REM	0
J978Red	-10	REM	0
J978Red	-7.5	REM	0
J978Red	-5	REM	0
J978Red	-2.5	REM	0
J978Red	0	REM	0
J978Red	2.5	REM	11.11111111111111
J978Red	5	REM	11.11111111111111
J978Red	7.5	REM	11.11111111111111
J978Red	10	REM	11.11111111111111
J978Red	12.5	REM	11.11111111111111
J978Red	15	REM	16.666666666666664
J978Red	17.5	REM	16.666666666666664
J978Red	20	REM	16.666666666666664
J978Red	22.5	REM	22.22222222222222
J978Red	25	REM	27.77777777777778
J978Red	27.5	REM	33.33333333333333
J978Red	30	REM	33.33333333333333
J978Red	32.5	REM	33.33333333333333
J978Red	35	REM	33.33333333333333
J978Red	37.5	REM	38.88888888888889
J978Red	40	REM	44.44444444444444
J978Red	42.5	REM	50
J978Red	45	REM	55.55555555555556
J978Red	47.5	REM	61.111111111111114
J978Red	50	REM	61.111111111111114
J978Red	52.5	REM	61.111111111111114
J978Red	55	REM	66.66666666666666
J978Red	57.5	REM	66.66666666666666
J978Red	60	REM	66.66666666666666
J978Red	62.5	REM	66.66666666666666
J978Red	65	REM	55.55555555555556
J978Red	67.5	REM	50
J978Red	70	REM	44.44444444444444
J978Red	72.5	REM	44.44444444444444
J978Red	75	REM	44.44444444444444
J978Red	77.5	REM	38.88888888888889
J978Red	80	REM	33.33333333333333
J978Red	82.5	REM	33.33333333333333
J978Red	85	REM	33.33333333333333
J978Red	87.5	REM	33.33333333333333
J978Red	90	REM	33.33333333333333
J978Red	92.5	REM	27.77777777777778
J978Red	95	REM	16.666666666666664
J978Red	97.5	REM	16.666666666666664
J978Red	100	REM	16.666666666666664
J978Red	102.5	REM	16.666666666666664
J978Red	105	REM	11.11111111111111
J978Red	107.5	REM	11.11111111111111
J978Red	110	REM	11.11111111111111
J978Red	112.5	REM	11.11111111111111
J978Red	115	REM	11.11111111111111
J978Red	117.5	REM	11.11111111111111
J978Red	120	REM	5.555555555555555
J978Red	122.5	REM	5.555555555555555
J978Red	125	REM	5.555555555555555
J978Red	127.5	REM	5.555555555555555
J978Red	130	REM	5.555555555555555
J978Red	132.5	REM	5.555555555555555
J978Red	135	REM	5.555555555555555
J978Red	137.5	REM	5.555555555555555
J978Red	140	REM	5.555555555555555
J978Red	142.5	REM	5.555555555555555
J978Red	145	REM	5.555555555555555
J978Red	147.5	REM	5.555555555555555
J978Red	150	REM	5.555555555555555
J978Red	152.5	REM	5.555555555555555
J978Red	155	REM	5.555555555555555
J978Red	157.5	REM	5.555555555555555
J978Red	160	REM	5.555555555555555
J978Red	162.5	REM	5.555555555555555
J978Red	165	REM	5.555555555555555
J978Red	167.5	REM	5.555555555555555
J978Red	170	REM	5.555555555555555
J978Red	172.5	REM	5.555555555555555
J978Red	175	REM	5.555555555555555
J978Red	177.5	REM	5.555555555555555
J978Red	180	REM	5.555555555555555
J978Red	-120	Wake	5.555555555555555
J978Red	-117.5	Wake	5.555555555555555
J978Red	-115	Wake	5.555555555555555
J978Red	-112.5	Wake	5.555555555555555
J978Red	-110	Wake	5.555555555555555
J978Red	-107.5	Wake	5.555555555555555
J978Red	-105	Wake	5.555555555555555
J978Red	-102.5	Wake	11.11111111111111
J978Red	-100	Wake	16.666666666666664
J978Red	-97.5	Wake	22.22222222222222
J978Red	-95	Wake	22.22222222222222
J978Red	-92.5	Wake	27.77777777777778
J978Red	-90	Wake	27.77777777777778
J978Red	-87.5	Wake	22.22222222222222
J978Red	-85	Wake	22.22222222222222
J978Red	-82.5	Wake	22.22222222222222
J978Red	-80	Wake	22.22222222222222
J978Red	-77.5	Wake	22.22222222222222
J978Red	-75	Wake	22.22222222222222
J978Red	-72.5	Wake	27.77777777777778
J978Red	-70	Wake	33.33333333333333
J978Red	-67.5	Wake	27.77777777777778
J978Red	-65	Wake	27.77777777777778
J978Red	-62.5	Wake	27.77777777777778
J978Red	-60	Wake	22.22222222222222
J978Red	-57.5	Wake	22.22222222222222
J978Red	-55	Wake	22.22222222222222
J978Red	-52.5	Wake	22.22222222222222
J978Red	-50	Wake	22.22222222222222
J978Red	-47.5	Wake	22.22222222222222
J978Red	-45	Wake	16.666666666666664
J978Red	-42.5	Wake	16.666666666666664
J978Red	-40	Wake	16.666666666666664
J978Red	-37.5	Wake	16.666666666666664
J978Red	-35	Wake	16.666666666666664
J978Red	-32.5	Wake	16.666666666666664
J978Red	-30	Wake	22.22222222222222
J978Red	-27.5	Wake	16.666666666666664
J978Red	-25	Wake	16.666666666666664
J978Red	-22.5	Wake	11.11111111111111
J978Red	-20	Wake	11.11111111111111
J978Red	-17.5	Wake	11.11111111111111
J978Red	-15	Wake	11.11111111111111
J978Red	-12.5	Wake	11.11111111111111
J978Red	-10	Wake	5.555555555555555
J978Red	-7.5	Wake	5.555555555555555
J978Red	-5	Wake	5.555555555555555
J978Red	-2.5	Wake	5.555555555555555
J978Red	0	Wake	0
J978Red	2.5	Wake	0
J978Red	5	Wake	0
J978Red	7.5	Wake	0
J978Red	10	Wake	0
J978Red	12.5	Wake	0
J978Red	15	Wake	0
J978Red	17.5	Wake	0
J978Red	20	Wake	0
J978Red	22.5	Wake	0
J978Red	25	Wake	0
J978Red	27.5	Wake	0
J978Red	30	Wake	0
J978Red	32.5	Wake	0
J978Red	35	Wake	0
J978Red	37.5	Wake	0
J978Red	40	Wake	0
J978Red	42.5	Wake	0
J978Red	45	Wake	0
J978Red	47.5	Wake	5.555555555555555
J978Red	50	Wake	11.11111111111111
J978Red	52.5	Wake	11.11111111111111
J978Red	55	Wake	11.11111111111111
J978Red	57.5	Wake	11.11111111111111
J978Red	60	Wake	11.11111111111111
J978Red	62.5	Wake	11.11111111111111
J978Red	65	Wake	16.666666666666664
J978Red	67.5	Wake	22.22222222222222
J978Red	70	Wake	27.77777777777778
J978Red	72.5	Wake	27.77777777777778
J978Red	75	Wake	27.77777777777778
J978Red	77.5	Wake	44.44444444444444
J978Red	80	Wake	50
J978Red	82.5	Wake	55.55555555555556
J978Red	85	Wake	50
J978Red	87.5	Wake	50
J978Red	90	Wake	50
J978Red	92.5	Wake	55.55555555555556
J978Red	95	Wake	61.111111111111114
J978Red	97.5	Wake	55.55555555555556
J978Red	100	Wake	55.55555555555556
J978Red	102.5	Wake	50
J978Red	105	Wake	50
J978Red	107.5	Wake	50
J978Red	110	Wake	44.44444444444444
J978Red	112.5	Wake	44.44444444444444
J978Red	115	Wake	44.44444444444444
J978Red	117.5	Wake	33.33333333333333
J978Red	120	Wake	33.33333333333333
J978Red	122.5	Wake	33.33333333333333
J978Red	125	Wake	27.77777777777778
J978Red	127.5	Wake	22.22222222222222
J978Red	130	Wake	22.22222222222222
J978Red	132.5	Wake	22.22222222222222
J978Red	135	Wake	16.666666666666664
J978Red	137.5	Wake	16.666666666666664
J978Red	140	Wake	16.666666666666664
J978Red	142.5	Wake	16.666666666666664
J978Red	145	Wake	16.666666666666664
J978Red	147.5	Wake	16.666666666666664
J978Red	150	Wake	16.666666666666664
J978Red	152.5	Wake	16.666666666666664
J978Red	155	Wake	16.666666666666664
J978Red	157.5	Wake	16.666666666666664
J978Red	160	Wake	16.666666666666664
J978Red	162.5	Wake	16.666666666666664
J978Red	165	Wake	22.22222222222222
J978Red	167.5	Wake	27.77777777777778
J978Red	170	Wake	27.77777777777778
J978Red	172.5	Wake	27.77777777777778
J978Red	175	Wake	27.77777777777778
J978Red	177.5	Wake	27.77777777777778
J978Red	180	Wake	33.33333333333333
J978Red	-120	NREM	94.44444444444444
J978Red	-117.5	NREM	94.44444444444444
J978Red	-115	NREM	94.44444444444444
J978Red	-112.5	NREM	94.44444444444444
J978Red	-110	NREM	94.44444444444444
J978Red	-107.5	NREM	94.44444444444444
J978Red	-105	NREM	94.44444444444444
J978Red	-102.5	NREM	88.88888888888889
J978Red	-100	NREM	83.33333333333334
J978Red	-97.5	NREM	77.77777777777779
J978Red	-95	NREM	77.77777777777779
J978Red	-92.5	NREM	72.22222222222221
J978Red	-90	NREM	72.22222222222221
J978Red	-87.5	NREM	77.77777777777779
J978Red	-85	NREM	77.77777777777779
J978Red	-82.5	NREM	77.77777777777779
J978Red	-80	NREM	77.77777777777779
J978Red	-77.5	NREM	77.77777777777779
J978Red	-75	NREM	77.77777777777779
J978Red	-72.5	NREM	72.22222222222221
J978Red	-70	NREM	66.66666666666666
J978Red	-67.5	NREM	72.22222222222221
J978Red	-65	NREM	72.22222222222221
J978Red	-62.5	NREM	72.22222222222221
J978Red	-60	NREM	77.77777777777779
J978Red	-57.5	NREM	77.77777777777779
J978Red	-55	NREM	77.77777777777779
J978Red	-52.5	NREM	77.77777777777779
J978Red	-50	NREM	77.77777777777779
J978Red	-47.5	NREM	77.77777777777779
J978Red	-45	NREM	83.33333333333334
J978Red	-42.5	NREM	83.33333333333334
J978Red	-40	NREM	83.33333333333334
J978Red	-37.5	NREM	83.33333333333334
J978Red	-35	NREM	83.33333333333334
J978Red	-32.5	NREM	83.33333333333334
J978Red	-30	NREM	77.77777777777779
J978Red	-27.5	NREM	83.33333333333334
J978Red	-25	NREM	83.33333333333334
J978Red	-22.5	NREM	88.88888888888889
J978Red	-20	NREM	88.88888888888889
J978Red	-17.5	NREM	88.88888888888889
J978Red	-15	NREM	88.88888888888889
J978Red	-12.5	NREM	88.88888888888889
J978Red	-10	NREM	94.44444444444444
J978Red	-7.5	NREM	94.44444444444444
J978Red	-5	NREM	94.44444444444444
J978Red	-2.5	NREM	94.44444444444444
J978Red	0	NREM	100
J978Red	2.5	NREM	88.88888888888889
J978Red	5	NREM	88.88888888888889
J978Red	7.5	NREM	88.88888888888889
J978Red	10	NREM	88.88888888888889
J978Red	12.5	NREM	88.88888888888889
J978Red	15	NREM	83.33333333333334
J978Red	17.5	NREM	83.33333333333334
J978Red	20	NREM	83.33333333333334
J978Red	22.5	NREM	77.77777777777779
J978Red	25	NREM	72.22222222222221
J978Red	27.5	NREM	66.66666666666666
J978Red	30	NREM	66.66666666666666
J978Red	32.5	NREM	66.66666666666666
J978Red	35	NREM	66.66666666666666
J978Red	37.5	NREM	61.111111111111114
J978Red	40	NREM	55.55555555555556
J978Red	42.5	NREM	50
J978Red	45	NREM	44.44444444444444
J978Red	47.5	NREM	33.33333333333333
J978Red	50	NREM	27.77777777777778
J978Red	52.5	NREM	27.77777777777778
J978Red	55	NREM	22.22222222222222
J978Red	57.5	NREM	22.22222222222222
J978Red	60	NREM	22.22222222222222
J978Red	62.5	NREM	22.22222222222222
J978Red	65	NREM	27.77777777777778
J978Red	67.5	NREM	27.77777777777778
J978Red	70	NREM	27.77777777777778
J978Red	72.5	NREM	27.77777777777778
J978Red	75	NREM	27.77777777777778
J978Red	77.5	NREM	16.666666666666664
J978Red	80	NREM	16.666666666666664
J978Red	82.5	NREM	11.11111111111111
J978Red	85	NREM	16.666666666666664
J978Red	87.5	NREM	16.666666666666664
J978Red	90	NREM	16.666666666666664
J978Red	92.5	NREM	16.666666666666664
J978Red	95	NREM	22.22222222222222
J978Red	97.5	NREM	27.77777777777778
J978Red	100	NREM	27.77777777777778
J978Red	102.5	NREM	33.33333333333333
J978Red	105	NREM	38.88888888888889
J978Red	107.5	NREM	38.88888888888889
J978Red	110	NREM	44.44444444444444
J978Red	112.5	NREM	44.44444444444444
J978Red	115	NREM	44.44444444444444
J978Red	117.5	NREM	55.55555555555556
J978Red	120	NREM	61.111111111111114
J978Red	122.5	NREM	61.111111111111114
J978Red	125	NREM	66.66666666666666
J978Red	127.5	NREM	72.22222222222221
J978Red	130	NREM	72.22222222222221
J978Red	132.5	NREM	72.22222222222221
J978Red	135	NREM	77.77777777777779
J978Red	137.5	NREM	77.77777777777779
J978Red	140	NREM	77.77777777777779
J978Red	142.5	NREM	77.77777777777779
J978Red	145	NREM	77.77777777777779
J978Red	147.5	NREM	77.77777777777779
J978Red	150	NREM	77.77777777777779
J978Red	152.5	NREM	77.77777777777779
J978Red	155	NREM	77.77777777777779
J978Red	157.5	NREM	77.77777777777779
J978Red	160	NREM	77.77777777777779
J978Red	162.5	NREM	77.77777777777779
J978Red	165	NREM	72.22222222222221
J978Red	167.5	NREM	66.66666666666666
J978Red	170	NREM	66.66666666666666
J978Red	172.5	NREM	66.66666666666666
J978Red	175	NREM	66.66666666666666
J978Red	177.5	NREM	66.66666666666666
J978Red	180	NREM	61.111111111111114
J978Green	-120	REM	0
J978Green	-117.5	REM	0
J978Green	-115	REM	0
J978Green	-112.5	REM	0
J978Green	-110	REM	0
J978Green	-107.5	REM	0
J978Green	-105	REM	0
J978Green	-102.5	REM	0
J978Green	-100	REM	0
J978Green	-97.5	REM	0
J978Green	-95	REM	0
J978Green	-92.5	REM	0
J978Green	-90	REM	0
J978Green	-87.5	REM	0
J978Green	-85	REM	0
J978Green	-82.5	REM	0
J978Green	-80	REM	0
J978Green	-77.5	REM	0
J978Green	-75	REM	0
J978Green	-72.5	REM	0
J978Green	-70	REM	0
J978Green	-67.5	REM	0
J978Green	-65	REM	0
J978Green	-62.5	REM	0
J978Green	-60	REM	0
J978Green	-57.5	REM	0
J978Green	-55	REM	0
J978Green	-52.5	REM	0
J978Green	-50	REM	0
J978Green	-47.5	REM	0
J978Green	-45	REM	0
J978Green	-42.5	REM	0
J978Green	-40	REM	0
J978Green	-37.5	REM	0
J978Green	-35	REM	0
J978Green	-32.5	REM	0
J978Green	-30	REM	0
J978Green	-27.5	REM	0
J978Green	-25	REM	0
J978Green	-22.5	REM	0
J978Green	-20	REM	0
J978Green	-17.5	REM	0
J978Green	-15	REM	0
J978Green	-12.5	REM	0
J978Green	-10	REM	0
J978Green	-7.5	REM	0
J978Green	-5	REM	0
J978Green	-2.5	REM	0
J978Green	0	REM	0
J978Green	2.5	REM	0
J978Green	5	REM	0
J978Green	7.5	REM	6.25
J978Green	10	REM	6.25
J978Green	12.5	REM	6.25
J978Green	15	REM	12.5
J978Green	17.5	REM	12.5
J978Green	20	REM	25
J978Green	22.5	REM	25
J978Green	25	REM	25
J978Green	27.5	REM	25
J978Green	30	REM	31.25
J978Green	32.5	REM	37.5
J978Green	35	REM	43.75
J978Green	37.5	REM	37.5
J978Green	40	REM	43.75
J978Green	42.5	REM	43.75
J978Green	45	REM	43.75
J978Green	47.5	REM	43.75
J978Green	50	REM	43.75
J978Green	52.5	REM	50
J978Green	55	REM	50
J978Green	57.5	REM	50
J978Green	60	REM	43.75
J978Green	62.5	REM	43.75
J978Green	65	REM	43.75
J978Green	67.5	REM	43.75
J978Green	70	REM	43.75
J978Green	72.5	REM	43.75
J978Green	75	REM	43.75
J978Green	77.5	REM	43.75
J978Green	80	REM	43.75
J978Green	82.5	REM	43.75
J978Green	85	REM	37.5
J978Green	87.5	REM	37.5
J978Green	90	REM	37.5
J978Green	92.5	REM	37.5
J978Green	95	REM	37.5
J978Green	97.5	REM	37.5
J978Green	100	REM	37.5
J978Green	102.5	REM	37.5
J978Green	105	REM	37.5
J978Green	107.5	REM	37.5
J978Green	110	REM	37.5
J978Green	112.5	REM	37.5
J978Green	115	REM	37.5
J978Green	117.5	REM	37.5
J978Green	120	REM	31.25
J978Green	122.5	REM	31.25
J978Green	125	REM	25
J978Green	127.5	REM	25
J978Green	130	REM	25
J978Green	132.5	REM	25
J978Green	135	REM	25
J978Green	137.5	REM	25
J978Green	140	REM	25
J978Green	142.5	REM	25
J978Green	145	REM	25
J978Green	147.5	REM	25
J978Green	150	REM	25
J978Green	152.5	REM	18.75
J978Green	155	REM	18.75
J978Green	157.5	REM	18.75
J978Green	160	REM	18.75
J978Green	162.5	REM	18.75
J978Green	165	REM	18.75
J978Green	167.5	REM	12.5
J978Green	170	REM	12.5
J978Green	172.5	REM	12.5
J978Green	175	REM	12.5
J978Green	177.5	REM	12.5
J978Green	180	REM	12.5
J978Green	-120	Wake	37.5
J978Green	-117.5	Wake	31.25
J978Green	-115	Wake	31.25
J978Green	-112.5	Wake	31.25
J978Green	-110	Wake	25
J978Green	-107.5	Wake	25
J978Green	-105	Wake	25
J978Green	-102.5	Wake	18.75
J978Green	-100	Wake	18.75
J978Green	-97.5	Wake	18.75
J978Green	-95	Wake	12.5
J978Green	-92.5	Wake	12.5
J978Green	-90	Wake	12.5
J978Green	-87.5	Wake	0
J978Green	-85	Wake	0
J978Green	-82.5	Wake	0
J978Green	-80	Wake	0
J978Green	-77.5	Wake	0
J978Green	-75	Wake	0
J978Green	-72.5	Wake	6.25
J978Green	-70	Wake	6.25
J978Green	-67.5	Wake	6.25
J978Green	-65	Wake	6.25
J978Green	-62.5	Wake	6.25
J978Green	-60	Wake	6.25
J978Green	-57.5	Wake	6.25
J978Green	-55	Wake	6.25
J978Green	-52.5	Wake	12.5
J978Green	-50	Wake	12.5
J978Green	-47.5	Wake	18.75
J978Green	-45	Wake	18.75
J978Green	-42.5	Wake	25
J978Green	-40	Wake	25
J978Green	-37.5	Wake	31.25
J978Green	-35	Wake	31.25
J978Green	-32.5	Wake	31.25
J978Green	-30	Wake	31.25
J978Green	-27.5	Wake	31.25
J978Green	-25	Wake	31.25
J978Green	-22.5	Wake	31.25
J978Green	-20	Wake	25
J978Green	-17.5	Wake	25
J978Green	-15	Wake	12.5
J978Green	-12.5	Wake	6.25
J978Green	-10	Wake	0
J978Green	-7.5	Wake	0
J978Green	-5	Wake	0
J978Green	-2.5	Wake	0
J978Green	0	Wake	0
J978Green	2.5	Wake	0
J978Green	5	Wake	0
J978Green	7.5	Wake	0
J978Green	10	Wake	0
J978Green	12.5	Wake	0
J978Green	15	Wake	0
J978Green	17.5	Wake	0
J978Green	20	Wake	0
J978Green	22.5	Wake	0
J978Green	25	Wake	0
J978Green	27.5	Wake	0
J978Green	30	Wake	0
J978Green	32.5	Wake	0
J978Green	35	Wake	0
J978Green	37.5	Wake	0
J978Green	40	Wake	0
J978Green	42.5	Wake	0
J978Green	45	Wake	0
J978Green	47.5	Wake	6.25
J978Green	50	Wake	6.25
J978Green	52.5	Wake	6.25
J978Green	55	Wake	12.5
J978Green	57.5	Wake	12.5
J978Green	60	Wake	12.5
J978Green	62.5	Wake	12.5
J978Green	65	Wake	12.5
J978Green	67.5	Wake	12.5
J978Green	70	Wake	12.5
J978Green	72.5	Wake	12.5
J978Green	75	Wake	12.5
J978Green	77.5	Wake	12.5
J978Green	80	Wake	18.75
J978Green	82.5	Wake	18.75
J978Green	85	Wake	12.5
J978Green	87.5	Wake	18.75
J978Green	90	Wake	18.75
J978Green	92.5	Wake	18.75
J978Green	95	Wake	18.75
J978Green	97.5	Wake	18.75
J978Green	100	Wake	18.75
J978Green	102.5	Wake	18.75
J978Green	105	Wake	18.75
J978Green	107.5	Wake	18.75
J978Green	110	Wake	12.5
J978Green	112.5	Wake	6.25
J978Green	115	Wake	6.25
J978Green	117.5	Wake	6.25
J978Green	120	Wake	12.5
J978Green	122.5	Wake	12.5
J978Green	125	Wake	18.75
J978Green	127.5	Wake	18.75
J978Green	130	Wake	18.75
J978Green	132.5	Wake	18.75
J978Green	135	Wake	18.75
J978Green	137.5	Wake	18.75
J978Green	140	Wake	18.75
J978Green	142.5	Wake	18.75
J978Green	145	Wake	18.75
J978Green	147.5	Wake	18.75
J978Green	150	Wake	18.75
J978Green	152.5	Wake	18.75
J978Green	155	Wake	18.75
J978Green	157.5	Wake	18.75
J978Green	160	Wake	31.25
J978Green	162.5	Wake	31.25
J978Green	165	Wake	37.5
J978Green	167.5	Wake	43.75
J978Green	170	Wake	43.75
J978Green	172.5	Wake	43.75
J978Green	175	Wake	43.75
J978Green	177.5	Wake	43.75
J978Green	180	Wake	50
J978Green	-120	NREM	62.5
J978Green	-117.5	NREM	68.75
J978Green	-115	NREM	68.75
J978Green	-112.5	NREM	68.75
J978Green	-110	NREM	75
J978Green	-107.5	NREM	75
J978Green	-105	NREM	75
J978Green	-102.5	NREM	81.25
J978Green	-100	NREM	81.25
J978Green	-97.5	NREM	81.25
J978Green	-95	NREM	87.5
J978Green	-92.5	NREM	87.5
J978Green	-90	NREM	87.5
J978Green	-87.5	NREM	100
J978Green	-85	NREM	100
J978Green	-82.5	NREM	100
J978Green	-80	NREM	100
J978Green	-77.5	NREM	100
J978Green	-75	NREM	100
J978Green	-72.5	NREM	93.75
J978Green	-70	NREM	93.75
J978Green	-67.5	NREM	93.75
J978Green	-65	NREM	93.75
J978Green	-62.5	NREM	93.75
J978Green	-60	NREM	93.75
J978Green	-57.5	NREM	93.75
J978Green	-55	NREM	93.75
J978Green	-52.5	NREM	87.5
J978Green	-50	NREM	87.5
J978Green	-47.5	NREM	81.25
J978Green	-45	NREM	81.25
J978Green	-42.5	NREM	75
J978Green	-40	NREM	75
J978Green	-37.5	NREM	68.75
J978Green	-35	NREM	68.75
J978Green	-32.5	NREM	68.75
J978Green	-30	NREM	68.75
J978Green	-27.5	NREM	68.75
J978Green	-25	NREM	68.75
J978Green	-22.5	NREM	68.75
J978Green	-20	NREM	75
J978Green	-17.5	NREM	75
J978Green	-15	NREM	87.5
J978Green	-12.5	NREM	93.75
J978Green	-10	NREM	100
J978Green	-7.5	NREM	100
J978Green	-5	NREM	100
J978Green	-2.5	NREM	100
J978Green	0	NREM	100
J978Green	2.5	NREM	100
J978Green	5	NREM	100
J978Green	7.5	NREM	93.75
J978Green	10	NREM	93.75
J978Green	12.5	NREM	93.75
J978Green	15	NREM	87.5
J978Green	17.5	NREM	87.5
J978Green	20	NREM	75
J978Green	22.5	NREM	75
J978Green	25	NREM	75
J978Green	27.5	NREM	75
J978Green	30	NREM	68.75
J978Green	32.5	NREM	62.5
J978Green	35	NREM	56.25
J978Green	37.5	NREM	62.5
J978Green	40	NREM	56.25
J978Green	42.5	NREM	56.25
J978Green	45	NREM	56.25
J978Green	47.5	NREM	50
J978Green	50	NREM	50
J978Green	52.5	NREM	43.75
J978Green	55	NREM	37.5
J978Green	57.5	NREM	37.5
J978Green	60	NREM	43.75
J978Green	62.5	NREM	43.75
J978Green	65	NREM	43.75
J978Green	67.5	NREM	43.75
J978Green	70	NREM	43.75
J978Green	72.5	NREM	43.75
J978Green	75	NREM	43.75
J978Green	77.5	NREM	43.75
J978Green	80	NREM	37.5
J978Green	82.5	NREM	37.5
J978Green	85	NREM	50
J978Green	87.5	NREM	43.75
J978Green	90	NREM	43.75
J978Green	92.5	NREM	43.75
J978Green	95	NREM	43.75
J978Green	97.5	NREM	43.75
J978Green	100	NREM	43.75
J978Green	102.5	NREM	43.75
J978Green	105	NREM	43.75
J978Green	107.5	NREM	43.75
J978Green	110	NREM	50
J978Green	112.5	NREM	56.25
J978Green	115	NREM	56.25
J978Green	117.5	NREM	56.25
J978Green	120	NREM	56.25
J978Green	122.5	NREM	56.25
J978Green	125	NREM	56.25
J978Green	127.5	NREM	56.25
J978Green	130	NREM	56.25
J978Green	132.5	NREM	56.25
J978Green	135	NREM	56.25
J978Green	137.5	NREM	56.25
J978Green	140	NREM	56.25
J978Green	142.5	NREM	56.25
J978Green	145	NREM	56.25
J978Green	147.5	NREM	56.25
J978Green	150	NREM	56.25
J978Green	152.5	NREM	62.5
J978Green	155	NREM	62.5
J978Green	157.5	NREM	62.5
J978Green	160	NREM	50
J978Green	162.5	NREM	50
J978Green	165	NREM	43.75
J978Green	167.5	NREM	43.75
J978Green	170	NREM	43.75
J978Green	172.5	NREM	43.75
J978Green	175	NREM	43.75
J978Green	177.5	NREM	43.75
J978Green	180	NREM	37.5
J980Green	-120	REM	0
J980Green	-117.5	REM	0
J980Green	-115	REM	0
J980Green	-112.5	REM	0
J980Green	-110	REM	0
J980Green	-107.5	REM	0
J980Green	-105	REM	0
J980Green	-102.5	REM	0
J980Green	-100	REM	0
J980Green	-97.5	REM	0
J980Green	-95	REM	0
J980Green	-92.5	REM	0
J980Green	-90	REM	0
J980Green	-87.5	REM	0
J980Green	-85	REM	0
J980Green	-82.5	REM	0
J980Green	-80	REM	0
J980Green	-77.5	REM	0
J980Green	-75	REM	0
J980Green	-72.5	REM	0
J980Green	-70	REM	0
J980Green	-67.5	REM	0
J980Green	-65	REM	0
J980Green	-62.5	REM	0
J980Green	-60	REM	0
J980Green	-57.5	REM	0
J980Green	-55	REM	0
J980Green	-52.5	REM	0
J980Green	-50	REM	0
J980Green	-47.5	REM	0
J980Green	-45	REM	0
J980Green	-42.5	REM	0
J980Green	-40	REM	0
J980Green	-37.5	REM	0
J980Green	-35	REM	0
J980Green	-32.5	REM	0
J980Green	-30	REM	0
J980Green	-27.5	REM	0
J980Green	-25	REM	0
J980Green	-22.5	REM	0
J980Green	-20	REM	0
J980Green	-17.5	REM	0
J980Green	-15	REM	0
J980Green	-12.5	REM	0
J980Green	-10	REM	0
J980Green	-7.5	REM	0
J980Green	-5	REM	0
J980Green	-2.5	REM	0
J980Green	0	REM	0
J980Green	2.5	REM	0
J980Green	5	REM	6.666666666666667
J980Green	7.5	REM	6.666666666666667
J980Green	10	REM	6.666666666666667
J980Green	12.5	REM	13.333333333333334
J980Green	15	REM	13.333333333333334
J980Green	17.5	REM	13.333333333333334
J980Green	20	REM	20
J980Green	22.5	REM	20
J980Green	25	REM	20
J980Green	27.5	REM	20
J980Green	30	REM	20
J980Green	32.5	REM	20
J980Green	35	REM	26.666666666666668
J980Green	37.5	REM	26.666666666666668
J980Green	40	REM	26.666666666666668
J980Green	42.5	REM	33.33333333333333
J980Green	45	REM	33.33333333333333
J980Green	47.5	REM	33.33333333333333
J980Green	50	REM	33.33333333333333
J980Green	52.5	REM	33.33333333333333
J980Green	55	REM	33.33333333333333
J980Green	57.5	REM	33.33333333333333
J980Green	60	REM	33.33333333333333
J980Green	62.5	REM	33.33333333333333
J980Green	65	REM	33.33333333333333
J980Green	67.5	REM	33.33333333333333
J980Green	70	REM	33.33333333333333
J980Green	72.5	REM	33.33333333333333
J980Green	75	REM	33.33333333333333
J980Green	77.5	REM	33.33333333333333
J980Green	80	REM	33.33333333333333
J980Green	82.5	REM	33.33333333333333
J980Green	85	REM	33.33333333333333
J980Green	87.5	REM	33.33333333333333
J980Green	90	REM	33.33333333333333
J980Green	92.5	REM	33.33333333333333
J980Green	95	REM	33.33333333333333
J980Green	97.5	REM	33.33333333333333
J980Green	100	REM	33.33333333333333
J980Green	102.5	REM	33.33333333333333
J980Green	105	REM	33.33333333333333
J980Green	107.5	REM	33.33333333333333
J980Green	110	REM	33.33333333333333
J980Green	112.5	REM	33.33333333333333
J980Green	115	REM	33.33333333333333
J980Green	117.5	REM	33.33333333333333
J980Green	120	REM	33.33333333333333
J980Green	122.5	REM	33.33333333333333
J980Green	125	REM	33.33333333333333
J980Green	127.5	REM	33.33333333333333
J980Green	130	REM	26.666666666666668
J980Green	132.5	REM	26.666666666666668
J980Green	135	REM	26.666666666666668
J980Green	137.5	REM	26.666666666666668
J980Green	140	REM	26.666666666666668
J980Green	142.5	REM	26.666666666666668
J980Green	145	REM	26.666666666666668
J980Green	147.5	REM	26.666666666666668
J980Green	150	REM	26.666666666666668
J980Green	152.5	REM	26.666666666666668
J980Green	155	REM	26.666666666666668
J980Green	157.5	REM	20
J980Green	160	REM	20
J980Green	162.5	REM	20
J980Green	165	REM	20
J980Green	167.5	REM	20
J980Green	170	REM	20
J980Green	172.5	REM	20
J980Green	175	REM	20
J980Green	177.5	REM	20
J980Green	180	REM	20
J980Green	-120	Wake	13.333333333333334
J980Green	-117.5	Wake	13.333333333333334
J980Green	-115	Wake	13.333333333333334
J980Green	-112.5	Wake	6.666666666666667
J980Green	-110	Wake	0
J980Green	-107.5	Wake	0
J980Green	-105	Wake	0
J980Green	-102.5	Wake	0
J980Green	-100	Wake	0
J980Green	-97.5	Wake	0
J980Green	-95	Wake	0
J980Green	-92.5	Wake	0
J980Green	-90	Wake	0
J980Green	-87.5	Wake	0
J980Green	-85	Wake	0
J980Green	-82.5	Wake	0
J980Green	-80	Wake	0
J980Green	-77.5	Wake	0
J980Green	-75	Wake	0
J980Green	-72.5	Wake	0
J980Green	-70	Wake	0
J980Green	-67.5	Wake	0
J980Green	-65	Wake	0
J980Green	-62.5	Wake	0
J980Green	-60	Wake	0
J980Green	-57.5	Wake	0
J980Green	-55	Wake	0
J980Green	-52.5	Wake	0
J980Green	-50	Wake	0
J980Green	-47.5	Wake	0
J980Green	-45	Wake	0
J980Green	-42.5	Wake	0
J980Green	-40	Wake	0
J980Green	-37.5	Wake	0
J980Green	-35	Wake	0
J980Green	-32.5	Wake	0
J980Green	-30	Wake	6.666666666666667
J980Green	-27.5	Wake	6.666666666666667
J980Green	-25	Wake	6.666666666666667
J980Green	-22.5	Wake	6.666666666666667
J980Green	-20	Wake	6.666666666666667
J980Green	-17.5	Wake	6.666666666666667
J980Green	-15	Wake	6.666666666666667
J980Green	-12.5	Wake	6.666666666666667
J980Green	-10	Wake	6.666666666666667
J980Green	-7.5	Wake	6.666666666666667
J980Green	-5	Wake	0
J980Green	-2.5	Wake	0
J980Green	0	Wake	0
J980Green	2.5	Wake	0
J980Green	5	Wake	0
J980Green	7.5	Wake	0
J980Green	10	Wake	0
J980Green	12.5	Wake	0
J980Green	15	Wake	0
J980Green	17.5	Wake	0
J980Green	20	Wake	6.666666666666667
J980Green	22.5	Wake	6.666666666666667
J980Green	25	Wake	6.666666666666667
J980Green	27.5	Wake	6.666666666666667
J980Green	30	Wake	6.666666666666667
J980Green	32.5	Wake	6.666666666666667
J980Green	35	Wake	6.666666666666667
J980Green	37.5	Wake	6.666666666666667
J980Green	40	Wake	6.666666666666667
J980Green	42.5	Wake	0
J980Green	45	Wake	0
J980Green	47.5	Wake	0
J980Green	50	Wake	0
J980Green	52.5	Wake	0
J980Green	55	Wake	0
J980Green	57.5	Wake	0
J980Green	60	Wake	0
J980Green	62.5	Wake	0
J980Green	65	Wake	0
J980Green	67.5	Wake	0
J980Green	70	Wake	0
J980Green	72.5	Wake	0
J980Green	75	Wake	0
J980Green	77.5	Wake	0
J980Green	80	Wake	0
J980Green	82.5	Wake	0
J980Green	85	Wake	0
J980Green	87.5	Wake	0
J980Green	90	Wake	0
J980Green	92.5	Wake	0
J980Green	95	Wake	0
J980Green	97.5	Wake	0
J980Green	100	Wake	0
J980Green	102.5	Wake	0
J980Green	105	Wake	0
J980Green	107.5	Wake	0
J980Green	110	Wake	0
J980Green	112.5	Wake	0
J980Green	115	Wake	0
J980Green	117.5	Wake	0
J980Green	120	Wake	0
J980Green	122.5	Wake	0
J980Green	125	Wake	0
J980Green	127.5	Wake	0
J980Green	130	Wake	6.666666666666667
J980Green	132.5	Wake	6.666666666666667
J980Green	135	Wake	6.666666666666667
J980Green	137.5	Wake	6.666666666666667
J980Green	140	Wake	6.666666666666667
J980Green	142.5	Wake	6.666666666666667
J980Green	145	Wake	6.666666666666667
J980Green	147.5	Wake	6.666666666666667
J980Green	150	Wake	6.666666666666667
J980Green	152.5	Wake	6.666666666666667
J980Green	155	Wake	6.666666666666667
J980Green	157.5	Wake	13.333333333333334
J980Green	160	Wake	13.333333333333334
J980Green	162.5	Wake	13.333333333333334
J980Green	165	Wake	13.333333333333334
J980Green	167.5	Wake	13.333333333333334
J980Green	170	Wake	13.333333333333334
J980Green	172.5	Wake	13.333333333333334
J980Green	175	Wake	13.333333333333334
J980Green	177.5	Wake	20
J980Green	180	Wake	20
J980Green	-120	NREM	86.66666666666667
J980Green	-117.5	NREM	86.66666666666667
J980Green	-115	NREM	86.66666666666667
J980Green	-112.5	NREM	93.33333333333333
J980Green	-110	NREM	100
J980Green	-107.5	NREM	100
J980Green	-105	NREM	100
J980Green	-102.5	NREM	100
J980Green	-100	NREM	100
J980Green	-97.5	NREM	100
J980Green	-95	NREM	100
J980Green	-92.5	NREM	100
J980Green	-90	NREM	100
J980Green	-87.5	NREM	100
J980Green	-85	NREM	100
J980Green	-82.5	NREM	100
J980Green	-80	NREM	100
J980Green	-77.5	NREM	100
J980Green	-75	NREM	100
J980Green	-72.5	NREM	100
J980Green	-70	NREM	100
J980Green	-67.5	NREM	100
J980Green	-65	NREM	100
J980Green	-62.5	NREM	100
J980Green	-60	NREM	100
J980Green	-57.5	NREM	100
J980Green	-55	NREM	100
J980Green	-52.5	NREM	100
J980Green	-50	NREM	100
J980Green	-47.5	NREM	100
J980Green	-45	NREM	100
J980Green	-42.5	NREM	100
J980Green	-40	NREM	100
J980Green	-37.5	NREM	100
J980Green	-35	NREM	100
J980Green	-32.5	NREM	100
J980Green	-30	NREM	93.33333333333333
J980Green	-27.5	NREM	93.33333333333333
J980Green	-25	NREM	93.33333333333333
J980Green	-22.5	NREM	93.33333333333333
J980Green	-20	NREM	93.33333333333333
J980Green	-17.5	NREM	93.33333333333333
J980Green	-15	NREM	93.33333333333333
J980Green	-12.5	NREM	93.33333333333333
J980Green	-10	NREM	93.33333333333333
J980Green	-7.5	NREM	93.33333333333333
J980Green	-5	NREM	100
J980Green	-2.5	NREM	100
J980Green	0	NREM	100
J980Green	2.5	NREM	100
J980Green	5	NREM	93.33333333333333
J980Green	7.5	NREM	93.33333333333333
J980Green	10	NREM	93.33333333333333
J980Green	12.5	NREM	86.66666666666667
J980Green	15	NREM	86.66666666666667
J980Green	17.5	NREM	86.66666666666667
J980Green	20	NREM	73.33333333333333
J980Green	22.5	NREM	73.33333333333333
J980Green	25	NREM	73.33333333333333
J980Green	27.5	NREM	73.33333333333333
J980Green	30	NREM	73.33333333333333
J980Green	32.5	NREM	73.33333333333333
J980Green	35	NREM	66.66666666666666
J980Green	37.5	NREM	66.66666666666666
J980Green	40	NREM	66.66666666666666
J980Green	42.5	NREM	66.66666666666666
J980Green	45	NREM	66.66666666666666
J980Green	47.5	NREM	66.66666666666666
J980Green	50	NREM	66.66666666666666
J980Green	52.5	NREM	66.66666666666666
J980Green	55	NREM	66.66666666666666
J980Green	57.5	NREM	66.66666666666666
J980Green	60	NREM	66.66666666666666
J980Green	62.5	NREM	66.66666666666666
J980Green	65	NREM	66.66666666666666
J980Green	67.5	NREM	66.66666666666666
J980Green	70	NREM	66.66666666666666
J980Green	72.5	NREM	66.66666666666666
J980Green	75	NREM	66.66666666666666
J980Green	77.5	NREM	66.66666666666666
J980Green	80	NREM	66.66666666666666
J980Green	82.5	NREM	66.66666666666666
J980Green	85	NREM	66.66666666666666
J980Green	87.5	NREM	66.66666666666666
J980Green	90	NREM	66.66666666666666
J980Green	92.5	NREM	66.66666666666666
J980Green	95	NREM	66.66666666666666
J980Green	97.5	NREM	66.66666666666666
J980Green	100	NREM	66.66666666666666
J980Green	102.5	NREM	66.66666666666666
J980Green	105	NREM	66.66666666666666
J980Green	107.5	NREM	66.66666666666666
J980Green	110	NREM	66.66666666666666
J980Green	112.5	NREM	66.66666666666666
J980Green	115	NREM	66.66666666666666
J980Green	117.5	NREM	66.66666666666666
J980Green	120	NREM	66.66666666666666
J980Green	122.5	NREM	66.66666666666666
J980Green	125	NREM	66.66666666666666
J980Green	127.5	NREM	66.66666666666666
J980Green	130	NREM	66.66666666666666
J980Green	132.5	NREM	66.66666666666666
J980Green	135	NREM	66.66666666666666
J980Green	137.5	NREM	66.66666666666666
J980Green	140	NREM	66.66666666666666
J980Green	142.5	NREM	66.66666666666666
J980Green	145	NREM	66.66666666666666
J980Green	147.5	NREM	66.66666666666666
J980Green	150	NREM	66.66666666666666
J980Green	152.5	NREM	66.66666666666666
J980Green	155	NREM	66.66666666666666
J980Green	157.5	NREM	66.66666666666666
J980Green	160	NREM	66.66666666666666
J980Green	162.5	NREM	66.66666666666666
J980Green	165	NREM	66.66666666666666
J980Green	167.5	NREM	66.66666666666666
J980Green	170	NREM	66.66666666666666
J980Green	172.5	NREM	66.66666666666666
J980Green	175	NREM	66.66666666666666
J980Green	177.5	NREM	60
J980Green	180	NREM	60
J980Red	-120	REM	6.666666666666667
J980Red	-117.5	REM	6.666666666666667
J980Red	-115	REM	6.666666666666667
J980Red	-112.5	REM	6.666666666666667
J980Red	-110	REM	0
J980Red	-107.5	REM	0
J980Red	-105	REM	0
J980Red	-102.5	REM	0
J980Red	-100	REM	0
J980Red	-97.5	REM	0
J980Red	-95	REM	0
J980Red	-92.5	REM	0
J980Red	-90	REM	6.666666666666667
J980Red	-87.5	REM	6.666666666666667
J980Red	-85	REM	6.666666666666667
J980Red	-82.5	REM	6.666666666666667
J980Red	-80	REM	6.666666666666667
J980Red	-77.5	REM	6.666666666666667
J980Red	-75	REM	6.666666666666667
J980Red	-72.5	REM	6.666666666666667
J980Red	-70	REM	6.666666666666667
J980Red	-67.5	REM	6.666666666666667
J980Red	-65	REM	6.666666666666667
J980Red	-62.5	REM	6.666666666666667
J980Red	-60	REM	6.666666666666667
J980Red	-57.5	REM	6.666666666666667
J980Red	-55	REM	0
J980Red	-52.5	REM	0
J980Red	-50	REM	0
J980Red	-47.5	REM	0
J980Red	-45	REM	0
J980Red	-42.5	REM	0
J980Red	-40	REM	0
J980Red	-37.5	REM	0
J980Red	-35	REM	0
J980Red	-32.5	REM	0
J980Red	-30	REM	0
J980Red	-27.5	REM	0
J980Red	-25	REM	0
J980Red	-22.5	REM	0
J980Red	-20	REM	0
J980Red	-17.5	REM	0
J980Red	-15	REM	0
J980Red	-12.5	REM	0
J980Red	-10	REM	0
J980Red	-7.5	REM	0
J980Red	-5	REM	0
J980Red	-2.5	REM	0
J980Red	0	REM	0
J980Red	2.5	REM	0
J980Red	5	REM	0
J980Red	7.5	REM	0
J980Red	10	REM	0
J980Red	12.5	REM	13.333333333333334
J980Red	15	REM	13.333333333333334
J980Red	17.5	REM	13.333333333333334
J980Red	20	REM	13.333333333333334
J980Red	22.5	REM	20
J980Red	25	REM	26.666666666666668
J980Red	27.5	REM	26.666666666666668
J980Red	30	REM	26.666666666666668
J980Red	32.5	REM	26.666666666666668
J980Red	35	REM	33.33333333333333
J980Red	37.5	REM	33.33333333333333
J980Red	40	REM	40
J980Red	42.5	REM	40
J980Red	45	REM	46.666666666666664
J980Red	47.5	REM	53.333333333333336
J980Red	50	REM	53.333333333333336
J980Red	52.5	REM	53.333333333333336
J980Red	55	REM	53.333333333333336
J980Red	57.5	REM	53.333333333333336
J980Red	60	REM	53.333333333333336
J980Red	62.5	REM	46.666666666666664
J980Red	65	REM	46.666666666666664
J980Red	67.5	REM	46.666666666666664
J980Red	70	REM	46.666666666666664
J980Red	72.5	REM	46.666666666666664
J980Red	75	REM	46.666666666666664
J980Red	77.5	REM	40
J980Red	80	REM	40
J980Red	82.5	REM	40
J980Red	85	REM	33.33333333333333
J980Red	87.5	REM	26.666666666666668
J980Red	90	REM	26.666666666666668
J980Red	92.5	REM	26.666666666666668
J980Red	95	REM	26.666666666666668
J980Red	97.5	REM	26.666666666666668
J980Red	100	REM	26.666666666666668
J980Red	102.5	REM	26.666666666666668
J980Red	105	REM	26.666666666666668
J980Red	107.5	REM	26.666666666666668
J980Red	110	REM	26.666666666666668
J980Red	112.5	REM	26.666666666666668
J980Red	115	REM	26.666666666666668
J980Red	117.5	REM	26.666666666666668
J980Red	120	REM	26.666666666666668
J980Red	122.5	REM	26.666666666666668
J980Red	125	REM	26.666666666666668
J980Red	127.5	REM	26.666666666666668
J980Red	130	REM	26.666666666666668
J980Red	132.5	REM	26.666666666666668
J980Red	135	REM	20
J980Red	137.5	REM	20
J980Red	140	REM	20
J980Red	142.5	REM	20
J980Red	145	REM	13.333333333333334
J980Red	147.5	REM	13.333333333333334
J980Red	150	REM	13.333333333333334
J980Red	152.5	REM	13.333333333333334
J980Red	155	REM	13.333333333333334
J980Red	157.5	REM	13.333333333333334
J980Red	160	REM	13.333333333333334
J980Red	162.5	REM	13.333333333333334
J980Red	165	REM	13.333333333333334
J980Red	167.5	REM	13.333333333333334
J980Red	170	REM	13.333333333333334
J980Red	172.5	REM	13.333333333333334
J980Red	175	REM	13.333333333333334
J980Red	177.5	REM	13.333333333333334
J980Red	180	REM	13.333333333333334
J980Red	-120	Wake	20
J980Red	-117.5	Wake	20
J980Red	-115	Wake	20
J980Red	-112.5	Wake	20
J980Red	-110	Wake	20
J980Red	-107.5	Wake	13.333333333333334
J980Red	-105	Wake	20
J980Red	-102.5	Wake	20
J980Red	-100	Wake	20
J980Red	-97.5	Wake	20
J980Red	-95	Wake	20
J980Red	-92.5	Wake	20
J980Red	-90	Wake	20
J980Red	-87.5	Wake	26.666666666666668
J980Red	-85	Wake	26.666666666666668
J980Red	-82.5	Wake	26.666666666666668
J980Red	-80	Wake	26.666666666666668
J980Red	-77.5	Wake	26.666666666666668
J980Red	-75	Wake	33.33333333333333
J980Red	-72.5	Wake	33.33333333333333
J980Red	-70	Wake	33.33333333333333
J980Red	-67.5	Wake	26.666666666666668
J980Red	-65	Wake	26.666666666666668
J980Red	-62.5	Wake	26.666666666666668
J980Red	-60	Wake	26.666666666666668
J980Red	-57.5	Wake	26.666666666666668
J980Red	-55	Wake	33.33333333333333
J980Red	-52.5	Wake	40
J980Red	-50	Wake	40
J980Red	-47.5	Wake	40
J980Red	-45	Wake	40
J980Red	-42.5	Wake	40
J980Red	-40	Wake	33.33333333333333
J980Red	-37.5	Wake	33.33333333333333
J980Red	-35	Wake	33.33333333333333
J980Red	-32.5	Wake	20
J980Red	-30	Wake	13.333333333333334
J980Red	-27.5	Wake	6.666666666666667
J980Red	-25	Wake	6.666666666666667
J980Red	-22.5	Wake	6.666666666666667
J980Red	-20	Wake	6.666666666666667
J980Red	-17.5	Wake	6.666666666666667
J980Red	-15	Wake	6.666666666666667
J980Red	-12.5	Wake	6.666666666666667
J980Red	-10	Wake	6.666666666666667
J980Red	-7.5	Wake	0
J980Red	-5	Wake	0
J980Red	-2.5	Wake	0
J980Red	0	Wake	0
J980Red	2.5	Wake	6.666666666666667
J980Red	5	Wake	6.666666666666667
J980Red	7.5	Wake	6.666666666666667
J980Red	10	Wake	6.666666666666667
J980Red	12.5	Wake	6.666666666666667
J980Red	15	Wake	6.666666666666667
J980Red	17.5	Wake	6.666666666666667
J980Red	20	Wake	6.666666666666667
J980Red	22.5	Wake	6.666666666666667
J980Red	25	Wake	0
J980Red	27.5	Wake	0
J980Red	30	Wake	0
J980Red	32.5	Wake	6.666666666666667
J980Red	35	Wake	6.666666666666667
J980Red	37.5	Wake	6.666666666666667
J980Red	40	Wake	6.666666666666667
J980Red	42.5	Wake	6.666666666666667
J980Red	45	Wake	13.333333333333334
J980Red	47.5	Wake	13.333333333333334
J980Red	50	Wake	13.333333333333334
J980Red	52.5	Wake	13.333333333333334
J980Red	55	Wake	13.333333333333334
J980Red	57.5	Wake	13.333333333333334
J980Red	60	Wake	13.333333333333334
J980Red	62.5	Wake	13.333333333333334
J980Red	65	Wake	13.333333333333334
J980Red	67.5	Wake	13.333333333333334
J980Red	70	Wake	13.333333333333334
J980Red	72.5	Wake	13.333333333333334
J980Red	75	Wake	13.333333333333334
J980Red	77.5	Wake	20
J980Red	80	Wake	20
J980Red	82.5	Wake	20
J980Red	85	Wake	13.333333333333334
J980Red	87.5	Wake	20
J980Red	90	Wake	20
J980Red	92.5	Wake	20
J980Red	95	Wake	20
J980Red	97.5	Wake	20
J980Red	100	Wake	13.333333333333334
J980Red	102.5	Wake	6.666666666666667
J980Red	105	Wake	6.666666666666667
J980Red	107.5	Wake	6.666666666666667
J980Red	110	Wake	6.666666666666667
J980Red	112.5	Wake	6.666666666666667
J980Red	115	Wake	6.666666666666667
J980Red	117.5	Wake	6.666666666666667
J980Red	120	Wake	6.666666666666667
J980Red	122.5	Wake	6.666666666666667
J980Red	125	Wake	6.666666666666667
J980Red	127.5	Wake	6.666666666666667
J980Red	130	Wake	0
J980Red	132.5	Wake	0
J980Red	135	Wake	6.666666666666667
J980Red	137.5	Wake	6.666666666666667
J980Red	140	Wake	6.666666666666667
J980Red	142.5	Wake	6.666666666666667
J980Red	145	Wake	13.333333333333334
J980Red	147.5	Wake	13.333333333333334
J980Red	150	Wake	13.333333333333334
J980Red	152.5	Wake	13.333333333333334
J980Red	155	Wake	13.333333333333334
J980Red	157.5	Wake	20
J980Red	160	Wake	20
J980Red	162.5	Wake	26.666666666666668
J980Red	165	Wake	33.33333333333333
J980Red	167.5	Wake	40
J980Red	170	Wake	46.666666666666664
J980Red	172.5	Wake	46.666666666666664
J980Red	175	Wake	46.666666666666664
J980Red	177.5	Wake	53.333333333333336
J980Red	180	Wake	46.666666666666664
J980Red	-120	NREM	73.33333333333333
J980Red	-117.5	NREM	73.33333333333333
J980Red	-115	NREM	73.33333333333333
J980Red	-112.5	NREM	73.33333333333333
J980Red	-110	NREM	80
J980Red	-107.5	NREM	86.66666666666667
J980Red	-105	NREM	80
J980Red	-102.5	NREM	80
J980Red	-100	NREM	80
J980Red	-97.5	NREM	80
J980Red	-95	NREM	80
J980Red	-92.5	NREM	80
J980Red	-90	NREM	73.33333333333333
J980Red	-87.5	NREM	66.66666666666666
J980Red	-85	NREM	66.66666666666666
J980Red	-82.5	NREM	66.66666666666666
J980Red	-80	NREM	66.66666666666666
J980Red	-77.5	NREM	66.66666666666666
J980Red	-75	NREM	60
J980Red	-72.5	NREM	60
J980Red	-70	NREM	60
J980Red	-67.5	NREM	66.66666666666666
J980Red	-65	NREM	66.66666666666666
J980Red	-62.5	NREM	66.66666666666666
J980Red	-60	NREM	66.66666666666666
J980Red	-57.5	NREM	66.66666666666666
J980Red	-55	NREM	66.66666666666666
J980Red	-52.5	NREM	60
J980Red	-50	NREM	60
J980Red	-47.5	NREM	60
J980Red	-45	NREM	60
J980Red	-42.5	NREM	60
J980Red	-40	NREM	66.66666666666666
J980Red	-37.5	NREM	66.66666666666666
J980Red	-35	NREM	66.66666666666666
J980Red	-32.5	NREM	80
J980Red	-30	NREM	86.66666666666667
J980Red	-27.5	NREM	93.33333333333333
J980Red	-25	NREM	93.33333333333333
J980Red	-22.5	NREM	93.33333333333333
J980Red	-20	NREM	93.33333333333333
J980Red	-17.5	NREM	93.33333333333333
J980Red	-15	NREM	93.33333333333333
J980Red	-12.5	NREM	93.33333333333333
J980Red	-10	NREM	93.33333333333333
J980Red	-7.5	NREM	100
J980Red	-5	NREM	100
J980Red	-2.5	NREM	100
J980Red	0	NREM	100
J980Red	2.5	NREM	93.33333333333333
J980Red	5	NREM	93.33333333333333
J980Red	7.5	NREM	93.33333333333333
J980Red	10	NREM	93.33333333333333
J980Red	12.5	NREM	80
J980Red	15	NREM	80
J980Red	17.5	NREM	80
J980Red	20	NREM	80
J980Red	22.5	NREM	73.33333333333333
J980Red	25	NREM	73.33333333333333
J980Red	27.5	NREM	73.33333333333333
J980Red	30	NREM	73.33333333333333
J980Red	32.5	NREM	66.66666666666666
J980Red	35	NREM	60
J980Red	37.5	NREM	60
J980Red	40	NREM	53.333333333333336
J980Red	42.5	NREM	53.333333333333336
J980Red	45	NREM	40
J980Red	47.5	NREM	33.33333333333333
J980Red	50	NREM	33.33333333333333
J980Red	52.5	NREM	33.33333333333333
J980Red	55	NREM	33.33333333333333
J980Red	57.5	NREM	33.33333333333333
J980Red	60	NREM	33.33333333333333
J980Red	62.5	NREM	40
J980Red	65	NREM	40
J980Red	67.5	NREM	40
J980Red	70	NREM	40
J980Red	72.5	NREM	40
J980Red	75	NREM	40
J980Red	77.5	NREM	40
J980Red	80	NREM	40
J980Red	82.5	NREM	40
J980Red	85	NREM	53.333333333333336
J980Red	87.5	NREM	53.333333333333336
J980Red	90	NREM	53.333333333333336
J980Red	92.5	NREM	53.333333333333336
J980Red	95	NREM	53.333333333333336
J980Red	97.5	NREM	53.333333333333336
J980Red	100	NREM	60
J980Red	102.5	NREM	66.66666666666666
J980Red	105	NREM	66.66666666666666
J980Red	107.5	NREM	66.66666666666666
J980Red	110	NREM	66.66666666666666
J980Red	112.5	NREM	66.66666666666666
J980Red	115	NREM	66.66666666666666
J980Red	117.5	NREM	66.66666666666666
J980Red	120	NREM	66.66666666666666
J980Red	122.5	NREM	66.66666666666666
J980Red	125	NREM	66.66666666666666
J980Red	127.5	NREM	66.66666666666666
J980Red	130	NREM	73.33333333333333
J980Red	132.5	NREM	73.33333333333333
J980Red	135	NREM	73.33333333333333
J980Red	137.5	NREM	73.33333333333333
J980Red	140	NREM	73.33333333333333
J980Red	142.5	NREM	73.33333333333333
J980Red	145	NREM	73.33333333333333
J980Red	147.5	NREM	73.33333333333333
J980Red	150	NREM	73.33333333333333
J980Red	152.5	NREM	73.33333333333333
J980Red	155	NREM	73.33333333333333
J980Red	157.5	NREM	66.66666666666666
J980Red	160	NREM	66.66666666666666
J980Red	162.5	NREM	60
J980Red	165	NREM	53.333333333333336
J980Red	167.5	NREM	46.666666666666664
J980Red	170	NREM	40
J980Red	172.5	NREM	40
J980Red	175	NREM	40
J980Red	177.5	NREM	33.33333333333333
J980Red	180	NREM	40
J986Red	-120	REM	0
J986Red	-117.5	REM	0
J986Red	-115	REM	0
J986Red	-112.5	REM	0
J986Red	-110	REM	0
J986Red	-107.5	REM	0
J986Red	-105	REM	0
J986Red	-102.5	REM	0
J986Red	-100	REM	0
J986Red	-97.5	REM	0
J986Red	-95	REM	0
J986Red	-92.5	REM	0
J986Red	-90	REM	0
J986Red	-87.5	REM	0
J986Red	-85	REM	0
J986Red	-82.5	REM	0
J986Red	-80	REM	0
J986Red	-77.5	REM	0
J986Red	-75	REM	0
J986Red	-72.5	REM	0
J986Red	-70	REM	0
J986Red	-67.5	REM	0
J986Red	-65	REM	0
J986Red	-62.5	REM	0
J986Red	-60	REM	0
J986Red	-57.5	REM	0
J986Red	-55	REM	0
J986Red	-52.5	REM	0
J986Red	-50	REM	0
J986Red	-47.5	REM	0
J986Red	-45	REM	0
J986Red	-42.5	REM	0
J986Red	-40	REM	0
J986Red	-37.5	REM	0
J986Red	-35	REM	0
J986Red	-32.5	REM	0
J986Red	-30	REM	0
J986Red	-27.5	REM	0
J986Red	-25	REM	0
J986Red	-22.5	REM	0
J986Red	-20	REM	0
J986Red	-17.5	REM	0
J986Red	-15	REM	0
J986Red	-12.5	REM	0
J986Red	-10	REM	0
J986Red	-7.5	REM	0
J986Red	-5	REM	0
J986Red	-2.5	REM	0
J986Red	0	REM	0
J986Red	2.5	REM	0
J986Red	5	REM	7.6923076923076925
J986Red	7.5	REM	15.384615384615385
J986Red	10	REM	15.384615384615385
J986Red	12.5	REM	15.384615384615385
J986Red	15	REM	15.384615384615385
J986Red	17.5	REM	30.76923076923077
J986Red	20	REM	30.76923076923077
J986Red	22.5	REM	38.46153846153847
J986Red	25	REM	38.46153846153847
J986Red	27.5	REM	38.46153846153847
J986Red	30	REM	38.46153846153847
J986Red	32.5	REM	38.46153846153847
J986Red	35	REM	38.46153846153847
J986Red	37.5	REM	46.15384615384615
J986Red	40	REM	46.15384615384615
J986Red	42.5	REM	46.15384615384615
J986Red	45	REM	46.15384615384615
J986Red	47.5	REM	46.15384615384615
J986Red	50	REM	46.15384615384615
J986Red	52.5	REM	46.15384615384615
J986Red	55	REM	46.15384615384615
J986Red	57.5	REM	46.15384615384615
J986Red	60	REM	46.15384615384615
J986Red	62.5	REM	46.15384615384615
J986Red	65	REM	46.15384615384615
J986Red	67.5	REM	46.15384615384615
J986Red	70	REM	38.46153846153847
J986Red	72.5	REM	38.46153846153847
J986Red	75	REM	30.76923076923077
J986Red	77.5	REM	38.46153846153847
J986Red	80	REM	38.46153846153847
J986Red	82.5	REM	38.46153846153847
J986Red	85	REM	38.46153846153847
J986Red	87.5	REM	38.46153846153847
J986Red	90	REM	38.46153846153847
J986Red	92.5	REM	38.46153846153847
J986Red	95	REM	38.46153846153847
J986Red	97.5	REM	30.76923076923077
J986Red	100	REM	30.76923076923077
J986Red	102.5	REM	30.76923076923077
J986Red	105	REM	30.76923076923077
J986Red	107.5	REM	30.76923076923077
J986Red	110	REM	30.76923076923077
J986Red	112.5	REM	30.76923076923077
J986Red	115	REM	30.76923076923077
J986Red	117.5	REM	30.76923076923077
J986Red	120	REM	30.76923076923077
J986Red	122.5	REM	23.076923076923077
J986Red	125	REM	23.076923076923077
J986Red	127.5	REM	23.076923076923077
J986Red	130	REM	23.076923076923077
J986Red	132.5	REM	23.076923076923077
J986Red	135	REM	23.076923076923077
J986Red	137.5	REM	23.076923076923077
J986Red	140	REM	23.076923076923077
J986Red	142.5	REM	23.076923076923077
J986Red	145	REM	23.076923076923077
J986Red	147.5	REM	23.076923076923077
J986Red	150	REM	23.076923076923077
J986Red	152.5	REM	23.076923076923077
J986Red	155	REM	23.076923076923077
J986Red	157.5	REM	23.076923076923077
J986Red	160	REM	23.076923076923077
J986Red	162.5	REM	23.076923076923077
J986Red	165	REM	23.076923076923077
J986Red	167.5	REM	23.076923076923077
J986Red	170	REM	15.384615384615385
J986Red	172.5	REM	15.384615384615385
J986Red	175	REM	15.384615384615385
J986Red	177.5	REM	7.6923076923076925
J986Red	180	REM	7.6923076923076925
J986Red	-120	Wake	23.076923076923077
J986Red	-117.5	Wake	23.076923076923077
J986Red	-115	Wake	15.384615384615385
J986Red	-112.5	Wake	15.384615384615385
J986Red	-110	Wake	15.384615384615385
J986Red	-107.5	Wake	7.6923076923076925
J986Red	-105	Wake	15.384615384615385
J986Red	-102.5	Wake	23.076923076923077
J986Red	-100	Wake	23.076923076923077
J986Red	-97.5	Wake	23.076923076923077
J986Red	-95	Wake	23.076923076923077
J986Red	-92.5	Wake	23.076923076923077
J986Red	-90	Wake	23.076923076923077
J986Red	-87.5	Wake	23.076923076923077
J986Red	-85	Wake	23.076923076923077
J986Red	-82.5	Wake	23.076923076923077
J986Red	-80	Wake	23.076923076923077
J986Red	-77.5	Wake	23.076923076923077
J986Red	-75	Wake	23.076923076923077
J986Red	-72.5	Wake	23.076923076923077
J986Red	-70	Wake	23.076923076923077
J986Red	-67.5	Wake	23.076923076923077
J986Red	-65	Wake	23.076923076923077
J986Red	-62.5	Wake	30.76923076923077
J986Red	-60	Wake	30.76923076923077
J986Red	-57.5	Wake	30.76923076923077
J986Red	-55	Wake	30.76923076923077
J986Red	-52.5	Wake	23.076923076923077
J986Red	-50	Wake	15.384615384615385
J986Red	-47.5	Wake	7.6923076923076925
J986Red	-45	Wake	7.6923076923076925
J986Red	-42.5	Wake	7.6923076923076925
J986Red	-40	Wake	7.6923076923076925
J986Red	-37.5	Wake	7.6923076923076925
J986Red	-35	Wake	7.6923076923076925
J986Red	-32.5	Wake	7.6923076923076925
J986Red	-30	Wake	7.6923076923076925
J986Red	-27.5	Wake	0
J986Red	-25	Wake	0
J986Red	-22.5	Wake	0
J986Red	-20	Wake	0
J986Red	-17.5	Wake	0
J986Red	-15	Wake	0
J986Red	-12.5	Wake	0
J986Red	-10	Wake	0
J986Red	-7.5	Wake	0
J986Red	-5	Wake	0
J986Red	-2.5	Wake	0
J986Red	0	Wake	0
J986Red	2.5	Wake	15.384615384615385
J986Red	5	Wake	15.384615384615385
J986Red	7.5	Wake	15.384615384615385
J986Red	10	Wake	15.384615384615385
J986Red	12.5	Wake	15.384615384615385
J986Red	15	Wake	15.384615384615385
J986Red	17.5	Wake	15.384615384615385
J986Red	20	Wake	15.384615384615385
J986Red	22.5	Wake	15.384615384615385
J986Red	25	Wake	15.384615384615385
J986Red	27.5	Wake	15.384615384615385
J986Red	30	Wake	15.384615384615385
J986Red	32.5	Wake	15.384615384615385
J986Red	35	Wake	7.6923076923076925
J986Red	37.5	Wake	7.6923076923076925
J986Red	40	Wake	7.6923076923076925
J986Red	42.5	Wake	7.6923076923076925
J986Red	45	Wake	7.6923076923076925
J986Red	47.5	Wake	7.6923076923076925
J986Red	50	Wake	7.6923076923076925
J986Red	52.5	Wake	7.6923076923076925
J986Red	55	Wake	7.6923076923076925
J986Red	57.5	Wake	7.6923076923076925
J986Red	60	Wake	7.6923076923076925
J986Red	62.5	Wake	7.6923076923076925
J986Red	65	Wake	7.6923076923076925
J986Red	67.5	Wake	7.6923076923076925
J986Red	70	Wake	15.384615384615385
J986Red	72.5	Wake	15.384615384615385
J986Red	75	Wake	23.076923076923077
J986Red	77.5	Wake	23.076923076923077
J986Red	80	Wake	23.076923076923077
J986Red	82.5	Wake	23.076923076923077
J986Red	85	Wake	15.384615384615385
J986Red	87.5	Wake	15.384615384615385
J986Red	90	Wake	15.384615384615385
J986Red	92.5	Wake	15.384615384615385
J986Red	95	Wake	15.384615384615385
J986Red	97.5	Wake	23.076923076923077
J986Red	100	Wake	23.076923076923077
J986Red	102.5	Wake	23.076923076923077
J986Red	105	Wake	15.384615384615385
J986Red	107.5	Wake	23.076923076923077
J986Red	110	Wake	23.076923076923077
J986Red	112.5	Wake	23.076923076923077
J986Red	115	Wake	23.076923076923077
J986Red	117.5	Wake	23.076923076923077
J986Red	120	Wake	23.076923076923077
J986Red	122.5	Wake	23.076923076923077
J986Red	125	Wake	23.076923076923077
J986Red	127.5	Wake	23.076923076923077
J986Red	130	Wake	23.076923076923077
J986Red	132.5	Wake	23.076923076923077
J986Red	135	Wake	15.384615384615385
J986Red	137.5	Wake	15.384615384615385
J986Red	140	Wake	15.384615384615385
J986Red	142.5	Wake	15.384615384615385
J986Red	145	Wake	15.384615384615385
J986Red	147.5	Wake	15.384615384615385
J986Red	150	Wake	15.384615384615385
J986Red	152.5	Wake	15.384615384615385
J986Red	155	Wake	15.384615384615385
J986Red	157.5	Wake	15.384615384615385
J986Red	160	Wake	15.384615384615385
J986Red	162.5	Wake	7.6923076923076925
J986Red	165	Wake	7.6923076923076925
J986Red	167.5	Wake	7.6923076923076925
J986Red	170	Wake	23.076923076923077
J986Red	172.5	Wake	23.076923076923077
J986Red	175	Wake	23.076923076923077
J986Red	177.5	Wake	30.76923076923077
J986Red	180	Wake	30.76923076923077
J986Red	-120	NREM	76.92307692307693
J986Red	-117.5	NREM	76.92307692307693
J986Red	-115	NREM	84.61538461538461
J986Red	-112.5	NREM	84.61538461538461
J986Red	-110	NREM	84.61538461538461
J986Red	-107.5	NREM	92.3077
J986Red	-105	NREM	84.61538461538461
J986Red	-102.5	NREM	76.92307692307693
J986Red	-100	NREM	76.92307692307693
J986Red	-97.5	NREM	76.92307692307693
J986Red	-95	NREM	76.92307692307693
J986Red	-92.5	NREM	76.92307692307693
J986Red	-90	NREM	76.92307692307693
J986Red	-87.5	NREM	76.92307692307693
J986Red	-85	NREM	76.92307692307693
J986Red	-82.5	NREM	76.92307692307693
J986Red	-80	NREM	76.92307692307693
J986Red	-77.5	NREM	76.92307692307693
J986Red	-75	NREM	76.92307692307693
J986Red	-72.5	NREM	76.92307692307693
J986Red	-70	NREM	76.92307692307693
J986Red	-67.5	NREM	76.92307692307693
J986Red	-65	NREM	76.92307692307693
J986Red	-62.5	NREM	69.23076923076923
J986Red	-60	NREM	69.23076923076923
J986Red	-57.5	NREM	69.23076923076923
J986Red	-55	NREM	69.23076923076923
J986Red	-52.5	NREM	76.92307692307693
J986Red	-50	NREM	84.61538461538461
J986Red	-47.5	NREM	92.3077
J986Red	-45	NREM	92.3077
J986Red	-42.5	NREM	92.3077
J986Red	-40	NREM	92.3077
J986Red	-37.5	NREM	92.3077
J986Red	-35	NREM	92.3077
J986Red	-32.5	NREM	92.3077
J986Red	-30	NREM	92.3077
J986Red	-27.5	NREM	100
J986Red	-25	NREM	100
J986Red	-22.5	NREM	100
J986Red	-20	NREM	100
J986Red	-17.5	NREM	100
J986Red	-15	NREM	100
J986Red	-12.5	NREM	100
J986Red	-10	NREM	100
J986Red	-7.5	NREM	100
J986Red	-5	NREM	100
J986Red	-2.5	NREM	100
J986Red	0	NREM	100
J986Red	2.5	NREM	84.61538461538461
J986Red	5	NREM	76.92307692307693
J986Red	7.5	NREM	69.23076923076923
J986Red	10	NREM	69.23076923076923
J986Red	12.5	NREM	69.23076923076923
J986Red	15	NREM	69.23076923076923
J986Red	17.5	NREM	53.84615384615385
J986Red	20	NREM	53.84615384615385
J986Red	22.5	NREM	46.15384615384615
J986Red	25	NREM	46.15384615384615
J986Red	27.5	NREM	46.15384615384615
J986Red	30	NREM	46.15384615384615
J986Red	32.5	NREM	46.15384615384615
J986Red	35	NREM	53.84615384615385
J986Red	37.5	NREM	46.15384615384615
J986Red	40	NREM	46.15384615384615
J986Red	42.5	NREM	46.15384615384615
J986Red	45	NREM	46.15384615384615
J986Red	47.5	NREM	46.15384615384615
J986Red	50	NREM	46.15384615384615
J986Red	52.5	NREM	46.15384615384615
J986Red	55	NREM	46.15384615384615
J986Red	57.5	NREM	46.15384615384615
J986Red	60	NREM	46.15384615384615
J986Red	62.5	NREM	46.15384615384615
J986Red	65	NREM	46.15384615384615
J986Red	67.5	NREM	46.15384615384615
J986Red	70	NREM	46.15384615384615
J986Red	72.5	NREM	46.15384615384615
J986Red	75	NREM	46.15384615384615
J986Red	77.5	NREM	38.46153846153847
J986Red	80	NREM	38.46153846153847
J986Red	82.5	NREM	38.46153846153847
J986Red	85	NREM	46.15384615384615
J986Red	87.5	NREM	46.15384615384615
J986Red	90	NREM	46.15384615384615
J986Red	92.5	NREM	46.15384615384615
J986Red	95	NREM	46.15384615384615
J986Red	97.5	NREM	46.15384615384615
J986Red	100	NREM	46.15384615384615
J986Red	102.5	NREM	46.15384615384615
J986Red	105	NREM	53.84615384615385
J986Red	107.5	NREM	46.15384615384615
J986Red	110	NREM	46.15384615384615
J986Red	112.5	NREM	46.15384615384615
J986Red	115	NREM	46.15384615384615
J986Red	117.5	NREM	46.15384615384615
J986Red	120	NREM	46.15384615384615
J986Red	122.5	NREM	53.84615384615385
J986Red	125	NREM	53.84615384615385
J986Red	127.5	NREM	53.84615384615385
J986Red	130	NREM	53.84615384615385
J986Red	132.5	NREM	53.84615384615385
J986Red	135	NREM	61.53846153846154
J986Red	137.5	NREM	61.53846153846154
J986Red	140	NREM	61.53846153846154
J986Red	142.5	NREM	61.53846153846154
J986Red	145	NREM	61.53846153846154
J986Red	147.5	NREM	61.53846153846154
J986Red	150	NREM	61.53846153846154
J986Red	152.5	NREM	61.53846153846154
J986Red	155	NREM	61.53846153846154
J986Red	157.5	NREM	61.53846153846154
J986Red	160	NREM	61.53846153846154
J986Red	162.5	NREM	69.23076923076923
J986Red	165	NREM	69.23076923076923
J986Red	167.5	NREM	69.23076923076923
J986Red	170	NREM	61.53846153846154
J986Red	172.5	NREM	61.53846153846154
J986Red	175	NREM	61.53846153846154
J986Red	177.5	NREM	61.53846153846154
J986Red	180	NREM	61.53846153846154
J987Red	-120	REM	13.333333333333334
J987Red	-117.5	REM	13.333333333333334
J987Red	-115	REM	13.333333333333334
J987Red	-112.5	REM	13.333333333333334
J987Red	-110	REM	13.333333333333334
J987Red	-107.5	REM	13.333333333333334
J987Red	-105	REM	13.333333333333334
J987Red	-102.5	REM	13.333333333333334
J987Red	-100	REM	13.333333333333334
J987Red	-97.5	REM	13.333333333333334
J987Red	-95	REM	13.333333333333334
J987Red	-92.5	REM	13.333333333333334
J987Red	-90	REM	13.333333333333334
J987Red	-87.5	REM	13.333333333333334
J987Red	-85	REM	6.666666666666667
J987Red	-82.5	REM	6.666666666666667
J987Red	-80	REM	6.666666666666667
J987Red	-77.5	REM	6.666666666666667
J987Red	-75	REM	6.666666666666667
J987Red	-72.5	REM	6.666666666666667
J987Red	-70	REM	6.666666666666667
J987Red	-67.5	REM	6.666666666666667
J987Red	-65	REM	6.666666666666667
J987Red	-62.5	REM	6.666666666666667
J987Red	-60	REM	6.666666666666667
J987Red	-57.5	REM	6.666666666666667
J987Red	-55	REM	6.666666666666667
J987Red	-52.5	REM	0
J987Red	-50	REM	0
J987Red	-47.5	REM	0
J987Red	-45	REM	0
J987Red	-42.5	REM	0
J987Red	-40	REM	0
J987Red	-37.5	REM	0
J987Red	-35	REM	0
J987Red	-32.5	REM	0
J987Red	-30	REM	0
J987Red	-27.5	REM	0
J987Red	-25	REM	0
J987Red	-22.5	REM	0
J987Red	-20	REM	0
J987Red	-17.5	REM	0
J987Red	-15	REM	0
J987Red	-12.5	REM	0
J987Red	-10	REM	0
J987Red	-7.5	REM	0
J987Red	-5	REM	0
J987Red	-2.5	REM	0
J987Red	0	REM	0
J987Red	2.5	REM	0
J987Red	5	REM	13.333333333333334
J987Red	7.5	REM	13.333333333333334
J987Red	10	REM	13.333333333333334
J987Red	12.5	REM	13.333333333333334
J987Red	15	REM	20
J987Red	17.5	REM	26.666666666666668
J987Red	20	REM	33.33333333333333
J987Red	22.5	REM	33.33333333333333
J987Red	25	REM	33.33333333333333
J987Red	27.5	REM	33.33333333333333
J987Red	30	REM	33.33333333333333
J987Red	32.5	REM	33.33333333333333
J987Red	35	REM	33.33333333333333
J987Red	37.5	REM	46.666666666666664
J987Red	40	REM	53.333333333333336
J987Red	42.5	REM	53.333333333333336
J987Red	45	REM	53.333333333333336
J987Red	47.5	REM	53.333333333333336
J987Red	50	REM	60
J987Red	52.5	REM	66.66666666666666
J987Red	55	REM	66.66666666666666
J987Red	57.5	REM	66.66666666666666
J987Red	60	REM	66.66666666666666
J987Red	62.5	REM	66.66666666666666
J987Red	65	REM	66.66666666666666
J987Red	67.5	REM	60
J987Red	70	REM	60
J987Red	72.5	REM	60
J987Red	75	REM	60
J987Red	77.5	REM	60
J987Red	80	REM	53.333333333333336
J987Red	82.5	REM	46.666666666666664
J987Red	85	REM	46.666666666666664
J987Red	87.5	REM	40
J987Red	90	REM	40
J987Red	92.5	REM	40
J987Red	95	REM	40
J987Red	97.5	REM	40
J987Red	100	REM	33.33333333333333
J987Red	102.5	REM	33.33333333333333
J987Red	105	REM	33.33333333333333
J987Red	107.5	REM	33.33333333333333
J987Red	110	REM	26.666666666666668
J987Red	112.5	REM	26.666666666666668
J987Red	115	REM	26.666666666666668
J987Red	117.5	REM	26.666666666666668
J987Red	120	REM	26.666666666666668
J987Red	122.5	REM	20
J987Red	125	REM	20
J987Red	127.5	REM	20
J987Red	130	REM	20
J987Red	132.5	REM	20
J987Red	135	REM	20
J987Red	137.5	REM	20
J987Red	140	REM	20
J987Red	142.5	REM	20
J987Red	145	REM	20
J987Red	147.5	REM	20
J987Red	150	REM	20
J987Red	152.5	REM	20
J987Red	155	REM	20
J987Red	157.5	REM	20
J987Red	160	REM	20
J987Red	162.5	REM	26.666666666666668
J987Red	165	REM	26.666666666666668
J987Red	167.5	REM	20
J987Red	170	REM	20
J987Red	172.5	REM	20
J987Red	175	REM	13.333333333333334
J987Red	177.5	REM	13.333333333333334
J987Red	180	REM	13.333333333333334
J987Red	-120	Wake	20
J987Red	-117.5	Wake	13.333333333333334
J987Red	-115	Wake	13.333333333333334
J987Red	-112.5	Wake	13.333333333333334
J987Red	-110	Wake	13.333333333333334
J987Red	-107.5	Wake	13.333333333333334
J987Red	-105	Wake	13.333333333333334
J987Red	-102.5	Wake	13.333333333333334
J987Red	-100	Wake	13.333333333333334
J987Red	-97.5	Wake	6.666666666666667
J987Red	-95	Wake	6.666666666666667
J987Red	-92.5	Wake	0
J987Red	-90	Wake	0
J987Red	-87.5	Wake	0
J987Red	-85	Wake	6.666666666666667
J987Red	-82.5	Wake	13.333333333333334
J987Red	-80	Wake	13.333333333333334
J987Red	-77.5	Wake	13.333333333333334
J987Red	-75	Wake	13.333333333333334
J987Red	-72.5	Wake	13.333333333333334
J987Red	-70	Wake	13.333333333333334
J987Red	-67.5	Wake	13.333333333333334
J987Red	-65	Wake	13.333333333333334
J987Red	-62.5	Wake	13.333333333333334
J987Red	-60	Wake	13.333333333333334
J987Red	-57.5	Wake	6.666666666666667
J987Red	-55	Wake	6.666666666666667
J987Red	-52.5	Wake	6.666666666666667
J987Red	-50	Wake	6.666666666666667
J987Red	-47.5	Wake	6.666666666666667
J987Red	-45	Wake	0
J987Red	-42.5	Wake	0
J987Red	-40	Wake	0
J987Red	-37.5	Wake	0
J987Red	-35	Wake	0
J987Red	-32.5	Wake	0
J987Red	-30	Wake	0
J987Red	-27.5	Wake	0
J987Red	-25	Wake	0
J987Red	-22.5	Wake	0
J987Red	-20	Wake	0
J987Red	-17.5	Wake	0
J987Red	-15	Wake	0
J987Red	-12.5	Wake	0
J987Red	-10	Wake	0
J987Red	-7.5	Wake	0
J987Red	-5	Wake	0
J987Red	-2.5	Wake	0
J987Red	0	Wake	0
J987Red	2.5	Wake	0
J987Red	5	Wake	0
J987Red	7.5	Wake	0
J987Red	10	Wake	0
J987Red	12.5	Wake	0
J987Red	15	Wake	0
J987Red	17.5	Wake	0
J987Red	20	Wake	0
J987Red	22.5	Wake	0
J987Red	25	Wake	0
J987Red	27.5	Wake	0
J987Red	30	Wake	6.666666666666667
J987Red	32.5	Wake	6.666666666666667
J987Red	35	Wake	6.666666666666667
[truncated: 905 more rows]

## Sheet: ExtData9f
mouse	time	pc_value	pc
J978Red	-120	-0.0743272	pc1
J978Red	-117.5	-0.225312	pc1
J978Red	-115	-0.295474	pc1
J978Red	-112.5	-0.402852	pc1
J978Red	-110	-0.453559	pc1
J978Red	-107.5	-0.423975	pc1
J978Red	-105	-0.461555	pc1
J978Red	-102.5	-0.507251	pc1
J978Red	-100	-0.494322	pc1
J978Red	-97.5	-0.508363	pc1
J978Red	-95	-0.538536	pc1
J978Red	-92.5	-0.517572	pc1
J978Red	-90	-0.399398	pc1
J978Red	-87.5	-0.219009	pc1
J978Red	-85	-0.190309	pc1
J978Red	-82.5	-0.319695	pc1
J978Red	-80	-0.391965	pc1
J978Red	-77.5	-0.430579	pc1
J978Red	-75	-0.445072	pc1
J978Red	-72.5	-0.376701	pc1
J978Red	-70	-0.331798	pc1
J978Red	-67.5	-0.440464	pc1
J978Red	-65	-0.597317	pc1
J978Red	-62.5	-0.625128	pc1
J978Red	-60	-0.505384	pc1
J978Red	-57.5	-0.285391	pc1
J978Red	-55	-0.133073	pc1
J978Red	-52.5	-0.0712921	pc1
J978Red	-50	-0.0589156	pc1
J978Red	-47.5	-0.182145	pc1
J978Red	-45	-0.347533	pc1
J978Red	-42.5	-0.432961	pc1
J978Red	-40	-0.405073	pc1
J978Red	-37.5	-0.368393	pc1
J978Red	-35	-0.420383	pc1
J978Red	-32.5	-0.446826	pc1
J978Red	-30	-0.394318	pc1
J978Red	-27.5	-0.303961	pc1
J978Red	-25	-0.201626	pc1
J978Red	-22.5	-0.135662	pc1
J978Red	-20	-0.0647062	pc1
J978Red	-17.5	-0.0414709	pc1
J978Red	-15	-0.114786	pc1
J978Red	-12.5	-0.259047	pc1
J978Red	-10	-0.453413	pc1
J978Red	-7.5	-0.571861	pc1
J978Red	-5	-0.525816	pc1
J978Red	-2.5	-0.386883	pc1
J978Red	0	-0.279678	pc1
J978Red	2.5	-0.29428	pc1
J978Red	5	-0.401213	pc1
J978Red	7.5	-0.471092	pc1
J978Red	10	-0.412408	pc1
J978Red	12.5	-0.341025	pc1
J978Red	15	-0.30948	pc1
J978Red	17.5	-0.290791	pc1
J978Red	20	-0.205791	pc1
J978Red	22.5	0.00889748	pc1
J978Red	25	0.226467	pc1
J978Red	27.5	0.47915	pc1
J978Red	30	0.746185	pc1
J978Red	32.5	0.786181	pc1
J978Red	35	0.733693	pc1
J978Red	37.5	0.74034	pc1
J978Red	40	0.775775	pc1
J978Red	42.5	0.627676	pc1
J978Red	45	0.158673	pc1
J978Red	47.5	-0.269214	pc1
J978Red	50	-0.405624	pc1
J978Red	52.5	-0.295011	pc1
J978Red	55	-0.0766816	pc1
J978Red	57.5	0.0493853	pc1
J978Red	60	0.0880258	pc1
J978Red	62.5	0.0342563	pc1
J978Red	65	-0.108554	pc1
J978Red	67.5	-0.184019	pc1
J978Red	70	0.0111734	pc1
J978Red	72.5	0.318782	pc1
J978Red	75	0.360602	pc1
J978Red	77.5	0.187581	pc1
J978Red	80	0.0684245	pc1
J978Red	82.5	-0.00499623	pc1
J978Red	85	0.0841427	pc1
J978Red	87.5	0.26584	pc1
J978Red	90	0.0936882	pc1
J978Red	92.5	-0.133611	pc1
J978Red	95	-0.25998	pc1
J978Red	97.5	-0.451836	pc1
J978Red	100	-0.557327	pc1
J978Red	102.5	-0.541368	pc1
J978Red	105	-0.385172	pc1
J978Red	107.5	-0.0900218	pc1
J978Red	110	-0.0518586	pc1
J978Red	112.5	-0.373189	pc1
J978Red	115	-0.613692	pc1
J978Red	117.5	-0.653844	pc1
J978Red	120	-0.626955	pc1
J978Red	122.5	-0.516696	pc1
J978Red	125	-0.154482	pc1
J978Red	127.5	0.469831	pc1
J978Red	130	0.824033	pc1
J978Red	132.5	0.516222	pc1
J978Red	135	-0.12014	pc1
J978Red	137.5	-0.510262	pc1
J978Red	140	-0.574706	pc1
J978Red	142.5	-0.500699	pc1
J978Red	145	-0.430114	pc1
J978Red	147.5	-0.486288	pc1
J978Red	150	-0.579867	pc1
J978Red	152.5	-0.614774	pc1
J978Red	155	-0.606917	pc1
J978Red	157.5	-0.600721	pc1
J978Red	160	-0.578333	pc1
J978Red	162.5	-0.474572	pc1
J978Red	165	-0.205011	pc1
J978Red	167.5	0.248032	pc1
J978Red	170	0.649093	pc1
J978Red	172.5	0.596501	pc1
J978Red	175	0.120033	pc1
J978Red	177.5	-0.326176	pc1
J978Red	-120	-1.00355	pc2
J978Red	-117.5	-0.667978	pc2
J978Red	-115	-0.461792	pc2
J978Red	-112.5	-0.161689	pc2
J978Red	-110	0.100871	pc2
J978Red	-107.5	0.127654	pc2
J978Red	-105	0.0846336	pc2
J978Red	-102.5	0.179199	pc2
J978Red	-100	0.240924	pc2
J978Red	-97.5	0.252709	pc2
J978Red	-95	0.474818	pc2
J978Red	-92.5	0.814517	pc2
J978Red	-90	1.093	pc2
J978Red	-87.5	1.1543	pc2
J978Red	-85	0.855526	pc2
J978Red	-82.5	0.372395	pc2
J978Red	-80	-0.00501593	pc2
J978Red	-77.5	-0.114648	pc2
J978Red	-75	-0.0626072	pc2
J978Red	-72.5	-0.160126	pc2
J978Red	-70	-0.325017	pc2
J978Red	-67.5	-0.0919618	pc2
J978Red	-65	0.456639	pc2
J978Red	-62.5	0.903572	pc2
J978Red	-60	1.12468	pc2
J978Red	-57.5	1.13888	pc2
J978Red	-55	0.662915	pc2
J978Red	-52.5	-0.27768	pc2
J978Red	-50	-0.835037	pc2
J978Red	-47.5	-0.638446	pc2
J978Red	-45	-0.242664	pc2
J978Red	-42.5	0.112742	pc2
J978Red	-40	0.361018	pc2
J978Red	-37.5	0.375361	pc2
J978Red	-35	0.467612	pc2
J978Red	-32.5	0.83289	pc2
J978Red	-30	1.17715	pc2
J978Red	-27.5	1.29267	pc2
J978Red	-25	1.3738	pc2
J978Red	-22.5	1.4401	pc2
J978Red	-20	1.10456	pc2
J978Red	-17.5	0.258991	pc2
J978Red	-15	-0.423217	pc2
J978Red	-12.5	-0.398697	pc2
J978Red	-10	0.130063	pc2
J978Red	-7.5	0.6994	pc2
J978Red	-5	0.975835	pc2
J978Red	-2.5	0.802292	pc2
J978Red	0	0.230124	pc2
J978Red	2.5	-0.327805	pc2
J978Red	5	-0.364378	pc2
J978Red	7.5	0.0596991	pc2
J978Red	10	0.55557	pc2
J978Red	12.5	0.94567	pc2
J978Red	15	1.15347	pc2
J978Red	17.5	1.27194	pc2
J978Red	20	1.48054	pc2
J978Red	22.5	1.5858	pc2
J978Red	25	1.45358	pc2
J978Red	27.5	1.35166	pc2
J978Red	30	1.24942	pc2
J978Red	32.5	1.20215	pc2
J978Red	35	1.30944	pc2
J978Red	37.5	1.29035	pc2
J978Red	40	1.06367	pc2
J978Red	42.5	0.712464	pc2
J978Red	45	0.238716	pc2
J978Red	47.5	-0.132739	pc2
J978Red	50	-0.294537	pc2
J978Red	52.5	-0.504729	pc2
J978Red	55	-0.894623	pc2
J978Red	57.5	-1.16397	pc2
J978Red	60	-1.25171	pc2
J978Red	62.5	-1.20632	pc2
J978Red	65	-1.03231	pc2
J978Red	67.5	-0.899425	pc2
J978Red	70	-1.34383	pc2
J978Red	72.5	-2.05877	pc2
J978Red	75	-2.16601	pc2
J978Red	77.5	-1.79116	pc2
J978Red	80	-1.47919	pc2
J978Red	82.5	-1.2807	pc2
J978Red	85	-1.34371	pc2
J978Red	87.5	-1.58951	pc2
J978Red	90	-1.44609	pc2
J978Red	92.5	-1.20073	pc2
J978Red	95	-0.978506	pc2
J978Red	97.5	-0.546334	pc2
J978Red	100	-0.279472	pc2
J978Red	102.5	-0.302082	pc2
J978Red	105	-0.596617	pc2
J978Red	107.5	-1.06091	pc2
J978Red	110	-1.03466	pc2
J978Red	112.5	-0.489846	pc2
J978Red	115	-0.10257	pc2
J978Red	117.5	-0.0259333	pc2
J978Red	120	-0.0871161	pc2
J978Red	122.5	-0.298459	pc2
J978Red	125	-0.964577	pc2
J978Red	127.5	-2.0453	pc2
J978Red	130	-2.62593	pc2
J978Red	132.5	-2.08612	pc2
J978Red	135	-1.00049	pc2
J978Red	137.5	-0.264704	pc2
J978Red	140	-0.0624708	pc2
J978Red	142.5	-0.161965	pc2
J978Red	145	-0.279197	pc2
J978Red	147.5	-0.172619	pc2
J978Red	150	-0.000470287	pc2
J978Red	152.5	0.0127802	pc2
J978Red	155	-0.097695	pc2
J978Red	157.5	-0.187721	pc2
J978Red	160	-0.232666	pc2
J978Red	162.5	-0.398725	pc2
J978Red	165	-0.891351	pc2
J978Red	167.5	-1.67338	pc2
J978Red	170	-2.29036	pc2
J978Red	172.5	-2.21369	pc2
J978Red	175	-1.50096	pc2
J978Red	177.5	-0.676627	pc2
J978Red	-120	-0.381245	pc1
J978Red	-117.5	-0.426219	pc1
J978Red	-115	-0.445937	pc1
J978Red	-112.5	-0.427576	pc1
J978Red	-110	-0.454343	pc1
J978Red	-107.5	-0.482757	pc1
J978Red	-105	-0.477683	pc1
J978Red	-102.5	-0.48549	pc1
J978Red	-100	-0.437949	pc1
J978Red	-97.5	-0.212303	pc1
J978Red	-95	0.105674	pc1
J978Red	-92.5	0.497394	pc1
J978Red	-90	0.966831	pc1
J978Red	-87.5	0.98357	pc1
J978Red	-85	0.504385	pc1
J978Red	-82.5	0.043726	pc1
J978Red	-80	-0.107654	pc1
J978Red	-77.5	-0.00519641	pc1
J978Red	-75	0.208997	pc1
J978Red	-72.5	0.508081	pc1
J978Red	-70	0.450524	pc1
J978Red	-67.5	-0.0620857	pc1
J978Red	-65	-0.441978	pc1
J978Red	-62.5	-0.494653	pc1
J978Red	-60	-0.321912	pc1
J978Red	-57.5	-0.101055	pc1
J978Red	-55	-0.121975	pc1
J978Red	-52.5	-0.277918	pc1
J978Red	-50	-0.368008	pc1
J978Red	-47.5	-0.396775	pc1
J978Red	-45	-0.365162	pc1
J978Red	-42.5	-0.311992	pc1
J978Red	-40	-0.315804	pc1
J978Red	-37.5	-0.337189	pc1
J978Red	-35	-0.345029	pc1
J978Red	-32.5	-0.386849	pc1
J978Red	-30	-0.389594	pc1
J978Red	-27.5	-0.322983	pc1
J978Red	-25	-0.308757	pc1
J978Red	-22.5	-0.37562	pc1
J978Red	-20	-0.391414	pc1
J978Red	-17.5	-0.389017	pc1
J978Red	-15	-0.40024	pc1
J978Red	-12.5	-0.407907	pc1
J978Red	-10	-0.375182	pc1
J978Red	-7.5	-0.25397	pc1
J978Red	-5	-0.0785042	pc1
J978Red	-2.5	0.105955	pc1
J978Red	0	0.126497	pc1
J978Red	2.5	-0.09857	pc1
J978Red	5	-0.331213	pc1
J978Red	7.5	-0.423523	pc1
J978Red	10	-0.41783	pc1
J978Red	12.5	-0.376153	pc1
J978Red	15	-0.340421	pc1
J978Red	17.5	-0.363552	pc1
J978Red	20	-0.387062	pc1
J978Red	22.5	-0.418548	pc1
J978Red	25	-0.394454	pc1
J978Red	27.5	-0.297845	pc1
J978Red	30	-0.301573	pc1
J978Red	32.5	-0.369801	pc1
J978Red	35	-0.398189	pc1
J978Red	37.5	-0.427791	pc1
J978Red	40	-0.400842	pc1
J978Red	42.5	-0.278214	pc1
J978Red	45	-0.200749	pc1
J978Red	47.5	-0.169549	pc1
J978Red	50	0.0111211	pc1
J978Red	52.5	0.163508	pc1
J978Red	55	0.0447897	pc1
J978Red	57.5	-0.13995	pc1
J978Red	60	-0.194472	pc1
J978Red	62.5	0.0459531	pc1
J978Red	65	0.560994	pc1
J978Red	67.5	0.72372	pc1
J978Red	70	0.296254	pc1
J978Red	72.5	-0.18653	pc1
J978Red	75	-0.303917	pc1
J978Red	77.5	-0.239945	pc1
J978Red	80	-0.297816	pc1
J978Red	82.5	-0.397532	pc1
J978Red	85	-0.442393	pc1
J978Red	87.5	-0.446344	pc1
J978Red	90	-0.400708	pc1
J978Red	92.5	-0.334486	pc1
J978Red	95	-0.371935	pc1
J978Red	97.5	-0.476986	pc1
J978Red	100	-0.491082	pc1
J978Red	102.5	-0.421686	pc1
J978Red	105	-0.405409	pc1
J978Red	107.5	-0.463404	pc1
J978Red	110	-0.438208	pc1
J978Red	112.5	-0.358467	pc1
J978Red	115	-0.332233	pc1
J978Red	117.5	-0.356888	pc1
J978Red	120	-0.42403	pc1
J978Red	122.5	-0.506281	pc1
J978Red	125	-0.520439	pc1
J978Red	127.5	-0.448858	pc1
J978Red	130	-0.391025	pc1
J978Red	132.5	-0.357347	pc1
J978Red	135	-0.268712	pc1
J978Red	137.5	-0.176385	pc1
J978Red	140	-0.229046	pc1
J978Red	142.5	-0.296352	pc1
J978Red	145	-0.26587	pc1
J978Red	147.5	-0.248234	pc1
J978Red	150	-0.292334	pc1
J978Red	152.5	-0.340595	pc1
J978Red	155	-0.286254	pc1
J978Red	157.5	-0.168202	pc1
J978Red	160	-0.115385	pc1
J978Red	162.5	-0.0407682	pc1
J978Red	165	-0.0178548	pc1
J978Red	167.5	-0.162602	pc1
J978Red	170	-0.323743	pc1
J978Red	172.5	-0.392813	pc1
J978Red	175	-0.383953	pc1
J978Red	177.5	-0.293302	pc1
J978Red	-120	-0.143365	pc2
J978Red	-117.5	-0.129337	pc2
J978Red	-115	-0.105925	pc2
J978Red	-112.5	-0.114924	pc2
J978Red	-110	-0.0954742	pc2
J978Red	-107.5	-0.0017989	pc2
J978Red	-105	0.051771	pc2
J978Red	-102.5	0.0693245	pc2
J978Red	-100	0.141447	pc2
J978Red	-97.5	-0.0960672	pc2
J978Red	-95	-0.673588	pc2
J978Red	-92.5	-1.43338	pc2
J978Red	-90	-2.33964	pc2
J978Red	-87.5	-2.46787	pc2
J978Red	-85	-1.58693	pc2
J978Red	-82.5	-0.662842	pc2
J978Red	-80	-0.376177	pc2
J978Red	-77.5	-0.559566	pc2
J978Red	-75	-0.969105	pc2
J978Red	-72.5	-1.57357	pc2
J978Red	-70	-1.6291	pc2
J978Red	-67.5	-0.80961	pc2
J978Red	-65	-0.083221	pc2
J978Red	-62.5	0.0798292	pc2
J978Red	-60	-0.154874	pc2
J978Red	-57.5	-0.484178	pc2
J978Red	-55	-0.562866	pc2
J978Red	-52.5	-0.443784	pc2
J978Red	-50	-0.269542	pc2
J978Red	-47.5	-0.112339	pc2
J978Red	-45	-0.0525946	pc2
J978Red	-42.5	-0.0729463	pc2
J978Red	-40	-0.0158582	pc2
J978Red	-37.5	0.0220241	pc2
J978Red	-35	-0.0338603	pc2
J978Red	-32.5	-0.0714709	pc2
J978Red	-30	-0.0234979	pc2
J978Red	-27.5	-0.0601074	pc2
J978Red	-25	-0.172239	pc2
J978Red	-22.5	-0.0623884	pc2
J978Red	-20	0.210544	pc2
J978Red	-17.5	0.587805	pc2
J978Red	-15	0.881711	pc2
J978Red	-12.5	0.795818	pc2
J978Red	-10	0.270622	pc2
J978Red	-7.5	-0.354532	pc2
J978Red	-5	-0.832088	pc2
J978Red	-2.5	-1.17356	pc2
J978Red	0	-1.17724	pc2
J978Red	2.5	-0.732119	pc2
J978Red	5	-0.278872	pc2
J978Red	7.5	-0.0809009	pc2
J978Red	10	-0.00331017	pc2
J978Red	12.5	0.0469279	pc2
J978Red	15	0.02617	pc2
J978Red	17.5	0.00645691	pc2
J978Red	20	0.0482231	pc2
J978Red	22.5	0.150098	pc2
J978Red	25	0.387198	pc2
J978Red	27.5	0.412109	pc2
J978Red	30	0.102604	pc2
J978Red	32.5	0.0198422	pc2
J978Red	35	0.329476	pc2
J978Red	37.5	0.722364	pc2
J978Red	40	0.932075	pc2
J978Red	42.5	0.732579	pc2
J978Red	45	0.189571	pc2
J978Red	47.5	-0.443583	pc2
J978Red	50	-1.10442	pc2
J978Red	52.5	-1.46346	pc2
J978Red	55	-1.23527	pc2
J978Red	57.5	-0.781737	pc2
J978Red	60	-0.570243	pc2
J978Red	62.5	-1.04301	pc2
J978Red	65	-2.07842	pc2
J978Red	67.5	-2.48156	pc2
J978Red	70	-1.7818	pc2
J978Red	72.5	-0.855048	pc2
J978Red	75	-0.504554	pc2
J978Red	77.5	-0.515093	pc2
J978Red	80	-0.369175	pc2
J978Red	82.5	-0.153652	pc2
J978Red	85	-0.0184956	pc2
J978Red	87.5	0.0735153	pc2
J978Red	90	0.16147	pc2
J978Red	92.5	0.245053	pc2
J978Red	95	0.248047	pc2
J978Red	97.5	0.298308	pc2
J978Red	100	0.496371	pc2
J978Red	102.5	0.574167	pc2
J978Red	105	0.346937	pc2
J978Red	107.5	0.0168751	pc2
J978Red	110	-0.213189	pc2
J978Red	112.5	-0.279889	pc2
J978Red	115	-0.196767	pc2
J978Red	117.5	-0.0939501	pc2
J978Red	120	0.0272669	pc2
J978Red	122.5	0.216083	pc2
J978Red	125	0.3166	pc2
J978Red	127.5	0.234253	pc2
J978Red	130	0.163147	pc2
J978Red	132.5	0.255484	pc2
J978Red	135	0.0920709	pc2
J978Red	137.5	-0.402168	pc2
J978Red	140	-0.524698	pc2
J978Red	142.5	-0.32721	pc2
J978Red	145	-0.209263	pc2
J978Red	147.5	-0.150055	pc2
J978Red	150	-0.024497	pc2
J978Red	152.5	0.278174	pc2
J978Red	155	0.542742	pc2
J978Red	157.5	0.464682	pc2
J978Red	160	0.0703933	pc2
J978Red	162.5	-0.352087	pc2
J978Red	165	-0.609546	pc2
J978Red	167.5	-0.523026	pc2
J978Red	170	-0.220883	pc2
J978Red	172.5	0.0946126	pc2
J978Red	175	0.265112	pc2
J978Red	177.5	0.320271	pc2
J978Red	-120	-0.371543	pc1
J978Red	-117.5	-0.152738	pc1
J978Red	-115	0.199572	pc1
J978Red	-112.5	0.465584	pc1
J978Red	-110	0.331806	pc1
J978Red	-107.5	-0.0678537	pc1
J978Red	-105	-0.317408	pc1
J978Red	-102.5	-0.349296	pc1
J978Red	-100	-0.355818	pc1
J978Red	-97.5	-0.413815	pc1
J978Red	-95	-0.419373	pc1
J978Red	-92.5	-0.339965	pc1
J978Red	-90	-0.322864	pc1
J978Red	-87.5	-0.387966	pc1
J978Red	-85	-0.372318	pc1
J978Red	-82.5	-0.319655	pc1
J978Red	-80	-0.337088	pc1
J978Red	-77.5	-0.404291	pc1
J978Red	-75	-0.508639	pc1
J978Red	-72.5	-0.516459	pc1
J978Red	-70	-0.343222	pc1
J978Red	-67.5	-0.212952	pc1
J978Red	-65	-0.30863	pc1
J978Red	-62.5	-0.391762	pc1
J978Red	-60	-0.400574	pc1
J978Red	-57.5	-0.457935	pc1
J978Red	-55	-0.465396	pc1
J978Red	-52.5	-0.395468	pc1
J978Red	-50	-0.243829	pc1
J978Red	-47.5	-0.0291559	pc1
J978Red	-45	0.119368	pc1
J978Red	-42.5	0.203078	pc1
J978Red	-40	0.214166	pc1
J978Red	-37.5	0.189501	pc1
J978Red	-35	0.128625	pc1
J978Red	-32.5	-0.0799778	pc1
J978Red	-30	-0.26876	pc1
J978Red	-27.5	-0.308686	pc1
J978Red	-25	-0.260008	pc1
J978Red	-22.5	-0.271688	pc1
J978Red	-20	-0.197253	pc1
J978Red	-17.5	-0.0306788	pc1
J978Red	-15	-0.0259679	pc1
J978Red	-12.5	0.0202908	pc1
J978Red	-10	0.158492	pc1
J978Red	-7.5	0.00883631	pc1
J978Red	-5	-0.26624	pc1
J978Red	-2.5	-0.393647	pc1
J978Red	0	-0.394282	pc1
J978Red	2.5	-0.288954	pc1
J978Red	5	-0.200073	pc1
J978Red	7.5	-0.26435	pc1
J978Red	10	-0.270109	pc1
J978Red	12.5	-0.171333	pc1
J978Red	15	-0.154267	pc1
J978Red	17.5	-0.13997	pc1
J978Red	20	-0.0434623	pc1
J978Red	22.5	0.00281922	pc1
J978Red	25	-0.130925	pc1
J978Red	27.5	-0.225098	pc1
J978Red	30	-0.220666	pc1
J978Red	32.5	-0.231587	pc1
J978Red	35	-0.176963	pc1
J978Red	37.5	-0.0281965	pc1
J978Red	40	0.175525	pc1
J978Red	42.5	0.47413	pc1
J978Red	45	0.770768	pc1
J978Red	47.5	1.00713	pc1
J978Red	50	1.28683	pc1
J978Red	52.5	1.77798	pc1
J978Red	55	2.29361	pc1
J978Red	57.5	2.51888	pc1
J978Red	60	2.39267	pc1
J978Red	62.5	1.96673	pc1
J978Red	65	1.6315	pc1
J978Red	67.5	1.57636	pc1
J978Red	70	1.64353	pc1
J978Red	72.5	1.67532	pc1
J978Red	75	1.72349	pc1
J978Red	77.5	1.59554	pc1
J978Red	80	1.16119	pc1
J978Red	82.5	0.932539	pc1
J978Red	85	0.788446	pc1
J978Red	87.5	0.403609	pc1
J978Red	90	-0.0293428	pc1
J978Red	92.5	-0.258401	pc1
J978Red	95	-0.328462	pc1
J978Red	97.5	-0.347968	pc1
J978Red	100	-0.319403	pc1
J978Red	102.5	-0.308903	pc1
J978Red	105	-0.363937	pc1
J978Red	107.5	-0.372844	pc1
J978Red	110	-0.359394	pc1
J978Red	112.5	-0.388827	pc1
J978Red	115	-0.331004	pc1
J978Red	117.5	-0.174246	pc1
J978Red	120	-0.0889342	pc1
J978Red	122.5	-0.0982196	pc1
J978Red	125	-0.126955	pc1
J978Red	127.5	-0.275167	pc1
J978Red	130	-0.391937	pc1
J978Red	132.5	-0.317326	pc1
J978Red	135	-0.220171	pc1
J978Red	137.5	-0.226415	pc1
J978Red	140	-0.188947	pc1
J978Red	142.5	-0.0467889	pc1
J978Red	145	0.0597647	pc1
J978Red	147.5	0.0100923	pc1
J978Red	150	-0.123791	pc1
J978Red	152.5	-0.202664	pc1
J978Red	155	-0.269584	pc1
J978Red	157.5	-0.231128	pc1
J978Red	160	-0.103277	pc1
J978Red	162.5	-0.0542986	pc1
J978Red	165	-0.152257	pc1
J978Red	167.5	-0.293827	pc1
J978Red	170	-0.407313	pc1
J978Red	172.5	-0.410623	pc1
J978Red	175	-0.301467	pc1
J978Red	177.5	-0.22452	pc1
J978Red	-120	1.07289	pc2
J978Red	-117.5	0.947389	pc2
J978Red	-115	-0.054164	pc2
J978Red	-112.5	-1.5169	pc2
J978Red	-110	-1.97682	pc2
J978Red	-107.5	-1.25179	pc2
J978Red	-105	-0.564969	pc2
J978Red	-102.5	-0.464883	pc2
J978Red	-100	-0.523776	pc2
J978Red	-97.5	-0.364454	pc2
J978Red	-95	-0.13698	pc2
J978Red	-92.5	-0.0748818	pc2
J978Red	-90	-0.11817	pc2
J978Red	-87.5	0.0270799	pc2
J978Red	-85	0.434919	pc2
J978Red	-82.5	0.737884	pc2
J978Red	-80	0.629962	pc2
J978Red	-77.5	0.374104	pc2
J978Red	-75	0.414458	pc2
J978Red	-72.5	0.706344	pc2
J978Red	-70	0.819393	pc2
J978Red	-67.5	0.650051	pc2
J978Red	-65	0.474087	pc2
J978Red	-62.5	0.397093	pc2
J978Red	-60	0.339668	pc2
J978Red	-57.5	0.559214	pc2
J978Red	-55	0.947707	pc2
J978Red	-52.5	1.22307	pc2
J978Red	-50	1.41668	pc2
J978Red	-47.5	1.58229	pc2
J978Red	-45	1.63069	pc2
J978Red	-42.5	1.59458	pc2
J978Red	-40	1.57731	pc2
J978Red	-37.5	1.41846	pc2
J978Red	-35	0.839095	pc2
J978Red	-32.5	0.0777213	pc2
J978Red	-30	-0.382608	pc2
J978Red	-27.5	-0.530654	pc2
J978Red	-25	-0.556458	pc2
J978Red	-22.5	-0.431975	pc2
J978Red	-20	-0.541536	pc2
J978Red	-17.5	-0.945165	pc2
J978Red	-15	-1.09288	pc2
J978Red	-12.5	-1.16898	pc2
J978Red	-10	-1.29217	pc2
J978Red	-7.5	-0.956147	pc2
J978Red	-5	-0.419114	pc2
J978Red	-2.5	-0.0413942	pc2
J978Red	0	0.203336	pc2
J978Red	2.5	0.156483	pc2
J978Red	5	-0.107376	pc2
J978Red	7.5	-0.00236112	pc2
J978Red	10	0.559299	pc2
J978Red	12.5	1.13112	pc2
J978Red	15	1.33662	pc2
J978Red	17.5	1.2729	pc2
J978Red	20	1.00063	pc2
J978Red	22.5	0.60109	pc2
J978Red	25	0.444933	pc2
J978Red	27.5	0.618178	pc2
J978Red	30	0.767499	pc2
J978Red	32.5	0.910618	pc2
J978Red	35	1.23031	pc2
J978Red	37.5	1.47909	pc2
J978Red	40	1.60976	pc2
J978Red	42.5	1.76045	pc2
J978Red	45	1.78829	pc2
J978Red	47.5	1.58866	pc2
J978Red	50	1.3459	pc2
J978Red	52.5	1.25739	pc2
J978Red	55	1.19848	pc2
J978Red	57.5	1.07867	pc2
J978Red	60	1.21896	pc2
J978Red	62.5	1.45962	pc2
J978Red	65	1.54045	pc2
J978Red	67.5	1.58735	pc2
J978Red	70	1.52748	pc2
J978Red	72.5	1.2776	pc2
J978Red	75	0.95594	pc2
J978Red	77.5	0.536579	pc2
J978Red	80	-0.401201	pc2
J978Red	82.5	-1.72462	pc2
J978Red	85	-2.42913	pc2
J978Red	87.5	-2.01759	pc2
J978Red	90	-1.13572	pc2
J978Red	92.5	-0.552769	pc2
J978Red	95	-0.281502	pc2
J978Red	97.5	-0.102469	pc2
J978Red	100	-0.0125168	pc2
J978Red	102.5	-0.0301047	pc2
J978Red	105	-0.120989	pc2
J978Red	107.5	-0.204226	pc2
J978Red	110	-0.107417	pc2
J978Red	112.5	0.287653	pc2
J978Red	115	0.726307	pc2
J978Red	117.5	0.76143	pc2
J978Red	120	0.316974	pc2
J978Red	122.5	-0.297233	pc2
J978Red	125	-0.683168	pc2
J978Red	127.5	-0.431399	pc2
J978Red	130	0.127508	pc2
J978Red	132.5	0.342818	pc2
J978Red	135	0.294117	pc2
J978Red	137.5	0.615581	pc2
J978Red	140	1.1525	pc2
J978Red	142.5	1.44911	pc2
J978Red	145	1.36202	pc2
J978Red	147.5	0.76066	pc2
J978Red	150	-0.111708	pc2
J978Red	152.5	-0.552997	pc2
J978Red	155	-0.415733	pc2
J978Red	157.5	-0.186786	pc2
J978Red	160	-0.262362	pc2
J978Red	162.5	-0.579269	pc2
J978Red	165	-0.543072	pc2
J978Red	167.5	-0.167627	pc2
J978Red	170	0.314715	pc2
J978Red	172.5	0.843118	pc2
J978Red	175	1.20042	pc2
J978Red	177.5	1.32987	pc2
J978Red	-120	-0.0927744	pc1
J978Red	-117.5	-0.0507857	pc1
J978Red	-115	-0.16043	pc1
J978Red	-112.5	-0.206509	pc1
J978Red	-110	-0.190924	pc1
J978Red	-107.5	-0.103747	pc1
J978Red	-105	0.0402091	pc1
J978Red	-102.5	0.131791	pc1
J978Red	-100	0.287704	pc1
J978Red	-97.5	0.560118	pc1
J978Red	-95	0.806527	pc1
J978Red	-92.5	0.949974	pc1
J978Red	-90	1.03858	pc1
J978Red	-87.5	1.09647	pc1
J978Red	-85	1.14314	pc1
J978Red	-82.5	1.22664	pc1
J978Red	-80	1.22948	pc1
J978Red	-77.5	1.05862	pc1
J978Red	-75	0.627187	pc1
J978Red	-72.5	0.0975333	pc1
J978Red	-70	-0.199545	pc1
J978Red	-67.5	-0.198821	pc1
J978Red	-65	-0.0114753	pc1
J978Red	-62.5	0.278326	pc1
J978Red	-60	0.501324	pc1
J978Red	-57.5	0.436293	pc1
J978Red	-55	0.150095	pc1
J978Red	-52.5	-0.122966	pc1
J978Red	-50	-0.289481	pc1
J978Red	-47.5	-0.35154	pc1
J978Red	-45	-0.331331	pc1
J978Red	-42.5	-0.269745	pc1
J978Red	-40	-0.232207	pc1
J978Red	-37.5	-0.297985	pc1
J978Red	-35	-0.385506	pc1
J978Red	-32.5	-0.436994	pc1
J978Red	-30	-0.40654	pc1
J978Red	-27.5	-0.281311	pc1
J978Red	-25	-0.218748	pc1
J978Red	-22.5	-0.255308	pc1
J978Red	-20	-0.226716	pc1
J978Red	-17.5	-0.138169	pc1
J978Red	-15	-0.13547	pc1
J978Red	-12.5	-0.246106	pc1
J978Red	-10	-0.359152	pc1
J978Red	-7.5	-0.354773	pc1
J978Red	-5	-0.309222	pc1
J978Red	-2.5	-0.368465	pc1
J978Red	0	-0.474948	pc1
J978Red	2.5	-0.477055	pc1
J978Red	5	-0.344373	pc1
J978Red	7.5	-0.206545	pc1
J978Red	10	-0.109663	pc1
J978Red	12.5	-0.0478504	pc1
J978Red	15	-0.0295143	pc1
J978Red	17.5	0.00492394	pc1
J978Red	20	-0.0436716	pc1
J978Red	22.5	-0.199925	pc1
J978Red	25	-0.258372	pc1
J978Red	27.5	-0.20657	pc1
J978Red	30	-0.174985	pc1
J978Red	32.5	-0.206753	pc1
J978Red	35	-0.229688	pc1
J978Red	37.5	-0.283168	pc1
J978Red	40	-0.376823	pc1
J978Red	42.5	-0.421745	pc1
J978Red	45	-0.421392	pc1
J978Red	47.5	-0.345527	pc1
J978Red	50	-0.202553	pc1
J978Red	52.5	-0.109362	pc1
J978Red	55	-0.156945	pc1
J978Red	57.5	-0.269133	pc1
J978Red	60	-0.423596	pc1
J978Red	62.5	-0.465083	pc1
J978Red	65	-0.303997	pc1
J978Red	67.5	-0.131357	pc1
J978Red	70	-0.0861715	pc1
J978Red	72.5	-0.11995	pc1
J978Red	75	-0.224559	pc1
J978Red	77.5	-0.30609	pc1
J978Red	80	-0.355555	pc1
J978Red	82.5	-0.38204	pc1
J978Red	85	-0.366619	pc1
J978Red	87.5	-0.320348	pc1
J978Red	90	-0.270076	pc1
J978Red	92.5	-0.254117	pc1
J978Red	95	-0.291637	pc1
J978Red	97.5	-0.327811	pc1
J978Red	100	-0.370339	pc1
J978Red	102.5	-0.419827	pc1
J978Red	105	-0.415461	pc1
J978Red	107.5	-0.338308	pc1
J978Red	110	-0.256353	pc1
J978Red	112.5	-0.308143	pc1
J978Red	115	-0.415115	pc1
J978Red	117.5	-0.429162	pc1
J978Red	120	-0.338281	pc1
J978Red	122.5	-0.21901	pc1
J978Red	125	-0.143776	pc1
J978Red	127.5	-0.087905	pc1
J978Red	130	0.0165278	pc1
J978Red	132.5	0.048943	pc1
J978Red	135	-0.105067	pc1
J978Red	137.5	-0.279412	pc1
J978Red	140	-0.350189	pc1
J978Red	142.5	-0.333907	pc1
J978Red	145	-0.285178	pc1
J978Red	147.5	-0.275325	pc1
J978Red	150	-0.265115	pc1
J978Red	152.5	-0.290213	pc1
J978Red	155	-0.347314	pc1
J978Red	157.5	-0.288197	pc1
J978Red	160	-0.172406	pc1
J978Red	162.5	-0.178376	pc1
J978Red	165	-0.232425	pc1
J978Red	167.5	-0.251134	pc1
J978Red	170	-0.284873	pc1
J978Red	172.5	-0.343635	pc1
J978Red	175	-0.377511	pc1
J978Red	177.5	-0.351776	pc1
J978Red	-120	0.920545	pc2
J978Red	-117.5	0.659199	pc2
J978Red	-115	0.749306	pc2
J978Red	-112.5	1.1477	pc2
J978Red	-110	1.43875	pc2
J978Red	-107.5	1.57157	pc2
J978Red	-105	1.67657	pc2
J978Red	-102.5	1.75848	pc2
J978Red	-100	1.86126	pc2
J978Red	-97.5	1.96603	pc2
J978Red	-95	1.86891	pc2
J978Red	-92.5	1.64356	pc2
J978Red	-90	1.5796	pc2
J978Red	-87.5	1.66071	pc2
J978Red	-85	1.69746	pc2
J978Red	-82.5	1.73208	pc2
J978Red	-80	1.79548	pc2
J978Red	-77.5	1.70346	pc2
J978Red	-75	1.1648	pc2
J978Red	-72.5	0.335125	pc2
J978Red	-70	-0.204488	pc2
J978Red	-67.5	-0.451479	pc2
J978Red	-65	-0.823435	pc2
J978Red	-62.5	-1.47001	pc2
J978Red	-60	-2.00992	pc2
J978Red	-57.5	-1.98058	pc2
J978Red	-55	-1.48719	pc2
J978Red	-52.5	-0.942389	pc2
J978Red	-50	-0.571815	pc2
J978Red	-47.5	-0.432703	pc2
J978Red	-45	-0.491207	pc2
J978Red	-42.5	-0.637076	pc2
J978Red	-40	-0.713646	pc2
J978Red	-37.5	-0.585137	pc2
J978Red	-35	-0.379435	pc2
J978Red	-32.5	-0.173541	pc2
J978Red	-30	-0.087093	pc2
J978Red	-27.5	-0.331449	pc2
J978Red	-25	-0.515914	pc2
J978Red	-22.5	-0.321424	pc2
J978Red	-20	-0.109673	pc2
J978Red	-17.5	-0.282966	pc2
J978Red	-15	-0.57585	pc2
J978Red	-12.5	-0.567694	pc2
J978Red	-10	-0.397471	pc2
J978Red	-7.5	-0.301765	pc2
J978Red	-5	-0.308843	pc2
J978Red	-2.5	-0.257751	pc2
J978Red	0	0.00321658	pc2
J978Red	2.5	0.402171	pc2
J978Red	5	0.823637	pc2
J978Red	7.5	1.0735	pc2
J978Red	10	1.08998	pc2
J978Red	12.5	0.995369	pc2
J978Red	15	0.587792	pc2
J978Red	17.5	-0.129365	pc2
J978Red	20	-0.583642	pc2
J978Red	22.5	-0.487866	pc2
J978Red	25	-0.162975	pc2
J978Red	27.5	0.0978917	pc2
J978Red	30	0.0584277	pc2
J978Red	32.5	-0.265851	pc2
J978Red	35	-0.589576	pc2
J978Red	37.5	-0.604294	pc2
J978Red	40	-0.259593	pc2
J978Red	42.5	0.147417	pc2
J978Red	45	0.507319	pc2
J978Red	47.5	0.733534	pc2
J978Red	50	0.65488	pc2
J978Red	52.5	0.228662	pc2
J978Red	55	-0.136925	pc2
J978Red	57.5	-0.105177	pc2
J978Red	60	0.306101	pc2
J978Red	62.5	0.779714	pc2
J978Red	65	1.08881	pc2
J978Red	67.5	1.21414	pc2
J978Red	70	1.04123	pc2
J978Red	72.5	0.489209	pc2
J978Red	75	-0.097458	pc2
J978Red	77.5	-0.263604	pc2
J978Red	80	-0.0938974	pc2
J978Red	82.5	0.245474	pc2
J978Red	85	0.736404	pc2
J978Red	87.5	1.08381	pc2
J978Red	90	1.0985	pc2
J978Red	92.5	0.723056	pc2
J978Red	95	0.135956	pc2
J978Red	97.5	-0.205442	pc2
J978Red	100	-0.218619	pc2
J978Red	102.5	-0.0974784	pc2
J978Red	105	0.1004	pc2
J978Red	107.5	0.294041	pc2
J978Red	110	0.175349	pc2
J978Red	112.5	-0.110927	pc2
J978Red	115	-0.0344866	pc2
J978Red	117.5	0.361328	pc2
J978Red	120	0.754571	pc2
J978Red	122.5	1.06209	pc2
J978Red	125	1.26213	pc2
J978Red	127.5	1.3566	pc2
J978Red	130	1.35605	pc2
J978Red	132.5	1.11774	pc2
J978Red	135	0.57251	pc2
J978Red	137.5	0.14289	pc2
J978Red	140	0.154793	pc2
J978Red	142.5	0.289384	pc2
J978Red	145	0.267632	pc2
J978Red	147.5	0.170435	pc2
J978Red	150	0.074286	pc2
J978Red	152.5	0.0903978	pc2
J978Red	155	0.321685	pc2
J978Red	157.5	0.286006	pc2
J978Red	160	-0.166321	pc2
J978Red	162.5	-0.509447	pc2
J978Red	165	-0.567563	pc2
J978Red	167.5	-0.487982	pc2
J978Red	170	-0.330217	pc2
J978Red	172.5	-0.220049	pc2
J978Red	175	-0.0547543	pc2
J978Red	177.5	0.262325	pc2
J978Red	-120	-0.167097	pc1
J978Red	-117.5	-0.207594	pc1
J978Red	-115	-0.224641	pc1
J978Red	-112.5	-0.32675	pc1
J978Red	-110	-0.369786	pc1
J978Red	-107.5	-0.319315	pc1
J978Red	-105	-0.29251	pc1
J978Red	-102.5	-0.317522	pc1
J978Red	-100	-0.325882	pc1
J978Red	-97.5	-0.250079	pc1
J978Red	-95	-0.148065	pc1
J978Red	-92.5	-0.105203	pc1
J978Red	-90	-0.11806	pc1
J978Red	-87.5	-0.233074	pc1
J978Red	-85	-0.319786	pc1
J978Red	-82.5	-0.266582	pc1
J978Red	-80	-0.187604	pc1
J978Red	-77.5	-0.194355	pc1
J978Red	-75	-0.235356	pc1
J978Red	-72.5	-0.243441	pc1
J978Red	-70	-0.215977	pc1
J978Red	-67.5	-0.210888	pc1
J978Red	-65	-0.221359	pc1
J978Red	-62.5	-0.210582	pc1
J978Red	-60	-0.218941	pc1
J978Red	-57.5	-0.230863	pc1
J978Red	-55	-0.275037	pc1
J978Red	-52.5	-0.27819	pc1
J978Red	-50	-0.160574	pc1
J978Red	-47.5	-0.0407954	pc1
J978Red	-45	-0.0412135	pc1
J978Red	-42.5	-0.0980935	pc1
J978Red	-40	-0.0746433	pc1
J978Red	-37.5	-0.0830035	pc1
J978Red	-35	-0.23082	pc1
J978Red	-32.5	-0.349079	pc1
J978Red	-30	-0.367132	pc1
J978Red	-27.5	-0.356153	pc1
J978Red	-25	-0.30369	pc1
J978Red	-22.5	-0.134512	pc1
J978Red	-20	0.0312882	pc1
J978Red	-17.5	-0.0741867	pc1
J978Red	-15	-0.231684	pc1
J978Red	-12.5	-0.205663	pc1
J978Red	-10	-0.104504	pc1
J978Red	-7.5	-0.18381	pc1
J978Red	-5	-0.3429	pc1
J978Red	-2.5	-0.377747	pc1
J978Red	0	-0.295479	pc1
J978Red	2.5	-0.181508	pc1
J978Red	5	-0.0355718	pc1
J978Red	7.5	0.113446	pc1
J978Red	10	0.224594	pc1
J978Red	12.5	0.333632	pc1
J978Red	15	0.534297	pc1
J978Red	17.5	0.854702	pc1
J978Red	20	1.24188	pc1
J978Red	22.5	1.65306	pc1
J978Red	25	2.12085	pc1
J978Red	27.5	2.61539	pc1
J978Red	30	2.93282	pc1
J978Red	32.5	2.97123	pc1
J978Red	35	3.04763	pc1
J978Red	37.5	3.45423	pc1
J978Red	40	4.40647	pc1
J978Red	42.5	5.46187	pc1
J978Red	45	5.80299	pc1
J978Red	47.5	5.64743	pc1
J978Red	50	5.03691	pc1
J978Red	52.5	4.40202	pc1
J978Red	55	4.43743	pc1
J978Red	57.5	4.64104	pc1
J978Red	60	4.18012	pc1
J978Red	62.5	3.07167	pc1
J978Red	65	2.36986	pc1
J978Red	67.5	2.24694	pc1
J978Red	70	2.1296	pc1
J978Red	72.5	2.13154	pc1
J978Red	75	2.22656	pc1
J978Red	77.5	2.09237	pc1
J978Red	80	1.65785	pc1
J978Red	82.5	1.1721	pc1
J978Red	85	0.779712	pc1
J978Red	87.5	0.570086	pc1
J978Red	90	0.481368	pc1
J978Red	92.5	0.215816	pc1
J978Red	95	-0.0947285	pc1
J978Red	97.5	-0.199667	pc1
J978Red	100	-0.144498	pc1
J978Red	102.5	-0.0360596	pc1
J978Red	105	0.00370841	pc1
J978Red	107.5	0.0431098	pc1
J978Red	110	0.236466	pc1
J978Red	112.5	0.449913	pc1
J978Red	115	0.40899	pc1
J978Red	117.5	0.13134	pc1
J978Red	120	-0.0631066	pc1
J978Red	122.5	-0.19732	pc1
J978Red	125	-0.290772	pc1
J978Red	127.5	-0.296052	pc1
J978Red	130	-0.232757	pc1
J978Red	132.5	-0.197277	pc1
J978Red	135	-0.128789	pc1
J978Red	137.5	-0.0505913	pc1
J978Red	140	0.0339734	pc1
J978Red	142.5	0.141465	pc1
J978Red	145	0.175982	pc1
J978Red	147.5	0.125375	pc1
J978Red	150	0.0990815	pc1
J978Red	152.5	0.111642	pc1
J978Red	155	0.192489	pc1
J978Red	157.5	0.323662	pc1
J978Red	160	0.239808	pc1
J978Red	162.5	-0.0663133	pc1
J978Red	165	-0.150889	pc1
J978Red	167.5	0.090695	pc1
J978Red	170	0.32724	pc1
J978Red	172.5	0.233038	pc1
J978Red	175	-0.046222	pc1
J978Red	177.5	-0.138159	pc1
J978Red	-120	-0.816626	pc2
J978Red	-117.5	-0.545384	pc2
J978Red	-115	-0.477188	pc2
J978Red	-112.5	-0.483388	pc2
J978Red	-110	-0.527889	pc2
J978Red	-107.5	-0.573279	pc2
J978Red	-105	-0.523513	pc2
J978Red	-102.5	-0.476645	pc2
J978Red	-100	-0.525163	pc2
J978Red	-97.5	-0.625046	pc2
J978Red	-95	-0.678439	pc2
J978Red	-92.5	-0.643956	pc2
J978Red	-90	-0.563553	pc2
J978Red	-87.5	-0.342875	pc2
J978Red	-85	-0.000339456	pc2
J978Red	-82.5	0.309218	pc2
J978Red	-80	0.369593	pc2
J978Red	-77.5	0.21239	pc2
J978Red	-75	0.129515	pc2
J978Red	-72.5	0.271298	pc2
J978Red	-70	0.307753	pc2
J978Red	-67.5	0.0546853	pc2
J978Red	-65	-0.117876	pc2
J978Red	-62.5	-0.213849	pc2
J978Red	-60	-0.314837	pc2
J978Red	-57.5	-0.290251	pc2
J978Red	-55	-0.087986	pc2
J978Red	-52.5	0.315025	pc2
J978Red	-50	0.79583	pc2
J978Red	-47.5	1.14892	pc2
J978Red	-45	1.25885	pc2
J978Red	-42.5	0.926763	pc2
J978Red	-40	0.0790903	pc2
J978Red	-37.5	-0.612475	pc2
J978Red	-35	-0.563649	pc2
J978Red	-32.5	-0.238354	pc2
J978Red	-30	-0.0513804	pc2
J978Red	-27.5	0.226276	pc2
J978Red	-25	0.576861	pc2
J978Red	-22.5	0.522931	pc2
J978Red	-20	-0.00548455	pc2
J978Red	-17.5	-0.289526	pc2
J978Red	-15	-0.0903929	pc2
J978Red	-12.5	0.177595	pc2
J978Red	-10	0.0925338	pc2
J978Red	-7.5	-0.245437	pc2
J978Red	-5	-0.156942	pc2
J978Red	-2.5	0.416028	pc2
J978Red	0	0.928486	pc2
J978Red	2.5	1.15401	pc2
J978Red	5	1.27453	pc2
J978Red	7.5	1.34205	pc2
J978Red	10	1.27658	pc2
J978Red	12.5	1.22782	pc2
J978Red	15	1.23947	pc2
J978Red	17.5	1.2753	pc2
J978Red	20	1.29634	pc2
J978Red	22.5	1.05068	pc2
J978Red	25	0.599828	pc2
J978Red	27.5	0.288075	pc2
J978Red	30	0.23479	pc2
J978Red	32.5	0.210724	pc2
J978Red	35	0.223945	pc2
J978Red	37.5	0.218466	pc2
J978Red	40	-0.201905	pc2
J978Red	42.5	-0.257134	pc2
J978Red	45	0.384883	pc2
J978Red	47.5	0.523897	pc2
J978Red	50	0.206134	pc2
J978Red	52.5	-0.0713852	pc2
J978Red	55	-0.389824	pc2
J978Red	57.5	-0.562337	pc2
J978Red	60	-0.436477	pc2
J978Red	62.5	0.0174675	pc2
J978Red	65	0.46619	pc2
J978Red	67.5	0.631024	pc2
J978Red	70	0.693318	pc2
J978Red	72.5	0.773672	pc2
J978Red	75	0.715164	pc2
J978Red	77.5	0.0689696	pc2
J978Red	80	-1.24714	pc2
J978Red	82.5	-2.28239	pc2
J978Red	85	-2.33419	pc2
J978Red	87.5	-2.02624	pc2
J978Red	90	-1.87047	pc2
J978Red	92.5	-1.38936	pc2
J978Red	95	-0.742346	pc2
J978Red	97.5	-0.368252	pc2
J978Red	100	-0.218254	pc2
J978Red	102.5	-0.126506	pc2
J978Red	105	-0.310299	pc2
J978Red	107.5	-0.917888	pc2
J978Red	110	-1.64334	pc2
J978Red	112.5	-2.0566	pc2
J978Red	115	-1.91288	pc2
J978Red	117.5	-1.40156	pc2
J978Red	120	-0.988281	pc2
J978Red	122.5	-0.634136	pc2
J978Red	125	-0.259396	pc2
J978Red	127.5	0.128334	pc2
J978Red	130	0.320989	pc2
J978Red	132.5	0.414611	pc2
J978Red	135	0.666304	pc2
J978Red	137.5	0.858089	pc2
J978Red	140	1.01921	pc2
J978Red	142.5	1.23627	pc2
J978Red	145	1.40807	pc2
J978Red	147.5	1.51731	pc2
J978Red	150	1.5978	pc2
J978Red	152.5	1.58518	pc2
J978Red	155	1.51073	pc2
J978Red	157.5	1.24918	pc2
J978Red	160	0.662575	pc2
J978Red	162.5	-0.065937	pc2
J978Red	165	-0.752521	pc2
J978Red	167.5	-1.39681	pc2
J978Red	170	-1.8342	pc2
J978Red	172.5	-1.70251	pc2
J978Red	175	-1.22338	pc2
J978Red	177.5	-1.02148	pc2
J978Red	-120	0.524953	pc1
J978Red	-117.5	0.585123	pc1
J978Red	-115	0.596768	pc1
J978Red	-112.5	0.614827	pc1
J978Red	-110	0.663295	pc1
J978Red	-107.5	0.62736	pc1
J978Red	-105	0.411748	pc1
J978Red	-102.5	0.265385	pc1
J978Red	-100	0.437786	pc1
J978Red	-97.5	0.55782	pc1
J978Red	-95	0.282198	pc1
J978Red	-92.5	-0.0613152	pc1
J978Red	-90	-0.197181	pc1
J978Red	-87.5	-0.242019	pc1
J978Red	-85	-0.278712	pc1
J978Red	-82.5	-0.18534	pc1
J978Red	-80	0.0731681	pc1
J978Red	-77.5	0.211961	pc1
J978Red	-75	0.0068513	pc1
J978Red	-72.5	-0.21765	pc1
J978Red	-70	-0.289708	pc1
J978Red	-67.5	-0.341366	pc1
J978Red	-65	-0.382122	pc1
J978Red	-62.5	-0.405981	pc1
J978Red	-60	-0.399486	pc1
J978Red	-57.5	-0.339027	pc1
J978Red	-55	-0.244974	pc1
J978Red	-52.5	-0.141305	pc1
J978Red	-50	-0.00580707	pc1
J978Red	-47.5	0.10464	pc1
J978Red	-45	0.0713655	pc1
J978Red	-42.5	-0.0407108	pc1
J978Red	-40	-0.118844	pc1
J978Red	-37.5	-0.272395	pc1
J978Red	-35	-0.447619	pc1
J978Red	-32.5	-0.474671	pc1
J978Red	-30	-0.380025	pc1
J978Red	-27.5	-0.289094	pc1
J978Red	-25	-0.237002	pc1
J978Red	-22.5	-0.197244	pc1
J978Red	-20	-0.206325	pc1
J978Red	-17.5	-0.257175	pc1
J978Red	-15	-0.284376	pc1
J978Red	-12.5	-0.222011	pc1
J978Red	-10	-0.122193	pc1
J978Red	-7.5	-0.0732228	pc1
J978Red	-5	-0.108602	pc1
J978Red	-2.5	-0.0819012	pc1
J978Red	0	-0.00769815	pc1
J978Red	2.5	0.005384	pc1
J978Red	5	0.0570535	pc1
J978Red	7.5	0.148339	pc1
J978Red	10	0.0394771	pc1
J978Red	12.5	-0.161455	pc1
J978Red	15	-0.280301	pc1
J978Red	17.5	-0.306491	pc1
J978Red	20	-0.274725	pc1
J978Red	22.5	-0.244036	pc1
J978Red	25	-0.233944	pc1
J978Red	27.5	-0.222808	pc1
J978Red	30	-0.248147	pc1
J978Red	32.5	-0.261526	pc1
J978Red	35	-0.221544	pc1
J978Red	37.5	-0.133524	pc1
J978Red	40	0.0980928	pc1
J978Red	42.5	0.308779	pc1
J978Red	45	0.399452	pc1
J978Red	47.5	0.635665	pc1
J978Red	50	0.99232	pc1
J978Red	52.5	1.38895	pc1
J978Red	55	1.9348	pc1
J978Red	57.5	2.55165	pc1
J978Red	60	2.81165	pc1
J978Red	62.5	2.81097	pc1
J978Red	65	2.68423	pc1
J978Red	67.5	2.29873	pc1
J978Red	70	1.90191	pc1
J978Red	72.5	1.89759	pc1
J978Red	75	1.65231	pc1
J978Red	77.5	1.0089	pc1
J978Red	80	0.758099	pc1
J978Red	82.5	0.672304	pc1
J978Red	85	0.262332	pc1
J978Red	87.5	-0.115674	pc1
J978Red	90	-0.253156	pc1
J978Red	92.5	-0.339169	pc1
J978Red	95	-0.38538	pc1
J978Red	97.5	-0.334448	pc1
J978Red	100	-0.195049	pc1
J978Red	102.5	-0.0958965	pc1
J978Red	105	-0.128513	pc1
J978Red	107.5	-0.171157	pc1
J978Red	110	-0.252223	pc1
J978Red	112.5	-0.320114	pc1
J978Red	115	-0.374438	pc1
J978Red	117.5	-0.459598	pc1
J978Red	120	-0.482271	pc1
J978Red	122.5	-0.354281	pc1
J978Red	125	-0.155161	pc1
J978Red	127.5	-0.0428568	pc1
J978Red	130	-0.0454687	pc1
J978Red	132.5	-0.0111204	pc1
J978Red	135	0.112218	pc1
J978Red	137.5	0.209579	pc1
J978Red	140	0.190906	pc1
J978Red	142.5	-0.0262834	pc1
J978Red	145	-0.237588	pc1
J978Red	147.5	-0.294427	pc1
J978Red	150	-0.315286	pc1
J978Red	152.5	-0.33358	pc1
J978Red	155	-0.254083	pc1
J978Red	157.5	-0.067082	pc1
J978Red	160	0.0459175	pc1
J978Red	162.5	-0.0344342	pc1
J978Red	165	-0.170889	pc1
J978Red	167.5	-0.265366	pc1
J978Red	170	-0.275507	pc1
J978Red	172.5	-0.26377	pc1
J978Red	175	-0.210651	pc1
J978Red	177.5	-0.0780202	pc1
J978Red	-120	1.63335	pc2
J978Red	-117.5	1.61815	pc2
J978Red	-115	1.60227	pc2
J978Red	-112.5	1.6398	pc2
J978Red	-110	1.73704	pc2
J978Red	-107.5	1.52414	pc2
J978Red	-105	0.686336	pc2
J978Red	-102.5	-0.599918	pc2
J978Red	-100	-1.77546	pc2
J978Red	-97.5	-2.21446	pc2
J978Red	-95	-1.80406	pc2
J978Red	-92.5	-1.18062	pc2
J978Red	-90	-0.884202	pc2
J978Red	-87.5	-0.845718	pc2
J978Red	-85	-0.847845	pc2
J978Red	-82.5	-1.03315	pc2
J978Red	-80	-1.48735	pc2
J978Red	-77.5	-1.74855	pc2
J978Red	-75	-1.35766	pc2
J978Red	-72.5	-0.843341	pc2
J978Red	-70	-0.645592	pc2
J978Red	-67.5	-0.540676	pc2
J978Red	-65	-0.341647	pc2
J978Red	-62.5	-0.0788193	pc2
J978Red	-60	0.0823649	pc2
J978Red	-57.5	0.268704	pc2
J978Red	-55	0.515884	pc2
J978Red	-52.5	0.397242	pc2
J978Red	-50	-0.340726	pc2
J978Red	-47.5	-1.20231	pc2
J978Red	-45	-1.47218	pc2
J978Red	-42.5	-1.25667	pc2
J978Red	-40	-1.03449	pc2
J978Red	-37.5	-0.709458	pc2
J978Red	-35	-0.152328	pc2
J978Red	-32.5	0.283995	pc2
J978Red	-30	0.266966	pc2
J978Red	-27.5	-0.105036	pc2
J978Red	-25	-0.357958	pc2
J978Red	-22.5	-0.397287	pc2
J978Red	-20	-0.478769	pc2
J978Red	-17.5	-0.280737	pc2
J978Red	-15	0.381089	pc2
J978Red	-12.5	1.06897	pc2
J978Red	-10	1.3959	pc2
J978Red	-7.5	1.45172	pc2
J978Red	-5	1.50701	pc2
J978Red	-2.5	1.45029	pc2
J978Red	0	0.930893	pc2
J978Red	2.5	-0.00197513	pc2
J978Red	5	-0.948623	pc2
J978Red	7.5	-1.47461	pc2
J978Red	10	-1.34541	pc2
J978Red	12.5	-0.849661	pc2
J978Red	15	-0.292695	pc2
J978Red	17.5	0.17325	pc2
J978Red	20	0.547999	pc2
J978Red	22.5	0.850534	pc2
J978Red	25	1.01676	pc2
J978Red	27.5	0.833478	pc2
J978Red	30	0.474655	pc2
J978Red	32.5	0.572279	pc2
J978Red	35	1.03329	pc2
J978Red	37.5	1.39263	pc2
J978Red	40	1.55504	pc2
J978Red	42.5	1.52202	pc2
J978Red	45	1.39251	pc2
J978Red	47.5	1.41546	pc2
J978Red	50	1.42042	pc2
J978Red	52.5	1.06759	pc2
J978Red	55	0.509943	pc2
J978Red	57.5	0.27129	pc2
J978Red	60	0.568116	pc2
J978Red	62.5	0.928193	pc2
J978Red	65	0.960824	pc2
J978Red	67.5	0.925317	pc2
J978Red	70	1.04943	pc2
J978Red	72.5	1.02811	pc2
J978Red	75	0.504928	pc2
J978Red	77.5	-0.647474	pc2
J978Red	80	-2.00086	pc2
J978Red	82.5	-2.51197	pc2
J978Red	85	-1.84656	pc2
J978Red	87.5	-1.06231	pc2
J978Red	90	-0.777759	pc2
J978Red	92.5	-0.614851	pc2
J978Red	95	-0.406398	pc2
J978Red	97.5	-0.185031	pc2
J978Red	100	0.00710084	pc2
J978Red	102.5	0.0521659	pc2
J978Red	105	0.0624989	pc2
J978Red	107.5	0.237244	pc2
J978Red	110	0.478783	pc2
J978Red	112.5	0.409478	pc2
J978Red	115	-0.0315095	pc2
J978Red	117.5	-0.0382309	pc2
J978Red	120	0.513898	pc2
J978Red	122.5	1.02156	pc2
J978Red	125	1.22435	pc2
J978Red	127.5	1.26389	pc2
J978Red	130	1.34493	pc2
J978Red	132.5	1.47706	pc2
J978Red	135	1.50327	pc2
J978Red	137.5	1.2808	pc2
J978Red	140	0.678984	pc2
J978Red	142.5	-0.1699	pc2
J978Red	145	-0.637964	pc2
J978Red	147.5	-0.687523	pc2
J978Red	150	-0.646272	pc2
J978Red	152.5	-0.641254	pc2
J978Red	155	-0.733669	pc2
J978Red	157.5	-0.960064	pc2
J978Red	160	-1.13877	pc2
J978Red	162.5	-0.978684	pc2
J978Red	165	-0.57672	pc2
J978Red	167.5	-0.0494775	pc2
J978Red	170	0.350175	pc2
J978Red	172.5	0.455063	pc2
J978Red	175	0.240121	pc2
J978Red	177.5	-0.258651	pc2
J978Red	-120	-0.352004	pc1
J978Red	-117.5	-0.349742	pc1
J978Red	-115	-0.398084	pc1
J978Red	-112.5	-0.432432	pc1
J978Red	-110	-0.355931	pc1
J978Red	-107.5	-0.226847	pc1
J978Red	-105	-0.144571	pc1
J978Red	-102.5	-0.121711	pc1
J978Red	-100	-0.11836	pc1
J978Red	-97.5	-0.05551	pc1
J978Red	-95	0.0505452	pc1
J978Red	-92.5	0.0942413	pc1
J978Red	-90	0.027343	pc1
J978Red	-87.5	-0.126697	pc1
J978Red	-85	-0.266345	pc1
J978Red	-82.5	-0.363364	pc1
J978Red	-80	-0.383754	pc1
J978Red	-77.5	-0.308569	pc1
J978Red	-75	-0.131007	pc1
J978Red	-72.5	0.0279123	pc1
J978Red	-70	-0.0162104	pc1
J978Red	-67.5	-0.0687361	pc1
J978Red	-65	0.0700276	pc1
J978Red	-62.5	0.20517	pc1
J978Red	-60	0.206344	pc1
J978Red	-57.5	0.251003	pc1
J978Red	-55	0.365526	pc1
J978Red	-52.5	0.371129	pc1
J978Red	-50	0.204646	pc1
J978Red	-47.5	-0.0363457	pc1
J978Red	-45	-0.255384	pc1
J978Red	-42.5	-0.342936	pc1
J978Red	-40	-0.335508	pc1
J978Red	-37.5	-0.363443	pc1
J978Red	-35	-0.405131	pc1
J978Red	-32.5	-0.450496	pc1
J978Red	-30	-0.47293	pc1
J978Red	-27.5	-0.399319	pc1
J978Red	-25	-0.2396	pc1
J978Red	-22.5	0.00314812	pc1
J978Red	-20	0.0751017	pc1
J978Red	-17.5	-0.127894	pc1
J978Red	-15	-0.284231	pc1
J978Red	-12.5	-0.275498	pc1
J978Red	-10	-0.250976	pc1
J978Red	-7.5	-0.300937	pc1
J978Red	-5	-0.383366	pc1
J978Red	-2.5	-0.415622	pc1
J978Red	0	-0.339423	pc1
J978Red	2.5	-0.290027	pc1
J978Red	5	-0.266804	pc1
J978Red	7.5	-0.0822537	pc1
J978Red	10	0.184748	pc1
J978Red	12.5	0.221513	pc1
J978Red	15	-0.0333062	pc1
J978Red	17.5	-0.214795	pc1
J978Red	20	-0.241425	pc1
J978Red	22.5	-0.296243	pc1
J978Red	25	-0.317418	pc1
J978Red	27.5	-0.28509	pc1
J978Red	30	-0.233806	pc1
J978Red	32.5	-0.212647	pc1
J978Red	35	-0.329042	pc1
J978Red	37.5	-0.368618	pc1
J978Red	40	-0.268748	pc1
J978Red	42.5	-0.131693	pc1
J978Red	45	-0.0636453	pc1
J978Red	47.5	-0.205429	pc1
J978Red	50	-0.33325	pc1
J978Red	52.5	-0.341463	pc1
J978Red	55	-0.354564	pc1
J978Red	57.5	-0.302404	pc1
J978Red	60	-0.149892	pc1
J978Red	62.5	0.0302696	pc1
J978Red	65	0.2488	pc1
J978Red	67.5	0.403313	pc1
J978Red	70	0.372649	pc1
J978Red	72.5	0.296165	pc1
J978Red	75	0.229275	pc1
J978Red	77.5	0.140736	pc1
J978Red	80	0.171165	pc1
J978Red	82.5	0.163327	pc1
J978Red	85	-0.10805	pc1
J978Red	87.5	-0.33743	pc1
J978Red	90	-0.37227	pc1
J978Red	92.5	-0.360628	pc1
J978Red	95	-0.35686	pc1
J978Red	97.5	-0.371048	pc1
J978Red	100	-0.440015	pc1
J978Red	102.5	-0.499305	pc1
J978Red	105	-0.494302	pc1
J978Red	107.5	-0.428551	pc1
J978Red	110	-0.194178	pc1
J978Red	112.5	-0.00683981	pc1
J978Red	115	-0.159044	pc1
J978Red	117.5	-0.392825	pc1
J978Red	120	-0.397858	pc1
J978Red	122.5	-0.258074	pc1
J978Red	125	-0.137436	pc1
J978Red	127.5	-0.201723	pc1
J978Red	130	-0.382198	pc1
J978Red	132.5	-0.4194	pc1
J978Red	135	-0.391216	pc1
J978Red	137.5	-0.373768	pc1
J978Red	140	-0.186192	pc1
J978Red	142.5	0.0345516	pc1
J978Red	145	0.0414775	pc1
J978Red	147.5	0.055571	pc1
J978Red	150	0.189293	pc1
J978Red	152.5	0.295332	pc1
J978Red	155	0.386595	pc1
J978Red	157.5	0.494821	pc1
J978Red	160	0.57394	pc1
J978Red	162.5	0.767411	pc1
J978Red	165	1.01392	pc1
J978Red	167.5	1.13089	pc1
J978Red	170	1.11887	pc1
J978Red	172.5	0.987487	pc1
J978Red	175	0.660636	pc1
J978Red	177.5	0.173094	pc1
J978Red	-120	-0.313958	pc2
J978Red	-117.5	-0.242386	pc2
J978Red	-115	-0.167249	pc2
J978Red	-112.5	-0.125124	pc2
J978Red	-110	-0.14845	pc2
J978Red	-107.5	-0.0910349	pc2
J978Red	-105	0.333474	pc2
J978Red	-102.5	0.812294	pc2
J978Red	-100	1.05721	pc2
J978Red	-97.5	1.26812	pc2
J978Red	-95	1.45254	pc2
J978Red	-92.5	1.27483	pc2
J978Red	-90	0.477972	pc2
J978Red	-87.5	-0.47068	pc2
J978Red	-85	-0.746916	pc2
J978Red	-82.5	-0.271976	pc2
J978Red	-80	0.394672	pc2
J978Red	-77.5	0.800946	pc2
J978Red	-75	1.01896	pc2
J978Red	-72.5	1.20763	pc2
J978Red	-70	1.36742	pc2
J978Red	-67.5	1.5036	pc2
J978Red	-65	1.67242	pc2
J978Red	-62.5	1.80026	pc2
J978Red	-60	1.7944	pc2
J978Red	-57.5	1.71902	pc2
J978Red	-55	1.50639	pc2
J978Red	-52.5	1.03854	pc2
J978Red	-50	0.343927	pc2
J978Red	-47.5	-0.254199	pc2
J978Red	-45	-0.522126	pc2
J978Red	-42.5	-0.539928	pc2
J978Red	-40	-0.452955	pc2
J978Red	-37.5	-0.364543	pc2
J978Red	-35	-0.312767	pc2
J978Red	-32.5	-0.279378	pc2
J978Red	-30	-0.261006	pc2
J978Red	-27.5	-0.323116	pc2
J978Red	-25	-0.508158	pc2
J978Red	-22.5	-0.968373	pc2
J978Red	-20	-1.22411	pc2
J978Red	-17.5	-0.94553	pc2
J978Red	-15	-0.576681	pc2
J978Red	-12.5	-0.45144	pc2
J978Red	-10	-0.49357	pc2
J978Red	-7.5	-0.409331	pc2
J978Red	-5	-0.187167	pc2
J978Red	-2.5	0.188326	pc2
J978Red	0	0.583234	pc2
J978Red	2.5	0.881384	pc2
J978Red	5	1.09316	pc2
J978Red	7.5	1.21513	pc2
J978Red	10	1.10341	pc2
J978Red	12.5	0.511076	pc2
J978Red	15	-0.289395	pc2
J978Red	17.5	-0.771782	pc2
J978Red	20	-0.910064	pc2
J978Red	22.5	-0.764693	pc2
J978Red	25	-0.535644	pc2
J978Red	27.5	-0.448971	pc2
J978Red	30	-0.598673	pc2
J978Red	32.5	-0.621911	pc2
J978Red	35	-0.111381	pc2
J978Red	37.5	0.556405	pc2
J978Red	40	0.673627	pc2
J978Red	42.5	-0.05575	pc2
J978Red	45	-0.809298	pc2
J978Red	47.5	-0.713578	pc2
J978Red	50	-0.101867	pc2
J978Red	52.5	0.486685	pc2
J978Red	55	0.892039	pc2
J978Red	57.5	1.21854	pc2
J978Red	60	1.53416	pc2
J978Red	62.5	1.61639	pc2
J978Red	65	1.55209	pc2
J978Red	67.5	1.52304	pc2
J978Red	70	1.51434	pc2
J978Red	72.5	1.39724	pc2
J978Red	75	0.813527	pc2
J978Red	77.5	-0.198916	pc2
J978Red	80	-1.1083	pc2
J978Red	82.5	-1.42195	pc2
J978Red	85	-0.994628	pc2
J978Red	87.5	-0.494953	pc2
J978Red	90	-0.297696	pc2
J978Red	92.5	-0.233848	pc2
J978Red	95	-0.22076	pc2
J978Red	97.5	-0.177208	pc2
J978Red	100	-0.123789	pc2
J978Red	102.5	-0.0515374	pc2
J978Red	105	-0.0797268	pc2
J978Red	107.5	-0.30356	pc2
J978Red	110	-0.821587	pc2
J978Red	112.5	-1.18008	pc2
J978Red	115	-0.835275	pc2
J978Red	117.5	-0.04905	pc2
J978Red	120	0.549382	pc2
J978Red	122.5	0.778829	pc2
J978Red	125	0.731686	pc2
J978Red	127.5	0.491713	pc2
J978Red	130	0.367725	pc2
J978Red	132.5	0.691672	pc2
J978Red	135	1.11215	pc2
J978Red	137.5	1.25087	pc2
J978Red	140	1.2058	pc2
J978Red	142.5	1.19596	pc2
J978Red	145	1.38874	pc2
J978Red	147.5	1.67672	pc2
J978Red	150	1.82258	pc2
J978Red	152.5	1.77508	pc2
J978Red	155	1.63883	pc2
J978Red	157.5	1.62367	pc2
J978Red	160	1.77695	pc2
J978Red	162.5	1.86057	pc2
J978Red	165	1.78024	pc2
J978Red	167.5	1.68779	pc2
J978Red	170	1.58325	pc2
J978Red	172.5	1.24159	pc2
J978Red	175	0.529091	pc2
J978Red	177.5	-0.286415	pc2
J978Red	-120	-0.152893	pc1
J978Red	-117.5	-0.106268	pc1
J978Red	-115	-0.116198	pc1
J978Red	-112.5	-0.10642	pc1
J978Red	-110	-0.00543528	pc1
J978Red	-107.5	0.111077	pc1
J978Red	-105	-0.00725793	pc1
J978Red	-102.5	-0.290078	pc1
J978Red	-100	-0.460887	pc1
J978Red	-97.5	-0.488007	pc1
J978Red	-95	-0.464364	pc1
J978Red	-92.5	-0.377638	pc1
J978Red	-90	-0.237199	pc1
J978Red	-87.5	-0.0981394	pc1
J978Red	-85	0.0944956	pc1
J978Red	-82.5	0.245983	pc1
J978Red	-80	0.135033	pc1
J978Red	-77.5	-0.126472	pc1
J978Red	-75	-0.287643	pc1
J978Red	-72.5	-0.340349	pc1
J978Red	-70	-0.307895	pc1
J978Red	-67.5	-0.228681	pc1
J978Red	-65	-0.166306	pc1
J978Red	-62.5	-0.135725	pc1
J978Red	-60	-0.15452	pc1
J978Red	-57.5	-0.233696	pc1
J978Red	-55	-0.203428	pc1
J978Red	-52.5	-0.155751	pc1
J978Red	-50	-0.183772	pc1
J978Red	-47.5	-0.138045	pc1
J978Red	-45	-0.0249588	pc1
J978Red	-42.5	0.0707243	pc1
J978Red	-40	0.26239	pc1
J978Red	-37.5	0.592506	pc1
J978Red	-35	0.78448	pc1
J978Red	-32.5	0.717942	pc1
J978Red	-30	0.539959	pc1
J978Red	-27.5	0.298883	pc1
J978Red	-25	0.0858015	pc1
J978Red	-22.5	-0.0755806	pc1
J978Red	-20	-0.137955	pc1
J978Red	-17.5	-0.181325	pc1
J978Red	-15	-0.313843	pc1
J978Red	-12.5	-0.408558	pc1
J978Red	-10	-0.39263	pc1
J978Red	-7.5	-0.305611	pc1
J978Red	-5	-0.20659	pc1
J978Red	-2.5	-0.155761	pc1
J978Red	0	-0.148466	pc1
J978Red	2.5	-0.142473	pc1
J978Red	5	-0.145082	pc1
J978Red	7.5	-0.169703	pc1
J978Red	10	-0.165767	pc1
J978Red	12.5	-0.109876	pc1
J978Red	15	-0.203766	pc1
J978Red	17.5	-0.401678	pc1
J978Red	20	-0.408371	pc1
J978Red	22.5	-0.224841	pc1
J978Red	25	-0.155561	pc1
J978Red	27.5	-0.266032	pc1
J978Red	30	-0.305397	pc1
J978Red	32.5	-0.222371	pc1
J978Red	35	-0.0782293	pc1
J978Red	37.5	0.0772654	pc1
J978Red	40	0.163644	pc1
J978Red	42.5	0.127965	pc1
J978Red	45	0.0175902	pc1
J978Red	47.5	-0.0986238	pc1
J978Red	50	-0.186966	pc1
J978Red	52.5	-0.23534	pc1
J978Red	55	-0.316652	pc1
J978Red	57.5	-0.383151	pc1
J978Red	60	-0.439335	pc1
J978Red	62.5	-0.461921	pc1
J978Red	65	-0.391097	pc1
J978Red	67.5	-0.254529	pc1
J978Red	70	-0.0944969	pc1
J978Red	72.5	0.0147893	pc1
J978Red	75	0.0136954	pc1
J978Red	77.5	-0.0643798	pc1
J978Red	80	-0.00964633	pc1
J978Red	82.5	0.16389	pc1
J978Red	85	0.271487	pc1
J978Red	87.5	0.171743	pc1
J978Red	90	-0.0971051	pc1
J978Red	92.5	-0.169943	pc1
J978Red	95	-0.0217585	pc1
J978Red	97.5	-0.0445326	pc1
J978Red	100	-0.201282	pc1
J978Red	102.5	-0.38287	pc1
J978Red	105	-0.443279	pc1
J978Red	107.5	-0.416665	pc1
J978Red	110	-0.418679	pc1
J978Red	112.5	-0.366948	pc1
J978Red	115	-0.240256	pc1
J978Red	117.5	-0.144863	pc1
J978Red	120	-0.135447	pc1
J978Red	122.5	-0.113052	pc1
J978Red	125	-0.10915	pc1
J978Red	127.5	-0.190996	pc1
J978Red	130	-0.26792	pc1
J978Red	132.5	-0.25905	pc1
J978Red	135	-0.229017	pc1
J978Red	137.5	-0.33197	pc1
J978Red	140	-0.397743	pc1
J978Red	142.5	-0.269252	pc1
J978Red	145	-0.0574851	pc1
J978Red	147.5	0.0138354	pc1
J978Red	150	-0.125019	pc1
J978Red	152.5	-0.27258	pc1
J978Red	155	-0.279654	pc1
J978Red	157.5	-0.249868	pc1
J978Red	160	-0.228337	pc1
J978Red	162.5	-0.217833	pc1
J978Red	165	-0.166074	pc1
J978Red	167.5	-0.0725292	pc1
J978Red	170	0.0377507	pc1
J978Red	172.5	0.171051	pc1
J978Red	175	0.264053	pc1
J978Red	177.5	0.323215	pc1
J978Red	-120	1.25782	pc2
J978Red	-117.5	0.778852	pc2
J978Red	-115	-0.105222	pc2
J978Red	-112.5	-0.85035	pc2
J978Red	-110	-1.26927	pc2
J978Red	-107.5	-1.47066	pc2
J978Red	-105	-1.27239	pc2
J978Red	-102.5	-0.738625	pc2
J978Red	-100	-0.328732	pc2
J978Red	-97.5	-0.184774	pc2
J978Red	-95	-0.0200369	pc2
J978Red	-92.5	0.314583	pc2
J978Red	-90	0.687868	pc2
J978Red	-87.5	1.01864	pc2
J978Red	-85	1.13993	pc2
J978Red	-82.5	0.775657	pc2
J978Red	-80	0.0188576	pc2
J978Red	-77.5	-0.525174	pc2
J978Red	-75	-0.469915	pc2
J978Red	-72.5	-0.111721	pc2
J978Red	-70	0.164788	pc2
J978Red	-67.5	0.308092	pc2
J978Red	-65	0.0396129	pc2
J978Red	-62.5	-0.460593	pc2
J978Red	-60	-0.52231	pc2
J978Red	-57.5	0.0589835	pc2
J978Red	-55	0.76649	pc2
J978Red	-52.5	1.21915	pc2
J978Red	-50	1.4125	pc2
J978Red	-47.5	1.50722	pc2
J978Red	-45	1.64074	pc2
J978Red	-42.5	1.69725	pc2
J978Red	-40	1.58797	pc2
J978Red	-37.5	1.56898	pc2
J978Red	-35	1.66355	pc2
J978Red	-32.5	1.37569	pc2
J978Red	-30	0.387629	pc2
J978Red	-27.5	-0.749911	pc2
J978Red	-25	-1.28961	pc2
J978Red	-22.5	-1.17689	pc2
J978Red	-20	-0.936949	pc2
J978Red	-17.5	-0.727815	pc2
J978Red	-15	-0.312449	pc2
J978Red	-12.5	0.217067	pc2
J978Red	-10	0.56531	pc2
J978Red	-7.5	0.763671	pc2
J978Red	-5	0.94356	pc2
J978Red	-2.5	1.08628	pc2
J978Red	0	1.02209	pc2
J978Red	2.5	0.514778	pc2
J978Red	5	-0.309909	pc2
J978Red	7.5	-0.849374	pc2
J978Red	10	-0.984242	pc2
J978Red	12.5	-1.12932	pc2
J978Red	15	-0.950608	pc2
J978Red	17.5	-0.30741	pc2
J978Red	20	0.327785	pc2
J978Red	22.5	0.451924	pc2
J978Red	25	0.211904	pc2
J978Red	27.5	0.329978	pc2
J978Red	30	0.843986	pc2
J978Red	32.5	1.20624	pc2
J978Red	35	1.26727	pc2
J978Red	37.5	1.2166	pc2
J978Red	40	0.943698	pc2
J978Red	42.5	0.20678	pc2
J978Red	45	-0.668783	pc2
J978Red	47.5	-0.996455	pc2
J978Red	50	-0.836164	pc2
J978Red	52.5	-0.657758	pc2
J978Red	55	-0.489549	pc2
J978Red	57.5	-0.387008	pc2
J978Red	60	-0.160538	pc2
J978Red	62.5	0.317931	pc2
J978Red	65	0.796474	pc2
J978Red	67.5	1.037	pc2
J978Red	70	1.14191	pc2
J978Red	72.5	0.961555	pc2
J978Red	75	0.270215	pc2
J978Red	77.5	-0.602191	pc2
J978Red	80	-1.27401	pc2
J978Red	82.5	-1.67464	pc2
J978Red	85	-1.81442	pc2
J978Red	87.5	-1.60187	pc2
J978Red	90	-1.09087	pc2
J978Red	92.5	-0.85709	pc2
J978Red	95	-1.05623	pc2
J978Red	97.5	-1.12929	pc2
J978Red	100	-0.926082	pc2
J978Red	102.5	-0.564483	pc2
J978Red	105	-0.392509	pc2
J978Red	107.5	-0.366506	pc2
J978Red	110	-0.0108792	pc2
J978Red	112.5	0.585667	pc2
J978Red	115	1.05142	pc2
J978Red	117.5	1.20828	pc2
J978Red	120	0.844111	pc2
J978Red	122.5	-0.00922806	pc2
J978Red	125	-0.730222	pc2
J978Red	127.5	-0.884875	pc2
J978Red	130	-0.79993	pc2
J978Red	132.5	-0.797494	pc2
J978Red	135	-0.844154	pc2
J978Red	137.5	-0.606834	pc2
J978Red	140	-0.08679	pc2
J978Red	142.5	0.485512	pc2
J978Red	145	0.923744	pc2
J978Red	147.5	1.09061	pc2
J978Red	150	1.01486	pc2
J978Red	152.5	0.870096	pc2
J978Red	155	0.774122	pc2
J978Red	157.5	0.887896	pc2
J978Red	160	1.07789	pc2
J978Red	162.5	1.19831	pc2
J978Red	165	1.34052	pc2
J978Red	167.5	1.46898	pc2
J978Red	170	1.60934	pc2
J978Red	172.5	1.72605	pc2
J978Red	175	1.6977	pc2
J978Red	177.5	1.60307	pc2
J978Red	-120	-0.614286	pc1
J978Red	-117.5	-0.411618	pc1
J978Red	-115	-0.25956	pc1
J978Red	-112.5	-0.304003	pc1
J978Red	-110	-0.446172	pc1
J978Red	-107.5	-0.554326	pc1
J978Red	-105	-0.581364	pc1
J978Red	-102.5	-0.581454	pc1
J978Red	-100	-0.567496	pc1
J978Red	-97.5	-0.408162	pc1
J978Red	-95	-0.120976	pc1
J978Red	-92.5	-0.00147618	pc1
J978Red	-90	-0.0953553	pc1
J978Red	-87.5	-0.189534	pc1
J978Red	-85	-0.186065	pc1
J978Red	-82.5	-0.214516	pc1
J978Red	-80	-0.165552	pc1
J978Red	-77.5	-0.0718232	pc1
J978Red	-75	-0.204734	pc1
J978Red	-72.5	-0.461825	pc1
J978Red	-70	-0.599835	pc1
J978Red	-67.5	-0.564067	pc1
J978Red	-65	-0.421215	pc1
J978Red	-62.5	-0.389476	pc1
J978Red	-60	-0.490692	pc1
J978Red	-57.5	-0.514113	pc1
J978Red	-55	-0.427931	pc1
J978Red	-52.5	-0.364972	pc1
J978Red	-50	-0.395845	pc1
J978Red	-47.5	-0.403318	pc1
J978Red	-45	-0.409595	pc1
J978Red	-42.5	-0.492064	pc1
J978Red	-40	-0.527969	pc1
J978Red	-37.5	-0.523229	pc1
J978Red	-35	-0.462233	pc1
J978Red	-32.5	-0.311455	pc1
J978Red	-30	-0.184184	pc1
J978Red	-27.5	-0.195308	pc1
J978Red	-25	-0.252269	pc1
J978Red	-22.5	-0.296288	pc1
J978Red	-20	-0.255065	pc1
J978Red	-17.5	-0.0474576	pc1
J978Red	-15	0.251235	pc1
J978Red	-12.5	0.401959	pc1
J978Red	-10	0.344481	pc1
J978Red	-7.5	0.212685	pc1
J978Red	-5	0.249164	pc1
J978Red	-2.5	0.504414	pc1
J978Red	0	0.833221	pc1
J978Red	2.5	1.19085	pc1
J978Red	5	1.4089	pc1
J978Red	7.5	1.4894	pc1
J978Red	10	1.75651	pc1
J978Red	12.5	2.29386	pc1
J978Red	15	2.75196	pc1
J978Red	17.5	3.04986	pc1
J978Red	20	3.18324	pc1
J978Red	22.5	2.97539	pc1
J978Red	25	2.62253	pc1
J978Red	27.5	2.50235	pc1
J978Red	30	2.96051	pc1
J978Red	32.5	3.90202	pc1
J978Red	35	4.25359	pc1
J978Red	37.5	3.96729	pc1
J978Red	40	3.7952	pc1
J978Red	42.5	4.05786	pc1
J978Red	45	4.4328	pc1
J978Red	47.5	4.3471	pc1
J978Red	50	4.14828	pc1
J978Red	52.5	4.4834	pc1
J978Red	55	4.638	pc1
J978Red	57.5	3.84172	pc1
J978Red	60	2.98262	pc1
J978Red	62.5	2.67858	pc1
J978Red	65	3.19534	pc1
J978Red	67.5	4.41083	pc1
J978Red	70	5.26768	pc1
J978Red	72.5	5.33722	pc1
J978Red	75	5.1688	pc1
[truncated: 26,561 more rows]

## Sheet: ExtData9g
subclass	fr_diff
c1-c2-	0.332983
c1-c2-	-0.463817
c1-c2-	-0.212175
c1-c2-	-0.801432
c1-c2-	-0.79518
c1-c2-	-0.0909037
c1-c2-	-0.39317
c1-c2-	-0.527459
c1-c2-	-0.213452
c1-c2-	0.0123578
c1-c2-	0.0378272
c1-c2-	-0.543563
c1-c2-	0.340475
c1-c2-	0.214328
c1-c2-	-0.502291
c1-c2-	-0.21154
c1-c2-	0.240526
c1-c2-	0.0956563
c1-c2-	-0.155492
c1-c2-	-0.435214
c1-c2-	0.0221315
c1-c2-	0.174095
c1-c2-	-0.424533
c1-c2-	-0.580914
c1-c2-	-0.108713
c1-c2-	-0.644836
c1-c2-	-0.00932364
c1-c2-	-0.183385
c1-c2-	-0.543727
c1-c2-	-0.389458
c1-c2-	0.241088
c1-c2-	-0.733707
c1-c2-	0.474388
c1-c2-	-0.183667
c1-c2-	-0.311988
c1-c2-	0.0771209
c1-c2-	1.01586
c1-c2-	-0.74023
c1-c2-	-0.535262
c1-c2-	0.0865747
c1-c2-	0.692087
c1-c2-	-0.263433
c1-c2-	0.148189
c1-c2-	0.680569
c1-c2-	-0.431983
c1-c2-	-0.0939176
c1-c2-	0.16434
c1-c2-	0.50089
c1-c2-	-0.574871
c1-c2-	-0.318882
c1-c2-	0.208002
c1-c2-	-0.438477
c1-c2-	0.657135
c1-c2-	-0.574988
c1-c2-	-0.361108
c1-c2-	1.00917
c1-c2-	0.845672
c1-c2-	0.0476417
c1-c2-	0.824119
c1-c2-	-0.536637
c1-c2-	0.0401443
c1-c2-	-0.965158
c1-c2-	0.85619
c1-c2-	0.062873
c1-c2-	-0.0275112
c1-c2-	-0.336266
c1-c2-	-0.372278
c1-c2-	0.087706
c1-c2-	-0.025612
c1-c2-	-0.136354
c1-c2-	-0.0480421
c1-c2-	0.817915
c1-c2-	0.634336
c1-c2-	-0.38473
c1-c2-	-0.34106
c1-c2-	-0.344642
c1-c2-	-0.47559
c1-c2-	-0.329323
c1-c2-	-0.175617
c1-c2-	-0.249126
c1-c2-	0.0610068
c1-c2-	-0.0123299
c1-c2-	-0.136395
c1-c2-	-0.306348
c1-c2-	-0.130417
c1-c2-	-0.301341
c1-c2-	-0.199527
c1-c2-	-0.178193
c1-c2-	0.364309
c1-c2-	-0.0504584
c1-c2-	0.240195
c1-c2-	-0.324276
c1-c2-	0.188852
c1-c2-	-0.598281
c1-c2-	0.588362
c1-c2-	-0.387408
c1-c2-	-0.643813
c1-c2-	-0.0781376
c1-c2-	0.0941541
c1-c2-	0.0714391
c1-c2-	-0.0648209
c1-c2-	-0.456613
c1-c2-	0.0578359
c1-c2-	-0.607635
c1-c2-	0.141773
c1-c2-	-0.335078
c1-c2-	-0.12811
c1-c2-	-0.60101
c1-c2-	-0.387127
c1-c2-	0.581486
c1-c2-	-0.00514172
c1-c2-	-0.476805
c1-c2-	0.412793
c1-c2-	0.652991
c1-c2-	-0.446126
c1-c2-	-0.70627
c1-c2-	0.686592
c1-c2-	-0.277768
c1-c2-	-0.411115
c1+c2+	-0.240139
c1+c2+	0.0745502
c1+c2+	0.077845
c1+c2+	0.246741
c1+c2+	0.536565
c1+c2+	0.667127
c1+c2+	0.322165
c1+c2+	0.33732
c1+c2+	0.109426
c1+c2+	-0.0469576
c1+c2+	0.055325
c1+c2+	0.245868
c1+c2+	-0.321605
c1+c2+	-0.142104
c1+c2+	0.836591
c1+c2+	0.0402208
c1+c2+	-0.261183
c1+c2+	-0.108118
c1+c2+	-0.129931
c1+c2+	0.660517
c1+c2+	0.738807
c1+c2+	-0.305268
c1+c2+	0.559128
c1+c2+	0.803557
c1+c2+	-0.0809455
c1+c2+	1.12081
c1+c2+	-0.148925
c1+c2+	-0.135117
c1+c2+	0.261865
c1+c2+	0.377021
c1+c2+	-0.0475161
c1+c2+	0.450216
c1+c2+	-0.249697
c1+c2+	0.906023
c1+c2+	0.0243822
c1+c2+	-0.0656472
c1+c2+	-0.343306
c1+c2+	0.0732906
c1+c2+	0.167681
c1+c2+	0.0253025
c1+c2+	-1.10376
c1+c2+	0.148157
c1+c2+	-0.239269
c1+c2+	-0.240019
c1+c2+	0.49891
c1+c2+	-0.209027
c1+c2+	1.18542
c1+c2+	-0.113114
c1+c2+	0.343733
c1+c2+	-0.121037
c1+c2+	-0.0696087
c1+c2+	0.514183
c1+c2+	-0.156222
c1+c2+	0.647669
c1+c2+	0.0660687
c1+c2+	-0.782895
c1+c2+	-0.142553
c1+c2+	-0.0288913
c1+c2+	-0.281709
c1+c2+	1.03948
c1+c2+	0.279357
c1+c2+	0.54158
c1+c2+	0.0519667
c1+c2+	0.144675
c1+c2+	0.27566
c1+c2+	0.374035
c1+c2+	0.451808
c1+c2+	0.440759
c1+c2+	0.547199
c1+c2+	-0.0379824
c1+c2+	-0.195786
c1+c2+	-0.863798
c1+c2+	-0.918619
c1+c2+	0.422185
c1+c2+	0.435081
c1+c2+	0.385888
c1+c2+	0.377184
c1+c2+	0.45327
c1+c2+	1.53998
c1+c2+	0.330564
c1+c2+	1.21089
c1+c2+	0.100145
c1+c2+	1.47883
c1+c2+	0.167461
c1+c2+	-0.439661
c1+c2+	-0.0126624
c1+c2+	0.0133787
c1+c2+	0.358157
c1+c2+	-0.259806
c1+c2+	-0.119022
c1+c2+	-0.122874
c1+c2+	0.16345
c1+c2+	-0.372629
c1+c2+	0.658388
c1+c2+	-0.756205
c1+c2+	0.0307257
c1+c2+	0.498329
c1+c2+	-1.41949
c1+c2+	0.769345
c1+c2+	-0.661382
c1+c2+	-0.257586
c1+c2+	0.633597
c1+c2+	1.3192
c1+c2+	0.360323
c1+c2+	-0.63142
c1+c2+	0.330695
c1+c2+	-0.0235226
c1+c2+	0.497633
c1+c2+	0.0716256
c1+c2+	-0.309014
c1+c2+	0.0768263
c1+c2+	0.362385
c1+c2+	0.13744
c1+c2+	-0.687469
c1+c2+	0.580141
c1+c2+	0.814222
c1+c2+	-0.882267
c1+c2+	0.379866
c1+c2+	0.34341
c1+c2-	-0.298612
c1+c2-	-0.495992
c1+c2-	-0.162296
c1+c2-	-0.515232
c1+c2-	-0.333521
c1+c2-	0.877149
c1+c2-	0.00110498
c1+c2-	-0.139302
c1+c2-	-0.0542463
c1+c2-	-0.160285
c1+c2-	-0.0378921
c1+c2-	-0.449818
c1+c2-	-0.137817
c1+c2-	0.030977
c1+c2-	0.262815
c1+c2-	-0.188215
c1+c2-	0.15196
c1+c2-	0.0753388
c1+c2-	-0.0915291
c1+c2-	-0.102729
c1+c2-	1.20595
c1+c2-	0.0539455
c1+c2-	-0.336004
c1+c2-	-0.138679
c1+c2-	-0.0218202
c1+c2-	0.501356
c1+c2-	-0.0489064
c1+c2-	0.010932
c1+c2-	-0.383803
c1+c2-	-0.342145
c1+c2-	0.374872
c1+c2-	-0.478336
c1+c2-	0.131506
c1+c2-	0.431951
c1+c2-	-0.640768
c1+c2-	0.115231
c1+c2-	0.8628
c1+c2-	-0.735146
c1+c2-	-0.322026
c1+c2-	0.0605752
c1+c2-	-0.413682
c1+c2-	0.054739
c1+c2-	0.334379
c1+c2-	0.66414
c1+c2-	0.316033
c1+c2-	-0.287197
c1+c2-	1.86405
c1+c2-	0.3018
c1+c2-	-0.231626
c1+c2-	-0.161777
c1+c2-	-0.0698759
c1+c2-	0.0711961
c1+c2-	0.329265
c1+c2-	-0.0963108
c1+c2-	-0.137373
c1+c2-	0.337975
c1+c2-	0.420219
c1+c2-	0.023945
c1+c2-	0.424922
c1+c2-	0.321803
c1+c2-	0.0117629
c1+c2-	-0.297154
c1+c2-	0.525164
c1+c2-	0.0026285
c1+c2-	-0.0818034
c1+c2-	0.103357
c1+c2-	0.262323
c1+c2-	2.28964
c1+c2-	1.14269
c1+c2-	-0.153113
c1+c2-	-0.0499843
c1+c2-	1.241
c1+c2-	0.922155
c1+c2-	-0.279332
c1+c2-	-0.368867
c1+c2-	-0.219348
c1+c2-	-0.322295
c1+c2-	0.0518072
c1+c2-	1.34747
c1+c2-	-0.08718
c1+c2-	1.13187
c1+c2-	-0.0371103
c1+c2-	0.814559
c1+c2-	-0.176799
c1+c2-	-0.159739
c1+c2-	-0.1704
c1+c2-	-0.0465898
c1+c2-	-0.198008
c1+c2-	0.120176
c1+c2-	-0.1246
c1+c2-	-0.019262
c1+c2-	-0.20674
c1+c2-	0.0869256
c1+c2-	-0.145744
c1+c2-	0.164297
c1+c2-	-0.540681
c1+c2-	-0.282615
c1+c2-	-1.62653
c1+c2-	0.845032
c1+c2-	-0.152412
c1+c2-	-0.143666
c1+c2-	0.040224
c1+c2-	0.833158
c1+c2-	-0.324406
c1+c2-	-0.121286
c1+c2-	-0.270272
c1+c2-	-0.106228
c1+c2-	-0.212706
c1+c2-	-0.223597
c1+c2-	0.1054
c1+c2-	0.00915315
c1+c2-	0.406662
c1+c2-	0.0653853
c1+c2-	-0.0708485
c1+c2-	0.185234
c1+c2-	-0.0743971
c1+c2-	-0.0281859
c1+c2-	0.108344
c1+c2-	-0.00839878
c1-c2+	0.337697
c1-c2+	0.260499
c1-c2+	-0.0219946
c1-c2+	0.285435
c1-c2+	0.39094
c1-c2+	0.0600257
c1-c2+	0.207961
c1-c2+	-0.159081
c1-c2+	-0.0651413
c1-c2+	0.217791
c1-c2+	0.573172
c1-c2+	0.0750595
c1-c2+	0.177462
c1-c2+	0.232029
c1-c2+	0.135107
c1-c2+	0.220864
c1-c2+	-0.0425649
c1-c2+	-0.0655634
c1-c2+	-0.189925
c1-c2+	0.133199
c1-c2+	-0.679681
c1-c2+	-0.227805
c1-c2+	0.388946
c1-c2+	0.229258
c1-c2+	-0.315405
c1-c2+	-0.168897
c1-c2+	0.00504912
c1-c2+	-0.551038
c1-c2+	0.271072
c1-c2+	0.0294371
c1-c2+	-0.361128
c1-c2+	0.33819
c1-c2+	-0.0873178
c1-c2+	-0.2718
c1-c2+	0.357069
c1-c2+	-0.14503
c1-c2+	-0.909422
c1-c2+	0.405032
c1-c2+	0.325943
c1-c2+	-0.124421
c1-c2+	-0.446453
c1-c2+	0.359819
c1-c2+	-0.267879
c1-c2+	-0.418348
c1-c2+	-0.459851
c1-c2+	0.00292451
c1-c2+	-0.769084
c1-c2+	-0.418014
c1-c2+	0.24964
c1-c2+	-0.253151
c1-c2+	-0.801728
c1-c2+	0.236811
c1-c2+	-0.252873
c1-c2+	-0.0808961
c1-c2+	0.0533282
c1-c2+	-0.905233
c1-c2+	-0.144283
c1-c2+	-0.309729
c1-c2+	-0.415952
c1-c2+	-0.0110568
c1-c2+	-0.0172208
c1-c2+	0.775933
c1-c2+	-1.20594
c1-c2+	-0.114913
c1-c2+	0.625966
c1-c2+	0.310499
c1-c2+	0.216084
c1-c2+	0.00357218
c1-c2+	-0.1275
c1-c2+	-0.327094
c1-c2+	-0.0439107
c1-c2+	-1.00664
c1-c2+	-0.608502
c1-c2+	0.177044
c1-c2+	0.256097
c1-c2+	0.571815
c1-c2+	0.393286
c1-c2+	0.556839
c1-c2+	0.029445
c1-c2+	0.520091
c1-c2+	-0.295701
c1-c2+	0.0322783
c1-c2+	-0.147584
c1-c2+	0.236172
c1-c2+	-0.019659
c1-c2+	0.0612251
c1-c2+	0.0212408
c1-c2+	-0.0023031
c1-c2+	-0.0236368
c1-c2+	-0.17464
c1-c2+	-0.0600378
c1-c2+	0.0082327
c1-c2+	-0.390886
c1-c2+	0.0655364
c1-c2+	-0.240563
c1-c2+	0.373027
c1-c2+	0.417718
c1-c2+	0.611286
c1-c2+	-0.309937
c1-c2+	0.198172
c1-c2+	0.248259
c1-c2+	0.0249338
c1-c2+	-0.557294
c1-c2+	0.464333
c1-c2+	-0.147417
c1-c2+	0.161846
c1-c2+	0.0917613
c1-c2+	0.0444364
c1-c2+	-0.0233525
c1-c2+	-0.282173
c1-c2+	0.172928
c1-c2+	-0.0845695
c1-c2+	0.00846523
c1-c2+	-0.247499
c1-c2+	0.280885
c1-c2+	0.607153
c1-c2+	-0.775636
c1-c2+	0.00460913
c1-c2+	0.0676406

## Sheet: ExtData9h
mouse	pc	pc_value	trial_type
J978Red	pc1	-0.386883	no REM
J978Red	pc2	0.802292	no REM
J978Red	pc1	0.105955	no REM
J978Red	pc2	-1.17356	no REM
J978Red	pc1	-0.393647	no REM
J978Red	pc2	-0.0413942	no REM
J978Red	pc1	-0.368465	no REM
J978Red	pc2	-0.257751	no REM
J978Red	pc1	-0.377747	REM
J978Red	pc2	0.416028	REM
J978Red	pc1	-0.0819012	REM
J978Red	pc2	1.45029	REM
J978Red	pc1	-0.415622	no REM
J978Red	pc2	0.188326	no REM
J978Red	pc1	-0.155761	no REM
J978Red	pc2	1.08628	no REM
J978Red	pc1	0.504414	REM
J978Red	pc2	1.59317	REM
J978Red	pc1	-0.378637	REM
J978Red	pc2	1.19455	REM
J978Red	pc1	-0.529693	REM
J978Red	pc2	1.13868	REM
J978Red	pc1	2.02868	REM
J978Red	pc2	0.495926	REM
J978Red	pc1	-0.193662	REM
J978Red	pc2	-1.08625	REM
J978Red	pc1	-0.470319	REM
J978Red	pc2	0.347222	REM
J978Red	pc1	0.0458803	REM
J978Red	pc2	1.30981	REM
J978Red	pc1	-0.561642	REM
J978Red	pc2	1.0007	REM
J978Red	pc1	-0.281988	REM
J978Red	pc2	1.15446	REM
J978Red	pc1	-0.220067	REM
J978Red	pc2	-0.290783	REM
J978Green	pc1	-0.384489	REM
J978Green	pc2	-0.528734	REM
J978Green	pc1	-0.486877	REM
J978Green	pc2	0.632536	REM
J978Green	pc1	-0.263757	REM
J978Green	pc2	0.586015	REM
J978Green	pc1	-0.434746	no REM
J978Green	pc2	-0.805258	no REM
J978Green	pc1	-0.469021	no REM
J978Green	pc2	0.302019	no REM
J978Green	pc1	-0.0819307	no REM
J978Green	pc2	-1.19281	no REM
J978Green	pc1	0.0634804	REM
J978Green	pc2	-1.84144	REM
J978Green	pc1	-0.107133	REM
J978Green	pc2	1.42931	REM
J978Green	pc1	-0.504704	no REM
J978Green	pc2	-0.603224	no REM
J978Green	pc1	-0.592791	REM
J978Green	pc2	-0.354312	REM
J978Green	pc1	-0.312522	REM
J978Green	pc2	0.323966	REM
J978Green	pc1	-0.634062	no REM
J978Green	pc2	0.140958	no REM
J978Green	pc1	-0.161146	REM
J978Green	pc2	0.860325	REM
J978Green	pc1	-0.201539	REM
J978Green	pc2	1.14336	REM
J978Green	pc1	-0.460334	no REM
J978Green	pc2	0.922972	no REM
J978Green	pc1	-0.44846	REM
J978Green	pc2	0.892711	REM
J980Green	pc1	-0.272225	no REM
J980Green	pc2	-0.705371	no REM
J980Green	pc1	-0.00973851	REM
J980Green	pc2	0.612242	REM
J980Green	pc1	-0.298853	REM
J980Green	pc2	-0.0425996	REM
J980Green	pc1	-0.0213867	no REM
J980Green	pc2	1.00663	no REM
J980Green	pc1	-0.125102	REM
J980Green	pc2	1.39816	REM
J980Green	pc1	0.080201	no REM
J980Green	pc2	-1.45887	no REM
J980Green	pc1	1.03267	REM
J980Green	pc2	1.2217	REM
J980Green	pc1	-0.533201	no REM
J980Green	pc2	-0.0539192	no REM
J980Green	pc1	-0.828836	no REM
J980Green	pc2	1.2676	no REM
J980Green	pc1	0.048066	no REM
J980Green	pc2	0.817549	no REM
J980Green	pc1	-0.868228	no REM
J980Green	pc2	0.301027	no REM
J980Green	pc1	-0.563657	REM
J980Green	pc2	-0.129095	REM
J980Green	pc1	-0.209374	no REM
J980Green	pc2	-0.534987	no REM
J980Green	pc1	-0.146954	no REM
J980Green	pc2	-1.3885	no REM
J980Green	pc1	-0.408811	no REM
J980Green	pc2	0.631842	no REM
J980Red	pc1	-0.450548	REM
J980Red	pc2	-0.15307	REM
J980Red	pc1	-0.635206	REM
J980Red	pc2	-0.623682	REM
J980Red	pc1	-0.137991	no REM
J980Red	pc2	1.63826	no REM
J980Red	pc1	-0.474876	REM
J980Red	pc2	1.09806	REM
J980Red	pc1	0.513707	REM
J980Red	pc2	1.33571	REM
J980Red	pc1	-0.277602	no REM
J980Red	pc2	-0.618194	no REM
J980Red	pc1	0.185656	REM
J980Red	pc2	1.24775	REM
J980Red	pc1	-0.045997	no REM
J980Red	pc2	1.1598	no REM
J980Red	pc1	-0.38064	REM
J980Red	pc2	1.07417	REM
J980Red	pc1	-0.677273	REM
J980Red	pc2	0.737736	REM
J980Red	pc1	-0.72356	no REM
J980Red	pc2	-1.24857	no REM
J980Red	pc1	-0.263986	no REM
J980Red	pc2	0.401847	no REM
J980Red	pc1	-0.572711	no REM
J980Red	pc2	-0.0491292	no REM
J980Red	pc1	-0.278027	no REM
J980Red	pc2	0.851439	no REM
J980Red	pc1	0.180082	REM
J980Red	pc2	0.895918	REM
J986Red	pc1	-0.470473	no REM
J986Red	pc2	0.860329	no REM
J986Red	pc1	0.68227	no REM
J986Red	pc2	0.229243	no REM
J986Red	pc1	0.449543	no REM
J986Red	pc2	0.796174	no REM
J986Red	pc1	-0.503333	no REM
J986Red	pc2	0.6987	no REM
J986Red	pc1	-0.377552	REM
J986Red	pc2	-0.26471	REM
J986Red	pc1	-0.573181	REM
J986Red	pc2	0.776636	REM
J986Red	pc1	-0.669699	REM
J986Red	pc2	-0.0807055	REM
J986Red	pc1	-0.569672	REM
J986Red	pc2	1.31479	REM
J986Red	pc1	-0.304936	no REM
J986Red	pc2	1.34609	no REM
J986Red	pc1	-0.0241913	REM
J986Red	pc2	1.18297	REM
J986Red	pc1	-0.207003	REM
J986Red	pc2	1.27492	REM
J986Red	pc1	-0.15723	no REM
J986Red	pc2	-0.384102	no REM
J986Red	pc1	-0.336482	no REM
J986Red	pc2	-0.817964	no REM
J987Red	pc1	-0.630335	no REM
J987Red	pc2	0.361763	no REM
J987Red	pc1	-0.465292	no REM
J987Red	pc2	1.59873	no REM
J987Red	pc1	-0.327129	REM
J987Red	pc2	1.55008	REM
J987Red	pc1	-0.361861	REM
J987Red	pc2	-1.11744	REM
J987Red	pc1	-0.451543	no REM
J987Red	pc2	0.517236	no REM
J987Red	pc1	-0.426438	no REM
J987Red	pc2	-1.37678	no REM
J987Red	pc1	-0.304271	no REM
J987Red	pc2	1.45459	no REM
J987Red	pc1	0.0227324	REM
J987Red	pc2	1.63014	REM
J987Red	pc1	-0.386547	REM
J987Red	pc2	0.867768	REM
J987Red	pc1	0.329651	REM
J987Red	pc2	1.27533	REM
J987Red	pc1	-0.657357	REM
J987Red	pc2	0.454062	REM
J987Red	pc1	-0.209866	REM
J987Red	pc2	0.955816	REM
J987Red	pc1	-0.663585	REM
J987Red	pc2	0.645498	REM
J987Red	pc1	-0.613271	REM
J987Red	pc2	-1.05288	REM
J987Red	pc1	-0.483848	REM
J987Red	pc2	0.171718	REM
J998Green	pc1	-0.285735	REM
J998Green	pc2	0.0627744	REM
J998Green	pc1	-0.515988	REM
J998Green	pc2	0.814034	REM
J998Green	pc1	-0.565726	REM
J998Green	pc2	-0.564459	REM
J998Green	pc1	-0.567675	no REM
J998Green	pc2	1.00878	no REM
J998Green	pc1	-0.492122	no REM
J998Green	pc2	-0.516758	no REM
J998Green	pc1	-0.281372	REM
J998Green	pc2	1.22602	REM
J998Green	pc1	-0.379793	REM
J998Green	pc2	-0.297087	REM
J998Green	pc1	-0.672635	REM
J998Green	pc2	0.735192	REM
J998Green	pc1	-0.255569	no REM
J998Green	pc2	-1.46693	no REM
J998Green	pc1	-0.665056	no REM
J998Green	pc2	0.115621	no REM
J998Green	pc1	-0.786141	REM
J998Green	pc2	0.336728	REM
J998Green	pc1	-0.24974	no REM
J998Green	pc2	-0.731381	no REM
J998Green	pc1	0.383477	REM
J998Green	pc2	0.824347	REM
J998Green	pc1	-0.0183659	REM
J998Green	pc2	0.749242	REM
J998Green	pc1	-0.705815	no REM
J998Green	pc2	-0.755567	no REM
J998Green	pc1	-0.331657	no REM
J998Green	pc2	1.35088	no REM
J998Green	pc1	0.594891	REM
J998Green	pc2	1.15479	REM
J998Red	pc1	-0.836271	no REM
J998Red	pc2	0.321941	no REM
J998Red	pc1	0.491711	REM
J998Red	pc2	1.36746	REM
J998Red	pc1	0.0667719	REM
J998Red	pc2	1.42687	REM
J998Red	pc1	-0.782137	REM
J998Red	pc2	0.484439	REM
J998Red	pc1	0.248454	REM
J998Red	pc2	1.09613	REM
J998Red	pc1	-0.318139	no REM
J998Red	pc2	0.880871	no REM
J998Red	pc1	-0.0183141	REM
J998Red	pc2	0.451382	REM
J998Red	pc1	0.210845	REM
J998Red	pc2	1.11623	REM
J998Red	pc1	-0.201354	REM
J998Red	pc2	0.879727	REM
J998Red	pc1	-0.9415	no REM
J998Red	pc2	-0.922108	no REM

## Sheet: ExtData9i
mouse	pc	pc_value	trial_type
J978Red	pc3	-0.393352	no REM
J978Red	pc4	0.538156	no REM
J978Red	pc5	-1.01879	no REM
J978Red	pc6	-0.576936	no REM
J978Red	pc7	2.7235	no REM
J978Red	pc8	1.36066	no REM
J978Red	pc9	-0.0114452	no REM
J978Red	pc10	-0.502684	no REM
J978Red	pc11	-1.16589	no REM
J978Red	pc12	1.08151	no REM
J978Red	pc13	-1.65093	no REM
J978Red	pc14	2.88528	no REM
J978Red	pc15	-2.8003	no REM
J978Red	pc16	0.438072	no REM
J978Red	pc17	-1.87107	no REM
J978Red	pc18	0.236753	no REM
J978Red	pc19	-1.72427	no REM
J978Red	pc20	0.514923	no REM
J978Red	pc21	-0.862023	no REM
J978Red	pc22	-0.526717	no REM
J978Red	pc3	-0.73356	no REM
J978Red	pc4	1.51817	no REM
J978Red	pc5	-1.75276	no REM
J978Red	pc6	-0.770881	no REM
J978Red	pc7	-0.78807	no REM
J978Red	pc8	-0.748742	no REM
J978Red	pc9	-1.39594	no REM
J978Red	pc10	0.0521993	no REM
J978Red	pc11	1.27443	no REM
J978Red	pc12	0.665369	no REM
J978Red	pc13	0.0439395	no REM
J978Red	pc14	0.506475	no REM
J978Red	pc15	-0.00673044	no REM
J978Red	pc16	-1.74477	no REM
J978Red	pc17	1.99995	no REM
J978Red	pc18	-0.0150313	no REM
J978Red	pc19	1.63413	no REM
J978Red	pc20	-1.76544	no REM
J978Red	pc21	-0.867081	no REM
J978Red	pc22	0.00516222	no REM
J978Red	pc3	-0.11282	no REM
J978Red	pc4	0.0371929	no REM
J978Red	pc5	0.0342327	no REM
J978Red	pc6	0.371366	no REM
J978Red	pc7	1.0112	no REM
J978Red	pc8	-0.189325	no REM
J978Red	pc9	-0.678647	no REM
J978Red	pc10	0.322949	no REM
J978Red	pc11	0.769531	no REM
J978Red	pc12	-0.230005	no REM
J978Red	pc13	0.46296	no REM
J978Red	pc14	0.0887931	no REM
J978Red	pc15	0.0149365	no REM
J978Red	pc16	0.0311053	no REM
J978Red	pc17	0.95684	no REM
J978Red	pc18	-0.126354	no REM
J978Red	pc19	-0.107453	no REM
J978Red	pc20	1.09432	no REM
J978Red	pc21	-0.148123	no REM
J978Red	pc22	-0.154309	no REM
J978Red	pc3	0.0532491	no REM
J978Red	pc4	0.634533	no REM
J978Red	pc5	0.13304	no REM
J978Red	pc6	0.954181	no REM
J978Red	pc7	0.685023	no REM
J978Red	pc8	0.234922	no REM
J978Red	pc9	-0.0614605	no REM
J978Red	pc10	0.570474	no REM
J978Red	pc11	1.81584	no REM
J978Red	pc12	-0.605501	no REM
J978Red	pc13	0.168199	no REM
J978Red	pc14	-0.664981	no REM
J978Red	pc15	0.243013	no REM
J978Red	pc16	-1.12391	no REM
J978Red	pc17	0.633911	no REM
J978Red	pc18	0.48622	no REM
J978Red	pc19	0.55456	no REM
J978Red	pc20	0.189143	no REM
J978Red	pc21	0.431764	no REM
J978Red	pc22	-0.111436	no REM
J978Red	pc3	0.148636	REM
J978Red	pc4	0.214064	REM
J978Red	pc5	0.841647	REM
J978Red	pc6	0.258638	REM
J978Red	pc7	0.583669	REM
J978Red	pc8	0.258766	REM
J978Red	pc9	0.629769	REM
J978Red	pc10	-0.393548	REM
J978Red	pc11	0.0580979	REM
J978Red	pc12	0.156652	REM
J978Red	pc13	-0.725635	REM
J978Red	pc14	-0.663677	REM
J978Red	pc15	1.11761	REM
J978Red	pc16	-0.508944	REM
J978Red	pc17	0.876329	REM
J978Red	pc18	-0.559835	REM
J978Red	pc19	-0.987349	REM
J978Red	pc20	1.31917	REM
J978Red	pc21	0.28475	REM
J978Red	pc22	-1.1424	REM
J978Red	pc3	-0.0927522	REM
J978Red	pc4	0.152559	REM
J978Red	pc5	1.21878	REM
J978Red	pc6	0.284481	REM
J978Red	pc7	-1.12127	REM
J978Red	pc8	-0.689476	REM
J978Red	pc9	0.591496	REM
J978Red	pc10	-0.229287	REM
J978Red	pc11	-0.404888	REM
J978Red	pc12	-0.0277246	REM
J978Red	pc13	-0.306312	REM
J978Red	pc14	-1.38907	REM
J978Red	pc15	0.85515	REM
J978Red	pc16	0.865144	REM
J978Red	pc17	-1.55871	REM
J978Red	pc18	-1.30749	REM
J978Red	pc19	0.258271	REM
J978Red	pc20	1.12294	REM
J978Red	pc21	-0.873353	REM
J978Red	pc22	-0.725754	REM
J978Red	pc3	-0.280057	no REM
J978Red	pc4	-0.521026	no REM
J978Red	pc5	1.19819	no REM
J978Red	pc6	0.524508	no REM
J978Red	pc7	0.259928	no REM
J978Red	pc8	-0.496421	no REM
J978Red	pc9	0.722161	no REM
J978Red	pc10	0.1057	no REM
J978Red	pc11	-0.350106	no REM
J978Red	pc12	-0.857775	no REM
J978Red	pc13	0.198229	no REM
J978Red	pc14	-0.0293364	no REM
J978Red	pc15	0.363275	no REM
J978Red	pc16	0.18257	no REM
J978Red	pc17	-0.0947456	no REM
J978Red	pc18	-0.609169	no REM
J978Red	pc19	-1.25998	no REM
J978Red	pc20	1.03379	no REM
J978Red	pc21	-0.675149	no REM
J978Red	pc22	0.151939	no REM
J978Red	pc3	0.33395	no REM
J978Red	pc4	-0.710087	no REM
J978Red	pc5	0.474049	no REM
J978Red	pc6	0.737989	no REM
J978Red	pc7	-0.80782	no REM
J978Red	pc8	-0.660208	no REM
J978Red	pc9	0.545185	no REM
J978Red	pc10	-0.978523	no REM
J978Red	pc11	-0.467137	no REM
J978Red	pc12	0.191584	no REM
J978Red	pc13	0.69453	no REM
J978Red	pc14	1.67755	no REM
J978Red	pc15	0.223456	no REM
J978Red	pc16	0.811529	no REM
J978Red	pc17	-0.394319	no REM
J978Red	pc18	0.103791	no REM
J978Red	pc19	-0.350135	no REM
J978Red	pc20	-0.494981	no REM
J978Red	pc21	-1.56547	no REM
J978Red	pc22	0.810514	no REM
J978Red	pc3	0.147309	REM
J978Red	pc4	-0.773676	REM
J978Red	pc5	0.109895	REM
J978Red	pc6	0.246347	REM
J978Red	pc7	-1.68169	REM
J978Red	pc8	-1.10982	REM
J978Red	pc9	-0.691338	REM
J978Red	pc10	-0.360752	REM
J978Red	pc11	-0.587466	REM
J978Red	pc12	-0.123275	REM
J978Red	pc13	0.591042	REM
J978Red	pc14	-1.02779	REM
J978Red	pc15	-2.4091	REM
J978Red	pc16	1.12721	REM
J978Red	pc17	1.41536	REM
J978Red	pc18	-0.945323	REM
J978Red	pc19	-1.31883	REM
J978Red	pc20	-0.994712	REM
J978Red	pc21	0.778081	REM
J978Red	pc22	2.42997	REM
J978Red	pc3	0.100602	REM
J978Red	pc4	-1.29154	REM
J978Red	pc5	0.667817	REM
J978Red	pc6	-0.245749	REM
J978Red	pc7	-0.100755	REM
J978Red	pc8	-0.116025	REM
J978Red	pc9	0.527229	REM
J978Red	pc10	-0.393118	REM
J978Red	pc11	0.0383472	REM
J978Red	pc12	0.775902	REM
J978Red	pc13	-0.126451	REM
J978Red	pc14	0.76729	REM
J978Red	pc15	0.0784431	REM
J978Red	pc16	-0.245078	REM
J978Red	pc17	0.0865943	REM
J978Red	pc18	0.466243	REM
J978Red	pc19	1.19196	REM
J978Red	pc20	0.373286	REM
J978Red	pc21	0.326821	REM
J978Red	pc22	0.874299	REM
J978Red	pc3	0.388183	REM
J978Red	pc4	-0.817858	REM
J978Red	pc5	0.285361	REM
J978Red	pc6	0.67952	REM
J978Red	pc7	0.0922431	REM
J978Red	pc8	-0.454992	REM
J978Red	pc9	0.737183	REM
J978Red	pc10	-1.54842	REM
J978Red	pc11	0.0887179	REM
J978Red	pc12	0.501724	REM
J978Red	pc13	-0.867193	REM
J978Red	pc14	1.3483	REM
J978Red	pc15	-0.282732	REM
J978Red	pc16	-1.22001	REM
J978Red	pc17	0.903077	REM
J978Red	pc18	-1.19273	REM
J978Red	pc19	0.705834	REM
J978Red	pc20	1.97045	REM
J978Red	pc21	0.0960798	REM
J978Red	pc22	0.482732	REM
J978Red	pc3	0.458593	REM
J978Red	pc4	-1.01541	REM
J978Red	pc5	-1.74322	REM
J978Red	pc6	1.87676	REM
J978Red	pc7	-1.16625	REM
J978Red	pc8	3.71322	REM
J978Red	pc9	-1.24473	REM
J978Red	pc10	0.389864	REM
J978Red	pc11	4.19018	REM
J978Red	pc12	4.73378	REM
J978Red	pc13	1.37958	REM
J978Red	pc14	3.45954	REM
J978Red	pc15	0.840854	REM
J978Red	pc16	-1.3022	REM
J978Red	pc17	-0.785812	REM
J978Red	pc18	-0.645789	REM
J978Red	pc19	-0.720341	REM
J978Red	pc20	-3.17079	REM
J978Red	pc21	2.33057	REM
J978Red	pc22	1.39373	REM
J978Red	pc3	0.421596	REM
J978Red	pc4	-1.03427	REM
J978Red	pc5	-1.30752	REM
J978Red	pc6	-0.555439	REM
J978Red	pc7	-0.452033	REM
J978Red	pc8	1.26787	REM
J978Red	pc9	0.355283	REM
J978Red	pc10	-0.643264	REM
J978Red	pc11	-0.22952	REM
J978Red	pc12	-0.107337	REM
J978Red	pc13	-1.45387	REM
J978Red	pc14	-1.29679	REM
J978Red	pc15	0.687018	REM
J978Red	pc16	-0.572357	REM
J978Red	pc17	0.393384	REM
J978Red	pc18	-1.01033	REM
J978Red	pc19	-0.855654	REM
J978Red	pc20	0.180441	REM
J978Red	pc21	0.576512	REM
J978Red	pc22	-1.37471	REM
J978Red	pc3	0.262572	REM
J978Red	pc4	-1.23289	REM
J978Red	pc5	0.11291	REM
J978Red	pc6	0.0593519	REM
J978Red	pc7	0.586083	REM
J978Red	pc8	0.581795	REM
J978Red	pc9	-0.0671411	REM
J978Red	pc10	-0.397007	REM
J978Red	pc11	0.0965154	REM
J978Red	pc12	0.684356	REM
J978Red	pc13	-0.473827	REM
J978Red	pc14	-0.775403	REM
J978Red	pc15	1.11977	REM
J978Red	pc16	-1.35559	REM
J978Red	pc17	-0.320085	REM
J978Red	pc18	-0.467097	REM
J978Red	pc19	0.849734	REM
J978Red	pc20	1.06075	REM
J978Red	pc21	1.33438	REM
J978Red	pc22	0.103461	REM
J978Red	pc3	-0.855295	REM
J978Red	pc4	-1.37573	REM
J978Red	pc5	-0.305791	REM
J978Red	pc6	-2.25492	REM
J978Red	pc7	-0.0473904	REM
J978Red	pc8	0.40341	REM
J978Red	pc9	0.221662	REM
J978Red	pc10	0.441638	REM
J978Red	pc11	0.61154	REM
J978Red	pc12	0.0458793	REM
J978Red	pc13	1.46041	REM
J978Red	pc14	-0.404477	REM
J978Red	pc15	0.251626	REM
J978Red	pc16	-1.42002	REM
J978Red	pc17	0.661983	REM
J978Red	pc18	0.486981	REM
J978Red	pc19	0.703525	REM
J978Red	pc20	0.357206	REM
J978Red	pc21	0.171358	REM
J978Red	pc22	0.245027	REM
J978Red	pc3	-1.31726	REM
J978Red	pc4	0.752206	REM
J978Red	pc5	-0.235097	REM
J978Red	pc6	-0.191169	REM
J978Red	pc7	0.42221	REM
J978Red	pc8	-0.377762	REM
J978Red	pc9	0.264114	REM
J978Red	pc10	-0.661445	REM
J978Red	pc11	0.79764	REM
J978Red	pc12	-0.0293878	REM
J978Red	pc13	0.148445	REM
J978Red	pc14	1.25134	REM
J978Red	pc15	0.785856	REM
J978Red	pc16	-0.778428	REM
J978Red	pc17	0.0869571	REM
J978Red	pc18	-0.379059	REM
J978Red	pc19	-0.0867255	REM
J978Red	pc20	-0.258632	REM
J978Red	pc21	0.263259	REM
J978Red	pc22	-0.81955	REM
J978Red	pc3	-1.08538	REM
J978Red	pc4	0.990819	REM
J978Red	pc5	-0.97356	REM
J978Red	pc6	-0.382624	REM
J978Red	pc7	0.324607	REM
J978Red	pc8	-0.475481	REM
J978Red	pc9	-0.0349691	REM
J978Red	pc10	-0.416698	REM
J978Red	pc11	0.230831	REM
J978Red	pc12	-1.46573	REM
J978Red	pc13	-0.0587127	REM
J978Red	pc14	0.276916	REM
J978Red	pc15	0.281794	REM
J978Red	pc16	-0.231913	REM
J978Red	pc17	-0.312	REM
J978Red	pc18	-0.460428	REM
J978Red	pc19	-0.788285	REM
J978Red	pc20	-0.759706	REM
J978Red	pc21	0.0488793	REM
J978Red	pc22	0.304386	REM
J978Red	pc3	0.0966981	REM
J978Red	pc4	0.660654	REM
J978Red	pc5	-0.583837	REM
J978Red	pc6	-0.252396	REM
J978Red	pc7	-0.475234	REM
J978Red	pc8	-0.239499	REM
J978Red	pc9	0.775705	REM
J978Red	pc10	0.745828	REM
J978Red	pc11	0.876052	REM
J978Red	pc12	-0.461688	REM
J978Red	pc13	-0.892817	REM
J978Red	pc14	-0.759055	REM
J978Red	pc15	0.636096	REM
J978Red	pc16	0.174798	REM
J978Red	pc17	-1.02325	REM
J978Red	pc18	-0.0357554	REM
J978Red	pc19	0.0361139	REM
J978Red	pc20	0.296908	REM
J978Red	pc21	-0.620607	REM
J978Red	pc22	0.893363	REM
J978Green	pc3	-0.110444	REM
J978Green	pc4	0.944514	REM
J978Green	pc5	-0.7075	REM
J978Green	pc6	0.392894	REM
J978Green	pc7	0.926087	REM
J978Green	pc8	0.17015	REM
J978Green	pc9	1.27687	REM
J978Green	pc10	-0.0275047	REM
J978Green	pc11	-2.02594	REM
J978Green	pc12	-0.234381	REM
J978Green	pc13	-0.500891	REM
J978Green	pc14	-0.105636	REM
J978Green	pc15	-0.883792	REM
J978Green	pc16	1.44328	REM
J978Green	pc17	-1.26691	REM
J978Green	pc18	-0.248106	REM
J978Green	pc19	0.125513	REM
J978Green	pc20	0.485891	REM
J978Green	pc21	-0.0903193	REM
J978Green	pc22	-0.724387	REM
J978Green	pc3	-0.0914249	REM
J978Green	pc4	0.925659	REM
J978Green	pc5	-0.421165	REM
J978Green	pc6	0.176707	REM
J978Green	pc7	0.517953	REM
J978Green	pc8	0.502522	REM
J978Green	pc9	0.323672	REM
J978Green	pc10	0.759848	REM
J978Green	pc11	-0.675479	REM
J978Green	pc12	-0.465441	REM
J978Green	pc13	0.729259	REM
J978Green	pc14	-0.377709	REM
J978Green	pc15	0.890873	REM
J978Green	pc16	0.544765	REM
J978Green	pc17	0.295367	REM
J978Green	pc18	0.104221	REM
J978Green	pc19	-0.621725	REM
J978Green	pc20	-0.430806	REM
J978Green	pc21	0.941122	REM
J978Green	pc22	0.0526791	REM
J978Green	pc3	0.0456729	REM
J978Green	pc4	1.35642	REM
J978Green	pc5	-0.0687442	REM
J978Green	pc6	-0.264855	REM
J978Green	pc7	0.368277	REM
J978Green	pc8	1.10007	REM
J978Green	pc9	-1.09306	REM
J978Green	pc10	0.335246	REM
J978Green	pc11	-1.01075	REM
J978Green	pc12	-0.176459	REM
J978Green	pc13	0.853802	REM
J978Green	pc14	0.0635273	REM
J978Green	pc15	1.20188	REM
J978Green	pc16	-0.189707	REM
J978Green	pc17	0.676134	REM
J978Green	pc18	-0.392054	REM
J978Green	pc19	0.272144	REM
J978Green	pc20	-0.153381	REM
J978Green	pc21	0.616382	REM
J978Green	pc22	-0.359452	REM
J978Green	pc3	1.42356	no REM
J978Green	pc4	0.339234	no REM
J978Green	pc5	-0.00343158	no REM
J978Green	pc6	0.462788	no REM
J978Green	pc7	0.543522	no REM
J978Green	pc8	-1.99027	no REM
J978Green	pc9	-1.33957	no REM
J978Green	pc10	-2.15827e-05	no REM
J978Green	pc11	0.0870209	no REM
J978Green	pc12	0.343408	no REM
J978Green	pc13	0.187202	no REM
J978Green	pc14	0.390919	no REM
J978Green	pc15	-0.0750354	no REM
J978Green	pc16	-0.20756	no REM
J978Green	pc17	-0.28363	no REM
J978Green	pc18	-0.235259	no REM
J978Green	pc19	-0.100577	no REM
J978Green	pc20	-0.413473	no REM
J978Green	pc21	-0.0538821	no REM
J978Green	pc22	-0.139895	no REM
J978Green	pc3	1.59803	no REM
J978Green	pc4	0.509705	no REM
J978Green	pc5	-0.249394	no REM
J978Green	pc6	0.779428	no REM
J978Green	pc7	-0.502503	no REM
J978Green	pc8	-2.27833	no REM
J978Green	pc9	-0.406528	no REM
J978Green	pc10	0.532664	no REM
J978Green	pc11	-0.16568	no REM
J978Green	pc12	-0.630313	no REM
J978Green	pc13	-0.483421	no REM
J978Green	pc14	0.484262	no REM
J978Green	pc15	-0.28024	no REM
J978Green	pc16	-1.38509	no REM
J978Green	pc17	-0.203131	no REM
J978Green	pc18	-0.604153	no REM
J978Green	pc19	-0.117176	no REM
J978Green	pc20	0.00927157	no REM
J978Green	pc21	0.0652921	no REM
J978Green	pc22	-0.601116	no REM
J978Green	pc3	0.778708	no REM
J978Green	pc4	-1.1314	no REM
J978Green	pc5	-0.0734796	no REM
J978Green	pc6	-0.368439	no REM
J978Green	pc7	-0.912261	no REM
J978Green	pc8	-0.106475	no REM
J978Green	pc9	1.75479	no REM
J978Green	pc10	-0.326517	no REM
J978Green	pc11	0.734133	no REM
J978Green	pc12	-0.194232	no REM
J978Green	pc13	0.468654	no REM
J978Green	pc14	0.0430175	no REM
J978Green	pc15	0.293094	no REM
J978Green	pc16	0.902515	no REM
J978Green	pc17	0.973955	no REM
J978Green	pc18	0.199942	no REM
J978Green	pc19	-0.0617263	no REM
J978Green	pc20	-0.905483	no REM
J978Green	pc21	0.714046	no REM
J978Green	pc22	0.649645	no REM
J978Green	pc3	1.11377	REM
J978Green	pc4	-0.911176	REM
J978Green	pc5	0.440968	REM
J978Green	pc6	-0.658509	REM
J978Green	pc7	-0.107778	REM
J978Green	pc8	0.353486	REM
J978Green	pc9	-0.713303	REM
J978Green	pc10	-2.02657	REM
J978Green	pc11	1.03501	REM
J978Green	pc12	0.81171	REM
J978Green	pc13	0.806061	REM
J978Green	pc14	0.0680108	REM
J978Green	pc15	-0.410347	REM
J978Green	pc16	-0.262052	REM
J978Green	pc17	0.671397	REM
J978Green	pc18	-0.229674	REM
J978Green	pc19	-0.322919	REM
J978Green	pc20	-0.0496842	REM
J978Green	pc21	0.45316	REM
J978Green	pc22	0.268783	REM
J978Green	pc3	0.455544	REM
J978Green	pc4	-1.17412	REM
J978Green	pc5	-0.475457	REM
J978Green	pc6	-0.838084	REM
J978Green	pc7	-0.113868	REM
J978Green	pc8	0.985481	REM
J978Green	pc9	0.481224	REM
J978Green	pc10	-0.966993	REM
J978Green	pc11	0.609583	REM
J978Green	pc12	-0.113979	REM
J978Green	pc13	0.124727	REM
J978Green	pc14	-0.016849	REM
J978Green	pc15	-0.309381	REM
J978Green	pc16	0.696494	REM
J978Green	pc17	0.425921	REM
J978Green	pc18	-0.29631	REM
J978Green	pc19	-0.277021	REM
J978Green	pc20	-0.758587	REM
J978Green	pc21	1.76874	REM
J978Green	pc22	0.856677	REM
J978Green	pc3	0.0800632	no REM
J978Green	pc4	-1.75873	no REM
J978Green	pc5	-0.340198	no REM
J978Green	pc6	0.973135	no REM
J978Green	pc7	0.0429785	no REM
J978Green	pc8	0.584124	no REM
J978Green	pc9	0.991983	no REM
J978Green	pc10	-1.19516	no REM
J978Green	pc11	-0.327932	no REM
J978Green	pc12	1.41533	no REM
J978Green	pc13	0.117315	no REM
J978Green	pc14	0.632073	no REM
J978Green	pc15	-0.227621	no REM
J978Green	pc16	0.479591	no REM
J978Green	pc17	1.13307	no REM
J978Green	pc18	-0.575481	no REM
J978Green	pc19	-0.245438	no REM
J978Green	pc20	-0.407278	no REM
J978Green	pc21	0.307038	no REM
J978Green	pc22	0.774216	no REM
J978Green	pc3	-0.642007	REM
J978Green	pc4	-1.5514	REM
J978Green	pc5	0.0802054	REM
J978Green	pc6	1.47553	REM
J978Green	pc7	-0.502609	REM
J978Green	pc8	1.00878	REM
J978Green	pc9	-0.211994	REM
J978Green	pc10	-0.0740514	REM
J978Green	pc11	-0.523562	REM
J978Green	pc12	0.772965	REM
J978Green	pc13	0.128407	REM
J978Green	pc14	0.22018	REM
J978Green	pc15	-0.00186124	REM
J978Green	pc16	-0.53632	REM
J978Green	pc17	1.39792	REM
J978Green	pc18	-1.42403	REM
J978Green	pc19	0.89703	REM
J978Green	pc20	0.600864	REM
J978Green	pc21	0.601085	REM
J978Green	pc22	0.0365295	REM
J978Green	pc3	-0.653368	REM
J978Green	pc4	-1.17523	REM
J978Green	pc5	-0.00425816	REM
J978Green	pc6	0.174899	REM
J978Green	pc7	0.0168581	REM
J978Green	pc8	0.250845	REM
J978Green	pc9	-1.26542	REM
J978Green	pc10	1.26271	REM
J978Green	pc11	-0.562163	REM
J978Green	pc12	0.585537	REM
J978Green	pc13	1.3788	REM
J978Green	pc14	0.159231	REM
J978Green	pc15	0.195795	REM
J978Green	pc16	-0.321546	REM
J978Green	pc17	-0.390083	REM
J978Green	pc18	0.331323	REM
J978Green	pc19	-0.824424	REM
J978Green	pc20	0.377531	REM
J978Green	pc21	0.927586	REM
J978Green	pc22	-0.154454	REM
J978Green	pc3	-0.700851	no REM
J978Green	pc4	-0.85727	no REM
J978Green	pc5	0.00647408	no REM
J978Green	pc6	1.50303	no REM
J978Green	pc7	-0.22264	no REM
J978Green	pc8	-0.297276	no REM
J978Green	pc9	-0.0861157	no REM
J978Green	pc10	1.13273	no REM
J978Green	pc11	-0.271726	no REM
J978Green	pc12	0.278237	no REM
J978Green	pc13	0.328166	no REM
J978Green	pc14	0.199358	no REM
J978Green	pc15	-0.231135	no REM
J978Green	pc16	0.586103	no REM
J978Green	pc17	-0.665865	no REM
J978Green	pc18	0.358311	no REM
J978Green	pc19	-0.0660219	no REM
J978Green	pc20	0.00469391	no REM
J978Green	pc21	-1.96035	no REM
J978Green	pc22	0.306758	no REM
J978Green	pc3	-0.695542	REM
J978Green	pc4	0.169217	REM
J978Green	pc5	-0.0442738	REM
J978Green	pc6	-0.434713	REM
J978Green	pc7	0.335525	REM
J978Green	pc8	-0.335847	REM
J978Green	pc9	0.127761	REM
J978Green	pc10	0.27035	REM
J978Green	pc11	0.768615	REM
J978Green	pc12	-0.534762	REM
J978Green	pc13	0.727079	REM
J978Green	pc14	0.0633614	REM
J978Green	pc15	0.035995	REM
J978Green	pc16	0.759609	REM
J978Green	pc17	0.487377	REM
J978Green	pc18	0.51819	REM
J978Green	pc19	-0.701561	REM
J978Green	pc20	0.405598	REM
J978Green	pc21	0.229957	REM
J978Green	pc22	0.588966	REM
J978Green	pc3	-0.411157	REM
J978Green	pc4	0.816582	REM
J978Green	pc5	-0.821588	REM
J978Green	pc6	-1.06692	REM
J978Green	pc7	-0.0995908	REM
J978Green	pc8	0.0663425	REM
J978Green	pc9	0.175299	REM
J978Green	pc10	-0.10739	REM
J978Green	pc11	0.53619	REM
J978Green	pc12	0.0987618	REM
J978Green	pc13	0.110783	REM
J978Green	pc14	0.861412	REM
J978Green	pc15	-0.824186	REM
J978Green	pc16	1.32572	REM
J978Green	pc17	0.78427	REM
J978Green	pc18	-0.466749	REM
J978Green	pc19	-1.33562	REM
J978Green	pc20	0.103384	REM
J978Green	pc21	-0.0705836	REM
J978Green	pc22	1.01276	REM
J978Green	pc3	-0.136658	no REM
J978Green	pc4	1.04446	no REM
J978Green	pc5	-1.0108	no REM
J978Green	pc6	-0.101433	no REM
J978Green	pc7	0.296344	no REM
J978Green	pc8	0.193904	no REM
J978Green	pc9	0.708585	no REM
J978Green	pc10	-0.681035	no REM
J978Green	pc11	1.07686	no REM
J978Green	pc12	0.351893	no REM
J978Green	pc13	0.902124	no REM
J978Green	pc14	0.557293	no REM
J978Green	pc15	-0.211915	no REM
J978Green	pc16	-0.111451	no REM
J978Green	pc17	-1.2835	no REM
J978Green	pc18	0.130636	no REM
J978Green	pc19	0.0220254	no REM
J978Green	pc20	0.338272	no REM
J978Green	pc21	0.23256	no REM
J978Green	pc22	0.447827	no REM
J978Green	pc3	0.214318	REM
J978Green	pc4	1.40426	REM
J978Green	pc5	-0.780312	REM
J978Green	pc6	-0.243135	REM
J978Green	pc7	0.122406	REM
J978Green	pc8	-0.267706	REM
J978Green	pc9	1.26882	REM
J978Green	pc10	-0.322275	REM
J978Green	pc11	0.891718	REM
J978Green	pc12	0.376231	REM
J978Green	pc13	1.18414	REM
J978Green	pc14	-0.191668	REM
J978Green	pc15	0.106744	REM
J978Green	pc16	-0.613479	REM
J978Green	pc17	-1.15003	REM
J978Green	pc18	0.193229	REM
J978Green	pc19	0.646879	REM
J978Green	pc20	0.394166	REM
J978Green	pc21	0.626574	REM
J978Green	pc22	2.13614	REM
J980Green	pc3	1.31438	no REM
J980Green	pc4	-0.935021	no REM
J980Green	pc5	-0.413788	no REM
J980Green	pc6	-0.547981	no REM
J980Green	pc7	-0.569858	no REM
J980Green	pc8	-0.322256	no REM
J980Green	pc9	0.0934961	no REM
J980Green	pc10	0.037144	no REM
J980Green	pc11	-0.158725	no REM
J980Green	pc12	-0.205582	no REM
J980Green	pc13	0.130088	no REM
J980Green	pc14	-0.176217	no REM
J980Green	pc15	-0.288763	no REM
J980Green	pc16	-1.79463	no REM
J980Green	pc17	-0.0427863	no REM
J980Green	pc18	0.137284	no REM
J980Green	pc19	-1.2197	no REM
J980Green	pc20	-0.461404	no REM
J980Green	pc21	-0.290373	no REM
J980Green	pc22	0.512452	no REM
J980Green	pc3	0.201853	REM
J980Green	pc4	-1.87002	REM
J980Green	pc5	-0.269637	REM
J980Green	pc6	-0.827971	REM
J980Green	pc7	-0.159384	REM
J980Green	pc8	-0.10695	REM
J980Green	pc9	-0.348643	REM
J980Green	pc10	-0.0759252	REM
J980Green	pc11	-0.948174	REM
J980Green	pc12	0.9923	REM
J980Green	pc13	0.981452	REM
J980Green	pc14	-0.724653	REM
J980Green	pc15	-0.103773	REM
J980Green	pc16	0.039377	REM
J980Green	pc17	0.0688999	REM
J980Green	pc18	0.117972	REM
J980Green	pc19	0.456065	REM
J980Green	pc20	-0.202247	REM
J980Green	pc21	0.311802	REM
J980Green	pc22	0.42896	REM
J980Green	pc3	1.46454	REM
J980Green	pc4	-1.02499	REM
J980Green	pc5	0.183035	REM
J980Green	pc6	-0.831416	REM
J980Green	pc7	0.114045	REM
J980Green	pc8	-0.460292	REM
J980Green	pc9	-0.00966439	REM
J980Green	pc10	0.657371	REM
J980Green	pc11	0.0482629	REM
J980Green	pc12	-0.18433	REM
J980Green	pc13	0.612921	REM
J980Green	pc14	-0.183563	REM
J980Green	pc15	0.892291	REM
J980Green	pc16	-0.982595	REM
J980Green	pc17	0.178058	REM
J980Green	pc18	-0.305732	REM
J980Green	pc19	-0.220745	REM
J980Green	pc20	0.137158	REM
J980Green	pc21	0.395136	REM
J980Green	pc22	0.187598	REM
J980Green	pc3	-1.22258	no REM
J980Green	pc4	-0.74841	no REM
J980Green	pc5	-1.17089	no REM
J980Green	pc6	0.240562	no REM
J980Green	pc7	-0.0152518	no REM
J980Green	pc8	0.676665	no REM
J980Green	pc9	-0.370721	no REM
J980Green	pc10	-0.522929	no REM
J980Green	pc11	0.0423292	no REM
J980Green	pc12	-0.161711	no REM
J980Green	pc13	-0.0776214	no REM
J980Green	pc14	0.822153	no REM
J980Green	pc15	1.87999	no REM
J980Green	pc16	-0.522076	no REM
J980Green	pc17	-1.9292	no REM
J980Green	pc18	-1.03719	no REM
J980Green	pc19	1.11834	no REM
J980Green	pc20	-0.308942	no REM
J980Green	pc21	-0.26343	no REM
J980Green	pc22	0.628589	no REM
J980Green	pc3	-1.30892	REM
J980Green	pc4	-0.149395	REM
J980Green	pc5	-0.880702	REM
J980Green	pc6	0.161709	REM
J980Green	pc7	0.310311	REM
J980Green	pc8	0.116178	REM
J980Green	pc9	-0.572755	REM
J980Green	pc10	-1.31272	REM
J980Green	pc11	0.5586	REM
J980Green	pc12	-0.459263	REM
J980Green	pc13	-1.26539	REM
J980Green	pc14	0.144379	REM
J980Green	pc15	0.225183	REM
J980Green	pc16	0.188563	REM
J980Green	pc17	-0.674976	REM
J980Green	pc18	-0.568232	REM
J980Green	pc19	0.342998	REM
J980Green	pc20	-0.885998	REM
J980Green	pc21	-1.74575	REM
J980Green	pc22	0.327252	REM
J980Green	pc3	0.0983677	no REM
J980Green	pc4	-0.884956	no REM
J980Green	pc5	-0.385354	no REM
J980Green	pc6	-0.475548	no REM
J980Green	pc7	0.52638	no REM
J980Green	pc8	1.61444	no REM
J980Green	pc9	0.270648	no REM
J980Green	pc10	-0.301797	no REM
J980Green	pc11	-0.948542	no REM
J980Green	pc12	-0.365345	no REM
J980Green	pc13	0.4512	no REM
J980Green	pc14	0.624484	no REM
J980Green	pc15	1.4813	no REM
J980Green	pc16	0.573125	no REM
J980Green	pc17	1.09791	no REM
J980Green	pc18	-1.71466	no REM
J980Green	pc19	-0.0671406	no REM
J980Green	pc20	2.1601	no REM
J980Green	pc21	-0.00579295	no REM
J980Green	pc22	-2.28233	no REM
J980Green	pc3	-1.49766	REM
J980Green	pc4	0.14911	REM
J980Green	pc5	-0.810214	REM
J980Green	pc6	-2.27452	REM
J980Green	pc7	-0.145256	REM
J980Green	pc8	-0.22213	REM
J980Green	pc9	-2.17496	REM
J980Green	pc10	0.573355	REM
J980Green	pc11	-1.09162	REM
J980Green	pc12	0.0138682	REM
J980Green	pc13	0.764742	REM
J980Green	pc14	0.55913	REM
J980Green	pc15	1.08579	REM
J980Green	pc16	-2.22607	REM
J980Green	pc17	-0.520701	REM
J980Green	pc18	-0.900621	REM
J980Green	pc19	-0.683002	REM
J980Green	pc20	-0.810672	REM
J980Green	pc21	0.560275	REM
J980Green	pc22	0.465007	REM
J980Green	pc3	-0.60706	no REM
J980Green	pc4	0.284779	no REM
J980Green	pc5	-0.153158	no REM
J980Green	pc6	0.412131	no REM
J980Green	pc7	0.784126	no REM
J980Green	pc8	0.255625	no REM
J980Green	pc9	-0.54509	no REM
J980Green	pc10	0.337705	no REM
J980Green	pc11	0.130453	no REM
J980Green	pc12	-0.567022	no REM
J980Green	pc13	1.02425	no REM
J980Green	pc14	-0.0880559	no REM
J980Green	pc15	-0.155569	no REM
J980Green	pc16	0.885577	no REM
J980Green	pc17	-0.254955	no REM
J980Green	pc18	0.193157	no REM
J980Green	pc19	-0.370461	no REM
J980Green	pc20	-0.12806	no REM
J980Green	pc21	1.0721	no REM
J980Green	pc22	0.451802	no REM
J980Green	pc3	-0.211012	no REM
J980Green	pc4	0.23842	no REM
J980Green	pc5	0.17321	no REM
J980Green	pc6	0.802857	no REM
J980Green	pc7	0.445362	no REM
J980Green	pc8	-0.225971	no REM
J980Green	pc9	0.451269	no REM
J980Green	pc10	1.04722	no REM
J980Green	pc11	0.35754	no REM
J980Green	pc12	-0.127848	no REM
J980Green	pc13	1.05596	no REM
J980Green	pc14	0.163718	no REM
J980Green	pc15	-1.08954	no REM
J980Green	pc16	-0.720003	no REM
J980Green	pc17	0.26623	no REM
J980Green	pc18	-0.668328	no REM
J980Green	pc19	-0.555438	no REM
J980Green	pc20	0.765274	no REM
J980Green	pc21	-0.0791784	no REM
J980Green	pc22	-0.792575	no REM
J980Green	pc3	-1.92481	no REM
J980Green	pc4	-1.79454	no REM
J980Green	pc5	-0.340217	no REM
J980Green	pc6	0.0348614	no REM
J980Green	pc7	0.35771	no REM
J980Green	pc8	-0.654116	no REM
J980Green	pc9	-0.0164684	no REM
J980Green	pc10	0.688469	no REM
J980Green	pc11	1.06088	no REM
J980Green	pc12	0.113384	no REM
J980Green	pc13	0.401207	no REM
J980Green	pc14	1.04895	no REM
J980Green	pc15	0.418475	no REM
J980Green	pc16	-0.67923	no REM
J980Green	pc17	-0.322363	no REM
J980Green	pc18	0.291186	no REM
J980Green	pc19	-0.932711	no REM
J980Green	pc20	0.311653	no REM
J980Green	pc21	0.534448	no REM
J980Green	pc22	1.58883	no REM
J980Green	pc3	-0.0950171	no REM
J980Green	pc4	1.07821	no REM
J980Green	pc5	1.22237	no REM
J980Green	pc6	-0.10451	no REM
J980Green	pc7	0.288078	no REM
J980Green	pc8	-0.625588	no REM
J980Green	pc9	0.128734	no REM
J980Green	pc10	1.42996	no REM
J980Green	pc11	0.775238	no REM
J980Green	pc12	0.0300561	no REM
J980Green	pc13	0.741952	no REM
J980Green	pc14	0.0371342	no REM
J980Green	pc15	0.530001	no REM
J980Green	pc16	-0.402961	no REM
J980Green	pc17	0.892478	no REM
J980Green	pc18	-0.458857	no REM
J980Green	pc19	0.00563122	no REM
J980Green	pc20	0.712239	no REM
J980Green	pc21	-0.559675	no REM
J980Green	pc22	0.0169504	no REM
J980Green	pc3	0.412305	REM
J980Green	pc4	-0.0637213	REM
J980Green	pc5	-0.208512	REM
J980Green	pc6	-0.390024	REM
J980Green	pc7	1.09253	REM
J980Green	pc8	0.537755	REM
J980Green	pc9	0.084914	REM
J980Green	pc10	-0.0741152	REM
J980Green	pc11	-1.04513	REM
J980Green	pc12	0.198502	REM
J980Green	pc13	0.5155	REM
J980Green	pc14	-0.869636	REM
J980Green	pc15	0.759057	REM
J980Green	pc16	-0.349261	REM
J980Green	pc17	0.39184	REM
J980Green	pc18	-0.291353	REM
J980Green	pc19	-0.621437	REM
J980Green	pc20	-0.300679	REM
J980Green	pc21	-0.595347	REM
J980Green	pc22	0.808792	REM
J980Green	pc3	0.576493	no REM
J980Green	pc4	-1.0078	no REM
J980Green	pc5	-0.420555	no REM
J980Green	pc6	0.00540528	no REM
J980Green	pc7	0.559833	no REM
J980Green	pc8	0.987224	no REM
J980Green	pc9	0.488009	no REM
J980Green	pc10	-1.0521	no REM
J980Green	pc11	0.440957	no REM
J980Green	pc12	0.888537	no REM
J980Green	pc13	0.10964	no REM
J980Green	pc14	-0.568131	no REM
J980Green	pc15	-0.914693	no REM
J980Green	pc16	-0.242745	no REM
J980Green	pc17	0.407239	no REM
J980Green	pc18	0.797369	no REM
J980Green	pc19	-0.459444	no REM
J980Green	pc20	-0.535975	no REM
J980Green	pc21	0.548665	no REM
J980Green	pc22	1.42906	no REM
J980Green	pc3	0.33617	no REM
J980Green	pc4	-0.799335	no REM
J980Green	pc5	-0.537717	no REM
J980Green	pc6	-0.37527	no REM
J980Green	pc7	0.771758	no REM
J980Green	pc8	0.650137	no REM
J980Green	pc9	0.260344	no REM
J980Green	pc10	-0.604144	no REM
J980Green	pc11	-0.773889	no REM
J980Green	pc12	0.0112063	no REM
J980Green	pc13	-0.177532	no REM
J980Green	pc14	0.782185	no REM
J980Green	pc15	-0.987048	no REM
J980Green	pc16	-1.37512	no REM
J980Green	pc17	0.845132	no REM
J980Green	pc18	-0.358643	no REM
J980Green	pc19	0.827186	no REM
J980Green	pc20	-0.535931	no REM
J980Green	pc21	-1.04845	no REM
J980Green	pc22	-2.06967	no REM
J980Green	pc3	0.727343	no REM
J980Green	pc4	-0.944012	no REM
J980Green	pc5	-0.0438453	no REM
J980Green	pc6	-0.215087	no REM
J980Green	pc7	0.468178	no REM
J980Green	pc8	0.274253	no REM
J980Green	pc9	0.810955	no REM
J980Green	pc10	-0.077839	no REM
J980Green	pc11	0.542645	no REM
J980Green	pc12	-1.10448	no REM
J980Green	pc13	-0.180866	no REM
J980Green	pc14	-0.186619	no REM
J980Green	pc15	1.20886	no REM
J980Green	pc16	-0.167068	no REM
J980Green	pc17	-0.437662	no REM
J980Green	pc18	-0.133313	no REM
J980Green	pc19	0.547098	no REM
J980Green	pc20	0.335905	no REM
J980Green	pc21	1.19147	no REM
J980Green	pc22	1.20011	no REM
J980Red	pc3	-0.0542651	REM
J980Red	pc4	0.790096	REM
J980Red	pc5	0.590652	REM
J980Red	pc6	0.163621	REM
J980Red	pc7	-0.51661	REM
J980Red	pc8	0.589865	REM
J980Red	pc9	1.22843	REM
J980Red	pc10	0.993915	REM
J980Red	pc11	0.532467	REM
J980Red	pc12	-0.0422151	REM
J980Red	pc13	0.799056	REM
J980Red	pc14	-1.00528	REM
J980Red	pc15	2.07897	REM
J980Red	pc16	-1.08399	REM
J980Red	pc17	0.282029	REM
J980Red	pc18	-0.216084	REM
J980Red	pc19	-0.771671	REM
J980Red	pc20	0.882412	REM
J980Red	pc21	-0.924196	REM
J980Red	pc22	0.649996	REM
J980Red	pc3	-0.459961	REM
J980Red	pc4	-0.506154	REM
J980Red	pc5	-0.250872	REM
J980Red	pc6	-1.67083	REM
J980Red	pc7	-1.41796	REM
J980Red	pc8	0.0743901	REM
J980Red	pc9	1.09964	REM
J980Red	pc10	0.386409	REM
J980Red	pc11	1.24617	REM
J980Red	pc12	-0.848615	REM
J980Red	pc13	1.56525	REM
J980Red	pc14	-0.590895	REM
J980Red	pc15	0.339064	REM
J980Red	pc16	-1.39336	REM
J980Red	pc17	0.455548	REM
J980Red	pc18	-0.904094	REM
J980Red	pc19	0.403121	REM
J980Red	pc20	0.647093	REM
J980Red	pc21	-0.125901	REM
J980Red	pc22	-0.199786	REM
J980Red	pc3	0.365461	no REM
J980Red	pc4	0.709065	no REM
J980Red	pc5	0.880201	no REM
J980Red	pc6	-0.443508	no REM
J980Red	pc7	-0.46105	no REM
J980Red	pc8	1.01333	no REM
J980Red	pc9	-0.507169	no REM
J980Red	pc10	-0.00487585	no REM
J980Red	pc11	-0.134733	no REM
J980Red	pc12	-0.326212	no REM
J980Red	pc13	0.66229	no REM
J980Red	pc14	0.402795	no REM
J980Red	pc15	-0.0693224	no REM
J980Red	pc16	-0.0760351	no REM
J980Red	pc17	0.582525	no REM
J980Red	pc18	-0.639354	no REM
J980Red	pc19	-0.582543	no REM
J980Red	pc20	1.49443	no REM
J980Red	pc21	0.407924	no REM
J980Red	pc22	0.00202908	no REM
J980Red	pc3	-0.0315117	REM
J980Red	pc4	0.575105	REM
J980Red	pc5	1.57815	REM
J980Red	pc6	-0.759372	REM
J980Red	pc7	-0.494822	REM
J980Red	pc8	0.887364	REM
J980Red	pc9	0.19985	REM
J980Red	pc10	-0.347016	REM
J980Red	pc11	0.079754	REM
J980Red	pc12	-0.763952	REM
J980Red	pc13	0.649123	REM
J980Red	pc14	-0.301112	REM
J980Red	pc15	0.210707	REM
J980Red	pc16	-0.46886	REM
J980Red	pc17	0.266005	REM
J980Red	pc18	0.442276	REM
J980Red	pc19	-0.0751921	REM
J980Red	pc20	1.09241	REM
J980Red	pc21	0.0990166	REM
J980Red	pc22	0.387923	REM
J980Red	pc3	-0.795298	REM
J980Red	pc4	-0.398908	REM
J980Red	pc5	0.0199293	REM
J980Red	pc6	0.0997631	REM
J980Red	pc7	-0.0782036	REM
J980Red	pc8	0.3687	REM
J980Red	pc9	-0.52987	REM
J980Red	pc10	0.143434	REM
J980Red	pc11	0.769569	REM
J980Red	pc12	-0.886423	REM
J980Red	pc13	1.23426	REM
J980Red	pc14	0.637404	REM
J980Red	pc15	0.0195587	REM
J980Red	pc16	0.377454	REM
J980Red	pc17	-0.372347	REM
J980Red	pc18	0.0064977	REM
J980Red	pc19	0.0566829	REM
J980Red	pc20	0.647346	REM
J980Red	pc21	-0.959877	REM
J980Red	pc22	1.41684	REM
J980Red	pc3	1.42003	no REM
J980Red	pc4	-1.73645	no REM
J980Red	pc5	-1.16487	no REM
J980Red	pc6	-0.0204665	no REM
J980Red	pc7	-0.0508676	no REM
J980Red	pc8	-0.263034	no REM
J980Red	pc9	-0.907788	no REM
J980Red	pc10	0.699361	no REM
J980Red	pc11	-0.486968	no REM
J980Red	pc12	1.53286	no REM
J980Red	pc13	-0.0106696	no REM
J980Red	pc14	1.38646	no REM
J980Red	pc15	-0.136783	no REM
J980Red	pc16	-0.36114	no REM
J980Red	pc17	0.958662	no REM
J980Red	pc18	-1.20046	no REM
J980Red	pc19	0.219556	no REM
J980Red	pc20	-0.292171	no REM
J980Red	pc21	-1.13226	no REM
J980Red	pc22	-0.0438651	no REM
J980Red	pc3	0.610716	REM
J980Red	pc4	-0.970655	REM
J980Red	pc5	-0.0538494	REM
J980Red	pc6	-0.144653	REM
J980Red	pc7	-0.762219	REM
J980Red	pc8	0.00356579	REM
J980Red	pc9	-0.425854	REM
J980Red	pc10	0.158102	REM
J980Red	pc11	-0.50946	REM
J980Red	pc12	-0.568044	REM
J980Red	pc13	0.258625	REM
J980Red	pc14	-1.19523	REM
J980Red	pc15	0.354737	REM
J980Red	pc16	-1.04181	REM
J980Red	pc17	-0.701101	REM
J980Red	pc18	0.321831	REM
J980Red	pc19	-0.663733	REM
J980Red	pc20	0.466348	REM
J980Red	pc21	-0.482647	REM
J980Red	pc22	0.558913	REM
J980Red	pc3	0.391206	no REM
J980Red	pc4	-1.55962	no REM
J980Red	pc5	-0.0989051	no REM
J980Red	pc6	-0.261053	no REM
J980Red	pc7	-0.721409	no REM
J980Red	pc8	0.204162	no REM
J980Red	pc9	-0.198002	no REM
J980Red	pc10	0.412239	no REM
J980Red	pc11	-0.129503	no REM
J980Red	pc12	-0.631563	no REM
J980Red	pc13	-0.252461	no REM
J980Red	pc14	-0.245642	no REM
J980Red	pc15	0.73588	no REM
J980Red	pc16	-0.587208	no REM
J980Red	pc17	-0.979307	no REM
J980Red	pc18	0.471952	no REM
J980Red	pc19	0.162516	no REM
J980Red	pc20	-0.135306	no REM
J980Red	pc21	0.403364	no REM
J980Red	pc22	0.450498	no REM
J980Red	pc3	0.986397	REM
J980Red	pc4	-0.395508	REM
J980Red	pc5	1.12484	REM
J980Red	pc6	-0.938485	REM
J980Red	pc7	-0.223467	REM
J980Red	pc8	0.0841376	REM
J980Red	pc9	-0.54248	REM
J980Red	pc10	-0.614868	REM
J980Red	pc11	1.03421	REM
J980Red	pc12	-0.790652	REM
J980Red	pc13	0.777593	REM
J980Red	pc14	-1.08792	REM
J980Red	pc15	0.136568	REM
J980Red	pc16	0.0365507	REM
J980Red	pc17	-0.853348	REM
J980Red	pc18	0.104886	REM
J980Red	pc19	-0.0650361	REM
J980Red	pc20	-0.312348	REM
J980Red	pc21	0.841416	REM
J980Red	pc22	0.267821	REM
J980Red	pc3	1.08213	REM
J980Red	pc4	0.0284583	REM
J980Red	pc5	0.890525	REM
J980Red	pc6	-0.995198	REM
J980Red	pc7	0.570759	REM
J980Red	pc8	0.575839	REM
J980Red	pc9	0.38014	REM
J980Red	pc10	-0.509007	REM
J980Red	pc11	0.822218	REM
J980Red	pc12	-0.818215	REM
J980Red	pc13	-0.371143	REM
J980Red	pc14	-0.841756	REM
J980Red	pc15	0.0924353	REM
J980Red	pc16	-0.354214	REM
J980Red	pc17	0.110209	REM
J980Red	pc18	0.310641	REM
J980Red	pc19	-0.381006	REM
J980Red	pc20	0.507688	REM
J980Red	pc21	1.18275	REM
J980Red	pc22	0.241647	REM
J980Red	pc3	-1.164	no REM
J980Red	pc4	-0.488155	no REM
J980Red	pc5	-1.12266	no REM
J980Red	pc6	-0.994811	no REM
J980Red	pc7	-0.540378	no REM
J980Red	pc8	0.0410247	no REM
J980Red	pc9	1.71294	no REM
J980Red	pc10	-0.815963	no REM
J980Red	pc11	1.01669	no REM
J980Red	pc12	-0.605406	no REM
J980Red	pc13	-0.371789	no REM
J980Red	pc14	-1.5755	no REM
J980Red	pc15	0.41096	no REM
J980Red	pc16	0.585021	no REM
J980Red	pc17	0.558752	no REM
J980Red	pc18	-0.650606	no REM
J980Red	pc19	-0.620553	no REM
J980Red	pc20	0.82297	no REM
J980Red	pc21	0.239179	no REM
J980Red	pc22	0.236682	no REM
J980Red	pc3	-0.475743	no REM
J980Red	pc4	0.524362	no REM
J980Red	pc5	-0.530294	no REM
J980Red	pc6	-0.482093	no REM
J980Red	pc7	0.188144	no REM
J980Red	pc8	0.11738	no REM
J980Red	pc9	1.04067	no REM
J980Red	pc10	-0.68209	no REM
J980Red	pc11	0.195565	no REM
J980Red	pc12	-1.02929	no REM
J980Red	pc13	0.0802416	no REM
J980Red	pc14	-0.14716	no REM
J980Red	pc15	-0.169161	no REM
J980Red	pc16	0.31394	no REM
J980Red	pc17	0.0991649	no REM
J980Red	pc18	-0.4745	no REM
J980Red	pc19	-0.156099	no REM
J980Red	pc20	-0.732636	no REM
J980Red	pc21	0.0222201	no REM
J980Red	pc22	-0.288122	no REM
J980Red	pc3	-0.251843	no REM
J980Red	pc4	0.77862	no REM
J980Red	pc5	-0.238864	no REM
J980Red	pc6	0.494892	no REM
J980Red	pc7	0.874047	no REM
J980Red	pc8	0.814972	no REM
J980Red	pc9	0.0339827	no REM
J980Red	pc10	1.80026	no REM
J980Red	pc11	-0.96453	no REM
J980Red	pc12	-0.14501	no REM
J980Red	pc13	0.438925	no REM
J980Red	pc14	0.166311	no REM
J980Red	pc15	0.244255	no REM
J980Red	pc16	0.235877	no REM
J980Red	pc17	1.75169	no REM
J980Red	pc18	-0.240011	no REM
J980Red	pc19	-0.466388	no REM
J980Red	pc20	1.04162	no REM
J980Red	pc21	-0.476778	no REM
J980Red	pc22	1.3685	no REM
J980Red	pc3	-0.729053	no REM
J980Red	pc4	0.246541	no REM
J980Red	pc5	0.424301	no REM
J980Red	pc6	0.0437379	no REM
J980Red	pc7	-0.304131	no REM
J980Red	pc8	-0.337159	no REM
J980Red	pc9	-0.0852334	no REM
J980Red	pc10	0.459713	no REM
J980Red	pc11	0.250158	no REM
J980Red	pc12	0.310172	no REM
J980Red	pc13	0.412676	no REM
J980Red	pc14	0.69451	no REM
J980Red	pc15	0.169309	no REM
J980Red	pc16	-0.172971	no REM
J980Red	pc17	-0.350217	no REM
J980Red	pc18	0.157825	no REM
J980Red	pc19	0.734089	no REM
J980Red	pc20	0.717243	no REM
J980Red	pc21	-0.30975	no REM
J980Red	pc22	-0.209296	no REM
J980Red	pc3	-1.06669	REM
J980Red	pc4	-0.559925	REM
J980Red	pc5	-0.751516	REM
J980Red	pc6	0.274799	REM
J980Red	pc7	-0.501971	REM
J980Red	pc8	-0.112318	REM
J980Red	pc9	0.144025	REM
J980Red	pc10	0.728627	REM
J980Red	pc11	-0.783144	REM
J980Red	pc12	0.169165	REM
J980Red	pc13	-0.0157587	REM
J980Red	pc14	0.463122	REM
J980Red	pc15	0.955757	REM
J980Red	pc16	-0.0441608	REM
J980Red	pc17	-0.784866	REM
J980Red	pc18	0.587502	REM
J980Red	pc19	0.0915563	REM
J980Red	pc20	-0.437524	REM
J980Red	pc21	0.133721	REM
J980Red	pc22	-0.445394	REM
J986Red	pc3	-1.02677	no REM
J986Red	pc4	-0.443669	no REM
J986Red	pc5	0.256762	no REM
J986Red	pc6	0.394044	no REM
J986Red	pc7	-0.445044	no REM
J986Red	pc8	1.32659	no REM
J986Red	pc9	0.971057	no REM
J986Red	pc10	0.23117	no REM
J986Red	pc11	-1.19989	no REM
J986Red	pc12	0.91391	no REM
J986Red	pc13	1.48764	no REM
J986Red	pc14	0.28416	no REM
J986Red	pc15	-0.379123	no REM
J986Red	pc16	0.130195	no REM
J986Red	pc17	-0.202395	no REM
J986Red	pc18	-0.333136	no REM
J986Red	pc19	-0.724219	no REM
J986Red	pc20	-0.997199	no REM
J986Red	pc21	0.111055	no REM
J986Red	pc22	-0.220568	no REM
J986Red	pc3	0.363361	no REM
J986Red	pc4	-0.84476	no REM
J986Red	pc5	-2.10272	no REM
J986Red	pc6	-0.165834	no REM
J986Red	pc7	-1.12985	no REM
J986Red	pc8	-1.97278	no REM
J986Red	pc9	1.37755	no REM
J986Red	pc10	-1.23241	no REM
J986Red	pc11	-1.15174	no REM
J986Red	pc12	-2.21652	no REM
J986Red	pc13	0.364417	no REM
J986Red	pc14	-1.70931	no REM
J986Red	pc15	-2.98744	no REM
J986Red	pc16	2.57545	no REM
J986Red	pc17	-1.24053	no REM
J986Red	pc18	-0.0531662	no REM
J986Red	pc19	-1.35031	no REM
J986Red	pc20	-0.0736205	no REM
J986Red	pc21	0.0420681	no REM
J986Red	pc22	0.0638231	no REM
J986Red	pc3	-0.0534045	no REM
J986Red	pc4	0.973621	no REM
J986Red	pc5	-1.46566	no REM
J986Red	pc6	-0.217408	no REM
J986Red	pc7	-1.88346	no REM
J986Red	pc8	-1.41663	no REM
J986Red	pc9	0.324501	no REM
J986Red	pc10	-1.83843	no REM
J986Red	pc11	-1.20439	no REM
J986Red	pc12	-0.971003	no REM
J986Red	pc13	0.484706	no REM
J986Red	pc14	0.0755875	no REM
J986Red	pc15	-0.0515884	no REM
J986Red	pc16	-1.30926	no REM
J986Red	pc17	0.0344442	no REM
J986Red	pc18	-0.067589	no REM
J986Red	pc19	-0.571801	no REM
J986Red	pc20	0.195718	no REM
J986Red	pc21	0.0837391	no REM
J986Red	pc22	1.33232	no REM
J986Red	pc3	-0.0948708	no REM
J986Red	pc4	0.434659	no REM
J986Red	pc5	-0.949685	no REM
J986Red	pc6	-0.850168	no REM
J986Red	pc7	0.224116	no REM
J986Red	pc8	1.05725	no REM
J986Red	pc9	-0.238325	no REM
J986Red	pc10	-0.186807	no REM
J986Red	pc11	0.645223	no REM
J986Red	pc12	-0.297263	no REM
J986Red	pc13	0.756767	no REM
J986Red	pc14	-0.0536871	no REM
J986Red	pc15	-0.607762	no REM
J986Red	pc16	-0.470256	no REM
J986Red	pc17	0.641183	no REM
J986Red	pc18	-0.698282	no REM
J986Red	pc19	0.259278	no REM
J986Red	pc20	0.679215	no REM
J986Red	pc21	-0.658799	no REM
J986Red	pc22	-0.079003	no REM
J986Red	pc3	-0.0169872	REM
J986Red	pc4	0.106561	REM
J986Red	pc5	-1.31615	REM
J986Red	pc6	-0.581166	REM
J986Red	pc7	-0.314953	REM
J986Red	pc8	0.611395	REM
J986Red	pc9	-0.176828	REM
J986Red	pc10	-0.682861	REM
J986Red	pc11	0.406113	REM
J986Red	pc12	0.12049	REM
J986Red	pc13	1.18925	REM
J986Red	pc14	-0.0608359	REM
J986Red	pc15	-0.233358	REM
J986Red	pc16	-1.263	REM
J986Red	pc17	1.16172	REM
J986Red	pc18	-0.73073	REM
J986Red	pc19	-0.0551585	REM
J986Red	pc20	-0.354066	REM
J986Red	pc21	-0.858516	REM
J986Red	pc22	-1.39754	REM
J986Red	pc3	0.821234	REM
J986Red	pc4	-0.70728	REM
J986Red	pc5	0.866315	REM
J986Red	pc6	-0.0186404	REM
J986Red	pc7	-0.0912941	REM
J986Red	pc8	0.444307	REM
J986Red	pc9	0.387444	REM
J986Red	pc10	0.666299	REM
J986Red	pc11	0.290142	REM
J986Red	pc12	-1.66503	REM
J986Red	pc13	0.802633	REM
J986Red	pc14	-1.15794	REM
J986Red	pc15	-0.664543	REM
J986Red	pc16	0.819548	REM
J986Red	pc17	0.366788	REM
J986Red	pc18	-0.201356	REM
J986Red	pc19	-0.0861637	REM
J986Red	pc20	0.305743	REM
J986Red	pc21	0.404601	REM
J986Red	pc22	-0.676983	REM
J986Red	pc3	0.670248	REM
J986Red	pc4	-0.136939	REM
J986Red	pc5	0.812847	REM
J986Red	pc6	0.0183839	REM
J986Red	pc7	0.0538128	REM
J986Red	pc8	0.950204	REM
J986Red	pc9	0.446161	REM
J986Red	pc10	-0.268031	REM
J986Red	pc11	0.526502	REM
J986Red	pc12	-0.324892	REM
J986Red	pc13	0.646878	REM
J986Red	pc14	1.00374	REM
J986Red	pc15	-0.526248	REM
J986Red	pc16	-0.399614	REM
J986Red	pc17	0.378068	REM
J986Red	pc18	0.643276	REM
J986Red	pc19	-0.75633	REM
J986Red	pc20	0.588522	REM
J986Red	pc21	-0.268317	REM
J986Red	pc22	0.0179126	REM
J986Red	pc3	1.02764	REM
J986Red	pc4	-0.449165	REM
J986Red	pc5	0.107918	REM
J986Red	pc6	-0.125836	REM
J986Red	pc7	-0.153407	REM
J986Red	pc8	0.351004	REM
J986Red	pc9	0.0433273	REM
J986Red	pc10	-1.03626	REM
J986Red	pc11	0.779904	REM
J986Red	pc12	0.865836	REM
J986Red	pc13	-0.512054	REM
J986Red	pc14	-0.798051	REM
J986Red	pc15	-0.198018	REM
J986Red	pc16	0.946141	REM
J986Red	pc17	0.248247	REM
J986Red	pc18	-0.353038	REM
J986Red	pc19	-0.430708	REM
J986Red	pc20	-0.00438142	REM
J986Red	pc21	-0.798234	REM
J986Red	pc22	-1.27019	REM
J986Red	pc3	1.28362	no REM
J986Red	pc4	-0.0890269	no REM
J986Red	pc5	-0.505121	no REM
J986Red	pc6	0.00479177	no REM
J986Red	pc7	-0.291843	no REM
J986Red	pc8	0.0720549	no REM
J986Red	pc9	-0.394582	no REM
J986Red	pc10	-1.30548	no REM
J986Red	pc11	-0.338229	no REM
J986Red	pc12	1.34851	no REM
J986Red	pc13	0.437477	no REM
J986Red	pc14	-0.151426	no REM
J986Red	pc15	0.0835934	no REM
J986Red	pc16	0.115528	no REM
J986Red	pc17	-0.470847	no REM
J986Red	pc18	-1.37222	no REM
J986Red	pc19	-0.568664	no REM
J986Red	pc20	0.361404	no REM
J986Red	pc21	-0.314785	no REM
J986Red	pc22	-0.362152	no REM
J986Red	pc3	1.5238	REM
J986Red	pc4	-0.189318	REM
J986Red	pc5	0.164629	REM
J986Red	pc6	0.643941	REM
J986Red	pc7	0.0124865	REM
J986Red	pc8	-1.16455	REM
J986Red	pc9	-0.532822	REM
J986Red	pc10	-1.47962	REM
J986Red	pc11	-0.692521	REM
J986Red	pc12	0.199343	REM
J986Red	pc13	-0.0409446	REM
J986Red	pc14	0.940758	REM
J986Red	pc15	0.0055048	REM
J986Red	pc16	0.392717	REM
J986Red	pc17	-0.730942	REM
J986Red	pc18	1.43549	REM
J986Red	pc19	-0.686405	REM
J986Red	pc20	-0.223132	REM
J986Red	pc21	0.4812	REM
J986Red	pc22	0.784074	REM
J986Red	pc3	1.50273	REM
J986Red	pc4	0.222699	REM
J986Red	pc5	0.515716	REM
J986Red	pc6	0.0163565	REM
J986Red	pc7	0.137223	REM
J986Red	pc8	-0.198807	REM
J986Red	pc9	-0.135468	REM
J986Red	pc10	-0.219439	REM
J986Red	pc11	-0.595437	REM
J986Red	pc12	-0.69468	REM
J986Red	pc13	-0.697206	REM
J986Red	pc14	-0.555275	REM
J986Red	pc15	-0.589644	REM
J986Red	pc16	-1.59579	REM
J986Red	pc17	-0.346926	REM
J986Red	pc18	-0.85585	REM
J986Red	pc19	0.480345	REM
J986Red	pc20	0.129605	REM
J986Red	pc21	-0.0818429	REM
J986Red	pc22	-0.143671	REM
J986Red	pc3	-1.52498	no REM
J986Red	pc4	0.915086	no REM
J986Red	pc5	-0.086977	no REM
J986Red	pc6	-0.75543	no REM
J986Red	pc7	0.0455188	no REM
J986Red	pc8	0.688802	no REM
J986Red	pc9	-0.329751	no REM
J986Red	pc10	0.326052	no REM
J986Red	pc11	0.46251	no REM
J986Red	pc12	0.463265	no REM
J986Red	pc13	-1.24338	no REM
J986Red	pc14	0.65663	no REM
J986Red	pc15	-1.34124	no REM
J986Red	pc16	-0.104885	no REM
J986Red	pc17	-0.523776	no REM
J986Red	pc18	0.176682	no REM
J986Red	pc19	0.260505	no REM
J986Red	pc20	0.0199354	no REM
J986Red	pc21	0.429625	no REM
J986Red	pc22	0.696413	no REM
J986Red	pc3	-0.720792	no REM
J986Red	pc4	-0.0379069	no REM
J986Red	pc5	0.20858	no REM
J986Red	pc6	0.0801725	no REM
J986Red	pc7	-0.638562	no REM
J986Red	pc8	-0.810541	no REM
J986Red	pc9	-0.830164	no REM
J986Red	pc10	-0.0212429	no REM
J986Red	pc11	-0.754237	no REM
J986Red	pc12	-0.958056	no REM
J986Red	pc13	-0.643917	no REM
J986Red	pc14	-2.37249	no REM
J986Red	pc15	-0.658	no REM
J986Red	pc16	-1.36544	no REM
J986Red	pc17	0.219581	no REM
J986Red	pc18	-1.46952	no REM
J986Red	pc19	-1.21303	no REM
J986Red	pc20	0.435426	no REM
J986Red	pc21	-0.262417	no REM
J986Red	pc22	-0.874929	no REM
J987Red	pc3	0.134354	no REM
J987Red	pc4	-0.33837	no REM
J987Red	pc5	1.57859	no REM
J987Red	pc6	-0.24267	no REM
J987Red	pc7	1.0426	no REM
J987Red	pc8	-0.751207	no REM
J987Red	pc9	-0.755902	no REM
J987Red	pc10	-0.48526	no REM
J987Red	pc11	-0.106459	no REM
J987Red	pc12	-0.131292	no REM
J987Red	pc13	0.618036	no REM
J987Red	pc14	-0.0296602	no REM
J987Red	pc15	0.287396	no REM
J987Red	pc16	-0.503539	no REM
J987Red	pc17	-1.19382	no REM
J987Red	pc18	0.16469	no REM
J987Red	pc19	-0.150451	no REM
J987Red	pc20	-0.663246	no REM
J987Red	pc21	0.432741	no REM
J987Red	pc22	-0.300145	no REM
J987Red	pc3	0.595699	no REM
J987Red	pc4	-0.647432	no REM
J987Red	pc5	1.26049	no REM
J987Red	pc6	-0.77394	no REM
J987Red	pc7	0.603399	no REM
J987Red	pc8	-0.164121	no REM
J987Red	pc9	0.297814	no REM
J987Red	pc10	-0.314678	no REM
J987Red	pc11	-1.06737	no REM
J987Red	pc12	-1.5476	no REM
J987Red	pc13	0.0986515	no REM
J987Red	pc14	1.02382	no REM
J987Red	pc15	0.837066	no REM
J987Red	pc16	-0.393937	no REM
J987Red	pc17	0.323629	no REM
J987Red	pc18	0.045961	no REM
J987Red	pc19	0.571922	no REM
J987Red	pc20	-0.405256	no REM
J987Red	pc21	0.327689	no REM
J987Red	pc22	0.0137985	no REM
J987Red	pc3	0.128078	REM
J987Red	pc4	-0.910227	REM
J987Red	pc5	1.4422	REM
J987Red	pc6	0.00141166	REM
J987Red	pc7	0.721873	REM
J987Red	pc8	0.639743	REM
J987Red	pc9	-0.634224	REM
J987Red	pc10	-0.715166	REM
J987Red	pc11	-0.882178	REM
J987Red	pc12	-1.29022	REM
J987Red	pc13	0.471999	REM
J987Red	pc14	-0.256625	REM
J987Red	pc15	0.427464	REM
J987Red	pc16	-0.76539	REM
J987Red	pc17	-0.268291	REM
J987Red	pc18	-0.9263	REM
J987Red	pc19	-0.132153	REM
J987Red	pc20	0.759097	REM
J987Red	pc21	0.47831	REM
J987Red	pc22	0.654515	REM
J987Red	pc3	0.0483627	REM
J987Red	pc4	-0.673233	REM
J987Red	pc5	-1.04827	REM
J987Red	pc6	-0.114331	REM
J987Red	pc7	0.75922	REM
J987Red	pc8	-0.831927	REM
J987Red	pc9	-0.478616	REM
J987Red	pc10	-0.440275	REM
J987Red	pc11	-1.02456	REM
J987Red	pc12	-1.40813	REM
J987Red	pc13	0.660774	REM
J987Red	pc14	0.248783	REM
J987Red	pc15	-0.269675	REM
J987Red	pc16	-0.705921	REM
J987Red	pc17	1.20083	REM
J987Red	pc18	-1.1336	REM
J987Red	pc19	0.591269	REM
J987Red	pc20	-0.316786	REM
J987Red	pc21	1.68313	REM
J987Red	pc22	-0.0635348	REM
J987Red	pc3	0.0394223	no REM
J987Red	pc4	1.32935	no REM
J987Red	pc5	-0.405125	no REM
J987Red	pc6	1.75598	no REM
J987Red	pc7	0.243741	no REM
J987Red	pc8	-0.512655	no REM
J987Red	pc9	-0.968856	no REM
J987Red	pc10	-1.16916	no REM
J987Red	pc11	0.191322	no REM
J987Red	pc12	-0.418006	no REM
J987Red	pc13	0.31502	no REM
J987Red	pc14	-0.99996	no REM
J987Red	pc15	-0.122652	no REM
J987Red	pc16	-0.920676	no REM
J987Red	pc17	-0.301569	no REM
J987Red	pc18	-1.36982	no REM
J987Red	pc19	-0.420046	no REM
J987Red	pc20	0.505786	no REM
J987Red	pc21	0.720084	no REM
J987Red	pc22	0.267849	no REM
J987Red	pc3	-0.164115	no REM
J987Red	pc4	-2.06094	no REM
J987Red	pc5	-0.0447736	no REM
J987Red	pc6	-1.04014	no REM
J987Red	pc7	0.57358	no REM
J987Red	pc8	-0.547338	no REM
J987Red	pc9	0.753211	no REM
J987Red	pc10	0.0866577	no REM
J987Red	pc11	-0.673024	no REM
J987Red	pc12	-0.295601	no REM
J987Red	pc13	-0.522846	no REM
J987Red	pc14	-0.61629	no REM
J987Red	pc15	-0.0774673	no REM
J987Red	pc16	-0.337048	no REM
J987Red	pc17	1.42966	no REM
J987Red	pc18	1.20017	no REM
J987Red	pc19	-0.313399	no REM
J987Red	pc20	-0.554022	no REM
J987Red	pc21	0.0309338	no REM
J987Red	pc22	-0.253786	no REM
J987Red	pc3	0.578116	no REM
J987Red	pc4	-0.129599	no REM
J987Red	pc5	-1.0172	no REM
J987Red	pc6	0.143932	no REM
J987Red	pc7	0.772316	no REM
J987Red	pc8	-0.0834903	no REM
J987Red	pc9	1.07403	no REM
J987Red	pc10	0.153137	no REM
J987Red	pc11	-0.600376	no REM
J987Red	pc12	-0.564786	no REM
J987Red	pc13	-0.526367	no REM
J987Red	pc14	0.744964	no REM
J987Red	pc15	-0.198069	no REM
J987Red	pc16	0.550554	no REM
J987Red	pc17	0.245489	no REM
J987Red	pc18	0.226706	no REM
J987Red	pc19	-0.224936	no REM
J987Red	pc20	0.184671	no REM
J987Red	pc21	-0.601076	no REM
J987Red	pc22	0.414424	no REM
J987Red	pc3	0.320932	REM
J987Red	pc4	-1.04965	REM
J987Red	pc5	-1.62652	REM
J987Red	pc6	-0.538159	REM
J987Red	pc7	1.13921	REM
J987Red	pc8	-0.466256	REM
J987Red	pc9	0.724156	REM
J987Red	pc10	0.738742	REM
J987Red	pc11	-0.770616	REM
J987Red	pc12	0.284366	REM
J987Red	pc13	0.105164	REM
J987Red	pc14	0.648868	REM
J987Red	pc15	-1.43721	REM
J987Red	pc16	0.66172	REM
J987Red	pc17	-0.923855	REM
J987Red	pc18	0.11669	REM
J987Red	pc19	1.40587	REM
J987Red	pc20	-0.278266	REM
J987Red	pc21	0.197222	REM
J987Red	pc22	0.703863	REM
J987Red	pc3	0.249248	REM
J987Red	pc4	0.325595	REM
J987Red	pc5	0.0378994	REM
J987Red	pc6	-0.0337315	REM
J987Red	pc7	0.928913	REM
J987Red	pc8	-1.06399	REM
J987Red	pc9	0.882887	REM
J987Red	pc10	0.225702	REM
J987Red	pc11	0.063197	REM
J987Red	pc12	1.58417	REM
J987Red	pc13	-0.349051	REM
J987Red	pc14	-0.166846	REM
J987Red	pc15	-0.302004	REM
J987Red	pc16	0.75723	REM
J987Red	pc17	-0.816282	REM
J987Red	pc18	0.931902	REM
J987Red	pc19	2.91312	REM
J987Red	pc20	-0.0302576	REM
J987Red	pc21	1.02732	REM
J987Red	pc22	0.409476	REM
J987Red	pc3	0.164221	REM
J987Red	pc4	-1.39236	REM
J987Red	pc5	-1.16522	REM
J987Red	pc6	-1.04281	REM
J987Red	pc7	-1.00783	REM
J987Red	pc8	0.692283	REM
J987Red	pc9	-0.150583	REM
J987Red	pc10	0.41963	REM
J987Red	pc11	0.431197	REM
J987Red	pc12	0.0431845	REM
J987Red	pc13	0.33422	REM
J987Red	pc14	0.946051	REM
J987Red	pc15	-0.682577	REM
J987Red	pc16	-0.557919	REM
J987Red	pc17	-0.0232596	REM
J987Red	pc18	0.474622	REM
J987Red	pc19	1.32287	REM
J987Red	pc20	-0.43546	REM
J987Red	pc21	-1.27691	REM
J987Red	pc22	-0.385963	REM
J987Red	pc3	0.419644	REM
J987Red	pc4	0.504557	REM
J987Red	pc5	0.697177	REM
J987Red	pc6	0.371429	REM
J987Red	pc7	-0.00239817	REM
J987Red	pc8	0.365365	REM
J987Red	pc9	-0.156951	REM
J987Red	pc10	0.317214	REM
J987Red	pc11	-0.510941	REM
J987Red	pc12	0.169645	REM
J987Red	pc13	-0.0901823	REM
J987Red	pc14	-0.575575	REM
J987Red	pc15	-0.740666	REM
J987Red	pc16	-0.302611	REM
J987Red	pc17	-0.104138	REM
J987Red	pc18	-1.23361	REM
J987Red	pc19	-0.451466	REM
J987Red	pc20	1.68102	REM
J987Red	pc21	0.0791831	REM
J987Red	pc22	-0.0155844	REM
J987Red	pc3	0.324125	REM
J987Red	pc4	-0.00169107	REM
J987Red	pc5	-0.590125	REM
J987Red	pc6	-0.696775	REM
J987Red	pc7	-0.415719	REM
J987Red	pc8	0.183938	REM
J987Red	pc9	-0.0162212	REM
J987Red	pc10	0.502395	REM
J987Red	pc11	0.229933	REM
J987Red	pc12	-0.903216	REM
J987Red	pc13	-0.123771	REM
J987Red	pc14	0.256434	REM
J987Red	pc15	-0.0340215	REM
J987Red	pc16	0.437466	REM
J987Red	pc17	0.0433414	REM
J987Red	pc18	0.608497	REM
J987Red	pc19	-0.537956	REM
J987Red	pc20	0.408646	REM
J987Red	pc21	-1.26093	REM
J987Red	pc22	-0.123797	REM
J987Red	pc3	0.735275	REM
J987Red	pc4	0.503723	REM
J987Red	pc5	0.20541	REM
J987Red	pc6	-0.0250966	REM
J987Red	pc7	-0.184658	REM
J987Red	pc8	0.024592	REM
J987Red	pc9	0.657383	REM
J987Red	pc10	0.364822	REM
J987Red	pc11	-0.269483	REM
J987Red	pc12	-0.0546098	REM
J987Red	pc13	-0.856805	REM
J987Red	pc14	0.147582	REM
J987Red	pc15	1.51394	REM
J987Red	pc16	0.316588	REM
J987Red	pc17	-0.0585103	REM
J987Red	pc18	0.202473	REM
J987Red	pc19	-0.359846	REM
J987Red	pc20	-0.697408	REM
J987Red	pc21	-1.14854	REM
J987Red	pc22	0.488741	REM
J987Red	pc3	-0.636709	REM
J987Red	pc4	0.27305	REM
J987Red	pc5	0.863462	REM
J987Red	pc6	0.378593	REM
J987Red	pc7	-0.502149	REM
J987Red	pc8	0.533822	REM
J987Red	pc9	-0.703212	REM
J987Red	pc10	-0.28491	REM
J987Red	pc11	1.14408	REM
J987Red	pc12	0.362229	REM
J987Red	pc13	0.0523235	REM
J987Red	pc14	-0.621193	REM
J987Red	pc15	0.69947	REM
J987Red	pc16	0.0471035	REM
J987Red	pc17	-0.55936	REM
J987Red	pc18	0.273826	REM
J987Red	pc19	-0.265811	REM
J987Red	pc20	-0.251848	REM
J987Red	pc21	-0.0610004	REM
J987Red	pc22	0.117116	REM
J987Red	pc3	0.0687156	REM
J987Red	pc4	0.782656	REM
J987Red	pc5	0.285686	REM
J987Red	pc6	0.296142	REM
J987Red	pc7	-0.240948	REM
J987Red	pc8	0.239677	REM
J987Red	pc9	-0.228482	REM
J987Red	pc10	0.108957	REM
J987Red	pc11	0.0420132	REM
J987Red	pc12	0.611307	REM
J987Red	pc13	-0.426848	REM
J987Red	pc14	-0.930418	REM
J987Red	pc15	1.29971	REM
J987Red	pc16	0.403681	REM
J987Red	pc17	-0.551991	REM
J987Red	pc18	-0.0257981	REM
J987Red	pc19	-0.5232	REM
J987Red	pc20	0.649713	REM
J987Red	pc21	1.02397	REM
J987Red	pc22	-0.380388	REM
J998Green	pc3	0.563549	REM
J998Green	pc4	-0.394086	REM
J998Green	pc5	0.170544	REM
J998Green	pc6	-0.0479697	REM
J998Green	pc7	-0.800674	REM
J998Green	pc8	-1.44595	REM
J998Green	pc9	-1.06483	REM
J998Green	pc10	-1.08998	REM
J998Green	pc11	-0.399495	REM
J998Green	pc12	-0.648263	REM
J998Green	pc13	0.328747	REM
J998Green	pc14	0.614365	REM
J998Green	pc15	-1.00964	REM
J998Green	pc16	-1.57757	REM
J998Green	pc17	0.590431	REM
J998Green	pc18	-0.329688	REM
J998Green	pc19	0.0150308	REM
J998Green	pc20	-0.244739	REM
J998Green	pc21	-0.831075	REM
J998Green	pc22	-0.135467	REM
J998Green	pc3	-1.14874	REM
J998Green	pc4	-0.126646	REM
J998Green	pc5	0.0711596	REM
J998Green	pc6	0.289701	REM
J998Green	pc7	0.0735404	REM
J998Green	pc8	0.638229	REM
J998Green	pc9	-0.923969	REM
J998Green	pc10	-0.0406614	REM
J998Green	pc11	1.0004	REM
J998Green	pc12	-0.341474	REM
J998Green	pc13	-0.104477	REM
J998Green	pc14	1.25618	REM
J998Green	pc15	0.0295821	REM
J998Green	pc16	-0.798379	REM
J998Green	pc17	1.64126	REM
J998Green	pc18	-0.125374	REM
J998Green	pc19	0.157713	REM
J998Green	pc20	-0.292372	REM
J998Green	pc21	-0.519574	REM
J998Green	pc22	-0.562261	REM
J998Green	pc3	0.177059	REM
J998Green	pc4	-0.236499	REM
J998Green	pc5	0.422162	REM
J998Green	pc6	-0.109259	REM
J998Green	pc7	-0.697206	REM
J998Green	pc8	0.0903559	REM
J998Green	pc9	-1.39917	REM
J998Green	pc10	-0.308639	REM
J998Green	pc11	-0.579245	REM
J998Green	pc12	-0.61452	REM
J998Green	pc13	0.666155	REM
J998Green	pc14	0.465017	REM
J998Green	pc15	-1.53317	REM
J998Green	pc16	-0.0577005	REM
J998Green	pc17	0.322905	REM
J998Green	pc18	0.31569	REM
J998Green	pc19	-0.556718	REM
J998Green	pc20	-0.742344	REM
J998Green	pc21	-0.165121	REM
J998Green	pc22	-0.697651	REM
J998Green	pc3	-0.72782	no REM
J998Green	pc4	-0.433695	no REM
J998Green	pc5	1.05742	no REM
J998Green	pc6	-0.348877	no REM
J998Green	pc7	-0.46538	no REM
J998Green	pc8	-0.585495	no REM
J998Green	pc9	-0.699034	no REM
J998Green	pc10	0.00243637	no REM
J998Green	pc11	-0.235796	no REM
J998Green	pc12	0.135353	no REM
J998Green	pc13	0.348533	no REM
J998Green	pc14	0.835579	no REM
J998Green	pc15	0.325859	no REM
J998Green	pc16	-1.22649	no REM
J998Green	pc17	-0.229804	no REM
J998Green	pc18	0.289372	no REM
J998Green	pc19	-0.778683	no REM
J998Green	pc20	1.17836	no REM
J998Green	pc21	-0.161539	no REM
J998Green	pc22	0.202721	no REM
J998Green	pc3	-0.498495	no REM
J998Green	pc4	-0.0349957	no REM
J998Green	pc5	0.893482	no REM
J998Green	pc6	0.173201	no REM
J998Green	pc7	-0.0576148	no REM
J998Green	pc8	0.14496	no REM
J998Green	pc9	0.0428145	no REM
J998Green	pc10	-0.194847	no REM
J998Green	pc11	-0.169634	no REM
J998Green	pc12	-0.454659	no REM
J998Green	pc13	0.657001	no REM
J998Green	pc14	0.880049	no REM
J998Green	pc15	-1.05042	no REM
J998Green	pc16	0.282034	no REM
J998Green	pc17	0.902198	no REM
J998Green	pc18	0.25517	no REM
J998Green	pc19	-0.801859	no REM
J998Green	pc20	-0.794578	no REM
J998Green	pc21	0.745517	no REM
J998Green	pc22	1.00377	no REM
J998Green	pc3	-0.915182	REM
J998Green	pc4	-0.70446	REM
J998Green	pc5	0.963209	REM
J998Green	pc6	0.782177	REM
J998Green	pc7	-0.522034	REM
J998Green	pc8	-0.629838	REM
J998Green	pc9	-0.201767	REM
J998Green	pc10	0.515014	REM
J998Green	pc11	-0.210483	REM
J998Green	pc12	0.390497	REM
J998Green	pc13	0.0164591	REM
J998Green	pc14	0.477217	REM
J998Green	pc15	0.10224	REM
J998Green	pc16	-0.414718	REM
J998Green	pc17	0.00371159	REM
J998Green	pc18	-0.242545	REM
J998Green	pc19	-0.970217	REM
J998Green	pc20	-0.201076	REM
J998Green	pc21	-0.674097	REM
J998Green	pc22	-0.176162	REM
J998Green	pc3	0.0613211	REM
J998Green	pc4	0.0503535	REM
J998Green	pc5	0.71586	REM
J998Green	pc6	0.258135	REM
J998Green	pc7	-1.04861	REM
J998Green	pc8	0.1594	REM
J998Green	pc9	0.78199	REM
J998Green	pc10	0.358531	REM
J998Green	pc11	-0.418868	REM
J998Green	pc12	-0.762603	REM
J998Green	pc13	1.96601	REM
J998Green	pc14	1.00379	REM
J998Green	pc15	-1.39611	REM
J998Green	pc16	-0.367849	REM
J998Green	pc17	0.469555	REM
J998Green	pc18	-0.954171	REM
J998Green	pc19	-0.354725	REM
J998Green	pc20	-0.175524	REM
J998Green	pc21	-0.558521	REM
J998Green	pc22	0.300062	REM
J998Green	pc3	-0.903094	REM
J998Green	pc4	0.530839	REM
J998Green	pc5	-0.493274	REM
J998Green	pc6	-1.15871	REM
J998Green	pc7	-0.269891	REM
J998Green	pc8	0.452212	REM
J998Green	pc9	0.81573	REM
J998Green	pc10	-1.31662	REM
J998Green	pc11	-0.148188	REM
J998Green	pc12	0.621685	REM
J998Green	pc13	-0.763067	REM
J998Green	pc14	-1.0941	REM
J998Green	pc15	-0.598512	REM
J998Green	pc16	-0.177683	REM
J998Green	pc17	0.0713657	REM
J998Green	pc18	0.439591	REM
J998Green	pc19	0.281732	REM
J998Green	pc20	0.945909	REM
J998Green	pc21	-0.298194	REM
[truncated: 381 more rows]

## Sheet: ExtData9j
unit_id	time	subclass	fr	trial_type
J978Red_1_good	-50	c1+c2-	0.469718	no REM
J978Red_1_good	-47.5	c1+c2-	0.212006	no REM
J978Red_1_good	-45	c1+c2-	-0.216024	no REM
J978Red_1_good	-42.5	c1+c2-	-0.571842	no REM
J978Red_1_good	-40	c1+c2-	-0.509593	no REM
J978Red_1_good	-37.5	c1+c2-	-0.136567	no REM
J978Red_1_good	-35	c1+c2-	-0.205246	no REM
J978Red_1_good	-32.5	c1+c2-	-0.680525	no REM
J978Red_1_good	-30	c1+c2-	-1.03117	no REM
J978Red_1_good	-27.5	c1+c2-	-1.16668	no REM
J978Red_1_good	-25	c1+c2-	-1.1888	no REM
J978Red_1_good	-22.5	c1+c2-	-1.26148	no REM
J978Red_1_good	-20	c1+c2-	-0.891329	no REM
J978Red_1_good	-17.5	c1+c2-	0.064084	no REM
J978Red_1_good	-15	c1+c2-	0.79535	no REM
J978Red_1_good	-12.5	c1+c2-	0.721065	no REM
J978Red_1_good	-10	c1+c2-	0.145087	no REM
J978Red_1_good	-7.5	c1+c2-	-0.455232	no REM
J978Red_1_good	-5	c1+c2-	-0.770552	no REM
J978Red_1_good	-2.5	c1+c2-	-0.596738	no REM
J978Red_1_good	0	c1+c2-	-0.0482022	no REM
J978Red_1_good	2.5	c1+c2-	0.325913	no REM
J978Red_1_good	5	c1+c2-	0.20735	no REM
J978Red_1_good	7.5	c1+c2-	-0.251854	no REM
J978Red_1_good	10	c1+c2-	-0.672427	no REM
J978Red_2_good	-50	c1-c2-	-0.398485	no REM
J978Red_2_good	-47.5	c1-c2-	-0.39246	no REM
J978Red_2_good	-45	c1-c2-	-0.377244	no REM
J978Red_2_good	-42.5	c1-c2-	-0.409057	no REM
J978Red_2_good	-40	c1-c2-	-0.470578	no REM
J978Red_2_good	-37.5	c1-c2-	-0.476397	no REM
J978Red_2_good	-35	c1-c2-	-0.434059	no REM
J978Red_2_good	-32.5	c1-c2-	-0.409944	no REM
J978Red_2_good	-30	c1-c2-	-0.421225	no REM
J978Red_2_good	-27.5	c1-c2-	-0.423103	no REM
J978Red_2_good	-25	c1-c2-	-0.407853	no REM
J978Red_2_good	-22.5	c1-c2-	-0.430595	no REM
J978Red_2_good	-20	c1-c2-	-0.458274	no REM
J978Red_2_good	-17.5	c1-c2-	-0.483841	no REM
J978Red_2_good	-15	c1-c2-	-0.478203	no REM
J978Red_2_good	-12.5	c1-c2-	-0.434307	no REM
J978Red_2_good	-10	c1-c2-	-0.404996	no REM
J978Red_2_good	-7.5	c1-c2-	-0.405078	no REM
J978Red_2_good	-5	c1-c2-	-0.434537	no REM
J978Red_2_good	-2.5	c1-c2-	-0.478089	no REM
J978Red_2_good	0	c1-c2-	-0.478729	no REM
J978Red_2_good	2.5	c1-c2-	-0.442145	no REM
J978Red_2_good	5	c1-c2-	-0.442752	no REM
J978Red_2_good	7.5	c1-c2-	-0.485238	no REM
J978Red_2_good	10	c1-c2-	-0.502763	no REM
J978Red_3_good	-50	c1+c2+	-0.903895	no REM
J978Red_3_good	-47.5	c1+c2+	-0.92516	no REM
J978Red_3_good	-45	c1+c2+	-0.909933	no REM
J978Red_3_good	-42.5	c1+c2+	-0.892613	no REM
J978Red_3_good	-40	c1+c2+	-0.910129	no REM
J978Red_3_good	-37.5	c1+c2+	-0.928572	no REM
J978Red_3_good	-35	c1+c2+	-0.923261	no REM
J978Red_3_good	-32.5	c1+c2+	-0.912016	no REM
J978Red_3_good	-30	c1+c2+	-0.910232	no REM
J978Red_3_good	-27.5	c1+c2+	-0.91171	no REM
J978Red_3_good	-25	c1+c2+	-0.920564	no REM
J978Red_3_good	-22.5	c1+c2+	-0.920773	no REM
J978Red_3_good	-20	c1+c2+	-0.914662	no REM
J978Red_3_good	-17.5	c1+c2+	-0.92376	no REM
J978Red_3_good	-15	c1+c2+	-0.934379	no REM
J978Red_3_good	-12.5	c1+c2+	-0.93715	no REM
J978Red_3_good	-10	c1+c2+	-0.937359	no REM
J978Red_3_good	-7.5	c1+c2+	-0.937331	no REM
J978Red_3_good	-5	c1+c2+	-0.937296	no REM
J978Red_3_good	-2.5	c1+c2+	-0.937254	no REM
J978Red_3_good	0	c1+c2+	-0.936975	no REM
J978Red_3_good	2.5	c1+c2+	-0.934133	no REM
J978Red_3_good	5	c1+c2+	-0.923445	no REM
J978Red_3_good	7.5	c1+c2+	-0.914276	no REM
J978Red_3_good	10	c1+c2+	-0.920324	no REM
J978Red_4_good	-50	c1+c2-	0.841745	no REM
J978Red_4_good	-47.5	c1+c2-	0.563947	no REM
J978Red_4_good	-45	c1+c2-	0.052767	no REM
J978Red_4_good	-42.5	c1+c2-	-0.195447	no REM
J978Red_4_good	-40	c1+c2-	-0.164829	no REM
J978Red_4_good	-37.5	c1+c2-	-0.212245	no REM
J978Red_4_good	-35	c1+c2-	-0.591892	no REM
J978Red_4_good	-32.5	c1+c2-	-0.784525	no REM
J978Red_4_good	-30	c1+c2-	-0.582758	no REM
J978Red_4_good	-27.5	c1+c2-	-0.409108	no REM
J978Red_4_good	-25	c1+c2-	-0.422215	no REM
J978Red_4_good	-22.5	c1+c2-	-0.463393	no REM
J978Red_4_good	-20	c1+c2-	0.0521493	no REM
J978Red_4_good	-17.5	c1+c2-	0.941207	no REM
J978Red_4_good	-15	c1+c2-	1.16926	no REM
J978Red_4_good	-12.5	c1+c2-	0.688023	no REM
J978Red_4_good	-10	c1+c2-	-0.024861	no REM
J978Red_4_good	-7.5	c1+c2-	-0.653902	no REM
J978Red_4_good	-5	c1+c2-	-0.982428	no REM
J978Red_4_good	-2.5	c1+c2-	-1.03178	no REM
J978Red_4_good	0	c1+c2-	-0.860406	no REM
J978Red_4_good	2.5	c1+c2-	-0.532595	no REM
J978Red_4_good	5	c1+c2-	-0.338541	no REM
J978Red_4_good	7.5	c1+c2-	-0.4444	no REM
J978Red_4_good	10	c1+c2-	-0.705062	no REM
J978Red_5_good	-50	c1+c2-	2.34148	no REM
J978Red_5_good	-47.5	c1+c2-	1.85169	no REM
J978Red_5_good	-45	c1+c2-	0.960265	no REM
J978Red_5_good	-42.5	c1+c2-	0.358738	no REM
J978Red_5_good	-40	c1+c2-	0.396445	no REM
J978Red_5_good	-37.5	c1+c2-	0.522774	no REM
J978Red_5_good	-35	c1+c2-	-0.112741	no REM
J978Red_5_good	-32.5	c1+c2-	-0.753851	no REM
J978Red_5_good	-30	c1+c2-	-0.77483	no REM
J978Red_5_good	-27.5	c1+c2-	-0.537044	no REM
J978Red_5_good	-25	c1+c2-	-0.358429	no REM
J978Red_5_good	-22.5	c1+c2-	-0.36046	no REM
J978Red_5_good	-20	c1+c2-	0.11645	no REM
J978Red_5_good	-17.5	c1+c2-	1.37528	no REM
J978Red_5_good	-15	c1+c2-	2.10387	no REM
J978Red_5_good	-12.5	c1+c2-	1.4968	no REM
J978Red_5_good	-10	c1+c2-	0.311915	no REM
J978Red_5_good	-7.5	c1+c2-	-0.380477	no REM
J978Red_5_good	-5	c1+c2-	-0.30455	no REM
J978Red_5_good	-2.5	c1+c2-	0.270519	no REM
J978Red_5_good	0	c1+c2-	1.40195	no REM
J978Red_5_good	2.5	c1+c2-	2.40876	no REM
J978Red_5_good	5	c1+c2-	1.86228	no REM
J978Red_5_good	7.5	c1+c2-	0.631616	no REM
J978Red_5_good	10	c1+c2-	-0.122821	no REM
J978Red_6_good	-50	c1+c2-	0.347596	no REM
J978Red_6_good	-47.5	c1+c2-	-0.157174	no REM
J978Red_6_good	-45	c1+c2-	-0.534725	no REM
J978Red_6_good	-42.5	c1+c2-	-0.723513	no REM
J978Red_6_good	-40	c1+c2-	-0.786131	no REM
J978Red_6_good	-37.5	c1+c2-	-0.756476	no REM
J978Red_6_good	-35	c1+c2-	-0.841259	no REM
J978Red_6_good	-32.5	c1+c2-	-1.04453	no REM
J978Red_6_good	-30	c1+c2-	-1.14641	no REM
J978Red_6_good	-27.5	c1+c2-	-1.10829	no REM
J978Red_6_good	-25	c1+c2-	-1.05281	no REM
J978Red_6_good	-22.5	c1+c2-	-0.939735	no REM
J978Red_6_good	-20	c1+c2-	-0.614347	no REM
J978Red_6_good	-17.5	c1+c2-	-0.0259163	no REM
J978Red_6_good	-15	c1+c2-	0.601976	no REM
J978Red_6_good	-12.5	c1+c2-	0.567002	no REM
J978Red_6_good	-10	c1+c2-	-0.0727364	no REM
J978Red_6_good	-7.5	c1+c2-	-0.727469	no REM
J978Red_6_good	-5	c1+c2-	-0.922041	no REM
J978Red_6_good	-2.5	c1+c2-	-0.710463	no REM
J978Red_6_good	0	c1+c2-	-0.214862	no REM
J978Red_6_good	2.5	c1+c2-	0.408296	no REM
J978Red_6_good	5	c1+c2-	0.58281	no REM
J978Red_6_good	7.5	c1+c2-	0.248081	no REM
J978Red_6_good	10	c1+c2-	-0.121645	no REM
J978Red_12_good	-50	c1+c2-	1.74898	no REM
J978Red_12_good	-47.5	c1+c2-	0.748453	no REM
J978Red_12_good	-45	c1+c2-	-0.205362	no REM
J978Red_12_good	-42.5	c1+c2-	-0.655668	no REM
J978Red_12_good	-40	c1+c2-	-0.575696	no REM
J978Red_12_good	-37.5	c1+c2-	-0.386949	no REM
J978Red_12_good	-35	c1+c2-	-0.650724	no REM
J978Red_12_good	-32.5	c1+c2-	-0.93303	no REM
J978Red_12_good	-30	c1+c2-	-1.00328	no REM
J978Red_12_good	-27.5	c1+c2-	-0.933082	no REM
J978Red_12_good	-25	c1+c2-	-0.869298	no REM
J978Red_12_good	-22.5	c1+c2-	-0.832987	no REM
J978Red_12_good	-20	c1+c2-	-0.308565	no REM
J978Red_12_good	-17.5	c1+c2-	0.863166	no REM
J978Red_12_good	-15	c1+c2-	1.49717	no REM
J978Red_12_good	-12.5	c1+c2-	0.79351	no REM
J978Red_12_good	-10	c1+c2-	-0.316684	no REM
J978Red_12_good	-7.5	c1+c2-	-0.900053	no REM
J978Red_12_good	-5	c1+c2-	-0.94072	no REM
J978Red_12_good	-2.5	c1+c2-	-0.511492	no REM
J978Red_12_good	0	c1+c2-	0.315493	no REM
J978Red_12_good	2.5	c1+c2-	0.86589	no REM
J978Red_12_good	5	c1+c2-	0.479106	no REM
J978Red_12_good	7.5	c1+c2-	-0.369156	no REM
J978Red_12_good	10	c1+c2-	-0.859602	no REM
J978Red_14_good	-50	c1+c2-	1.09414	no REM
J978Red_14_good	-47.5	c1+c2-	0.557126	no REM
J978Red_14_good	-45	c1+c2-	-0.160473	no REM
J978Red_14_good	-42.5	c1+c2-	-0.428277	no REM
J978Red_14_good	-40	c1+c2-	-0.261012	no REM
J978Red_14_good	-37.5	c1+c2-	-0.0518117	no REM
J978Red_14_good	-35	c1+c2-	-0.283777	no REM
J978Red_14_good	-32.5	c1+c2-	-0.569875	no REM
J978Red_14_good	-30	c1+c2-	-0.651078	no REM
J978Red_14_good	-27.5	c1+c2-	-0.657448	no REM
J978Red_14_good	-25	c1+c2-	-0.649742	no REM
J978Red_14_good	-22.5	c1+c2-	-0.636758	no REM
J978Red_14_good	-20	c1+c2-	-0.583453	no REM
J978Red_14_good	-17.5	c1+c2-	-0.380402	no REM
J978Red_14_good	-15	c1+c2-	-0.186132	no REM
J978Red_14_good	-12.5	c1+c2-	-0.315094	no REM
J978Red_14_good	-10	c1+c2-	-0.527317	no REM
J978Red_14_good	-7.5	c1+c2-	-0.574867	no REM
J978Red_14_good	-5	c1+c2-	-0.490153	no REM
J978Red_14_good	-2.5	c1+c2-	-0.387711	no REM
J978Red_14_good	0	c1+c2-	-0.362849	no REM
J978Red_14_good	2.5	c1+c2-	-0.393612	no REM
J978Red_14_good	5	c1+c2-	-0.44034	no REM
J978Red_14_good	7.5	c1+c2-	-0.542947	no REM
J978Red_14_good	10	c1+c2-	-0.626532	no REM
J978Red_15_good	-50	c1+c2-	2.09348	no REM
J978Red_15_good	-47.5	c1+c2-	1.79176	no REM
J978Red_15_good	-45	c1+c2-	0.380195	no REM
J978Red_15_good	-42.5	c1+c2-	-0.779762	no REM
J978Red_15_good	-40	c1+c2-	-1.05112	no REM
J978Red_15_good	-37.5	c1+c2-	-0.788374	no REM
J978Red_15_good	-35	c1+c2-	-0.567718	no REM
J978Red_15_good	-32.5	c1+c2-	-0.378883	no REM
J978Red_15_good	-30	c1+c2-	-0.106616	no REM
J978Red_15_good	-27.5	c1+c2-	0.182842	no REM
J978Red_15_good	-25	c1+c2-	0.426071	no REM
J978Red_15_good	-22.5	c1+c2-	0.462751	no REM
J978Red_15_good	-20	c1+c2-	0.25218	no REM
J978Red_15_good	-17.5	c1+c2-	-0.0507516	no REM
J978Red_15_good	-15	c1+c2-	0.155009	no REM
J978Red_15_good	-12.5	c1+c2-	0.28689	no REM
J978Red_15_good	-10	c1+c2-	-0.122634	no REM
J978Red_15_good	-7.5	c1+c2-	-0.515659	no REM
J978Red_15_good	-5	c1+c2-	-0.593306	no REM
J978Red_15_good	-2.5	c1+c2-	-0.559922	no REM
J978Red_15_good	0	c1+c2-	-0.510801	no REM
J978Red_15_good	2.5	c1+c2-	-0.541852	no REM
J978Red_15_good	5	c1+c2-	-0.661664	no REM
J978Red_15_good	7.5	c1+c2-	-0.816239	no REM
J978Red_15_good	10	c1+c2-	-0.891626	no REM
J978Red_18_good	-50	c1+c2-	1.08609	no REM
J978Red_18_good	-47.5	c1+c2-	0.476241	no REM
J978Red_18_good	-45	c1+c2-	-0.286492	no REM
J978Red_18_good	-42.5	c1+c2-	-0.712934	no REM
J978Red_18_good	-40	c1+c2-	-0.570208	no REM
J978Red_18_good	-37.5	c1+c2-	-0.24855	no REM
J978Red_18_good	-35	c1+c2-	-0.493419	no REM
J978Red_18_good	-32.5	c1+c2-	-0.829475	no REM
J978Red_18_good	-30	c1+c2-	-0.817185	no REM
J978Red_18_good	-27.5	c1+c2-	-0.72786	no REM
J978Red_18_good	-25	c1+c2-	-0.698201	no REM
J978Red_18_good	-22.5	c1+c2-	-0.771276	no REM
J978Red_18_good	-20	c1+c2-	-0.470118	no REM
J978Red_18_good	-17.5	c1+c2-	0.5205	no REM
J978Red_18_good	-15	c1+c2-	1.30175	no REM
J978Red_18_good	-12.5	c1+c2-	0.941245	no REM
J978Red_18_good	-10	c1+c2-	-0.0518719	no REM
J978Red_18_good	-7.5	c1+c2-	-0.833067	no REM
J978Red_18_good	-5	c1+c2-	-1.0372	no REM
J978Red_18_good	-2.5	c1+c2-	-0.648604	no REM
J978Red_18_good	0	c1+c2-	0.0190228	no REM
J978Red_18_good	2.5	c1+c2-	0.40098	no REM
J978Red_18_good	5	c1+c2-	0.212546	no REM
J978Red_18_good	7.5	c1+c2-	-0.391751	no REM
J978Red_18_good	10	c1+c2-	-0.846917	no REM
J978Red_21_good	-50	c1+c2-	1.65909	no REM
J978Red_21_good	-47.5	c1+c2-	0.653303	no REM
J978Red_21_good	-45	c1+c2-	-0.370797	no REM
J978Red_21_good	-42.5	c1+c2-	-0.684996	no REM
J978Red_21_good	-40	c1+c2-	-0.677485	no REM
J978Red_21_good	-37.5	c1+c2-	-0.58166	no REM
J978Red_21_good	-35	c1+c2-	-0.582331	no REM
J978Red_21_good	-32.5	c1+c2-	-0.687619	no REM
J978Red_21_good	-30	c1+c2-	-0.759454	no REM
J978Red_21_good	-27.5	c1+c2-	-0.768175	no REM
J978Red_21_good	-25	c1+c2-	-0.736557	no REM
J978Red_21_good	-22.5	c1+c2-	-0.657306	no REM
J978Red_21_good	-20	c1+c2-	-0.393582	no REM
J978Red_21_good	-17.5	c1+c2-	0.175338	no REM
J978Red_21_good	-15	c1+c2-	0.47713	no REM
J978Red_21_good	-12.5	c1+c2-	0.0454864	no REM
J978Red_21_good	-10	c1+c2-	-0.477455	no REM
J978Red_21_good	-7.5	c1+c2-	-0.69196	no REM
J978Red_21_good	-5	c1+c2-	-0.659924	no REM
J978Red_21_good	-2.5	c1+c2-	-0.364236	no REM
J978Red_21_good	0	c1+c2-	0.0506559	no REM
J978Red_21_good	2.5	c1+c2-	0.261013	no REM
J978Red_21_good	5	c1+c2-	0.119758	no REM
J978Red_21_good	7.5	c1+c2-	-0.353184	no REM
J978Red_21_good	10	c1+c2-	-0.690127	no REM
J978Red_26_good	-50	c1+c2-	1.02054	no REM
J978Red_26_good	-47.5	c1+c2-	1.44549	no REM
J978Red_26_good	-45	c1+c2-	1.31699	no REM
J978Red_26_good	-42.5	c1+c2-	0.39257	no REM
J978Red_26_good	-40	c1+c2-	-0.408038	no REM
J978Red_26_good	-37.5	c1+c2-	-0.441089	no REM
J978Red_26_good	-35	c1+c2-	-0.0616219	no REM
J978Red_26_good	-32.5	c1+c2-	0.286086	no REM
J978Red_26_good	-30	c1+c2-	0.506732	no REM
J978Red_26_good	-27.5	c1+c2-	0.694541	no REM
J978Red_26_good	-25	c1+c2-	0.521668	no REM
J978Red_26_good	-22.5	c1+c2-	-0.0427362	no REM
J978Red_26_good	-20	c1+c2-	-0.319949	no REM
J978Red_26_good	-17.5	c1+c2-	0.0871171	no REM
J978Red_26_good	-15	c1+c2-	0.0155844	no REM
J978Red_26_good	-12.5	c1+c2-	-0.619175	no REM
J978Red_26_good	-10	c1+c2-	-0.900483	no REM
J978Red_26_good	-7.5	c1+c2-	-0.670456	no REM
J978Red_26_good	-5	c1+c2-	-0.218302	no REM
J978Red_26_good	-2.5	c1+c2-	0.437874	no REM
J978Red_26_good	0	c1+c2-	1.52791	no REM
J978Red_26_good	2.5	c1+c2-	1.902	no REM
J978Red_26_good	5	c1+c2-	1.17048	no REM
J978Red_26_good	7.5	c1+c2-	0.163894	no REM
J978Red_26_good	10	c1+c2-	-0.410107	no REM
J978Red_28_good	-50	c1+c2-	0.361152	no REM
J978Red_28_good	-47.5	c1+c2-	1.6382	no REM
J978Red_28_good	-45	c1+c2-	2.387	no REM
J978Red_28_good	-42.5	c1+c2-	1.42176	no REM
J978Red_28_good	-40	c1+c2-	0.04766	no REM
J978Red_28_good	-37.5	c1+c2-	-0.234154	no REM
J978Red_28_good	-35	c1+c2-	0.358457	no REM
J978Red_28_good	-32.5	c1+c2-	0.452831	no REM
J978Red_28_good	-30	c1+c2-	-0.0227818	no REM
J978Red_28_good	-27.5	c1+c2-	0.06186	no REM
J978Red_28_good	-25	c1+c2-	0.595568	no REM
J978Red_28_good	-22.5	c1+c2-	0.507756	no REM
J978Red_28_good	-20	c1+c2-	-0.158134	no REM
J978Red_28_good	-17.5	c1+c2-	-0.371837	no REM
J978Red_28_good	-15	c1+c2-	-0.240718	no REM
J978Red_28_good	-12.5	c1+c2-	0.14026	no REM
J978Red_28_good	-10	c1+c2-	0.542857	no REM
J978Red_28_good	-7.5	c1+c2-	0.80191	no REM
J978Red_28_good	-5	c1+c2-	0.808962	no REM
J978Red_28_good	-2.5	c1+c2-	0.708251	no REM
J978Red_28_good	0	c1+c2-	0.819569	no REM
J978Red_28_good	2.5	c1+c2-	0.449472	no REM
J978Red_28_good	5	c1+c2-	-0.434402	no REM
J978Red_28_good	7.5	c1+c2-	-0.813575	no REM
J978Red_28_good	10	c1+c2-	-0.291082	no REM
J978Red_29_good	-50	c1+c2-	1.16814	no REM
J978Red_29_good	-47.5	c1+c2-	2.06754	no REM
J978Red_29_good	-45	c1+c2-	1.49516	no REM
J978Red_29_good	-42.5	c1+c2-	0.149022	no REM
J978Red_29_good	-40	c1+c2-	-0.417328	no REM
J978Red_29_good	-37.5	c1+c2-	0.100614	no REM
J978Red_29_good	-35	c1+c2-	0.715813	no REM
J978Red_29_good	-32.5	c1+c2-	0.880646	no REM
J978Red_29_good	-30	c1+c2-	0.898474	no REM
J978Red_29_good	-27.5	c1+c2-	1.0932	no REM
J978Red_29_good	-25	c1+c2-	1.01576	no REM
J978Red_29_good	-22.5	c1+c2-	0.319497	no REM
J978Red_29_good	-20	c1+c2-	-0.278506	no REM
J978Red_29_good	-17.5	c1+c2-	-0.490538	no REM
J978Red_29_good	-15	c1+c2-	-0.161669	no REM
J978Red_29_good	-12.5	c1+c2-	0.264184	no REM
J978Red_29_good	-10	c1+c2-	0.161709	no REM
J978Red_29_good	-7.5	c1+c2-	-0.232293	no REM
J978Red_29_good	-5	c1+c2-	-0.282083	no REM
J978Red_29_good	-2.5	c1+c2-	0.0231445	no REM
J978Red_29_good	0	c1+c2-	0.466097	no REM
J978Red_29_good	2.5	c1+c2-	0.631165	no REM
J978Red_29_good	5	c1+c2-	0.499194	no REM
J978Red_29_good	7.5	c1+c2-	0.460082	no REM
J978Red_29_good	10	c1+c2-	0.630482	no REM
J978Red_32_good	-50	c1+c2-	0.367845	no REM
J978Red_32_good	-47.5	c1+c2-	0.181376	no REM
J978Red_32_good	-45	c1+c2-	-0.0817177	no REM
J978Red_32_good	-42.5	c1+c2-	-0.176674	no REM
J978Red_32_good	-40	c1+c2-	-0.143481	no REM
J978Red_32_good	-37.5	c1+c2-	0.0176915	no REM
J978Red_32_good	-35	c1+c2-	0.0618075	no REM
J978Red_32_good	-32.5	c1+c2-	-0.264665	no REM
J978Red_32_good	-30	c1+c2-	-0.267941	no REM
J978Red_32_good	-27.5	c1+c2-	0.00272048	no REM
J978Red_32_good	-25	c1+c2-	-0.126974	no REM
J978Red_32_good	-22.5	c1+c2-	-0.420132	no REM
J978Red_32_good	-20	c1+c2-	-0.485608	no REM
J978Red_32_good	-17.5	c1+c2-	-0.319042	no REM
J978Red_32_good	-15	c1+c2-	-0.00863852	no REM
J978Red_32_good	-12.5	c1+c2-	0.110032	no REM
J978Red_32_good	-10	c1+c2-	-0.084787	no REM
J978Red_32_good	-7.5	c1+c2-	-0.439087	no REM
J978Red_32_good	-5	c1+c2-	-0.489382	no REM
J978Red_32_good	-2.5	c1+c2-	-0.0201757	no REM
J978Red_32_good	0	c1+c2-	0.713784	no REM
J978Red_32_good	2.5	c1+c2-	1.01481	no REM
J978Red_32_good	5	c1+c2-	0.716491	no REM
J978Red_32_good	7.5	c1+c2-	0.265845	no REM
J978Red_32_good	10	c1+c2-	-0.0415467	no REM
J978Red_38_good	-50	c1+c2-	0.288359	no REM
J978Red_38_good	-47.5	c1+c2-	1.08355	no REM
J978Red_38_good	-45	c1+c2-	1.48138	no REM
J978Red_38_good	-42.5	c1+c2-	1.13225	no REM
J978Red_38_good	-40	c1+c2-	0.344369	no REM
J978Red_38_good	-37.5	c1+c2-	-0.161701	no REM
J978Red_38_good	-35	c1+c2-	0.052087	no REM
J978Red_38_good	-32.5	c1+c2-	0.161646	no REM
J978Red_38_good	-30	c1+c2-	-0.174378	no REM
J978Red_38_good	-27.5	c1+c2-	-0.452513	no REM
J978Red_38_good	-25	c1+c2-	-0.625153	no REM
J978Red_38_good	-22.5	c1+c2-	-0.81066	no REM
J978Red_38_good	-20	c1+c2-	-0.764133	no REM
J978Red_38_good	-17.5	c1+c2-	-0.387499	no REM
J978Red_38_good	-15	c1+c2-	-0.245506	no REM
J978Red_38_good	-12.5	c1+c2-	-0.337519	no REM
J978Red_38_good	-10	c1+c2-	-0.381689	no REM
J978Red_38_good	-7.5	c1+c2-	-0.434625	no REM
J978Red_38_good	-5	c1+c2-	-0.536483	no REM
J978Red_38_good	-2.5	c1+c2-	-0.28462	no REM
J978Red_38_good	0	c1+c2-	0.681102	no REM
J978Red_38_good	2.5	c1+c2-	1.29997	no REM
J978Red_38_good	5	c1+c2-	0.798749	no REM
J978Red_38_good	7.5	c1+c2-	-0.259838	no REM
J978Red_38_good	10	c1+c2-	-1.08964	no REM
J978Red_209_good	-50	c1+c2+	-0.308826	no REM
J978Red_209_good	-47.5	c1+c2+	-0.331549	no REM
J978Red_209_good	-45	c1+c2+	-0.0371309	no REM
J978Red_209_good	-42.5	c1+c2+	0.488246	no REM
J978Red_209_good	-40	c1+c2+	0.814144	no REM
J978Red_209_good	-37.5	c1+c2+	0.629068	no REM
J978Red_209_good	-35	c1+c2+	0.204032	no REM
J978Red_209_good	-32.5	c1+c2+	-0.101999	no REM
J978Red_209_good	-30	c1+c2+	-0.0980219	no REM
J978Red_209_good	-27.5	c1+c2+	0.100183	no REM
J978Red_209_good	-25	c1+c2+	0.44955	no REM
J978Red_209_good	-22.5	c1+c2+	1.02051	no REM
J978Red_209_good	-20	c1+c2+	1.3641	no REM
J978Red_209_good	-17.5	c1+c2+	0.858917	no REM
J978Red_209_good	-15	c1+c2+	0.115258	no REM
J978Red_209_good	-12.5	c1+c2+	-0.350864	no REM
J978Red_209_good	-10	c1+c2+	-0.516081	no REM
J978Red_209_good	-7.5	c1+c2+	-0.488317	no REM
J978Red_209_good	-5	c1+c2+	-0.410893	no REM
J978Red_209_good	-2.5	c1+c2+	-0.429712	no REM
J978Red_209_good	0	c1+c2+	-0.479689	no REM
J978Red_209_good	2.5	c1+c2+	-0.484938	no REM
J978Red_209_good	5	c1+c2+	-0.376623	no REM
J978Red_209_good	7.5	c1+c2+	0.0613775	no REM
J978Red_209_good	10	c1+c2+	0.539444	no REM
J978Red_212_good	-50	c1+c2+	-0.236059	no REM
J978Red_212_good	-47.5	c1+c2+	-0.28142	no REM
J978Red_212_good	-45	c1+c2+	-0.280402	no REM
J978Red_212_good	-42.5	c1+c2+	-0.261825	no REM
J978Red_212_good	-40	c1+c2+	-0.246217	no REM
J978Red_212_good	-37.5	c1+c2+	-0.261811	no REM
J978Red_212_good	-35	c1+c2+	-0.278378	no REM
J978Red_212_good	-32.5	c1+c2+	-0.257243	no REM
J978Red_212_good	-30	c1+c2+	-0.144927	no REM
J978Red_212_good	-27.5	c1+c2+	0.040915	no REM
J978Red_212_good	-25	c1+c2+	0.222813	no REM
J978Red_212_good	-22.5	c1+c2+	0.347037	no REM
J978Red_212_good	-20	c1+c2+	0.244158	no REM
J978Red_212_good	-17.5	c1+c2+	0.0086859	no REM
J978Red_212_good	-15	c1+c2+	-0.182568	no REM
J978Red_212_good	-12.5	c1+c2+	-0.267724	no REM
J978Red_212_good	-10	c1+c2+	-0.283481	no REM
J978Red_212_good	-7.5	c1+c2+	-0.26791	no REM
J978Red_212_good	-5	c1+c2+	-0.187127	no REM
J978Red_212_good	-2.5	c1+c2+	-0.046636	no REM
J978Red_212_good	0	c1+c2+	-0.0153791	no REM
J978Red_212_good	2.5	c1+c2+	-0.149237	no REM
J978Red_212_good	5	c1+c2+	-0.250076	no REM
J978Red_212_good	7.5	c1+c2+	-0.224302	no REM
J978Red_212_good	10	c1+c2+	-0.059047	no REM
J978Red_215_good	-50	c1+c2-	0.208022	no REM
J978Red_215_good	-47.5	c1+c2-	0.129083	no REM
J978Red_215_good	-45	c1+c2-	-0.0836269	no REM
J978Red_215_good	-42.5	c1+c2-	-0.436272	no REM
J978Red_215_good	-40	c1+c2-	-0.583223	no REM
J978Red_215_good	-37.5	c1+c2-	-0.494847	no REM
J978Red_215_good	-35	c1+c2-	-0.388497	no REM
J978Red_215_good	-32.5	c1+c2-	-0.286831	no REM
J978Red_215_good	-30	c1+c2-	-0.271276	no REM
J978Red_215_good	-27.5	c1+c2-	-0.272034	no REM
J978Red_215_good	-25	c1+c2-	-0.488775	no REM
J978Red_215_good	-22.5	c1+c2-	-0.853956	no REM
J978Red_215_good	-20	c1+c2-	-1.01474	no REM
J978Red_215_good	-17.5	c1+c2-	-0.334302	no REM
J978Red_215_good	-15	c1+c2-	1.14836	no REM
J978Red_215_good	-12.5	c1+c2-	1.81079	no REM
J978Red_215_good	-10	c1+c2-	1.14141	no REM
J978Red_215_good	-7.5	c1+c2-	0.103295	no REM
J978Red_215_good	-5	c1+c2-	-0.343173	no REM
J978Red_215_good	-2.5	c1+c2-	-0.125469	no REM
J978Red_215_good	0	c1+c2-	0.562426	no REM
J978Red_215_good	2.5	c1+c2-	1.52868	no REM
J978Red_215_good	5	c1+c2-	1.33604	no REM
J978Red_215_good	7.5	c1+c2-	0.434525	no REM
J978Red_215_good	10	c1+c2-	-0.0129775	no REM
J978Red_217_good	-50	c1+c2-	1.06903	no REM
J978Red_217_good	-47.5	c1+c2-	0.522898	no REM
J978Red_217_good	-45	c1+c2-	-0.253006	no REM
J978Red_217_good	-42.5	c1+c2-	-0.694392	no REM
J978Red_217_good	-40	c1+c2-	-0.635669	no REM
J978Red_217_good	-37.5	c1+c2-	-0.316699	no REM
J978Red_217_good	-35	c1+c2-	-0.298166	no REM
J978Red_217_good	-32.5	c1+c2-	-0.503108	no REM
J978Red_217_good	-30	c1+c2-	-0.623674	no REM
J978Red_217_good	-27.5	c1+c2-	-0.610148	no REM
J978Red_217_good	-25	c1+c2-	-0.578229	no REM
J978Red_217_good	-22.5	c1+c2-	-0.637311	no REM
J978Red_217_good	-20	c1+c2-	-0.156632	no REM
J978Red_217_good	-17.5	c1+c2-	0.857348	no REM
J978Red_217_good	-15	c1+c2-	1.30788	no REM
J978Red_217_good	-12.5	c1+c2-	0.695969	no REM
J978Red_217_good	-10	c1+c2-	-0.285592	no REM
J978Red_217_good	-7.5	c1+c2-	-0.857799	no REM
J978Red_217_good	-5	c1+c2-	-0.92573	no REM
J978Red_217_good	-2.5	c1+c2-	-0.550393	no REM
J978Red_217_good	0	c1+c2-	0.137253	no REM
J978Red_217_good	2.5	c1+c2-	0.620498	no REM
J978Red_217_good	5	c1+c2-	0.436067	no REM
J978Red_217_good	7.5	c1+c2-	-0.227184	no REM
J978Red_217_good	10	c1+c2-	-0.640015	no REM
J978Red_218_good	-50	c1+c2-	-0.0543115	no REM
J978Red_218_good	-47.5	c1+c2-	-0.057921	no REM
J978Red_218_good	-45	c1+c2-	-0.058071	no REM
J978Red_218_good	-42.5	c1+c2-	-0.0581124	no REM
J978Red_218_good	-40	c1+c2-	-0.0581525	no REM
J978Red_218_good	-37.5	c1+c2-	-0.0581926	no REM
J978Red_218_good	-35	c1+c2-	-0.0582327	no REM
J978Red_218_good	-32.5	c1+c2-	-0.0582728	no REM
J978Red_218_good	-30	c1+c2-	-0.0583129	no REM
J978Red_218_good	-27.5	c1+c2-	-0.058353	no REM
J978Red_218_good	-25	c1+c2-	-0.0583931	no REM
J978Red_218_good	-22.5	c1+c2-	-0.0584332	no REM
J978Red_218_good	-20	c1+c2-	-0.0584733	no REM
J978Red_218_good	-17.5	c1+c2-	-0.0585134	no REM
J978Red_218_good	-15	c1+c2-	-0.0585535	no REM
J978Red_218_good	-12.5	c1+c2-	-0.058593	no REM
J978Red_218_good	-10	c1+c2-	-0.0585782	no REM
J978Red_218_good	-7.5	c1+c2-	-0.0568336	no REM
J978Red_218_good	-5	c1+c2-	-0.0362951	no REM
J978Red_218_good	-2.5	c1+c2-	0.041722	no REM
J978Red_218_good	0	c1+c2-	0.107027	no REM
J978Red_218_good	2.5	c1+c2-	0.0471607	no REM
J978Red_218_good	5	c1+c2-	0.0308009	no REM
J978Red_218_good	7.5	c1+c2-	0.244348	no REM
J978Red_218_good	10	c1+c2-	0.438064	no REM
J978Red_220_good	-50	c1+c2+	-0.225208	no REM
J978Red_220_good	-47.5	c1+c2+	-0.357188	no REM
J978Red_220_good	-45	c1+c2+	-0.298674	no REM
J978Red_220_good	-42.5	c1+c2+	-0.0304236	no REM
J978Red_220_good	-40	c1+c2+	0.224766	no REM
J978Red_220_good	-37.5	c1+c2+	0.24442	no REM
J978Red_220_good	-35	c1+c2+	0.18241	no REM
J978Red_220_good	-32.5	c1+c2+	0.0388135	no REM
J978Red_220_good	-30	c1+c2+	-0.0671391	no REM
J978Red_220_good	-27.5	c1+c2+	0.087101	no REM
J978Red_220_good	-25	c1+c2+	0.540235	no REM
J978Red_220_good	-22.5	c1+c2+	1.11731	no REM
J978Red_220_good	-20	c1+c2+	1.34575	no REM
J978Red_220_good	-17.5	c1+c2+	0.774961	no REM
J978Red_220_good	-15	c1+c2+	6.71e-05	no REM
J978Red_220_good	-12.5	c1+c2+	-0.356708	no REM
J978Red_220_good	-10	c1+c2+	-0.410536	no REM
J978Red_220_good	-7.5	c1+c2+	-0.342652	no REM
J978Red_220_good	-5	c1+c2+	-0.201765	no REM
J978Red_220_good	-2.5	c1+c2+	-0.138304	no REM
J978Red_220_good	0	c1+c2+	-0.245317	no REM
J978Red_220_good	2.5	c1+c2+	-0.370006	no REM
J978Red_220_good	5	c1+c2+	-0.38638	no REM
J978Red_220_good	7.5	c1+c2+	-0.249276	no REM
J978Red_220_good	10	c1+c2+	-0.0356751	no REM
J978Red_222_good	-50	c1-c2-	0.23639	no REM
J978Red_222_good	-47.5	c1-c2-	0.00959958	no REM
J978Red_222_good	-45	c1-c2-	0.0922201	no REM
J978Red_222_good	-42.5	c1-c2-	0.380582	no REM
J978Red_222_good	-40	c1-c2-	0.679268	no REM
J978Red_222_good	-37.5	c1-c2-	0.572928	no REM
J978Red_222_good	-35	c1-c2-	0.337578	no REM
J978Red_222_good	-32.5	c1-c2-	0.241081	no REM
J978Red_222_good	-30	c1-c2-	0.306806	no REM
J978Red_222_good	-27.5	c1-c2-	0.569412	no REM
J978Red_222_good	-25	c1-c2-	0.831341	no REM
J978Red_222_good	-22.5	c1-c2-	0.888805	no REM
J978Red_222_good	-20	c1-c2-	0.753947	no REM
J978Red_222_good	-17.5	c1-c2-	0.395832	no REM
J978Red_222_good	-15	c1-c2-	-0.126507	no REM
J978Red_222_good	-12.5	c1-c2-	-0.506686	no REM
J978Red_222_good	-10	c1-c2-	-0.463503	no REM
J978Red_222_good	-7.5	c1-c2-	-0.137409	no REM
J978Red_222_good	-5	c1-c2-	0.277627	no REM
J978Red_222_good	-2.5	c1-c2-	0.842028	no REM
J978Red_222_good	0	c1-c2-	0.845171	no REM
J978Red_222_good	2.5	c1-c2-	0.319521	no REM
J978Red_222_good	5	c1-c2-	0.0980602	no REM
J978Red_222_good	7.5	c1-c2-	0.140487	no REM
J978Red_222_good	10	c1-c2-	0.202822	no REM
J978Red_225_good	-50	c1+c2-	1.01729	no REM
J978Red_225_good	-47.5	c1+c2-	0.860924	no REM
J978Red_225_good	-45	c1+c2-	0.540433	no REM
J978Red_225_good	-42.5	c1+c2-	-0.0156301	no REM
J978Red_225_good	-40	c1+c2-	-0.477712	no REM
J978Red_225_good	-37.5	c1+c2-	-0.569302	no REM
J978Red_225_good	-35	c1+c2-	-0.765074	no REM
J978Red_225_good	-32.5	c1+c2-	-1.1761	no REM
J978Red_225_good	-30	c1+c2-	-1.28967	no REM
J978Red_225_good	-27.5	c1+c2-	-1.18149	no REM
J978Red_225_good	-25	c1+c2-	-1.20276	no REM
J978Red_225_good	-22.5	c1+c2-	-1.22056	no REM
J978Red_225_good	-20	c1+c2-	-0.664758	no REM
J978Red_225_good	-17.5	c1+c2-	0.391382	no REM
J978Red_225_good	-15	c1+c2-	0.998618	no REM
J978Red_225_good	-12.5	c1+c2-	0.639931	no REM
J978Red_225_good	-10	c1+c2-	-0.128844	no REM
J978Red_225_good	-7.5	c1+c2-	-0.834214	no REM
J978Red_225_good	-5	c1+c2-	-1.08935	no REM
J978Red_225_good	-2.5	c1+c2-	-0.444993	no REM
J978Red_225_good	0	c1+c2-	0.593851	no REM
J978Red_225_good	2.5	c1+c2-	0.953537	no REM
J978Red_225_good	5	c1+c2-	0.561071	no REM
J978Red_225_good	7.5	c1+c2-	-0.151809	no REM
J978Red_225_good	10	c1+c2-	-0.856267	no REM
J978Red_226_good	-50	c1+c2-	-0.0446443	no REM
J978Red_226_good	-47.5	c1+c2-	-0.0446907	no REM
J978Red_226_good	-45	c1+c2-	-0.0447371	no REM
J978Red_226_good	-42.5	c1+c2-	-0.0447835	no REM
J978Red_226_good	-40	c1+c2-	-0.0448299	no REM
J978Red_226_good	-37.5	c1+c2-	-0.0448763	no REM
J978Red_226_good	-35	c1+c2-	-0.0449227	no REM
J978Red_226_good	-32.5	c1+c2-	-0.0449691	no REM
J978Red_226_good	-30	c1+c2-	-0.0450155	no REM
J978Red_226_good	-27.5	c1+c2-	-0.0450619	no REM
J978Red_226_good	-25	c1+c2-	-0.0451083	no REM
J978Red_226_good	-22.5	c1+c2-	-0.0451547	no REM
J978Red_226_good	-20	c1+c2-	-0.0452011	no REM
J978Red_226_good	-17.5	c1+c2-	-0.0452475	no REM
J978Red_226_good	-15	c1+c2-	-0.0452938	no REM
J978Red_226_good	-12.5	c1+c2-	-0.0453402	no REM
J978Red_226_good	-10	c1+c2-	-0.0453866	no REM
J978Red_226_good	-7.5	c1+c2-	-0.045433	no REM
J978Red_226_good	-5	c1+c2-	-0.0454794	no REM
J978Red_226_good	-2.5	c1+c2-	-0.0455258	no REM
J978Red_226_good	0	c1+c2-	-0.0455722	no REM
J978Red_226_good	2.5	c1+c2-	-0.0456186	no REM
J978Red_226_good	5	c1+c2-	-0.045665	no REM
J978Red_226_good	7.5	c1+c2-	-0.0457114	no REM
J978Red_226_good	10	c1+c2-	-0.0457578	no REM
J978Red_227_good	-50	c1+c2-	-0.118742	no REM
J978Red_227_good	-47.5	c1+c2-	-0.115204	no REM
J978Red_227_good	-45	c1+c2-	-0.100509	no REM
J978Red_227_good	-42.5	c1+c2-	-0.116196	no REM
J978Red_227_good	-40	c1+c2-	-0.129958	no REM
J978Red_227_good	-37.5	c1+c2-	-0.110772	no REM
J978Red_227_good	-35	c1+c2-	-0.0759699	no REM
J978Red_227_good	-32.5	c1+c2-	-0.0760261	no REM
J978Red_227_good	-30	c1+c2-	-0.111354	no REM
J978Red_227_good	-27.5	c1+c2-	-0.135694	no REM
J978Red_227_good	-25	c1+c2-	-0.141246	no REM
J978Red_227_good	-22.5	c1+c2-	-0.141742	no REM
J978Red_227_good	-20	c1+c2-	-0.141798	no REM
J978Red_227_good	-17.5	c1+c2-	-0.141841	no REM
J978Red_227_good	-15	c1+c2-	-0.141884	no REM
J978Red_227_good	-12.5	c1+c2-	-0.141926	no REM
J978Red_227_good	-10	c1+c2-	-0.141969	no REM
J978Red_227_good	-7.5	c1+c2-	-0.141998	no REM
J978Red_227_good	-5	c1+c2-	-0.141601	no REM
J978Red_227_good	-2.5	c1+c2-	-0.136575	no REM
J978Red_227_good	0	c1+c2-	-0.117389	no REM
J978Red_227_good	2.5	c1+c2-	-0.101375	no REM
J978Red_227_good	5	c1+c2-	-0.117433	no REM
J978Red_227_good	7.5	c1+c2-	-0.135385	no REM
J978Red_227_good	10	c1+c2-	-0.125234	no REM
J978Red_228_good	-50	c1+c2-	-0.227534	no REM
J978Red_228_good	-47.5	c1+c2-	-0.499719	no REM
J978Red_228_good	-45	c1+c2-	-0.423273	no REM
J978Red_228_good	-42.5	c1+c2-	-0.65958	no REM
J978Red_228_good	-40	c1+c2-	-1.06573	no REM
J978Red_228_good	-37.5	c1+c2-	-1.09938	no REM
J978Red_228_good	-35	c1+c2-	-1.28858	no REM
J978Red_228_good	-32.5	c1+c2-	-1.69049	no REM
J978Red_228_good	-30	c1+c2-	-1.46729	no REM
J978Red_228_good	-27.5	c1+c2-	-0.881001	no REM
J978Red_228_good	-25	c1+c2-	-0.68391	no REM
J978Red_228_good	-22.5	c1+c2-	-0.518715	no REM
J978Red_228_good	-20	c1+c2-	0.182325	no REM
J978Red_228_good	-17.5	c1+c2-	0.825326	no REM
J978Red_228_good	-15	c1+c2-	0.80345	no REM
J978Red_228_good	-12.5	c1+c2-	0.57823	no REM
J978Red_228_good	-10	c1+c2-	0.216185	no REM
J978Red_228_good	-7.5	c1+c2-	-0.54177	no REM
J978Red_228_good	-5	c1+c2-	-1.0541	no REM
J978Red_228_good	-2.5	c1+c2-	-0.532614	no REM
J978Red_228_good	0	c1+c2-	0.248699	no REM
J978Red_228_good	2.5	c1+c2-	0.477879	no REM
J978Red_228_good	5	c1+c2-	0.234403	no REM
J978Red_228_good	7.5	c1+c2-	-0.12731	no REM
J978Red_228_good	10	c1+c2-	-0.187338	no REM
J978Red_231_good	-50	c1+c2-	-0.632168	no REM
J978Red_231_good	-47.5	c1+c2-	-0.585677	no REM
J978Red_231_good	-45	c1+c2-	-0.394641	no REM
J978Red_231_good	-42.5	c1+c2-	0.0289625	no REM
J978Red_231_good	-40	c1+c2-	0.372041	no REM
J978Red_231_good	-37.5	c1+c2-	0.238676	no REM
J978Red_231_good	-35	c1+c2-	-0.027831	no REM
J978Red_231_good	-32.5	c1+c2-	-0.182977	no REM
J978Red_231_good	-30	c1+c2-	-0.417624	no REM
J978Red_231_good	-27.5	c1+c2-	-0.475313	no REM
J978Red_231_good	-25	c1+c2-	-0.271325	no REM
J978Red_231_good	-22.5	c1+c2-	-0.277243	no REM
J978Red_231_good	-20	c1+c2-	-0.539173	no REM
J978Red_231_good	-17.5	c1+c2-	-0.769975	no REM
J978Red_231_good	-15	c1+c2-	-0.670172	no REM
J978Red_231_good	-12.5	c1+c2-	-0.251384	no REM
J978Red_231_good	-10	c1+c2-	0.15744	no REM
J978Red_231_good	-7.5	c1+c2-	0.284167	no REM
J978Red_231_good	-5	c1+c2-	0.152179	no REM
J978Red_231_good	-2.5	c1+c2-	-0.178436	no REM
J978Red_231_good	0	c1+c2-	-0.620826	no REM
J978Red_231_good	2.5	c1+c2-	-0.825989	no REM
J978Red_231_good	5	c1+c2-	-0.58315	no REM
J978Red_231_good	7.5	c1+c2-	-0.137201	no REM
J978Red_231_good	10	c1+c2-	0.11145	no REM
J978Red_239_good	-50	c1+c2-	-0.203881	no REM
J978Red_239_good	-47.5	c1+c2-	-0.219998	no REM
J978Red_239_good	-45	c1+c2-	-0.224274	no REM
J978Red_239_good	-42.5	c1+c2-	-0.224677	no REM
J978Red_239_good	-40	c1+c2-	-0.224724	no REM
J978Red_239_good	-37.5	c1+c2-	-0.22476	no REM
J978Red_239_good	-35	c1+c2-	-0.224796	no REM
J978Red_239_good	-32.5	c1+c2-	-0.224832	no REM
J978Red_239_good	-30	c1+c2-	-0.224868	no REM
J978Red_239_good	-27.5	c1+c2-	-0.224904	no REM
J978Red_239_good	-25	c1+c2-	-0.224929	no REM
J978Red_239_good	-22.5	c1+c2-	-0.224597	no REM
J978Red_239_good	-20	c1+c2-	-0.220393	no REM
J978Red_239_good	-17.5	c1+c2-	-0.204348	no REM
J978Red_239_good	-15	c1+c2-	-0.190955	no REM
J978Red_239_good	-12.5	c1+c2-	-0.20442	no REM
J978Red_239_good	-10	c1+c2-	-0.220525	no REM
J978Red_239_good	-7.5	c1+c2-	-0.224433	no REM
J978Red_239_good	-5	c1+c2-	-0.220586	no REM
J978Red_239_good	-2.5	c1+c2-	-0.204184	no REM
J978Red_239_good	0	c1+c2-	-0.186552	no REM
J978Red_239_good	2.5	c1+c2-	-0.183935	no REM
J978Red_239_good	5	c1+c2-	-0.186624	no REM
J978Red_239_good	7.5	c1+c2-	-0.204328	no REM
J978Red_239_good	10	c1+c2-	-0.220813	no REM
J978Red_240_good	-50	c1+c2-	0.359142	no REM
J978Red_240_good	-47.5	c1+c2-	-0.0194963	no REM
J978Red_240_good	-45	c1+c2-	-0.462925	no REM
J978Red_240_good	-42.5	c1+c2-	-0.462998	no REM
J978Red_240_good	-40	c1+c2-	-0.0197131	no REM
J978Red_240_good	-37.5	c1+c2-	0.358781	no REM
J978Red_240_good	-35	c1+c2-	-0.0201806	no REM
J978Red_240_good	-32.5	c1+c2-	-0.473984	no REM
J978Red_240_good	-30	c1+c2-	-0.593667	no REM
J978Red_240_good	-27.5	c1+c2-	-0.603156	no REM
J978Red_240_good	-25	c1+c2-	-0.572425	no REM
J978Red_240_good	-22.5	c1+c2-	-0.213635	no REM
J978Red_240_good	-20	c1+c2-	1.14749	no REM
J978Red_240_good	-17.5	c1+c2-	2.28407	no REM
J978Red_240_good	-15	c1+c2-	1.14735	no REM
J978Red_240_good	-12.5	c1+c2-	-0.213601	no REM
J978Red_240_good	-10	c1+c2-	-0.562165	no REM
J978Red_240_good	-7.5	c1+c2-	-0.473738	no REM
J978Red_240_good	-5	c1+c2-	-0.0210371	no REM
J978Red_240_good	-2.5	c1+c2-	0.357766	no REM
J978Red_240_good	0	c1+c2-	-0.0211924	no REM
J978Red_240_good	2.5	c1+c2-	-0.474996	no REM
J978Red_240_good	5	c1+c2-	-0.59469	no REM
J978Red_240_good	7.5	c1+c2-	-0.605137	no REM
J978Red_240_good	10	c1+c2-	-0.605528	no REM
J978Red_251_good	-50	c1+c2-	-1.23502	no REM
J978Red_251_good	-47.5	c1+c2-	-1.19794	no REM
J978Red_251_good	-45	c1+c2-	-1.14233	no REM
J978Red_251_good	-42.5	c1+c2-	-1.1919	no REM
J978Red_251_good	-40	c1+c2-	-1.29444	no REM
J978Red_251_good	-37.5	c1+c2-	-1.30855	no REM
J978Red_251_good	-35	c1+c2-	-1.25922	no REM
J978Red_251_good	-32.5	c1+c2-	-1.28209	no REM
J978Red_251_good	-30	c1+c2-	-1.38785	no REM
J978Red_251_good	-27.5	c1+c2-	-1.5137	no REM
J978Red_251_good	-25	c1+c2-	-1.58103	no REM
J978Red_251_good	-22.5	c1+c2-	-1.56116	no REM
J978Red_251_good	-20	c1+c2-	-1.49537	no REM
J978Red_251_good	-17.5	c1+c2-	-1.39074	no REM
J978Red_251_good	-15	c1+c2-	-1.24838	no REM
J978Red_251_good	-12.5	c1+c2-	-1.12475	no REM
J978Red_251_good	-10	c1+c2-	-1.08571	no REM
J978Red_251_good	-7.5	c1+c2-	-1.11155	no REM
J978Red_251_good	-5	c1+c2-	-1.12141	no REM
J978Red_251_good	-2.5	c1+c2-	-1.17619	no REM
J978Red_251_good	0	c1+c2-	-1.28742	no REM
J978Red_251_good	2.5	c1+c2-	-1.30329	no REM
J978Red_251_good	5	c1+c2-	-1.24134	no REM
J978Red_251_good	7.5	c1+c2-	-1.19317	no REM
J978Red_251_good	10	c1+c2-	-1.15402	no REM
J978Red_258_good	-50	c1+c2-	-1.42911	no REM
J978Red_258_good	-47.5	c1+c2-	-1.42907	no REM
J978Red_258_good	-45	c1+c2-	-1.42903	no REM
J978Red_258_good	-42.5	c1+c2-	-1.42899	no REM
J978Red_258_good	-40	c1+c2-	-1.42894	no REM
J978Red_258_good	-37.5	c1+c2-	-1.4289	no REM
J978Red_258_good	-35	c1+c2-	-1.42886	no REM
J978Red_258_good	-32.5	c1+c2-	-1.42882	no REM
J978Red_258_good	-30	c1+c2-	-1.42878	no REM
J978Red_258_good	-27.5	c1+c2-	-1.42874	no REM
J978Red_258_good	-25	c1+c2-	-1.4287	no REM
J978Red_258_good	-22.5	c1+c2-	-1.42866	no REM
J978Red_258_good	-20	c1+c2-	-1.42861	no REM
J978Red_258_good	-17.5	c1+c2-	-1.42857	no REM
J978Red_258_good	-15	c1+c2-	-1.42853	no REM
J978Red_258_good	-12.5	c1+c2-	-1.42849	no REM
J978Red_258_good	-10	c1+c2-	-1.42845	no REM
J978Red_258_good	-7.5	c1+c2-	-1.42841	no REM
J978Red_258_good	-5	c1+c2-	-1.42837	no REM
J978Red_258_good	-2.5	c1+c2-	-1.42833	no REM
J978Red_258_good	0	c1+c2-	-1.42828	no REM
J978Red_258_good	2.5	c1+c2-	-1.42824	no REM
J978Red_258_good	5	c1+c2-	-1.4282	no REM
J978Red_258_good	7.5	c1+c2-	-1.42816	no REM
J978Red_258_good	10	c1+c2-	-1.42812	no REM
J978Red_265_good	-50	c1+c2+	-0.0964235	no REM
J978Red_265_good	-47.5	c1+c2+	-0.210465	no REM
J978Red_265_good	-45	c1+c2+	-0.15592	no REM
J978Red_265_good	-42.5	c1+c2+	-0.0435543	no REM
J978Red_265_good	-40	c1+c2+	0.0558817	no REM
J978Red_265_good	-37.5	c1+c2+	0.223688	no REM
J978Red_265_good	-35	c1+c2+	0.29277	no REM
J978Red_265_good	-32.5	c1+c2+	0.0624657	no REM
J978Red_265_good	-30	c1+c2+	-0.0271419	no REM
J978Red_265_good	-27.5	c1+c2+	0.169048	no REM
J978Red_265_good	-25	c1+c2+	0.453491	no REM
J978Red_265_good	-22.5	c1+c2+	0.723689	no REM
J978Red_265_good	-20	c1+c2+	0.677534	no REM
J978Red_265_good	-17.5	c1+c2+	0.190876	no REM
J978Red_265_good	-15	c1+c2+	-0.214895	no REM
J978Red_265_good	-12.5	c1+c2+	-0.337846	no REM
J978Red_265_good	-10	c1+c2+	-0.342046	no REM
J978Red_265_good	-7.5	c1+c2+	-0.270667	no REM
J978Red_265_good	-5	c1+c2+	-0.100265	no REM
J978Red_265_good	-2.5	c1+c2+	-0.011972	no REM
J978Red_265_good	0	c1+c2+	-0.16497	no REM
J978Red_265_good	2.5	c1+c2+	-0.314414	no REM
J978Red_265_good	5	c1+c2+	-0.340654	no REM
J978Red_265_good	7.5	c1+c2+	-0.279126	no REM
J978Red_265_good	10	c1+c2+	-0.123849	no REM
J978Red_270_good	-50	c1+c2+	-0.638242	no REM
J978Red_270_good	-47.5	c1+c2+	-0.638356	no REM
J978Red_270_good	-45	c1+c2+	-0.638469	no REM
J978Red_270_good	-42.5	c1+c2+	-0.638583	no REM
J978Red_270_good	-40	c1+c2+	-0.638696	no REM
J978Red_270_good	-37.5	c1+c2+	-0.63881	no REM
J978Red_270_good	-35	c1+c2+	-0.638923	no REM
J978Red_270_good	-32.5	c1+c2+	-0.639037	no REM
J978Red_270_good	-30	c1+c2+	-0.63915	no REM
J978Red_270_good	-27.5	c1+c2+	-0.639264	no REM
J978Red_270_good	-25	c1+c2+	-0.639377	no REM
J978Red_270_good	-22.5	c1+c2+	-0.639491	no REM
J978Red_270_good	-20	c1+c2+	-0.639604	no REM
J978Red_270_good	-17.5	c1+c2+	-0.639718	no REM
J978Red_270_good	-15	c1+c2+	-0.639831	no REM
J978Red_270_good	-12.5	c1+c2+	-0.639945	no REM
J978Red_270_good	-10	c1+c2+	-0.640058	no REM
J978Red_270_good	-7.5	c1+c2+	-0.640171	no REM
J978Red_270_good	-5	c1+c2+	-0.640285	no REM
J978Red_270_good	-2.5	c1+c2+	-0.640398	no REM
J978Red_270_good	0	c1+c2+	-0.640512	no REM
J978Red_270_good	2.5	c1+c2+	-0.640625	no REM
J978Red_270_good	5	c1+c2+	-0.640739	no REM
J978Red_270_good	7.5	c1+c2+	-0.640852	no REM
J978Red_270_good	10	c1+c2+	-0.640966	no REM
J978Red_272_good	-50	c1+c2-	5.95274	no REM
J978Red_272_good	-47.5	c1+c2-	3.33701	no REM
J978Red_272_good	-45	c1+c2-	0.367216	no REM
J978Red_272_good	-42.5	c1+c2-	-0.38553	no REM
J978Red_272_good	-40	c1+c2-	-0.366477	no REM
J978Red_272_good	-37.5	c1+c2-	-0.296653	no REM
J978Red_272_good	-35	c1+c2-	-0.368534	no REM
J978Red_272_good	-32.5	c1+c2-	-0.454591	no REM
J978Red_272_good	-30	c1+c2-	-0.477268	no REM
J978Red_272_good	-27.5	c1+c2-	-0.479158	no REM
J978Red_272_good	-25	c1+c2-	-0.476933	no REM
J978Red_272_good	-22.5	c1+c2-	-0.444267	no REM
J978Red_272_good	-20	c1+c2-	-0.240789	no REM
J978Red_272_good	-17.5	c1+c2-	0.306832	no REM
J978Red_272_good	-15	c1+c2-	0.766477	no REM
J978Red_272_good	-12.5	c1+c2-	0.464803	no REM
J978Red_272_good	-10	c1+c2-	-0.131972	no REM
J978Red_272_good	-7.5	c1+c2-	-0.419524	no REM
J978Red_272_good	-5	c1+c2-	-0.474672	no REM
J978Red_272_good	-2.5	c1+c2-	-0.474962	no REM
J978Red_272_good	0	c1+c2-	-0.42969	no REM
J978Red_272_good	2.5	c1+c2-	-0.257537	no REM
J978Red_272_good	5	c1+c2-	-0.113778	no REM
J978Red_272_good	7.5	c1+c2-	-0.257509	no REM
J978Red_272_good	10	c1+c2-	-0.429635	no REM
J978Red_273_good	-50	c1+c2-	-0.213848	no REM
J978Red_273_good	-47.5	c1+c2-	-0.219906	no REM
J978Red_273_good	-45	c1+c2-	-0.220121	no REM
J978Red_273_good	-42.5	c1+c2-	-0.220152	no REM
J978Red_273_good	-40	c1+c2-	-0.220181	no REM
J978Red_273_good	-37.5	c1+c2-	-0.22021	no REM
J978Red_273_good	-35	c1+c2-	-0.220239	no REM
J978Red_273_good	-32.5	c1+c2-	-0.220267	no REM
J978Red_273_good	-30	c1+c2-	-0.22027	no REM
J978Red_273_good	-27.5	c1+c2-	-0.219437	no REM
J978Red_273_good	-25	c1+c2-	-0.209534	no REM
J978Red_273_good	-22.5	c1+c2-	-0.171888	no REM
J978Red_273_good	-20	c1+c2-	-0.140457	no REM
J978Red_273_good	-17.5	c1+c2-	-0.171946	no REM
J978Red_273_good	-15	c1+c2-	-0.209649	no REM
J978Red_273_good	-12.5	c1+c2-	-0.219557	no REM
J978Red_273_good	-10	c1+c2-	-0.218725	no REM
J978Red_273_good	-7.5	c1+c2-	-0.198915	no REM
J978Red_273_good	-5	c1+c2-	-0.123595	no REM
J978Red_273_good	-2.5	c1+c2-	-0.0607035	no REM
J978Red_273_good	0	c1+c2-	-0.123653	no REM
J978Red_273_good	2.5	c1+c2-	-0.199031	no REM
J978Red_273_good	5	c1+c2-	-0.218924	no REM
J978Red_273_good	7.5	c1+c2-	-0.220543	no REM
J978Red_273_good	10	c1+c2-	-0.216318	no REM
J978Red_274_good	-50	c1+c2+	-0.147998	no REM
J978Red_274_good	-47.5	c1+c2+	0.0432139	no REM
J978Red_274_good	-45	c1+c2+	0.132786	no REM
J978Red_274_good	-42.5	c1+c2+	0.0937417	no REM
J978Red_274_good	-40	c1+c2+	0.0691062	no REM
J978Red_274_good	-37.5	c1+c2+	0.0207686	no REM
J978Red_274_good	-35	c1+c2+	-0.0903648	no REM
J978Red_274_good	-32.5	c1+c2+	-0.0783723	no REM
J978Red_274_good	-30	c1+c2+	0.00128208	no REM
J978Red_274_good	-27.5	c1+c2+	0.0501329	no REM
J978Red_274_good	-25	c1+c2+	0.0596687	no REM
J978Red_274_good	-22.5	c1+c2+	0.00529763	no REM
J978Red_274_good	-20	c1+c2+	-0.00945693	no REM
J978Red_274_good	-17.5	c1+c2+	0.0273691	no REM
J978Red_274_good	-15	c1+c2+	0.0220014	no REM
J978Red_274_good	-12.5	c1+c2+	-0.0955376	no REM
J978Red_274_good	-10	c1+c2+	-0.0986646	no REM
J978Red_274_good	-7.5	c1+c2+	0.0493502	no REM
J978Red_274_good	-5	c1+c2+	0.178634	no REM
J978Red_274_good	-2.5	c1+c2+	0.246691	no REM
J978Red_274_good	0	c1+c2+	0.126602	no REM
J978Red_274_good	2.5	c1+c2+	-0.134164	no REM
J978Red_274_good	5	c1+c2+	-0.255628	no REM
J978Red_274_good	7.5	c1+c2+	-0.204766	no REM
J978Red_274_good	10	c1+c2+	-0.0916483	no REM
J978Red_275_good	-50	c1+c2-	0.669198	no REM
J978Red_275_good	-47.5	c1+c2-	0.895099	no REM
J978Red_275_good	-45	c1+c2-	1.0107	no REM
J978Red_275_good	-42.5	c1+c2-	0.827233	no REM
J978Red_275_good	-40	c1+c2-	0.41938	no REM
J978Red_275_good	-37.5	c1+c2-	0.111913	no REM
J978Red_275_good	-35	c1+c2-	-0.19602	no REM
J978Red_275_good	-32.5	c1+c2-	-0.718712	no REM
J978Red_275_good	-30	c1+c2-	-1.13329	no REM
J978Red_275_good	-27.5	c1+c2-	-1.08764	no REM
J978Red_275_good	-25	c1+c2-	-0.666177	no REM
J978Red_275_good	-22.5	c1+c2-	-0.157298	no REM
J978Red_275_good	-20	c1+c2-	0.367617	no REM
J978Red_275_good	-17.5	c1+c2-	1.03305	no REM
J978Red_275_good	-15	c1+c2-	1.22448	no REM
J978Red_275_good	-12.5	c1+c2-	0.950481	no REM
J978Red_275_good	-10	c1+c2-	0.59566	no REM
J978Red_275_good	-7.5	c1+c2-	0.411161	no REM
J978Red_275_good	-5	c1+c2-	0.553151	no REM
J978Red_275_good	-2.5	c1+c2-	0.918843	no REM
J978Red_275_good	0	c1+c2-	1.23673	no REM
J978Red_275_good	2.5	c1+c2-	1.17729	no REM
J978Red_275_good	5	c1+c2-	0.581405	no REM
J978Red_275_good	7.5	c1+c2-	0.0412664	no REM
J978Red_275_good	10	c1+c2-	-0.121969	no REM
J978Red_277_good	-50	c1+c2-	1.75831	no REM
J978Red_277_good	-47.5	c1+c2-	1.02794	no REM
J978Red_277_good	-45	c1+c2-	0.337649	no REM
J978Red_277_good	-42.5	c1+c2-	-0.00896851	no REM
J978Red_277_good	-40	c1+c2-	0.0507086	no REM
J978Red_277_good	-37.5	c1+c2-	0.302287	no REM
J978Red_277_good	-35	c1+c2-	0.324033	no REM
J978Red_277_good	-32.5	c1+c2-	0.155954	no REM
J978Red_277_good	-30	c1+c2-	-0.0804207	no REM
J978Red_277_good	-27.5	c1+c2-	0.0144064	no REM
J978Red_277_good	-25	c1+c2-	0.435964	no REM
J978Red_277_good	-22.5	c1+c2-	0.700805	no REM
J978Red_277_good	-20	c1+c2-	0.752361	no REM
J978Red_277_good	-17.5	c1+c2-	0.839741	no REM
J978Red_277_good	-15	c1+c2-	0.90158	no REM
J978Red_277_good	-12.5	c1+c2-	0.652455	no REM
J978Red_277_good	-10	c1+c2-	0.169135	no REM
J978Red_277_good	-7.5	c1+c2-	-0.229256	no REM
J978Red_277_good	-5	c1+c2-	-0.271965	no REM
J978Red_277_good	-2.5	c1+c2-	0.200197	no REM
J978Red_277_good	0	c1+c2-	0.945269	no REM
J978Red_277_good	2.5	c1+c2-	1.33581	no REM
J978Red_277_good	5	c1+c2-	0.991921	no REM
J978Red_277_good	7.5	c1+c2-	0.285905	no REM
J978Red_277_good	10	c1+c2-	-0.166339	no REM
J978Red_279_good	-50	c1+c2-	-0.155508	no REM
J978Red_279_good	-47.5	c1+c2-	0.412419	no REM
J978Red_279_good	-45	c1+c2-	0.521448	no REM
J978Red_279_good	-42.5	c1+c2-	0.24852	no REM
J978Red_279_good	-40	c1+c2-	-0.19465	no REM
J978Red_279_good	-37.5	c1+c2-	-0.476815	no REM
J978Red_279_good	-35	c1+c2-	-0.599227	no REM
J978Red_279_good	-32.5	c1+c2-	-0.756234	no REM
J978Red_279_good	-30	c1+c2-	-0.845188	no REM
J978Red_279_good	-27.5	c1+c2-	-0.886408	no REM
J978Red_279_good	-25	c1+c2-	-0.905356	no REM
J978Red_279_good	-22.5	c1+c2-	-0.741787	no REM
J978Red_279_good	-20	c1+c2-	-0.499704	no REM
J978Red_279_good	-17.5	c1+c2-	-0.252839	no REM
J978Red_279_good	-15	c1+c2-	0.0694704	no REM
J978Red_279_good	-12.5	c1+c2-	0.333699	no REM
J978Red_279_good	-10	c1+c2-	0.21842	no REM
J978Red_279_good	-7.5	c1+c2-	-0.0221256	no REM
J978Red_279_good	-5	c1+c2-	-0.0790216	no REM
J978Red_279_good	-2.5	c1+c2-	-0.0561452	no REM
J978Red_279_good	0	c1+c2-	0.0697386	no REM
J978Red_279_good	2.5	c1+c2-	0.386318	no REM
J978Red_279_good	5	c1+c2-	0.340883	no REM
J978Red_279_good	7.5	c1+c2-	-0.174018	no REM
J978Red_279_good	10	c1+c2-	-0.545084	no REM
J978Red_282_good	-50	c1+c2+	-0.381598	no REM
J978Red_282_good	-47.5	c1+c2+	-0.383606	no REM
J978Red_282_good	-45	c1+c2+	-0.383691	no REM
J978Red_282_good	-42.5	c1+c2+	-0.383655	no REM
J978Red_282_good	-40	c1+c2+	-0.381637	no REM
J978Red_282_good	-37.5	c1+c2+	-0.356762	no REM
J978Red_282_good	-35	c1+c2+	-0.245194	no REM
J978Red_282_good	-32.5	c1+c2+	-0.0612036	no REM
J978Red_282_good	-30	c1+c2+	0.0514158	no REM
J978Red_282_good	-27.5	c1+c2+	0.0896997	no REM
J978Red_282_good	-25	c1+c2+	0.157859	no REM
J978Red_282_good	-22.5	c1+c2+	0.278741	no REM
J978Red_282_good	-20	c1+c2+	0.290043	no REM
J978Red_282_good	-17.5	c1+c2+	0.063679	no REM
J978Red_282_good	-15	c1+c2+	-0.206962	no REM
J978Red_282_good	-12.5	c1+c2+	-0.297006	no REM
J978Red_282_good	-10	c1+c2+	-0.261918	no REM
J978Red_282_good	-7.5	c1+c2+	-0.179268	no REM
J978Red_282_good	-5	c1+c2+	-0.0202707	no REM
J978Red_282_good	-2.5	c1+c2+	0.00447216	no REM
J978Red_282_good	0	c1+c2+	-0.191793	no REM
J978Red_282_good	2.5	c1+c2+	-0.343599	no REM
J978Red_282_good	5	c1+c2+	-0.363445	no REM
J978Red_282_good	7.5	c1+c2+	-0.263944	no REM
J978Red_282_good	10	c1+c2+	0.0148191	no REM
J978Red_286_good	-50	c1+c2-	1.46441	no REM
J978Red_286_good	-47.5	c1+c2-	1.00131	no REM
J978Red_286_good	-45	c1+c2-	0.237351	no REM
J978Red_286_good	-42.5	c1+c2-	-0.322834	no REM
J978Red_286_good	-40	c1+c2-	-0.495038	no REM
J978Red_286_good	-37.5	c1+c2-	-0.291572	no REM
J978Red_286_good	-35	c1+c2-	-0.272418	no REM
J978Red_286_good	-32.5	c1+c2-	-0.512114	no REM
J978Red_286_good	-30	c1+c2-	-0.781873	no REM
J978Red_286_good	-27.5	c1+c2-	-0.975333	no REM
J978Red_286_good	-25	c1+c2-	-1.07508	no REM
J978Red_286_good	-22.5	c1+c2-	-1.03886	no REM
J978Red_286_good	-20	c1+c2-	-0.571077	no REM
J978Red_286_good	-17.5	c1+c2-	0.304206	no REM
J978Red_286_good	-15	c1+c2-	0.84768	no REM
J978Red_286_good	-12.5	c1+c2-	0.578	no REM
J978Red_286_good	-10	c1+c2-	-0.182534	no REM
J978Red_286_good	-7.5	c1+c2-	-0.804886	no REM
J978Red_286_good	-5	c1+c2-	-0.950735	no REM
J978Red_286_good	-2.5	c1+c2-	-0.600385	no REM
J978Red_286_good	0	c1+c2-	0.136566	no REM
J978Red_286_good	2.5	c1+c2-	0.721737	no REM
J978Red_286_good	5	c1+c2-	0.540637	no REM
J978Red_286_good	7.5	c1+c2-	-0.163611	no REM
J978Red_286_good	10	c1+c2-	-0.619229	no REM
J978Red_287_good	-50	c1+c2+	-0.426705	no REM
J978Red_287_good	-47.5	c1+c2+	-0.264773	no REM
J978Red_287_good	-45	c1+c2+	-0.131526	no REM
J978Red_287_good	-42.5	c1+c2+	-0.0591613	no REM
J978Red_287_good	-40	c1+c2+	0.120454	no REM
J978Red_287_good	-37.5	c1+c2+	0.242477	no REM
J978Red_287_good	-35	c1+c2+	0.31219	no REM
J978Red_287_good	-32.5	c1+c2+	0.753984	no REM
J978Red_287_good	-30	c1+c2+	1.40432	no REM
J978Red_287_good	-27.5	c1+c2+	1.84285	no REM
J978Red_287_good	-25	c1+c2+	1.75738	no REM
J978Red_287_good	-22.5	c1+c2+	1.25002	no REM
J978Red_287_good	-20	c1+c2+	0.813592	no REM
J978Red_287_good	-17.5	c1+c2+	0.32161	no REM
J978Red_287_good	-15	c1+c2+	-0.199657	no REM
J978Red_287_good	-12.5	c1+c2+	-0.40585	no REM
J978Red_287_good	-10	c1+c2+	-0.278889	no REM
J978Red_287_good	-7.5	c1+c2+	-0.0469256	no REM
J978Red_287_good	-5	c1+c2+	0.116099	no REM
J978Red_287_good	-2.5	c1+c2+	0.155553	no REM
J978Red_287_good	0	c1+c2+	-0.0442857	no REM
J978Red_287_good	2.5	c1+c2+	-0.334706	no REM
J978Red_287_good	5	c1+c2+	-0.399686	no REM
J978Red_287_good	7.5	c1+c2+	-0.0622536	no REM
J978Red_287_good	10	c1+c2+	0.350933	no REM
J978Red_290_good	-50	c1+c2+	-0.327532	no REM
J978Red_290_good	-47.5	c1+c2+	-0.315845	no REM
J978Red_290_good	-45	c1+c2+	-0.292499	no REM
J978Red_290_good	-42.5	c1+c2+	-0.278268	no REM
J978Red_290_good	-40	c1+c2+	-0.319481	no REM
J978Red_290_good	-37.5	c1+c2+	-0.362592	no REM
J978Red_290_good	-35	c1+c2+	-0.373847	no REM
J978Red_290_good	-32.5	c1+c2+	-0.37481	no REM
J978Red_290_good	-30	c1+c2+	-0.374356	no REM
J978Red_290_good	-27.5	c1+c2+	-0.368741	no REM
J978Red_290_good	-25	c1+c2+	-0.347433	no REM
J978Red_290_good	-22.5	c1+c2+	-0.329641	no REM
J978Red_290_good	-20	c1+c2+	-0.34744	no REM
J978Red_290_good	-17.5	c1+c2+	-0.368754	no REM
J978Red_290_good	-15	c1+c2+	-0.374375	no REM
J978Red_290_good	-12.5	c1+c2+	-0.374866	no REM
J978Red_290_good	-10	c1+c2+	-0.374884	no REM
J978Red_290_good	-7.5	c1+c2+	-0.374872	no REM
J978Red_290_good	-5	c1+c2+	-0.374388	no REM
J978Red_290_good	-2.5	c1+c2+	-0.368773	no REM
J978Red_290_good	0	c1+c2+	-0.347465	no REM
J978Red_290_good	2.5	c1+c2+	-0.329673	no REM
J978Red_290_good	5	c1+c2+	-0.347472	no REM
J978Red_290_good	7.5	c1+c2+	-0.36877	no REM
J978Red_290_good	10	c1+c2+	-0.373905	no REM
J978Red_294_good	-50	c1+c2+	-0.45754	no REM
J978Red_294_good	-47.5	c1+c2+	-0.0298819	no REM
J978Red_294_good	-45	c1+c2+	0.100768	no REM
J978Red_294_good	-42.5	c1+c2+	-0.0629704	no REM
J978Red_294_good	-40	c1+c2+	-0.36599	no REM
J978Red_294_good	-37.5	c1+c2+	-0.521508	no REM
J978Red_294_good	-35	c1+c2+	-0.275853	no REM
J978Red_294_good	-32.5	c1+c2+	-0.0577967	no REM
J978Red_294_good	-30	c1+c2+	-0.0469079	no REM
J978Red_294_good	-27.5	c1+c2+	0.123162	no REM
J978Red_294_good	-25	c1+c2+	0.395651	no REM
J978Red_294_good	-22.5	c1+c2+	0.285764	no REM
J978Red_294_good	-20	c1+c2+	-0.139062	no REM
J978Red_294_good	-17.5	c1+c2+	-0.617704	no REM
J978Red_294_good	-15	c1+c2+	-0.786368	no REM
J978Red_294_good	-12.5	c1+c2+	-0.277686	no REM
J978Red_294_good	-10	c1+c2+	0.353435	no REM
J978Red_294_good	-7.5	c1+c2+	0.664099	no REM
J978Red_294_good	-5	c1+c2+	0.701108	no REM
J978Red_294_good	-2.5	c1+c2+	0.345738	no REM
J978Red_294_good	0	c1+c2+	-0.409317	no REM
J978Red_294_good	2.5	c1+c2+	-1.00256	no REM
J978Red_294_good	5	c1+c2+	-1.1444	no REM
J978Red_294_good	7.5	c1+c2+	-0.944277	no REM
J978Red_294_good	10	c1+c2+	-0.720662	no REM
J978Red_295_good	-50	c1+c2-	0.834549	no REM
J978Red_295_good	-47.5	c1+c2-	0.88654	no REM
J978Red_295_good	-45	c1+c2-	0.654252	no REM
J978Red_295_good	-42.5	c1+c2-	0.283466	no REM
J978Red_295_good	-40	c1+c2-	-0.0376454	no REM
J978Red_295_good	-37.5	c1+c2-	-0.152346	no REM
J978Red_295_good	-35	c1+c2-	-0.386631	no REM
J978Red_295_good	-32.5	c1+c2-	-0.814813	no REM
J978Red_295_good	-30	c1+c2-	-1.13375	no REM
J978Red_295_good	-27.5	c1+c2-	-1.2796	no REM
J978Red_295_good	-25	c1+c2-	-1.32726	no REM
J978Red_295_good	-22.5	c1+c2-	-1.25048	no REM
J978Red_295_good	-20	c1+c2-	-0.812795	no REM
J978Red_295_good	-17.5	c1+c2-	-0.0829773	no REM
J978Red_295_good	-15	c1+c2-	0.424349	no REM
J978Red_295_good	-12.5	c1+c2-	0.533472	no REM
J978Red_295_good	-10	c1+c2-	0.197854	no REM
J978Red_295_good	-7.5	c1+c2-	-0.404292	no REM
J978Red_295_good	-5	c1+c2-	-0.800958	no REM
J978Red_295_good	-2.5	c1+c2-	-0.603303	no REM
J978Red_295_good	0	c1+c2-	-0.0403266	no REM
J978Red_295_good	2.5	c1+c2-	0.250958	no REM
J978Red_295_good	5	c1+c2-	0.072907	no REM
J978Red_295_good	7.5	c1+c2-	-0.344673	no REM
J978Red_295_good	10	c1+c2-	-0.763403	no REM
J978Red_300_good	-50	c1+c2+	1.05837	no REM
J978Red_300_good	-47.5	c1+c2+	1.19038	no REM
J978Red_300_good	-45	c1+c2+	0.890463	no REM
J978Red_300_good	-42.5	c1+c2+	0.608481	no REM
J978Red_300_good	-40	c1+c2+	0.301402	no REM
J978Red_300_good	-37.5	c1+c2+	0.131767	no REM
J978Red_300_good	-35	c1+c2+	0.267544	no REM
J978Red_300_good	-32.5	c1+c2+	0.396769	no REM
J978Red_300_good	-30	c1+c2+	0.319447	no REM
J978Red_300_good	-27.5	c1+c2+	0.27241	no REM
J978Red_300_good	-25	c1+c2+	0.61724	no REM
J978Red_300_good	-22.5	c1+c2+	1.03537	no REM
J978Red_300_good	-20	c1+c2+	1.18147	no REM
J978Red_300_good	-17.5	c1+c2+	1.37032	no REM
J978Red_300_good	-15	c1+c2+	1.24933	no REM
J978Red_300_good	-12.5	c1+c2+	1.11568	no REM
J978Red_300_good	-10	c1+c2+	1.05637	no REM
J978Red_300_good	-7.5	c1+c2+	0.733109	no REM
J978Red_300_good	-5	c1+c2+	0.442867	no REM
J978Red_300_good	-2.5	c1+c2+	0.350492	no REM
J978Red_300_good	0	c1+c2+	0.243588	no REM
J978Red_300_good	2.5	c1+c2+	0.189403	no REM
J978Red_300_good	5	c1+c2+	0.168892	no REM
J978Red_300_good	7.5	c1+c2+	0.00619	no REM
J978Red_300_good	10	c1+c2+	-0.0565941	no REM
J978Red_301_good	-50	c1+c2+	0.862881	no REM
J978Red_301_good	-47.5	c1+c2+	1.26759	no REM
J978Red_301_good	-45	c1+c2+	1.04008	no REM
J978Red_301_good	-42.5	c1+c2+	0.810114	no REM
J978Red_301_good	-40	c1+c2+	0.784564	no REM
J978Red_301_good	-37.5	c1+c2+	0.562956	no REM
J978Red_301_good	-35	c1+c2+	0.318873	no REM
J978Red_301_good	-32.5	c1+c2+	0.241834	no REM
J978Red_301_good	-30	c1+c2+	0.17843	no REM
J978Red_301_good	-27.5	c1+c2+	0.381078	no REM
J978Red_301_good	-25	c1+c2+	0.892054	no REM
J978Red_301_good	-22.5	c1+c2+	1.05361	no REM
J978Red_301_good	-20	c1+c2+	0.864412	no REM
J978Red_301_good	-17.5	c1+c2+	1.09133	no REM
J978Red_301_good	-15	c1+c2+	1.49601	no REM
J978Red_301_good	-12.5	c1+c2+	1.49551	no REM
J978Red_301_good	-10	c1+c2+	1.08504	no REM
J978Red_301_good	-7.5	c1+c2+	0.802226	no REM
J978Red_301_good	-5	c1+c2+	0.824195	no REM
J978Red_301_good	-2.5	c1+c2+	0.727466	no REM
J978Red_301_good	0	c1+c2+	0.683747	no REM
J978Red_301_good	2.5	c1+c2+	0.496558	no REM
J978Red_301_good	5	c1+c2+	0.162845	no REM
J978Red_301_good	7.5	c1+c2+	-0.0127676	no REM
J978Red_301_good	10	c1+c2+	-0.0380522	no REM
J978Red_308_good	-50	c1+c2+	0.00237683	no REM
J978Red_308_good	-47.5	c1+c2+	0.138022	no REM
J978Red_308_good	-45	c1+c2+	0.146226	no REM
J978Red_308_good	-42.5	c1+c2+	0.0663647	no REM
J978Red_308_good	-40	c1+c2+	0.0709044	no REM
J978Red_308_good	-37.5	c1+c2+	0.130896	no REM
J978Red_308_good	-35	c1+c2+	0.131366	no REM
J978Red_308_good	-32.5	c1+c2+	0.125955	no REM
J978Red_308_good	-30	c1+c2+	0.171545	no REM
J978Red_308_good	-27.5	c1+c2+	0.238709	no REM
J978Red_308_good	-25	c1+c2+	0.317588	no REM
J978Red_308_good	-22.5	c1+c2+	0.306905	no REM
J978Red_308_good	-20	c1+c2+	0.201879	no REM
J978Red_308_good	-17.5	c1+c2+	0.0837807	no REM
J978Red_308_good	-15	c1+c2+	0.0500301	no REM
J978Red_308_good	-12.5	c1+c2+	0.149205	no REM
J978Red_308_good	-10	c1+c2+	0.161832	no REM
J978Red_308_good	-7.5	c1+c2+	0.131433	no REM
J978Red_308_good	-5	c1+c2+	0.226424	no REM
J978Red_308_good	-2.5	c1+c2+	0.324671	no REM
J978Red_308_good	0	c1+c2+	0.120592	no REM
J978Red_308_good	2.5	c1+c2+	-0.185826	no REM
J978Red_308_good	5	c1+c2+	-0.276171	no REM
J978Red_308_good	7.5	c1+c2+	-0.163456	no REM
J978Red_308_good	10	c1+c2+	-0.00798982	no REM
J978Red_309_good	-50	c1+c2-	0.363898	no REM
J978Red_309_good	-47.5	c1+c2-	0.583265	no REM
J978Red_309_good	-45	c1+c2-	1.18938	no REM
J978Red_309_good	-42.5	c1+c2-	2.00943	no REM
J978Red_309_good	-40	c1+c2-	2.16944	no REM
J978Red_309_good	-37.5	c1+c2-	1.58504	no REM
J978Red_309_good	-35	c1+c2-	1.00566	no REM
J978Red_309_good	-32.5	c1+c2-	0.466712	no REM
J978Red_309_good	-30	c1+c2-	0.202437	no REM
J978Red_309_good	-27.5	c1+c2-	0.325438	no REM
J978Red_309_good	-25	c1+c2-	0.421354	no REM
J978Red_309_good	-22.5	c1+c2-	0.749523	no REM
J978Red_309_good	-20	c1+c2-	1.08494	no REM
J978Red_309_good	-17.5	c1+c2-	0.521673	no REM
J978Red_309_good	-15	c1+c2-	-0.366149	no REM
J978Red_309_good	-12.5	c1+c2-	-0.848659	no REM
J978Red_309_good	-10	c1+c2-	-0.941659	no REM
J978Red_309_good	-7.5	c1+c2-	-0.917982	no REM
J978Red_309_good	-5	c1+c2-	-0.769116	no REM
J978Red_309_good	-2.5	c1+c2-	-0.485994	no REM
J978Red_309_good	0	c1+c2-	-0.0325924	no REM
J978Red_309_good	2.5	c1+c2-	0.265779	no REM
J978Red_309_good	5	c1+c2-	0.077444	no REM
J978Red_309_good	7.5	c1+c2-	0.0871198	no REM
J978Red_309_good	10	c1+c2-	0.278209	no REM
J978Red_313_good	-50	c1+c2+	-0.275416	no REM
J978Red_313_good	-47.5	c1+c2+	-0.18969	no REM
J978Red_313_good	-45	c1+c2+	-0.150786	no REM
J978Red_313_good	-42.5	c1+c2+	-0.189731	no REM
J978Red_313_good	-40	c1+c2+	-0.197554	no REM
J978Red_313_good	-37.5	c1+c2+	-0.191953	no REM
J978Red_313_good	-35	c1+c2+	-0.190894	no REM
J978Red_313_good	-32.5	c1+c2+	-0.156368	no REM
J978Red_313_good	-30	c1+c2+	-0.126783	no REM
J978Red_313_good	-27.5	c1+c2+	-0.139144	no REM
J978Red_313_good	-25	c1+c2+	-0.193306	no REM
J978Red_313_good	-22.5	c1+c2+	-0.213181	no REM
J978Red_313_good	-20	c1+c2+	-0.186122	no REM
J978Red_313_good	-17.5	c1+c2+	-0.189811	no REM
J978Red_313_good	-15	c1+c2+	-0.24885	no REM
J978Red_313_good	-12.5	c1+c2+	-0.260588	no REM
J978Red_313_good	-10	c1+c2+	-0.230342	no REM
J978Red_313_good	-7.5	c1+c2+	-0.215882	no REM
J978Red_313_good	-5	c1+c2+	-0.206374	no REM
J978Red_313_good	-2.5	c1+c2+	-0.166624	no REM
J978Red_313_good	0	c1+c2+	-0.20838	no REM
J978Red_313_good	2.5	c1+c2+	-0.304926	no REM
J978Red_313_good	5	c1+c2+	-0.357739	no REM
J978Red_313_good	7.5	c1+c2+	-0.366868	no REM
J978Red_313_good	10	c1+c2+	-0.361304	no REM
J978Red_315_good	-50	c1-c2-	0.509807	no REM
J978Red_315_good	-47.5	c1-c2-	0.0030176	no REM
J978Red_315_good	-45	c1-c2-	-0.339819	no REM
J978Red_315_good	-42.5	c1-c2-	-0.346057	no REM
J978Red_315_good	-40	c1-c2-	-0.0701544	no REM
J978Red_315_good	-37.5	c1-c2-	0.233005	no REM
J978Red_315_good	-35	c1-c2-	0.278448	no REM
J978Red_315_good	-32.5	c1-c2-	0.232767	no REM
J978Red_315_good	-30	c1-c2-	-0.0708235	no REM
J978Red_315_good	-27.5	c1-c2-	-0.353471	no REM
J978Red_315_good	-25	c1-c2-	-0.426605	no REM
J978Red_315_good	-22.5	c1-c2-	-0.43304	no REM
J978Red_315_good	-20	c1-c2-	-0.433352	no REM
J978Red_315_good	-17.5	c1-c2-	-0.433472	no REM
J978Red_315_good	-15	c1-c2-	-0.433589	no REM
J978Red_315_good	-12.5	c1-c2-	-0.433707	no REM
J978Red_315_good	-10	c1-c2-	-0.433825	no REM
J978Red_315_good	-7.5	c1-c2-	-0.43394	no REM
J978Red_315_good	-5	c1-c2-	-0.433859	no REM
J978Red_315_good	-2.5	c1-c2-	-0.427272	no REM
J978Red_315_good	0	c1-c2-	-0.341937	no REM
J978Red_315_good	2.5	c1-c2-	0.0798031	no REM
J978Red_315_good	5	c1-c2-	0.862767	no REM
J978Red_315_good	7.5	c1-c2-	1.0933	no REM
J978Red_315_good	10	c1-c2-	0.355665	no REM
J978Red_317_good	-50	c1+c2+	-0.106521	no REM
J978Red_317_good	-47.5	c1+c2+	0.117604	no REM
J978Red_317_good	-45	c1+c2+	0.226178	no REM
J978Red_317_good	-42.5	c1+c2+	0.111429	no REM
J978Red_317_good	-40	c1+c2+	-0.103562	no REM
J978Red_317_good	-37.5	c1+c2+	-0.199291	no REM
J978Red_317_good	-35	c1+c2+	-0.278528	no REM
J978Red_317_good	-32.5	c1+c2+	-0.364191	no REM
J978Red_317_good	-30	c1+c2+	-0.344929	no REM
J978Red_317_good	-27.5	c1+c2+	-0.323967	no REM
J978Red_317_good	-25	c1+c2+	-0.262824	no REM
J978Red_317_good	-22.5	c1+c2+	-0.0987245	no REM
J978Red_317_good	-20	c1+c2+	-0.0156792	no REM
J978Red_317_good	-17.5	c1+c2+	-0.0416998	no REM
J978Red_317_good	-15	c1+c2+	-0.0925088	no REM
J978Red_317_good	-12.5	c1+c2+	0.0276385	no REM
J978Red_317_good	-10	c1+c2+	0.137958	no REM
J978Red_317_good	-7.5	c1+c2+	0.121723	no REM
J978Red_317_good	-5	c1+c2+	0.146388	no REM
J978Red_317_good	-2.5	c1+c2+	0.134195	no REM
J978Red_317_good	0	c1+c2+	-0.122747	no REM
J978Red_317_good	2.5	c1+c2+	-0.429554	no REM
J978Red_317_good	5	c1+c2+	-0.527563	no REM
J978Red_317_good	7.5	c1+c2+	-0.486658	no REM
J978Red_317_good	10	c1+c2+	-0.426406	no REM
J978Red_318_good	-50	c1+c2+	0.889906	no REM
J978Red_318_good	-47.5	c1+c2+	0.697825	no REM
J978Red_318_good	-45	c1+c2+	0.653035	no REM
J978Red_318_good	-42.5	c1+c2+	0.749158	no REM
J978Red_318_good	-40	c1+c2+	0.996386	no REM
J978Red_318_good	-37.5	c1+c2+	0.998911	no REM
J978Red_318_good	-35	c1+c2+	0.784781	no REM
J978Red_318_good	-32.5	c1+c2+	0.836886	no REM
J978Red_318_good	-30	c1+c2+	1.10828	no REM
J978Red_318_good	-27.5	c1+c2+	1.3225	no REM
J978Red_318_good	-25	c1+c2+	1.6683	no REM
J978Red_318_good	-22.5	c1+c2+	2.08587	no REM
J978Red_318_good	-20	c1+c2+	1.87205	no REM
J978Red_318_good	-17.5	c1+c2+	1.11451	no REM
J978Red_318_good	-15	c1+c2+	0.54721	no REM
J978Red_318_good	-12.5	c1+c2+	0.461282	no REM
J978Red_318_good	-10	c1+c2+	0.797211	no REM
J978Red_318_good	-7.5	c1+c2+	1.29404	no REM
J978Red_318_good	-5	c1+c2+	1.63792	no REM
J978Red_318_good	-2.5	c1+c2+	1.95336	no REM
J978Red_318_good	0	c1+c2+	1.79661	no REM
J978Red_318_good	2.5	c1+c2+	1.01936	no REM
J978Red_318_good	5	c1+c2+	0.549474	no REM
J978Red_318_good	7.5	c1+c2+	0.742066	no REM
J978Red_318_good	10	c1+c2+	1.22683	no REM
J978Red_319_good	-50	c1+c2-	-0.1828	no REM
J978Red_319_good	-47.5	c1+c2-	0.451778	no REM
J978Red_319_good	-45	c1+c2-	0.386065	no REM
J978Red_319_good	-42.5	c1+c2-	-0.240182	no REM
J978Red_319_good	-40	c1+c2-	-0.42542	no REM
J978Red_319_good	-37.5	c1+c2-	-0.0794597	no REM
J978Red_319_good	-35	c1+c2-	-0.00384366	no REM
J978Red_319_good	-32.5	c1+c2-	-0.337971	no REM
J978Red_319_good	-30	c1+c2-	-0.239492	no REM
J978Red_319_good	-27.5	c1+c2-	0.0219662	no REM
J978Red_319_good	-25	c1+c2-	-0.0439738	no REM
J978Red_319_good	-22.5	c1+c2-	-0.0197978	no REM
J978Red_319_good	-20	c1+c2-	0.0680466	no REM
J978Red_319_good	-17.5	c1+c2-	0.0251963	no REM
J978Red_319_good	-15	c1+c2-	-0.128553	no REM
J978Red_319_good	-12.5	c1+c2-	-0.0695557	no REM
J978Red_319_good	-10	c1+c2-	-0.0178407	no REM
J978Red_319_good	-7.5	c1+c2-	0.201394	no REM
J978Red_319_good	-5	c1+c2-	0.210585	no REM
J978Red_319_good	-2.5	c1+c2-	-0.183342	no REM
J978Red_319_good	0	c1+c2-	-0.301136	no REM
J978Red_319_good	2.5	c1+c2-	-0.183561	no REM
J978Red_319_good	5	c1+c2-	-0.354891	no REM
J978Red_319_good	7.5	c1+c2-	-0.757463	no REM
J978Red_319_good	10	c1+c2-	-0.909549	no REM
J978Red_320_good	-50	c1+c2-	0.273402	no REM
J978Red_320_good	-47.5	c1+c2-	-0.0130623	no REM
J978Red_320_good	-45	c1+c2-	-0.216523	no REM
J978Red_320_good	-42.5	c1+c2-	-0.39707	no REM
J978Red_320_good	-40	c1+c2-	-0.477642	no REM
J978Red_320_good	-37.5	c1+c2-	-0.369869	no REM
J978Red_320_good	-35	c1+c2-	-0.358345	no REM
J978Red_320_good	-32.5	c1+c2-	-0.504792	no REM
J978Red_320_good	-30	c1+c2-	-0.508095	no REM
J978Red_320_good	-27.5	c1+c2-	-0.450305	no REM
J978Red_320_good	-25	c1+c2-	-0.496119	no REM
J978Red_320_good	-22.5	c1+c2-	-0.316965	no REM
J978Red_320_good	-20	c1+c2-	0.618581	no REM
J978Red_320_good	-17.5	c1+c2-	1.96358	no REM
J978Red_320_good	-15	c1+c2-	2.04984	no REM
J978Red_320_good	-12.5	c1+c2-	0.789274	no REM
J978Red_320_good	-10	c1+c2-	-0.270385	no REM
J978Red_320_good	-7.5	c1+c2-	-0.576959	no REM
J978Red_320_good	-5	c1+c2-	-0.479352	no REM
J978Red_320_good	-2.5	c1+c2-	-0.0387778	no REM
J978Red_320_good	0	c1+c2-	0.774354	no REM
J978Red_320_good	2.5	c1+c2-	1.16339	no REM
J978Red_320_good	5	c1+c2-	0.635046	no REM
J978Red_320_good	7.5	c1+c2-	-0.0630287	no REM
J978Red_320_good	10	c1+c2-	-0.389614	no REM
J978Red_321_good	-50	c1+c2+	-0.280261	no REM
J978Red_321_good	-47.5	c1+c2+	-0.202955	no REM
J978Red_321_good	-45	c1+c2+	-0.164716	no REM
J978Red_321_good	-42.5	c1+c2+	-0.24539	no REM
J978Red_321_good	-40	c1+c2+	-0.313394	no REM
J978Red_321_good	-37.5	c1+c2+	-0.324747	no REM
J978Red_321_good	-35	c1+c2+	-0.343455	no REM
J978Red_321_good	-32.5	c1+c2+	-0.34301	no REM
J978Red_321_good	-30	c1+c2+	-0.319419	no REM
J978Red_321_good	-27.5	c1+c2+	-0.299643	no REM
J978Red_321_good	-25	c1+c2+	-0.267429	no REM
J978Red_321_good	-22.5	c1+c2+	-0.22976	no REM
J978Red_321_good	-20	c1+c2+	-0.174587	no REM
J978Red_321_good	-17.5	c1+c2+	-0.170293	no REM
J978Red_321_good	-15	c1+c2+	-0.212718	no REM
J978Red_321_good	-12.5	c1+c2+	-0.23574	no REM
J978Red_321_good	-10	c1+c2+	-0.301884	no REM
J978Red_321_good	-7.5	c1+c2+	-0.34783	no REM
J978Red_321_good	-5	c1+c2+	-0.303446	no REM
J978Red_321_good	-2.5	c1+c2+	-0.253611	no REM
J978Red_321_good	0	c1+c2+	-0.293696	no REM
J978Red_321_good	2.5	c1+c2+	-0.306146	no REM
J978Red_321_good	5	c1+c2+	-0.229886	no REM
J978Red_321_good	7.5	c1+c2+	-0.131175	no REM
J978Red_321_good	10	c1+c2+	-0.0993333	no REM
J978Red_322_good	-50	c1+c2-	-0.188788	no REM
J978Red_322_good	-47.5	c1+c2-	-0.139681	no REM
J978Red_322_good	-45	c1+c2-	-0.195917	no REM
J978Red_322_good	-42.5	c1+c2-	-0.288181	no REM
J978Red_322_good	-40	c1+c2-	-0.364784	no REM
J978Red_322_good	-37.5	c1+c2-	-0.358364	no REM
J978Red_322_good	-35	c1+c2-	-0.341007	no REM
J978Red_322_good	-32.5	c1+c2-	-0.413853	no REM
J978Red_322_good	-30	c1+c2-	-0.470048	no REM
J978Red_322_good	-27.5	c1+c2-	-0.439293	no REM
J978Red_322_good	-25	c1+c2-	-0.353717	no REM
J978Red_322_good	-22.5	c1+c2-	-0.207511	no REM
J978Red_322_good	-20	c1+c2-	-0.0525562	no REM
J978Red_322_good	-17.5	c1+c2-	-0.0771756	no REM
J978Red_322_good	-15	c1+c2-	-0.126318	no REM
J978Red_322_good	-12.5	c1+c2-	-0.149546	no REM
J978Red_322_good	-10	c1+c2-	-0.298148	no REM
J978Red_322_good	-7.5	c1+c2-	-0.400013	no REM
J978Red_322_good	-5	c1+c2-	-0.33446	no REM
J978Red_322_good	-2.5	c1+c2-	-0.216646	no REM
J978Red_322_good	0	c1+c2-	-0.0791195	no REM
J978Red_322_good	2.5	c1+c2-	0.0635887	no REM
J978Red_322_good	5	c1+c2-	-0.056618	no REM
J978Red_322_good	7.5	c1+c2-	-0.324482	no REM
J978Red_322_good	10	c1+c2-	-0.454663	no REM
J978Red_328_good	-50	c1+c2+	0.266727	no REM
J978Red_328_good	-47.5	c1+c2+	-0.0226113	no REM
J978Red_328_good	-45	c1+c2+	-0.294843	no REM
J978Red_328_good	-42.5	c1+c2+	-0.374001	no REM
J978Red_328_good	-40	c1+c2+	-0.0664063	no REM
J978Red_328_good	-37.5	c1+c2+	0.111106	no REM
J978Red_328_good	-35	c1+c2+	-0.0921498	no REM
J978Red_328_good	-32.5	c1+c2+	-0.0991097	no REM
J978Red_328_good	-30	c1+c2+	0.103921	no REM
J978Red_328_good	-27.5	c1+c2+	0.316727	no REM
J978Red_328_good	-25	c1+c2+	0.553401	no REM
J978Red_328_good	-22.5	c1+c2+	0.715347	no REM
J978Red_328_good	-20	c1+c2+	0.766493	no REM
J978Red_328_good	-17.5	c1+c2+	0.556113	no REM
J978Red_328_good	-15	c1+c2+	0.302661	no REM
J978Red_328_good	-12.5	c1+c2+	0.274781	no REM
J978Red_328_good	-10	c1+c2+	0.197069	no REM
J978Red_328_good	-7.5	c1+c2+	-0.0553734	no REM
J978Red_328_good	-5	c1+c2+	-0.281389	no REM
J978Red_328_good	-2.5	c1+c2+	-0.113224	no REM
J978Red_328_good	0	c1+c2+	0.288216	no REM
J978Red_328_good	2.5	c1+c2+	0.433185	no REM
J978Red_328_good	5	c1+c2+	0.32089	no REM
J978Red_328_good	7.5	c1+c2+	0.309296	no REM
J978Red_328_good	10	c1+c2+	0.427241	no REM
J978Red_339_good	-50	c1+c2-	-0.162216	no REM
J978Red_339_good	-47.5	c1+c2-	0.0098913	no REM
J978Red_339_good	-45	c1+c2-	-0.0509706	no REM
J978Red_339_good	-42.5	c1+c2-	-0.208641	no REM
J978Red_339_good	-40	c1+c2-	-0.287064	no REM
J978Red_339_good	-37.5	c1+c2-	-0.359412	no REM
J978Red_339_good	-35	c1+c2-	-0.443561	no REM
J978Red_339_good	-32.5	c1+c2-	-0.470428	no REM
J978Red_339_good	-30	c1+c2-	-0.454516	no REM
J978Red_339_good	-27.5	c1+c2-	-0.322812	no REM
J978Red_339_good	-25	c1+c2-	-0.122095	no REM
J978Red_339_good	-22.5	c1+c2-	-0.140032	no REM
J978Red_339_good	-20	c1+c2-	-0.352434	no REM
J978Red_339_good	-17.5	c1+c2-	-0.501167	no REM
J978Red_339_good	-15	c1+c2-	-0.552999	no REM
J978Red_339_good	-12.5	c1+c2-	-0.56873	no REM
J978Red_339_good	-10	c1+c2-	-0.571805	no REM
J978Red_339_good	-7.5	c1+c2-	-0.572059	no REM
J978Red_339_good	-5	c1+c2-	-0.570916	no REM
J978Red_339_good	-2.5	c1+c2-	-0.55668	no REM
J978Red_339_good	0	c1+c2-	-0.496667	no REM
J978Red_339_good	2.5	c1+c2-	-0.417227	no REM
J978Red_339_good	5	c1+c2-	-0.411117	no REM
J978Red_339_good	7.5	c1+c2-	-0.459265	no REM
J978Red_339_good	10	c1+c2-	-0.493345	no REM
J978Red_340_good	-50	c1+c2+	-0.336961	no REM
J978Red_340_good	-47.5	c1+c2+	-0.33775	no REM
J978Red_340_good	-45	c1+c2+	-0.33922	no REM
J978Red_340_good	-42.5	c1+c2+	-0.347657	no REM
J978Red_340_good	-40	c1+c2+	-0.35551	no REM
J978Red_340_good	-37.5	c1+c2+	-0.357565	no REM
J978Red_340_good	-35	c1+c2+	-0.357775	no REM
J978Red_340_good	-32.5	c1+c2+	-0.357815	no REM
J978Red_340_good	-30	c1+c2+	-0.35785	no REM
J978Red_340_good	-27.5	c1+c2+	-0.357885	no REM
J978Red_340_good	-25	c1+c2+	-0.35792	no REM
J978Red_340_good	-22.5	c1+c2+	-0.357954	no REM
J978Red_340_good	-20	c1+c2+	-0.357989	no REM
J978Red_340_good	-17.5	c1+c2+	-0.358019	no REM
J978Red_340_good	-15	c1+c2+	-0.357879	no REM
J978Red_340_good	-12.5	c1+c2+	-0.355898	no REM
J978Red_340_good	-10	c1+c2+	-0.34829	no REM
J978Red_340_good	-7.5	c1+c2+	-0.341937	no REM
J978Red_340_good	-5	c1+c2+	-0.34818	no REM
J978Red_340_good	-2.5	c1+c2+	-0.353843	no REM
J978Red_340_good	0	c1+c2+	-0.348249	no REM
J978Red_340_good	2.5	c1+c2+	-0.342077	no REM
J978Red_340_good	5	c1+c2+	-0.348494	no REM
J978Red_340_good	7.5	c1+c2+	-0.355997	no REM
J978Red_340_good	10	c1+c2+	-0.356032	no REM
J978Red_341_good	-50	c1+c2+	-0.411947	no REM
J978Red_341_good	-47.5	c1+c2+	-0.681455	no REM
J978Red_341_good	-45	c1+c2+	-0.682258	no REM
J978Red_341_good	-42.5	c1+c2+	-0.57084	no REM
J978Red_341_good	-40	c1+c2+	-0.360936	no REM
J978Red_341_good	-37.5	c1+c2+	-0.274961	no REM
J978Red_341_good	-35	c1+c2+	-0.329329	no REM
J978Red_341_good	-32.5	c1+c2+	-0.0944892	no REM
J978Red_341_good	-30	c1+c2+	0.468576	no REM
J978Red_341_good	-27.5	c1+c2+	0.745341	no REM
J978Red_341_good	-25	c1+c2+	0.379329	no REM
J978Red_341_good	-22.5	c1+c2+	0.0422075	no REM
J978Red_341_good	-20	c1+c2+	0.132448	no REM
J978Red_341_good	-17.5	c1+c2+	0.171397	no REM
J978Red_341_good	-15	c1+c2+	-0.0965851	no REM
J978Red_341_good	-12.5	c1+c2+	-0.300865	no REM
J978Red_341_good	-10	c1+c2+	-0.409982	no REM
J978Red_341_good	-7.5	c1+c2+	-0.0730982	no REM
J978Red_341_good	-5	c1+c2+	0.907507	no REM
J978Red_341_good	-2.5	c1+c2+	1.43803	no REM
J978Red_341_good	0	c1+c2+	0.727444	no REM
J978Red_341_good	2.5	c1+c2+	-0.143516	no REM
J978Red_341_good	5	c1+c2+	-0.530753	no REM
J978Red_341_good	7.5	c1+c2+	-0.565166	no REM
J978Red_341_good	10	c1+c2+	-0.425818	no REM
J978Red_342_good	-50	c1+c2+	-0.391661	no REM
J978Red_342_good	-47.5	c1+c2+	-0.703955	no REM
J978Red_342_good	-45	c1+c2+	-0.799238	no REM
J978Red_342_good	-42.5	c1+c2+	-0.104112	no REM
J978Red_342_good	-40	c1+c2+	1.2287	no REM
J978Red_342_good	-37.5	c1+c2+	1.61247	no REM
J978Red_342_good	-35	c1+c2+	1.31869	no REM
J978Red_342_good	-32.5	c1+c2+	1.57889	no REM
J978Red_342_good	-30	c1+c2+	2.03176	no REM
J978Red_342_good	-27.5	c1+c2+	2.51441	no REM
J978Red_342_good	-25	c1+c2+	2.92687	no REM
J978Red_342_good	-22.5	c1+c2+	2.98735	no REM
J978Red_342_good	-20	c1+c2+	2.10516	no REM
J978Red_342_good	-17.5	c1+c2+	0.44814	no REM
J978Red_342_good	-15	c1+c2+	-0.565231	no REM
J978Red_342_good	-12.5	c1+c2+	-0.646457	no REM
J978Red_342_good	-10	c1+c2+	-0.485971	no REM
J978Red_342_good	-7.5	c1+c2+	-0.27622	no REM
J978Red_342_good	-5	c1+c2+	0.221776	no REM
J978Red_342_good	-2.5	c1+c2+	0.816349	no REM
J978Red_342_good	0	c1+c2+	0.813039	no REM
J978Red_342_good	2.5	c1+c2+	0.0232938	no REM
J978Red_342_good	5	c1+c2+	-0.378476	no REM
J978Red_342_good	7.5	c1+c2+	0.73717	no REM
J978Red_342_good	10	c1+c2+	2.72016	no REM
J978Red_345_good	-50	c1+c2-	1.12205	no REM
J978Red_345_good	-47.5	c1+c2-	1.17674	no REM
J978Red_345_good	-45	c1+c2-	0.506843	no REM
J978Red_345_good	-42.5	c1+c2-	-0.371456	no REM
J978Red_345_good	-40	c1+c2-	-0.691553	no REM
J978Red_345_good	-37.5	c1+c2-	-0.420177	no REM
J978Red_345_good	-35	c1+c2-	-0.251816	no REM
J978Red_345_good	-32.5	c1+c2-	-0.54962	no REM
J978Red_345_good	-30	c1+c2-	-0.930403	no REM
J978Red_345_good	-27.5	c1+c2-	-1.03681	no REM
J978Red_345_good	-25	c1+c2-	-0.754355	no REM
J978Red_345_good	-22.5	c1+c2-	-0.32265	no REM
J978Red_345_good	-20	c1+c2-	-0.110001	no REM
J978Red_345_good	-17.5	c1+c2-	0.0211642	no REM
J978Red_345_good	-15	c1+c2-	0.128863	no REM
J978Red_345_good	-12.5	c1+c2-	-0.117386	no REM
J978Red_345_good	-10	c1+c2-	-0.543166	no REM
J978Red_345_good	-7.5	c1+c2-	-0.788593	no REM
J978Red_345_good	-5	c1+c2-	-0.736915	no REM
J978Red_345_good	-2.5	c1+c2-	-0.643254	no REM
J978Red_345_good	0	c1+c2-	-0.257639	no REM
J978Red_345_good	2.5	c1+c2-	0.187217	no REM
J978Red_345_good	5	c1+c2-	0.30125	no REM
J978Red_345_good	7.5	c1+c2-	-0.0615985	no REM
J978Red_345_good	10	c1+c2-	-0.624985	no REM
J978Red_346_good	-50	c1+c2-	1.665	no REM
J978Red_346_good	-47.5	c1+c2-	0.918313	no REM
J978Red_346_good	-45	c1+c2-	-0.159235	no REM
J978Red_346_good	-42.5	c1+c2-	-0.756747	no REM
J978Red_346_good	-40	c1+c2-	-1.05858	no REM
J978Red_346_good	-37.5	c1+c2-	-1.13455	no REM
J978Red_346_good	-35	c1+c2-	-1.08302	no REM
J978Red_346_good	-32.5	c1+c2-	-0.676915	no REM
J978Red_346_good	-30	c1+c2-	-0.00379537	no REM
J978Red_346_good	-27.5	c1+c2-	0.0667122	no REM
J978Red_346_good	-25	c1+c2-	-0.535044	no REM
J978Red_346_good	-22.5	c1+c2-	-1.04269	no REM
J978Red_346_good	-20	c1+c2-	-1.10836	no REM
J978Red_346_good	-17.5	c1+c2-	-0.681407	no REM
J978Red_346_good	-15	c1+c2-	-0.230023	no REM
J978Red_346_good	-12.5	c1+c2-	-0.375888	no REM
J978Red_346_good	-10	c1+c2-	-0.77835	no REM
J978Red_346_good	-7.5	c1+c2-	-0.826377	no REM
J978Red_346_good	-5	c1+c2-	-0.615401	no REM
J978Red_346_good	-2.5	c1+c2-	-0.583134	no REM
J978Red_346_good	0	c1+c2-	-0.372549	no REM
J978Red_346_good	2.5	c1+c2-	-0.0928732	no REM
J978Red_346_good	5	c1+c2-	-0.350061	no REM
J978Red_346_good	7.5	c1+c2-	-0.685301	no REM
J978Red_346_good	10	c1+c2-	-0.316688	no REM
J978Red_348_good	-50	c1-c2-	0.762526	no REM
J978Red_348_good	-47.5	c1-c2-	0.770012	no REM
J978Red_348_good	-45	c1-c2-	0.770572	no REM
J978Red_348_good	-42.5	c1-c2-	0.787956	no REM
J978Red_348_good	-40	c1-c2-	0.782066	no REM
J978Red_348_good	-37.5	c1-c2-	0.777234	no REM
J978Red_348_good	-35	c1-c2-	0.778391	no REM
J978Red_348_good	-32.5	c1-c2-	0.798607	no REM
J978Red_348_good	-30	c1-c2-	0.803557	no REM
J978Red_348_good	-27.5	c1-c2-	0.777608	no REM
J978Red_348_good	-25	c1-c2-	0.779089	no REM
J978Red_348_good	-22.5	c1-c2-	0.799286	no REM
J978Red_348_good	-20	c1-c2-	0.760407	no REM
J978Red_348_good	-17.5	c1-c2-	0.694709	no REM
J978Red_348_good	-15	c1-c2-	0.685369	no REM
J978Red_348_good	-12.5	c1-c2-	0.723907	no REM
J978Red_348_good	-10	c1-c2-	0.752531	no REM
J978Red_348_good	-7.5	c1-c2-	0.748275	no REM
J978Red_348_good	-5	c1-c2-	0.747205	no REM
J978Red_348_good	-2.5	c1-c2-	0.773379	no REM
J978Red_348_good	0	c1-c2-	0.811617	no REM
J978Red_348_good	2.5	c1-c2-	0.838202	no REM
J978Red_348_good	5	c1-c2-	0.855985	no REM
J978Red_348_good	7.5	c1-c2-	0.840688	no REM
J978Red_348_good	10	c1-c2-	0.826848	no REM
J978Red_355_good	-50	c1+c2+	-0.483208	no REM
J978Red_355_good	-47.5	c1+c2+	-0.557381	no REM
J978Red_355_good	-45	c1+c2+	-0.400705	no REM
J978Red_355_good	-42.5	c1+c2+	-0.00131343	no REM
J978Red_355_good	-40	c1+c2+	0.242451	no REM
J978Red_355_good	-37.5	c1+c2+	0.0566738	no REM
J978Red_355_good	-35	c1+c2+	0.0794193	no REM
J978Red_355_good	-32.5	c1+c2+	0.396021	no REM
J978Red_355_good	-30	c1+c2+	0.412967	no REM
J978Red_355_good	-27.5	c1+c2+	0.311016	no REM
J978Red_355_good	-25	c1+c2+	0.53299	no REM
J978Red_355_good	-22.5	c1+c2+	0.918132	no REM
J978Red_355_good	-20	c1+c2+	0.710739	no REM
J978Red_355_good	-17.5	c1+c2+	0.0424515	no REM
J978Red_355_good	-15	c1+c2+	-0.351076	no REM
J978Red_355_good	-12.5	c1+c2+	-0.41095	no REM
J978Red_355_good	-10	c1+c2+	-0.39571	no REM
J978Red_355_good	-7.5	c1+c2+	-0.418246	no REM
J978Red_355_good	-5	c1+c2+	-0.446191	no REM
J978Red_355_good	-2.5	c1+c2+	-0.468539	no REM
J978Red_355_good	0	c1+c2+	-0.536979	no REM
J978Red_355_good	2.5	c1+c2+	-0.636145	no REM
J978Red_355_good	5	c1+c2+	-0.591157	no REM
J978Red_355_good	7.5	c1+c2+	-0.167929	no REM
J978Red_355_good	10	c1+c2+	0.658311	no REM
J978Red_360_good	-50	c1+c2-	-0.646182	no REM
J978Red_360_good	-47.5	c1+c2-	-0.323906	no REM
J978Red_360_good	-45	c1+c2-	-0.0436832	no REM
J978Red_360_good	-42.5	c1+c2-	0.0633104	no REM
J978Red_360_good	-40	c1+c2-	-0.0532335	no REM
J978Red_360_good	-37.5	c1+c2-	-0.27271	no REM
J978Red_360_good	-35	c1+c2-	-0.364758	no REM
J978Red_360_good	-32.5	c1+c2-	-0.414312	no REM
J978Red_360_good	-30	c1+c2-	-0.476084	no REM
J978Red_360_good	-27.5	c1+c2-	-0.434549	no REM
J978Red_360_good	-25	c1+c2-	-0.364254	no REM
J978Red_360_good	-22.5	c1+c2-	-0.50167	no REM
J978Red_360_good	-20	c1+c2-	-0.826696	no REM
J978Red_360_good	-17.5	c1+c2-	-0.954705	no REM
J978Red_360_good	-15	c1+c2-	-0.849567	no REM
J978Red_360_good	-12.5	c1+c2-	-0.625775	no REM
J978Red_360_good	-10	c1+c2-	-0.392643	no REM
J978Red_360_good	-7.5	c1+c2-	-0.315595	no REM
J978Red_360_good	-5	c1+c2-	-0.386914	no REM
J978Red_360_good	-2.5	c1+c2-	-0.436828	no REM
J978Red_360_good	0	c1+c2-	-0.373829	no REM
J978Red_360_good	2.5	c1+c2-	-0.302489	no REM
J978Red_360_good	5	c1+c2-	-0.21692	no REM
J978Red_360_good	7.5	c1+c2-	-0.227137	no REM
J978Red_360_good	10	c1+c2-	-0.441077	no REM
J978Red_362_good	-50	c1+c2+	-2.27827	no REM
J978Red_362_good	-47.5	c1+c2+	-2.51721	no REM
J978Red_362_good	-45	c1+c2+	-2.73786	no REM
J978Red_362_good	-42.5	c1+c2+	-2.71447	no REM
J978Red_362_good	-40	c1+c2+	-2.53318	no REM
J978Red_362_good	-37.5	c1+c2+	-2.24418	no REM
J978Red_362_good	-35	c1+c2+	-2.05938	no REM
J978Red_362_good	-32.5	c1+c2+	-1.89319	no REM
J978Red_362_good	-30	c1+c2+	-1.74949	no REM
J978Red_362_good	-27.5	c1+c2+	-1.932	no REM
J978Red_362_good	-25	c1+c2+	-1.86683	no REM
J978Red_362_good	-22.5	c1+c2+	-1.61797	no REM
J978Red_362_good	-20	c1+c2+	-1.6547	no REM
J978Red_362_good	-17.5	c1+c2+	-1.98672	no REM
J978Red_362_good	-15	c1+c2+	-2.45792	no REM
J978Red_362_good	-12.5	c1+c2+	-2.77631	no REM
J978Red_362_good	-10	c1+c2+	-2.79225	no REM
J978Red_362_good	-7.5	c1+c2+	-2.72375	no REM
J978Red_362_good	-5	c1+c2+	-2.66171	no REM
J978Red_362_good	-2.5	c1+c2+	-2.22219	no REM
J978Red_362_good	0	c1+c2+	-1.7178	no REM
J978Red_362_good	2.5	c1+c2+	-2.00848	no REM
J978Red_362_good	5	c1+c2+	-2.32863	no REM
J978Red_362_good	7.5	c1+c2+	-2.18039	no REM
J978Red_362_good	10	c1+c2+	-1.92925	no REM
J978Red_363_good	-50	c1+c2+	-0.91846	no REM
J978Red_363_good	-47.5	c1+c2+	-0.94394	no REM
J978Red_363_good	-45	c1+c2+	-0.980971	no REM
J978Red_363_good	-42.5	c1+c2+	-0.804147	no REM
J978Red_363_good	-40	c1+c2+	-0.504454	no REM
J978Red_363_good	-37.5	c1+c2+	-0.5007	no REM
J978Red_363_good	-35	c1+c2+	-0.638775	no REM
J978Red_363_good	-32.5	c1+c2+	-0.755098	no REM
J978Red_363_good	-30	c1+c2+	-0.907031	no REM
J978Red_363_good	-27.5	c1+c2+	-0.79767	no REM
J978Red_363_good	-25	c1+c2+	-0.336293	no REM
J978Red_363_good	-22.5	c1+c2+	-0.0769983	no REM
J978Red_363_good	-20	c1+c2+	-0.243041	no REM
J978Red_363_good	-17.5	c1+c2+	-0.576625	no REM
J978Red_363_good	-15	c1+c2+	-0.858979	no REM
J978Red_363_good	-12.5	c1+c2+	-0.939068	no REM
J978Red_363_good	-10	c1+c2+	-0.878625	no REM
J978Red_363_good	-7.5	c1+c2+	-0.87749	no REM
J978Red_363_good	-5	c1+c2+	-0.927299	no REM
J978Red_363_good	-2.5	c1+c2+	-0.830766	no REM
J978Red_363_good	0	c1+c2+	-0.685266	no REM
J978Red_363_good	2.5	c1+c2+	-0.796766	no REM
J978Red_363_good	5	c1+c2+	-0.891637	no REM
J978Red_363_good	7.5	c1+c2+	-0.521056	no REM
J978Red_363_good	10	c1+c2+	0.0849799	no REM
J978Red_364_good	-50	c1+c2-	-0.347236	no REM
J978Red_364_good	-47.5	c1+c2-	-0.482088	no REM
J978Red_364_good	-45	c1+c2-	-0.60582	no REM
J978Red_364_good	-42.5	c1+c2-	-0.537646	no REM
J978Red_364_good	-40	c1+c2-	-0.433211	no REM
J978Red_364_good	-37.5	c1+c2-	-0.484627	no REM
J978Red_364_good	-35	c1+c2-	-0.548508	no REM
J978Red_364_good	-32.5	c1+c2-	-0.601277	no REM
J978Red_364_good	-30	c1+c2-	-0.679102	no REM
J978Red_364_good	-27.5	c1+c2-	-0.723653	no REM
J978Red_364_good	-25	c1+c2-	-0.724602	no REM
J978Red_364_good	-22.5	c1+c2-	-0.688395	no REM
J978Red_364_good	-20	c1+c2-	-0.611926	no REM
J978Red_364_good	-17.5	c1+c2-	-0.393745	no REM
J978Red_364_good	-15	c1+c2-	0.0490252	no REM
J978Red_364_good	-12.5	c1+c2-	0.209182	no REM
J978Red_364_good	-10	c1+c2-	-0.216998	no REM
J978Red_364_good	-7.5	c1+c2-	-0.569719	no REM
J978Red_364_good	-5	c1+c2-	-0.572185	no REM
J978Red_364_good	-2.5	c1+c2-	-0.451565	no REM
J978Red_364_good	0	c1+c2-	-0.303781	no REM
J978Red_364_good	2.5	c1+c2-	-0.134068	no REM
J978Red_364_good	5	c1+c2-	-0.170539	no REM
J978Red_364_good	7.5	c1+c2-	-0.467774	no REM
J978Red_364_good	10	c1+c2-	-0.681239	no REM
J978Red_369_good	-50	c1+c2+	-0.32857	no REM
J978Red_369_good	-47.5	c1+c2+	-0.543728	no REM
J978Red_369_good	-45	c1+c2+	-0.590336	no REM
J978Red_369_good	-42.5	c1+c2+	-0.368892	no REM
J978Red_369_good	-40	c1+c2+	0.0483491	no REM
J978Red_369_good	-37.5	c1+c2+	0.219774	no REM
J978Red_369_good	-35	c1+c2+	0.30158	no REM
J978Red_369_good	-32.5	c1+c2+	0.372229	no REM
J978Red_369_good	-30	c1+c2+	0.144981	no REM
J978Red_369_good	-27.5	c1+c2+	-0.00531014	no REM
J978Red_369_good	-25	c1+c2+	0.398829	no REM
J978Red_369_good	-22.5	c1+c2+	0.989205	no REM
J978Red_369_good	-20	c1+c2+	0.927005	no REM
J978Red_369_good	-17.5	c1+c2+	0.298093	no REM
J978Red_369_good	-15	c1+c2+	-0.212552	no REM
J978Red_369_good	-12.5	c1+c2+	-0.452628	no REM
J978Red_369_good	-10	c1+c2+	-0.549961	no REM
J978Red_369_good	-7.5	c1+c2+	-0.534772	no REM
J978Red_369_good	-5	c1+c2+	-0.502021	no REM
J978Red_369_good	-2.5	c1+c2+	-0.394619	no REM
J978Red_369_good	0	c1+c2+	-0.319602	no REM
J978Red_369_good	2.5	c1+c2+	-0.477221	no REM
J978Red_369_good	5	c1+c2+	-0.584128	no REM
J978Red_369_good	7.5	c1+c2+	-0.399048	no REM
J978Red_369_good	10	c1+c2+	0.156265	no REM
J978Red_370_good	-50	c1+c2-	-0.0438569	no REM
J978Red_370_good	-47.5	c1+c2-	-0.279986	no REM
J978Red_370_good	-45	c1+c2-	-0.439299	no REM
J978Red_370_good	-42.5	c1+c2-	-0.496374	no REM
J978Red_370_good	-40	c1+c2-	-0.489438	no REM
J978Red_370_good	-37.5	c1+c2-	-0.458531	no REM
J978Red_370_good	-35	c1+c2-	-0.469513	no REM
J978Red_370_good	-32.5	c1+c2-	-0.476645	no REM
J978Red_370_good	-30	c1+c2-	-0.464535	no REM
J978Red_370_good	-27.5	c1+c2-	-0.431542	no REM
J978Red_370_good	-25	c1+c2-	-0.405811	no REM
J978Red_370_good	-22.5	c1+c2-	-0.414143	no REM
J978Red_370_good	-20	c1+c2-	-0.362113	no REM
J978Red_370_good	-17.5	c1+c2-	-0.194254	no REM
J978Red_370_good	-15	c1+c2-	-0.087177	no REM
J978Red_370_good	-12.5	c1+c2-	-0.193801	no REM
J978Red_370_good	-10	c1+c2-	-0.356284	no REM
J978Red_370_good	-7.5	c1+c2-	-0.384378	no REM
J978Red_370_good	-5	c1+c2-	-0.312681	no REM
J978Red_370_good	-2.5	c1+c2-	-0.163752	no REM
J978Red_370_good	0	c1+c2-	0.00723825	no REM
J978Red_370_good	2.5	c1+c2-	-0.08325	no REM
J978Red_370_good	5	c1+c2-	-0.334725	no REM
J978Red_370_good	7.5	c1+c2-	-0.477205	no REM
J978Red_370_good	10	c1+c2-	-0.501791	no REM
J978Red_372_good	-50	c1+c2-	-0.0553704	no REM
J978Red_372_good	-47.5	c1+c2-	-0.188863	no REM
J978Red_372_good	-45	c1+c2-	-0.434804	no REM
J978Red_372_good	-42.5	c1+c2-	-0.581082	no REM
J978Red_372_good	-40	c1+c2-	-0.32579	no REM
J978Red_372_good	-37.5	c1+c2-	0.101072	no REM
J978Red_372_good	-35	c1+c2-	-0.00164376	no REM
J978Red_372_good	-32.5	c1+c2-	-0.3763	no REM
J978Red_372_good	-30	c1+c2-	-0.634005	no REM
J978Red_372_good	-27.5	c1+c2-	-0.600737	no REM
J978Red_372_good	-25	c1+c2-	-0.20269	no REM
J978Red_372_good	-22.5	c1+c2-	0.0396512	no REM
J978Red_372_good	-20	c1+c2-	-0.0140056	no REM
J978Red_372_good	-17.5	c1+c2-	-0.057584	no REM
J978Red_372_good	-15	c1+c2-	0.127026	no REM
J978Red_372_good	-12.5	c1+c2-	0.141041	no REM
J978Red_372_good	-10	c1+c2-	-0.387452	no REM
J978Red_372_good	-7.5	c1+c2-	-0.550342	no REM
J978Red_372_good	-5	c1+c2-	-0.0864156	no REM
J978Red_372_good	-2.5	c1+c2-	0.30115	no REM
J978Red_372_good	0	c1+c2-	0.477212	no REM
J978Red_372_good	2.5	c1+c2-	0.297264	no REM
J978Red_372_good	5	c1+c2-	0.166458	no REM
J978Red_372_good	7.5	c1+c2-	0.0984527	no REM
J978Red_372_good	10	c1+c2-	0.0246133	no REM
J978Red_379_good	-50	c1+c2+	-0.653047	no REM
J978Red_379_good	-47.5	c1+c2+	-0.697713	no REM
J978Red_379_good	-45	c1+c2+	-0.662141	no REM
J978Red_379_good	-42.5	c1+c2+	-0.590948	no REM
J978Red_379_good	-40	c1+c2+	-0.47495	no REM
J978Red_379_good	-37.5	c1+c2+	-0.473304	no REM
J978Red_379_good	-35	c1+c2+	-0.305458	no REM
J978Red_379_good	-32.5	c1+c2+	0.184819	no REM
J978Red_379_good	-30	c1+c2+	0.51387	no REM
J978Red_379_good	-27.5	c1+c2+	0.623668	no REM
J978Red_379_good	-25	c1+c2+	0.976324	no REM
J978Red_379_good	-22.5	c1+c2+	1.28246	no REM
J978Red_379_good	-20	c1+c2+	0.954044	no REM
J978Red_379_good	-17.5	c1+c2+	0.0865487	no REM
J978Red_379_good	-15	c1+c2+	-0.544951	no REM
J978Red_379_good	-12.5	c1+c2+	-0.649496	no REM
J978Red_379_good	-10	c1+c2+	-0.450369	no REM
J978Red_379_good	-7.5	c1+c2+	-0.301405	no REM
J978Red_379_good	-5	c1+c2+	-0.322824	no REM
J978Red_379_good	-2.5	c1+c2+	0.162344	no REM
J978Red_379_good	0	c1+c2+	0.782732	no REM
J978Red_379_good	2.5	c1+c2+	0.327198	no REM
J978Red_379_good	5	c1+c2+	-0.289017	no REM
J978Red_379_good	7.5	c1+c2+	-0.224716	no REM
J978Red_379_good	10	c1+c2+	0.341871	no REM
J978Red_393_good	-50	c1+c2-	-1.99307	no REM
J978Red_393_good	-47.5	c1+c2-	-1.96002	no REM
J978Red_393_good	-45	c1+c2-	-1.98154	no REM
J978Red_393_good	-42.5	c1+c2-	-2.09795	no REM
J978Red_393_good	-40	c1+c2-	-2.23995	no REM
J978Red_393_good	-37.5	c1+c2-	-2.3011	no REM
J978Red_393_good	-35	c1+c2-	-2.32888	no REM
J978Red_393_good	-32.5	c1+c2-	-2.3421	no REM
J978Red_393_good	-30	c1+c2-	-2.27513	no REM
J978Red_393_good	-27.5	c1+c2-	-2.17168	no REM
J978Red_393_good	-25	c1+c2-	-2.13267	no REM
J978Red_393_good	-22.5	c1+c2-	-2.17107	no REM
J978Red_393_good	-20	c1+c2-	-2.21374	no REM
J978Red_393_good	-17.5	c1+c2-	-2.19995	no REM
J978Red_393_good	-15	c1+c2-	-2.10216	no REM
J978Red_393_good	-12.5	c1+c2-	-2.04621	no REM
J978Red_393_good	-10	c1+c2-	-2.15701	no REM
J978Red_393_good	-7.5	c1+c2-	-2.2897	no REM
J978Red_393_good	-5	c1+c2-	-2.30904	no REM
J978Red_393_good	-2.5	c1+c2-	-2.24803	no REM
J978Red_393_good	0	c1+c2-	-2.17655	no REM
J978Red_393_good	2.5	c1+c2-	-2.12515	no REM
J978Red_393_good	5	c1+c2-	-2.13061	no REM
J978Red_393_good	7.5	c1+c2-	-2.19808	no REM
J978Red_393_good	10	c1+c2-	-2.28861	no REM
J978Red_395_good	-50	c1+c2+	0.100775	no REM
J978Red_395_good	-47.5	c1+c2+	0.131556	no REM
J978Red_395_good	-45	c1+c2+	0.0431948	no REM
J978Red_395_good	-42.5	c1+c2+	-0.167671	no REM
J978Red_395_good	-40	c1+c2+	-0.182959	no REM
J978Red_395_good	-37.5	c1+c2+	0.10497	no REM
J978Red_395_good	-35	c1+c2+	0.276128	no REM
J978Red_395_good	-32.5	c1+c2+	0.173181	no REM
J978Red_395_good	-30	c1+c2+	0.061121	no REM
J978Red_395_good	-27.5	c1+c2+	0.177354	no REM
J978Red_395_good	-25	c1+c2+	0.491358	no REM
J978Red_395_good	-22.5	c1+c2+	0.6952	no REM
J978Red_395_good	-20	c1+c2+	0.5206	no REM
J978Red_395_good	-17.5	c1+c2+	0.132544	no REM
J978Red_395_good	-15	c1+c2+	-0.0747259	no REM
J978Red_395_good	-12.5	c1+c2+	-0.0902546	no REM
J978Red_395_good	-10	c1+c2+	-0.112663	no REM
J978Red_395_good	-7.5	c1+c2+	-0.0706387	no REM
J978Red_395_good	-5	c1+c2+	0.123973	no REM
J978Red_395_good	-2.5	c1+c2+	0.258312	no REM
J978Red_395_good	0	c1+c2+	0.174607	no REM
J978Red_395_good	2.5	c1+c2+	0.178792	no REM
J978Red_395_good	5	c1+c2+	0.217769	no REM
J978Red_395_good	7.5	c1+c2+	0.136286	no REM
J978Red_395_good	10	c1+c2+	0.000214303	no REM
J978Red_526_good	-50	c1+c2+	0.681566	no REM
J978Red_526_good	-47.5	c1+c2+	0.067229	no REM
J978Red_526_good	-45	c1+c2+	-0.651533	no REM
J978Red_526_good	-42.5	c1+c2+	-0.966968	no REM
J978Red_526_good	-40	c1+c2+	-0.531489	no REM
J978Red_526_good	-37.5	c1+c2+	0.331635	no REM
J978Red_526_good	-35	c1+c2+	0.669432	no REM
J978Red_526_good	-32.5	c1+c2+	0.804536	no REM
J978Red_526_good	-30	c1+c2+	1.06808	no REM
J978Red_526_good	-27.5	c1+c2+	1.0914	no REM
J978Red_526_good	-25	c1+c2+	1.08601	no REM
J978Red_526_good	-22.5	c1+c2+	0.932827	no REM
J978Red_526_good	-20	c1+c2+	0.448733	no REM
J978Red_526_good	-17.5	c1+c2+	-0.187129	no REM
J978Red_526_good	-15	c1+c2+	-0.659186	no REM
J978Red_526_good	-12.5	c1+c2+	-0.992573	no REM
J978Red_526_good	-10	c1+c2+	-0.988647	no REM
J978Red_526_good	-7.5	c1+c2+	-0.499691	no REM
J978Red_526_good	-5	c1+c2+	0.117659	no REM
J978Red_526_good	-2.5	c1+c2+	0.537922	no REM
J978Red_526_good	0	c1+c2+	0.649545	no REM
J978Red_526_good	2.5	c1+c2+	0.315685	no REM
J978Red_526_good	5	c1+c2+	-0.216559	no REM
J978Red_526_good	7.5	c1+c2+	-0.525272	no REM
J978Red_526_good	10	c1+c2+	0.109946	no REM
J978Red_528_good	-50	c1+c2+	-0.671431	no REM
J978Red_528_good	-47.5	c1+c2+	-0.527968	no REM
J978Red_528_good	-45	c1+c2+	-0.345873	no REM
J978Red_528_good	-42.5	c1+c2+	-0.193104	no REM
J978Red_528_good	-40	c1+c2+	0.0856536	no REM
J978Red_528_good	-37.5	c1+c2+	0.170465	no REM
J978Red_528_good	-35	c1+c2+	-0.166109	no REM
J978Red_528_good	-32.5	c1+c2+	-0.324235	no REM
J978Red_528_good	-30	c1+c2+	-0.149268	no REM
J978Red_528_good	-27.5	c1+c2+	0.123322	no REM
J978Red_528_good	-25	c1+c2+	0.414846	no REM
J978Red_528_good	-22.5	c1+c2+	0.642989	no REM
J978Red_528_good	-20	c1+c2+	0.539129	no REM
J978Red_528_good	-17.5	c1+c2+	0.0586456	no REM
J978Red_528_good	-15	c1+c2+	-0.300598	no REM
J978Red_528_good	-12.5	c1+c2+	-0.34204	no REM
J978Red_528_good	-10	c1+c2+	-0.273147	no REM
J978Red_528_good	-7.5	c1+c2+	-0.220435	no REM
J978Red_528_good	-5	c1+c2+	-0.195802	no REM
J978Red_528_good	-2.5	c1+c2+	0.0742721	no REM
J978Red_528_good	0	c1+c2+	0.31682	no REM
J978Red_528_good	2.5	c1+c2+	0.0123456	no REM
J978Red_528_good	5	c1+c2+	-0.206001	no REM
J978Red_528_good	7.5	c1+c2+	-0.217301	no REM
J978Red_528_good	10	c1+c2+	-0.21357	no REM
J978Red_529_good	-50	c1+c2+	-0.335188	no REM
J978Red_529_good	-47.5	c1+c2+	-0.327485	no REM
J978Red_529_good	-45	c1+c2+	-0.304176	no REM
J978Red_529_good	-42.5	c1+c2+	-0.427123	no REM
J978Red_529_good	-40	c1+c2+	-0.530085	no REM
J978Red_529_good	-37.5	c1+c2+	-0.501102	no REM
J978Red_529_good	-35	c1+c2+	-0.416688	no REM
J978Red_529_good	-32.5	c1+c2+	-0.0878088	no REM
J978Red_529_good	-30	c1+c2+	0.3315	no REM
J978Red_529_good	-27.5	c1+c2+	0.395259	no REM
J978Red_529_good	-25	c1+c2+	0.378472	no REM
J978Red_529_good	-22.5	c1+c2+	0.518284	no REM
J978Red_529_good	-20	c1+c2+	0.647055	no REM
J978Red_529_good	-17.5	c1+c2+	0.424533	no REM
J978Red_529_good	-15	c1+c2+	0.0197343	no REM
J978Red_529_good	-12.5	c1+c2+	-0.179593	no REM
J978Red_529_good	-10	c1+c2+	-0.266317	no REM
J978Red_529_good	-7.5	c1+c2+	-0.310384	no REM
J978Red_529_good	-5	c1+c2+	-0.0316863	no REM
J978Red_529_good	-2.5	c1+c2+	0.581834	no REM
J978Red_529_good	0	c1+c2+	0.889729	no REM
J978Red_529_good	2.5	c1+c2+	0.413212	no REM
J978Red_529_good	5	c1+c2+	0.0172658	no REM
J978Red_529_good	7.5	c1+c2+	-0.0188457	no REM
[truncated: 667,876+ more rows]

## Sheet: ExtData9k
ms_id	mean_fr	trial_type	subclass
J978Red_3_good	-0.0641478	REM	c1+c2+
J978Red_209_good	-0.0133738	REM	c1+c2+
J978Red_212_good	0.0156178	REM	c1+c2+
J978Red_220_good	-0.105186	REM	c1+c2+
J978Red_265_good	-0.0130451	REM	c1+c2+
J978Red_270_good	0.0654639	REM	c1+c2+
J978Red_274_good	-0.173328	REM	c1+c2+
J978Red_282_good	-0.0306712	REM	c1+c2+
J978Red_287_good	0.0515602	REM	c1+c2+
J978Red_290_good	-0.0476379	REM	c1+c2+
J978Red_294_good	0.187716	REM	c1+c2+
J978Red_300_good	-0.423324	REM	c1+c2+
J978Red_301_good	-0.225628	REM	c1+c2+
J978Red_308_good	-0.1165	REM	c1+c2+
J978Red_313_good	-0.150813	REM	c1+c2+
J978Red_317_good	-0.147796	REM	c1+c2+
J978Red_318_good	-0.240405	REM	c1+c2+
J978Red_321_good	-0.117032	REM	c1+c2+
J978Red_328_good	0.00368432	REM	c1+c2+
J978Red_340_good	0.484299	REM	c1+c2+
J978Red_341_good	0.134745	REM	c1+c2+
J978Red_342_good	0.233768	REM	c1+c2+
J978Red_355_good	0.121463	REM	c1+c2+
J978Red_362_good	0.385793	REM	c1+c2+
J978Red_363_good	0.118538	REM	c1+c2+
J978Red_369_good	0.06645	REM	c1+c2+
J978Red_379_good	0.0873833	REM	c1+c2+
J978Red_395_good	0.0574995	REM	c1+c2+
J978Red_526_good	-0.141183	REM	c1+c2+
J978Red_528_good	-0.111663	REM	c1+c2+
J978Red_529_good	-0.134379	REM	c1+c2+
J978Red_580_good	0.126339	REM	c1+c2+
J978Red_581_good	-0.00416301	REM	c1+c2+
J978Red_582_good	-0.031825	REM	c1+c2+
J978Red_585_good	-0.227832	REM	c1+c2+
J978Red_599_good	0.0371596	REM	c1+c2+
J978Red_603_good	0.418616	REM	c1+c2+
J978Red_618_good	0.339895	REM	c1+c2+
J978Red_639_good	0.311276	REM	c1+c2+
J978Red_640_good	0.246076	REM	c1+c2+
J978Red_641_good	-0.0250992	REM	c1+c2+
J978Red_666_good	-0.133687	REM	c1+c2+
J978Red_670_good	0.0764948	REM	c1+c2+
J978Red_672_good	0.235612	REM	c1+c2+
J978Red_673_good	0.127601	REM	c1+c2+
J978Red_676_good	0.0821769	REM	c1+c2+
J978Red_685_good	-0.139535	REM	c1+c2+
J978Red_697_good	-0.00516351	REM	c1+c2+
J978Red_701_good	0.521566	REM	c1+c2+
J978Red_738_good	0.0202168	REM	c1+c2+
J978Red_746_good	-0.0355964	REM	c1+c2+
J978Red_750_good	-0.0519756	REM	c1+c2+
J978Red_763_good	0.0787846	REM	c1+c2+
J978Red_764_good	-0.0790535	REM	c1+c2+
J978Red_771_good	0.111018	REM	c1+c2+
J978Red_773_good	-0.0936766	REM	c1+c2+
J978Red_778_good	-0.0326911	REM	c1+c2+
J978Red_780_good	0.0808246	REM	c1+c2+
J978Red_791_good	0.222093	REM	c1+c2+
J978Red_792_good	-0.144964	REM	c1+c2+
J978Red_799_good	0.148206	REM	c1+c2+
J978Red_801_good	0.0702372	REM	c1+c2+
J978Red_802_good	-0.271284	REM	c1+c2+
J978Red_804_good	0.0252295	REM	c1+c2+
J978Red_808_good	-0.0546157	REM	c1+c2+
J978Red_812_good	-0.122225	REM	c1+c2+
J978Red_815_good	0.0927759	REM	c1+c2+
J978Red_816_good	0.208177	REM	c1+c2+
J978Red_817_good	0.202051	REM	c1+c2+
J978Red_824_good	-0.112069	REM	c1+c2+
J978Red_825_good	0.0473185	REM	c1+c2+
J978Red_832_good	-0.14908	REM	c1+c2+
J978Red_843_good	-0.0953196	REM	c1+c2+
J978Red_844_good	-0.0116822	REM	c1+c2+
J978Red_855_good	-0.128041	REM	c1+c2+
J978Red_865_good	-0.144524	REM	c1+c2+
J978Red_873_good	-0.0664438	REM	c1+c2+
J978Red_876_good	0.180429	REM	c1+c2+
J978Red_878_good	0.051061	REM	c1+c2+
J978Red_882_good	-0.0844831	REM	c1+c2+
J978Red_889_good	-0.157168	REM	c1+c2+
J978Red_891_good	0.0160902	REM	c1+c2+
J978Red_892_good	-0.100789	REM	c1+c2+
J978Red_901_good	0.19074	REM	c1+c2+
J978Red_902_good	0.101187	REM	c1+c2+
J978Red_906_good	-0.122264	REM	c1+c2+
J978Red_908_good	0.0627429	REM	c1+c2+
J978Red_916_good	-0.069263	REM	c1+c2+
J978Red_917_good	0.0403183	REM	c1+c2+
J978Green_3_good	-0.23132	REM	c1+c2+
J978Green_8_good	-0.33912	REM	c1+c2+
J978Green_15_good	-0.128127	REM	c1+c2+
J978Green_16_good	-0.156701	REM	c1+c2+
J978Green_23_good	-0.210392	REM	c1+c2+
J978Green_57_good	-0.393014	REM	c1+c2+
J978Green_87_good	0.0802267	REM	c1+c2+
J978Green_96_good	-0.0977605	REM	c1+c2+
J978Green_174_good	-0.302565	REM	c1+c2+
J978Green_202_good	-0.216596	REM	c1+c2+
J978Green_223_good	-0.27942	REM	c1+c2+
J978Green_231_good	-0.0501163	REM	c1+c2+
J978Green_242_good	0.096375	REM	c1+c2+
J978Green_254_good	-0.250322	REM	c1+c2+
J978Green_260_good	-0.0817318	REM	c1+c2+
J978Green_263_good	-0.376886	REM	c1+c2+
J978Green_273_good	-0.212316	REM	c1+c2+
J978Green_277_good	-0.0603174	REM	c1+c2+
J978Green_303_good	-0.199991	REM	c1+c2+
J978Green_304_good	-0.234738	REM	c1+c2+
J978Green_306_good	-0.0435923	REM	c1+c2+
J978Green_311_good	-0.273772	REM	c1+c2+
J978Green_312_good	-0.185031	REM	c1+c2+
J978Green_318_good	-0.0998784	REM	c1+c2+
J978Green_320_good	0.199873	REM	c1+c2+
J978Green_332_good	-0.0974542	REM	c1+c2+
J978Green_333_good	0.126117	REM	c1+c2+
J978Green_335_good	-0.308851	REM	c1+c2+
J978Green_336_good	-0.17218	REM	c1+c2+
J978Green_355_good	-0.0795229	REM	c1+c2+
J978Green_356_good	-0.14579	REM	c1+c2+
J978Green_372_good	-0.225323	REM	c1+c2+
J978Green_373_good	-0.158599	REM	c1+c2+
J978Green_399_good	0.0670259	REM	c1+c2+
J978Green_454_good	-0.0835311	REM	c1+c2+
J978Green_466_good	-0.0267733	REM	c1+c2+
J978Green_474_good	0.154219	REM	c1+c2+
J978Green_476_good	-0.123265	REM	c1+c2+
J978Green_482_good	-0.263252	REM	c1+c2+
J978Green_486_good	-0.031284	REM	c1+c2+
J978Green_489_good	-0.185531	REM	c1+c2+
J978Green_490_good	-0.291925	REM	c1+c2+
J978Green_491_good	-0.234171	REM	c1+c2+
J978Green_505_good	-0.0696883	REM	c1+c2+
J978Green_514_good	-0.01016	REM	c1+c2+
J978Green_627_good	-0.367779	REM	c1+c2+
J978Green_635_good	-0.0541354	REM	c1+c2+
J978Green_636_good	0.0407173	REM	c1+c2+
J978Green_650_good	-0.124781	REM	c1+c2+
J978Green_654_good	-0.167356	REM	c1+c2+
J978Green_655_good	-0.0528714	REM	c1+c2+
J978Green_660_good	-0.193133	REM	c1+c2+
J978Green_663_good	-0.0664304	REM	c1+c2+
J978Green_667_good	-0.182232	REM	c1+c2+
J978Green_672_good	0.00292674	REM	c1+c2+
J978Green_673_good	-0.0359277	REM	c1+c2+
J978Green_697_good	-0.163312	REM	c1+c2+
J978Green_709_good	-0.0368816	REM	c1+c2+
J978Green_713_good	-0.14931	REM	c1+c2+
J978Green_717_good	-0.145381	REM	c1+c2+
J978Green_718_good	-0.210901	REM	c1+c2+
J978Green_737_good	-0.113491	REM	c1+c2+
J978Green_740_good	-0.0481902	REM	c1+c2+
J978Green_742_good	-0.0131077	REM	c1+c2+
J978Green_746_good	-0.00536159	REM	c1+c2+
J978Green_747_good	0.000573183	REM	c1+c2+
J978Green_761_good	0.111099	REM	c1+c2+
J978Green_767_good	-0.0571563	REM	c1+c2+
J978Green_783_good	-0.0770516	REM	c1+c2+
J978Green_784_good	-0.158998	REM	c1+c2+
J980Green_85_good	-0.258463	REM	c1+c2+
J980Green_98_good	0.366758	REM	c1+c2+
J980Green_101_good	-0.0899938	REM	c1+c2+
J980Green_109_good	0.138246	REM	c1+c2+
J980Green_114_good	-0.140163	REM	c1+c2+
J980Green_115_good	-0.167985	REM	c1+c2+
J980Green_132_good	-0.174647	REM	c1+c2+
J980Green_133_good	-0.13777	REM	c1+c2+
J980Green_137_good	-0.108023	REM	c1+c2+
J980Green_144_good	0.193863	REM	c1+c2+
J980Green_149_good	0.218297	REM	c1+c2+
J980Green_167_good	-0.189115	REM	c1+c2+
J980Green_173_good	-0.0570124	REM	c1+c2+
J980Green_177_good	0.00271349	REM	c1+c2+
J980Green_196_good	-0.0976146	REM	c1+c2+
J980Green_208_good	0.167047	REM	c1+c2+
J980Green_212_good	-0.207469	REM	c1+c2+
J980Green_233_good	0.20963	REM	c1+c2+
J980Green_238_good	0.00871079	REM	c1+c2+
J980Green_247_good	0.278955	REM	c1+c2+
J980Green_250_good	-0.0102853	REM	c1+c2+
J980Green_262_good	0.141393	REM	c1+c2+
J980Green_273_good	-0.0887642	REM	c1+c2+
J980Green_300_good	0.0852912	REM	c1+c2+
J980Green_307_good	0.138853	REM	c1+c2+
J980Green_311_good	0.0460637	REM	c1+c2+
J980Green_326_good	0.287361	REM	c1+c2+
J980Green_352_good	0.239945	REM	c1+c2+
J980Green_386_good	0.128562	REM	c1+c2+
J980Green_388_good	0.0665826	REM	c1+c2+
J980Green_400_good	0.158232	REM	c1+c2+
J980Green_403_good	0.140152	REM	c1+c2+
J980Green_404_good	0.17175	REM	c1+c2+
J980Green_406_good	0.215721	REM	c1+c2+
J980Green_415_good	0.189536	REM	c1+c2+
J980Green_441_good	-0.0974818	REM	c1+c2+
J980Green_442_good	-0.133551	REM	c1+c2+
J980Green_495_good	-0.0111328	REM	c1+c2+
J980Green_498_good	0.378983	REM	c1+c2+
J980Green_499_good	0.228694	REM	c1+c2+
J980Green_501_good	-0.224678	REM	c1+c2+
J980Green_502_good	0.217176	REM	c1+c2+
J980Green_506_good	0.356686	REM	c1+c2+
J980Green_510_good	-0.110585	REM	c1+c2+
J980Green_511_good	0.201227	REM	c1+c2+
J980Green_515_good	-0.0986856	REM	c1+c2+
J980Green_517_good	0.0311542	REM	c1+c2+
J980Green_518_good	-0.0859934	REM	c1+c2+
J980Green_521_good	0.262868	REM	c1+c2+
J980Green_526_good	-0.0962503	REM	c1+c2+
J980Green_527_good	-0.219088	REM	c1+c2+
J980Green_528_good	-0.0854402	REM	c1+c2+
J980Green_529_good	-0.221325	REM	c1+c2+
J980Green_530_good	-0.190331	REM	c1+c2+
J980Green_531_good	-0.32622	REM	c1+c2+
J980Green_533_good	-0.047499	REM	c1+c2+
J980Green_534_good	0.344016	REM	c1+c2+
J980Green_535_good	-0.0100272	REM	c1+c2+
J980Green_540_good	0.284921	REM	c1+c2+
J980Green_541_good	-0.356339	REM	c1+c2+
J980Green_545_good	0.226596	REM	c1+c2+
J980Green_546_good	0.3827	REM	c1+c2+
J980Green_547_good	-0.0720187	REM	c1+c2+
J980Green_550_good	0.311959	REM	c1+c2+
J980Green_553_good	0.522717	REM	c1+c2+
J980Green_554_good	-0.0846588	REM	c1+c2+
J980Red_4_good	-0.117736	REM	c1+c2+
J980Red_11_good	0.0781766	REM	c1+c2+
J980Red_18_good	-0.0853236	REM	c1+c2+
J980Red_41_good	-0.00816791	REM	c1+c2+
J980Red_43_good	0.0836787	REM	c1+c2+
J980Red_56_good	-0.0493777	REM	c1+c2+
J980Red_57_good	0.0132745	REM	c1+c2+
J980Red_58_good	0.0676001	REM	c1+c2+
J980Red_190_good	-0.208744	REM	c1+c2+
J980Red_208_good	-0.0210971	REM	c1+c2+
J980Red_213_good	0.220792	REM	c1+c2+
J980Red_225_good	0.144407	REM	c1+c2+
J980Red_236_good	-0.156404	REM	c1+c2+
J980Red_276_good	-0.269563	REM	c1+c2+
J980Red_282_good	0.187963	REM	c1+c2+
J980Red_283_good	-0.40849	REM	c1+c2+
J980Red_295_good	-0.0597264	REM	c1+c2+
J980Red_304_good	-0.172626	REM	c1+c2+
J980Red_310_good	-0.132893	REM	c1+c2+
J980Red_321_good	-0.0193502	REM	c1+c2+
J980Red_343_good	-0.552854	REM	c1+c2+
J980Red_376_good	0.211641	REM	c1+c2+
J980Red_380_good	0.418943	REM	c1+c2+
J980Red_385_good	-0.271969	REM	c1+c2+
J980Red_391_good	-0.186912	REM	c1+c2+
J980Red_399_good	0.0343229	REM	c1+c2+
J980Red_417_good	0.000431548	REM	c1+c2+
J980Red_418_good	0.378237	REM	c1+c2+
J980Red_423_good	0.0860523	REM	c1+c2+
J980Red_494_good	-0.113314	REM	c1+c2+
J980Red_504_good	0.118114	REM	c1+c2+
J980Red_510_good	0.00674866	REM	c1+c2+
J980Red_513_good	-0.0105072	REM	c1+c2+
J980Red_514_good	-0.00279995	REM	c1+c2+
J980Red_520_good	0.315473	REM	c1+c2+
J980Red_524_good	-0.198693	REM	c1+c2+
J980Red_525_good	-0.163765	REM	c1+c2+
J980Red_528_good	-0.0948965	REM	c1+c2+
J986Red_96_good	0.323995	REM	c1+c2+
J986Red_101_good	-0.324022	REM	c1+c2+
J986Red_106_good	0.638142	REM	c1+c2+
J986Red_114_good	-0.348194	REM	c1+c2+
J986Red_115_good	-0.149853	REM	c1+c2+
J986Red_116_good	-0.290451	REM	c1+c2+
J986Red_123_good	0.10983	REM	c1+c2+
J986Red_124_good	0.195102	REM	c1+c2+
J986Red_125_good	0.0646911	REM	c1+c2+
J986Red_137_good	-0.167775	REM	c1+c2+
J986Red_143_good	-0.212425	REM	c1+c2+
J986Red_154_good	0.21956	REM	c1+c2+
J986Red_155_good	0.331118	REM	c1+c2+
J986Red_181_good	-0.256413	REM	c1+c2+
J986Red_182_good	-0.60606	REM	c1+c2+
J986Red_191_good	-0.189091	REM	c1+c2+
J986Red_197_good	-0.368504	REM	c1+c2+
J986Red_200_good	0.0717002	REM	c1+c2+
J986Red_204_good	-0.249176	REM	c1+c2+
J986Red_205_good	0.0164262	REM	c1+c2+
J986Red_222_good	-0.00855173	REM	c1+c2+
J986Red_228_good	-0.535416	REM	c1+c2+
J986Red_236_good	0.144518	REM	c1+c2+
J986Red_248_good	-0.248659	REM	c1+c2+
J986Red_249_good	-0.360876	REM	c1+c2+
J986Red_257_good	-0.109893	REM	c1+c2+
J986Red_276_good	-0.255574	REM	c1+c2+
J986Red_277_good	-0.422301	REM	c1+c2+
J986Red_321_good	-0.137058	REM	c1+c2+
J986Red_324_good	0.529732	REM	c1+c2+
J986Red_326_good	-0.342055	REM	c1+c2+
J986Red_327_good	-0.372011	REM	c1+c2+
J986Red_328_good	0.274662	REM	c1+c2+
J986Red_338_good	0.39256	REM	c1+c2+
J986Red_354_good	-0.436868	REM	c1+c2+
J986Red_365_good	0.051495	REM	c1+c2+
J986Red_387_good	-0.257156	REM	c1+c2+
J986Red_407_good	-0.476568	REM	c1+c2+
J986Red_436_good	0.212074	REM	c1+c2+
J986Red_463_good	-0.274229	REM	c1+c2+
J986Red_470_good	0.0221015	REM	c1+c2+
J986Red_490_good	0.699291	REM	c1+c2+
J986Red_502_good	-0.129166	REM	c1+c2+
J986Red_503_good	0.0543207	REM	c1+c2+
J986Red_511_good	-0.451846	REM	c1+c2+
J986Red_646_good	-0.203634	REM	c1+c2+
J987Red_13_good	0.109838	REM	c1+c2+
J987Red_23_good	-0.0912405	REM	c1+c2+
J987Red_25_good	-0.0185111	REM	c1+c2+
J987Red_35_good	-0.108111	REM	c1+c2+
J987Red_38_good	-0.244373	REM	c1+c2+
J987Red_47_good	-0.150939	REM	c1+c2+
J987Red_49_good	-0.240608	REM	c1+c2+
J987Red_50_good	0.0878854	REM	c1+c2+
J987Red_58_good	-0.175469	REM	c1+c2+
J987Red_60_good	0.16261	REM	c1+c2+
J987Red_69_good	0.268335	REM	c1+c2+
J987Red_83_good	-0.238207	REM	c1+c2+
J987Red_90_good	-0.237073	REM	c1+c2+
J987Red_111_good	-0.151724	REM	c1+c2+
J987Red_114_good	-0.290343	REM	c1+c2+
J987Red_132_good	-0.169761	REM	c1+c2+
J987Red_140_good	-0.0315802	REM	c1+c2+
J987Red_151_good	-0.261312	REM	c1+c2+
J987Red_152_good	-0.294349	REM	c1+c2+
J987Red_159_good	-0.187236	REM	c1+c2+
J987Red_166_good	-0.0810596	REM	c1+c2+
J987Red_167_good	-0.209309	REM	c1+c2+
J987Red_171_good	-0.160872	REM	c1+c2+
J987Red_189_good	-0.245936	REM	c1+c2+
J987Red_206_good	-0.0747502	REM	c1+c2+
J987Red_212_good	-0.179614	REM	c1+c2+
J987Red_223_good	-0.150817	REM	c1+c2+
J987Red_239_good	-0.300173	REM	c1+c2+
J987Red_244_good	-0.0685235	REM	c1+c2+
J987Red_246_good	-0.292963	REM	c1+c2+
J987Red_261_good	0.105698	REM	c1+c2+
J987Red_269_good	0.0293	REM	c1+c2+
J987Red_270_good	-0.302849	REM	c1+c2+
J987Red_291_good	-0.143265	REM	c1+c2+
J987Red_295_good	-0.0983892	REM	c1+c2+
J987Red_308_good	0.0049144	REM	c1+c2+
J987Red_316_good	-0.107108	REM	c1+c2+
J987Red_323_good	0.0412218	REM	c1+c2+
J987Red_324_good	0.0436978	REM	c1+c2+
J987Red_326_good	0.186997	REM	c1+c2+
J987Red_357_good	0.0877103	REM	c1+c2+
J987Red_367_good	0.020417	REM	c1+c2+
J987Red_368_good	-0.027378	REM	c1+c2+
J987Red_375_good	0.123631	REM	c1+c2+
J987Red_377_good	0.212357	REM	c1+c2+
J987Red_385_good	0.324795	REM	c1+c2+
J987Red_394_good	-0.173011	REM	c1+c2+
J987Red_397_good	-0.0147874	REM	c1+c2+
J987Red_399_good	-0.310437	REM	c1+c2+
J987Red_401_good	-0.189687	REM	c1+c2+
J987Red_424_good	-0.0883699	REM	c1+c2+
J987Red_436_good	-0.00460144	REM	c1+c2+
J987Red_442_good	-0.156862	REM	c1+c2+
J987Red_486_good	-0.198453	REM	c1+c2+
J987Red_546_good	0.119446	REM	c1+c2+
J987Red_563_good	-0.177208	REM	c1+c2+
J998Green_11_good	-0.212608	REM	c1+c2+
J998Green_14_good	-0.0914926	REM	c1+c2+
J998Green_69_good	0.246769	REM	c1+c2+
J998Green_72_good	0.454972	REM	c1+c2+
J998Green_73_good	0.038575	REM	c1+c2+
J998Green_97_good	-0.278874	REM	c1+c2+
J998Green_109_good	0.00289626	REM	c1+c2+
J998Green_112_good	-0.171969	REM	c1+c2+
J998Green_113_good	-0.235866	REM	c1+c2+
J998Green_121_good	-0.195333	REM	c1+c2+
J998Green_139_good	0.0261727	REM	c1+c2+
J998Green_140_good	-0.367219	REM	c1+c2+
J998Green_144_good	-0.148565	REM	c1+c2+
J998Green_147_good	-0.462298	REM	c1+c2+
J998Green_155_good	-0.481638	REM	c1+c2+
J998Green_164_good	0.197544	REM	c1+c2+
J998Green_165_good	-0.0687992	REM	c1+c2+
J998Green_186_good	0.227599	REM	c1+c2+
J998Green_187_good	-0.0389834	REM	c1+c2+
J998Green_188_good	0.229092	REM	c1+c2+
J998Green_199_good	-0.168352	REM	c1+c2+
J998Green_200_good	0.233388	REM	c1+c2+
J998Green_207_good	0.102784	REM	c1+c2+
J998Green_216_good	-0.117287	REM	c1+c2+
J998Green_220_good	0.156987	REM	c1+c2+
J998Green_233_good	-0.00465918	REM	c1+c2+
J998Green_276_good	-0.337094	REM	c1+c2+
J998Green_293_good	0.16796	REM	c1+c2+
J998Green_306_good	0.432988	REM	c1+c2+
J998Green_382_good	0.0614764	REM	c1+c2+
J998Green_397_good	-0.133118	REM	c1+c2+
J998Green_407_good	-0.173144	REM	c1+c2+
J998Green_409_good	-0.00541121	REM	c1+c2+
J998Green_410_good	-0.290197	REM	c1+c2+
J998Green_436_good	0.410338	REM	c1+c2+
J998Green_443_good	0.158182	REM	c1+c2+
J998Green_444_good	-0.0353942	REM	c1+c2+
J998Green_445_good	0.518358	REM	c1+c2+
J998Green_447_good	0.39422	REM	c1+c2+
J998Green_449_good	0.14179	REM	c1+c2+
J998Green_455_good	-0.0361997	REM	c1+c2+
J998Green_459_good	0.110008	REM	c1+c2+
J998Green_513_good	-0.175108	REM	c1+c2+
J998Green_523_good	-0.10469	REM	c1+c2+
J998Green_532_good	-0.132742	REM	c1+c2+
J998Green_548_good	-0.202091	REM	c1+c2+
J998Green_555_good	0.12795	REM	c1+c2+
J998Green_560_good	-0.206383	REM	c1+c2+
J998Green_561_good	-0.228219	REM	c1+c2+
J998Green_567_good	-0.100588	REM	c1+c2+
J998Green_569_good	-0.0334909	REM	c1+c2+
J998Red_3_good	0.0710809	REM	c1+c2+
J998Red_8_good	0.115182	REM	c1+c2+
J998Red_10_good	0.0467239	REM	c1+c2+
J998Red_12_good	0.215477	REM	c1+c2+
J998Red_14_good	0.00295767	REM	c1+c2+
J998Red_16_good	0.0144025	REM	c1+c2+
J998Red_29_good	-0.217175	REM	c1+c2+
J998Red_41_good	-0.146445	REM	c1+c2+
J998Red_51_good	0.0873759	REM	c1+c2+
J998Red_59_good	0.148042	REM	c1+c2+
J998Red_67_good	0.412701	REM	c1+c2+
J998Red_70_good	-0.39269	REM	c1+c2+
J998Red_71_good	0.0631398	REM	c1+c2+
J998Red_85_good	-0.638239	REM	c1+c2+
J998Red_87_good	-0.0229128	REM	c1+c2+
J998Red_89_good	0.470713	REM	c1+c2+
J998Red_111_good	0.217802	REM	c1+c2+
J998Red_127_good	0.253945	REM	c1+c2+
J998Red_128_good	0.0196753	REM	c1+c2+
J998Red_146_good	-0.0528283	REM	c1+c2+
J998Red_167_good	-0.103154	REM	c1+c2+
J998Red_169_good	0.335738	REM	c1+c2+
J998Red_170_good	0.173434	REM	c1+c2+
J998Red_174_good	-0.515164	REM	c1+c2+
J998Red_185_good	-0.275086	REM	c1+c2+
J998Red_206_good	-0.473956	REM	c1+c2+
J998Red_225_good	-0.330932	REM	c1+c2+
J998Red_236_good	-0.125179	REM	c1+c2+
J998Red_250_good	-0.108243	REM	c1+c2+
J998Red_262_good	-0.708871	REM	c1+c2+
J998Red_290_good	0.0524977	REM	c1+c2+
J998Red_294_good	-0.462417	REM	c1+c2+
J998Red_297_good	-0.30073	REM	c1+c2+
J998Red_308_good	-0.505825	REM	c1+c2+
J998Red_316_good	-0.119653	REM	c1+c2+
J998Red_334_good	0.617286	REM	c1+c2+
J998Red_337_good	-0.535782	REM	c1+c2+
J998Red_338_good	0.0141424	REM	c1+c2+
J998Red_386_good	0.480267	REM	c1+c2+
J998Red_410_good	0.451097	REM	c1+c2+
J998Red_432_good	0.206863	REM	c1+c2+
J998Red_442_good	0.402744	REM	c1+c2+
J998Red_522_good	0.0851295	REM	c1+c2+
J978Red_3_good	-0.179915	no REM	c1+c2+
J978Red_209_good	-0.0268959	no REM	c1+c2+
J978Red_212_good	-0.210818	no REM	c1+c2+
J978Red_220_good	-0.115659	no REM	c1+c2+
J978Red_265_good	-0.120922	no REM	c1+c2+
J978Red_270_good	-0.0705978	no REM	c1+c2+
J978Red_274_good	-0.130022	no REM	c1+c2+
J978Red_282_good	-0.102271	no REM	c1+c2+
J978Red_287_good	-0.0365766	no REM	c1+c2+
J978Red_290_good	-0.18062	no REM	c1+c2+
J978Red_294_good	-0.119309	no REM	c1+c2+
J978Red_300_good	0.239848	no REM	c1+c2+
J978Red_301_good	0.167284	no REM	c1+c2+
J978Red_308_good	-0.11677	no REM	c1+c2+
J978Red_313_good	-0.197091	no REM	c1+c2+
J978Red_317_good	-0.123432	no REM	c1+c2+
J978Red_318_good	0.172393	no REM	c1+c2+
J978Red_321_good	-0.186677	no REM	c1+c2+
J978Red_328_good	-0.0763124	no REM	c1+c2+
J978Red_340_good	0.0228416	no REM	c1+c2+
J978Red_341_good	-0.0683031	no REM	c1+c2+
J978Red_342_good	0.130687	no REM	c1+c2+
J978Red_355_good	-0.207214	no REM	c1+c2+
J978Red_362_good	-0.286357	no REM	c1+c2+
J978Red_363_good	-0.249594	no REM	c1+c2+
J978Red_369_good	-0.217359	no REM	c1+c2+
J978Red_379_good	-0.22337	no REM	c1+c2+
J978Red_395_good	-0.20548	no REM	c1+c2+
J978Red_526_good	-0.125484	no REM	c1+c2+
J978Red_528_good	-0.134182	no REM	c1+c2+
J978Red_529_good	-0.194478	no REM	c1+c2+
J978Red_580_good	-0.138038	no REM	c1+c2+
J978Red_581_good	-0.117104	no REM	c1+c2+
J978Red_582_good	-0.111483	no REM	c1+c2+
J978Red_585_good	-0.0821305	no REM	c1+c2+
J978Red_599_good	-0.1255	no REM	c1+c2+
J978Red_603_good	-0.23249	no REM	c1+c2+
J978Red_618_good	-0.0552281	no REM	c1+c2+
J978Red_639_good	0.00393638	no REM	c1+c2+
J978Red_640_good	-0.160019	no REM	c1+c2+
J978Red_641_good	-0.142547	no REM	c1+c2+
J978Red_666_good	-0.119252	no REM	c1+c2+
J978Red_670_good	-0.181329	no REM	c1+c2+
J978Red_672_good	-0.220438	no REM	c1+c2+
J978Red_673_good	-0.539758	no REM	c1+c2+
J978Red_676_good	-0.175557	no REM	c1+c2+
J978Red_685_good	-0.178416	no REM	c1+c2+
J978Red_697_good	-0.145093	no REM	c1+c2+
J978Red_701_good	-0.0207314	no REM	c1+c2+
J978Red_738_good	-0.084598	no REM	c1+c2+
J978Red_746_good	0.0260244	no REM	c1+c2+
J978Red_750_good	-0.160118	no REM	c1+c2+
J978Red_763_good	-0.216611	no REM	c1+c2+
J978Red_764_good	0.163593	no REM	c1+c2+
J978Red_771_good	0.0895329	no REM	c1+c2+
J978Red_773_good	-0.11209	no REM	c1+c2+
J978Red_778_good	-0.0464727	no REM	c1+c2+
J978Red_780_good	-0.13493	no REM	c1+c2+
J978Red_791_good	-0.281466	no REM	c1+c2+
J978Red_792_good	-0.152235	no REM	c1+c2+
J978Red_799_good	-0.0385811	no REM	c1+c2+
J978Red_801_good	-0.185925	no REM	c1+c2+
J978Red_802_good	-0.0701259	no REM	c1+c2+
J978Red_804_good	-0.197297	no REM	c1+c2+
J978Red_808_good	-0.126872	no REM	c1+c2+
J978Red_812_good	-0.250265	no REM	c1+c2+
J978Red_815_good	-0.154556	no REM	c1+c2+
J978Red_816_good	-0.00542984	no REM	c1+c2+
J978Red_817_good	0.0571447	no REM	c1+c2+
J978Red_824_good	-0.190532	no REM	c1+c2+
J978Red_825_good	-0.0231138	no REM	c1+c2+
J978Red_832_good	0.134786	no REM	c1+c2+
J978Red_843_good	-0.353864	no REM	c1+c2+
J978Red_844_good	-0.0534686	no REM	c1+c2+
J978Red_855_good	-0.192479	no REM	c1+c2+
J978Red_865_good	-0.20191	no REM	c1+c2+
J978Red_873_good	0.00420458	no REM	c1+c2+
J978Red_876_good	-0.118466	no REM	c1+c2+
J978Red_878_good	-0.0585444	no REM	c1+c2+
J978Red_882_good	-0.15715	no REM	c1+c2+
J978Red_889_good	-0.336979	no REM	c1+c2+
J978Red_891_good	-0.214497	no REM	c1+c2+
J978Red_892_good	-0.109646	no REM	c1+c2+
J978Red_901_good	-0.337886	no REM	c1+c2+
J978Red_902_good	-0.333861	no REM	c1+c2+
J978Red_906_good	-0.353133	no REM	c1+c2+
J978Red_908_good	-0.216568	no REM	c1+c2+
J978Red_916_good	-0.105957	no REM	c1+c2+
J978Red_917_good	-0.160615	no REM	c1+c2+
J978Green_3_good	-0.262934	no REM	c1+c2+
J978Green_8_good	-0.146542	no REM	c1+c2+
J978Green_15_good	-0.27649	no REM	c1+c2+
J978Green_16_good	-0.120235	no REM	c1+c2+
J978Green_23_good	-0.264416	no REM	c1+c2+
J978Green_57_good	-0.289673	no REM	c1+c2+
J978Green_87_good	-0.395959	no REM	c1+c2+
J978Green_96_good	-0.167016	no REM	c1+c2+
J978Green_174_good	-0.0912183	no REM	c1+c2+
J978Green_202_good	-0.289596	no REM	c1+c2+
J978Green_223_good	-0.21551	no REM	c1+c2+
J978Green_231_good	0.176689	no REM	c1+c2+
J978Green_242_good	-0.00424374	no REM	c1+c2+
J978Green_254_good	-0.255062	no REM	c1+c2+
J978Green_260_good	-0.352407	no REM	c1+c2+
J978Green_263_good	-0.389833	no REM	c1+c2+
J978Green_273_good	-0.23504	no REM	c1+c2+
J978Green_277_good	0.349329	no REM	c1+c2+
J978Green_303_good	-0.288227	no REM	c1+c2+
J978Green_304_good	-0.277905	no REM	c1+c2+
J978Green_306_good	-0.425115	no REM	c1+c2+
J978Green_311_good	-0.388297	no REM	c1+c2+
J978Green_312_good	-0.376517	no REM	c1+c2+
J978Green_318_good	-0.370087	no REM	c1+c2+
J978Green_320_good	-0.0363781	no REM	c1+c2+
J978Green_332_good	-0.369708	no REM	c1+c2+
J978Green_333_good	-0.244282	no REM	c1+c2+
J978Green_335_good	-0.239571	no REM	c1+c2+
J978Green_336_good	-0.407232	no REM	c1+c2+
J978Green_355_good	-0.211913	no REM	c1+c2+
J978Green_356_good	-0.354403	no REM	c1+c2+
J978Green_372_good	-0.297999	no REM	c1+c2+
J978Green_373_good	0.429951	no REM	c1+c2+
J978Green_399_good	-0.479049	no REM	c1+c2+
J978Green_454_good	-0.251411	no REM	c1+c2+
J978Green_466_good	-0.373077	no REM	c1+c2+
J978Green_474_good	-0.205864	no REM	c1+c2+
J978Green_476_good	-0.467225	no REM	c1+c2+
J978Green_482_good	-0.399253	no REM	c1+c2+
J978Green_486_good	-0.264162	no REM	c1+c2+
J978Green_489_good	-0.221407	no REM	c1+c2+
J978Green_490_good	-0.265737	no REM	c1+c2+
J978Green_491_good	-0.355154	no REM	c1+c2+
J978Green_505_good	-0.135151	no REM	c1+c2+
J978Green_514_good	-0.264581	no REM	c1+c2+
J978Green_627_good	-0.528381	no REM	c1+c2+
J978Green_635_good	-0.196737	no REM	c1+c2+
J978Green_636_good	0.211562	no REM	c1+c2+
J978Green_650_good	-0.0454253	no REM	c1+c2+
J978Green_654_good	-0.166227	no REM	c1+c2+
J978Green_655_good	-0.153415	no REM	c1+c2+
J978Green_660_good	-0.237345	no REM	c1+c2+
J978Green_663_good	-0.166183	no REM	c1+c2+
J978Green_667_good	-0.220243	no REM	c1+c2+
J978Green_672_good	0.161712	no REM	c1+c2+
J978Green_673_good	-0.161907	no REM	c1+c2+
J978Green_697_good	-0.200886	no REM	c1+c2+
J978Green_709_good	-0.193363	no REM	c1+c2+
J978Green_713_good	-0.0841821	no REM	c1+c2+
J978Green_717_good	-0.121197	no REM	c1+c2+
J978Green_718_good	-0.205771	no REM	c1+c2+
J978Green_737_good	-0.0742252	no REM	c1+c2+
J978Green_740_good	-0.113199	no REM	c1+c2+
J978Green_742_good	-0.0241263	no REM	c1+c2+
J978Green_746_good	-0.0256753	no REM	c1+c2+
J978Green_747_good	-0.0756171	no REM	c1+c2+
J978Green_761_good	-0.468393	no REM	c1+c2+
J978Green_767_good	-0.0356505	no REM	c1+c2+
J978Green_783_good	0.110163	no REM	c1+c2+
J978Green_784_good	-0.173994	no REM	c1+c2+
J980Green_85_good	-0.17985	no REM	c1+c2+
J980Green_98_good	-0.103951	no REM	c1+c2+
J980Green_101_good	-0.155906	no REM	c1+c2+
J980Green_109_good	0.0552773	no REM	c1+c2+
J980Green_114_good	-0.065031	no REM	c1+c2+
J980Green_115_good	-0.143324	no REM	c1+c2+
J980Green_132_good	-0.167769	no REM	c1+c2+
J980Green_133_good	-0.0116476	no REM	c1+c2+
J980Green_137_good	-0.114827	no REM	c1+c2+
J980Green_144_good	-0.191229	no REM	c1+c2+
J980Green_149_good	-0.130177	no REM	c1+c2+
J980Green_167_good	-0.20433	no REM	c1+c2+
J980Green_173_good	-0.184693	no REM	c1+c2+
J980Green_177_good	-0.100407	no REM	c1+c2+
J980Green_196_good	-0.207076	no REM	c1+c2+
J980Green_208_good	-0.129466	no REM	c1+c2+
J980Green_212_good	-0.212194	no REM	c1+c2+
J980Green_233_good	-0.0448199	no REM	c1+c2+
J980Green_238_good	0.0182047	no REM	c1+c2+
J980Green_247_good	-0.00645626	no REM	c1+c2+
J980Green_250_good	0.134545	no REM	c1+c2+
J980Green_262_good	-0.0138813	no REM	c1+c2+
J980Green_273_good	-0.0810308	no REM	c1+c2+
J980Green_300_good	0.0353102	no REM	c1+c2+
J980Green_307_good	-0.075729	no REM	c1+c2+
J980Green_311_good	-0.0855043	no REM	c1+c2+
J980Green_326_good	0.0145006	no REM	c1+c2+
J980Green_352_good	0.221513	no REM	c1+c2+
J980Green_386_good	0.136916	no REM	c1+c2+
J980Green_388_good	0.21863	no REM	c1+c2+
J980Green_400_good	0.0003897	no REM	c1+c2+
J980Green_403_good	-0.0587669	no REM	c1+c2+
J980Green_404_good	-0.0713823	no REM	c1+c2+
J980Green_406_good	0.0689886	no REM	c1+c2+
J980Green_415_good	-0.0863592	no REM	c1+c2+
J980Green_441_good	-0.0947719	no REM	c1+c2+
J980Green_442_good	-0.168687	no REM	c1+c2+
J980Green_495_good	-0.0327832	no REM	c1+c2+
J980Green_498_good	0.0126703	no REM	c1+c2+
J980Green_499_good	0.159076	no REM	c1+c2+
J980Green_501_good	-0.140638	no REM	c1+c2+
J980Green_502_good	-0.108274	no REM	c1+c2+
J980Green_506_good	-0.103163	no REM	c1+c2+
J980Green_510_good	-0.0314453	no REM	c1+c2+
J980Green_511_good	0.0290081	no REM	c1+c2+
J980Green_515_good	0.00424369	no REM	c1+c2+
J980Green_517_good	-0.160594	no REM	c1+c2+
J980Green_518_good	-0.107476	no REM	c1+c2+
J980Green_521_good	-0.266355	no REM	c1+c2+
J980Green_526_good	-0.0798288	no REM	c1+c2+
J980Green_527_good	0.10416	no REM	c1+c2+
J980Green_528_good	-0.145573	no REM	c1+c2+
J980Green_529_good	-0.198951	no REM	c1+c2+
J980Green_530_good	-0.158363	no REM	c1+c2+
J980Green_531_good	-0.126278	no REM	c1+c2+
J980Green_533_good	-0.106037	no REM	c1+c2+
J980Green_534_good	0.0782412	no REM	c1+c2+
J980Green_535_good	-0.430616	no REM	c1+c2+
J980Green_540_good	0.20113	no REM	c1+c2+
J980Green_541_good	-0.0551947	no REM	c1+c2+
J980Green_545_good	0.0837428	no REM	c1+c2+
J980Green_546_good	-0.138108	no REM	c1+c2+
J980Green_547_good	-0.129106	no REM	c1+c2+
J980Green_550_good	-0.102899	no REM	c1+c2+
J980Green_553_good	0.0410695	no REM	c1+c2+
J980Green_554_good	-0.175864	no REM	c1+c2+
J980Red_4_good	-0.288248	no REM	c1+c2+
J980Red_11_good	-0.281965	no REM	c1+c2+
J980Red_18_good	-0.284685	no REM	c1+c2+
J980Red_41_good	-0.381047	no REM	c1+c2+
J980Red_43_good	0.0973073	no REM	c1+c2+
J980Red_56_good	0.182096	no REM	c1+c2+
J980Red_57_good	-0.233278	no REM	c1+c2+
J980Red_58_good	-0.182408	no REM	c1+c2+
J980Red_190_good	-0.219998	no REM	c1+c2+
J980Red_208_good	-0.00748454	no REM	c1+c2+
J980Red_213_good	-0.085766	no REM	c1+c2+
J980Red_225_good	-0.23305	no REM	c1+c2+
J980Red_236_good	-0.158964	no REM	c1+c2+
J980Red_276_good	0.0645103	no REM	c1+c2+
J980Red_282_good	0.0405357	no REM	c1+c2+
J980Red_283_good	0.297209	no REM	c1+c2+
J980Red_295_good	-0.0495165	no REM	c1+c2+
J980Red_304_good	-0.200171	no REM	c1+c2+
J980Red_310_good	-0.215823	no REM	c1+c2+
J980Red_321_good	-0.104281	no REM	c1+c2+
J980Red_343_good	0.0612618	no REM	c1+c2+
J980Red_376_good	0.182886	no REM	c1+c2+
J980Red_380_good	0.150653	no REM	c1+c2+
J980Red_385_good	-0.119989	no REM	c1+c2+
J980Red_391_good	-0.355994	no REM	c1+c2+
J980Red_399_good	-0.334708	no REM	c1+c2+
J980Red_417_good	-0.349899	no REM	c1+c2+
J980Red_418_good	-0.133267	no REM	c1+c2+
J980Red_423_good	0.0466713	no REM	c1+c2+
J980Red_494_good	-0.0521306	no REM	c1+c2+
J980Red_504_good	-0.238111	no REM	c1+c2+
J980Red_510_good	0.035671	no REM	c1+c2+
J980Red_513_good	-0.252858	no REM	c1+c2+
J980Red_514_good	-0.321817	no REM	c1+c2+
J980Red_520_good	-0.175932	no REM	c1+c2+
J980Red_524_good	-0.300117	no REM	c1+c2+
J980Red_525_good	-0.219429	no REM	c1+c2+
J980Red_528_good	-0.104126	no REM	c1+c2+
J986Red_96_good	0.298256	no REM	c1+c2+
J986Red_101_good	-0.236867	no REM	c1+c2+
J986Red_106_good	-0.0506392	no REM	c1+c2+
J986Red_114_good	-0.225711	no REM	c1+c2+
J986Red_115_good	-0.0714959	no REM	c1+c2+
J986Red_116_good	-0.147128	no REM	c1+c2+
J986Red_123_good	0.292372	no REM	c1+c2+
J986Red_124_good	0.109261	no REM	c1+c2+
J986Red_125_good	0.0866443	no REM	c1+c2+
J986Red_137_good	-0.287637	no REM	c1+c2+
J986Red_143_good	0.369588	no REM	c1+c2+
J986Red_154_good	0.0364726	no REM	c1+c2+
J986Red_155_good	0.04668	no REM	c1+c2+
J986Red_181_good	-0.0604951	no REM	c1+c2+
J986Red_182_good	0.0551617	no REM	c1+c2+
J986Red_191_good	0.197761	no REM	c1+c2+
J986Red_197_good	-0.0281929	no REM	c1+c2+
J986Red_200_good	0.0367958	no REM	c1+c2+
J986Red_204_good	-0.176175	no REM	c1+c2+
J986Red_205_good	0.0327825	no REM	c1+c2+
J986Red_222_good	-0.263704	no REM	c1+c2+
J986Red_228_good	0.289664	no REM	c1+c2+
J986Red_236_good	0.622252	no REM	c1+c2+
J986Red_248_good	-0.0149885	no REM	c1+c2+
J986Red_249_good	-0.175358	no REM	c1+c2+
J986Red_257_good	-0.0129318	no REM	c1+c2+
J986Red_276_good	-0.183318	no REM	c1+c2+
J986Red_277_good	-0.176978	no REM	c1+c2+
J986Red_321_good	-0.0524526	no REM	c1+c2+
J986Red_324_good	-0.175362	no REM	c1+c2+
J986Red_326_good	0.397964	no REM	c1+c2+
J986Red_327_good	0.0116809	no REM	c1+c2+
J986Red_328_good	0.1849	no REM	c1+c2+
J986Red_338_good	0.199839	no REM	c1+c2+
J986Red_354_good	-0.265431	no REM	c1+c2+
J986Red_365_good	0.0852553	no REM	c1+c2+
J986Red_387_good	0.708468	no REM	c1+c2+
J986Red_407_good	0.572306	no REM	c1+c2+
J986Red_436_good	0.227449	no REM	c1+c2+
J986Red_463_good	-0.0588054	no REM	c1+c2+
J986Red_470_good	0.21105	no REM	c1+c2+
J986Red_490_good	-0.0617306	no REM	c1+c2+
J986Red_502_good	0.158514	no REM	c1+c2+
J986Red_503_good	0.250206	no REM	c1+c2+
J986Red_511_good	-0.0363442	no REM	c1+c2+
J986Red_646_good	-0.223072	no REM	c1+c2+
J987Red_13_good	0.0037198	no REM	c1+c2+
J987Red_23_good	-0.135593	no REM	c1+c2+
J987Red_25_good	-0.41043	no REM	c1+c2+
J987Red_35_good	-0.250247	no REM	c1+c2+
J987Red_38_good	-0.219409	no REM	c1+c2+
J987Red_47_good	-0.105912	no REM	c1+c2+
J987Red_49_good	-0.211016	no REM	c1+c2+
J987Red_50_good	-0.0525503	no REM	c1+c2+
J987Red_58_good	-0.273245	no REM	c1+c2+
J987Red_60_good	0.10918	no REM	c1+c2+
J987Red_69_good	0.234316	no REM	c1+c2+
J987Red_83_good	-0.284824	no REM	c1+c2+
J987Red_90_good	-0.399994	no REM	c1+c2+
J987Red_111_good	-0.422709	no REM	c1+c2+
J987Red_114_good	0.0580996	no REM	c1+c2+
J987Red_132_good	-0.440276	no REM	c1+c2+
J987Red_140_good	-0.174211	no REM	c1+c2+
J987Red_151_good	-0.4148	no REM	c1+c2+
J987Red_152_good	-0.391968	no REM	c1+c2+
J987Red_159_good	-0.208084	no REM	c1+c2+
J987Red_166_good	-0.375023	no REM	c1+c2+
J987Red_167_good	-0.253624	no REM	c1+c2+
J987Red_171_good	-0.368742	no REM	c1+c2+
J987Red_189_good	-0.1977	no REM	c1+c2+
J987Red_206_good	-0.15112	no REM	c1+c2+
J987Red_212_good	-0.395801	no REM	c1+c2+
J987Red_223_good	-0.216207	no REM	c1+c2+
J987Red_239_good	-0.423913	no REM	c1+c2+
J987Red_244_good	-0.150988	no REM	c1+c2+
J987Red_246_good	-0.139927	no REM	c1+c2+
J987Red_261_good	-0.248983	no REM	c1+c2+
J987Red_269_good	-0.275494	no REM	c1+c2+
J987Red_270_good	-0.412144	no REM	c1+c2+
J987Red_291_good	-0.0489599	no REM	c1+c2+
J987Red_295_good	-0.0847863	no REM	c1+c2+
J987Red_308_good	-0.00341089	no REM	c1+c2+
J987Red_316_good	-0.152892	no REM	c1+c2+
J987Red_323_good	0.0870176	no REM	c1+c2+
J987Red_324_good	-0.0233822	no REM	c1+c2+
J987Red_326_good	0.18576	no REM	c1+c2+
J987Red_357_good	-0.284691	no REM	c1+c2+
J987Red_367_good	-0.0501417	no REM	c1+c2+
J987Red_368_good	0.0149118	no REM	c1+c2+
J987Red_375_good	0.0216247	no REM	c1+c2+
J987Red_377_good	-0.0332048	no REM	c1+c2+
J987Red_385_good	-0.141019	no REM	c1+c2+
J987Red_394_good	-0.19666	no REM	c1+c2+
J987Red_397_good	-0.100049	no REM	c1+c2+
J987Red_399_good	-0.342739	no REM	c1+c2+
J987Red_401_good	-0.173042	no REM	c1+c2+
J987Red_424_good	-0.358757	no REM	c1+c2+
J987Red_436_good	-0.297559	no REM	c1+c2+
J987Red_442_good	-0.232212	no REM	c1+c2+
J987Red_486_good	-0.184697	no REM	c1+c2+
J987Red_546_good	0.0154188	no REM	c1+c2+
J987Red_563_good	-0.20867	no REM	c1+c2+
J998Green_11_good	-0.211994	no REM	c1+c2+
J998Green_14_good	-0.303769	no REM	c1+c2+
J998Green_69_good	0.181987	no REM	c1+c2+
J998Green_72_good	0.26624	no REM	c1+c2+
J998Green_73_good	0.424684	no REM	c1+c2+
J998Green_97_good	-0.282399	no REM	c1+c2+
J998Green_109_good	0.263448	no REM	c1+c2+
J998Green_112_good	0.119228	no REM	c1+c2+
J998Green_113_good	-0.108477	no REM	c1+c2+
J998Green_121_good	0.01266	no REM	c1+c2+
J998Green_139_good	0.0896854	no REM	c1+c2+
J998Green_140_good	-0.319787	no REM	c1+c2+
J998Green_144_good	-0.0284481	no REM	c1+c2+
J998Green_147_good	-0.475952	no REM	c1+c2+
J998Green_155_good	-0.581202	no REM	c1+c2+
J998Green_164_good	0.319045	no REM	c1+c2+
J998Green_165_good	0.23217	no REM	c1+c2+
J998Green_186_good	0.0336892	no REM	c1+c2+
J998Green_187_good	0.0687022	no REM	c1+c2+
J998Green_188_good	0.345675	no REM	c1+c2+
J998Green_199_good	0.435632	no REM	c1+c2+
J998Green_200_good	0.364142	no REM	c1+c2+
J998Green_207_good	0.328765	no REM	c1+c2+
J998Green_216_good	-0.299595	no REM	c1+c2+
J998Green_220_good	0.0447094	no REM	c1+c2+
J998Green_233_good	0.0771909	no REM	c1+c2+
J998Green_276_good	-0.0630367	no REM	c1+c2+
J998Green_293_good	0.216902	no REM	c1+c2+
J998Green_306_good	0.513942	no REM	c1+c2+
J998Green_382_good	-0.0275657	no REM	c1+c2+
J998Green_397_good	0.191811	no REM	c1+c2+
J998Green_407_good	0.314267	no REM	c1+c2+
J998Green_409_good	0.00462621	no REM	c1+c2+
J998Green_410_good	0.000170791	no REM	c1+c2+
J998Green_436_good	0.218803	no REM	c1+c2+
J998Green_443_good	0.0916025	no REM	c1+c2+
J998Green_444_good	0.0520483	no REM	c1+c2+
J998Green_445_good	0.52733	no REM	c1+c2+
J998Green_447_good	0.433555	no REM	c1+c2+
J998Green_449_good	0.0160852	no REM	c1+c2+
J998Green_455_good	0.0957352	no REM	c1+c2+
J998Green_459_good	-0.0815742	no REM	c1+c2+
J998Green_513_good	0.174194	no REM	c1+c2+
J998Green_523_good	-0.0999603	no REM	c1+c2+
J998Green_532_good	0.251308	no REM	c1+c2+
J998Green_548_good	0.363431	no REM	c1+c2+
J998Green_555_good	0.391789	no REM	c1+c2+
J998Green_560_good	0.449727	no REM	c1+c2+
J998Green_561_good	0.209605	no REM	c1+c2+
J998Green_567_good	0.516191	no REM	c1+c2+
J998Green_569_good	0.33101	no REM	c1+c2+
J998Red_3_good	0.410419	no REM	c1+c2+
J998Red_8_good	0.0494891	no REM	c1+c2+
J998Red_10_good	0.130855	no REM	c1+c2+
J998Red_12_good	0.287477	no REM	c1+c2+
J998Red_14_good	0.0272886	no REM	c1+c2+
J998Red_16_good	0.248675	no REM	c1+c2+
J998Red_29_good	-0.428984	no REM	c1+c2+
J998Red_41_good	-0.242765	no REM	c1+c2+
J998Red_51_good	-0.276835	no REM	c1+c2+
J998Red_59_good	0.0418628	no REM	c1+c2+
J998Red_67_good	-0.469866	no REM	c1+c2+
J998Red_70_good	-0.424439	no REM	c1+c2+
J998Red_71_good	-0.243918	no REM	c1+c2+
J998Red_85_good	-0.679125	no REM	c1+c2+
J998Red_87_good	0.279779	no REM	c1+c2+
J998Red_89_good	0.385787	no REM	c1+c2+
J998Red_111_good	-0.262837	no REM	c1+c2+
J998Red_127_good	0.247035	no REM	c1+c2+
J998Red_128_good	-0.0700422	no REM	c1+c2+
J998Red_146_good	-0.275826	no REM	c1+c2+
J998Red_167_good	-0.0148787	no REM	c1+c2+
J998Red_169_good	0.27425	no REM	c1+c2+
J998Red_170_good	0.272264	no REM	c1+c2+
J998Red_174_good	-0.587422	no REM	c1+c2+
J998Red_185_good	-0.146877	no REM	c1+c2+
J998Red_206_good	-0.567665	no REM	c1+c2+
J998Red_225_good	-0.0775308	no REM	c1+c2+
J998Red_236_good	-0.243219	no REM	c1+c2+
J998Red_250_good	0.0530414	no REM	c1+c2+
J998Red_262_good	-0.770423	no REM	c1+c2+
J998Red_290_good	-0.211335	no REM	c1+c2+
J998Red_294_good	-0.458318	no REM	c1+c2+
J998Red_297_good	-0.337403	no REM	c1+c2+
J998Red_308_good	-0.532992	no REM	c1+c2+
J998Red_316_good	-0.0592274	no REM	c1+c2+
J998Red_334_good	0.595968	no REM	c1+c2+
J998Red_337_good	-0.656947	no REM	c1+c2+
J998Red_338_good	-0.572191	no REM	c1+c2+
J998Red_386_good	0.823765	no REM	c1+c2+
J998Red_410_good	0.304306	no REM	c1+c2+
J998Red_432_good	0.0842409	no REM	c1+c2+
J998Red_442_good	0.251081	no REM	c1+c2+
J998Red_522_good	-0.0897258	no REM	c1+c2+
J978Red_1_good	-0.349801	REM	c1+c2-
J978Red_4_good	-0.390534	REM	c1+c2-
J978Red_5_good	-0.307	REM	c1+c2-
J978Red_6_good	-0.148757	REM	c1+c2-
J978Red_12_good	-0.330894	REM	c1+c2-
J978Red_14_good	-0.362624	REM	c1+c2-
J978Red_15_good	-0.40039	REM	c1+c2-
J978Red_18_good	-0.260535	REM	c1+c2-
J978Red_21_good	-0.366208	REM	c1+c2-
J978Red_26_good	-0.37602	REM	c1+c2-
J978Red_28_good	-0.1549	REM	c1+c2-
J978Red_29_good	-0.35697	REM	c1+c2-
J978Red_32_good	-0.343738	REM	c1+c2-
J978Red_38_good	-0.454823	REM	c1+c2-
J978Red_215_good	0.0790065	REM	c1+c2-
J978Red_217_good	-0.494641	REM	c1+c2-
J978Red_218_good	-0.158122	REM	c1+c2-
J978Red_225_good	-0.478399	REM	c1+c2-
J978Red_226_good	-0.149629	REM	c1+c2-
J978Red_227_good	-0.207366	REM	c1+c2-
J978Red_228_good	-0.259298	REM	c1+c2-
J978Red_231_good	-0.124268	REM	c1+c2-
J978Red_239_good	-0.307324	REM	c1+c2-
J978Red_240_good	-0.0719427	REM	c1+c2-
J978Red_251_good	-0.383557	REM	c1+c2-
J978Red_258_good	-0.430741	REM	c1+c2-
J978Red_272_good	-0.183182	REM	c1+c2-
J978Red_273_good	-0.153553	REM	c1+c2-
J978Red_275_good	-0.249117	REM	c1+c2-
J978Red_277_good	-0.326243	REM	c1+c2-
J978Red_279_good	-0.102496	REM	c1+c2-
J978Red_286_good	-0.337602	REM	c1+c2-
J978Red_295_good	-0.38547	REM	c1+c2-
J978Red_309_good	-0.142811	REM	c1+c2-
J978Red_319_good	-0.168732	REM	c1+c2-
J978Red_320_good	0.0348724	REM	c1+c2-
J978Red_322_good	0.0515151	REM	c1+c2-
J978Red_339_good	-0.246234	REM	c1+c2-
J978Red_345_good	-0.252803	REM	c1+c2-
J978Red_346_good	-0.159529	REM	c1+c2-
J978Red_360_good	-0.373462	REM	c1+c2-
J978Red_364_good	-0.31381	REM	c1+c2-
J978Red_370_good	-0.226078	REM	c1+c2-
J978Red_372_good	-0.307053	REM	c1+c2-
J978Red_393_good	-0.279775	REM	c1+c2-
J978Red_534_good	-0.152374	REM	c1+c2-
J978Red_542_good	-0.252553	REM	c1+c2-
J978Red_543_good	-0.344192	REM	c1+c2-
J978Red_546_good	-0.117439	REM	c1+c2-
J978Red_547_good	-0.334299	REM	c1+c2-
J978Red_552_good	-0.375897	REM	c1+c2-
J978Red_553_good	-0.368039	REM	c1+c2-
J978Red_556_good	-0.334181	REM	c1+c2-
J978Red_572_good	-0.187821	REM	c1+c2-
J978Red_579_good	-0.0923853	REM	c1+c2-
J978Red_594_good	-0.13252	REM	c1+c2-
J978Red_600_good	-0.272262	REM	c1+c2-
J978Red_612_good	-0.206954	REM	c1+c2-
J978Red_632_good	-0.273007	REM	c1+c2-
J978Red_634_good	-0.45647	REM	c1+c2-
J978Red_637_good	-0.450205	REM	c1+c2-
J978Red_642_good	-0.152906	REM	c1+c2-
J978Red_643_good	-0.691521	REM	c1+c2-
J978Red_656_good	-0.12421	REM	c1+c2-
J978Red_659_good	-0.397905	REM	c1+c2-
J978Red_667_good	-0.0866402	REM	c1+c2-
J978Red_669_good	0.0802917	REM	c1+c2-
J978Red_671_good	-0.0461306	REM	c1+c2-
J978Red_681_good	-0.15408	REM	c1+c2-
J978Red_689_good	-0.201466	REM	c1+c2-
J978Red_703_good	0.0952048	REM	c1+c2-
J978Red_719_good	0.158501	REM	c1+c2-
J978Red_747_good	-0.250694	REM	c1+c2-
J978Red_756_good	-0.196703	REM	c1+c2-
J978Red_762_good	0.0658025	REM	c1+c2-
J978Red_811_good	-0.307506	REM	c1+c2-
J978Red_813_good	-0.562814	REM	c1+c2-
J978Red_845_good	-0.0888588	REM	c1+c2-
J978Red_846_good	-0.194706	REM	c1+c2-
J978Red_863_good	-0.102928	REM	c1+c2-
J978Red_872_good	-0.12764	REM	c1+c2-
J978Red_924_good	-0.399951	REM	c1+c2-
J978Green_1_good	-0.128999	REM	c1+c2-
J978Green_2_good	-0.1598	REM	c1+c2-
J978Green_4_good	0.193146	REM	c1+c2-
J978Green_26_good	0.150956	REM	c1+c2-
J978Green_38_good	-0.116227	REM	c1+c2-
J978Green_39_good	-0.0767916	REM	c1+c2-
J978Green_56_good	-0.178208	REM	c1+c2-
J978Green_73_good	0.23238	REM	c1+c2-
J978Green_78_good	-0.352188	REM	c1+c2-
J978Green_84_good	-0.262471	REM	c1+c2-
J978Green_85_good	-0.149863	REM	c1+c2-
J978Green_88_good	-0.149014	REM	c1+c2-
J978Green_93_good	-0.101995	REM	c1+c2-
J978Green_94_good	-0.256986	REM	c1+c2-
J978Green_97_good	-0.125961	REM	c1+c2-
J978Green_104_good	0.158067	REM	c1+c2-
J978Green_110_good	-0.155968	REM	c1+c2-
J978Green_114_good	-0.215307	REM	c1+c2-
J978Green_115_good	-0.130691	REM	c1+c2-
J978Green_116_good	-0.228022	REM	c1+c2-
J978Green_117_good	-0.264372	REM	c1+c2-
J978Green_123_good	-0.181461	REM	c1+c2-
J978Green_124_good	-0.325548	REM	c1+c2-
J978Green_125_good	-0.357652	REM	c1+c2-
J978Green_128_good	-0.330395	REM	c1+c2-
J978Green_133_good	-0.112819	REM	c1+c2-
J978Green_137_good	-0.28044	REM	c1+c2-
J978Green_142_good	-0.26268	REM	c1+c2-
J978Green_157_good	-0.287429	REM	c1+c2-
J978Green_166_good	-0.21175	REM	c1+c2-
J978Green_172_good	-0.345802	REM	c1+c2-
J978Green_181_good	-0.205754	REM	c1+c2-
J978Green_189_good	-0.355553	REM	c1+c2-
J978Green_191_good	-0.0495826	REM	c1+c2-
J978Green_206_good	-0.261331	REM	c1+c2-
J978Green_207_good	-0.129985	REM	c1+c2-
J978Green_212_good	-0.155233	REM	c1+c2-
J978Green_213_good	-0.0951488	REM	c1+c2-
J978Green_219_good	-0.289821	REM	c1+c2-
J978Green_229_good	-0.218138	REM	c1+c2-
J978Green_232_good	-0.14627	REM	c1+c2-
J978Green_235_good	0.0929062	REM	c1+c2-
J978Green_237_good	-0.173026	REM	c1+c2-
J978Green_248_good	-0.243206	REM	c1+c2-
J978Green_252_good	0.0644601	REM	c1+c2-
J978Green_257_good	-0.110961	REM	c1+c2-
J978Green_261_good	-0.370758	REM	c1+c2-
J978Green_262_good	-0.206131	REM	c1+c2-
J978Green_279_good	0.4633	REM	c1+c2-
J978Green_281_good	-0.21404	REM	c1+c2-
J978Green_292_good	-0.179029	REM	c1+c2-
J978Green_313_good	-0.232126	REM	c1+c2-
J978Green_314_good	-0.23303	REM	c1+c2-
J978Green_326_good	0.103984	REM	c1+c2-
J978Green_342_good	-0.204901	REM	c1+c2-
J978Green_354_good	-0.283845	REM	c1+c2-
J978Green_360_good	-0.19072	REM	c1+c2-
J978Green_378_good	0.411868	REM	c1+c2-
J978Green_381_good	-0.135216	REM	c1+c2-
J978Green_382_good	-0.174474	REM	c1+c2-
J978Green_397_good	-0.220622	REM	c1+c2-
J978Green_398_good	-0.522942	REM	c1+c2-
J978Green_402_good	-0.449559	REM	c1+c2-
J978Green_441_good	-0.182043	REM	c1+c2-
J978Green_473_good	-0.151598	REM	c1+c2-
J978Green_483_good	-0.377613	REM	c1+c2-
J978Green_499_good	0.114544	REM	c1+c2-
J978Green_506_good	-0.424864	REM	c1+c2-
J978Green_522_good	-0.21709	REM	c1+c2-
J978Green_525_good	-0.214352	REM	c1+c2-
J978Green_546_good	-0.126037	REM	c1+c2-
J978Green_554_good	-0.272028	REM	c1+c2-
J978Green_568_good	-0.116592	REM	c1+c2-
J978Green_569_good	0.179835	REM	c1+c2-
J978Green_570_good	-0.116903	REM	c1+c2-
J978Green_664_good	-0.209428	REM	c1+c2-
J978Green_675_good	-0.238219	REM	c1+c2-
J980Green_70_good	-0.287798	REM	c1+c2-
J980Green_78_good	-0.345407	REM	c1+c2-
J980Green_94_good	-0.585599	REM	c1+c2-
J980Green_96_good	-0.507968	REM	c1+c2-
J980Green_102_good	-0.186097	REM	c1+c2-
J980Green_106_good	-0.368836	REM	c1+c2-
J980Green_116_good	-0.17084	REM	c1+c2-
J980Green_118_good	-0.461597	REM	c1+c2-
J980Green_120_good	-0.218622	REM	c1+c2-
J980Green_121_good	-0.305029	REM	c1+c2-
J980Green_131_good	-0.336164	REM	c1+c2-
J980Green_139_good	-0.536988	REM	c1+c2-
J980Green_146_good	-0.450794	REM	c1+c2-
J980Green_165_good	-0.30614	REM	c1+c2-
J980Green_205_good	0.0948504	REM	c1+c2-
J980Green_209_good	-0.220109	REM	c1+c2-
J980Green_223_good	-0.321626	REM	c1+c2-
J980Green_224_good	-0.40705	REM	c1+c2-
J980Green_225_good	-0.0842555	REM	c1+c2-
J980Green_226_good	-0.442969	REM	c1+c2-
J980Green_227_good	-0.119122	REM	c1+c2-
J980Green_249_good	-0.365631	REM	c1+c2-
J980Green_251_good	-0.284515	REM	c1+c2-
J980Green_260_good	-0.388032	REM	c1+c2-
J980Green_261_good	-0.517984	REM	c1+c2-
J980Green_267_good	-0.208289	REM	c1+c2-
J980Green_269_good	-0.263716	REM	c1+c2-
J980Green_277_good	-0.404295	REM	c1+c2-
J980Green_280_good	-0.166127	REM	c1+c2-
J980Green_288_good	-0.111157	REM	c1+c2-
J980Green_289_good	-0.124827	REM	c1+c2-
J980Green_294_good	-0.300308	REM	c1+c2-
J980Green_295_good	-0.554404	REM	c1+c2-
J980Green_298_good	-0.453789	REM	c1+c2-
J980Green_310_good	0.235606	REM	c1+c2-
J980Green_313_good	-0.0674606	REM	c1+c2-
J980Green_319_good	-0.104291	REM	c1+c2-
J980Green_322_good	-0.0822405	REM	c1+c2-
J980Green_324_good	-0.12606	REM	c1+c2-
J980Green_329_good	-0.200711	REM	c1+c2-
J980Green_331_good	-0.275116	REM	c1+c2-
J980Green_336_good	-0.301036	REM	c1+c2-
J980Green_342_good	-0.131451	REM	c1+c2-
J980Green_351_good	-0.341145	REM	c1+c2-
J980Green_357_good	-0.358007	REM	c1+c2-
J980Green_362_good	-0.176227	REM	c1+c2-
J980Green_364_good	-0.277452	REM	c1+c2-
J980Green_365_good	-0.421181	REM	c1+c2-
J980Green_366_good	-0.348859	REM	c1+c2-
J980Green_367_good	-0.424084	REM	c1+c2-
J980Green_389_good	-0.0667832	REM	c1+c2-
J980Green_394_good	-0.413939	REM	c1+c2-
J980Green_398_good	-0.454372	REM	c1+c2-
J980Green_414_good	-0.106694	REM	c1+c2-
J980Green_444_good	-0.187137	REM	c1+c2-
J980Green_490_good	0.0417823	REM	c1+c2-
J980Green_491_good	-0.525165	REM	c1+c2-
J980Green_493_good	-0.440553	REM	c1+c2-
J980Green_494_good	-0.561396	REM	c1+c2-
J980Green_500_good	-0.248721	REM	c1+c2-
J980Green_508_good	-0.0168707	REM	c1+c2-
J980Green_512_good	0.0596658	REM	c1+c2-
J980Green_519_good	-0.123568	REM	c1+c2-
J980Green_520_good	-0.358319	REM	c1+c2-
J980Green_525_good	-0.503867	REM	c1+c2-
J980Green_538_good	-0.629448	REM	c1+c2-
J980Green_560_good	-0.187627	REM	c1+c2-
J980Red_5_good	-0.33768	REM	c1+c2-
J980Red_7_good	-0.156771	REM	c1+c2-
J980Red_10_good	-0.357986	REM	c1+c2-
J980Red_22_good	-0.210307	REM	c1+c2-
J980Red_26_good	-0.273222	REM	c1+c2-
J980Red_29_good	-0.307047	REM	c1+c2-
J980Red_31_good	-0.277862	REM	c1+c2-
J980Red_33_good	-0.336098	REM	c1+c2-
J980Red_36_good	0.181701	REM	c1+c2-
J980Red_37_good	-0.476045	REM	c1+c2-
J980Red_44_good	-0.52515	REM	c1+c2-
J980Red_47_good	-0.398398	REM	c1+c2-
J980Red_49_good	-0.0944282	REM	c1+c2-
J980Red_52_good	-0.304446	REM	c1+c2-
J980Red_55_good	-0.334333	REM	c1+c2-
J980Red_64_good	-0.222575	REM	c1+c2-
J980Red_65_good	-0.391293	REM	c1+c2-
J980Red_66_good	-0.54275	REM	c1+c2-
J980Red_67_good	-0.465322	REM	c1+c2-
J980Red_68_good	0.00354928	REM	c1+c2-
J980Red_69_good	-0.475232	REM	c1+c2-
J980Red_74_good	-0.403506	REM	c1+c2-
J980Red_75_good	-0.206065	REM	c1+c2-
J980Red_76_good	-0.294153	REM	c1+c2-
J980Red_79_good	-0.327526	REM	c1+c2-
J980Red_80_good	-0.518247	REM	c1+c2-
J980Red_81_good	-0.343097	REM	c1+c2-
J980Red_83_good	-0.29979	REM	c1+c2-
J980Red_88_good	-0.454347	REM	c1+c2-
J980Red_89_good	-0.366791	REM	c1+c2-
J980Red_97_good	-0.40833	REM	c1+c2-
J980Red_106_good	-0.301015	REM	c1+c2-
J980Red_122_good	-0.266163	REM	c1+c2-
J980Red_136_good	0.17523	REM	c1+c2-
J980Red_158_good	-0.449145	REM	c1+c2-
J980Red_162_good	-0.265866	REM	c1+c2-
J980Red_193_good	-0.227466	REM	c1+c2-
J980Red_199_good	-0.522889	REM	c1+c2-
J980Red_201_good	-0.144412	REM	c1+c2-
J980Red_204_good	-0.254998	REM	c1+c2-
J980Red_207_good	-0.0335674	REM	c1+c2-
J980Red_212_good	-0.605262	REM	c1+c2-
J980Red_214_good	0.0600091	REM	c1+c2-
J980Red_215_good	-0.412304	REM	c1+c2-
J980Red_218_good	-0.508991	REM	c1+c2-
J980Red_220_good	-0.022584	REM	c1+c2-
J980Red_223_good	-0.262869	REM	c1+c2-
J980Red_224_good	0.0951942	REM	c1+c2-
J980Red_234_good	-0.366326	REM	c1+c2-
J980Red_239_good	-0.415949	REM	c1+c2-
J980Red_240_good	-0.563823	REM	c1+c2-
J980Red_248_good	-0.313228	REM	c1+c2-
J980Red_254_good	-0.0824483	REM	c1+c2-
J980Red_269_good	-0.495708	REM	c1+c2-
J980Red_270_good	-0.153132	REM	c1+c2-
J980Red_271_good	-0.361022	REM	c1+c2-
J980Red_273_good	-0.239561	REM	c1+c2-
J980Red_274_good	-0.48065	REM	c1+c2-
J980Red_277_good	-0.446854	REM	c1+c2-
J980Red_278_good	-0.710232	REM	c1+c2-
J980Red_287_good	-0.513446	REM	c1+c2-
J980Red_298_good	0.139614	REM	c1+c2-
J980Red_312_good	-0.310277	REM	c1+c2-
J980Red_336_good	-0.133221	REM	c1+c2-
J980Red_345_good	-0.221683	REM	c1+c2-
J980Red_349_good	-0.183264	REM	c1+c2-
J980Red_352_good	-0.270523	REM	c1+c2-
J980Red_354_good	-0.170759	REM	c1+c2-
J980Red_377_good	-0.572191	REM	c1+c2-
J980Red_381_good	-0.329743	REM	c1+c2-
J980Red_389_good	-0.0583255	REM	c1+c2-
J980Red_395_good	-0.433817	REM	c1+c2-
J980Red_403_good	-0.612275	REM	c1+c2-
J980Red_409_good	-0.103154	REM	c1+c2-
J980Red_410_good	-0.482536	REM	c1+c2-
J980Red_411_good	-0.254443	REM	c1+c2-
J980Red_425_good	-0.235187	REM	c1+c2-
J980Red_461_good	0.0559384	REM	c1+c2-
J980Red_498_good	-0.211167	REM	c1+c2-
J980Red_501_good	-0.157622	REM	c1+c2-
J980Red_502_good	-0.234312	REM	c1+c2-
J980Red_508_good	-0.180501	REM	c1+c2-
J980Red_516_good	-0.1064	REM	c1+c2-
J980Red_530_good	0.0341148	REM	c1+c2-
J986Red_89_good	-0.205305	REM	c1+c2-
J986Red_93_good	-0.438123	REM	c1+c2-
J986Red_99_good	-0.420914	REM	c1+c2-
J986Red_122_good	-0.243719	REM	c1+c2-
J986Red_131_good	-0.0921857	REM	c1+c2-
J986Red_132_good	-0.18556	REM	c1+c2-
J986Red_133_good	-0.274333	REM	c1+c2-
J986Red_136_good	0.365999	REM	c1+c2-
J986Red_149_good	-0.357571	REM	c1+c2-
J986Red_184_good	-0.560458	REM	c1+c2-
J986Red_186_good	-0.619499	REM	c1+c2-
J986Red_206_good	0.432129	REM	c1+c2-
J986Red_208_good	-0.370181	REM	c1+c2-
J986Red_214_good	-0.52736	REM	c1+c2-
J986Red_216_good	-0.306308	REM	c1+c2-
J986Red_225_good	-0.356021	REM	c1+c2-
J986Red_240_good	-0.365103	REM	c1+c2-
J986Red_250_good	-0.38509	REM	c1+c2-
J986Red_264_good	-0.40172	REM	c1+c2-
J986Red_266_good	-0.349457	REM	c1+c2-
J986Red_269_good	-0.503043	REM	c1+c2-
J986Red_272_good	-0.274391	REM	c1+c2-
J986Red_274_good	-0.486921	REM	c1+c2-
J986Red_279_good	-0.45095	REM	c1+c2-
J986Red_287_good	0.414243	REM	c1+c2-
J986Red_294_good	-0.284427	REM	c1+c2-
J986Red_297_good	-0.463554	REM	c1+c2-
J986Red_303_good	-0.410805	REM	c1+c2-
J986Red_314_good	-0.359656	REM	c1+c2-
J986Red_317_good	-0.346494	REM	c1+c2-
J986Red_318_good	-0.451339	REM	c1+c2-
J986Red_332_good	-0.270383	REM	c1+c2-
J986Red_335_good	-0.720396	REM	c1+c2-
J986Red_336_good	-0.334351	REM	c1+c2-
J986Red_339_good	-0.316771	REM	c1+c2-
J986Red_345_good	-0.543333	REM	c1+c2-
J986Red_350_good	-0.549361	REM	c1+c2-
J986Red_362_good	-0.399511	REM	c1+c2-
J986Red_457_good	-0.202758	REM	c1+c2-
J986Red_464_good	-0.352337	REM	c1+c2-
J986Red_469_good	-0.170553	REM	c1+c2-
J986Red_472_good	-0.0555972	REM	c1+c2-
J986Red_475_good	-0.16248	REM	c1+c2-
J986Red_476_good	-0.137431	REM	c1+c2-
J986Red_483_good	-0.181764	REM	c1+c2-
J986Red_493_good	0.150216	REM	c1+c2-
J986Red_515_good	-0.414853	REM	c1+c2-
J986Red_518_good	-0.221038	REM	c1+c2-
J986Red_521_good	-0.385103	REM	c1+c2-
J986Red_522_good	-0.32198	REM	c1+c2-
J986Red_533_good	-0.0726507	REM	c1+c2-
J986Red_535_good	-0.38522	REM	c1+c2-
J986Red_536_good	-0.345923	REM	c1+c2-
J986Red_539_good	-0.419369	REM	c1+c2-
J986Red_542_good	-0.425149	REM	c1+c2-
J986Red_547_good	-0.216712	REM	c1+c2-
J986Red_549_good	0.0584107	REM	c1+c2-
J986Red_554_good	-0.179982	REM	c1+c2-
J986Red_556_good	-0.426791	REM	c1+c2-
J987Red_10_good	-0.325476	REM	c1+c2-
J987Red_19_good	-0.372782	REM	c1+c2-
J987Red_28_good	-0.267145	REM	c1+c2-
J987Red_30_good	-0.29726	REM	c1+c2-
J987Red_36_good	-0.30951	REM	c1+c2-
J987Red_40_good	-0.237495	REM	c1+c2-
J987Red_45_good	-0.320078	REM	c1+c2-
J987Red_54_good	-0.323313	REM	c1+c2-
J987Red_56_good	-0.296828	REM	c1+c2-
J987Red_61_good	-0.36271	REM	c1+c2-
J987Red_63_good	-0.246107	REM	c1+c2-
J987Red_80_good	-0.315648	REM	c1+c2-
J987Red_85_good	-0.299829	REM	c1+c2-
J987Red_91_good	-0.0697397	REM	c1+c2-
J987Red_98_good	-0.303057	REM	c1+c2-
J987Red_110_good	-0.22425	REM	c1+c2-
J987Red_122_good	-0.273883	REM	c1+c2-
J987Red_128_good	-0.284906	REM	c1+c2-
J987Red_165_good	-0.38102	REM	c1+c2-
J987Red_174_good	-0.353852	REM	c1+c2-
J987Red_175_good	-0.144514	REM	c1+c2-
J987Red_181_good	-0.295461	REM	c1+c2-
J987Red_198_good	-0.328643	REM	c1+c2-
J987Red_199_good	-0.284814	REM	c1+c2-
J987Red_211_good	-0.327293	REM	c1+c2-
J987Red_214_good	-0.412714	REM	c1+c2-
J987Red_219_good	-0.258692	REM	c1+c2-
J987Red_227_good	-0.348512	REM	c1+c2-
J987Red_229_good	-0.18085	REM	c1+c2-
J987Red_236_good	-0.405362	REM	c1+c2-
J987Red_237_good	-0.386035	REM	c1+c2-
J987Red_238_good	-0.371165	REM	c1+c2-
J987Red_245_good	-0.290733	REM	c1+c2-
J987Red_247_good	-0.442773	REM	c1+c2-
J987Red_249_good	-0.349254	REM	c1+c2-
J987Red_250_good	-0.352264	REM	c1+c2-
J987Red_264_good	-0.23501	REM	c1+c2-
J987Red_282_good	-0.241473	REM	c1+c2-
J987Red_283_good	-0.138441	REM	c1+c2-
J987Red_284_good	-0.200035	REM	c1+c2-
J987Red_293_good	-0.00702207	REM	c1+c2-
J987Red_303_good	-0.14007	REM	c1+c2-
J987Red_304_good	-0.240393	REM	c1+c2-
J987Red_312_good	-0.304899	REM	c1+c2-
J987Red_328_good	-0.374532	REM	c1+c2-
J987Red_329_good	-0.333242	REM	c1+c2-
J987Red_344_good	-0.260185	REM	c1+c2-
J987Red_345_good	-0.325669	REM	c1+c2-
J987Red_372_good	-0.201323	REM	c1+c2-
J987Red_376_good	-0.0797609	REM	c1+c2-
J987Red_393_good	-0.268859	REM	c1+c2-
J987Red_396_good	-0.315903	REM	c1+c2-
J987Red_405_good	-0.307387	REM	c1+c2-
J987Red_411_good	-0.400799	REM	c1+c2-
J987Red_413_good	-0.296946	REM	c1+c2-
J987Red_430_good	-0.276043	REM	c1+c2-
J987Red_440_good	-0.136321	REM	c1+c2-
J987Red_455_good	-0.278228	REM	c1+c2-
J987Red_457_good	-0.276189	REM	c1+c2-
J987Red_460_good	-0.334183	REM	c1+c2-
J987Red_467_good	-0.3802	REM	c1+c2-
J987Red_472_good	-0.299563	REM	c1+c2-
J987Red_476_good	-0.364068	REM	c1+c2-
J987Red_484_good	-0.268292	REM	c1+c2-
J987Red_485_good	-0.234617	REM	c1+c2-
J987Red_488_good	0.0403137	REM	c1+c2-
J987Red_490_good	-0.199732	REM	c1+c2-
J987Red_493_good	-0.322893	REM	c1+c2-
J987Red_502_good	-0.252295	REM	c1+c2-
J987Red_504_good	-0.277381	REM	c1+c2-
J987Red_515_good	-0.259797	REM	c1+c2-
J987Red_520_good	-0.315024	REM	c1+c2-
J987Red_527_good	-0.290473	REM	c1+c2-
J987Red_552_good	-0.197674	REM	c1+c2-
J998Green_1_good	-0.538109	REM	c1+c2-
J998Green_3_good	-0.419965	REM	c1+c2-
J998Green_4_good	-0.221728	REM	c1+c2-
J998Green_8_good	-0.547692	REM	c1+c2-
J998Green_68_good	-0.497311	REM	c1+c2-
J998Green_70_good	-0.41594	REM	c1+c2-
J998Green_71_good	-0.0131468	REM	c1+c2-
J998Green_74_good	-0.267562	REM	c1+c2-
J998Green_79_good	-0.3287	REM	c1+c2-
J998Green_81_good	-0.399373	REM	c1+c2-
J998Green_84_good	-0.495773	REM	c1+c2-
J998Green_94_good	-0.355696	REM	c1+c2-
J998Green_95_good	-0.29942	REM	c1+c2-
J998Green_99_good	-0.498743	REM	c1+c2-
J998Green_104_good	-0.37556	REM	c1+c2-
J998Green_106_good	-0.318795	REM	c1+c2-
J998Green_111_good	-0.354032	REM	c1+c2-
J998Green_114_good	-0.46975	REM	c1+c2-
J998Green_116_good	-0.409208	REM	c1+c2-
J998Green_120_good	-0.30719	REM	c1+c2-
J998Green_128_good	-0.45756	REM	c1+c2-
J998Green_142_good	-0.186072	REM	c1+c2-
J998Green_149_good	-0.436072	REM	c1+c2-
J998Green_153_good	-0.472737	REM	c1+c2-
J998Green_167_good	-0.261907	REM	c1+c2-
J998Green_171_good	-0.383566	REM	c1+c2-
J998Green_178_good	-0.511246	REM	c1+c2-
J998Green_183_good	-0.113409	REM	c1+c2-
J998Green_191_good	-0.31955	REM	c1+c2-
J998Green_192_good	-0.0994827	REM	c1+c2-
J998Green_203_good	-0.352216	REM	c1+c2-
J998Green_204_good	-0.462791	REM	c1+c2-
J998Green_206_good	-0.459406	REM	c1+c2-
J998Green_208_good	-0.449382	REM	c1+c2-
J998Green_218_good	-0.132737	REM	c1+c2-
J998Green_219_good	-0.207211	REM	c1+c2-
J998Green_224_good	-0.468587	REM	c1+c2-
J998Green_226_good	-0.368774	REM	c1+c2-
J998Green_228_good	-0.0638614	REM	c1+c2-
J998Green_234_good	-0.260596	REM	c1+c2-
J998Green_241_good	-0.186897	REM	c1+c2-
J998Green_243_good	-0.12779	REM	c1+c2-
J998Green_261_good	-0.272252	REM	c1+c2-
J998Green_272_good	-0.254359	REM	c1+c2-
J998Green_281_good	-0.32885	REM	c1+c2-
J998Green_282_good	-0.28046	REM	c1+c2-
J998Green_284_good	-0.344223	REM	c1+c2-
J998Green_286_good	-0.0248105	REM	c1+c2-
J998Green_290_good	-0.372965	REM	c1+c2-
J998Green_294_good	-0.422989	REM	c1+c2-
J998Green_308_good	-0.191488	REM	c1+c2-
J998Green_310_good	-0.382235	REM	c1+c2-
J998Green_311_good	-0.395892	REM	c1+c2-
J998Green_314_good	-0.409623	REM	c1+c2-
J998Green_317_good	-0.417689	REM	c1+c2-
J998Green_333_good	-0.497505	REM	c1+c2-
J998Green_340_good	-0.276059	REM	c1+c2-
J998Green_344_good	-0.286465	REM	c1+c2-
J998Green_345_good	-0.200372	REM	c1+c2-
J998Green_351_good	-0.421556	REM	c1+c2-
J998Green_359_good	-0.220295	REM	c1+c2-
J998Green_361_good	-0.537377	REM	c1+c2-
J998Green_378_good	-0.519061	REM	c1+c2-
J998Green_396_good	0.0335504	REM	c1+c2-
J998Green_399_good	-0.433163	REM	c1+c2-
J998Green_403_good	0.0664032	REM	c1+c2-
J998Green_464_good	-0.444155	REM	c1+c2-
J998Green_474_good	-0.429712	REM	c1+c2-
J998Green_520_good	-0.194309	REM	c1+c2-
J998Green_529_good	-0.137293	REM	c1+c2-
J998Green_531_good	-0.156165	REM	c1+c2-
J998Green_536_good	-0.189072	REM	c1+c2-
J998Green_541_good	-0.211538	REM	c1+c2-
J998Red_15_good	-0.571366	REM	c1+c2-
J998Red_38_good	-0.151225	REM	c1+c2-
J998Red_49_good	-0.39869	REM	c1+c2-
J998Red_54_good	-0.361697	REM	c1+c2-
J998Red_56_good	0.176841	REM	c1+c2-
J998Red_65_good	-0.605861	REM	c1+c2-
J998Red_69_good	-0.459521	REM	c1+c2-
J998Red_73_good	-0.118804	REM	c1+c2-
J998Red_76_good	-0.643864	REM	c1+c2-
J998Red_78_good	-0.298936	REM	c1+c2-
J998Red_79_good	-0.400695	REM	c1+c2-
J998Red_82_good	-0.851778	REM	c1+c2-
J998Red_90_good	-0.310282	REM	c1+c2-
J998Red_92_good	-0.661475	REM	c1+c2-
J998Red_99_good	-0.282825	REM	c1+c2-
J998Red_101_good	-0.862959	REM	c1+c2-
J998Red_102_good	-0.433588	REM	c1+c2-
J998Red_103_good	-0.757625	REM	c1+c2-
J998Red_107_good	-0.664331	REM	c1+c2-
J998Red_108_good	-0.239152	REM	c1+c2-
J998Red_110_good	-0.73497	REM	c1+c2-
J998Red_113_good	-0.543037	REM	c1+c2-
J998Red_119_good	-0.200497	REM	c1+c2-
J998Red_121_good	-0.180288	REM	c1+c2-
J998Red_129_good	-0.178494	REM	c1+c2-
J998Red_135_good	-0.447489	REM	c1+c2-
J998Red_139_good	-0.581337	REM	c1+c2-
J998Red_142_good	-0.690502	REM	c1+c2-
J998Red_143_good	-0.653199	REM	c1+c2-
J998Red_149_good	-0.430183	REM	c1+c2-
J998Red_151_good	-0.68858	REM	c1+c2-
J998Red_153_good	-0.777993	REM	c1+c2-
J998Red_155_good	-0.527825	REM	c1+c2-
J998Red_156_good	-0.371072	REM	c1+c2-
J998Red_157_good	-0.339757	REM	c1+c2-
J998Red_163_good	-0.750123	REM	c1+c2-
J998Red_172_good	-0.171583	REM	c1+c2-
J998Red_173_good	-0.787938	REM	c1+c2-
J998Red_177_good	-0.527443	REM	c1+c2-
J998Red_178_good	-0.585245	REM	c1+c2-
J998Red_181_good	-0.54049	REM	c1+c2-
J998Red_182_good	-0.281481	REM	c1+c2-
J998Red_184_good	-0.669922	REM	c1+c2-
J998Red_186_good	-0.669222	REM	c1+c2-
J998Red_187_good	-0.770359	REM	c1+c2-
J998Red_189_good	-0.483195	REM	c1+c2-
J998Red_190_good	-0.668348	REM	c1+c2-
J998Red_201_good	-0.287208	REM	c1+c2-
J998Red_202_good	-0.467086	REM	c1+c2-
J998Red_207_good	-0.494515	REM	c1+c2-
J998Red_209_good	-0.800168	REM	c1+c2-
J998Red_210_good	-0.31944	REM	c1+c2-
J998Red_211_good	-0.631215	REM	c1+c2-
J998Red_213_good	-0.521979	REM	c1+c2-
J998Red_221_good	-0.259243	REM	c1+c2-
J998Red_222_good	-0.411513	REM	c1+c2-
J998Red_224_good	-0.6094	REM	c1+c2-
J998Red_226_good	-0.294161	REM	c1+c2-
J998Red_228_good	-0.71121	REM	c1+c2-
J998Red_229_good	-0.594981	REM	c1+c2-
J998Red_230_good	-0.593895	REM	c1+c2-
J998Red_235_good	-0.537852	REM	c1+c2-
J998Red_239_good	-0.725169	REM	c1+c2-
J998Red_241_good	-0.421457	REM	c1+c2-
J998Red_242_good	-0.744292	REM	c1+c2-
J998Red_244_good	-0.634523	REM	c1+c2-
J998Red_248_good	-0.626329	REM	c1+c2-
J998Red_255_good	-0.595795	REM	c1+c2-
J998Red_263_good	-0.576321	REM	c1+c2-
J998Red_284_good	-0.539264	REM	c1+c2-
J998Red_287_good	-0.0491875	REM	c1+c2-
J998Red_289_good	-0.262585	REM	c1+c2-
J998Red_293_good	-0.50611	REM	c1+c2-
J998Red_300_good	-0.326401	REM	c1+c2-
J998Red_301_good	-0.364024	REM	c1+c2-
J998Red_320_good	-0.670957	REM	c1+c2-
J998Red_325_good	-0.742398	REM	c1+c2-
J998Red_327_good	-0.510534	REM	c1+c2-
J998Red_330_good	-0.250912	REM	c1+c2-
J998Red_335_good	-0.308937	REM	c1+c2-
J998Red_349_good	-0.205109	REM	c1+c2-
J998Red_517_good	-0.23545	REM	c1+c2-
J998Red_518_good	-0.217361	REM	c1+c2-
J978Red_1_good	0.0523977	no REM	c1+c2-
J978Red_4_good	0.00138755	no REM	c1+c2-
J978Red_5_good	0.0467247	no REM	c1+c2-
J978Red_6_good	-0.121797	no REM	c1+c2-
J978Red_12_good	-0.164377	no REM	c1+c2-
J978Red_14_good	-0.349267	no REM	c1+c2-
J978Red_15_good	-0.219193	no REM	c1+c2-
J978Red_18_good	-0.107754	no REM	c1+c2-
J978Red_21_good	-0.226777	no REM	c1+c2-
J978Red_26_good	0.0568364	no REM	c1+c2-
J978Red_28_good	-0.132042	no REM	c1+c2-
J978Red_29_good	-0.235334	no REM	c1+c2-
J978Red_32_good	-0.117822	no REM	c1+c2-
J978Red_38_good	0.190912	no REM	c1+c2-
J978Red_215_good	-0.0917948	no REM	c1+c2-
J978Red_217_good	0.202984	no REM	c1+c2-
J978Red_218_good	-0.0860033	no REM	c1+c2-
J978Red_225_good	-0.0959704	no REM	c1+c2-
J978Red_226_good	-0.0569735	no REM	c1+c2-
J978Red_227_good	-0.119134	no REM	c1+c2-
J978Red_228_good	-0.0766594	no REM	c1+c2-
J978Red_231_good	-0.176429	no REM	c1+c2-
J978Red_239_good	-0.210935	no REM	c1+c2-
J978Red_240_good	-0.182779	no REM	c1+c2-
J978Red_251_good	0.210651	no REM	c1+c2-
J978Red_258_good	-0.135165	no REM	c1+c2-
J978Red_272_good	0.0558456	no REM	c1+c2-
J978Red_273_good	-0.163417	no REM	c1+c2-
J978Red_275_good	-0.086633	no REM	c1+c2-
J978Red_277_good	-0.0672265	no REM	c1+c2-
J978Red_279_good	-0.128254	no REM	c1+c2-
J978Red_286_good	-0.115758	no REM	c1+c2-
J978Red_295_good	-0.043726	no REM	c1+c2-
J978Red_309_good	0.0554164	no REM	c1+c2-
J978Red_319_good	0.0337167	no REM	c1+c2-
J978Red_320_good	-0.095443	no REM	c1+c2-
J978Red_322_good	-0.185375	no REM	c1+c2-
J978Red_339_good	-0.251376	no REM	c1+c2-
J978Red_345_good	-0.107648	no REM	c1+c2-
J978Red_346_good	-0.119	no REM	c1+c2-
J978Red_360_good	-0.229248	no REM	c1+c2-
J978Red_364_good	-0.0141021	no REM	c1+c2-
J978Red_370_good	-0.254892	no REM	c1+c2-
J978Red_372_good	-0.0667152	no REM	c1+c2-
J978Red_393_good	-0.253717	no REM	c1+c2-
J978Red_534_good	-0.0399281	no REM	c1+c2-
J978Red_542_good	-0.159056	no REM	c1+c2-
J978Red_543_good	-0.157675	no REM	c1+c2-
J978Red_546_good	-0.151229	no REM	c1+c2-
J978Red_547_good	-0.167579	no REM	c1+c2-
J978Red_552_good	-0.216594	no REM	c1+c2-
J978Red_553_good	-0.186291	no REM	c1+c2-
J978Red_556_good	-0.0928978	no REM	c1+c2-
J978Red_572_good	-0.171885	no REM	c1+c2-
J978Red_579_good	-0.111277	no REM	c1+c2-
J978Red_594_good	-0.174253	no REM	c1+c2-
J978Red_600_good	0.0127472	no REM	c1+c2-
J978Red_612_good	0.172282	no REM	c1+c2-
J978Red_632_good	-0.119848	no REM	c1+c2-
J978Red_634_good	0.114726	no REM	c1+c2-
J978Red_637_good	-0.215707	no REM	c1+c2-
J978Red_642_good	0.0370474	no REM	c1+c2-
J978Red_643_good	0.32281	no REM	c1+c2-
J978Red_656_good	-0.160399	no REM	c1+c2-
J978Red_659_good	-0.054314	no REM	c1+c2-
J978Red_667_good	-0.0342239	no REM	c1+c2-
J978Red_669_good	0.0287153	no REM	c1+c2-
J978Red_671_good	-0.476545	no REM	c1+c2-
J978Red_681_good	-0.179667	no REM	c1+c2-
J978Red_689_good	0.0813831	no REM	c1+c2-
J978Red_703_good	-0.290084	no REM	c1+c2-
J978Red_719_good	0.288199	no REM	c1+c2-
J978Red_747_good	-0.530293	no REM	c1+c2-
J978Red_756_good	0.130059	no REM	c1+c2-
J978Red_762_good	0.137531	no REM	c1+c2-
J978Red_811_good	-0.129181	no REM	c1+c2-
J978Red_813_good	0.358219	no REM	c1+c2-
J978Red_845_good	-0.0630022	no REM	c1+c2-
J978Red_846_good	-0.146327	no REM	c1+c2-
J978Red_863_good	-0.0906188	no REM	c1+c2-
J978Red_872_good	-0.0527605	no REM	c1+c2-
J978Red_924_good	0.0818801	no REM	c1+c2-
J978Green_1_good	-0.14979	no REM	c1+c2-
J978Green_2_good	-0.181335	no REM	c1+c2-
J978Green_4_good	0.264363	no REM	c1+c2-
J978Green_26_good	-0.535452	no REM	c1+c2-
J978Green_38_good	-0.172382	no REM	c1+c2-
J978Green_39_good	-0.140374	no REM	c1+c2-
J978Green_56_good	-0.233709	no REM	c1+c2-
J978Green_73_good	-0.0382864	no REM	c1+c2-
J978Green_78_good	-0.316965	no REM	c1+c2-
J978Green_84_good	-0.14548	no REM	c1+c2-
J978Green_85_good	-0.328516	no REM	c1+c2-
J978Green_88_good	-0.203698	no REM	c1+c2-
J978Green_93_good	-0.100112	no REM	c1+c2-
J978Green_94_good	-0.182913	no REM	c1+c2-
J978Green_97_good	-0.29297	no REM	c1+c2-
J978Green_104_good	-0.439477	no REM	c1+c2-
J978Green_110_good	-0.162411	no REM	c1+c2-
J978Green_114_good	-0.224469	no REM	c1+c2-
J978Green_115_good	-0.102497	no REM	c1+c2-
J978Green_116_good	-0.25978	no REM	c1+c2-
J978Green_117_good	-0.114546	no REM	c1+c2-
J978Green_123_good	-0.245548	no REM	c1+c2-
J978Green_124_good	-0.250401	no REM	c1+c2-
J978Green_125_good	0.0281131	no REM	c1+c2-
J978Green_128_good	-0.286784	no REM	c1+c2-
J978Green_133_good	-0.118113	no REM	c1+c2-
J978Green_137_good	-0.289783	no REM	c1+c2-
J978Green_142_good	-0.233903	no REM	c1+c2-
J978Green_157_good	-0.315523	no REM	c1+c2-
J978Green_166_good	0.25749	no REM	c1+c2-
J978Green_172_good	-0.295591	no REM	c1+c2-
J978Green_181_good	-0.135395	no REM	c1+c2-
J978Green_189_good	-0.289508	no REM	c1+c2-
J978Green_191_good	-0.262943	no REM	c1+c2-
J978Green_206_good	-0.303673	no REM	c1+c2-
J978Green_207_good	-0.216067	no REM	c1+c2-
J978Green_212_good	-0.200801	no REM	c1+c2-
J978Green_213_good	-0.0152802	no REM	c1+c2-
J978Green_219_good	-0.444414	no REM	c1+c2-
J978Green_229_good	-0.260266	no REM	c1+c2-
J978Green_232_good	-0.146177	no REM	c1+c2-
J978Green_235_good	0.00894607	no REM	c1+c2-
J978Green_237_good	-0.267836	no REM	c1+c2-
J978Green_248_good	-0.315143	no REM	c1+c2-
J978Green_252_good	-0.0625812	no REM	c1+c2-
J978Green_257_good	-0.251948	no REM	c1+c2-
J978Green_261_good	0.51507	no REM	c1+c2-
J978Green_262_good	-0.367017	no REM	c1+c2-
J978Green_279_good	-0.435833	no REM	c1+c2-
J978Green_281_good	-0.160137	no REM	c1+c2-
J978Green_292_good	-0.20411	no REM	c1+c2-
J978Green_313_good	-0.386761	no REM	c1+c2-
J978Green_314_good	-0.268997	no REM	c1+c2-
J978Green_326_good	0.595572	no REM	c1+c2-
J978Green_342_good	-0.211741	no REM	c1+c2-
J978Green_354_good	-0.0837139	no REM	c1+c2-
J978Green_360_good	-0.0672702	no REM	c1+c2-
J978Green_378_good	-0.136893	no REM	c1+c2-
J978Green_381_good	-0.495751	no REM	c1+c2-
J978Green_382_good	-0.256296	no REM	c1+c2-
J978Green_397_good	-0.109785	no REM	c1+c2-
J978Green_398_good	-0.119689	no REM	c1+c2-
J978Green_402_good	0.418524	no REM	c1+c2-
J978Green_441_good	-0.0859207	no REM	c1+c2-
J978Green_473_good	-0.329511	no REM	c1+c2-
J978Green_483_good	-0.297556	no REM	c1+c2-
J978Green_499_good	-0.230902	no REM	c1+c2-
J978Green_506_good	-0.202403	no REM	c1+c2-
J978Green_522_good	-0.0987222	no REM	c1+c2-
J978Green_525_good	-0.0879883	no REM	c1+c2-
J978Green_546_good	0.0597153	no REM	c1+c2-
J978Green_554_good	-0.417773	no REM	c1+c2-
J978Green_568_good	0.329409	no REM	c1+c2-
J978Green_569_good	-0.0413956	no REM	c1+c2-
J978Green_570_good	-0.171641	no REM	c1+c2-
J978Green_664_good	-0.311995	no REM	c1+c2-
J978Green_675_good	-0.241337	no REM	c1+c2-
J980Green_70_good	-0.201514	no REM	c1+c2-
J980Green_78_good	-0.288367	no REM	c1+c2-
J980Green_94_good	-0.316973	no REM	c1+c2-
J980Green_96_good	-0.351886	no REM	c1+c2-
J980Green_102_good	-0.284426	no REM	c1+c2-
J980Green_106_good	-0.311395	no REM	c1+c2-
J980Green_116_good	0.16803	no REM	c1+c2-
J980Green_118_good	-0.253521	no REM	c1+c2-
J980Green_120_good	-0.276286	no REM	c1+c2-
J980Green_121_good	-0.184578	no REM	c1+c2-
J980Green_131_good	-0.217397	no REM	c1+c2-
J980Green_139_good	-0.307246	no REM	c1+c2-
J980Green_146_good	-0.21242	no REM	c1+c2-
J980Green_165_good	-0.229576	no REM	c1+c2-
J980Green_205_good	-0.0458382	no REM	c1+c2-
J980Green_209_good	-0.221578	no REM	c1+c2-
J980Green_223_good	-0.170602	no REM	c1+c2-
J980Green_224_good	-0.355319	no REM	c1+c2-
J980Green_225_good	-0.0398217	no REM	c1+c2-
J980Green_226_good	-0.190548	no REM	c1+c2-
J980Green_227_good	-0.118112	no REM	c1+c2-
J980Green_249_good	-0.11446	no REM	c1+c2-
J980Green_251_good	-0.142145	no REM	c1+c2-
J980Green_260_good	-0.236821	no REM	c1+c2-
J980Green_261_good	-0.4243	no REM	c1+c2-
J980Green_267_good	-0.29272	no REM	c1+c2-
J980Green_269_good	-0.19062	no REM	c1+c2-
J980Green_277_good	-0.279202	no REM	c1+c2-
J980Green_280_good	-0.326091	no REM	c1+c2-
J980Green_288_good	0.0271185	no REM	c1+c2-
J980Green_289_good	-0.0214199	no REM	c1+c2-
J980Green_294_good	-0.300962	no REM	c1+c2-
J980Green_295_good	-0.227392	no REM	c1+c2-
J980Green_298_good	-0.261724	no REM	c1+c2-
J980Green_310_good	-0.0946326	no REM	c1+c2-
J980Green_313_good	0.0227622	no REM	c1+c2-
J980Green_319_good	0.0911716	no REM	c1+c2-
J980Green_322_good	0.210912	no REM	c1+c2-
J980Green_324_good	-0.107165	no REM	c1+c2-
J980Green_329_good	-0.0513547	no REM	c1+c2-
J980Green_331_good	-0.0580172	no REM	c1+c2-
J980Green_336_good	-0.0525587	no REM	c1+c2-
J980Green_342_good	-0.181524	no REM	c1+c2-
J980Green_351_good	-0.121321	no REM	c1+c2-
J980Green_357_good	-0.0618797	no REM	c1+c2-
J980Green_362_good	-0.194899	no REM	c1+c2-
J980Green_364_good	-0.14385	no REM	c1+c2-
J980Green_365_good	-0.113008	no REM	c1+c2-
J980Green_366_good	-0.262317	no REM	c1+c2-
J980Green_367_good	-0.225181	no REM	c1+c2-
J980Green_389_good	-0.147152	no REM	c1+c2-
J980Green_394_good	-0.148604	no REM	c1+c2-
J980Green_398_good	-0.183793	no REM	c1+c2-
J980Green_414_good	-0.0671951	no REM	c1+c2-
J980Green_444_good	-0.0737916	no REM	c1+c2-
J980Green_490_good	-0.00312224	no REM	c1+c2-
J980Green_491_good	0.0969354	no REM	c1+c2-
J980Green_493_good	-0.0544015	no REM	c1+c2-
J980Green_494_good	-0.26703	no REM	c1+c2-
J980Green_500_good	-0.0209413	no REM	c1+c2-
J980Green_508_good	-0.13255	no REM	c1+c2-
J980Green_512_good	-0.134522	no REM	c1+c2-
J980Green_519_good	-0.172413	no REM	c1+c2-
J980Green_520_good	-0.468574	no REM	c1+c2-
J980Green_525_good	-0.103868	no REM	c1+c2-
J980Green_538_good	-0.143402	no REM	c1+c2-
J980Green_560_good	0.130072	no REM	c1+c2-
J980Red_5_good	-0.210896	no REM	c1+c2-
J980Red_7_good	-0.249128	no REM	c1+c2-
J980Red_10_good	-0.35598	no REM	c1+c2-
J980Red_22_good	-0.38031	no REM	c1+c2-
J980Red_26_good	-0.318489	no REM	c1+c2-
J980Red_29_good	-0.213001	no REM	c1+c2-
J980Red_31_good	-0.417491	no REM	c1+c2-
J980Red_33_good	-0.246654	no REM	c1+c2-
J980Red_36_good	-0.113937	no REM	c1+c2-
J980Red_37_good	-0.298626	no REM	c1+c2-
J980Red_44_good	-0.388586	no REM	c1+c2-
J980Red_47_good	-0.28882	no REM	c1+c2-
J980Red_49_good	-0.402285	no REM	c1+c2-
J980Red_52_good	-0.307387	no REM	c1+c2-
J980Red_55_good	-0.247076	no REM	c1+c2-
J980Red_64_good	-0.351561	no REM	c1+c2-
J980Red_65_good	-0.131979	no REM	c1+c2-
J980Red_66_good	-0.337291	no REM	c1+c2-
J980Red_67_good	-0.478084	no REM	c1+c2-
J980Red_68_good	-0.125473	no REM	c1+c2-
J980Red_69_good	-0.306088	no REM	c1+c2-
J980Red_74_good	-0.364517	no REM	c1+c2-
J980Red_75_good	-0.250855	no REM	c1+c2-
J980Red_76_good	-0.278241	no REM	c1+c2-
J980Red_79_good	-0.287725	no REM	c1+c2-
J980Red_80_good	-0.200669	no REM	c1+c2-
J980Red_81_good	-0.310872	no REM	c1+c2-
J980Red_83_good	-0.242201	no REM	c1+c2-
J980Red_88_good	-0.38512	no REM	c1+c2-
J980Red_89_good	-0.200898	no REM	c1+c2-
J980Red_97_good	-0.258092	no REM	c1+c2-
J980Red_106_good	-0.198699	no REM	c1+c2-
J980Red_122_good	-0.163125	no REM	c1+c2-
J980Red_136_good	0.198566	no REM	c1+c2-
J980Red_158_good	-0.242167	no REM	c1+c2-
J980Red_162_good	-0.271281	no REM	c1+c2-
J980Red_193_good	-0.183973	no REM	c1+c2-
J980Red_199_good	-0.245117	no REM	c1+c2-
J980Red_201_good	-0.305253	no REM	c1+c2-
J980Red_204_good	-0.206933	no REM	c1+c2-
J980Red_207_good	0.0347424	no REM	c1+c2-
J980Red_212_good	-0.317702	no REM	c1+c2-
J980Red_214_good	0.227259	no REM	c1+c2-
J980Red_215_good	-0.287836	no REM	c1+c2-
J980Red_218_good	-0.25189	no REM	c1+c2-
J980Red_220_good	-0.175872	no REM	c1+c2-
J980Red_223_good	-0.195456	no REM	c1+c2-
J980Red_224_good	-0.24267	no REM	c1+c2-
J980Red_234_good	0.0455685	no REM	c1+c2-
J980Red_239_good	-0.0300032	no REM	c1+c2-
J980Red_240_good	-0.271085	no REM	c1+c2-
J980Red_248_good	-0.320704	no REM	c1+c2-
J980Red_254_good	-0.174352	no REM	c1+c2-
J980Red_269_good	-0.335898	no REM	c1+c2-
J980Red_270_good	-0.0244851	no REM	c1+c2-
J980Red_271_good	-0.13078	no REM	c1+c2-
J980Red_273_good	-0.251329	no REM	c1+c2-
J980Red_274_good	0.0242814	no REM	c1+c2-
J980Red_277_good	0.221262	no REM	c1+c2-
J980Red_278_good	-0.250234	no REM	c1+c2-
J980Red_287_good	0.0410579	no REM	c1+c2-
J980Red_298_good	-0.0314133	no REM	c1+c2-
J980Red_312_good	-0.253157	no REM	c1+c2-
J980Red_336_good	-0.154341	no REM	c1+c2-
J980Red_345_good	-0.19001	no REM	c1+c2-
J980Red_349_good	-0.0677298	no REM	c1+c2-
J980Red_352_good	-0.235318	no REM	c1+c2-
J980Red_354_good	-0.0820707	no REM	c1+c2-
J980Red_377_good	-0.173621	no REM	c1+c2-
J980Red_381_good	-0.319595	no REM	c1+c2-
J980Red_389_good	-0.0949268	no REM	c1+c2-
J980Red_395_good	-0.199749	no REM	c1+c2-
J980Red_403_good	-0.27787	no REM	c1+c2-
J980Red_409_good	-0.218182	no REM	c1+c2-
J980Red_410_good	-0.286727	no REM	c1+c2-
J980Red_411_good	-0.132911	no REM	c1+c2-
J980Red_425_good	-0.0616568	no REM	c1+c2-
J980Red_461_good	-0.0906667	no REM	c1+c2-
J980Red_498_good	-0.230345	no REM	c1+c2-
J980Red_501_good	-0.15533	no REM	c1+c2-
J980Red_502_good	-0.242839	no REM	c1+c2-
J980Red_508_good	-0.28925	no REM	c1+c2-
J980Red_516_good	-0.305369	no REM	c1+c2-
J980Red_530_good	-0.0144454	no REM	c1+c2-
J986Red_89_good	-0.241032	no REM	c1+c2-
J986Red_93_good	-0.502088	no REM	c1+c2-
J986Red_99_good	-0.437627	no REM	c1+c2-
J986Red_122_good	-0.143811	no REM	c1+c2-
J986Red_131_good	-0.0697405	no REM	c1+c2-
J986Red_132_good	-0.161379	no REM	c1+c2-
J986Red_133_good	-0.294579	no REM	c1+c2-
J986Red_136_good	-0.185587	no REM	c1+c2-
J986Red_149_good	-0.191624	no REM	c1+c2-
J986Red_184_good	-0.249887	no REM	c1+c2-
J986Red_186_good	-0.278641	no REM	c1+c2-
J986Red_206_good	-0.209455	no REM	c1+c2-
J986Red_208_good	-0.275287	no REM	c1+c2-
J986Red_214_good	-0.496128	no REM	c1+c2-
J986Red_216_good	-0.199954	no REM	c1+c2-
J986Red_225_good	-0.478431	no REM	c1+c2-
J986Red_240_good	-0.381827	no REM	c1+c2-
J986Red_250_good	-0.332779	no REM	c1+c2-
J986Red_264_good	-0.361698	no REM	c1+c2-
J986Red_266_good	-0.127303	no REM	c1+c2-
J986Red_269_good	-0.342746	no REM	c1+c2-
J986Red_272_good	-0.352636	no REM	c1+c2-
J986Red_274_good	-0.456467	no REM	c1+c2-
J986Red_279_good	-0.304429	no REM	c1+c2-
J986Red_287_good	-0.386249	no REM	c1+c2-
J986Red_294_good	-0.267361	no REM	c1+c2-
J986Red_297_good	-0.279848	no REM	c1+c2-
J986Red_303_good	-0.40098	no REM	c1+c2-
J986Red_314_good	-0.320927	no REM	c1+c2-
J986Red_317_good	-0.280143	no REM	c1+c2-
J986Red_318_good	-0.417112	no REM	c1+c2-
J986Red_332_good	-0.229751	no REM	c1+c2-
J986Red_335_good	-0.294955	no REM	c1+c2-
J986Red_336_good	-0.517915	no REM	c1+c2-
J986Red_339_good	-0.299703	no REM	c1+c2-
J986Red_345_good	-0.376768	no REM	c1+c2-
J986Red_350_good	-0.471808	no REM	c1+c2-
J986Red_362_good	-0.425917	no REM	c1+c2-
J986Red_457_good	-0.502432	no REM	c1+c2-
J986Red_464_good	-0.404639	no REM	c1+c2-
J986Red_469_good	-0.467175	no REM	c1+c2-
J986Red_472_good	-0.156253	no REM	c1+c2-
J986Red_475_good	-0.228932	no REM	c1+c2-
J986Red_476_good	-0.20821	no REM	c1+c2-
J986Red_483_good	-0.213201	no REM	c1+c2-
J986Red_493_good	-0.360499	no REM	c1+c2-
J986Red_515_good	-0.167743	no REM	c1+c2-
J986Red_518_good	-0.266747	no REM	c1+c2-
J986Red_521_good	-0.284021	no REM	c1+c2-
J986Red_522_good	-0.316676	no REM	c1+c2-
J986Red_533_good	-0.334151	no REM	c1+c2-
J986Red_535_good	-0.307763	no REM	c1+c2-
J986Red_536_good	-0.334635	no REM	c1+c2-
J986Red_539_good	-0.348898	no REM	c1+c2-
J986Red_542_good	-0.42932	no REM	c1+c2-
J986Red_547_good	-0.18653	no REM	c1+c2-
J986Red_549_good	-0.235627	no REM	c1+c2-
J986Red_554_good	-0.22621	no REM	c1+c2-
J986Red_556_good	-0.381152	no REM	c1+c2-
J987Red_10_good	-0.404294	no REM	c1+c2-
J987Red_19_good	-0.556678	no REM	c1+c2-
J987Red_28_good	-0.213418	no REM	c1+c2-
J987Red_30_good	-0.175816	no REM	c1+c2-
J987Red_36_good	-0.034271	no REM	c1+c2-
J987Red_40_good	-0.0870958	no REM	c1+c2-
J987Red_45_good	-0.249811	no REM	c1+c2-
J987Red_54_good	-0.505447	no REM	c1+c2-
J987Red_56_good	-0.283619	no REM	c1+c2-
J987Red_61_good	-0.393766	no REM	c1+c2-
J987Red_63_good	-0.264164	no REM	c1+c2-
J987Red_80_good	-0.363957	no REM	c1+c2-
J987Red_85_good	-0.744745	no REM	c1+c2-
J987Red_91_good	0.0328381	no REM	c1+c2-
J987Red_98_good	-0.2052	no REM	c1+c2-
J987Red_110_good	-0.238306	no REM	c1+c2-
J987Red_122_good	-0.25455	no REM	c1+c2-
J987Red_128_good	-0.146639	no REM	c1+c2-
J987Red_165_good	-0.480425	no REM	c1+c2-
J987Red_174_good	-0.550629	no REM	c1+c2-
J987Red_175_good	-0.681998	no REM	c1+c2-
J987Red_181_good	-0.401575	no REM	c1+c2-
J987Red_198_good	-0.451132	no REM	c1+c2-
J987Red_199_good	-0.19095	no REM	c1+c2-
J987Red_211_good	-0.201631	no REM	c1+c2-
J987Red_214_good	-0.536975	no REM	c1+c2-
J987Red_219_good	-0.000486848	no REM	c1+c2-
J987Red_227_good	-0.303831	no REM	c1+c2-
J987Red_229_good	-0.471188	no REM	c1+c2-
J987Red_236_good	-0.455266	no REM	c1+c2-
J987Red_237_good	-0.417436	no REM	c1+c2-
J987Red_238_good	-0.589064	no REM	c1+c2-
J987Red_245_good	-0.122544	no REM	c1+c2-
J987Red_247_good	-0.486637	no REM	c1+c2-
J987Red_249_good	-0.189487	no REM	c1+c2-
J987Red_250_good	-0.270569	no REM	c1+c2-
J987Red_264_good	-0.189671	no REM	c1+c2-
J987Red_282_good	-0.450112	no REM	c1+c2-
J987Red_283_good	-0.177366	no REM	c1+c2-
J987Red_284_good	-0.0847252	no REM	c1+c2-
J987Red_293_good	0.120979	no REM	c1+c2-
J987Red_303_good	-0.203145	no REM	c1+c2-
J987Red_304_good	-0.597774	no REM	c1+c2-
J987Red_312_good	0.0658998	no REM	c1+c2-
J987Red_328_good	-0.458345	no REM	c1+c2-
J987Red_329_good	-0.278823	no REM	c1+c2-
J987Red_344_good	-0.334959	no REM	c1+c2-
J987Red_345_good	-0.305353	no REM	c1+c2-
J987Red_372_good	-0.627199	no REM	c1+c2-
J987Red_376_good	-0.187557	no REM	c1+c2-
J987Red_393_good	-0.372422	no REM	c1+c2-
J987Red_396_good	-0.408858	no REM	c1+c2-
J987Red_405_good	-0.258457	no REM	c1+c2-
J987Red_411_good	-0.402551	no REM	c1+c2-
J987Red_413_good	-0.583977	no REM	c1+c2-
J987Red_430_good	-0.337646	no REM	c1+c2-
J987Red_440_good	-0.624452	no REM	c1+c2-
J987Red_455_good	-0.103567	no REM	c1+c2-
J987Red_457_good	-0.334783	no REM	c1+c2-
J987Red_460_good	-0.481362	no REM	c1+c2-
J987Red_467_good	-0.286652	no REM	c1+c2-
J987Red_472_good	-0.277161	no REM	c1+c2-
J987Red_476_good	-0.308985	no REM	c1+c2-
J987Red_484_good	-0.298114	no REM	c1+c2-
J987Red_485_good	-0.198312	no REM	c1+c2-
J987Red_488_good	-0.392988	no REM	c1+c2-
J987Red_490_good	-0.17793	no REM	c1+c2-
J987Red_493_good	-0.307219	no REM	c1+c2-
J987Red_502_good	-0.235727	no REM	c1+c2-
J987Red_504_good	-0.290136	no REM	c1+c2-
J987Red_515_good	-0.19736	no REM	c1+c2-
J987Red_520_good	-0.50666	no REM	c1+c2-
J987Red_527_good	-0.197207	no REM	c1+c2-
J987Red_552_good	-0.414762	no REM	c1+c2-
J998Green_1_good	-0.0848646	no REM	c1+c2-
J998Green_3_good	-0.328756	no REM	c1+c2-
J998Green_4_good	0.0906015	no REM	c1+c2-
J998Green_8_good	-0.470365	no REM	c1+c2-
J998Green_68_good	-0.19805	no REM	c1+c2-
J998Green_70_good	-0.438468	no REM	c1+c2-
J998Green_71_good	0.180281	no REM	c1+c2-
J998Green_74_good	-0.102852	no REM	c1+c2-
J998Green_79_good	0.202749	no REM	c1+c2-
J998Green_81_good	0.128205	no REM	c1+c2-
J998Green_84_good	-0.124445	no REM	c1+c2-
J998Green_94_good	-0.0944414	no REM	c1+c2-
J998Green_95_good	0.465257	no REM	c1+c2-
J998Green_99_good	-0.281524	no REM	c1+c2-
J998Green_104_good	-0.439258	no REM	c1+c2-
J998Green_106_good	0.102865	no REM	c1+c2-
J998Green_111_good	0.0751106	no REM	c1+c2-
J998Green_114_good	-0.294109	no REM	c1+c2-
J998Green_116_good	0.233691	no REM	c1+c2-
J998Green_120_good	0.250576	no REM	c1+c2-
J998Green_128_good	0.175361	no REM	c1+c2-
J998Green_142_good	0.44227	no REM	c1+c2-
J998Green_149_good	-0.0459545	no REM	c1+c2-
J998Green_153_good	-0.407663	no REM	c1+c2-
J998Green_167_good	-0.141839	no REM	c1+c2-
J998Green_171_good	-0.210232	no REM	c1+c2-
J998Green_178_good	-0.326644	no REM	c1+c2-
J998Green_183_good	0.220051	no REM	c1+c2-
J998Green_191_good	-0.0622882	no REM	c1+c2-
J998Green_192_good	0.129749	no REM	c1+c2-
J998Green_203_good	-0.0717676	no REM	c1+c2-
J998Green_204_good	-0.183207	no REM	c1+c2-
J998Green_206_good	-0.374261	no REM	c1+c2-
J998Green_208_good	-0.435712	no REM	c1+c2-
J998Green_218_good	0.0313465	no REM	c1+c2-
J998Green_219_good	0.464715	no REM	c1+c2-
J998Green_224_good	0.0415639	no REM	c1+c2-
J998Green_226_good	-0.151632	no REM	c1+c2-
J998Green_228_good	0.406485	no REM	c1+c2-
[truncated: 765 more rows]
