# Supplementary material for: Low-dimensional population dynamics in the brainstem gate REM sleep
Source: Nat Neurosci. 2026 May 25;29(7):1625–37. doi: 10.1038/s41593-026-02314-z (PMC13270127; doi:10.1038/s41593-026-02314-z)
Supplement: Supplementary file 19 — Source data for Extended Data Fig. 10. [file 41593_2026_2314_MOESM19_ESM.xlsx]

## Sheet: Mouse info
Panel	Species	Strain	Virus	# of mice	# of males	# of females	Age
a	-	-	-	-	-	-	-
b	-	-	-	-	-	-	-
c	-	-	-	-	-	-	-
d	Mus musculus	VGLUT2-IRES-Cre	AAV5-EF1α-DIO-hChR2-eYFP-WPRE-hGH	4	3	1	8-14 wks
e	Mus musculus	VGLUT2-IRES-Cre	AAV5-EF1α-DIO-hChR2-eYFP-WPRE-hGH	4	3	1	8-14 wks
f	Mus musculus	VGLUT2-IRES-Cre	AAV5-EF1α-DIO-hChR2-eYFP-WPRE-hGH	4	3	1	8-14 wks
g	-	-	-	-	-	-	-
h	-	-	-	-	-	-	-
i	Mus musculus	GAD2-IRES-Cre	AAV1-EF1a-DIO-hChR2-eYFP-WPRE-hGH	5	5	-	8-14 wks
j	Mus musculus	GAD2-IRES-Cre	AAV1-EF1a-DIO-hChR2-eYFP-WPRE-hGH	5	5	-	8-14 wks
k	Mus musculus	GAD2-IRES-Cre	AAV1-EF1a-DIO-hChR2-eYFP-WPRE-hGH	5	5	-	8-14 wks

## Sheet: ExtData10d
mouse	state	time	perc
JK482	REM	-120	0
JK482	REM	-117.5	0
JK482	REM	-115	0
JK482	REM	-112.5	0
JK482	REM	-110	0
JK482	REM	-107.5	0
JK482	REM	-105	7.14286
JK482	REM	-102.5	14.2857
JK482	REM	-100	14.2857
JK482	REM	-97.5	14.2857
JK482	REM	-95	14.2857
JK482	REM	-92.5	14.2857
JK482	REM	-90	14.2857
JK482	REM	-87.5	14.2857
JK482	REM	-85	14.2857
JK482	REM	-82.5	14.2857
JK482	REM	-80	14.2857
JK482	REM	-77.5	14.2857
JK482	REM	-75	14.2857
JK482	REM	-72.5	7.14286
JK482	REM	-70	7.14286
JK482	REM	-67.5	14.2857
JK482	REM	-65	14.2857
JK482	REM	-62.5	14.2857
JK482	REM	-60	14.2857
JK482	REM	-57.5	14.2857
JK482	REM	-55	7.14286
JK482	REM	-52.5	0
JK482	REM	-50	0
JK482	REM	-47.5	0
JK482	REM	-45	0
JK482	REM	-42.5	0
JK482	REM	-40	0
JK482	REM	-37.5	0
JK482	REM	-35	0
JK482	REM	-32.5	0
JK482	REM	-30	0
JK482	REM	-27.5	0
JK482	REM	-25	0
JK482	REM	-22.5	0
JK482	REM	-20	0
JK482	REM	-17.5	0
JK482	REM	-15	0
JK482	REM	-12.5	0
JK482	REM	-10	0
JK482	REM	-7.5	0
JK482	REM	-5	0
JK482	REM	-2.5	0
JK482	REM	0	0
JK482	REM	2.5	0
JK482	REM	5	0
JK482	REM	7.5	0
JK482	REM	10	0
JK482	REM	12.5	0
JK482	REM	15	0
JK482	REM	17.5	0
JK482	REM	20	0
JK482	REM	22.5	0
JK482	REM	25	0
JK482	REM	27.5	0
JK482	REM	30	0
JK482	REM	32.5	0
JK482	REM	35	0
JK482	REM	37.5	0
JK482	REM	40	0
JK482	REM	42.5	0
JK482	REM	45	0
JK482	REM	47.5	0
JK482	REM	50	0
JK482	REM	52.5	0
JK482	REM	55	0
JK482	REM	57.5	0
JK482	REM	60	0
JK482	REM	62.5	0
JK482	REM	65	0
JK482	REM	67.5	0
JK482	REM	70	0
JK482	REM	72.5	0
JK482	REM	75	0
JK482	REM	77.5	0
JK482	REM	80	0
JK482	REM	82.5	0
JK482	REM	85	0
JK482	REM	87.5	0
JK482	REM	90	0
JK482	REM	92.5	0
JK482	REM	95	0
JK482	REM	97.5	0
JK482	REM	100	0
JK482	REM	102.5	0
JK482	REM	105	0
JK482	REM	107.5	0
JK482	REM	110	0
JK482	REM	112.5	0
JK482	REM	115	0
JK482	REM	117.5	0
JK482	REM	120	0
JK482	Wake	-120	14.2857
JK482	Wake	-117.5	14.2857
JK482	Wake	-115	14.2857
JK482	Wake	-112.5	14.2857
JK482	Wake	-110	14.2857
JK482	Wake	-107.5	14.2857
JK482	Wake	-105	14.2857
JK482	Wake	-102.5	14.2857
JK482	Wake	-100	14.2857
JK482	Wake	-97.5	14.2857
JK482	Wake	-95	14.2857
JK482	Wake	-92.5	14.2857
JK482	Wake	-90	14.2857
JK482	Wake	-87.5	14.2857
JK482	Wake	-85	14.2857
JK482	Wake	-82.5	7.14286
JK482	Wake	-80	7.14286
JK482	Wake	-77.5	7.14286
JK482	Wake	-75	7.14286
JK482	Wake	-72.5	14.2857
JK482	Wake	-70	14.2857
JK482	Wake	-67.5	14.2857
JK482	Wake	-65	14.2857
JK482	Wake	-62.5	14.2857
JK482	Wake	-60	21.4286
JK482	Wake	-57.5	21.4286
JK482	Wake	-55	21.4286
JK482	Wake	-52.5	21.4286
JK482	Wake	-50	21.4286
JK482	Wake	-47.5	21.4286
JK482	Wake	-45	21.4286
JK482	Wake	-42.5	21.4286
JK482	Wake	-40	21.4286
JK482	Wake	-37.5	7.14286
JK482	Wake	-35	0
JK482	Wake	-32.5	0
JK482	Wake	-30	0
JK482	Wake	-27.5	0
JK482	Wake	-25	0
JK482	Wake	-22.5	0
JK482	Wake	-20	0
JK482	Wake	-17.5	0
JK482	Wake	-15	0
JK482	Wake	-12.5	0
JK482	Wake	-10	0
JK482	Wake	-7.5	0
JK482	Wake	-5	0
JK482	Wake	-2.5	42.8571
JK482	Wake	0	78.5714
JK482	Wake	2.5	78.5714
JK482	Wake	5	78.5714
JK482	Wake	7.5	78.5714
JK482	Wake	10	78.5714
JK482	Wake	12.5	78.5714
JK482	Wake	15	78.5714
JK482	Wake	17.5	78.5714
JK482	Wake	20	64.2857
JK482	Wake	22.5	64.2857
JK482	Wake	25	42.8571
JK482	Wake	27.5	28.5714
JK482	Wake	30	28.5714
JK482	Wake	32.5	28.5714
JK482	Wake	35	14.2857
JK482	Wake	37.5	14.2857
JK482	Wake	40	14.2857
JK482	Wake	42.5	14.2857
JK482	Wake	45	14.2857
JK482	Wake	47.5	14.2857
JK482	Wake	50	7.14286
JK482	Wake	52.5	7.14286
JK482	Wake	55	7.14286
JK482	Wake	57.5	7.14286
JK482	Wake	60	7.14286
JK482	Wake	62.5	7.14286
JK482	Wake	65	7.14286
JK482	Wake	67.5	7.14286
JK482	Wake	70	7.14286
JK482	Wake	72.5	7.14286
JK482	Wake	75	14.2857
JK482	Wake	77.5	14.2857
JK482	Wake	80	21.4286
JK482	Wake	82.5	21.4286
JK482	Wake	85	21.4286
JK482	Wake	87.5	21.4286
JK482	Wake	90	21.4286
JK482	Wake	92.5	21.4286
JK482	Wake	95	21.4286
JK482	Wake	97.5	21.4286
JK482	Wake	100	21.4286
JK482	Wake	102.5	14.2857
JK482	Wake	105	14.2857
JK482	Wake	107.5	14.2857
JK482	Wake	110	14.2857
JK482	Wake	112.5	7.14286
JK482	Wake	115	7.14286
JK482	Wake	117.5	7.14286
JK482	Wake	120	7.14286
JK482	NREM	-120	85.7143
JK482	NREM	-117.5	85.7143
JK482	NREM	-115	85.7143
JK482	NREM	-112.5	85.7143
JK482	NREM	-110	78.5714
JK482	NREM	-107.5	71.4286
JK482	NREM	-105	71.4286
JK482	NREM	-102.5	71.4286
JK482	NREM	-100	71.4286
JK482	NREM	-97.5	71.4286
JK482	NREM	-95	71.4286
JK482	NREM	-92.5	71.4286
JK482	NREM	-90	71.4286
JK482	NREM	-87.5	71.4286
JK482	NREM	-85	71.4286
JK482	NREM	-82.5	78.5714
JK482	NREM	-80	78.5714
JK482	NREM	-77.5	78.5714
JK482	NREM	-75	71.4286
JK482	NREM	-72.5	71.4286
JK482	NREM	-70	71.4286
JK482	NREM	-67.5	71.4286
JK482	NREM	-65	71.4286
JK482	NREM	-62.5	71.4286
JK482	NREM	-60	64.2857
JK482	NREM	-57.5	64.2857
JK482	NREM	-55	71.4286
JK482	NREM	-52.5	78.5714
JK482	NREM	-50	78.5714
JK482	NREM	-47.5	78.5714
JK482	NREM	-45	78.5714
JK482	NREM	-42.5	78.5714
JK482	NREM	-40	78.5714
JK482	NREM	-37.5	92.8571
JK482	NREM	-35	100
JK482	NREM	-32.5	100
JK482	NREM	-30	100
JK482	NREM	-27.5	100
JK482	NREM	-25	100
JK482	NREM	-22.5	100
JK482	NREM	-20	100
JK482	NREM	-17.5	100
JK482	NREM	-15	100
JK482	NREM	-12.5	100
JK482	NREM	-10	100
JK482	NREM	-7.5	100
JK482	NREM	-5	100
JK482	NREM	-2.5	57.1429
JK482	NREM	0	21.4286
JK482	NREM	2.5	21.4286
JK482	NREM	5	21.4286
JK482	NREM	7.5	21.4286
JK482	NREM	10	21.4286
JK482	NREM	12.5	21.4286
JK482	NREM	15	21.4286
JK482	NREM	17.5	21.4286
JK482	NREM	20	35.7143
JK482	NREM	22.5	35.7143
JK482	NREM	25	57.1429
JK482	NREM	27.5	71.4286
JK482	NREM	30	71.4286
JK482	NREM	32.5	71.4286
JK482	NREM	35	85.7143
JK482	NREM	37.5	85.7143
JK482	NREM	40	85.7143
JK482	NREM	42.5	85.7143
JK482	NREM	45	85.7143
JK482	NREM	47.5	85.7143
JK482	NREM	50	92.8571
JK482	NREM	52.5	92.8571
JK482	NREM	55	92.8571
JK482	NREM	57.5	92.8571
JK482	NREM	60	92.8571
JK482	NREM	62.5	92.8571
JK482	NREM	65	92.8571
JK482	NREM	67.5	92.8571
JK482	NREM	70	92.8571
JK482	NREM	72.5	92.8571
JK482	NREM	75	85.7143
JK482	NREM	77.5	85.7143
JK482	NREM	80	78.5714
JK482	NREM	82.5	78.5714
JK482	NREM	85	78.5714
JK482	NREM	87.5	78.5714
JK482	NREM	90	78.5714
JK482	NREM	92.5	78.5714
JK482	NREM	95	78.5714
JK482	NREM	97.5	78.5714
JK482	NREM	100	78.5714
JK482	NREM	102.5	85.7143
JK482	NREM	105	85.7143
JK482	NREM	107.5	85.7143
JK482	NREM	110	85.7143
JK482	NREM	112.5	92.8571
JK482	NREM	115	92.8571
JK482	NREM	117.5	92.8571
JK482	NREM	120	92.8571
JK487	REM	-120	0
JK487	REM	-117.5	0
JK487	REM	-115	0
JK487	REM	-112.5	0
JK487	REM	-110	0
JK487	REM	-107.5	0
JK487	REM	-105	0
JK487	REM	-102.5	0
JK487	REM	-100	0
JK487	REM	-97.5	0
JK487	REM	-95	0
JK487	REM	-92.5	0
JK487	REM	-90	0
JK487	REM	-87.5	0
JK487	REM	-85	0
JK487	REM	-82.5	0
JK487	REM	-80	0
JK487	REM	-77.5	0
JK487	REM	-75	0
JK487	REM	-72.5	0
JK487	REM	-70	0
JK487	REM	-67.5	0
JK487	REM	-65	0
JK487	REM	-62.5	0
JK487	REM	-60	0
JK487	REM	-57.5	0
JK487	REM	-55	0
JK487	REM	-52.5	0
JK487	REM	-50	0
JK487	REM	-47.5	0
JK487	REM	-45	0
JK487	REM	-42.5	0
JK487	REM	-40	0
JK487	REM	-37.5	0
JK487	REM	-35	0
JK487	REM	-32.5	0
JK487	REM	-30	0
JK487	REM	-27.5	0
JK487	REM	-25	0
JK487	REM	-22.5	0
JK487	REM	-20	0
JK487	REM	-17.5	0
JK487	REM	-15	0
JK487	REM	-12.5	0
JK487	REM	-10	0
JK487	REM	-7.5	0
JK487	REM	-5	0
JK487	REM	-2.5	0
JK487	REM	0	0
JK487	REM	2.5	0
JK487	REM	5	0
JK487	REM	7.5	0
JK487	REM	10	0
JK487	REM	12.5	0
JK487	REM	15	0
JK487	REM	17.5	0
JK487	REM	20	0
JK487	REM	22.5	0
JK487	REM	25	0
JK487	REM	27.5	0
JK487	REM	30	0
JK487	REM	32.5	0
JK487	REM	35	0
JK487	REM	37.5	0
JK487	REM	40	0
JK487	REM	42.5	0
JK487	REM	45	0
JK487	REM	47.5	0
JK487	REM	50	0
JK487	REM	52.5	0
JK487	REM	55	0
JK487	REM	57.5	0
JK487	REM	60	0
JK487	REM	62.5	0
JK487	REM	65	0
JK487	REM	67.5	0
JK487	REM	70	0
JK487	REM	72.5	0
JK487	REM	75	0
JK487	REM	77.5	0
JK487	REM	80	0
JK487	REM	82.5	0
JK487	REM	85	0
JK487	REM	87.5	0
JK487	REM	90	0
JK487	REM	92.5	0
JK487	REM	95	0
JK487	REM	97.5	0
JK487	REM	100	0
JK487	REM	102.5	0
JK487	REM	105	0
JK487	REM	107.5	0
JK487	REM	110	0
JK487	REM	112.5	0
JK487	REM	115	0
JK487	REM	117.5	0
JK487	REM	120	0
JK487	Wake	-120	0
JK487	Wake	-117.5	0
JK487	Wake	-115	0
JK487	Wake	-112.5	0
JK487	Wake	-110	0
JK487	Wake	-107.5	0
JK487	Wake	-105	0
JK487	Wake	-102.5	0
JK487	Wake	-100	0
JK487	Wake	-97.5	0
JK487	Wake	-95	0
JK487	Wake	-92.5	0
JK487	Wake	-90	0
JK487	Wake	-87.5	0
JK487	Wake	-85	0
JK487	Wake	-82.5	0
JK487	Wake	-80	0
JK487	Wake	-77.5	0
JK487	Wake	-75	0
JK487	Wake	-72.5	0
JK487	Wake	-70	0
JK487	Wake	-67.5	0
JK487	Wake	-65	0
JK487	Wake	-62.5	0
JK487	Wake	-60	0
JK487	Wake	-57.5	0
JK487	Wake	-55	0
JK487	Wake	-52.5	0
JK487	Wake	-50	0
JK487	Wake	-47.5	0
JK487	Wake	-45	0
JK487	Wake	-42.5	0
JK487	Wake	-40	0
JK487	Wake	-37.5	0
JK487	Wake	-35	0
JK487	Wake	-32.5	0
JK487	Wake	-30	0
JK487	Wake	-27.5	0
JK487	Wake	-25	0
JK487	Wake	-22.5	0
JK487	Wake	-20	0
JK487	Wake	-17.5	0
JK487	Wake	-15	0
JK487	Wake	-12.5	0
JK487	Wake	-10	0
JK487	Wake	-7.5	0
JK487	Wake	-5	0
JK487	Wake	-2.5	60
JK487	Wake	0	100
JK487	Wake	2.5	100
JK487	Wake	5	100
JK487	Wake	7.5	100
JK487	Wake	10	100
JK487	Wake	12.5	100
JK487	Wake	15	100
JK487	Wake	17.5	100
JK487	Wake	20	80
JK487	Wake	22.5	80
JK487	Wake	25	80
JK487	Wake	27.5	80
JK487	Wake	30	80
JK487	Wake	32.5	40
JK487	Wake	35	40
JK487	Wake	37.5	40
JK487	Wake	40	40
JK487	Wake	42.5	40
JK487	Wake	45	40
JK487	Wake	47.5	40
JK487	Wake	50	40
JK487	Wake	52.5	40
JK487	Wake	55	40
JK487	Wake	57.5	40
JK487	Wake	60	40
JK487	Wake	62.5	40
JK487	Wake	65	40
JK487	Wake	67.5	40
JK487	Wake	70	20
JK487	Wake	72.5	20
JK487	Wake	75	20
JK487	Wake	77.5	40
JK487	Wake	80	40
JK487	Wake	82.5	40
JK487	Wake	85	40
JK487	Wake	87.5	40
JK487	Wake	90	40
JK487	Wake	92.5	40
JK487	Wake	95	40
JK487	Wake	97.5	40
JK487	Wake	100	20
JK487	Wake	102.5	20
JK487	Wake	105	40
JK487	Wake	107.5	40
JK487	Wake	110	40
JK487	Wake	112.5	40
JK487	Wake	115	40
JK487	Wake	117.5	40
JK487	Wake	120	40
JK487	NREM	-120	100
JK487	NREM	-117.5	100
JK487	NREM	-115	100
JK487	NREM	-112.5	100
JK487	NREM	-110	100
JK487	NREM	-107.5	100
JK487	NREM	-105	100
JK487	NREM	-102.5	100
JK487	NREM	-100	100
JK487	NREM	-97.5	100
JK487	NREM	-95	100
JK487	NREM	-92.5	100
JK487	NREM	-90	100
JK487	NREM	-87.5	100
JK487	NREM	-85	100
JK487	NREM	-82.5	100
JK487	NREM	-80	100
JK487	NREM	-77.5	100
JK487	NREM	-75	100
JK487	NREM	-72.5	100
JK487	NREM	-70	100
JK487	NREM	-67.5	100
JK487	NREM	-65	100
JK487	NREM	-62.5	100
JK487	NREM	-60	100
JK487	NREM	-57.5	100
JK487	NREM	-55	100
JK487	NREM	-52.5	100
JK487	NREM	-50	100
JK487	NREM	-47.5	100
JK487	NREM	-45	100
JK487	NREM	-42.5	100
JK487	NREM	-40	100
JK487	NREM	-37.5	100
JK487	NREM	-35	100
JK487	NREM	-32.5	100
JK487	NREM	-30	100
JK487	NREM	-27.5	100
JK487	NREM	-25	100
JK487	NREM	-22.5	100
JK487	NREM	-20	100
JK487	NREM	-17.5	100
JK487	NREM	-15	100
JK487	NREM	-12.5	100
JK487	NREM	-10	100
JK487	NREM	-7.5	100
JK487	NREM	-5	100
JK487	NREM	-2.5	40
JK487	NREM	0	0
JK487	NREM	2.5	0
JK487	NREM	5	0
JK487	NREM	7.5	0
JK487	NREM	10	0
JK487	NREM	12.5	0
JK487	NREM	15	0
JK487	NREM	17.5	0
JK487	NREM	20	20
JK487	NREM	22.5	20
JK487	NREM	25	20
JK487	NREM	27.5	20
JK487	NREM	30	20
JK487	NREM	32.5	60
JK487	NREM	35	60
JK487	NREM	37.5	60
JK487	NREM	40	60
JK487	NREM	42.5	60
JK487	NREM	45	60
JK487	NREM	47.5	60
JK487	NREM	50	60
JK487	NREM	52.5	60
JK487	NREM	55	60
JK487	NREM	57.5	60
JK487	NREM	60	60
JK487	NREM	62.5	60
JK487	NREM	65	60
JK487	NREM	67.5	60
JK487	NREM	70	80
JK487	NREM	72.5	80
JK487	NREM	75	80
JK487	NREM	77.5	60
JK487	NREM	80	60
JK487	NREM	82.5	60
JK487	NREM	85	60
JK487	NREM	87.5	60
JK487	NREM	90	60
JK487	NREM	92.5	60
JK487	NREM	95	60
JK487	NREM	97.5	60
JK487	NREM	100	80
JK487	NREM	102.5	80
JK487	NREM	105	60
JK487	NREM	107.5	60
JK487	NREM	110	60
JK487	NREM	112.5	60
JK487	NREM	115	60
JK487	NREM	117.5	60
JK487	NREM	120	60
JK493	REM	-120	0
JK493	REM	-117.5	0
JK493	REM	-115	0
JK493	REM	-112.5	0
JK493	REM	-110	0
JK493	REM	-107.5	0
JK493	REM	-105	0
JK493	REM	-102.5	0
JK493	REM	-100	0
JK493	REM	-97.5	0
JK493	REM	-95	0
JK493	REM	-92.5	0
JK493	REM	-90	0
JK493	REM	-87.5	0
JK493	REM	-85	0
JK493	REM	-82.5	0
JK493	REM	-80	0
JK493	REM	-77.5	0
JK493	REM	-75	0
JK493	REM	-72.5	0
JK493	REM	-70	0
JK493	REM	-67.5	0
JK493	REM	-65	0
JK493	REM	-62.5	0
JK493	REM	-60	0
JK493	REM	-57.5	0
JK493	REM	-55	0
JK493	REM	-52.5	0
JK493	REM	-50	0
JK493	REM	-47.5	0
JK493	REM	-45	0
JK493	REM	-42.5	0
JK493	REM	-40	0
JK493	REM	-37.5	0
JK493	REM	-35	0
JK493	REM	-32.5	0
JK493	REM	-30	0
JK493	REM	-27.5	0
JK493	REM	-25	0
JK493	REM	-22.5	0
JK493	REM	-20	0
JK493	REM	-17.5	0
JK493	REM	-15	0
JK493	REM	-12.5	0
JK493	REM	-10	0
JK493	REM	-7.5	0
JK493	REM	-5	0
JK493	REM	-2.5	0
JK493	REM	0	0
JK493	REM	2.5	0
JK493	REM	5	0
JK493	REM	7.5	0
JK493	REM	10	0
JK493	REM	12.5	0
JK493	REM	15	0
JK493	REM	17.5	0
JK493	REM	20	0
JK493	REM	22.5	0
JK493	REM	25	0
JK493	REM	27.5	0
JK493	REM	30	0
JK493	REM	32.5	0
JK493	REM	35	0
JK493	REM	37.5	0
JK493	REM	40	0
JK493	REM	42.5	0
JK493	REM	45	0
JK493	REM	47.5	0
JK493	REM	50	0
JK493	REM	52.5	0
JK493	REM	55	0
JK493	REM	57.5	0
JK493	REM	60	0
JK493	REM	62.5	0
JK493	REM	65	0
JK493	REM	67.5	0
JK493	REM	70	0
JK493	REM	72.5	0
JK493	REM	75	0
JK493	REM	77.5	0
JK493	REM	80	0
JK493	REM	82.5	0
JK493	REM	85	0
JK493	REM	87.5	0
JK493	REM	90	0
JK493	REM	92.5	0
JK493	REM	95	0
JK493	REM	97.5	0
JK493	REM	100	0
JK493	REM	102.5	0
JK493	REM	105	0
JK493	REM	107.5	0
JK493	REM	110	0
JK493	REM	112.5	0
JK493	REM	115	0
JK493	REM	117.5	0
JK493	REM	120	0
JK493	Wake	-120	12.5
JK493	Wake	-117.5	12.5
JK493	Wake	-115	12.5
JK493	Wake	-112.5	12.5
JK493	Wake	-110	12.5
JK493	Wake	-107.5	12.5
JK493	Wake	-105	12.5
JK493	Wake	-102.5	12.5
JK493	Wake	-100	12.5
JK493	Wake	-97.5	12.5
JK493	Wake	-95	12.5
JK493	Wake	-92.5	12.5
JK493	Wake	-90	12.5
JK493	Wake	-87.5	12.5
JK493	Wake	-85	12.5
JK493	Wake	-82.5	12.5
JK493	Wake	-80	12.5
JK493	Wake	-77.5	12.5
JK493	Wake	-75	12.5
JK493	Wake	-72.5	12.5
JK493	Wake	-70	12.5
JK493	Wake	-67.5	12.5
JK493	Wake	-65	12.5
JK493	Wake	-62.5	12.5
JK493	Wake	-60	12.5
JK493	Wake	-57.5	12.5
JK493	Wake	-55	12.5
JK493	Wake	-52.5	0
JK493	Wake	-50	0
JK493	Wake	-47.5	0
JK493	Wake	-45	0
JK493	Wake	-42.5	0
JK493	Wake	-40	0
JK493	Wake	-37.5	0
JK493	Wake	-35	0
JK493	Wake	-32.5	0
JK493	Wake	-30	0
JK493	Wake	-27.5	0
JK493	Wake	-25	0
JK493	Wake	-22.5	0
JK493	Wake	-20	0
JK493	Wake	-17.5	0
JK493	Wake	-15	0
JK493	Wake	-12.5	0
JK493	Wake	-10	0
JK493	Wake	-7.5	0
JK493	Wake	-5	0
JK493	Wake	-2.5	50
JK493	Wake	0	62.5
JK493	Wake	2.5	62.5
JK493	Wake	5	62.5
JK493	Wake	7.5	62.5
JK493	Wake	10	62.5
JK493	Wake	12.5	62.5
JK493	Wake	15	62.5
JK493	Wake	17.5	62.5
JK493	Wake	20	62.5
JK493	Wake	22.5	62.5
JK493	Wake	25	62.5
JK493	Wake	27.5	62.5
JK493	Wake	30	62.5
JK493	Wake	32.5	62.5
JK493	Wake	35	62.5
JK493	Wake	37.5	62.5
JK493	Wake	40	50
JK493	Wake	42.5	50
JK493	Wake	45	37.5
JK493	Wake	47.5	25
JK493	Wake	50	25
JK493	Wake	52.5	12.5
JK493	Wake	55	12.5
JK493	Wake	57.5	12.5
JK493	Wake	60	12.5
JK493	Wake	62.5	12.5
JK493	Wake	65	12.5
JK493	Wake	67.5	12.5
JK493	Wake	70	12.5
JK493	Wake	72.5	12.5
JK493	Wake	75	12.5
JK493	Wake	77.5	12.5
JK493	Wake	80	0
JK493	Wake	82.5	0
JK493	Wake	85	0
JK493	Wake	87.5	0
JK493	Wake	90	0
JK493	Wake	92.5	12.5
JK493	Wake	95	12.5
JK493	Wake	97.5	12.5
JK493	Wake	100	12.5
JK493	Wake	102.5	12.5
JK493	Wake	105	12.5
JK493	Wake	107.5	12.5
JK493	Wake	110	12.5
JK493	Wake	112.5	12.5
JK493	Wake	115	12.5
JK493	Wake	117.5	12.5
JK493	Wake	120	12.5
JK493	NREM	-120	87.5
JK493	NREM	-117.5	87.5
JK493	NREM	-115	87.5
JK493	NREM	-112.5	87.5
JK493	NREM	-110	87.5
JK493	NREM	-107.5	87.5
JK493	NREM	-105	87.5
JK493	NREM	-102.5	87.5
JK493	NREM	-100	87.5
JK493	NREM	-97.5	87.5
JK493	NREM	-95	87.5
JK493	NREM	-92.5	87.5
JK493	NREM	-90	87.5
JK493	NREM	-87.5	87.5
JK493	NREM	-85	87.5
JK493	NREM	-82.5	87.5
JK493	NREM	-80	87.5
JK493	NREM	-77.5	87.5
JK493	NREM	-75	87.5
JK493	NREM	-72.5	87.5
JK493	NREM	-70	87.5
JK493	NREM	-67.5	87.5
JK493	NREM	-65	87.5
JK493	NREM	-62.5	87.5
JK493	NREM	-60	87.5
JK493	NREM	-57.5	87.5
JK493	NREM	-55	87.5
JK493	NREM	-52.5	100
JK493	NREM	-50	100
JK493	NREM	-47.5	100
JK493	NREM	-45	100
JK493	NREM	-42.5	100
JK493	NREM	-40	100
JK493	NREM	-37.5	100
JK493	NREM	-35	100
JK493	NREM	-32.5	100
JK493	NREM	-30	100
JK493	NREM	-27.5	100
JK493	NREM	-25	100
JK493	NREM	-22.5	100
JK493	NREM	-20	100
JK493	NREM	-17.5	100
JK493	NREM	-15	100
JK493	NREM	-12.5	100
JK493	NREM	-10	100
JK493	NREM	-7.5	100
JK493	NREM	-5	100
JK493	NREM	-2.5	50
JK493	NREM	0	37.5
JK493	NREM	2.5	37.5
JK493	NREM	5	37.5
JK493	NREM	7.5	37.5
JK493	NREM	10	37.5
JK493	NREM	12.5	37.5
JK493	NREM	15	37.5
JK493	NREM	17.5	37.5
JK493	NREM	20	37.5
JK493	NREM	22.5	37.5
JK493	NREM	25	37.5
JK493	NREM	27.5	37.5
JK493	NREM	30	37.5
JK493	NREM	32.5	37.5
JK493	NREM	35	37.5
JK493	NREM	37.5	37.5
JK493	NREM	40	50
JK493	NREM	42.5	50
JK493	NREM	45	62.5
JK493	NREM	47.5	75
JK493	NREM	50	75
JK493	NREM	52.5	87.5
JK493	NREM	55	87.5
JK493	NREM	57.5	87.5
JK493	NREM	60	87.5
JK493	NREM	62.5	87.5
JK493	NREM	65	87.5
JK493	NREM	67.5	87.5
JK493	NREM	70	87.5
JK493	NREM	72.5	87.5
JK493	NREM	75	87.5
JK493	NREM	77.5	87.5
JK493	NREM	80	100
JK493	NREM	82.5	100
JK493	NREM	85	100
JK493	NREM	87.5	100
JK493	NREM	90	100
JK493	NREM	92.5	87.5
JK493	NREM	95	87.5
JK493	NREM	97.5	87.5
JK493	NREM	100	87.5
JK493	NREM	102.5	87.5
JK493	NREM	105	87.5
JK493	NREM	107.5	87.5
JK493	NREM	110	87.5
JK493	NREM	112.5	87.5
JK493	NREM	115	87.5
JK493	NREM	117.5	87.5
JK493	NREM	120	87.5
JK493b	REM	-120	11.1111
JK493b	REM	-117.5	11.1111
JK493b	REM	-115	11.1111
JK493b	REM	-112.5	11.1111
JK493b	REM	-110	11.1111
JK493b	REM	-107.5	11.1111
JK493b	REM	-105	11.1111
JK493b	REM	-102.5	22.2222
JK493b	REM	-100	22.2222
JK493b	REM	-97.5	22.2222
JK493b	REM	-95	22.2222
JK493b	REM	-92.5	22.2222
JK493b	REM	-90	22.2222
JK493b	REM	-87.5	22.2222
JK493b	REM	-85	22.2222
JK493b	REM	-82.5	22.2222
JK493b	REM	-80	11.1111
JK493b	REM	-77.5	11.1111
JK493b	REM	-75	11.1111
JK493b	REM	-72.5	0
JK493b	REM	-70	0
JK493b	REM	-67.5	0
JK493b	REM	-65	0
JK493b	REM	-62.5	0
JK493b	REM	-60	0
JK493b	REM	-57.5	0
JK493b	REM	-55	0
JK493b	REM	-52.5	0
JK493b	REM	-50	0
JK493b	REM	-47.5	0
JK493b	REM	-45	0
JK493b	REM	-42.5	0
JK493b	REM	-40	0
JK493b	REM	-37.5	0
JK493b	REM	-35	0
JK493b	REM	-32.5	0
JK493b	REM	-30	0
JK493b	REM	-27.5	0
JK493b	REM	-25	0
JK493b	REM	-22.5	0
JK493b	REM	-20	0
JK493b	REM	-17.5	0
JK493b	REM	-15	0
JK493b	REM	-12.5	0
JK493b	REM	-10	0
JK493b	REM	-7.5	0
JK493b	REM	-5	0
JK493b	REM	-2.5	0
JK493b	REM	0	0
JK493b	REM	2.5	0
JK493b	REM	5	0
JK493b	REM	7.5	0
JK493b	REM	10	0
JK493b	REM	12.5	0
JK493b	REM	15	0
JK493b	REM	17.5	0
JK493b	REM	20	0
JK493b	REM	22.5	0
JK493b	REM	25	0
JK493b	REM	27.5	0
JK493b	REM	30	0
JK493b	REM	32.5	0
JK493b	REM	35	0
JK493b	REM	37.5	0
JK493b	REM	40	0
JK493b	REM	42.5	0
JK493b	REM	45	0
JK493b	REM	47.5	0
JK493b	REM	50	0
JK493b	REM	52.5	0
JK493b	REM	55	0
JK493b	REM	57.5	0
JK493b	REM	60	0
JK493b	REM	62.5	0
JK493b	REM	65	0
JK493b	REM	67.5	0
JK493b	REM	70	0
JK493b	REM	72.5	0
JK493b	REM	75	0
JK493b	REM	77.5	0
JK493b	REM	80	0
JK493b	REM	82.5	0
JK493b	REM	85	0
JK493b	REM	87.5	0
JK493b	REM	90	0
JK493b	REM	92.5	0
JK493b	REM	95	0
JK493b	REM	97.5	0
JK493b	REM	100	0
JK493b	REM	102.5	0
JK493b	REM	105	0
JK493b	REM	107.5	0
JK493b	REM	110	0
JK493b	REM	112.5	0
JK493b	REM	115	0
JK493b	REM	117.5	0
JK493b	REM	120	0
JK493b	Wake	-120	0
JK493b	Wake	-117.5	0
JK493b	Wake	-115	0
JK493b	Wake	-112.5	0
JK493b	Wake	-110	0
JK493b	Wake	-107.5	0
JK493b	Wake	-105	0
JK493b	Wake	-102.5	0
JK493b	Wake	-100	0
JK493b	Wake	-97.5	0
JK493b	Wake	-95	0
JK493b	Wake	-92.5	0
JK493b	Wake	-90	0
JK493b	Wake	-87.5	0
JK493b	Wake	-85	0
JK493b	Wake	-82.5	0
JK493b	Wake	-80	11.1111
JK493b	Wake	-77.5	11.1111
JK493b	Wake	-75	11.1111
JK493b	Wake	-72.5	22.2222
JK493b	Wake	-70	22.2222
JK493b	Wake	-67.5	22.2222
JK493b	Wake	-65	22.2222
JK493b	Wake	-62.5	22.2222
JK493b	Wake	-60	22.2222
JK493b	Wake	-57.5	22.2222
JK493b	Wake	-55	22.2222
JK493b	Wake	-52.5	22.2222
JK493b	Wake	-50	22.2222
JK493b	Wake	-47.5	22.2222
JK493b	Wake	-45	22.2222
JK493b	Wake	-42.5	22.2222
JK493b	Wake	-40	22.2222
JK493b	Wake	-37.5	22.2222
JK493b	Wake	-35	22.2222
JK493b	Wake	-32.5	11.1111
JK493b	Wake	-30	0
JK493b	Wake	-27.5	0
JK493b	Wake	-25	0
JK493b	Wake	-22.5	0
JK493b	Wake	-20	0
JK493b	Wake	-17.5	0
JK493b	Wake	-15	0
JK493b	Wake	-12.5	0
JK493b	Wake	-10	0
JK493b	Wake	-7.5	0
JK493b	Wake	-5	0
JK493b	Wake	-2.5	88.8889
JK493b	Wake	0	100
JK493b	Wake	2.5	100
JK493b	Wake	5	100
JK493b	Wake	7.5	100
JK493b	Wake	10	100
JK493b	Wake	12.5	100
JK493b	Wake	15	100
JK493b	Wake	17.5	100
JK493b	Wake	20	100
JK493b	Wake	22.5	100
JK493b	Wake	25	100
JK493b	Wake	27.5	88.8889
JK493b	Wake	30	88.8889
JK493b	Wake	32.5	88.8889
JK493b	Wake	35	88.8889
JK493b	Wake	37.5	77.7778
JK493b	Wake	40	77.7778
JK493b	Wake	42.5	77.7778
JK493b	Wake	45	66.6667
JK493b	Wake	47.5	66.6667
JK493b	Wake	50	66.6667
JK493b	Wake	52.5	66.6667
JK493b	Wake	55	66.6667
JK493b	Wake	57.5	66.6667
JK493b	Wake	60	66.6667
JK493b	Wake	62.5	66.6667
JK493b	Wake	65	66.6667
JK493b	Wake	67.5	44.4444
JK493b	Wake	70	44.4444
JK493b	Wake	72.5	44.4444
JK493b	Wake	75	44.4444
JK493b	Wake	77.5	44.4444
JK493b	Wake	80	44.4444
JK493b	Wake	82.5	44.4444
JK493b	Wake	85	44.4444
JK493b	Wake	87.5	44.4444
JK493b	Wake	90	44.4444
JK493b	Wake	92.5	44.4444
JK493b	Wake	95	44.4444
JK493b	Wake	97.5	44.4444
JK493b	Wake	100	55.5556
JK493b	Wake	102.5	55.5556
JK493b	Wake	105	55.5556
JK493b	Wake	107.5	55.5556
JK493b	Wake	110	44.4444
JK493b	Wake	112.5	44.4444
JK493b	Wake	115	44.4444
JK493b	Wake	117.5	44.4444
JK493b	Wake	120	55.5556
JK493b	NREM	-120	88.8889
JK493b	NREM	-117.5	88.8889
JK493b	NREM	-115	88.8889
JK493b	NREM	-112.5	88.8889
JK493b	NREM	-110	77.7778
JK493b	NREM	-107.5	77.7778
JK493b	NREM	-105	77.7778
JK493b	NREM	-102.5	77.7778
JK493b	NREM	-100	77.7778
JK493b	NREM	-97.5	77.7778
JK493b	NREM	-95	77.7778
JK493b	NREM	-92.5	77.7778
JK493b	NREM	-90	77.7778
JK493b	NREM	-87.5	77.7778
JK493b	NREM	-85	77.7778
JK493b	NREM	-82.5	77.7778
JK493b	NREM	-80	77.7778
JK493b	NREM	-77.5	77.7778
JK493b	NREM	-75	77.7778
JK493b	NREM	-72.5	77.7778
JK493b	NREM	-70	77.7778
JK493b	NREM	-67.5	77.7778
JK493b	NREM	-65	77.7778
JK493b	NREM	-62.5	77.7778
JK493b	NREM	-60	77.7778
JK493b	NREM	-57.5	77.7778
JK493b	NREM	-55	77.7778
JK493b	NREM	-52.5	77.7778
JK493b	NREM	-50	77.7778
JK493b	NREM	-47.5	77.7778
JK493b	NREM	-45	77.7778
JK493b	NREM	-42.5	77.7778
JK493b	NREM	-40	77.7778
JK493b	NREM	-37.5	77.7778
JK493b	NREM	-35	77.7778
JK493b	NREM	-32.5	88.8889
JK493b	NREM	-30	100
JK493b	NREM	-27.5	100
JK493b	NREM	-25	100
JK493b	NREM	-22.5	100
JK493b	NREM	-20	100
JK493b	NREM	-17.5	100
JK493b	NREM	-15	100
JK493b	NREM	-12.5	100
JK493b	NREM	-10	100
JK493b	NREM	-7.5	100
JK493b	NREM	-5	100
JK493b	NREM	-2.5	11.1111
JK493b	NREM	0	0
JK493b	NREM	2.5	0
JK493b	NREM	5	0
JK493b	NREM	7.5	0
JK493b	NREM	10	0
JK493b	NREM	12.5	0
JK493b	NREM	15	0
JK493b	NREM	17.5	0
JK493b	NREM	20	0
JK493b	NREM	22.5	0
JK493b	NREM	25	0
JK493b	NREM	27.5	11.1111
JK493b	NREM	30	11.1111
JK493b	NREM	32.5	11.1111
JK493b	NREM	35	11.1111
JK493b	NREM	37.5	22.2222
JK493b	NREM	40	22.2222
JK493b	NREM	42.5	22.2222
JK493b	NREM	45	33.3333
JK493b	NREM	47.5	33.3333
JK493b	NREM	50	33.3333
JK493b	NREM	52.5	33.3333
JK493b	NREM	55	33.3333
JK493b	NREM	57.5	33.3333
JK493b	NREM	60	33.3333
JK493b	NREM	62.5	33.3333
JK493b	NREM	65	33.3333
JK493b	NREM	67.5	55.5556
JK493b	NREM	70	55.5556
JK493b	NREM	72.5	55.5556
JK493b	NREM	75	55.5556
JK493b	NREM	77.5	55.5556
JK493b	NREM	80	55.5556
JK493b	NREM	82.5	55.5556
JK493b	NREM	85	55.5556
JK493b	NREM	87.5	55.5556
JK493b	NREM	90	55.5556
JK493b	NREM	92.5	55.5556
JK493b	NREM	95	55.5556
JK493b	NREM	97.5	55.5556
JK493b	NREM	100	44.4444
JK493b	NREM	102.5	44.4444
JK493b	NREM	105	44.4444
JK493b	NREM	107.5	44.4444
JK493b	NREM	110	55.5556
JK493b	NREM	112.5	55.5556
JK493b	NREM	115	55.5556
JK493b	NREM	117.5	55.5556
JK493b	NREM	120	44.4444
JK496	REM	-120	12.5
JK496	REM	-117.5	12.5
JK496	REM	-115	12.5
JK496	REM	-112.5	12.5
JK496	REM	-110	0
JK496	REM	-107.5	0
JK496	REM	-105	0
JK496	REM	-102.5	0
JK496	REM	-100	0
JK496	REM	-97.5	0
JK496	REM	-95	0
JK496	REM	-92.5	0
JK496	REM	-90	0
JK496	REM	-87.5	0
JK496	REM	-85	0
JK496	REM	-82.5	0
JK496	REM	-80	0
JK496	REM	-77.5	0
JK496	REM	-75	0
JK496	REM	-72.5	0
JK496	REM	-70	0
JK496	REM	-67.5	0
JK496	REM	-65	0
JK496	REM	-62.5	0
JK496	REM	-60	0
JK496	REM	-57.5	0
JK496	REM	-55	0
JK496	REM	-52.5	0
JK496	REM	-50	0
JK496	REM	-47.5	0
JK496	REM	-45	0
JK496	REM	-42.5	0
JK496	REM	-40	0
JK496	REM	-37.5	0
JK496	REM	-35	0
JK496	REM	-32.5	0
JK496	REM	-30	0
JK496	REM	-27.5	0
JK496	REM	-25	0
JK496	REM	-22.5	0
JK496	REM	-20	0
JK496	REM	-17.5	0
JK496	REM	-15	0
JK496	REM	-12.5	0
JK496	REM	-10	0
JK496	REM	-7.5	0
JK496	REM	-5	0
JK496	REM	-2.5	0
JK496	REM	0	0
JK496	REM	2.5	0
JK496	REM	5	0
JK496	REM	7.5	0
JK496	REM	10	0
JK496	REM	12.5	0
JK496	REM	15	0
JK496	REM	17.5	0
JK496	REM	20	0
JK496	REM	22.5	0
JK496	REM	25	0
JK496	REM	27.5	0
JK496	REM	30	0
JK496	REM	32.5	0
JK496	REM	35	0
JK496	REM	37.5	0
JK496	REM	40	0
JK496	REM	42.5	0
JK496	REM	45	0
JK496	REM	47.5	0
JK496	REM	50	0
JK496	REM	52.5	0
JK496	REM	55	0
JK496	REM	57.5	0
JK496	REM	60	0
JK496	REM	62.5	0
JK496	REM	65	0
JK496	REM	67.5	0
JK496	REM	70	0
JK496	REM	72.5	0
JK496	REM	75	0
JK496	REM	77.5	0
JK496	REM	80	0
JK496	REM	82.5	0
JK496	REM	85	0
JK496	REM	87.5	0
JK496	REM	90	0
JK496	REM	92.5	0
JK496	REM	95	0
JK496	REM	97.5	0
JK496	REM	100	0
JK496	REM	102.5	0
JK496	REM	105	0
JK496	REM	107.5	0
JK496	REM	110	0
JK496	REM	112.5	0
JK496	REM	115	0
JK496	REM	117.5	0
JK496	REM	120	0
JK496	Wake	-120	12.5
JK496	Wake	-117.5	12.5
JK496	Wake	-115	12.5
JK496	Wake	-112.5	0
JK496	Wake	-110	0
JK496	Wake	-107.5	0
JK496	Wake	-105	0
JK496	Wake	-102.5	0
JK496	Wake	-100	0
JK496	Wake	-97.5	0
JK496	Wake	-95	0
JK496	Wake	-92.5	0
JK496	Wake	-90	0
JK496	Wake	-87.5	0
JK496	Wake	-85	0
JK496	Wake	-82.5	0
JK496	Wake	-80	0
JK496	Wake	-77.5	0
JK496	Wake	-75	0
JK496	Wake	-72.5	0
JK496	Wake	-70	0
JK496	Wake	-67.5	0
JK496	Wake	-65	0
JK496	Wake	-62.5	0
JK496	Wake	-60	0
JK496	Wake	-57.5	0
JK496	Wake	-55	0
JK496	Wake	-52.5	0
JK496	Wake	-50	0
JK496	Wake	-47.5	0
JK496	Wake	-45	0
JK496	Wake	-42.5	0
JK496	Wake	-40	0
JK496	Wake	-37.5	0
JK496	Wake	-35	0
JK496	Wake	-32.5	0
JK496	Wake	-30	0
JK496	Wake	-27.5	0
JK496	Wake	-25	0
JK496	Wake	-22.5	0
JK496	Wake	-20	0
JK496	Wake	-17.5	0
JK496	Wake	-15	0
JK496	Wake	-12.5	0
JK496	Wake	-10	0
JK496	Wake	-7.5	0
JK496	Wake	-5	0
JK496	Wake	-2.5	87.5
JK496	Wake	0	100
JK496	Wake	2.5	100
JK496	Wake	5	100
JK496	Wake	7.5	100
JK496	Wake	10	100
JK496	Wake	12.5	100
JK496	Wake	15	100
JK496	Wake	17.5	100
JK496	Wake	20	100
JK496	Wake	22.5	87.5
JK496	Wake	25	87.5
JK496	Wake	27.5	87.5
JK496	Wake	30	87.5
JK496	Wake	32.5	87.5
JK496	Wake	35	87.5
JK496	Wake	37.5	87.5
JK496	Wake	40	62.5
JK496	Wake	42.5	62.5
JK496	Wake	45	50
JK496	Wake	47.5	50
JK496	Wake	50	50
JK496	Wake	52.5	50
JK496	Wake	55	50
JK496	Wake	57.5	37.5
JK496	Wake	60	37.5
JK496	Wake	62.5	37.5
JK496	Wake	65	25
JK496	Wake	67.5	25
JK496	Wake	70	12.5
JK496	Wake	72.5	12.5
JK496	Wake	75	12.5
JK496	Wake	77.5	12.5
JK496	Wake	80	12.5
JK496	Wake	82.5	12.5
JK496	Wake	85	12.5
JK496	Wake	87.5	12.5
JK496	Wake	90	12.5
JK496	Wake	92.5	12.5
JK496	Wake	95	12.5
JK496	Wake	97.5	0
JK496	Wake	100	0
JK496	Wake	102.5	0
JK496	Wake	105	0
JK496	Wake	107.5	0
JK496	Wake	110	0
JK496	Wake	112.5	0
JK496	Wake	115	0
JK496	Wake	117.5	12.5
JK496	Wake	120	12.5
JK496	NREM	-120	75
JK496	NREM	-117.5	75
JK496	NREM	-115	75
JK496	NREM	-112.5	87.5
JK496	NREM	-110	100
JK496	NREM	-107.5	100
JK496	NREM	-105	100
JK496	NREM	-102.5	100
JK496	NREM	-100	100
JK496	NREM	-97.5	100
JK496	NREM	-95	100
JK496	NREM	-92.5	100
JK496	NREM	-90	100
JK496	NREM	-87.5	100
JK496	NREM	-85	100
JK496	NREM	-82.5	100
JK496	NREM	-80	100
JK496	NREM	-77.5	100
JK496	NREM	-75	100
JK496	NREM	-72.5	100
JK496	NREM	-70	100
JK496	NREM	-67.5	100
JK496	NREM	-65	100
JK496	NREM	-62.5	100
JK496	NREM	-60	100
JK496	NREM	-57.5	100
JK496	NREM	-55	100
JK496	NREM	-52.5	100
JK496	NREM	-50	100
JK496	NREM	-47.5	100
JK496	NREM	-45	100
JK496	NREM	-42.5	100
JK496	NREM	-40	100
JK496	NREM	-37.5	100
JK496	NREM	-35	100
JK496	NREM	-32.5	100
JK496	NREM	-30	100
JK496	NREM	-27.5	100
JK496	NREM	-25	100
JK496	NREM	-22.5	100
JK496	NREM	-20	100
JK496	NREM	-17.5	100
JK496	NREM	-15	100
JK496	NREM	-12.5	100
JK496	NREM	-10	100
JK496	NREM	-7.5	100
JK496	NREM	-5	100
JK496	NREM	-2.5	12.5
JK496	NREM	0	0
JK496	NREM	2.5	0
JK496	NREM	5	0
JK496	NREM	7.5	0
JK496	NREM	10	0
JK496	NREM	12.5	0
JK496	NREM	15	0
JK496	NREM	17.5	0
JK496	NREM	20	0
JK496	NREM	22.5	12.5
JK496	NREM	25	12.5
JK496	NREM	27.5	12.5
JK496	NREM	30	12.5
JK496	NREM	32.5	12.5
JK496	NREM	35	12.5
JK496	NREM	37.5	12.5
JK496	NREM	40	37.5
JK496	NREM	42.5	37.5
JK496	NREM	45	50
JK496	NREM	47.5	50
JK496	NREM	50	50
JK496	NREM	52.5	50
JK496	NREM	55	50
JK496	NREM	57.5	62.5
JK496	NREM	60	62.5
JK496	NREM	62.5	62.5
JK496	NREM	65	75
JK496	NREM	67.5	75
JK496	NREM	70	87.5
JK496	NREM	72.5	87.5
JK496	NREM	75	87.5
JK496	NREM	77.5	87.5
JK496	NREM	80	87.5
JK496	NREM	82.5	87.5
JK496	NREM	85	87.5
JK496	NREM	87.5	87.5
JK496	NREM	90	87.5
JK496	NREM	92.5	87.5
JK496	NREM	95	87.5
JK496	NREM	97.5	100
JK496	NREM	100	100
JK496	NREM	102.5	100
JK496	NREM	105	100
JK496	NREM	107.5	100
JK496	NREM	110	100
JK496	NREM	112.5	100
JK496	NREM	115	100
JK496	NREM	117.5	87.5
JK496	NREM	120	87.5

## Sheet: ExtData10e
subclass	unit	time	fr
c1+c2+	0	-60	-0.635206
c1+c2+	0	-57.5	-0.604793
c1+c2+	0	-55	-0.679508
c1+c2+	0	-52.5	-0.692116
c1+c2+	0	-50	-0.432763
c1+c2+	0	-47.5	-0.570131
c1+c2+	0	-45	0.127376
c1+c2+	0	-42.5	-0.428559
c1+c2+	0	-40	-0.441234
c1+c2+	0	-37.5	-0.549029
c1+c2+	0	-35	-0.49459
c1+c2+	0	-32.5	-0.323892
c1+c2+	0	-30	-0.173189
c1+c2+	0	-27.5	-0.481404
c1+c2+	0	-25	0.230083
c1+c2+	0	-22.5	-0.468494
c1+c2+	0	-20	-0.454628
c1+c2+	0	-17.5	-0.294551
c1+c2+	0	-15	-0.382007
c1+c2+	0	-12.5	-0.291496
c1+c2+	0	-10	0.15316
c1+c2+	0	-7.5	0.399902
c1+c2+	0	-5	-0.0394436
c1+c2+	0	-2.5	-0.708343
c1+c2+	0	0	0.0215028
c1+c2+	0	2.5	-0.206507
c1+c2+	0	5	-0.232196
c1+c2+	0	7.5	-0.14543
c1+c2+	0	10	-0.0313237
c1+c2+	0	12.5	0.462405
c1+c2+	0	15	-0.249305
c1+c2+	0	17.5	-0.221159
c1+c2+	0	20	-0.182794
c1+c2+	1	-60	0.015022
c1+c2+	1	-57.5	-0.258182
c1+c2+	1	-55	-0.0997219
c1+c2+	1	-52.5	0.0303892
c1+c2+	1	-50	0.514627
c1+c2+	1	-47.5	-0.0883869
c1+c2+	1	-45	-0.219959
c1+c2+	1	-42.5	-0.488272
c1+c2+	1	-40	-0.310735
c1+c2+	1	-37.5	0.00996535
c1+c2+	1	-35	-0.130126
c1+c2+	1	-32.5	0.149166
c1+c2+	1	-30	-0.197896
c1+c2+	1	-27.5	-0.457351
c1+c2+	1	-25	0.0474796
c1+c2+	1	-22.5	-0.351786
c1+c2+	1	-20	-0.390942
c1+c2+	1	-17.5	0.374262
c1+c2+	1	-15	0.217263
c1+c2+	1	-12.5	-0.359269
c1+c2+	1	-10	0.186912
c1+c2+	1	-7.5	0.194823
c1+c2+	1	-5	0.201123
c1+c2+	1	-2.5	-0.311016
c1+c2+	1	0	0.826719
c1+c2+	1	2.5	-0.265759
c1+c2+	1	5	-0.255321
c1+c2+	1	7.5	-0.179742
c1+c2+	1	10	-0.0888767
c1+c2+	1	12.5	0.155863
c1+c2+	1	15	-0.32202
c1+c2+	1	17.5	-0.312353
c1+c2+	1	20	-0.258879
c1+c2+	2	-60	-0.664382
c1+c2+	2	-57.5	-1.31309
c1+c2+	2	-55	-1.35156
c1+c2+	2	-52.5	-1.12642
c1+c2+	2	-50	-0.964611
c1+c2+	2	-47.5	-0.851949
c1+c2+	2	-45	-0.983911
c1+c2+	2	-42.5	-0.674797
c1+c2+	2	-40	-0.587419
c1+c2+	2	-37.5	-0.355375
c1+c2+	2	-35	-0.00879718
c1+c2+	2	-32.5	-0.51751
c1+c2+	2	-30	-0.161262
c1+c2+	2	-27.5	0.574484
c1+c2+	2	-25	0.28927
c1+c2+	2	-22.5	0.127002
c1+c2+	2	-20	0.143311
c1+c2+	2	-17.5	-0.442056
c1+c2+	2	-15	-0.914515
c1+c2+	2	-12.5	-0.766995
c1+c2+	2	-10	0.0306835
c1+c2+	2	-7.5	-0.152675
c1+c2+	2	-5	-0.283333
c1+c2+	2	-2.5	0.0608117
c1+c2+	2	0	0.34902
c1+c2+	2	2.5	-1.53877
c1+c2+	2	5	-1.39583
c1+c2+	2	7.5	-1.06774
c1+c2+	2	10	-1.16109
c1+c2+	2	12.5	-1.23766
c1+c2+	2	15	-0.902334
c1+c2+	2	17.5	-0.789062
c1+c2+	2	20	-0.638462
c1+c2+	3	-60	-0.542435
c1+c2+	3	-57.5	-0.158162
c1+c2+	3	-55	-0.0986357
c1+c2+	3	-52.5	-0.706611
c1+c2+	3	-50	-0.737293
c1+c2+	3	-47.5	-0.735353
c1+c2+	3	-45	-0.652317
c1+c2+	3	-42.5	-0.681501
c1+c2+	3	-40	-0.666245
c1+c2+	3	-37.5	-0.340908
c1+c2+	3	-35	-0.320455
c1+c2+	3	-32.5	-0.169688
c1+c2+	3	-30	-0.530971
c1+c2+	3	-27.5	-0.369697
c1+c2+	3	-25	-0.222189
c1+c2+	3	-22.5	-0.517038
c1+c2+	3	-20	-0.481834
c1+c2+	3	-17.5	-0.526986
c1+c2+	3	-15	-0.31499
c1+c2+	3	-12.5	0.405271
c1+c2+	3	-10	0.663728
c1+c2+	3	-7.5	1.12325
c1+c2+	3	-5	0.586303
c1+c2+	3	-2.5	-0.429386
c1+c2+	3	0	-0.022444
c1+c2+	3	2.5	-0.348256
c1+c2+	3	5	-0.374867
c1+c2+	3	7.5	-0.191818
c1+c2+	3	10	0.246636
c1+c2+	3	12.5	0.0242103
c1+c2+	3	15	0.0347811
c1+c2+	3	17.5	-0.110061
c1+c2+	3	20	-0.0241563
c1+c2+	4	-60	-0.473366
c1+c2+	4	-57.5	-0.0499775
c1+c2+	4	-55	-0.297123
c1+c2+	4	-52.5	-0.447314
c1+c2+	4	-50	-0.369145
c1+c2+	4	-47.5	-0.353272
c1+c2+	4	-45	-0.369149
c1+c2+	4	-42.5	-0.376795
c1+c2+	4	-40	-0.237415
c1+c2+	4	-37.5	-0.447244
c1+c2+	4	-35	0.00680297
c1+c2+	4	-32.5	-0.123013
c1+c2+	4	-30	-0.22183
c1+c2+	4	-27.5	-0.378286
c1+c2+	4	-25	-0.207906
c1+c2+	4	-22.5	0.341548
c1+c2+	4	-20	0.804881
c1+c2+	4	-17.5	0.0756883
c1+c2+	4	-15	-0.620643
c1+c2+	4	-12.5	-0.297022
c1+c2+	4	-10	-0.00105304
c1+c2+	4	-7.5	0.231907
c1+c2+	4	-5	0.429453
c1+c2+	4	-2.5	-0.139145
c1+c2+	4	0	-0.162218
c1+c2+	4	2.5	-0.139457
c1+c2+	4	5	-0.143268
c1+c2+	4	7.5	-0.126108
c1+c2+	4	10	-0.0809536
c1+c2+	4	12.5	0.0696951
c1+c2+	4	15	-0.171623
c1+c2+	4	17.5	-0.135927
c1+c2+	4	20	-0.066688
c1+c2+	5	-60	0.345006
c1+c2+	5	-57.5	0.529975
c1+c2+	5	-55	0.244457
c1+c2+	5	-52.5	0.2555
c1+c2+	5	-50	-0.0896929
c1+c2+	5	-47.5	-0.446479
c1+c2+	5	-45	-0.843932
c1+c2+	5	-42.5	-0.577356
c1+c2+	5	-40	-0.219144
c1+c2+	5	-37.5	-0.330534
c1+c2+	5	-35	-0.255358
c1+c2+	5	-32.5	-0.0465149
c1+c2+	5	-30	0.402175
c1+c2+	5	-27.5	0.465477
c1+c2+	5	-25	0.644546
c1+c2+	5	-22.5	0.527875
c1+c2+	5	-20	0.0532283
c1+c2+	5	-17.5	-0.162727
c1+c2+	5	-15	0.308422
c1+c2+	5	-12.5	0.263743
c1+c2+	5	-10	0.471296
c1+c2+	5	-7.5	0.632295
c1+c2+	5	-5	0.781055
c1+c2+	5	-2.5	-0.230169
c1+c2+	5	0	-0.143084
c1+c2+	5	2.5	-1.53907
c1+c2+	5	5	-1.24007
c1+c2+	5	7.5	-1.3125
c1+c2+	5	10	-1.16983
c1+c2+	5	12.5	-1.10782
c1+c2+	5	15	-0.844626
c1+c2+	5	17.5	-0.646646
c1+c2+	5	20	-0.568013
c1+c2+	6	-60	-0.219813
c1+c2+	6	-57.5	-0.406591
c1+c2+	6	-55	-0.479981
c1+c2+	6	-52.5	-0.340129
c1+c2+	6	-50	-0.192234
c1+c2+	6	-47.5	0.10821
c1+c2+	6	-45	0.520243
c1+c2+	6	-42.5	-0.363372
c1+c2+	6	-40	-0.0400635
c1+c2+	6	-37.5	-0.341849
c1+c2+	6	-35	0.0974291
c1+c2+	6	-32.5	0.352491
c1+c2+	6	-30	0.473215
c1+c2+	6	-27.5	-0.44469
c1+c2+	6	-25	-0.408263
c1+c2+	6	-22.5	-0.202607
c1+c2+	6	-20	-0.156606
c1+c2+	6	-17.5	0.117145
c1+c2+	6	-15	0.705363
c1+c2+	6	-12.5	1.44124
c1+c2+	6	-10	0.937897
c1+c2+	6	-7.5	1.05873
c1+c2+	6	-5	1.26041
c1+c2+	6	-2.5	-0.602434
c1+c2+	6	0	0.0299605
c1+c2+	6	2.5	0.0598022
c1+c2+	6	5	-0.147797
c1+c2+	6	7.5	-0.0604241
c1+c2+	6	10	0.0132963
c1+c2+	6	12.5	0.267439
c1+c2+	6	15	-0.279162
c1+c2+	6	17.5	-0.265227
c1+c2+	6	20	-0.0448662
c1+c2+	7	-60	-0.0421652
c1+c2+	7	-57.5	0.0442451
c1+c2+	7	-55	0.0222101
c1+c2+	7	-52.5	-0.0595147
c1+c2+	7	-50	-0.426435
c1+c2+	7	-47.5	-0.24852
c1+c2+	7	-45	-0.268682
c1+c2+	7	-42.5	-0.414307
c1+c2+	7	-40	-0.284222
c1+c2+	7	-37.5	-0.254193
c1+c2+	7	-35	-0.157571
c1+c2+	7	-32.5	-0.0947475
c1+c2+	7	-30	-0.312129
c1+c2+	7	-27.5	-0.00147308
c1+c2+	7	-25	0.0260405
c1+c2+	7	-22.5	-0.137335
c1+c2+	7	-20	-0.158052
c1+c2+	7	-17.5	-0.0274488
c1+c2+	7	-15	-0.347326
c1+c2+	7	-12.5	-0.33338
c1+c2+	7	-10	-0.243906
c1+c2+	7	-7.5	0.0172636
c1+c2+	7	-5	0.0087366
c1+c2+	7	-2.5	-0.170962
c1+c2+	7	0	0.106412
c1+c2+	7	2.5	-0.0970644
c1+c2+	7	5	-0.0941707
c1+c2+	7	7.5	-0.175129
c1+c2+	7	10	-0.136684
c1+c2+	7	12.5	0.0855763
c1+c2+	7	15	-0.496349
c1+c2+	7	17.5	-0.445232
c1+c2+	7	20	-0.557509
c1+c2+	8	-60	-0.213713
c1+c2+	8	-57.5	-0.239206
c1+c2+	8	-55	0.0152715
c1+c2+	8	-52.5	0.0476158
c1+c2+	8	-50	0.102778
c1+c2+	8	-47.5	-0.0155755
c1+c2+	8	-45	-0.106308
c1+c2+	8	-42.5	-0.0996863
c1+c2+	8	-40	0.273445
c1+c2+	8	-37.5	0.625578
c1+c2+	8	-35	-0.225565
c1+c2+	8	-32.5	-0.312984
c1+c2+	8	-30	-0.209428
c1+c2+	8	-27.5	-0.256587
c1+c2+	8	-25	-0.36393
c1+c2+	8	-22.5	-0.0107787
c1+c2+	8	-20	0.0599543
c1+c2+	8	-17.5	0.19605
c1+c2+	8	-15	0.0376645
c1+c2+	8	-12.5	0.103603
c1+c2+	8	-10	0.0877937
c1+c2+	8	-7.5	0.275556
c1+c2+	8	-5	0.216699
c1+c2+	8	-2.5	0.296606
c1+c2+	8	0	0.488602
c1+c2+	8	2.5	-0.126833
c1+c2+	8	5	-0.247348
c1+c2+	8	7.5	-0.16849
c1+c2+	8	10	-0.0369969
c1+c2+	8	12.5	-0.474513
c1+c2+	8	15	-0.155424
c1+c2+	8	17.5	0.016751
c1+c2+	8	20	0.146569
c1+c2+	9	-60	0.55509
c1+c2+	9	-57.5	0.795578
c1+c2+	9	-55	0.725716
c1+c2+	9	-52.5	0.810253
c1+c2+	9	-50	0.775374
c1+c2+	9	-47.5	0.482843
c1+c2+	9	-45	0.293007
c1+c2+	9	-42.5	-0.69853
c1+c2+	9	-40	-1.15121
c1+c2+	9	-37.5	-0.721065
c1+c2+	9	-35	0.0195757
c1+c2+	9	-32.5	0.0574128
c1+c2+	9	-30	-0.0501243
c1+c2+	9	-27.5	-0.0579423
c1+c2+	9	-25	-0.270601
c1+c2+	9	-22.5	0.267279
c1+c2+	9	-20	0.674132
c1+c2+	9	-17.5	0.21998
c1+c2+	9	-15	0.419965
c1+c2+	9	-12.5	0.32589
c1+c2+	9	-10	0.512821
c1+c2+	9	-7.5	-0.218567
c1+c2+	9	-5	-0.17368
c1+c2+	9	-2.5	0.0230349
c1+c2+	9	0	0.428874
c1+c2+	9	2.5	-1.12744
c1+c2+	9	5	-1.0955
c1+c2+	9	7.5	-1.06649
c1+c2+	9	10	-0.947459
c1+c2+	9	12.5	-0.971852
c1+c2+	9	15	-0.774916
c1+c2+	9	17.5	-0.575589
c1+c2+	9	20	-0.717708
c1+c2+	10	-60	-0.790726
c1+c2+	10	-57.5	-0.749209
c1+c2+	10	-55	-0.642091
c1+c2+	10	-52.5	-0.45239
c1+c2+	10	-50	-0.197159
c1+c2+	10	-47.5	-0.510754
c1+c2+	10	-45	-0.431934
c1+c2+	10	-42.5	-0.382521
c1+c2+	10	-40	-0.482804
c1+c2+	10	-37.5	0.0879093
c1+c2+	10	-35	-0.714069
c1+c2+	10	-32.5	-0.521451
c1+c2+	10	-30	-0.586806
c1+c2+	10	-27.5	-0.446414
c1+c2+	10	-25	-0.0319495
c1+c2+	10	-22.5	-0.169554
c1+c2+	10	-20	-0.105738
c1+c2+	10	-17.5	0.0544503
c1+c2+	10	-15	-0.101322
c1+c2+	10	-12.5	-0.593542
c1+c2+	10	-10	-0.449124
c1+c2+	10	-7.5	-0.330018
c1+c2+	10	-5	0.338526
c1+c2+	10	-2.5	0.797274
c1+c2+	10	0	0.0710033
c1+c2+	10	2.5	-0.318091
c1+c2+	10	5	-0.0798902
c1+c2+	10	7.5	0.132245
c1+c2+	10	10	0.420302
c1+c2+	10	12.5	-0.291677
c1+c2+	10	15	-0.254511
c1+c2+	10	17.5	-0.310894
c1+c2+	10	20	0.120013
c1+c2+	11	-60	-0.279932
c1+c2+	11	-57.5	-0.202537
c1+c2+	11	-55	-0.250652
c1+c2+	11	-52.5	-0.262825
c1+c2+	11	-50	-0.196732
c1+c2+	11	-47.5	0.0184049
c1+c2+	11	-45	-0.0907436
c1+c2+	11	-42.5	-0.297968
c1+c2+	11	-40	-0.386908
c1+c2+	11	-37.5	-0.318211
c1+c2+	11	-35	-0.298484
c1+c2+	11	-32.5	-0.0232761
c1+c2+	11	-30	0.0539024
c1+c2+	11	-27.5	-0.138979
c1+c2+	11	-25	-0.490458
c1+c2+	11	-22.5	-0.411046
c1+c2+	11	-20	-0.090904
c1+c2+	11	-17.5	0.0522048
c1+c2+	11	-15	0.00829935
c1+c2+	11	-12.5	-0.283715
c1+c2+	11	-10	-0.327977
c1+c2+	11	-7.5	-0.134195
c1+c2+	11	-5	0.183911
c1+c2+	11	-2.5	-0.0609296
c1+c2+	11	0	0.212242
c1+c2+	11	2.5	-0.335504
c1+c2+	11	5	-0.283067
c1+c2+	11	7.5	-0.0883364
c1+c2+	11	10	-0.311714
c1+c2+	11	12.5	-0.169641
c1+c2+	11	15	-0.493867
c1+c2+	11	17.5	-0.342629
c1+c2+	11	20	-0.441517
c1+c2+	12	-60	-0.190584
c1+c2+	12	-57.5	0.386206
c1+c2+	12	-55	-0.0879325
c1+c2+	12	-52.5	-0.432845
c1+c2+	12	-50	-0.27592
c1+c2+	12	-47.5	0.0827475
c1+c2+	12	-45	-0.0529871
c1+c2+	12	-42.5	0.00159645
c1+c2+	12	-40	-0.313817
c1+c2+	12	-37.5	-0.25883
c1+c2+	12	-35	-0.279961
c1+c2+	12	-32.5	-0.0503947
c1+c2+	12	-30	-0.338793
c1+c2+	12	-27.5	-0.118836
c1+c2+	12	-25	-0.301222
c1+c2+	12	-22.5	-0.0301931
c1+c2+	12	-20	-0.266174
c1+c2+	12	-17.5	-0.132756
c1+c2+	12	-15	-0.211858
c1+c2+	12	-12.5	0.258992
c1+c2+	12	-10	0.668325
c1+c2+	12	-7.5	-0.139778
c1+c2+	12	-5	-0.376849
c1+c2+	12	-2.5	-0.340134
c1+c2+	12	0	0.260169
c1+c2+	12	2.5	-0.116348
c1+c2+	12	5	-0.219664
c1+c2+	12	7.5	0.0981866
c1+c2+	12	10	-0.0183644
c1+c2+	12	12.5	-0.19832
c1+c2+	12	15	-0.259732
c1+c2+	12	17.5	-0.225572
c1+c2+	12	20	-0.264384
c1+c2+	13	-60	-0.0822755
c1+c2+	13	-57.5	-0.0837509
c1+c2+	13	-55	0.208051
c1+c2+	13	-52.5	-0.321224
c1+c2+	13	-50	-0.352586
c1+c2+	13	-47.5	-0.304865
c1+c2+	13	-45	-0.0911128
c1+c2+	13	-42.5	0.0290497
c1+c2+	13	-40	-0.0117916
c1+c2+	13	-37.5	-0.0382467
c1+c2+	13	-35	-0.364728
c1+c2+	13	-32.5	-0.37365
c1+c2+	13	-30	-0.178705
c1+c2+	13	-27.5	-0.0596695
c1+c2+	13	-25	-0.0104693
c1+c2+	13	-22.5	-0.0899885
c1+c2+	13	-20	-0.00809965
c1+c2+	13	-17.5	0.0809797
c1+c2+	13	-15	0.0365323
c1+c2+	13	-12.5	0.190063
c1+c2+	13	-10	0.0656608
c1+c2+	13	-7.5	0.310241
c1+c2+	13	-5	0.0763915
c1+c2+	13	-2.5	0.169718
c1+c2+	13	0	0.588786
c1+c2+	13	2.5	-0.300287
c1+c2+	13	5	-0.305062
c1+c2+	13	7.5	-0.214738
c1+c2+	13	10	-0.179979
c1+c2+	13	12.5	-0.383345
c1+c2+	13	15	-0.556258
c1+c2+	13	17.5	-0.444579
c1+c2+	13	20	-0.386488
c1+c2+	14	-60	-0.141284
c1+c2+	14	-57.5	-0.258061
c1+c2+	14	-55	-0.156735
c1+c2+	14	-52.5	-0.142553
c1+c2+	14	-50	0.290903
c1+c2+	14	-47.5	0.107264
c1+c2+	14	-45	-0.508763
c1+c2+	14	-42.5	-0.39523
c1+c2+	14	-40	-0.286209
c1+c2+	14	-37.5	-0.0360334
c1+c2+	14	-35	0.323184
c1+c2+	14	-32.5	-0.0764702
c1+c2+	14	-30	-0.179309
c1+c2+	14	-27.5	0.498788
c1+c2+	14	-25	1.35798
c1+c2+	14	-22.5	0.821043
c1+c2+	14	-20	0.825642
c1+c2+	14	-17.5	-0.347349
c1+c2+	14	-15	0.148588
c1+c2+	14	-12.5	0.610242
c1+c2+	14	-10	0.491741
c1+c2+	14	-7.5	0.908331
c1+c2+	14	-5	0.591259
c1+c2+	14	-2.5	0.567466
c1+c2+	14	0	0.702046
c1+c2+	14	2.5	-0.21656
c1+c2+	14	5	-0.2113
c1+c2+	14	7.5	-0.317826
c1+c2+	14	10	0.0744323
c1+c2+	14	12.5	-0.0451295
c1+c2+	14	15	-0.426307
c1+c2+	14	17.5	-0.0146201
c1+c2+	14	20	-0.624815
c1+c2+	15	-60	-0.462033
c1+c2+	15	-57.5	-0.787505
c1+c2+	15	-55	-0.785779
c1+c2+	15	-52.5	-0.333038
c1+c2+	15	-50	0.0416036
c1+c2+	15	-47.5	0.236253
c1+c2+	15	-45	0.674981
c1+c2+	15	-42.5	0.40054
c1+c2+	15	-40	-0.06074
c1+c2+	15	-37.5	-0.185137
c1+c2+	15	-35	-0.164374
c1+c2+	15	-32.5	0.29312
c1+c2+	15	-30	0.395181
c1+c2+	15	-27.5	0.529617
c1+c2+	15	-25	0.260022
c1+c2+	15	-22.5	0.365171
c1+c2+	15	-20	0.508525
c1+c2+	15	-17.5	0.672284
c1+c2+	15	-15	0.489046
c1+c2+	15	-12.5	0.402544
c1+c2+	15	-10	0.88493
c1+c2+	15	-7.5	0.273284
c1+c2+	15	-5	0.138022
c1+c2+	15	-2.5	0.465568
c1+c2+	15	0	-0.616067
c1+c2+	15	2.5	-1.30013
c1+c2+	15	5	-1.05858
c1+c2+	15	7.5	-1.15734
c1+c2+	15	10	-0.939827
c1+c2+	15	12.5	-0.625294
c1+c2+	15	15	-0.654734
c1+c2+	15	17.5	-0.465719
c1+c2+	15	20	-0.341707
c1+c2+	16	-60	0.0893246
c1+c2+	16	-57.5	-0.159709
c1+c2+	16	-55	-0.490568
c1+c2+	16	-52.5	-0.471776
c1+c2+	16	-50	-0.405962
c1+c2+	16	-47.5	-0.217267
c1+c2+	16	-45	-0.26621
c1+c2+	16	-42.5	-0.274302
c1+c2+	16	-40	-0.103402
c1+c2+	16	-37.5	0.00516123
c1+c2+	16	-35	-0.0215365
c1+c2+	16	-32.5	-0.172627
c1+c2+	16	-30	0.129587
c1+c2+	16	-27.5	-0.0845777
c1+c2+	16	-25	-0.391715
c1+c2+	16	-22.5	-0.377714
c1+c2+	16	-20	-0.337843
c1+c2+	16	-17.5	-0.430559
c1+c2+	16	-15	-0.40651
c1+c2+	16	-12.5	-0.353327
c1+c2+	16	-10	-0.278133
c1+c2+	16	-7.5	0.182412
c1+c2+	16	-5	-0.403371
c1+c2+	16	-2.5	-0.233074
c1+c2+	16	0	-0.16368
c1+c2+	16	2.5	-0.244486
c1+c2+	16	5	-0.267256
c1+c2+	16	7.5	-0.272354
c1+c2+	16	10	-0.0615067
c1+c2+	16	12.5	-0.311406
c1+c2+	16	15	-0.658765
c1+c2+	16	17.5	-0.508196
c1+c2+	16	20	-0.54479
c1+c2+	17	-60	0.804176
c1+c2+	17	-57.5	0.0271207
c1+c2+	17	-55	-0.037222
c1+c2+	17	-52.5	-0.452943
c1+c2+	17	-50	-0.0485207
c1+c2+	17	-47.5	-0.280956
c1+c2+	17	-45	-0.106164
c1+c2+	17	-42.5	-0.0568808
c1+c2+	17	-40	-0.198245
c1+c2+	17	-37.5	0.108811
c1+c2+	17	-35	0.0179237
c1+c2+	17	-32.5	-0.192575
c1+c2+	17	-30	-0.357087
c1+c2+	17	-27.5	-0.161765
c1+c2+	17	-25	-0.0824726
c1+c2+	17	-22.5	-0.344261
c1+c2+	17	-20	-0.21483
c1+c2+	17	-17.5	-0.20114
c1+c2+	17	-15	-0.288717
c1+c2+	17	-12.5	-0.3552
c1+c2+	17	-10	-0.0393568
c1+c2+	17	-7.5	0.0842026
c1+c2+	17	-5	0.616632
c1+c2+	17	-2.5	0.342702
c1+c2+	17	0	-0.318504
c1+c2+	17	2.5	0.028551
c1+c2+	17	5	-0.166796
c1+c2+	17	7.5	-0.0224895
c1+c2+	17	10	-0.108081
c1+c2+	17	12.5	0.420537
c1+c2+	17	15	-0.295475
c1+c2+	17	17.5	-0.317995
c1+c2+	17	20	-0.371209
c1+c2+	18	-60	-0.295583
c1+c2+	18	-57.5	0.109825
c1+c2+	18	-55	0.145089
c1+c2+	18	-52.5	0.343814
c1+c2+	18	-50	0.0538721
c1+c2+	18	-47.5	-0.539568
c1+c2+	18	-45	-0.137749
c1+c2+	18	-42.5	0.0651663
c1+c2+	18	-40	0.418007
c1+c2+	18	-37.5	0.680976
c1+c2+	18	-35	0.302906
c1+c2+	18	-32.5	0.11576
c1+c2+	18	-30	0.287626
c1+c2+	18	-27.5	0.0418151
c1+c2+	18	-25	0.411024
c1+c2+	18	-22.5	0.450038
c1+c2+	18	-20	0.445256
c1+c2+	18	-17.5	-0.0102963
c1+c2+	18	-15	-0.41365
c1+c2+	18	-12.5	-0.014107
c1+c2+	18	-10	0.546675
c1+c2+	18	-7.5	0.31699
c1+c2+	18	-5	-0.0542925
c1+c2+	18	-2.5	-0.697078
c1+c2+	18	0	-0.549335
c1+c2+	18	2.5	-1.16834
c1+c2+	18	5	-0.828817
c1+c2+	18	7.5	-0.926876
c1+c2+	18	10	-0.912993
c1+c2+	18	12.5	-0.587681
c1+c2+	18	15	-0.412432
c1+c2+	18	17.5	-0.443806
c1+c2+	18	20	-0.629095
c1+c2+	19	-60	-0.0397673
c1+c2+	19	-57.5	-0.0631484
c1+c2+	19	-55	0.021388
c1+c2+	19	-52.5	0.0466096
c1+c2+	19	-50	0.289277
c1+c2+	19	-47.5	0.0439783
c1+c2+	19	-45	-0.0579866
c1+c2+	19	-42.5	-0.235638
c1+c2+	19	-40	-0.25041
c1+c2+	19	-37.5	0.10995
c1+c2+	19	-35	-0.0395529
c1+c2+	19	-32.5	0.00574184
c1+c2+	19	-30	-0.17074
c1+c2+	19	-27.5	0.145366
c1+c2+	19	-25	0.124157
c1+c2+	19	-22.5	0.341728
c1+c2+	19	-20	0.386134
c1+c2+	19	-17.5	0.223757
c1+c2+	19	-15	0.893388
c1+c2+	19	-12.5	0.964034
c1+c2+	19	-10	0.707607
c1+c2+	19	-7.5	0.992319
c1+c2+	19	-5	1.1546
c1+c2+	19	-2.5	1.17769
c1+c2+	19	0	1.06714
c1+c2+	19	2.5	-0.187433
c1+c2+	19	5	-0.270412
c1+c2+	19	7.5	-0.301029
c1+c2+	19	10	-0.207012
c1+c2+	19	12.5	-0.170256
c1+c2+	19	15	-0.572133
c1+c2+	19	17.5	-0.479759
c1+c2+	19	20	-0.453061
c1+c2+	20	-60	0.452632
c1+c2+	20	-57.5	0.511153
c1+c2+	20	-55	0.581492
c1+c2+	20	-52.5	0.611628
c1+c2+	20	-50	0.250333
c1+c2+	20	-47.5	-0.726808
c1+c2+	20	-45	-0.449082
c1+c2+	20	-42.5	-0.712809
c1+c2+	20	-40	-0.556077
c1+c2+	20	-37.5	-0.574807
c1+c2+	20	-35	-0.213284
c1+c2+	20	-32.5	-0.158674
c1+c2+	20	-30	-0.733827
c1+c2+	20	-27.5	-0.805103
c1+c2+	20	-25	-0.516766
c1+c2+	20	-22.5	-0.337746
c1+c2+	20	-20	-0.472736
c1+c2+	20	-17.5	-0.391784
c1+c2+	20	-15	-0.25464
c1+c2+	20	-12.5	-0.576424
c1+c2+	20	-10	-0.190364
c1+c2+	20	-7.5	-0.0102824
c1+c2+	20	-5	0.194965
c1+c2+	20	-2.5	-0.0160372
c1+c2+	20	0	-0.237305
c1+c2+	20	2.5	-0.702541
c1+c2+	20	5	-0.552415
c1+c2+	20	7.5	-0.175886
c1+c2+	20	10	-0.488404
c1+c2+	20	12.5	-0.560588
c1+c2+	20	15	-0.626467
c1+c2+	20	17.5	-0.581437
c1+c2+	20	20	0.0685252
c1+c2+	21	-60	-0.542982
c1+c2+	21	-57.5	-0.563585
c1+c2+	21	-55	-0.467586
c1+c2+	21	-52.5	-0.204111
c1+c2+	21	-50	0.447626
c1+c2+	21	-47.5	0.19614
c1+c2+	21	-45	0.294852
c1+c2+	21	-42.5	0.193753
c1+c2+	21	-40	-0.0305524
c1+c2+	21	-37.5	-0.363114
c1+c2+	21	-35	-0.113959
c1+c2+	21	-32.5	0.130281
c1+c2+	21	-30	0.442551
c1+c2+	21	-27.5	0.50477
c1+c2+	21	-25	0.519157
c1+c2+	21	-22.5	0.336221
c1+c2+	21	-20	0.500142
c1+c2+	21	-17.5	0.0458908
c1+c2+	21	-15	0.589482
c1+c2+	21	-12.5	0.320947
c1+c2+	21	-10	0.133504
c1+c2+	21	-7.5	0.214195
c1+c2+	21	-5	0.237386
c1+c2+	21	-2.5	0.242445
c1+c2+	21	0	-0.493028
c1+c2+	21	2.5	-0.838303
c1+c2+	21	5	-0.905174
c1+c2+	21	7.5	-0.991997
c1+c2+	21	10	-0.913332
c1+c2+	21	12.5	-0.641248
c1+c2+	21	15	-0.596258
c1+c2+	21	17.5	-0.591781
c1+c2+	21	20	-0.543845
c1+c2+	22	-60	0.0798535
c1+c2+	22	-57.5	-0.605898
c1+c2+	22	-55	-0.507491
c1+c2+	22	-52.5	0.193201
c1+c2+	22	-50	0.697931
c1+c2+	22	-47.5	0.314426
c1+c2+	22	-45	0.83247
c1+c2+	22	-42.5	0.966872
c1+c2+	22	-40	0.365807
c1+c2+	22	-37.5	-0.560568
c1+c2+	22	-35	-0.608823
c1+c2+	22	-32.5	-0.460868
c1+c2+	22	-30	-0.675584
c1+c2+	22	-27.5	-0.35675
c1+c2+	22	-25	-0.432826
c1+c2+	22	-22.5	-0.313919
c1+c2+	22	-20	-0.468005
c1+c2+	22	-17.5	-0.35837
c1+c2+	22	-15	-0.265338
c1+c2+	22	-12.5	0.220264
c1+c2+	22	-10	0.184273
c1+c2+	22	-7.5	0.242566
c1+c2+	22	-5	-0.603884
c1+c2+	22	-2.5	-0.243045
c1+c2+	22	0	-0.0527944
c1+c2+	22	2.5	-0.322638
c1+c2+	22	5	-0.107448
c1+c2+	22	7.5	-0.122041
c1+c2+	22	10	0.158231
c1+c2+	22	12.5	-0.436041
c1+c2+	22	15	-0.472571
c1+c2+	22	17.5	-0.657788
c1+c2+	22	20	-0.229832
c1+c2+	23	-60	-0.0917033
c1+c2+	23	-57.5	-0.0851113
c1+c2+	23	-55	-0.0712683
c1+c2+	23	-52.5	-0.209187
c1+c2+	23	-50	0.18576
c1+c2+	23	-47.5	-0.110891
c1+c2+	23	-45	-0.208435
c1+c2+	23	-42.5	-0.208908
c1+c2+	23	-40	0.382531
c1+c2+	23	-37.5	-0.146748
c1+c2+	23	-35	0.165891
c1+c2+	23	-32.5	0.370951
c1+c2+	23	-30	0.135567
c1+c2+	23	-27.5	0.63176
c1+c2+	23	-25	0.755006
c1+c2+	23	-22.5	0.198381
c1+c2+	23	-20	0.383769
c1+c2+	23	-17.5	-0.212063
c1+c2+	23	-15	-0.494031
c1+c2+	23	-12.5	-0.211787
c1+c2+	23	-10	-0.00321696
c1+c2+	23	-7.5	-0.177461
c1+c2+	23	-5	0.179992
c1+c2+	23	-2.5	0.369794
c1+c2+	23	0	0.455823
c1+c2+	23	2.5	-0.320789
c1+c2+	23	5	-0.316821
c1+c2+	23	7.5	-0.119669
c1+c2+	23	10	-0.0678917
c1+c2+	23	12.5	-0.366579
c1+c2+	23	15	-0.652462
c1+c2+	23	17.5	-0.0642371
c1+c2+	23	20	-0.158425
c1+c2+	24	-60	-0.024781
c1+c2+	24	-57.5	-0.0979876
c1+c2+	24	-55	0.0778165
c1+c2+	24	-52.5	0.11502
c1+c2+	24	-50	0.338666
c1+c2+	24	-47.5	0.0342586
c1+c2+	24	-45	0.211397
c1+c2+	24	-42.5	0.0875719
c1+c2+	24	-40	0.33923
c1+c2+	24	-37.5	0.124606
c1+c2+	24	-35	0.125053
c1+c2+	24	-32.5	-0.0102641
c1+c2+	24	-30	0.100436
c1+c2+	24	-27.5	0.144146
c1+c2+	24	-25	0.125124
c1+c2+	24	-22.5	0.270496
c1+c2+	24	-20	0.263444
c1+c2+	24	-17.5	0.184249
c1+c2+	24	-15	0.120352
c1+c2+	24	-12.5	-0.266179
c1+c2+	24	-10	-0.387819
c1+c2+	24	-7.5	-0.336518
c1+c2+	24	-5	-0.363726
c1+c2+	24	-2.5	-0.160197
c1+c2+	24	0	-0.151071
c1+c2+	24	2.5	-0.221455
c1+c2+	24	5	-0.295813
c1+c2+	24	7.5	-0.240579
c1+c2+	24	10	-0.204747
c1+c2+	24	12.5	-0.314712
c1+c2+	24	15	-0.4747
c1+c2+	24	17.5	-0.645934
c1+c2+	24	20	-0.540817
c1+c2+	25	-60	-0.634803
c1+c2+	25	-57.5	-0.717543
c1+c2+	25	-55	-0.719455
c1+c2+	25	-52.5	-0.850041
c1+c2+	25	-50	-0.940843
c1+c2+	25	-47.5	-0.393195
c1+c2+	25	-45	-0.267362
c1+c2+	25	-42.5	-0.0260124
c1+c2+	25	-40	-0.130975
c1+c2+	25	-37.5	0.128099
c1+c2+	25	-35	0.242581
c1+c2+	25	-32.5	0.640921
c1+c2+	25	-30	0.567913
c1+c2+	25	-27.5	0.444561
c1+c2+	25	-25	0.272615
c1+c2+	25	-22.5	0.0535356
c1+c2+	25	-20	-0.469217
c1+c2+	25	-17.5	-0.405589
c1+c2+	25	-15	0.353634
c1+c2+	25	-12.5	0.265395
c1+c2+	25	-10	0.262763
c1+c2+	25	-7.5	0.148931
c1+c2+	25	-5	0.427285
c1+c2+	25	-2.5	0.149501
c1+c2+	25	0	0.221574
c1+c2+	25	2.5	-1.03637
c1+c2+	25	5	-0.934845
c1+c2+	25	7.5	-0.953689
c1+c2+	25	10	-0.818249
c1+c2+	25	12.5	-0.556422
c1+c2+	25	15	-0.319211
c1+c2+	25	17.5	-0.404254
c1+c2+	25	20	-0.540562
c1+c2+	26	-60	-0.560075
c1+c2+	26	-57.5	-0.482598
c1+c2+	26	-55	0.105149
c1+c2+	26	-52.5	-0.518185
c1+c2+	26	-50	-0.0608418
c1+c2+	26	-47.5	0.2107
c1+c2+	26	-45	0.702337
c1+c2+	26	-42.5	0.508586
c1+c2+	26	-40	0.464937
c1+c2+	26	-37.5	0.491494
c1+c2+	26	-35	0.410348
c1+c2+	26	-32.5	0.703101
c1+c2+	26	-30	0.454645
c1+c2+	26	-27.5	0.625724
c1+c2+	26	-25	0.577597
c1+c2+	26	-22.5	-0.572767
c1+c2+	26	-20	-0.541788
c1+c2+	26	-17.5	-0.390807
c1+c2+	26	-15	-0.212083
c1+c2+	26	-12.5	0.145559
c1+c2+	26	-10	0.0212032
c1+c2+	26	-7.5	0.264162
c1+c2+	26	-5	0.241422
c1+c2+	26	-2.5	0.284464
c1+c2+	26	0	-0.277158
c1+c2+	26	2.5	-0.456145
c1+c2+	26	5	-0.142341
c1+c2+	26	7.5	-0.655131
c1+c2+	26	10	-0.244038
c1+c2+	26	12.5	-0.427379
c1+c2+	26	15	-0.666394
c1+c2+	26	17.5	-0.654581
c1+c2+	26	20	-0.419859
c1+c2+	27	-60	-0.168625
c1+c2+	27	-57.5	0.803207
c1+c2+	27	-55	0.477107
c1+c2+	27	-52.5	-0.175082
c1+c2+	27	-50	0.142333
c1+c2+	27	-47.5	0.603215
c1+c2+	27	-45	0.544911
c1+c2+	27	-42.5	0.857723
c1+c2+	27	-40	0.748409
c1+c2+	27	-37.5	1.40238
c1+c2+	27	-35	0.725278
c1+c2+	27	-32.5	1.06618
c1+c2+	27	-30	1.16893
c1+c2+	27	-27.5	1.18954
c1+c2+	27	-25	0.580632
c1+c2+	27	-22.5	1.24069
c1+c2+	27	-20	0.969241
c1+c2+	27	-17.5	1.12869
c1+c2+	27	-15	1.00343
c1+c2+	27	-12.5	0.714334
c1+c2+	27	-10	-0.612584
c1+c2+	27	-7.5	-0.570669
c1+c2+	27	-5	-0.491093
c1+c2+	27	-2.5	-0.583783
c1+c2+	27	0	0.000831283
c1+c2+	27	2.5	-0.187184
c1+c2+	27	5	-0.41848
c1+c2+	27	7.5	-0.0795667
c1+c2+	27	10	0.269141
c1+c2+	27	12.5	-0.129345
c1+c2+	27	15	-0.516396
c1+c2+	27	17.5	-0.361615
c1+c2+	27	20	-0.470059
c1+c2+	28	-60	-0.191929
c1+c2+	28	-57.5	-0.101025
c1+c2+	28	-55	-0.0282603
c1+c2+	28	-52.5	0.0729608
c1+c2+	28	-50	-0.10591
c1+c2+	28	-47.5	-3.03327e-05
c1+c2+	28	-45	-0.0208702
c1+c2+	28	-42.5	0.143207
c1+c2+	28	-40	-0.0394341
c1+c2+	28	-37.5	0.212304
c1+c2+	28	-35	-0.0299056
c1+c2+	28	-32.5	0.0526891
c1+c2+	28	-30	0.205207
c1+c2+	28	-27.5	0.0368484
c1+c2+	28	-25	-0.0635516
c1+c2+	28	-22.5	-0.388885
c1+c2+	28	-20	-0.488942
c1+c2+	28	-17.5	-0.377378
c1+c2+	28	-15	-0.428759
c1+c2+	28	-12.5	-0.286248
c1+c2+	28	-10	-0.0863355
c1+c2+	28	-7.5	-0.304771
c1+c2+	28	-5	-0.319179
c1+c2+	28	-2.5	-0.362505
c1+c2+	28	0	-0.107046
c1+c2+	28	2.5	-0.132388
c1+c2+	28	5	-0.323922
c1+c2+	28	7.5	-0.269052
c1+c2+	28	10	-0.170246
c1+c2+	28	12.5	-0.311475
c1+c2+	28	15	-0.721695
c1+c2+	28	17.5	-0.546911
c1+c2+	28	20	-0.514016
c1+c2+	29	-60	-0.140756
c1+c2+	29	-57.5	0.350161
c1+c2+	29	-55	-0.392046
c1+c2+	29	-52.5	-0.766211
c1+c2+	29	-50	-0.769768
c1+c2+	29	-47.5	-0.922891
c1+c2+	29	-45	-0.573055
c1+c2+	29	-42.5	-0.740109
c1+c2+	29	-40	-0.746895
c1+c2+	29	-37.5	-0.929485
c1+c2+	29	-35	-0.313437
c1+c2+	29	-32.5	-0.366344
c1+c2+	29	-30	-0.396009
c1+c2+	29	-27.5	-0.364662
c1+c2+	29	-25	-0.124384
c1+c2+	29	-22.5	-0.0209699
c1+c2+	29	-20	0.0534384
c1+c2+	29	-17.5	-0.549595
c1+c2+	29	-15	-0.0904746
c1+c2+	29	-12.5	0.243139
c1+c2+	29	-10	0.789701
c1+c2+	29	-7.5	0.0776423
c1+c2+	29	-5	0.129062
c1+c2+	29	-2.5	0.531422
c1+c2+	29	0	-0.547538
c1+c2+	29	2.5	-0.900048
c1+c2+	29	5	-0.951065
c1+c2+	29	7.5	-0.994029
c1+c2+	29	10	-0.673975
c1+c2+	29	12.5	-0.549214
c1+c2+	29	15	-0.617323
c1+c2+	29	17.5	-0.613464
c1+c2+	29	20	-0.928859
c1+c2+	30	-60	0.190034
c1+c2+	30	-57.5	0.0724161
c1+c2+	30	-55	-0.306161
c1+c2+	30	-52.5	0.310825
c1+c2+	30	-50	-0.613153
c1+c2+	30	-47.5	-0.466368
c1+c2+	30	-45	-0.487577
c1+c2+	30	-42.5	-0.531145
c1+c2+	30	-40	-0.385974
c1+c2+	30	-37.5	-0.614891
c1+c2+	30	-35	-0.0505098
c1+c2+	30	-32.5	-0.242559
c1+c2+	30	-30	-0.571632
c1+c2+	30	-27.5	-0.465057
c1+c2+	30	-25	-0.492418
c1+c2+	30	-22.5	-0.381149
c1+c2+	30	-20	-0.502635
c1+c2+	30	-17.5	-0.0201071
c1+c2+	30	-15	-0.289617
c1+c2+	30	-12.5	-0.231014
c1+c2+	30	-10	0.554926
c1+c2+	30	-7.5	0.209999
c1+c2+	30	-5	0.58474
c1+c2+	30	-2.5	0.662633
c1+c2+	30	0	0.476509
c1+c2+	30	2.5	-0.401636
c1+c2+	30	5	-0.258296
c1+c2+	30	7.5	-0.193449
c1+c2+	30	10	0.0297226
c1+c2+	30	12.5	0.0428816
c1+c2+	30	15	-0.402533
c1+c2+	30	17.5	-0.236392
c1+c2+	30	20	-0.289508
c1+c2+	31	-60	-0.573001
c1+c2+	31	-57.5	-0.607044
c1+c2+	31	-55	-0.73158
c1+c2+	31	-52.5	-0.62105
c1+c2+	31	-50	-0.527944
c1+c2+	31	-47.5	-0.678667
c1+c2+	31	-45	-0.554463
c1+c2+	31	-42.5	-0.603874
c1+c2+	31	-40	-0.0947116
c1+c2+	31	-37.5	-0.526061
c1+c2+	31	-35	-0.492325
c1+c2+	31	-32.5	-0.296583
c1+c2+	31	-30	0.0518254
c1+c2+	31	-27.5	-0.0491322
c1+c2+	31	-25	-0.0324308
c1+c2+	31	-22.5	-0.0868635
c1+c2+	31	-20	0.230549
c1+c2+	31	-17.5	0.138185
c1+c2+	31	-15	-0.407106
c1+c2+	31	-12.5	-0.814749
c1+c2+	31	-10	-0.463734
c1+c2+	31	-7.5	-0.655311
c1+c2+	31	-5	-0.342739
c1+c2+	31	-2.5	0.115445
c1+c2+	31	0	-0.0548312
c1+c2+	31	2.5	-0.250805
c1+c2+	31	5	-0.0697777
c1+c2+	31	7.5	-0.809298
c1+c2+	31	10	-0.332703
c1+c2+	31	12.5	-0.466344
c1+c2+	31	15	-0.684069
c1+c2+	31	17.5	-0.624237
c1+c2+	31	20	-0.614798
c1+c2+	32	-60	0.126764
c1+c2+	32	-57.5	-0.526692
c1+c2+	32	-55	-0.359008
c1+c2+	32	-52.5	-0.547051
c1+c2+	32	-50	-0.405754
c1+c2+	32	-47.5	0.0516068
c1+c2+	32	-45	0.23049
c1+c2+	32	-42.5	0.845805
c1+c2+	32	-40	0.781828
c1+c2+	32	-37.5	0.608266
c1+c2+	32	-35	0.434308
c1+c2+	32	-32.5	0.547365
c1+c2+	32	-30	0.207624
c1+c2+	32	-27.5	0.615281
c1+c2+	32	-25	0.598794
c1+c2+	32	-22.5	0.371446
c1+c2+	32	-20	0.406537
c1+c2+	32	-17.5	-0.0280503
c1+c2+	32	-15	-0.445127
c1+c2+	32	-12.5	-0.452475
c1+c2+	32	-10	0.0322232
c1+c2+	32	-7.5	-0.22447
c1+c2+	32	-5	0.203933
c1+c2+	32	-2.5	-0.101385
c1+c2+	32	0	-0.100562
c1+c2+	32	2.5	-0.777457
c1+c2+	32	5	-0.698309
c1+c2+	32	7.5	-0.915449
c1+c2+	32	10	-0.799333
c1+c2+	32	12.5	-0.272466
c1+c2+	32	15	-0.763693
c1+c2+	32	17.5	-0.378977
c1+c2+	32	20	-0.42519
c1+c2+	33	-60	0.21966
c1+c2+	33	-57.5	0.521324
c1+c2+	33	-55	1.01617
c1+c2+	33	-52.5	0.631237
c1+c2+	33	-50	0.975056
c1+c2+	33	-47.5	0.864556
c1+c2+	33	-45	-0.236593
c1+c2+	33	-42.5	-0.280238
c1+c2+	33	-40	-0.610411
c1+c2+	33	-37.5	-0.569378
c1+c2+	33	-35	-0.415828
c1+c2+	33	-32.5	-0.196059
c1+c2+	33	-30	-0.550426
c1+c2+	33	-27.5	-0.161896
c1+c2+	33	-25	-0.369634
c1+c2+	33	-22.5	-0.49859
c1+c2+	33	-20	-0.326105
c1+c2+	33	-17.5	0.431583
c1+c2+	33	-15	-0.242509
c1+c2+	33	-12.5	-0.487194
c1+c2+	33	-10	0.27198
c1+c2+	33	-7.5	0.461603
c1+c2+	33	-5	0.634644
c1+c2+	33	-2.5	0.722052
c1+c2+	33	0	0.637867
c1+c2+	33	2.5	-0.285577
c1+c2+	33	5	-0.291692
c1+c2+	33	7.5	0.123858
c1+c2+	33	10	-0.189113
c1+c2+	33	12.5	0.27525
c1+c2+	33	15	-0.331427
c1+c2+	33	17.5	-0.162337
c1+c2+	33	20	-0.510408
c1+c2+	34	-60	-0.0287554
c1+c2+	34	-57.5	-0.0284524
c1+c2+	34	-55	0.198883
c1+c2+	34	-52.5	0.0528749
c1+c2+	34	-50	0.173747
c1+c2+	34	-47.5	0.0556048
c1+c2+	34	-45	-0.281995
c1+c2+	34	-42.5	-0.44162
c1+c2+	34	-40	-0.459867
c1+c2+	34	-37.5	-0.353478
c1+c2+	34	-35	-0.3051
c1+c2+	34	-32.5	-0.131957
c1+c2+	34	-30	-0.109929
c1+c2+	34	-27.5	-0.335716
c1+c2+	34	-25	-0.322965
c1+c2+	34	-22.5	-0.0197659
c1+c2+	34	-20	-0.359561
c1+c2+	34	-17.5	-0.206093
c1+c2+	34	-15	-0.17339
c1+c2+	34	-12.5	-0.0651346
c1+c2+	34	-10	0.0438738
c1+c2+	34	-7.5	0.182797
c1+c2+	34	-5	0.168141
c1+c2+	34	-2.5	0.0916471
c1+c2+	34	0	0.0737427
c1+c2+	34	2.5	0.170267
c1+c2+	34	5	-0.216359
c1+c2+	34	7.5	-0.202959
c1+c2+	34	10	-0.115126
c1+c2+	34	12.5	-0.27309
c1+c2+	34	15	-0.54084
c1+c2+	34	17.5	-0.649017
c1+c2+	34	20	-0.531753
c1+c2+	35	-60	-0.0795851
c1+c2+	35	-57.5	-0.240211
c1+c2+	35	-55	-0.385182
c1+c2+	35	-52.5	-0.252589
c1+c2+	35	-50	-0.206188
c1+c2+	35	-47.5	-0.317244
c1+c2+	35	-45	-0.379529
c1+c2+	35	-42.5	-0.466765
c1+c2+	35	-40	0.050391
c1+c2+	35	-37.5	0.0697163
c1+c2+	35	-35	-0.146253
c1+c2+	35	-32.5	0.0092661
c1+c2+	35	-30	-0.235732
c1+c2+	35	-27.5	-0.3853
c1+c2+	35	-25	-0.548377
c1+c2+	35	-22.5	0.112907
c1+c2+	35	-20	0.0104437
c1+c2+	35	-17.5	0.483802
c1+c2+	35	-15	-0.223058
c1+c2+	35	-12.5	0.0594473
c1+c2+	35	-10	0.061709
c1+c2+	35	-7.5	0.279799
c1+c2+	35	-5	0.434603
c1+c2+	35	-2.5	0.461598
c1+c2+	35	0	-0.216527
c1+c2+	35	2.5	-0.297639
c1+c2+	35	5	0.185437
c1+c2+	35	7.5	-0.514489
c1+c2+	35	10	-0.267446
c1+c2+	35	12.5	-0.581246
c1+c2+	35	15	-0.619437
c1+c2+	35	17.5	-0.51261
c1+c2+	35	20	-0.722863
c1+c2+	36	-60	0.327913
c1+c2+	36	-57.5	0.00191839
c1+c2+	36	-55	-0.267806
c1+c2+	36	-52.5	0.127116
c1+c2+	36	-50	-0.144511
c1+c2+	36	-47.5	0.13156
c1+c2+	36	-45	0.286801
c1+c2+	36	-42.5	0.0554058
c1+c2+	36	-40	0.639318
c1+c2+	36	-37.5	0.543329
c1+c2+	36	-35	0.735568
c1+c2+	36	-32.5	-0.540302
c1+c2+	36	-30	-0.161536
c1+c2+	36	-27.5	-0.0382732
c1+c2+	36	-25	0.0346996
c1+c2+	36	-22.5	0.527143
c1+c2+	36	-20	0.353448
c1+c2+	36	-17.5	-0.275241
c1+c2+	36	-15	0.0666699
c1+c2+	36	-12.5	0.154564
c1+c2+	36	-10	0.348777
c1+c2+	36	-7.5	0.000366413
c1+c2+	36	-5	0.0253623
c1+c2+	36	-2.5	-0.357032
c1+c2+	36	0	-0.892083
c1+c2+	36	2.5	-0.835937
c1+c2+	36	5	-0.700225
c1+c2+	36	7.5	-0.718005
c1+c2+	36	10	-0.893778
c1+c2+	36	12.5	-0.780059
c1+c2+	36	15	-0.786684
c1+c2+	36	17.5	-0.374046
c1+c2+	36	20	-0.532892
c1+c2+	37	-60	0.136093
c1+c2+	37	-57.5	0.127065
c1+c2+	37	-55	0.295391
c1+c2+	37	-52.5	0.974353
c1+c2+	37	-50	-0.274039
c1+c2+	37	-47.5	-0.646165
c1+c2+	37	-45	-0.570833
c1+c2+	37	-42.5	-0.531939
c1+c2+	37	-40	-0.588048
c1+c2+	37	-37.5	-0.400056
c1+c2+	37	-35	-0.0947945
c1+c2+	37	-32.5	0.216534
c1+c2+	37	-30	0.296223
c1+c2+	37	-27.5	-0.361522
c1+c2+	37	-25	-0.449244
c1+c2+	37	-22.5	-0.477398
c1+c2+	37	-20	0.105448
c1+c2+	37	-17.5	0.22528
c1+c2+	37	-15	0.607649
c1+c2+	37	-12.5	0.724308
c1+c2+	37	-10	-0.205223
c1+c2+	37	-7.5	-0.769388
c1+c2+	37	-5	-0.626305
c1+c2+	37	-2.5	-0.706165
c1+c2+	37	0	-0.208117
c1+c2+	37	2.5	-0.343617
c1+c2+	37	5	-0.484101
c1+c2+	37	7.5	-0.426126
c1+c2+	37	10	0.143803
c1+c2+	37	12.5	-0.211163
c1+c2+	37	15	-0.420123
c1+c2+	37	17.5	-0.215477
c1+c2+	37	20	-0.352608
c1+c2+	38	-60	-0.147847
c1+c2+	38	-57.5	-0.828304
c1+c2+	38	-55	-0.699336
c1+c2+	38	-52.5	-0.497732
c1+c2+	38	-50	-0.522868
c1+c2+	38	-47.5	-0.407867
c1+c2+	38	-45	-0.0766722
c1+c2+	38	-42.5	-0.1964
c1+c2+	38	-40	-0.0213742
c1+c2+	38	-37.5	-0.248049
c1+c2+	38	-35	0.533254
c1+c2+	38	-32.5	0.828462
c1+c2+	38	-30	0.472873
c1+c2+	38	-27.5	-0.187132
c1+c2+	38	-25	0.26542
c1+c2+	38	-22.5	0.467952
c1+c2+	38	-20	0.56422
c1+c2+	38	-17.5	0.432964
c1+c2+	38	-15	0.54736
c1+c2+	38	-12.5	0.497256
c1+c2+	38	-10	0.360539
c1+c2+	38	-7.5	0.329506
c1+c2+	38	-5	0.626399
c1+c2+	38	-2.5	0.322188
c1+c2+	38	0	-0.0438456
c1+c2+	38	2.5	-0.87891
c1+c2+	38	5	-0.796112
c1+c2+	38	7.5	-0.725624
c1+c2+	38	10	-0.804724
c1+c2+	38	12.5	-0.919007
c1+c2+	38	15	-0.739872
c1+c2+	38	17.5	-0.739414
c1+c2+	38	20	-0.673516
c1+c2+	39	-60	-0.0335319
c1+c2+	39	-57.5	0.0737924
c1+c2+	39	-55	0.0470979
c1+c2+	39	-52.5	0.202459
c1+c2+	39	-50	0.286137
c1+c2+	39	-47.5	0.446316
c1+c2+	39	-45	0.293584
c1+c2+	39	-42.5	0.55407
c1+c2+	39	-40	0.803299
c1+c2+	39	-37.5	0.58868
c1+c2+	39	-35	0.838524
c1+c2+	39	-32.5	0.727714
c1+c2+	39	-30	0.301029
c1+c2+	39	-27.5	0.533779
c1+c2+	39	-25	0.29695
c1+c2+	39	-22.5	0.179993
c1+c2+	39	-20	0.33637
c1+c2+	39	-17.5	0.218421
c1+c2+	39	-15	0.198443
c1+c2+	39	-12.5	-0.0532668
c1+c2+	39	-10	-0.705057
c1+c2+	39	-7.5	-0.801146
c1+c2+	39	-5	-0.660531
c1+c2+	39	-2.5	-0.765591
c1+c2+	39	0	-0.638943
c1+c2+	39	2.5	-0.71732
c1+c2+	39	5	-0.923624
c1+c2+	39	7.5	-0.593873
c1+c2+	39	10	-0.861142
c1+c2+	39	12.5	-0.627118
c1+c2+	39	15	-0.629964
c1+c2+	39	17.5	-0.764952
c1+c2+	39	20	-0.718061
c1+c2+	40	-60	-0.316649
c1+c2+	40	-57.5	-0.541048
c1+c2+	40	-55	-0.407057
c1+c2+	40	-52.5	-0.650373
c1+c2+	40	-50	-0.375069
c1+c2+	40	-47.5	-0.221203
c1+c2+	40	-45	-0.377787
c1+c2+	40	-42.5	-0.730754
c1+c2+	40	-40	-0.394979
c1+c2+	40	-37.5	-0.396284
c1+c2+	40	-35	0.064564
c1+c2+	40	-32.5	-0.375629
c1+c2+	40	-30	-0.042874
c1+c2+	40	-27.5	0.175338
c1+c2+	40	-25	0.133868
c1+c2+	40	-22.5	0.0450014
c1+c2+	40	-20	-0.187012
c1+c2+	40	-17.5	-0.0119534
c1+c2+	40	-15	0.136738
c1+c2+	40	-12.5	0.0633338
c1+c2+	40	-10	0.480733
c1+c2+	40	-7.5	-0.235299
c1+c2+	40	-5	-0.0299879
c1+c2+	40	-2.5	-0.187876
c1+c2+	40	0	-0.67396
c1+c2+	40	2.5	-0.768365
c1+c2+	40	5	-0.908424
c1+c2+	40	7.5	-0.916411
c1+c2+	40	10	-0.583404
c1+c2+	40	12.5	-0.512273
c1+c2+	40	15	-0.390171
c1+c2+	40	17.5	-0.479245
c1+c2+	40	20	-0.42
c1+c2+	41	-60	0.420886
c1+c2+	41	-57.5	0.400064
c1+c2+	41	-55	-0.442627
c1+c2+	41	-52.5	-0.6548
c1+c2+	41	-50	-0.802309
c1+c2+	41	-47.5	-0.730987
c1+c2+	41	-45	-0.391649
c1+c2+	41	-42.5	-0.454979
c1+c2+	41	-40	-0.061346
c1+c2+	41	-37.5	-0.0653024
c1+c2+	41	-35	0.552908
c1+c2+	41	-32.5	0.142574
c1+c2+	41	-30	0.603042
c1+c2+	41	-27.5	0.102707
c1+c2+	41	-25	-0.426622
c1+c2+	41	-22.5	-0.135632
c1+c2+	41	-20	0.284079
c1+c2+	41	-17.5	0.209899
c1+c2+	41	-15	0.184993
c1+c2+	41	-12.5	0.58397
c1+c2+	41	-10	0.320395
c1+c2+	41	-7.5	0.132151
c1+c2+	41	-5	0.201618
c1+c2+	41	-2.5	-0.223346
c1+c2+	41	0	-1.04232
c1+c2+	41	2.5	-0.951162
c1+c2+	41	5	-0.811227
c1+c2+	41	7.5	-0.829872
c1+c2+	41	10	-0.908664
c1+c2+	41	12.5	-0.323332
c1+c2+	41	15	-0.470408
c1+c2+	41	17.5	-0.592423
c1+c2+	41	20	-0.431159
c1-c2-	0	-60	0.200129
c1-c2-	0	-57.5	0.528095
c1-c2-	0	-55	0.378068
c1-c2-	0	-52.5	0.439705
c1-c2-	0	-50	0.650165
c1-c2-	0	-47.5	-0.0269083
c1-c2-	0	-45	0.909574
c1-c2-	0	-42.5	0.131926
c1-c2-	0	-40	0.655459
c1-c2-	0	-37.5	-0.0200308
c1-c2-	0	-35	-0.0716056
c1-c2-	0	-32.5	0.10636
c1-c2-	0	-30	0.0808412
c1-c2-	0	-27.5	-0.37963
c1-c2-	0	-25	-0.114911
c1-c2-	0	-22.5	0.0130643
c1-c2-	0	-20	0.218826
c1-c2-	0	-17.5	0.353424
c1-c2-	0	-15	0.0424885
c1-c2-	0	-12.5	-0.737482
c1-c2-	0	-10	-0.375175
c1-c2-	0	-7.5	-0.704327
c1-c2-	0	-5	0.454964
c1-c2-	0	-2.5	-0.0884618
c1-c2-	0	0	0.791028
c1-c2-	0	2.5	1.87736
c1-c2-	0	5	2.00455
c1-c2-	0	7.5	1.8636
c1-c2-	0	10	1.92297
c1-c2-	0	12.5	1.00882
c1-c2-	0	15	-0.0612392
c1-c2-	0	17.5	0.242092
c1-c2-	0	20	0.201357
c1-c2-	1	-60	-0.113205
c1-c2-	1	-57.5	-0.0560693
c1-c2-	1	-55	0.602237
c1-c2-	1	-52.5	-0.431441
c1-c2-	1	-50	-0.204512
c1-c2-	1	-47.5	0.807901
c1-c2-	1	-45	-0.506854
c1-c2-	1	-42.5	0.0341465
c1-c2-	1	-40	0.354207
c1-c2-	1	-37.5	0.355497
c1-c2-	1	-35	0.22828
c1-c2-	1	-32.5	0.452175
c1-c2-	1	-30	0.389077
c1-c2-	1	-27.5	-0.459151
c1-c2-	1	-25	0.234127
c1-c2-	1	-22.5	-0.00662052
c1-c2-	1	-20	0.321503
c1-c2-	1	-17.5	0.374467
c1-c2-	1	-15	0.402422
c1-c2-	1	-12.5	0.311031
c1-c2-	1	-10	0.336102
c1-c2-	1	-7.5	-0.341937
c1-c2-	1	-5	-0.417987
c1-c2-	1	-2.5	-0.558966
c1-c2-	1	0	-0.912281
c1-c2-	1	2.5	-1.397
c1-c2-	1	5	-1.18971
c1-c2-	1	7.5	-0.892441
c1-c2-	1	10	-0.828037
c1-c2-	1	12.5	-0.135345
c1-c2-	1	15	-0.681271
c1-c2-	1	17.5	-0.390152
c1-c2-	1	20	0.114574
c1-c2-	2	-60	0.923096
c1-c2-	2	-57.5	1.75739
c1-c2-	2	-55	1.51043
c1-c2-	2	-52.5	1.22703
c1-c2-	2	-50	0.976195
c1-c2-	2	-47.5	0.623911
c1-c2-	2	-45	0.502241
c1-c2-	2	-42.5	0.369456
c1-c2-	2	-40	0.176679
c1-c2-	2	-37.5	-0.0496258
c1-c2-	2	-35	-0.431455
c1-c2-	2	-32.5	0.373711
c1-c2-	2	-30	-0.244233
c1-c2-	2	-27.5	-0.439697
c1-c2-	2	-25	-0.333635
c1-c2-	2	-22.5	-0.0456773
c1-c2-	2	-20	0.196302
c1-c2-	2	-17.5	0.560312
c1-c2-	2	-15	0.656832
c1-c2-	2	-12.5	0.846447
c1-c2-	2	-10	-0.0199313
c1-c2-	2	-7.5	0.0224174
c1-c2-	2	-5	0.375312
c1-c2-	2	-2.5	-0.0332713
c1-c2-	2	0	-0.0146273
c1-c2-	2	2.5	1.66739
c1-c2-	2	5	1.53808
c1-c2-	2	7.5	1.13167
c1-c2-	2	10	1.54769
c1-c2-	2	12.5	1.67351
c1-c2-	2	15	0.647233
c1-c2-	2	17.5	0.417768
c1-c2-	2	20	0.250165
c1-c2-	3	-60	-0.0458746
c1-c2-	3	-57.5	-0.197373
c1-c2-	3	-55	0.177679
c1-c2-	3	-52.5	0.26757
c1-c2-	3	-50	0.170141
c1-c2-	3	-47.5	0.210504
c1-c2-	3	-45	0.34675
c1-c2-	3	-42.5	0.320657
c1-c2-	3	-40	0.169211
c1-c2-	3	-37.5	1.07235
c1-c2-	3	-35	0.224526
c1-c2-	3	-32.5	0.411543
c1-c2-	3	-30	0.00232644
c1-c2-	3	-27.5	0.028527
c1-c2-	3	-25	0.61851
c1-c2-	3	-22.5	0.209938
c1-c2-	3	-20	-0.0636998
c1-c2-	3	-17.5	0.256391
c1-c2-	3	-15	-0.482596
c1-c2-	3	-12.5	-0.656261
c1-c2-	3	-10	-1.17789
c1-c2-	3	-7.5	-0.147747
c1-c2-	3	-5	0.612066
c1-c2-	3	-2.5	0.278456
c1-c2-	3	0	2.04139
c1-c2-	3	2.5	2.16601
c1-c2-	3	5	2.35979
c1-c2-	3	7.5	1.78586
c1-c2-	3	10	1.23592
c1-c2-	3	12.5	0.193843
c1-c2-	3	15	-0.259493
c1-c2-	3	17.5	0.126604
c1-c2-	3	20	0.510971
c1-c2-	4	-60	0.493777
c1-c2-	4	-57.5	0.0665816
c1-c2-	4	-55	0.552956
c1-c2-	4	-52.5	0.709403
c1-c2-	4	-50	-0.00429027
c1-c2-	4	-47.5	0.0680883
c1-c2-	4	-45	0.276418
c1-c2-	4	-42.5	0.107979
c1-c2-	4	-40	0.0650916
c1-c2-	4	-37.5	-0.0410008
c1-c2-	4	-35	0.0878485
c1-c2-	4	-32.5	0.247781
c1-c2-	4	-30	-0.258456
c1-c2-	4	-27.5	0.360752
c1-c2-	4	-25	0.279098
c1-c2-	4	-22.5	0.0381945
c1-c2-	4	-20	0.200954
c1-c2-	4	-17.5	-0.102978
c1-c2-	4	-15	0.316334
c1-c2-	4	-12.5	0.284971
c1-c2-	4	-10	-0.273779
c1-c2-	4	-7.5	-0.693064
c1-c2-	4	-5	-0.777381
c1-c2-	4	-2.5	-0.169962
c1-c2-	4	0	-0.46921
c1-c2-	4	2.5	-1.31057
c1-c2-	4	5	-0.643874
c1-c2-	4	7.5	-0.547858
c1-c2-	4	10	-0.577234
c1-c2-	4	12.5	-0.114413
c1-c2-	4	15	-0.182192
c1-c2-	4	17.5	0.105603
c1-c2-	4	20	0.35368
c1-c2-	5	-60	-0.149717
c1-c2-	5	-57.5	-0.204734
c1-c2-	5	-55	-0.152213
c1-c2-	5	-52.5	-0.0533839
c1-c2-	5	-50	0.424305
c1-c2-	5	-47.5	1.18176
c1-c2-	5	-45	1.25535
c1-c2-	5	-42.5	1.10336
c1-c2-	5	-40	0.0789603
c1-c2-	5	-37.5	-0.0636845
c1-c2-	5	-35	-0.128091
c1-c2-	5	-32.5	-0.360697
c1-c2-	5	-30	-0.350086
c1-c2-	5	-27.5	-0.682362
c1-c2-	5	-25	-0.575566
c1-c2-	5	-22.5	-0.44995
c1-c2-	5	-20	0.32119
c1-c2-	5	-17.5	0.364732
c1-c2-	5	-15	0.0381937
c1-c2-	5	-12.5	0.073741
c1-c2-	5	-10	-0.437826
c1-c2-	5	-7.5	-0.287342
c1-c2-	5	-5	-0.395558
c1-c2-	5	-2.5	0.433891
c1-c2-	5	0	0.607177
c1-c2-	5	2.5	1.5485
c1-c2-	5	5	1.24211
c1-c2-	5	7.5	1.1122
c1-c2-	5	10	0.953404
c1-c2-	5	12.5	1.47216
c1-c2-	5	15	0.543084
c1-c2-	5	17.5	0.445609
c1-c2-	5	20	0.200683
c1-c2-	6	-60	0.848638
c1-c2-	6	-57.5	0.732378
c1-c2-	6	-55	0.852364
c1-c2-	6	-52.5	-0.25918
c1-c2-	6	-50	0.00377803
c1-c2-	6	-47.5	-0.219724
c1-c2-	6	-45	0.175976
c1-c2-	6	-42.5	0.468309
c1-c2-	6	-40	0.120572
c1-c2-	6	-37.5	0.400033
c1-c2-	6	-35	-0.713229
c1-c2-	6	-32.5	-0.609095
c1-c2-	6	-30	0.575559
c1-c2-	6	-27.5	0.369192
c1-c2-	6	-25	0.683839
c1-c2-	6	-22.5	0.441063
c1-c2-	6	-20	-0.100977
c1-c2-	6	-17.5	-0.164286
c1-c2-	6	-15	-0.90014
c1-c2-	6	-12.5	-0.592734
c1-c2-	6	-10	-0.742115
c1-c2-	6	-7.5	-1.15185
c1-c2-	6	-5	0.832987
c1-c2-	6	-2.5	0.167829
c1-c2-	6	0	1.60023
c1-c2-	6	2.5	2.12932
c1-c2-	6	5	2.35863
c1-c2-	6	7.5	2.18618
c1-c2-	6	10	2.0791
c1-c2-	6	12.5	0.5862
c1-c2-	6	15	-0.0971396
c1-c2-	6	17.5	0.273561
c1-c2-	6	20	0.498475
c1-c2-	7	-60	0.204906
c1-c2-	7	-57.5	-0.16519
c1-c2-	7	-55	-0.47981
c1-c2-	7	-52.5	-0.163359
c1-c2-	7	-50	0.22491
c1-c2-	7	-47.5	0.0902908
c1-c2-	7	-45	0.743037
c1-c2-	7	-42.5	0.350315
c1-c2-	7	-40	0.0673934
c1-c2-	7	-37.5	0.0720371
c1-c2-	7	-35	0.214681
c1-c2-	7	-32.5	0.378106
c1-c2-	7	-30	0.166228
c1-c2-	7	-27.5	0.108447
c1-c2-	7	-25	-0.0656632
c1-c2-	7	-22.5	-0.0535965
c1-c2-	7	-20	0.0370393
c1-c2-	7	-17.5	0.094137
c1-c2-	7	-15	-0.0291074
c1-c2-	7	-12.5	0.130577
c1-c2-	7	-10	0.0784424
c1-c2-	7	-7.5	-0.233582
c1-c2-	7	-5	0.0340271
c1-c2-	7	-2.5	-0.102217
c1-c2-	7	0	0.916884
c1-c2-	7	2.5	0.779258
c1-c2-	7	5	0.686054
c1-c2-	7	7.5	0.569873
c1-c2-	7	10	0.65153
c1-c2-	7	12.5	-0.151625
c1-c2-	7	15	0.471791
c1-c2-	7	17.5	0.368866
c1-c2-	7	20	0.252076
c1-c2-	8	-60	0.271847
c1-c2-	8	-57.5	0.0527483
c1-c2-	8	-55	0.234209
c1-c2-	8	-52.5	0.0919868
c1-c2-	8	-50	-0.531541
c1-c2-	8	-47.5	-0.10017
c1-c2-	8	-45	-0.231005
c1-c2-	8	-42.5	-0.619493
c1-c2-	8	-40	0.0459964
c1-c2-	8	-37.5	0.254418
c1-c2-	8	-35	-0.165911
c1-c2-	8	-32.5	0.0562513
c1-c2-	8	-30	-0.0889323
c1-c2-	8	-27.5	0.103024
c1-c2-	8	-25	-0.0974945
c1-c2-	8	-22.5	-0.169338
c1-c2-	8	-20	-0.296445
c1-c2-	8	-17.5	-0.204141
c1-c2-	8	-15	-0.091797
c1-c2-	8	-12.5	-0.428787
c1-c2-	8	-10	-0.848398
c1-c2-	8	-7.5	-0.939142
c1-c2-	8	-5	-1.17519
c1-c2-	8	-2.5	-0.816062
c1-c2-	8	0	-1.8309
c1-c2-	8	2.5	-0.753396
c1-c2-	8	5	-0.439723
c1-c2-	8	7.5	-0.621438
c1-c2-	8	10	-0.301073
c1-c2-	8	12.5	-0.737543
c1-c2-	8	15	-0.626441
c1-c2-	8	17.5	-0.191351
c1-c2-	8	20	-0.374949
c1-c2-	9	-60	-0.575019
c1-c2-	9	-57.5	-0.519086
c1-c2-	9	-55	-0.553105
c1-c2-	9	-52.5	-0.251371
c1-c2-	9	-50	-0.190073
c1-c2-	9	-47.5	-0.561337
c1-c2-	9	-45	-0.239617
c1-c2-	9	-42.5	0.889272
c1-c2-	9	-40	0.970794
c1-c2-	9	-37.5	0.610932
c1-c2-	9	-35	0.0745772
c1-c2-	9	-32.5	-0.270772
c1-c2-	9	-30	-0.425213
c1-c2-	9	-27.5	0.507226
c1-c2-	9	-25	0.331467
c1-c2-	9	-22.5	-0.189219
c1-c2-	9	-20	-0.469747
c1-c2-	9	-17.5	-0.454991
c1-c2-	9	-15	-0.596657
c1-c2-	9	-12.5	-0.777391
c1-c2-	9	-10	-0.0657828
c1-c2-	9	-7.5	0.705469
c1-c2-	9	-5	0.3469
c1-c2-	9	-2.5	-0.109435
c1-c2-	9	0	-0.227124
c1-c2-	9	2.5	1.51319
c1-c2-	9	5	1.26635
c1-c2-	9	7.5	0.878338
c1-c2-	9	10	1.22003
c1-c2-	9	12.5	1.41284
c1-c2-	9	15	0.792018
c1-c2-	9	17.5	0.465892
c1-c2-	9	20	0.705542
c1-c2-	10	-60	0.409002
c1-c2-	10	-57.5	0.44659
c1-c2-	10	-55	0.617118
c1-c2-	10	-52.5	0.423163
c1-c2-	10	-50	0.411011
c1-c2-	10	-47.5	0.625589
c1-c2-	10	-45	0.311966
c1-c2-	10	-42.5	0.198019
c1-c2-	10	-40	0.321474
c1-c2-	10	-37.5	0.851177
c1-c2-	10	-35	0.264471
c1-c2-	10	-32.5	0.640046
c1-c2-	10	-30	0.137205
c1-c2-	10	-27.5	0.0801845
c1-c2-	10	-25	-0.571047
c1-c2-	10	-22.5	0.104763
c1-c2-	10	-20	-0.67807
c1-c2-	10	-17.5	0.0894835
c1-c2-	10	-15	0.632455
c1-c2-	10	-12.5	0.327348
c1-c2-	10	-10	0.0986055
c1-c2-	10	-7.5	0.162868
c1-c2-	10	-5	-0.709778
c1-c2-	10	-2.5	-0.764912
c1-c2-	10	0	2.32364
c1-c2-	10	2.5	2.33869
c1-c2-	10	5	1.92403
c1-c2-	10	7.5	1.9111
c1-c2-	10	10	1.17491
c1-c2-	10	12.5	0.0995422
c1-c2-	10	15	0.151384
c1-c2-	10	17.5	0.216911
c1-c2-	10	20	0.655622
c1-c2-	11	-60	0.0485943
c1-c2-	11	-57.5	-0.185564
c1-c2-	11	-55	-0.093758
c1-c2-	11	-52.5	0.124096
c1-c2-	11	-50	0.124118
c1-c2-	11	-47.5	0.0923261
c1-c2-	11	-45	-0.00582705
c1-c2-	11	-42.5	-0.0755287
c1-c2-	11	-40	-0.205633
c1-c2-	11	-37.5	-0.400399
c1-c2-	11	-35	-0.300523
c1-c2-	11	-32.5	0.0176542
c1-c2-	11	-30	-0.230175
c1-c2-	11	-27.5	0.231665
c1-c2-	11	-25	0.255954
c1-c2-	11	-22.5	0.0079974
c1-c2-	11	-20	-0.168164
c1-c2-	11	-17.5	-0.0241571
c1-c2-	11	-15	0.209191
c1-c2-	11	-12.5	-0.102791
c1-c2-	11	-10	-0.135009
c1-c2-	11	-7.5	-0.143947
c1-c2-	11	-5	-0.276474
c1-c2-	11	-2.5	-0.00220808
c1-c2-	11	0	0.0736057
c1-c2-	11	2.5	0.718193
c1-c2-	11	5	0.137602
c1-c2-	11	7.5	0.265325
c1-c2-	11	10	0.546126
c1-c2-	11	12.5	-0.407522
c1-c2-	11	15	0.559941
c1-c2-	11	17.5	0.377017
c1-c2-	11	20	0.51808
c1-c2-	12	-60	-0.388964
c1-c2-	12	-57.5	-0.243101
c1-c2-	12	-55	0.436554
c1-c2-	12	-52.5	0.352129
c1-c2-	12	-50	0.284525
c1-c2-	12	-47.5	0.376023
c1-c2-	12	-45	0.537973
c1-c2-	12	-42.5	-0.031362
c1-c2-	12	-40	0.202047
c1-c2-	12	-37.5	-0.0538538
c1-c2-	12	-35	0.169361
c1-c2-	12	-32.5	-0.0274756
c1-c2-	12	-30	-0.0487963
c1-c2-	12	-27.5	0.163223
c1-c2-	12	-25	-0.134134
c1-c2-	12	-22.5	0.305185
c1-c2-	12	-20	0.0885176
c1-c2-	12	-17.5	0.182733
c1-c2-	12	-15	0.492124
c1-c2-	12	-12.5	0.0813448
c1-c2-	12	-10	-0.208307
c1-c2-	12	-7.5	-0.0105496
c1-c2-	12	-5	0.106465
c1-c2-	12	-2.5	0.521628
c1-c2-	12	0	-0.515357
c1-c2-	12	2.5	-1.24941
c1-c2-	12	5	-0.57963
c1-c2-	12	7.5	-0.498276
c1-c2-	12	10	-0.0480175
c1-c2-	12	12.5	0.142799
c1-c2-	12	15	-0.845081
c1-c2-	12	17.5	-0.570241
c1-c2-	12	20	-0.712079
c1-c2-	13	-60	0.24737
c1-c2-	13	-57.5	-0.219302
c1-c2-	13	-55	-0.123145
c1-c2-	13	-52.5	0.380519
c1-c2-	13	-50	0.012248
c1-c2-	13	-47.5	0.267219
c1-c2-	13	-45	0.172247
c1-c2-	13	-42.5	-0.19972
c1-c2-	13	-40	-0.441723
c1-c2-	13	-37.5	0.220013
c1-c2-	13	-35	0.42385
c1-c2-	13	-32.5	0.0111915
c1-c2-	13	-30	-0.260698
c1-c2-	13	-27.5	-0.187155
c1-c2-	13	-25	-0.128104
c1-c2-	13	-22.5	-0.179691
c1-c2-	13	-20	-0.0577699
c1-c2-	13	-17.5	0.141678
c1-c2-	13	-15	0.103546
c1-c2-	13	-12.5	-0.253079
c1-c2-	13	-10	-0.251579
c1-c2-	13	-7.5	0.159963
c1-c2-	13	-5	-0.000101573
c1-c2-	13	-2.5	-0.511676
c1-c2-	13	0	0.184283
c1-c2-	13	2.5	0.564548
c1-c2-	13	5	0.486895
c1-c2-	13	7.5	0.86692
c1-c2-	13	10	0.39745
c1-c2-	13	12.5	-0.0957107
c1-c2-	13	15	0.996619
c1-c2-	13	17.5	0.474861
c1-c2-	13	20	0.461348
c1-c2-	14	-60	0.275043
c1-c2-	14	-57.5	0.000996225
c1-c2-	14	-55	0.541971
c1-c2-	14	-52.5	-0.00969836
c1-c2-	14	-50	-0.512027
c1-c2-	14	-47.5	1.19794
c1-c2-	14	-45	0.623812
c1-c2-	14	-42.5	0.360164
c1-c2-	14	-40	-0.462193
c1-c2-	14	-37.5	-0.650548
c1-c2-	14	-35	-0.559517
c1-c2-	14	-32.5	0.621098
c1-c2-	14	-30	0.520925
c1-c2-	14	-27.5	-0.663657
c1-c2-	14	-25	-0.937598
c1-c2-	14	-22.5	-1.04176
c1-c2-	14	-20	-0.54852
c1-c2-	14	-17.5	0.406563
c1-c2-	14	-15	-0.153462
c1-c2-	14	-12.5	-0.970435
c1-c2-	14	-10	-0.857178
c1-c2-	14	-7.5	-1.07373
c1-c2-	14	-5	-0.567866
c1-c2-	14	-2.5	-1.46187
c1-c2-	14	0	0.639418
c1-c2-	14	2.5	2.17963
c1-c2-	14	5	1.96151
c1-c2-	14	7.5	1.98899
c1-c2-	14	10	1.75738
c1-c2-	14	12.5	0.257632
c1-c2-	14	15	0.0327631
c1-c2-	14	17.5	0.557762
c1-c2-	14	20	0.00723664
c1-c2-	15	-60	0.501617
c1-c2-	15	-57.5	1.20841
c1-c2-	15	-55	0.513502
c1-c2-	15	-52.5	-0.0181004
c1-c2-	15	-50	-0.181733
c1-c2-	15	-47.5	-0.533143
c1-c2-	15	-45	-0.606036
c1-c2-	15	-42.5	-0.56311
c1-c2-	15	-40	0.573158
c1-c2-	15	-37.5	0.0436102
c1-c2-	15	-35	0.109767
c1-c2-	15	-32.5	-0.227881
c1-c2-	15	-30	-0.346527
c1-c2-	15	-27.5	-0.513433
c1-c2-	15	-25	-0.73993
c1-c2-	15	-22.5	-0.741952
c1-c2-	15	-20	-0.539221
c1-c2-	15	-17.5	-0.413736
c1-c2-	15	-15	-0.631941
c1-c2-	15	-12.5	-0.245315
c1-c2-	15	-10	-0.629521
c1-c2-	15	-7.5	-0.575516
c1-c2-	15	-5	-0.525806
c1-c2-	15	-2.5	-0.545905
c1-c2-	15	0	1.33764
c1-c2-	15	2.5	0.866769
c1-c2-	15	5	0.718504
c1-c2-	15	7.5	0.915524
c1-c2-	15	10	1.02509
c1-c2-	15	12.5	0.656459
c1-c2-	15	15	0.519058
c1-c2-	15	17.5	0.200504
c1-c2-	15	20	-0.00100449
c1-c2-	16	-60	-0.0946984
c1-c2-	16	-57.5	-0.0637493
c1-c2-	16	-55	0.00256854
c1-c2-	16	-52.5	-0.0833042
c1-c2-	16	-50	-0.279991
c1-c2-	16	-47.5	-0.22132
c1-c2-	16	-45	0.0417913
c1-c2-	16	-42.5	-0.200032
c1-c2-	16	-40	-0.187549
c1-c2-	16	-37.5	-0.18354
c1-c2-	16	-35	-0.180096
c1-c2-	16	-32.5	-0.502987
c1-c2-	16	-30	-0.67218
c1-c2-	16	-27.5	-0.00280482
c1-c2-	16	-25	0.186879
c1-c2-	16	-22.5	0.0626374
c1-c2-	16	-20	-0.131458
c1-c2-	16	-17.5	0.178954
c1-c2-	16	-15	0.164216
c1-c2-	16	-12.5	0.0508132
c1-c2-	16	-10	-0.0474797
c1-c2-	16	-7.5	0.166462
c1-c2-	16	-5	0.0636409
c1-c2-	16	-2.5	-0.00647682
c1-c2-	16	0	0.540301
c1-c2-	16	2.5	0.601952
c1-c2-	16	5	0.22057
c1-c2-	16	7.5	0.420046
c1-c2-	16	10	0.29637
c1-c2-	16	12.5	-0.159292
c1-c2-	16	15	0.572889
c1-c2-	16	17.5	0.585477
c1-c2-	16	20	0.707454
c1-c2-	17	-60	0.740738
c1-c2-	17	-57.5	1.14053
c1-c2-	17	-55	1.1901
c1-c2-	17	-52.5	0.550398
c1-c2-	17	-50	0.45328
c1-c2-	17	-47.5	0.600855
c1-c2-	17	-45	0.197635
c1-c2-	17	-42.5	0.708875
c1-c2-	17	-40	0.388534
c1-c2-	17	-37.5	0.780986
c1-c2-	17	-35	0.81318
c1-c2-	17	-32.5	0.958915
c1-c2-	17	-30	0.692931
c1-c2-	17	-27.5	0.62352
c1-c2-	17	-25	0.626571
c1-c2-	17	-22.5	0.619623
c1-c2-	17	-20	0.710141
c1-c2-	17	-17.5	0.295348
c1-c2-	17	-15	0.423643
c1-c2-	17	-12.5	1.01739
c1-c2-	17	-10	1.69757
c1-c2-	17	-7.5	0.286412
c1-c2-	17	-5	0.0148907
c1-c2-	17	-2.5	-0.563888
c1-c2-	17	0	0.603597
c1-c2-	17	2.5	-0.595951
c1-c2-	17	5	0.389727
c1-c2-	17	7.5	0.196858
c1-c2-	17	10	0.658818
c1-c2-	17	12.5	1.16767
c1-c2-	17	15	-0.394696
c1-c2-	17	17.5	0.131616
c1-c2-	17	20	0.228502
c1-c2-	18	-60	0.0416388
c1-c2-	18	-57.5	-0.165511
c1-c2-	18	-55	-0.541182
c1-c2-	18	-52.5	-0.582516
c1-c2-	18	-50	-0.226922
c1-c2-	18	-47.5	0.751667
c1-c2-	18	-45	0.0786253
c1-c2-	18	-42.5	-0.531038
c1-c2-	18	-40	-0.590592
c1-c2-	18	-37.5	-0.661068
c1-c2-	18	-35	-0.750319
c1-c2-	18	-32.5	-0.800316
c1-c2-	18	-30	-0.537447
c1-c2-	18	-27.5	-0.325224
c1-c2-	18	-25	-0.49366
c1-c2-	18	-22.5	-0.834777
c1-c2-	18	-20	-0.55208
c1-c2-	18	-17.5	0.507631
c1-c2-	18	-15	0.51718
[truncated: 3,545 more rows]

## Sheet: ExtData10f
ms_id	subclass	FR_diff
93	c1+c2+	0.188659
239	c1+c2+	0.350986
362	c1+c2+	-0.272892
410	c1+c2+	0.0605649
593	c1+c2+	-0.0382554
635	c1+c2+	-0.908488
672	c1+c2+	-0.171131
744	c1+c2+	0.196106
947	c1+c2+	0.14714
984	c1+c2+	-0.385761
1028	c1+c2+	0.115306
1053	c1+c2+	0.10006
1201	c1+c2+	0.195752
1309	c1+c2+	0.190513
1318	c1+c2+	-0.0429107
1330	c1+c2+	-1.28912
1575	c1+c2+	0.0179656
1846	c1+c2+	-0.0570813
1953	c1+c2+	-0.972304
2116	c1+c2+	0.0995814
2192	c1+c2+	-0.107325
2198	c1+c2+	-0.907751
2298	c1+c2+	-0.111547
2367	c1+c2+	-0.0317762
2403	c1+c2+	-0.23348
2472	c1+c2+	-0.473623
2486	c1+c2+	-0.583051
2653	c1+c2+	-0.684565
2718	c1+c2+	0.0129052
2823	c1+c2+	-0.469609
2862	c1+c2+	0.254112
3080	c1+c2+	0.151716
3158	c1+c2+	-0.652922
3231	c1+c2+	0.205314
3321	c1+c2+	0.264543
3370	c1+c2+	-0.213345
3428	c1+c2+	-0.983316
3514	c1+c2+	-0.0495833
3720	c1+c2+	-0.690779
4050	c1+c2+	-0.859017
4322	c1+c2+	-0.597806
4907	c1+c2+	-0.998048
93	c1-c2-	1.27927
239	c1-c2-	-1.25988
362	c1-c2-	0.622267
410	c1-c2-	1.98352
593	c1-c2-	-0.89052
635	c1-c2-	1.00062
672	c1-c2-	1.91252
744	c1-c2-	0.732796
947	c1-c2-	-0.974943
984	c1-c2-	0.638715
1028	c1-c2-	2.20452
1053	c1-c2-	0.452496
1201	c1-c2-	-1.03222
1309	c1-c2-	0.422383
1318	c1-c2-	1.74602
1330	c1-c2-	1.49391
1575	c1-c2-	0.656153
1846	c1-c2-	-0.563498
1953	c1-c2-	1.06116
2116	c1-c2-	0.445405
2192	c1-c2-	1.74952
2198	c1-c2-	1.50172
2298	c1-c2-	2.44259
2367	c1-c2-	-0.118092
2403	c1-c2-	0.899008
2472	c1-c2-	0.937936
2486	c1-c2-	2.20838
2653	c1-c2-	2.52211
2718	c1-c2-	0.842676
2823	c1-c2-	1.05672
2862	c1-c2-	-0.781468
3080	c1-c2-	0.920586
3158	c1-c2-	1.14617
3231	c1-c2-	1.47198
3321	c1-c2-	0.260112
3370	c1-c2-	0.744998
3428	c1-c2-	1.74881
3514	c1-c2-	1.57848
3720	c1-c2-	1.45948
4050	c1-c2-	1.39339
4322	c1-c2-	1.25033
4907	c1-c2-	1.40759
93	c1+c2-	-0.835577
239	c1+c2-	-1.45609
362	c1+c2-	0.309937
410	c1+c2-	-0.986239
593	c1+c2-	-0.676709
635	c1+c2-	-0.0472294
672	c1+c2-	-1.13159
744	c1+c2-	1.28698
947	c1+c2-	-2.00338
984	c1+c2-	0.168149
1028	c1+c2-	-1.04836
1053	c1+c2-	1.2393
1201	c1+c2-	-1.30377
1309	c1+c2-	2.18065
1318	c1+c2-	-0.874649
1330	c1+c2-	-0.110018
1575	c1+c2-	1.15381
1846	c1+c2-	-1.57185
1953	c1+c2-	-0.480853
2116	c1+c2-	0.900328
2192	c1+c2-	0.410229
2198	c1+c2-	0.155537
2298	c1+c2-	-0.586746
2367	c1+c2-	-1.48809
2403	c1+c2-	1.68434
2472	c1+c2-	0.215775
2486	c1+c2-	0.521446
2653	c1+c2-	-0.750267
2718	c1+c2-	1.2098
2823	c1+c2-	0.452477
2862	c1+c2-	-0.203809
3080	c1+c2-	0.439676
3158	c1+c2-	-0.403214
3231	c1+c2-	-0.756534
3321	c1+c2-	0.918136
3370	c1+c2-	0.328135
3428	c1+c2-	0.392014
3514	c1+c2-	-0.467724
3720	c1+c2-	0.380073
4050	c1+c2-	0.414116
4322	c1+c2-	0.559883
4907	c1+c2-	0.13899
93	c1-c2+	1.70464
239	c1-c2+	0.485375
362	c1-c2+	-0.193175
410	c1-c2+	2.37512
593	c1-c2+	0.700918
635	c1-c2+	-0.282884
672	c1-c2+	2.51386
744	c1-c2+	-0.459554
947	c1-c2+	1.23031
984	c1-c2+	-0.00612795
1028	c1-c2+	2.32073
1053	c1-c2+	-0.255839
1201	c1-c2+	0.462948
1309	c1-c2+	-1.54016
1318	c1-c2+	1.86982
1330	c1-c2+	-0.220807
1575	c1-c2+	-0.564414
1846	c1-c2+	0.931852
1953	c1-c2+	0.682451
2116	c1-c2+	1.03704
2192	c1-c2+	-0.451473
2198	c1-c2+	0.416072
2298	c1-c2+	2.37558
2367	c1-c2+	1.08729
2403	c1-c2+	-0.731614
2472	c1-c2+	-0.244676
2486	c1-c2+	-0.991552
2653	c1-c2+	2.32524
2718	c1-c2+	-0.798654
2823	c1-c2+	-0.440148
2862	c1-c2+	0.430793
3080	c1-c2+	-0.389982
3158	c1-c2+	0.51139
3231	c1-c2+	1.6993
3321	c1-c2+	0.0566212
3370	c1-c2+	-0.475846
3428	c1-c2+	-0.288742
3514	c1-c2+	2.10092
3720	c1-c2+	-0.441029
4050	c1-c2+	0.478829
4322	c1-c2+	-0.477495
4907	c1-c2+	0.493559

## Sheet: ExtData10i
c1	c2	type
0.00414469	-0.0110693	all
0.11635	0.0231025	all
0.12932	0.0730053	all
-0.0534952	-0.104351	all
-0.00495278	-0.107346	all
-0.0648363	0.0122465	all
0.060784	-0.126467	all
0.116063	-0.127249	all
-0.0797592	-0.14657	all
0.143618	-0.106349	all
0.17898	0.00459007	all
0.149156	-0.109724	all
0.109082	-0.140644	all
-0.0568527	-0.0372044	all
-0.100059	0.0764629	all
-0.0549865	-0.190669	all
0.060601	0.0651768	all
0.0613861	0.00239883	all
0.0727332	-0.0389873	all
-0.0549503	-0.191133	all
0.143125	-0.0164945	all
-0.139509	-0.036385	all
-0.0212486	-0.162175	all
-0.0945194	-0.026614	all
-0.0485126	0.0088524	all
0.138186	-0.0248294	all
-0.0426864	-0.201856	all
0.0199386	0.0699496	all
0.0625448	0.0241785	all
-0.0226275	-0.145678	all
0.0109362	0.0052604	all
0.11198	0.0280666	all
0.0335648	-0.0291862	all
-0.0152377	-0.00421122	all
0.132173	-0.00656874	all
0.112145	-0.00173234	all
0.150079	0.0378146	all
-0.0292798	-0.194846	all
0.142694	0.0738793	all
0.0920387	0.0326587	all
0.178645	0.026592	all
0.0515526	0.108182	all
0.0383417	-0.0563742	all
0.0117296	0.040226	all
0.0691298	0.0987766	all
-0.0759655	-0.227636	all
0.164489	0.0439618	all
0.151305	-0.015165	all
0.0846832	-0.163604	all
0.153705	0.0283995	all
0.0441734	-0.147793	all
-0.0482914	-0.210229	all
-0.022257	-0.069078	all
0.124929	-0.0997104	all
0.160858	-0.107144	all
0.0286471	0.0757506	all
0.0603007	-0.1427	all
0.168035	-0.0353024	all
-0.0139136	-0.0827886	all
-0.0166694	-0.0900625	all
0.0995649	-0.00680186	all
-0.0773723	-0.0155763	all
0.141265	0.0513619	all
-0.0822157	-0.0376132	all
0.0860803	0.0183119	all
-0.0315936	-0.134669	all
-0.050145	0.00175954	all
-0.120012	0.0471482	all
-0.091534	0.0149538	all
-0.0620385	0.0783908	all
0.135928	-0.0946946	all
0.0250402	0.080879	all
0.116798	0.0375216	all
0.0133356	-0.0656493	all
0.144959	-0.0502271	all
-0.0230197	-0.00373863	all
0.148505	-0.124164	all
0.055702	-0.0798794	all
0.173679	0.0250391	all
-0.00228877	-0.0858679	all
-0.0260912	0.13088	all
-0.00652282	0.0289849	all
0.0652782	0.0410603	all
0.067781	0.0140441	all
0.0741711	0.0442597	all
0.0267561	-0.048254	all
0.0658101	0.000527479	all
-0.0429792	0.0197999	all
0.024039	0.0660296	all
0.014264	-0.0644605	all
0.0796237	-0.0306319	all
0.120019	-0.109361	all
-0.077593	-0.0252943	all
0.108867	-0.0507835	all
-0.0509708	0.0344084	all
-0.0184731	-0.00692174	all
-0.0177418	0.0511762	all
0.11738	-0.0751853	all
0.04711	0.0926119	all
0.0881723	-0.0292056	all
-0.0619933	-0.0168744	all
-0.0895457	-0.0198729	all
-0.0314332	0.052915	all
-0.0532733	-0.0414249	all
0.148187	0.00555855	all
0.0331613	-0.0159288	all
-0.0936846	-0.0288966	all
-0.137396	-0.0377023	all
0.00237828	-0.0624425	all
-0.0105164	-0.119212	all
0.181433	-0.0144076	all
-0.0178018	-0.192202	all
-0.144277	-0.0443318	all
-0.0691416	-0.0268947	all
-0.12522	-0.140078	all
0.155461	0.0050543	all
-0.0305655	0.0559728	all
-0.0128103	-0.00704799	all
0.00721602	0.0124785	all
-0.0142991	-0.022942	all
0.0182186	0.00132307	all
-0.0778971	-0.100096	all
-0.0338884	-0.0117146	all
-0.0262949	-0.014803	all
0.149711	-0.024525	all
0.112993	0.145123	all
0.109584	0.0059888	all
0.0833233	0.0756065	all
0.0919299	-0.00223547	all
0.11925	-0.0417316	all
-0.0198177	-0.0311487	all
0.0144965	0.0055291	all
0.0937329	0.0170692	all
0.116141	-0.0390932	all
0.105613	-0.0518564	all
0.0763048	0.0302512	all
-0.0470625	-0.0448146	all
0.134285	-0.0327797	all
0.131139	-0.0287617	all
0.0209425	-0.0728738	all
0.0300746	-0.0462646	all
-0.0869976	-0.0703608	all
-0.0853945	-0.0200066	all
0.160767	-0.0415924	all
0.118865	0.0633244	all
0.0276176	-0.0340458	all
0.0314325	-0.250978	all
0.00813924	-0.251282	all
0.131027	-0.0534116	all
0.0192069	-0.2007	all
0.0145167	-0.0529984	all
0.00323329	-0.0390208	all
-0.00301264	-0.0767453	all
0.0144444	-0.0355102	all
-0.122164	0.059449	all
0.0243575	-0.218875	all
0.163989	0.0365543	all
0.00255952	-0.258094	all
-0.0298867	-0.128434	all
-0.0731724	-0.182696	all
-0.0181278	-0.111548	all
0.107838	0.0650982	all
0.108063	-0.149036	all
-0.05509	-0.229246	all
0.089103	0.036399	all
-0.0770295	-0.033341	all
0.019065	0.00694941	all
0.127327	0.0710141	all
-0.00471985	0.0226583	all
-0.0319676	-0.00408259	all
0.172179	-0.00357601	all
0.090953	0.0193412	all
0.0724331	0.144758	all
0.0290377	0.0347422	all
0.108975	-0.0256698	all
0.0577246	-0.00818735	all
0.123731	-0.00424988	all
0.0819016	0.0523027	all
0.0336959	-0.00143194	all
0.0736918	-0.0299882	all
0.122596	0.026631	all
0.121899	-0.0137789	all
0.0623516	0.0911352	all
0.066973	0.0287331	all
0.0732858	-0.0360867	all
0.0107044	-0.0763673	all
0.132304	-0.000255558	all
0.0228692	-0.182334	all
0.098548	0.0537151	all
-0.0353699	-0.0114403	all
0.0710658	0.0785256	all
0.0489491	0.00916122	all
0.0634273	0.0624722	all
0.00355826	0.0274002	all
-0.00062349	-0.144189	all
-0.0133344	-0.144595	all
0.103581	0.0992041	all
0.100327	-0.0310467	all
0.129495	0.00320835	all
0.104713	0.0522029	all
0.0317358	0.00995805	all
-0.0193651	-0.0104962	all
0.0175457	-0.0816539	all
-0.00444402	0.0629974	all
0.0112299	-0.0784251	all
0.0947097	0.126606	all
0.112779	2.5346e-05	all
0.0466544	0.0940376	all
0.0659764	0.174392	all
0.0392419	-0.0471829	all
0.0721476	-0.00208845	all
0.0660446	-0.0883045	all
0.0761941	0.179499	all
0.00751677	-0.0980526	all
0.0731384	-0.0601987	all
0.0081666	0.109826	all
0.109557	-0.000360567	all
0.0636391	0.153093	all
0.0497218	-0.0394453	all
0.089528	0.0148153	all
0.135417	0.016914	all
0.0794109	-0.0354533	all
0.131445	0.040976	all
0.0454216	0.0906099	all
0.0922872	0.0587594	all
0.123073	0.090861	all
0.067624	0.121227	all
0.0695274	-0.0744083	all
0.0765204	0.0350386	all
0.00765142	-0.0298728	all
0.0675735	-0.00373812	all
0.0642528	0.00342041	all
0.0218978	-0.00908999	all
0.0896819	-0.0375408	all
0.101222	0.0152769	all
0.101737	-0.0138508	all
0.00546411	-0.0432989	all
0.106235	0.0217386	all
0.0423897	0.0611442	all
0.0462774	-0.0822241	all
0.123537	0.00064869	all
0.0858279	-0.0547131	all
0.0862814	-0.0109384	all
0.0966357	0.00593051	all
0.104493	0.033343	all
0.131909	0.0454099	all
0.128566	0.0352847	all
0.0835638	-0.0802396	all
0.0235053	-0.0406367	all
0.0382581	-0.0924309	all
0.0903493	-0.00588775	all
0.0371448	-0.1795	all
0.0471883	0.00898479	all
0.0697618	-0.0992714	all
0.0508994	-0.0970397	all
0.0805602	-0.0842885	all
0.0525029	-0.171166	all
0.0336435	-0.147339	all
0.0826592	-0.0817528	all
0.0603584	-0.111033	all
0.063397	-0.116047	all
0.0942324	-0.0475336	all
0.112426	-0.0780069	all
-0.0369183	-0.0372778	all
0.0837573	0.0877018	all
0.0998821	0.0481399	all
0.0790898	-0.00547354	all
0.0584679	0.00943596	all
0.116936	0.0350429	all
0.0118135	-0.140627	all
0.113193	-0.0301655	all
-0.0446509	-0.0376624	all
0.104781	-0.0757218	all
0.104987	-0.117288	all
0.0433221	-0.142017	all
-0.00478175	-0.0690445	all
0.0551154	-0.012724	all
0.0139668	-0.0228708	all
0.00476125	-0.11468	all
-0.0472206	-0.118148	all
0.0635282	-0.0430918	all
-0.00153493	-0.0812458	all
0.0212133	-0.064468	all
0.0978687	-0.00643381	all
0.137325	0.0088568	all
0.0193947	-0.0277074	all
0.00270931	-0.0995642	all
0.108337	0.0369625	all
0.0659241	-0.0750399	all
0.0173116	-0.0325036	all
-0.0227879	0.0442198	all
0.0361901	0.0997995	all
0.118163	-0.012287	all
0.130378	0.0213348	all
0.0624387	0.14337	all
0.0697486	0.133699	all
-0.0655849	-0.117866	all
0.0402558	-0.186254	all
-0.0185821	-0.191585	all
-0.00445926	-0.156428	all
-0.0183628	-0.150027	all
-0.0245778	-0.159879	all
-0.0257531	0.102859	all
0.0550764	0.032167	all
0.0198858	-0.131695	all
0.0734024	-0.116001	all
0.0680595	-0.0514175	all
0.00651541	0.0417051	all
-0.0318642	-0.162867	all
0.044921	-0.115805	all
0.105391	0.0658619	all
-0.0029487	-0.158129	all
-0.0279825	-0.106019	all
0.0630055	-0.00813976	all
0.00746958	-0.0680128	all
0.098924	-0.052167	all
0.0991398	0.00426788	all
0.0805616	-0.00454799	all
0.040604	0.0104529	all
0.116978	0.0867364	all
0.115056	-0.00590218	all
0.102747	0.0606251	all
0.124446	0.04509	all
0.0767584	-0.0924024	all
0.0300875	-0.155174	all
0.125772	0.0985463	all
0.0178303	-0.131447	all
0.0927814	-0.0809712	all
0.0487213	-0.0701319	all
0.0374364	-0.0694295	all
0.0881637	0.0646304	all
0.0393942	-0.0462893	all
0.108821	-0.0119127	all
-0.0158179	-0.0885913	all
0.107211	0.031207	all
0.102589	0.0880289	all
0.110641	0.0963904	all
-0.0364162	-0.0453135	all
0.00976224	-0.0571183	all
0.120568	0.014493	all
0.0833992	0.000134129	all
0.00049832	-0.0654733	all
-0.0187881	-0.167246	all
0.163605	-0.0861696	all
0.205255	-0.0366402	all
-0.0783692	-0.097748	all
0.00783669	-0.0345761	all
-0.0182878	-0.0920618	all
0.0663832	-0.135079	all
-0.0538105	-0.170071	all
0.0897861	-0.0451521	all
0.174341	-0.097627	all
0.206547	-0.0451044	all
0.0231841	-0.176114	all
0.158044	-0.0880557	all
0.108669	-0.132142	all
-0.0325248	-0.177616	all
0.0385417	-0.0828294	all
0.204769	-0.0377339	all
0.181468	-0.0756382	all
0.0800671	-0.0532073	all
-0.00921155	0.0198932	all
0.184539	-0.0304335	all
0.177835	-0.092838	all
0.0427603	-0.151777	all
0.0859587	0.061378	all
0.081404	-0.0239142	all
0.144967	-0.0100805	all
-0.00127352	-0.159378	all
0.178065	-0.0161615	all
0.120912	-0.0430351	all
0.123137	0.030701	all
0.0173256	-0.123611	all
0.139369	-0.0852743	all
0.162081	-0.0803408	all
0.183519	-0.0642759	all
0.105489	-0.122847	all
-0.00596936	-0.0859695	all
0.0438825	-0.0471579	all
-0.0553355	-0.0763468	all
0.127548	-0.103894	all
0.134894	-0.0849423	all
-0.146661	-0.096886	all
-0.0460933	-0.125561	all
0.0664914	-0.134711	all
-0.053542	-0.144219	all
0.010704	-0.109093	all
-0.0481314	-0.0605825	all
-0.0319578	-0.181907	all
0.00175434	-0.0169261	all
0.0839387	-0.0576002	all
0.0723366	0.055319	all
-0.00755938	-0.0498393	all
-0.096965	-0.118173	all
-0.0841986	-0.178071	all
-0.111519	-0.13306	all
0.146653	0.0870073	all
-0.0705975	-0.0464854	all
-0.120847	-0.0365164	all
-0.0842064	-0.122879	all
0.0292233	-0.164224	all
0.00804444	-0.114511	all
-0.0558	-0.199323	all
-0.0306734	0.0201272	all
-0.0377713	-0.156768	all
-0.04208	-0.123244	all
0.0485164	-0.0501375	all
-0.0747264	-0.116881	all
0.0528263	0.171231	all
0.0242441	-0.0289416	all
-0.0288193	0.00462195	all
0.142194	-0.159779	all
0.104258	-0.127215	all
-0.0845231	-7.01881e-05	all
-0.0139751	0.00106027	all
-0.0143974	0.0545718	all
-0.0675921	0.024923	all
0.038568	0.0467156	all
0.0656187	-0.0659062	all
-0.1035	-0.120998	all
-0.0766057	-0.138684	all
-0.101029	-0.151528	all
0.19434	-0.0865512	all
0.068481	-0.148211	all
0.148146	-0.0246306	all
-0.0826271	-0.0754635	all
-0.139689	-0.149764	all
-0.158218	-0.0910267	all
-0.0545636	-0.0361425	all
-0.102901	-0.119876	all
-0.108088	-0.0653977	all
-0.164545	-0.0743277	all
-0.090719	-0.14634	all
-0.0893947	-0.00530194	all
0.0328154	-0.0692776	all
-0.122144	-0.148812	all
0.150339	-0.112751	excited
0.148029	-0.0804822	excited
-0.119345	-0.103775	excited
0.152864	-0.00762994	excited
0.174241	0.0256176	excited
0.0120226	-0.169515	excited
0.135489	0.0555563	excited
-0.100059	0.0764629	excited
-0.0945194	-0.026614	excited
-0.0230197	-0.00373863	excited
0.11738	-0.0751853	excited
0.160767	-0.0415924	excited
0.118865	0.0633244	excited
0.131027	-0.0534116	excited
0.0891329	-0.132689	excited
0.0874306	-0.102959	excited
-0.0430456	-0.0043173	excited
-0.0530711	-0.0752872	excited
0.0445716	-0.0315418	excited
0.123009	-0.0105848	excited
0.129444	0.0835872	excited
0.071015	-0.0266179	excited
-0.0499687	-0.0624625	excited
-0.0211419	-0.154729	excited
0.0584534	-0.149282	excited
0.113573	0.0767323	excited
-0.0358586	-0.041015	excited
0.121899	-0.0137789	excited
0.0623516	0.0911352	excited
0.066973	0.0287331	excited
0.0228692	-0.182334	excited
-0.0353699	-0.0114403	excited
-0.00062349	-0.144189	excited
-0.0133344	-0.144595	excited
0.0721476	-0.00208845	excited
0.0835638	-0.0802396	excited
0.0805602	-0.0842885	excited
0.0826592	-0.0817528	excited
0.0603584	-0.111033	excited
0.0942324	-0.0475336	excited
0.112426	-0.0780069	excited
0.0292162	-0.095179	excited
0.109307	-0.034609	excited
0.105333	-0.0925335	excited
0.139386	-0.0354359	excited
0.0772748	-0.0427834	excited
0.0630272	-0.0673499	excited
0.121639	0.0464676	excited
0.0270164	-0.146099	excited
-0.0210588	-0.0813787	excited
0.0580408	-0.0982796	excited
0.102408	-0.105872	excited
0.125293	0.0837048	excited
0.0761071	-0.0263904	excited
0.0536405	-0.0914542	excited
0.129275	0.015394	excited
0.123235	-0.0636224	excited
0.0257096	-0.0997678	excited
0.063383	-0.117067	excited
0.0945001	-0.0893112	excited
0.138685	0.0361816	excited
0.115888	-0.00157127	excited
0.127403	0.0153674	excited
0.132861	-0.0421149	excited
0.0293013	-0.0498898	excited
0.106331	-0.0685847	excited
0.112046	0.0404753	excited
0.0436754	-0.133095	excited
0.0901431	0.0234363	excited
0.108892	0.0591894	excited
0.0764631	-0.0932075	excited
-0.0446509	-0.0376624	excited
0.104781	-0.0757218	excited
0.104987	-0.117288	excited
-0.00478175	-0.0690445	excited
0.0139668	-0.0228708	excited
-0.00699643	-0.0685641	excited
0.0624387	0.14337	excited
0.0697486	0.133699	excited
0.0402558	-0.186254	excited
-0.0185821	-0.191585	excited
-0.0245778	-0.159879	excited
0.0734024	-0.116001	excited
-0.0318642	-0.162867	excited
0.044921	-0.115805	excited
-0.0029487	-0.158129	excited
0.00746958	-0.0680128	excited
0.098924	-0.052167	excited
0.0991398	0.00426788	excited
0.115056	-0.00590218	excited
0.0300875	-0.155174	excited
0.0487213	-0.0701319	excited
0.0804593	-0.0414086	excited
0.038568	0.0467156	excited

## Sheet: ExtData10j
subclass	n_neurons
X	11
c1+c2+	18
c1+c2-	50
c1-c2-	15

## Sheet: ExtData10k
brain_region	n_neurons
CS	4
DR	2
MRN	12
PAG	18
PRN	43
RPO	3
dlP	3
mP	4
vmMB	5
